# Supplementary material for: Linear stability analysis of magnetohydrodynamic duct flows with perfectly conducting walls
Source: PLoS One. 2017 Oct 27;12(10):e0186944. doi: 10.1371/journal.pone.0186944 (PMC5659796; doi:10.1371/journal.pone.0186944)
Supplement: S1 File — (ZIP) [file pone.0186944.s001.zip]

Archive with 113 entries (88 files):
- plosone_data/
- plosone_data/Fig10/
- plosone_data/Fig10/re7k_ha20_r=1_alpha=1.2.dat
- plosone_data/Fig10/re7k_ha20_r=1_alpha=3.0.dat
- plosone_data/Fig2/
- plosone_data/Fig2/meanvel_y.HA=00
- plosone_data/Fig2/meanvel_y.HA=10
- plosone_data/Fig2/meanvel_y.HA=30
- plosone_data/Fig2/meanvel_y.HA=50
- plosone_data/Fig2/meanvel_z.HA=00
- plosone_data/Fig2/meanvel_z.HA=10
- plosone_data/Fig2/meanvel_z.HA=30
- plosone_data/Fig2/meanvel_z.HA=50
- plosone_data/Fig3/
- plosone_data/Fig3/HA=10/
- plosone_data/Fig3/HA=10/meanvel_y.r=1
- plosone_data/Fig3/HA=10/meanvel_y.r=3
- plosone_data/Fig3/HA=10/meanvel_y.r=5
- plosone_data/Fig3/HA=10/meanvel_y.r=9
- plosone_data/Fig3/HA=10/meanvel_z.r=1
- plosone_data/Fig3/HA=10/meanvel_z.r=3
- plosone_data/Fig3/HA=10/meanvel_z.r=5
- plosone_data/Fig3/HA=10/meanvel_z.r=9
- plosone_data/Fig3/HA=50/
- plosone_data/Fig3/HA=50/meanvel_y.r=1
- plosone_data/Fig3/HA=50/meanvel_y.r=3
- plosone_data/Fig3/HA=50/meanvel_y.r=5
- plosone_data/Fig3/HA=50/meanvel_y.r=9
- plosone_data/Fig3/HA=50/meanvel_z.r=1
- plosone_data/Fig3/HA=50/meanvel_z.r=3
- plosone_data/Fig3/HA=50/meanvel_z.r=5
- plosone_data/Fig3/HA=50/meanvel_z.r=9
- plosone_data/Fig4/
- plosone_data/Fig4/Fig4a/
- plosone_data/Fig4/Fig4a/modeI.dat
- plosone_data/Fig4/Fig4a/modeII.dat
- plosone_data/Fig4/Fig4a/modeIII.dat
- plosone_data/Fig4/Fig4a/modeIV.dat
- plosone_data/Fig4/Fig4b/
- plosone_data/Fig4/Fig4b/r=1.dat
- plosone_data/Fig4/Fig4b/r=3.dat
- plosone_data/Fig4/Fig4b/r=5.dat
- plosone_data/Fig4/Fig4b/r=9.dat
- plosone_data/Fig5/
- plosone_data/Fig5/HA=10/
- plosone_data/Fig5/HA=10/r=1.dat
- plosone_data/Fig5/HA=10/r=3.dat
- plosone_data/Fig5/HA=10/r=5.dat
- plosone_data/Fig5/HA=10/r=9.dat
- plosone_data/Fig5/HA=20/
- plosone_data/Fig5/HA=20/r=1.dat
- plosone_data/Fig5/HA=20/r=3.dat
- plosone_data/Fig5/HA=20/r=5.dat
- plosone_data/Fig5/HA=20/r=9.dat
- plosone_data/Fig5/HA=30/
- plosone_data/Fig5/HA=30/r=1.dat
- plosone_data/Fig5/HA=30/r=3.dat
- plosone_data/Fig5/HA=30/r=5.dat
- plosone_data/Fig5/HA=30/r=9.dat
- plosone_data/Fig6/
- plosone_data/Fig6/HA=10/
- plosone_data/Fig6/HA=10/r=1.dat
- plosone_data/Fig6/HA=10/r=3.dat
- plosone_data/Fig6/HA=10/r=5.dat
- plosone_data/Fig6/HA=10/r=9.dat
- plosone_data/Fig6/HA=20/
- plosone_data/Fig6/HA=20/r=1.dat
- plosone_data/Fig6/HA=20/r=3.dat
- plosone_data/Fig6/HA=20/r=5.dat
- plosone_data/Fig6/HA=20/r=9.dat
- plosone_data/Fig6/HA=30/
- plosone_data/Fig6/HA=30/r=1.dat
- plosone_data/Fig6/HA=30/r=3.dat
- plosone_data/Fig6/HA=30/r=5.dat
- plosone_data/Fig6/HA=30/r=9.dat
- plosone_data/Fig6/HA=50/
- plosone_data/Fig6/HA=50/r=1.dat
- plosone_data/Fig6/HA=50/r=3.dat
- plosone_data/Fig6/HA=50/r=5.dat
- plosone_data/Fig6/HA=50/r=9.dat
- plosone_data/Fig7/
- plosone_data/Fig7/HA=10/
- plosone_data/Fig7/HA=10/r=1.dat
- plosone_data/Fig7/HA=10/r=3.dat
- plosone_data/Fig7/HA=10/r=5.dat
- plosone_data/Fig7/HA=10/r=9.dat
- plosone_data/Fig7/HA=20/
- plosone_data/Fig7/HA=20/r=1.dat
- plosone_data/Fig7/HA=20/r=3.dat
- plosone_data/Fig7/HA=20/r=5.dat
- plosone_data/Fig7/HA=20/r=9.dat
- plosone_data/Fig7/HA=30/
- plosone_data/Fig7/HA=30/r=1.dat
- plosone_data/Fig7/HA=30/r=3.dat
- plosone_data/Fig7/HA=30/r=5.dat
- plosone_data/Fig7/HA=30/r=9.dat
- plosone_data/Fig7/HA=50/
- plosone_data/Fig7/HA=50/r=1.dat
- plosone_data/Fig7/HA=50/r=3.dat
- plosone_data/Fig7/HA=50/r=5.dat
- plosone_data/Fig7/HA=50/r=9.dat
- plosone_data/Fig8/
- plosone_data/Fig8/re3k_ha10_r=1_tau=15.dat
- plosone_data/Fig8/re3k_ha10_r=9_tau=15.dat
- plosone_data/Fig8/re3k_ha20_r=1_tau=30.dat
- plosone_data/Fig8/re3k_ha20_r=1_tau=6.dat
- plosone_data/Fig8/re3k_ha20_r=9_tau=30.dat
- plosone_data/Fig8/re3k_ha20_r=9_tau=6.dat
- plosone_data/Fig9/
- plosone_data/Fig9/re7k_ha20_r=1_tau=13.dat
- plosone_data/Fig9/re7k_ha20_r=1_tau=50.dat
- plosone_data/Fig9/re7k_ha20_r=9_tau=13.dat
- plosone_data/Fig9/re7k_ha20_r=9_tau=50.dat
