# Supplementary material for: Linear stability analysis of magnetohydrodynamic duct flows with perfectly conducting walls
Source: PLoS One. 2017 Oct 27;12(10):e0186944. doi: 10.1371/journal.pone.0186944 (PMC5659796; doi:10.1371/journal.pone.0186944)
Supplement: S1 File — (ZIP) [file pone.0186944.s001.zip › plosone_data/Fig10/re7k_ha20_r=1_alpha=1.2.dat]

title = "Velocity fluctuations"
variables = "x", "y", "z","vx","vy","vz"
zone i=81, j=81, k=81, f=point
   0.0000000e+00  -1.0000000e+00  -1.0000000e+00   0.0000000e+00   0.0000000e+00   0.0000000e+00
   0.0000000e+00  -1.0000000e+00  -9.9225409e-01   0.0000000e+00   0.0000000e+00   0.0000000e+00
   0.0000000e+00  -1.0000000e+00  -9.8396850e-01   0.0000000e+00   0.0000000e+00   0.0000000e+00
   0.0000000e+00  -1.0000000e+00  -9.7511059e-01   0.0000000e+00   0.0000000e+00   0.0000000e+00
   0.0000000e+00  -1.0000000e+00  -9.6564655e-01   0.0000000e+00   0.0000000e+00   0.0000000e+00
   0.0000000e+00  -1.0000000e+00  -9.5554139e-01   0.0000000e+00   0.0000000e+00   0.0000000e+00
   0.0000000e+00  -1.0000000e+00  -9.4475908e-01   0.0000000e+00   0.0000000e+00   0.0000000e+00
   0.0000000e+00  -1.0000000e+00  -9.3326267e-01   0.0000000e+00   0.0000000e+00   0.0000000e+00
   0.0000000e+00  -1.0000000e+00  -9.2101443e-01   0.0000000e+00   0.0000000e+00   0.0000000e+00
   0.0000000e+00  -1.0000000e+00  -9.0797606e-01   0.0000000e+00   0.0000000e+00   0.0000000e+00
   0.0000000e+00  -1.0000000e+00  -8.9410886e-01   0.0000000e+00   0.0000000e+00   0.0000000e+00
   0.0000000e+00  -1.0000000e+00  -8.7937402e-01   0.0000000e+00   0.0000000e+00   0.0000000e+00
   0.0000000e+00  -1.0000000e+00  -8.6373293e-01   0.0000000e+00   0.0000000e+00   0.0000000e+00
   0.0000000e+00  -1.0000000e+00  -8.4714748e-01   0.0000000e+00   0.0000000e+00   0.0000000e+00
   0.0000000e+00  -1.0000000e+00  -8.2958044e-01   0.0000000e+00   0.0000000e+00   0.0000000e+00
   0.0000000e+00  -1.0000000e+00  -8.1099590e-01   0.0000000e+00   0.0000000e+00   0.0000000e+00
   0.0000000e+00  -1.0000000e+00  -7.9135972e-01   0.0000000e+00   0.0000000e+00   0.0000000e+00
   0.0000000e+00  -1.0000000e+00  -7.7064005e-01   0.0000000e+00   0.0000000e+00   0.0000000e+00
   0.0000000e+00  -1.0000000e+00  -7.4880783e-01   0.0000000e+00   0.0000000e+00   0.0000000e+00
   0.0000000e+00  -1.0000000e+00  -7.2583741e-01   0.0000000e+00   0.0000000e+00   0.0000000e+00
   0.0000000e+00  -1.0000000e+00  -7.0170710e-01   0.0000000e+00   0.0000000e+00   0.0000000e+00
   0.0000000e+00  -1.0000000e+00  -6.7639983e-01   0.0000000e+00   0.0000000e+00   0.0000000e+00
   0.0000000e+00  -1.0000000e+00  -6.4990376e-01   0.0000000e+00   0.0000000e+00   0.0000000e+00
   0.0000000e+00  -1.0000000e+00  -6.2221291e-01   0.0000000e+00   0.0000000e+00   0.0000000e+00
   0.0000000e+00  -1.0000000e+00  -5.9332774e-01   0.0000000e+00   0.0000000e+00   0.0000000e+00
   0.0000000e+00  -1.0000000e+00  -5.6325577e-01   0.0000000e+00   0.0000000e+00   0.0000000e+00
   0.0000000e+00  -1.0000000e+00  -5.3201207e-01   0.0000000e+00   0.0000000e+00   0.0000000e+00
   0.0000000e+00  -1.0000000e+00  -4.9961977e-01   0.0000000e+00   0.0000000e+00   0.0000000e+00
   0.0000000e+00  -1.0000000e+00  -4.6611039e-01   0.0000000e+00   0.0000000e+00   0.0000000e+00
   0.0000000e+00  -1.0000000e+00  -4.3152416e-01   0.0000000e+00   0.0000000e+00   0.0000000e+00
   0.0000000e+00  -1.0000000e+00  -3.9591017e-01   0.0000000e+00   0.0000000e+00   0.0000000e+00
   0.0000000e+00  -1.0000000e+00  -3.5932641e-01   0.0000000e+00   0.0000000e+00   0.0000000e+00
   0.0000000e+00  -1.0000000e+00  -3.2183967e-01   0.0000000e+00   0.0000000e+00   0.0000000e+00
   0.0000000e+00  -1.0000000e+00  -2.8352524e-01   0.0000000e+00   0.0000000e+00   0.0000000e+00
   0.0000000e+00  -1.0000000e+00  -2.4446655e-01   0.0000000e+00   0.0000000e+00   0.0000000e+00
   0.0000000e+00  -1.0000000e+00  -2.0475452e-01   0.0000000e+00   0.0000000e+00   0.0000000e+00
   0.0000000e+00  -1.0000000e+00  -1.6448690e-01   0.0000000e+00   0.0000000e+00   0.0000000e+00
   0.0000000e+00  -1.0000000e+00  -1.2376733e-01   0.0000000e+00   0.0000000e+00   0.0000000e+00
   0.0000000e+00  -1.0000000e+00  -8.2704342e-02   0.0000000e+00   0.0000000e+00   0.0000000e+00
   0.0000000e+00  -1.0000000e+00  -4.1410268e-02   0.0000000e+00   0.0000000e+00   0.0000000e+00
   0.0000000e+00  -1.0000000e+00   0.0000000e+00   0.0000000e+00   0.0000000e+00   0.0000000e+00
   0.0000000e+00  -1.0000000e+00   4.1410268e-02   0.0000000e+00   0.0000000e+00   0.0000000e+00
   0.0000000e+00  -1.0000000e+00   8.2704342e-02   0.0000000e+00   0.0000000e+00   0.0000000e+00
   0.0000000e+00  -1.0000000e+00   1.2376733e-01   0.0000000e+00   0.0000000e+00   0.0000000e+00
   0.0000000e+00  -1.0000000e+00   1.6448690e-01   0.0000000e+00   0.0000000e+00   0.0000000e+00
   0.0000000e+00  -1.0000000e+00   2.0475452e-01   0.0000000e+00   0.0000000e+00   0.0000000e+00
   0.0000000e+00  -1.0000000e+00   2.4446655e-01   0.0000000e+00   0.0000000e+00   0.0000000e+00
   0.0000000e+00  -1.0000000e+00   2.8352524e-01   0.0000000e+00   0.0000000e+00   0.0000000e+00
   0.0000000e+00  -1.0000000e+00   3.2183967e-01   0.0000000e+00   0.0000000e+00   0.0000000e+00
   0.0000000e+00  -1.0000000e+00   3.5932641e-01   0.0000000e+00   0.0000000e+00   0.0000000e+00
   0.0000000e+00  -1.0000000e+00   3.9591017e-01   0.0000000e+00   0.0000000e+00   0.0000000e+00
   0.0000000e+00  -1.0000000e+00   4.3152416e-01   0.0000000e+00   0.0000000e+00   0.0000000e+00
   0.0000000e+00  -1.0000000e+00   4.6611039e-01   0.0000000e+00   0.0000000e+00   0.0000000e+00
   0.0000000e+00  -1.0000000e+00   4.9961977e-01   0.0000000e+00   0.0000000e+00   0.0000000e+00
   0.0000000e+00  -1.0000000e+00   5.3201207e-01   0.0000000e+00   0.0000000e+00   0.0000000e+00
   0.0000000e+00  -1.0000000e+00   5.6325577e-01   0.0000000e+00   0.0000000e+00   0.0000000e+00
   0.0000000e+00  -1.0000000e+00   5.9332774e-01   0.0000000e+00   0.0000000e+00   0.0000000e+00
   0.0000000e+00  -1.0000000e+00   6.2221291e-01   0.0000000e+00   0.0000000e+00   0.0000000e+00
   0.0000000e+00  -1.0000000e+00   6.4990376e-01   0.0000000e+00   0.0000000e+00   0.0000000e+00
   0.0000000e+00  -1.0000000e+00   6.7639983e-01   0.0000000e+00   0.0000000e+00   0.0000000e+00
   0.0000000e+00  -1.0000000e+00   7.0170710e-01   0.0000000e+00   0.0000000e+00   0.0000000e+00
   0.0000000e+00  -1.0000000e+00   7.2583741e-01   0.0000000e+00   0.0000000e+00   0.0000000e+00
   0.0000000e+00  -1.0000000e+00   7.4880783e-01   0.0000000e+00   0.0000000e+00   0.0000000e+00
   0.0000000e+00  -1.0000000e+00   7.7064005e-01   0.0000000e+00   0.0000000e+00   0.0000000e+00
   0.0000000e+00  -1.0000000e+00   7.9135972e-01   0.0000000e+00   0.0000000e+00   0.0000000e+00
   0.0000000e+00  -1.0000000e+00   8.1099590e-01   0.0000000e+00   0.0000000e+00   0.0000000e+00
   0.0000000e+00  -1.0000000e+00   8.2958044e-01   0.0000000e+00   0.0000000e+00   0.0000000e+00
   0.0000000e+00  -1.0000000e+00   8.4714748e-01   0.0000000e+00   0.0000000e+00   0.0000000e+00
   0.0000000e+00  -1.0000000e+00   8.6373293e-01   0.0000000e+00   0.0000000e+00   0.0000000e+00
   0.0000000e+00  -1.0000000e+00   8.7937402e-01   0.0000000e+00   0.0000000e+00   0.0000000e+00
   0.0000000e+00  -1.0000000e+00   8.9410886e-01   0.0000000e+00   0.0000000e+00   0.0000000e+00
   0.0000000e+00  -1.0000000e+00   9.0797606e-01   0.0000000e+00   0.0000000e+00   0.0000000e+00
   0.0000000e+00  -1.0000000e+00   9.2101443e-01   0.0000000e+00   0.0000000e+00   0.0000000e+00
   0.0000000e+00  -1.0000000e+00   9.3326267e-01   0.0000000e+00   0.0000000e+00   0.0000000e+00
   0.0000000e+00  -1.0000000e+00   9.4475908e-01   0.0000000e+00   0.0000000e+00   0.0000000e+00
   0.0000000e+00  -1.0000000e+00   9.5554139e-01   0.0000000e+00   0.0000000e+00   0.0000000e+00
   0.0000000e+00  -1.0000000e+00   9.6564655e-01   0.0000000e+00   0.0000000e+00   0.0000000e+00
   0.0000000e+00  -1.0000000e+00   9.7511059e-01   0.0000000e+00   0.0000000e+00   0.0000000e+00
   0.0000000e+00  -1.0000000e+00   9.8396850e-01   0.0000000e+00   0.0000000e+00   0.0000000e+00
   0.0000000e+00  -1.0000000e+00   9.9225409e-01   0.0000000e+00   0.0000000e+00   0.0000000e+00
   0.0000000e+00  -1.0000000e+00   1.0000000e+00   0.0000000e+00   0.0000000e+00   0.0000000e+00
   0.0000000e+00  -9.9225409e-01  -1.0000000e+00   0.0000000e+00   0.0000000e+00   0.0000000e+00
   0.0000000e+00  -9.9225409e-01  -9.9225409e-01   2.6615545e-04   4.2576637e-06  -8.0791473e-06
   0.0000000e+00  -9.9225409e-01  -9.8396850e-01   6.6863560e-04   8.1363751e-07  -2.1396718e-05
   0.0000000e+00  -9.9225409e-01  -9.7511059e-01   1.1698097e-03  -3.4869769e-06  -2.6763562e-05
   0.0000000e+00  -9.9225409e-01  -9.6564655e-01   1.7465417e-03  -5.1108220e-06  -3.2849355e-05
   0.0000000e+00  -9.9225409e-01  -9.5554139e-01   2.3518484e-03  -9.3333869e-07  -5.0590476e-05
   0.0000000e+00  -9.9225409e-01  -9.4475908e-01   2.9123869e-03   9.2498461e-06  -1.0486044e-04
   0.0000000e+00  -9.9225409e-01  -9.3326267e-01   3.3361070e-03   2.5179414e-05  -2.1998674e-04
   0.0000000e+00  -9.9225409e-01  -9.2101443e-01   3.5371965e-03   4.4839770e-05  -4.2540358e-04
   0.0000000e+00  -9.9225409e-01  -9.0797606e-01   3.4578505e-03   6.6093396e-05  -7.4379836e-04
   0.0000000e+00  -9.9225409e-01  -8.9410886e-01   3.0876655e-03   8.6189866e-05  -1.1944719e-03
   0.0000000e+00  -9.9225409e-01  -8.7937402e-01   2.4669410e-03   1.0290189e-04  -1.7850912e-03
   0.0000000e+00  -9.9225409e-01  -8.6373293e-01   1.6783609e-03   1.1435794e-04  -2.5161503e-03
   0.0000000e+00  -9.9225409e-01  -8.4714748e-01   8.2621442e-04   1.1956475e-04  -3.3770338e-03
   0.0000000e+00  -9.9225409e-01  -8.2958044e-01   1.1672258e-05   1.1811297e-04  -4.3513353e-03
   0.0000000e+00  -9.9225409e-01  -8.1099590e-01  -6.9229117e-04   1.1017624e-04  -5.4144086e-03
   0.0000000e+00  -9.9225409e-01  -7.9135972e-01  -1.2618459e-03   9.6149550e-05  -6.5365012e-03
   0.0000000e+00  -9.9225409e-01  -7.7064005e-01  -1.7368784e-03   7.6500088e-05  -7.6787635e-03
   0.0000000e+00  -9.9225409e-01  -7.4880783e-01  -2.2278278e-03   5.1546423e-05  -8.7928935e-03
   0.0000000e+00  -9.9225409e-01  -7.2583741e-01  -2.9125834e-03   2.1402134e-05  -9.8155244e-03
   0.0000000e+00  -9.9225409e-01  -7.0170710e-01  -4.0232820e-03  -1.4035050e-05  -1.0666081e-02
   0.0000000e+00  -9.9225409e-01  -6.7639983e-01  -5.8210798e-03  -5.4969878e-05  -1.1242277e-02
   0.0000000e+00  -9.9225409e-01  -6.4990376e-01  -8.5594890e-03  -1.0151446e-04  -1.1420488e-02
   0.0000000e+00  -9.9225409e-01  -6.2221291e-01  -1.2435569e-02  -1.5340815e-04  -1.1057628e-02
   0.0000000e+00  -9.9225409e-01  -5.9332774e-01  -1.7532266e-02  -2.0968137e-04  -1.0000417e-02
   0.0000000e+00  -9.9225409e-01  -5.6325577e-01  -2.3756482e-02  -2.6831027e-04  -8.0999059e-03
   0.0000000e+00  -9.9225409e-01  -5.3201207e-01  -3.0783347e-02  -3.2591770e-04  -5.2348749e-03
   0.0000000e+00  -9.9225409e-01  -4.9961977e-01  -3.8020001e-02  -3.7761424e-04  -1.3409478e-03
   0.0000000e+00  -9.9225409e-01  -4.6611039e-01  -4.4606281e-02  -4.1707186e-04   3.5552122e-03
   0.0000000e+00  -9.9225409e-01  -4.3152416e-01  -4.9468036e-02  -4.3693479e-04   9.3034133e-03
   0.0000000e+00  -9.9225409e-01  -3.9591017e-01  -5.1433609e-02  -4.2962572e-04   1.5605210e-02
   0.0000000e+00  -9.9225409e-01  -3.5932641e-01  -4.9411296e-02  -3.8854141e-04   2.2007005e-02
   0.0000000e+00  -9.9225409e-01  -3.2183967e-01  -4.2609041e-02  -3.0951556e-04   2.7918618e-02
   0.0000000e+00  -9.9225409e-01  -2.8352524e-01  -3.0758916e-02  -1.9230661e-04   3.2663587e-02
   0.0000000e+00  -9.9225409e-01  -2.4446655e-01  -1.4295157e-02  -4.1763296e-05   3.5560245e-02
   0.0000000e+00  -9.9225409e-01  -2.0475452e-01   5.5689335e-03   1.3171190e-04   3.6025596e-02
   0.0000000e+00  -9.9225409e-01  -1.6448690e-01   2.6907625e-02   3.1270664e-04   3.3684885e-02
   0.0000000e+00  -9.9225409e-01  -1.2376733e-01   4.7307246e-02   4.8246512e-04   2.8464527e-02
   0.0000000e+00  -9.9225409e-01  -8.2704342e-02   6.4223869e-02   6.2151110e-04   2.0644677e-02
   0.0000000e+00  -9.9225409e-01  -4.1410268e-02   7.5410372e-02   7.1277729e-04   1.0853908e-02
   0.0000000e+00  -9.9225409e-01   0.0000000e+00   7.9322547e-02   7.4458355e-04  -1.5985642e-13
   0.0000000e+00  -9.9225409e-01   4.1410268e-02   7.5410372e-02   7.1277729e-04  -1.0853908e-02
   0.0000000e+00  -9.9225409e-01   8.2704342e-02   6.4223869e-02   6.2151110e-04  -2.0644677e-02
   0.0000000e+00  -9.9225409e-01   1.2376733e-01   4.7307246e-02   4.8246512e-04  -2.8464527e-02
   0.0000000e+00  -9.9225409e-01   1.6448690e-01   2.6907625e-02   3.1270664e-04  -3.3684885e-02
   0.0000000e+00  -9.9225409e-01   2.0475452e-01   5.5689335e-03   1.3171190e-04  -3.6025596e-02
   0.0000000e+00  -9.9225409e-01   2.4446655e-01  -1.4295157e-02  -4.1763296e-05  -3.5560245e-02
   0.0000000e+00  -9.9225409e-01   2.8352524e-01  -3.0758916e-02  -1.9230661e-04  -3.2663587e-02
   0.0000000e+00  -9.9225409e-01   3.2183967e-01  -4.2609041e-02  -3.0951556e-04  -2.7918618e-02
   0.0000000e+00  -9.9225409e-01   3.5932641e-01  -4.9411296e-02  -3.8854141e-04  -2.2007005e-02
   0.0000000e+00  -9.9225409e-01   3.9591017e-01  -5.1433609e-02  -4.2962572e-04  -1.5605210e-02
   0.0000000e+00  -9.9225409e-01   4.3152416e-01  -4.9468036e-02  -4.3693479e-04  -9.3034133e-03
   0.0000000e+00  -9.9225409e-01   4.6611039e-01  -4.4606281e-02  -4.1707186e-04  -3.5552122e-03
   0.0000000e+00  -9.9225409e-01   4.9961977e-01  -3.8020001e-02  -3.7761424e-04   1.3409478e-03
   0.0000000e+00  -9.9225409e-01   5.3201207e-01  -3.0783347e-02  -3.2591770e-04   5.2348749e-03
   0.0000000e+00  -9.9225409e-01   5.6325577e-01  -2.3756482e-02  -2.6831027e-04   8.0999059e-03
   0.0000000e+00  -9.9225409e-01   5.9332774e-01  -1.7532266e-02  -2.0968137e-04   1.0000417e-02
   0.0000000e+00  -9.9225409e-01   6.2221291e-01  -1.2435569e-02  -1.5340815e-04   1.1057628e-02
   0.0000000e+00  -9.9225409e-01   6.4990376e-01  -8.5594890e-03  -1.0151446e-04   1.1420488e-02
   0.0000000e+00  -9.9225409e-01   6.7639983e-01  -5.8210798e-03  -5.4969878e-05   1.1242277e-02
   0.0000000e+00  -9.9225409e-01   7.0170710e-01  -4.0232820e-03  -1.4035050e-05   1.0666081e-02
   0.0000000e+00  -9.9225409e-01   7.2583741e-01  -2.9125834e-03   2.1402134e-05   9.8155244e-03
   0.0000000e+00  -9.9225409e-01   7.4880783e-01  -2.2278278e-03   5.1546423e-05   8.7928935e-03
   0.0000000e+00  -9.9225409e-01   7.7064005e-01  -1.7368784e-03   7.6500088e-05   7.6787635e-03
   0.0000000e+00  -9.9225409e-01   7.9135972e-01  -1.2618459e-03   9.6149550e-05   6.5365012e-03
   0.0000000e+00  -9.9225409e-01   8.1099590e-01  -6.9229117e-04   1.1017624e-04   5.4144086e-03
   0.0000000e+00  -9.9225409e-01   8.2958044e-01   1.1672258e-05   1.1811297e-04   4.3513353e-03
   0.0000000e+00  -9.9225409e-01   8.4714748e-01   8.2621442e-04   1.1956475e-04   3.3770338e-03
   0.0000000e+00  -9.9225409e-01   8.6373293e-01   1.6783609e-03   1.1435794e-04   2.5161503e-03
   0.0000000e+00  -9.9225409e-01   8.7937402e-01   2.4669410e-03   1.0290189e-04   1.7850912e-03
   0.0000000e+00  -9.9225409e-01   8.9410886e-01   3.0876655e-03   8.6189866e-05   1.1944719e-03
   0.0000000e+00  -9.9225409e-01   9.0797606e-01   3.4578505e-03   6.6093396e-05   7.4379836e-04
   0.0000000e+00  -9.9225409e-01   9.2101443e-01   3.5371965e-03   4.4839770e-05   4.2540358e-04
   0.0000000e+00  -9.9225409e-01   9.3326267e-01   3.3361070e-03   2.5179414e-05   2.1998674e-04
   0.0000000e+00  -9.9225409e-01   9.4475908e-01   2.9123869e-03   9.2498461e-06   1.0486044e-04
   0.0000000e+00  -9.9225409e-01   9.5554139e-01   2.3518484e-03  -9.3333869e-07   5.0590476e-05
   0.0000000e+00  -9.9225409e-01   9.6564655e-01   1.7465417e-03  -5.1108220e-06   3.2849355e-05
   0.0000000e+00  -9.9225409e-01   9.7511059e-01   1.1698097e-03  -3.4869769e-06   2.6763562e-05
   0.0000000e+00  -9.9225409e-01   9.8396850e-01   6.6863560e-04   8.1363751e-07   2.1396718e-05
   0.0000000e+00  -9.9225409e-01   9.9225409e-01   2.6615545e-04   4.2576637e-06   8.0791473e-06
   0.0000000e+00  -9.9225409e-01   1.0000000e+00   0.0000000e+00   0.0000000e+00   0.0000000e+00
   0.0000000e+00  -9.8396850e-01  -1.0000000e+00   0.0000000e+00   0.0000000e+00   0.0000000e+00
   0.0000000e+00  -9.8396850e-01  -9.9225409e-01   5.9143943e-04   8.8197478e-06  -6.1392272e-06
   0.0000000e+00  -9.8396850e-01  -9.8396850e-01   1.3837941e-03  -3.6539112e-06  -1.5092376e-05
   0.0000000e+00  -9.8396850e-01  -9.7511059e-01   2.3431356e-03  -1.7922782e-05  -1.4740716e-05
   0.0000000e+00  -9.8396850e-01  -9.6564655e-01   3.4184126e-03  -2.0742047e-05  -2.1885531e-05
   0.0000000e+00  -9.8396850e-01  -9.5554139e-01   4.4878614e-03  -2.9878570e-06  -5.8816119e-05
   0.0000000e+00  -9.8396850e-01  -9.4475908e-01   5.3665267e-03   3.7113317e-05  -1.6868154e-04
   0.0000000e+00  -9.8396850e-01  -9.3326267e-01   5.8338477e-03   9.7767232e-05  -3.9595798e-04
   0.0000000e+00  -9.8396850e-01  -9.2101443e-01   5.6934545e-03   1.7240186e-04  -7.9262378e-04
   0.0000000e+00  -9.8396850e-01  -9.0797606e-01   4.8244138e-03   2.5284857e-04  -1.4008400e-03
   0.0000000e+00  -9.8396850e-01  -8.9410886e-01   3.2213306e-03   3.2962528e-04  -2.2562970e-03
   0.0000000e+00  -9.8396850e-01  -8.7937402e-01   9.9854184e-04   3.9447605e-04  -3.3763426e-03
   0.0000000e+00  -9.8396850e-01  -8.6373293e-01  -1.6325203e-03   4.4088836e-04  -4.7660495e-03
   0.0000000e+00  -9.8396850e-01  -8.4714748e-01  -4.4094890e-03   4.6504701e-04  -6.4129426e-03
   0.0000000e+00  -9.8396850e-01  -8.2958044e-01  -7.0714909e-03   4.6539077e-04  -8.2945457e-03
   0.0000000e+00  -9.8396850e-01  -8.1099590e-01  -9.4088753e-03   4.4209768e-04  -1.0374415e-02
   0.0000000e+00  -9.8396850e-01  -7.9135972e-01  -1.1304050e-02   3.9616215e-04  -1.2605397e-02
   0.0000000e+00  -9.8396850e-01  -7.7064005e-01  -1.2759419e-02   3.2860484e-04  -1.4921759e-02
   0.0000000e+00  -9.8396850e-01  -7.4880783e-01  -1.3912191e-02   2.3992248e-04  -1.7235982e-02
   0.0000000e+00  -9.8396850e-01  -7.2583741e-01  -1.5031402e-02   1.2976546e-04  -1.9427379e-02
   0.0000000e+00  -9.8396850e-01  -7.0170710e-01  -1.6498089e-02  -2.9358614e-06  -2.1335936e-02
   0.0000000e+00  -9.8396850e-01  -6.7639983e-01  -1.8764233e-02  -1.5959416e-04  -2.2753145e-02
   0.0000000e+00  -9.8396850e-01  -6.4990376e-01  -2.2292271e-02  -3.4110688e-04  -2.3421559e-02
   0.0000000e+00  -9.8396850e-01  -6.2221291e-01  -2.7472551e-02  -5.4678370e-04  -2.3038766e-02
   0.0000000e+00  -9.8396850e-01  -5.9332774e-01  -3.4524366e-02  -7.7294679e-04  -2.1275847e-02
   0.0000000e+00  -9.8396850e-01  -5.6325577e-01  -4.3386871e-02  -1.0115584e-03  -1.7807818e-02
   0.0000000e+00  -9.8396850e-01  -5.3201207e-01  -5.3617759e-02  -1.2489721e-03  -1.2362218e-02
   0.0000000e+00  -9.8396850e-01  -4.9961977e-01  -6.4321920e-02  -1.4652955e-03  -4.7805939e-03
   0.0000000e+00  -9.8396850e-01  -4.6611039e-01  -7.4140926e-02  -1.6346631e-03   4.9093509e-03
   0.0000000e+00  -9.8396850e-01  -4.3152416e-01  -8.1331404e-02  -1.7269160e-03   1.6424325e-02
   0.0000000e+00  -9.8396850e-01  -3.9591017e-01  -8.3952682e-02  -1.7108723e-03   2.9172086e-02
   0.0000000e+00  -9.8396850e-01  -3.5932641e-01  -8.0161978e-02  -1.5592077e-03   4.2234811e-02
   0.0000000e+00  -9.8396850e-01  -3.2183967e-01  -6.8587113e-02  -1.2544115e-03   5.4405720e-02
   0.0000000e+00  -9.8396850e-01  -2.8352524e-01  -4.8713375e-02  -7.9486112e-04   6.4291954e-02
   0.0000000e+00  -9.8396850e-01  -2.4446655e-01  -2.1196587e-02  -1.9957639e-04   7.0482105e-02
   0.0000000e+00  -9.8396850e-01  -2.0475452e-01   1.1993013e-02   4.8986738e-04   7.1761727e-02
   0.0000000e+00  -9.8396850e-01  -1.6448690e-01   4.7671097e-02   1.2115258e-03   6.7341388e-02
   0.0000000e+00  -9.8396850e-01  -1.2376733e-01   8.1810900e-02   1.8898207e-03   5.7050582e-02
   0.0000000e+00  -9.8396850e-01  -8.2704342e-02   1.1014585e-01   2.4461654e-03   4.1448172e-02
   0.0000000e+00  -9.8396850e-01  -4.1410268e-02   1.2889465e-01   2.8116394e-03   2.1812701e-02
   0.0000000e+00  -9.8396850e-01   0.0000000e+00   1.3545366e-01   2.9390572e-03  -3.4449283e-13
   0.0000000e+00  -9.8396850e-01   4.1410268e-02   1.2889465e-01   2.8116394e-03  -2.1812701e-02
   0.0000000e+00  -9.8396850e-01   8.2704342e-02   1.1014585e-01   2.4461654e-03  -4.1448172e-02
   0.0000000e+00  -9.8396850e-01   1.2376733e-01   8.1810900e-02   1.8898207e-03  -5.7050582e-02
   0.0000000e+00  -9.8396850e-01   1.6448690e-01   4.7671097e-02   1.2115258e-03  -6.7341388e-02
   0.0000000e+00  -9.8396850e-01   2.0475452e-01   1.1993013e-02   4.8986738e-04  -7.1761727e-02
   0.0000000e+00  -9.8396850e-01   2.4446655e-01  -2.1196587e-02  -1.9957639e-04  -7.0482105e-02
   0.0000000e+00  -9.8396850e-01   2.8352524e-01  -4.8713375e-02  -7.9486112e-04  -6.4291954e-02
   0.0000000e+00  -9.8396850e-01   3.2183967e-01  -6.8587113e-02  -1.2544115e-03  -5.4405720e-02
   0.0000000e+00  -9.8396850e-01   3.5932641e-01  -8.0161978e-02  -1.5592077e-03  -4.2234811e-02
   0.0000000e+00  -9.8396850e-01   3.9591017e-01  -8.3952682e-02  -1.7108723e-03  -2.9172086e-02
   0.0000000e+00  -9.8396850e-01   4.3152416e-01  -8.1331404e-02  -1.7269160e-03  -1.6424325e-02
   0.0000000e+00  -9.8396850e-01   4.6611039e-01  -7.4140926e-02  -1.6346631e-03  -4.9093509e-03
   0.0000000e+00  -9.8396850e-01   4.9961977e-01  -6.4321920e-02  -1.4652955e-03   4.7805939e-03
   0.0000000e+00  -9.8396850e-01   5.3201207e-01  -5.3617759e-02  -1.2489721e-03   1.2362218e-02
   0.0000000e+00  -9.8396850e-01   5.6325577e-01  -4.3386871e-02  -1.0115584e-03   1.7807818e-02
   0.0000000e+00  -9.8396850e-01   5.9332774e-01  -3.4524366e-02  -7.7294679e-04   2.1275847e-02
   0.0000000e+00  -9.8396850e-01   6.2221291e-01  -2.7472551e-02  -5.4678370e-04   2.3038766e-02
   0.0000000e+00  -9.8396850e-01   6.4990376e-01  -2.2292271e-02  -3.4110688e-04   2.3421559e-02
   0.0000000e+00  -9.8396850e-01   6.7639983e-01  -1.8764233e-02  -1.5959416e-04   2.2753145e-02
   0.0000000e+00  -9.8396850e-01   7.0170710e-01  -1.6498089e-02  -2.9358614e-06   2.1335936e-02
   0.0000000e+00  -9.8396850e-01   7.2583741e-01  -1.5031402e-02   1.2976546e-04   1.9427379e-02
   0.0000000e+00  -9.8396850e-01   7.4880783e-01  -1.3912191e-02   2.3992248e-04   1.7235982e-02
   0.0000000e+00  -9.8396850e-01   7.7064005e-01  -1.2759419e-02   3.2860484e-04   1.4921759e-02
   0.0000000e+00  -9.8396850e-01   7.9135972e-01  -1.1304050e-02   3.9616215e-04   1.2605397e-02
   0.0000000e+00  -9.8396850e-01   8.1099590e-01  -9.4088753e-03   4.4209768e-04   1.0374415e-02
   0.0000000e+00  -9.8396850e-01   8.2958044e-01  -7.0714909e-03   4.6539077e-04   8.2945457e-03
   0.0000000e+00  -9.8396850e-01   8.4714748e-01  -4.4094890e-03   4.6504701e-04   6.4129426e-03
   0.0000000e+00  -9.8396850e-01   8.6373293e-01  -1.6325203e-03   4.4088836e-04   4.7660495e-03
   0.0000000e+00  -9.8396850e-01   8.7937402e-01   9.9854184e-04   3.9447605e-04   3.3763426e-03
   0.0000000e+00  -9.8396850e-01   8.9410886e-01   3.2213306e-03   3.2962528e-04   2.2562970e-03
   0.0000000e+00  -9.8396850e-01   9.0797606e-01   4.8244138e-03   2.5284857e-04   1.4008400e-03
   0.0000000e+00  -9.8396850e-01   9.2101443e-01   5.6934545e-03   1.7240186e-04   7.9262378e-04
   0.0000000e+00  -9.8396850e-01   9.3326267e-01   5.8338477e-03   9.7767232e-05   3.9595798e-04
   0.0000000e+00  -9.8396850e-01   9.4475908e-01   5.3665267e-03   3.7113317e-05   1.6868154e-04
   0.0000000e+00  -9.8396850e-01   9.5554139e-01   4.4878614e-03  -2.9878570e-06   5.8816119e-05
   0.0000000e+00  -9.8396850e-01   9.6564655e-01   3.4184126e-03  -2.0742047e-05   2.1885531e-05
   0.0000000e+00  -9.8396850e-01   9.7511059e-01   2.3431356e-03  -1.7922782e-05   1.4740716e-05
   0.0000000e+00  -9.8396850e-01   9.8396850e-01   1.3837941e-03  -3.6539112e-06   1.5092376e-05
   0.0000000e+00  -9.8396850e-01   9.9225409e-01   5.9143943e-04   8.8197478e-06   6.1392272e-06
   0.0000000e+00  -9.8396850e-01   1.0000000e+00   0.0000000e+00   0.0000000e+00   0.0000000e+00
   0.0000000e+00  -9.7511059e-01  -1.0000000e+00   0.0000000e+00   0.0000000e+00   0.0000000e+00
   0.0000000e+00  -9.7511059e-01  -9.9225409e-01   8.6141120e-04   3.5737148e-06  -1.1080155e-06
   0.0000000e+00  -9.7511059e-01  -9.8396850e-01   1.9563559e-03  -2.3256314e-05  -8.8247592e-07
   0.0000000e+00  -9.7511059e-01  -9.7511059e-01   3.2497603e-03  -4.7631383e-05   4.4388542e-06
   0.0000000e+00  -9.7511059e-01  -9.6564655e-01   4.6434878e-03  -4.6177768e-05  -1.3024813e-05
   0.0000000e+00  -9.7511059e-01  -9.5554139e-01   5.9017675e-03  -2.8228083e-06  -8.8366870e-05
   0.0000000e+00  -9.7511059e-01  -9.4475908e-01   6.6758937e-03   8.6019564e-05  -2.8083757e-04
   0.0000000e+00  -9.7511059e-01  -9.3326267e-01   6.5661929e-03   2.1625998e-04  -6.5127995e-04
   0.0000000e+00  -9.7511059e-01  -9.2101443e-01   5.2320731e-03   3.7502117e-04  -1.2679182e-03
   0.0000000e+00  -9.7511059e-01  -9.0797606e-01   2.4829809e-03   5.4571646e-04  -2.1857285e-03
   0.0000000e+00  -9.7511059e-01  -8.9410886e-01  -1.6596518e-03   7.0964797e-04  -3.4497456e-03
   0.0000000e+00  -9.7511059e-01  -8.7937402e-01  -6.9631180e-03   8.5031480e-04  -5.0820819e-03
   0.0000000e+00  -9.7511059e-01  -8.6373293e-01  -1.3029270e-02   9.5489668e-04  -7.0897522e-03
   0.0000000e+00  -9.7511059e-01  -8.4714748e-01  -1.9371555e-02   1.0155959e-03  -9.4598448e-03
   0.0000000e+00  -9.7511059e-01  -8.2958044e-01  -2.5495343e-02   1.0289349e-03  -1.2168504e-02
   0.0000000e+00  -9.7511059e-01  -8.1099590e-01  -3.0967112e-02   9.9444069e-04  -1.5175813e-02
   0.0000000e+00  -9.7511059e-01  -7.9135972e-01  -3.5469096e-02   9.1297843e-04  -1.8427430e-02
   0.0000000e+00  -9.7511059e-01  -7.7064005e-01  -3.8836704e-02   7.8511137e-04  -2.1842247e-02
   0.0000000e+00  -9.7511059e-01  -7.4880783e-01  -4.1083061e-02   6.1018465e-04  -2.5304322e-02
   0.0000000e+00  -9.7511059e-01  -7.2583741e-01  -4.2403701e-02   3.8571445e-04  -2.8644854e-02
   0.0000000e+00  -9.7511059e-01  -7.0170710e-01  -4.3164184e-02   1.0781162e-04  -3.1630292e-02
   0.0000000e+00  -9.7511059e-01  -6.7639983e-01  -4.3862718e-02  -2.2795484e-04  -3.3947821e-02
   0.0000000e+00  -9.7511059e-01  -6.4990376e-01  -4.5070784e-02  -6.2459936e-04  -3.5203003e-02
   0.0000000e+00  -9.7511059e-01  -6.2221291e-01  -4.7345264e-02  -1.0813172e-03  -3.4925726e-02
   0.0000000e+00  -9.7511059e-01  -5.9332774e-01  -5.1117856e-02  -1.5903104e-03  -3.2597773e-02
   0.0000000e+00  -9.7511059e-01  -5.6325577e-01  -5.6565147e-02  -2.1336737e-03  -2.7700199e-02
   0.0000000e+00  -9.7511059e-01  -5.3201207e-01  -6.3479134e-02  -2.6805358e-03  -1.9788617e-02
   0.0000000e+00  -9.7511059e-01  -4.9961977e-01  -7.1161991e-02  -3.1855903e-03  -8.5897114e-03
   0.0000000e+00  -9.7511059e-01  -4.6611039e-01  -7.8382632e-02  -3.5896955e-03   5.8855288e-03
   0.0000000e+00  -9.7511059e-01  -4.3152416e-01  -8.3429974e-02  -3.8236909e-03   2.3231756e-02
   0.0000000e+00  -9.7511059e-01  -3.9591017e-01  -8.4292288e-02  -3.8158426e-03   4.2564052e-02
   0.0000000e+00  -9.7511059e-01  -3.5932641e-01  -7.8966503e-02  -3.5029733e-03   6.2489290e-02
   0.0000000e+00  -9.7511059e-01  -3.2183967e-01  -6.5869273e-02  -2.8440448e-03   8.1160545e-02
   0.0000000e+00  -9.7511059e-01  -2.8352524e-01  -4.4280607e-02  -1.8340202e-03   9.6434610e-02
   0.0000000e+00  -9.7511059e-01  -2.4446655e-01  -1.4719893e-02  -5.1472396e-04   1.0613066e-01
   0.0000000e+00  -9.7511059e-01  -2.0475452e-01   2.0858310e-02   1.0207535e-03   1.0836405e-01
   0.0000000e+00  -9.7511059e-01  -1.6448690e-01   5.9140558e-02   2.6329715e-03   1.0190030e-01
   0.0000000e+00  -9.7511059e-01  -1.2376733e-01   9.5841012e-02   4.1513866e-03   8.6456750e-02
   0.0000000e+00  -9.7511059e-01  -8.2704342e-02   1.2635784e-01   5.3984407e-03   6.2875138e-02
   0.0000000e+00  -9.7511059e-01  -4.1410268e-02   1.4657868e-01   6.2183024e-03   3.3108092e-02
   0.0000000e+00  -9.7511059e-01   0.0000000e+00   1.5365792e-01   6.5042432e-03  -5.3054603e-13
   0.0000000e+00  -9.7511059e-01   4.1410268e-02   1.4657868e-01   6.2183024e-03  -3.3108092e-02
   0.0000000e+00  -9.7511059e-01   8.2704342e-02   1.2635784e-01   5.3984407e-03  -6.2875138e-02
   0.0000000e+00  -9.7511059e-01   1.2376733e-01   9.5841012e-02   4.1513866e-03  -8.6456750e-02
   0.0000000e+00  -9.7511059e-01   1.6448690e-01   5.9140558e-02   2.6329715e-03  -1.0190030e-01
   0.0000000e+00  -9.7511059e-01   2.0475452e-01   2.0858310e-02   1.0207535e-03  -1.0836405e-01
   0.0000000e+00  -9.7511059e-01   2.4446655e-01  -1.4719893e-02  -5.1472396e-04  -1.0613066e-01
   0.0000000e+00  -9.7511059e-01   2.8352524e-01  -4.4280607e-02  -1.8340202e-03  -9.6434610e-02
   0.0000000e+00  -9.7511059e-01   3.2183967e-01  -6.5869273e-02  -2.8440448e-03  -8.1160545e-02
   0.0000000e+00  -9.7511059e-01   3.5932641e-01  -7.8966503e-02  -3.5029733e-03  -6.2489290e-02
   0.0000000e+00  -9.7511059e-01   3.9591017e-01  -8.4292288e-02  -3.8158426e-03  -4.2564052e-02
   0.0000000e+00  -9.7511059e-01   4.3152416e-01  -8.3429974e-02  -3.8236909e-03  -2.3231756e-02
   0.0000000e+00  -9.7511059e-01   4.6611039e-01  -7.8382632e-02  -3.5896955e-03  -5.8855288e-03
   0.0000000e+00  -9.7511059e-01   4.9961977e-01  -7.1161991e-02  -3.1855903e-03   8.5897114e-03
   0.0000000e+00  -9.7511059e-01   5.3201207e-01  -6.3479134e-02  -2.6805358e-03   1.9788617e-02
   0.0000000e+00  -9.7511059e-01   5.6325577e-01  -5.6565147e-02  -2.1336737e-03   2.7700199e-02
   0.0000000e+00  -9.7511059e-01   5.9332774e-01  -5.1117856e-02  -1.5903104e-03   3.2597773e-02
   0.0000000e+00  -9.7511059e-01   6.2221291e-01  -4.7345264e-02  -1.0813172e-03   3.4925726e-02
   0.0000000e+00  -9.7511059e-01   6.4990376e-01  -4.5070784e-02  -6.2459936e-04   3.5203003e-02
   0.0000000e+00  -9.7511059e-01   6.7639983e-01  -4.3862718e-02  -2.2795484e-04   3.3947821e-02
   0.0000000e+00  -9.7511059e-01   7.0170710e-01  -4.3164184e-02   1.0781162e-04   3.1630292e-02
   0.0000000e+00  -9.7511059e-01   7.2583741e-01  -4.2403701e-02   3.8571445e-04   2.8644854e-02
   0.0000000e+00  -9.7511059e-01   7.4880783e-01  -4.1083061e-02   6.1018465e-04   2.5304322e-02
   0.0000000e+00  -9.7511059e-01   7.7064005e-01  -3.8836704e-02   7.8511137e-04   2.1842247e-02
   0.0000000e+00  -9.7511059e-01   7.9135972e-01  -3.5469096e-02   9.1297843e-04   1.8427430e-02
   0.0000000e+00  -9.7511059e-01   8.1099590e-01  -3.0967112e-02   9.9444069e-04   1.5175813e-02
   0.0000000e+00  -9.7511059e-01   8.2958044e-01  -2.5495343e-02   1.0289349e-03   1.2168504e-02
   0.0000000e+00  -9.7511059e-01   8.4714748e-01  -1.9371555e-02   1.0155959e-03   9.4598448e-03
   0.0000000e+00  -9.7511059e-01   8.6373293e-01  -1.3029270e-02   9.5489668e-04   7.0897522e-03
   0.0000000e+00  -9.7511059e-01   8.7937402e-01  -6.9631180e-03   8.5031480e-04   5.0820819e-03
   0.0000000e+00  -9.7511059e-01   8.9410886e-01  -1.6596518e-03   7.0964797e-04   3.4497456e-03
   0.0000000e+00  -9.7511059e-01   9.0797606e-01   2.4829809e-03   5.4571646e-04   2.1857285e-03
   0.0000000e+00  -9.7511059e-01   9.2101443e-01   5.2320731e-03   3.7502117e-04   1.2679182e-03
   0.0000000e+00  -9.7511059e-01   9.3326267e-01   6.5661929e-03   2.1625998e-04   6.5127995e-04
   0.0000000e+00  -9.7511059e-01   9.4475908e-01   6.6758937e-03   8.6019564e-05   2.8083757e-04
   0.0000000e+00  -9.7511059e-01   9.5554139e-01   5.9017675e-03  -2.8228083e-06   8.8366870e-05
   0.0000000e+00  -9.7511059e-01   9.6564655e-01   4.6434878e-03  -4.6177768e-05   1.3024813e-05
   0.0000000e+00  -9.7511059e-01   9.7511059e-01   3.2497603e-03  -4.7631383e-05  -4.4388542e-06
   0.0000000e+00  -9.7511059e-01   9.8396850e-01   1.9563559e-03  -2.3256314e-05   8.8247592e-07
   0.0000000e+00  -9.7511059e-01   9.9225409e-01   8.6141120e-04   3.5737148e-06   1.1080155e-06
   0.0000000e+00  -9.7511059e-01   1.0000000e+00   0.0000000e+00   0.0000000e+00   0.0000000e+00
   0.0000000e+00  -9.6564655e-01  -1.0000000e+00   0.0000000e+00   0.0000000e+00   0.0000000e+00
   0.0000000e+00  -9.6564655e-01  -9.9225409e-01   1.0166613e-03  -9.6386795e-06   2.4273607e-06
   0.0000000e+00  -9.6564655e-01  -9.8396850e-01   2.2755315e-03  -5.1406139e-05   6.0481988e-06
   0.0000000e+00  -9.6564655e-01  -9.7511059e-01   3.7189551e-03  -7.7890605e-05   4.9323246e-06
   0.0000000e+00  -9.6564655e-01  -9.6564655e-01   5.1708984e-03  -5.6605092e-05  -4.3092678e-05
   0.0000000e+00  -9.6564655e-01  -9.5554139e-01   6.2360979e-03   3.3880517e-05  -1.8788950e-04
   0.0000000e+00  -9.6564655e-01  -9.4475908e-01   6.3469645e-03   1.9691206e-04  -5.0468620e-04
   0.0000000e+00  -9.6564655e-01  -9.3326267e-01   4.8734436e-03   4.2364668e-04  -1.0675956e-03
   0.0000000e+00  -9.6564655e-01  -9.2101443e-01   1.2996085e-03   6.9256939e-04  -1.9548465e-03
   0.0000000e+00  -9.6564655e-01  -9.0797606e-01  -4.6355687e-03   9.7669959e-04  -3.2256375e-03
   0.0000000e+00  -9.6564655e-01  -8.9410886e-01  -1.2855613e-02   1.2470584e-03  -4.9244126e-03
   0.0000000e+00  -9.6564655e-01  -8.7937402e-01  -2.2961840e-02   1.4786739e-03  -7.0687771e-03
   0.0000000e+00  -9.6564655e-01  -8.6373293e-01  -3.4313869e-02   1.6529286e-03  -9.6604513e-03
   0.0000000e+00  -9.6564655e-01  -8.4714748e-01  -4.6142243e-02   1.7587449e-03  -1.2682552e-02
   0.0000000e+00  -9.6564655e-01  -8.2958044e-01  -5.7651687e-02   1.7912316e-03  -1.6110317e-02
   0.0000000e+00  -9.6564655e-01  -8.1099590e-01  -6.8096765e-02   1.7491574e-03  -1.9905165e-02
   0.0000000e+00  -9.6564655e-01  -7.9135972e-01  -7.6836040e-02   1.6324414e-03  -2.4013773e-02
   0.0000000e+00  -9.6564655e-01  -7.7064005e-01  -8.3369516e-02   1.4396572e-03  -2.8350571e-02
   0.0000000e+00  -9.6564655e-01  -7.4880783e-01  -8.7373102e-02   1.1669472e-03  -3.2783213e-02
   0.0000000e+00  -9.6564655e-01  -7.2583741e-01  -8.8721944e-02   8.0732456e-04  -3.7106777e-02
   0.0000000e+00  -9.6564655e-01  -7.0170710e-01  -8.7507310e-02   3.5168684e-04  -4.1024448e-02
   0.0000000e+00  -9.6564655e-01  -6.7639983e-01  -8.4034154e-02  -2.0954822e-04  -4.4126549e-02
   0.0000000e+00  -9.6564655e-01  -6.4990376e-01  -7.8802502e-02  -8.8299606e-04  -4.5884923e-02
   0.0000000e+00  -9.6564655e-01  -6.2221291e-01  -7.2459529e-02  -1.6681430e-03  -4.5660237e-02
   0.0000000e+00  -9.6564655e-01  -5.9332774e-01  -6.5724589e-02  -2.5518667e-03  -4.2738207e-02
   0.0000000e+00  -9.6564655e-01  -5.6325577e-01  -5.9280836e-02  -3.5030582e-03  -3.6394433e-02
   0.0000000e+00  -9.6564655e-01  -5.3201207e-01  -5.3646695e-02  -4.4676835e-03  -2.5997568e-02
   0.0000000e+00  -9.6564655e-01  -4.9961977e-01  -4.9041486e-02  -5.3662612e-03  -1.1143203e-02
   0.0000000e+00  -9.6564655e-01  -4.6611039e-01  -4.5278882e-02  -6.0949479e-03   8.1887135e-03
   0.0000000e+00  -9.6564655e-01  -4.3152416e-01  -4.1721482e-02  -6.5322346e-03   3.1479458e-02
   0.0000000e+00  -9.6564655e-01  -3.9591017e-01  -3.7333177e-02  -6.5519748e-03   5.7550932e-02
   0.0000000e+00  -9.6564655e-01  -3.5932641e-01  -3.0846388e-02  -6.0428329e-03   8.4522380e-02
   0.0000000e+00  -9.6564655e-01  -3.2183967e-01  -2.1037588e-02  -4.9319977e-03   1.0988194e-01
   0.0000000e+00  -9.6564655e-01  -2.8352524e-01  -7.0665171e-03  -3.2093718e-03   1.3070073e-01
   0.0000000e+00  -9.6564655e-01  -2.4446655e-01   1.1195909e-02  -9.4651572e-04   1.4398747e-01
   0.0000000e+00  -9.6564655e-01  -2.0475452e-01   3.2945311e-02   1.6956621e-03   1.4714769e-01
   0.0000000e+00  -9.6564655e-01  -1.6448690e-01   5.6411572e-02   4.4754505e-03   1.3847198e-01
   0.0000000e+00  -9.6564655e-01  -1.2376733e-01   7.9062971e-02   7.0968640e-03   1.1755285e-01
   0.0000000e+00  -9.6564655e-01  -8.2704342e-02   9.8030042e-02   9.2515569e-03   8.5524335e-02
   0.0000000e+00  -9.6564655e-01  -4.1410268e-02   1.1066487e-01   1.0668826e-02   4.5045397e-02
   0.0000000e+00  -9.6564655e-01   0.0000000e+00   1.1510076e-01   1.1163235e-02  -6.9453029e-13
   0.0000000e+00  -9.6564655e-01   4.1410268e-02   1.1066487e-01   1.0668826e-02  -4.5045397e-02
   0.0000000e+00  -9.6564655e-01   8.2704342e-02   9.8030042e-02   9.2515569e-03  -8.5524335e-02
   0.0000000e+00  -9.6564655e-01   1.2376733e-01   7.9062971e-02   7.0968640e-03  -1.1755285e-01
   0.0000000e+00  -9.6564655e-01   1.6448690e-01   5.6411572e-02   4.4754505e-03  -1.3847198e-01
   0.0000000e+00  -9.6564655e-01   2.0475452e-01   3.2945311e-02   1.6956621e-03  -1.4714769e-01
   0.0000000e+00  -9.6564655e-01   2.4446655e-01   1.1195909e-02  -9.4651572e-04  -1.4398747e-01
   0.0000000e+00  -9.6564655e-01   2.8352524e-01  -7.0665171e-03  -3.2093718e-03  -1.3070073e-01
   0.0000000e+00  -9.6564655e-01   3.2183967e-01  -2.1037588e-02  -4.9319977e-03  -1.0988194e-01
   0.0000000e+00  -9.6564655e-01   3.5932641e-01  -3.0846388e-02  -6.0428329e-03  -8.4522380e-02
   0.0000000e+00  -9.6564655e-01   3.9591017e-01  -3.7333177e-02  -6.5519748e-03  -5.7550932e-02
   0.0000000e+00  -9.6564655e-01   4.3152416e-01  -4.1721482e-02  -6.5322346e-03  -3.1479458e-02
   0.0000000e+00  -9.6564655e-01   4.6611039e-01  -4.5278882e-02  -6.0949479e-03  -8.1887135e-03
   0.0000000e+00  -9.6564655e-01   4.9961977e-01  -4.9041486e-02  -5.3662612e-03   1.1143203e-02
   0.0000000e+00  -9.6564655e-01   5.3201207e-01  -5.3646695e-02  -4.4676835e-03   2.5997568e-02
   0.0000000e+00  -9.6564655e-01   5.6325577e-01  -5.9280836e-02  -3.5030582e-03   3.6394433e-02
   0.0000000e+00  -9.6564655e-01   5.9332774e-01  -6.5724589e-02  -2.5518667e-03   4.2738207e-02
   0.0000000e+00  -9.6564655e-01   6.2221291e-01  -7.2459529e-02  -1.6681430e-03   4.5660237e-02
   0.0000000e+00  -9.6564655e-01   6.4990376e-01  -7.8802502e-02  -8.8299606e-04   4.5884923e-02
   0.0000000e+00  -9.6564655e-01   6.7639983e-01  -8.4034154e-02  -2.0954822e-04   4.4126549e-02
   0.0000000e+00  -9.6564655e-01   7.0170710e-01  -8.7507310e-02   3.5168684e-04   4.1024448e-02
   0.0000000e+00  -9.6564655e-01   7.2583741e-01  -8.8721944e-02   8.0732456e-04   3.7106777e-02
   0.0000000e+00  -9.6564655e-01   7.4880783e-01  -8.7373102e-02   1.1669472e-03   3.2783213e-02
   0.0000000e+00  -9.6564655e-01   7.7064005e-01  -8.3369516e-02   1.4396572e-03   2.8350571e-02
   0.0000000e+00  -9.6564655e-01   7.9135972e-01  -7.6836040e-02   1.6324414e-03   2.4013773e-02
   0.0000000e+00  -9.6564655e-01   8.1099590e-01  -6.8096765e-02   1.7491574e-03   1.9905165e-02
   0.0000000e+00  -9.6564655e-01   8.2958044e-01  -5.7651687e-02   1.7912316e-03   1.6110317e-02
   0.0000000e+00  -9.6564655e-01   8.4714748e-01  -4.6142243e-02   1.7587449e-03   1.2682552e-02
   0.0000000e+00  -9.6564655e-01   8.6373293e-01  -3.4313869e-02   1.6529286e-03   9.6604513e-03
   0.0000000e+00  -9.6564655e-01   8.7937402e-01  -2.2961840e-02   1.4786739e-03   7.0687771e-03
   0.0000000e+00  -9.6564655e-01   8.9410886e-01  -1.2855613e-02   1.2470584e-03   4.9244126e-03
   0.0000000e+00  -9.6564655e-01   9.0797606e-01  -4.6355687e-03   9.7669959e-04   3.2256375e-03
   0.0000000e+00  -9.6564655e-01   9.2101443e-01   1.2996085e-03   6.9256939e-04   1.9548465e-03
   0.0000000e+00  -9.6564655e-01   9.3326267e-01   4.8734436e-03   4.2364668e-04   1.0675956e-03
   0.0000000e+00  -9.6564655e-01   9.4475908e-01   6.3469645e-03   1.9691206e-04   5.0468620e-04
   0.0000000e+00  -9.6564655e-01   9.5554139e-01   6.2360980e-03   3.3880517e-05   1.8788950e-04
   0.0000000e+00  -9.6564655e-01   9.6564655e-01   5.1708984e-03  -5.6605092e-05   4.3092678e-05
   0.0000000e+00  -9.6564655e-01   9.7511059e-01   3.7189551e-03  -7.7890605e-05  -4.9323246e-06
   0.0000000e+00  -9.6564655e-01   9.8396850e-01   2.2755315e-03  -5.1406139e-05  -6.0481988e-06
   0.0000000e+00  -9.6564655e-01   9.9225409e-01   1.0166613e-03  -9.6386795e-06  -2.4273607e-06
   0.0000000e+00  -9.6564655e-01   1.0000000e+00   0.0000000e+00   0.0000000e+00   0.0000000e+00
   0.0000000e+00  -9.5554139e-01  -1.0000000e+00   0.0000000e+00   0.0000000e+00   0.0000000e+00
   0.0000000e+00  -9.5554139e-01  -9.9225409e-01   1.0504988e-03  -2.3744542e-05   9.2772938e-07
   0.0000000e+00  -9.5554139e-01  -9.8396850e-01   2.3339348e-03  -7.3328000e-05  -5.2070810e-06
   0.0000000e+00  -9.5554139e-01  -9.7511059e-01   3.7398426e-03  -8.4697615e-05  -3.2410519e-05
   0.0000000e+00  -9.5554139e-01  -9.6564655e-01   4.9760975e-03  -1.7463385e-05  -1.3834396e-04
   0.0000000e+00  -9.5554139e-01  -9.5554139e-01   5.4417384e-03   1.5189759e-04  -3.8802527e-04
   0.0000000e+00  -9.5554139e-01  -9.4475908e-01   4.3022205e-03   4.2243548e-04  -8.7201222e-04
   0.0000000e+00  -9.5554139e-01  -9.3326267e-01   6.5859363e-04   7.7645249e-04  -1.6740809e-03
   0.0000000e+00  -9.5554139e-01  -9.2101443e-01  -6.1954367e-03   1.1806670e-03  -2.8757257e-03
   0.0000000e+00  -9.5554139e-01  -9.0797606e-01  -1.6576699e-02   1.5960776e-03  -4.5306347e-03
   0.0000000e+00  -9.5554139e-01  -8.9410886e-01  -3.0315474e-02   1.9836923e-03  -6.6712025e-03
   0.0000000e+00  -9.5554139e-01  -8.7937402e-01  -4.6800566e-02   2.3118362e-03  -9.2990561e-03
   0.0000000e+00  -9.5554139e-01  -8.6373293e-01  -6.5108977e-02   2.5587040e-03  -1.2400852e-02
   0.0000000e+00  -9.5554139e-01  -8.4714748e-01  -8.4157685e-02   2.7124163e-03  -1.5949189e-02
   0.0000000e+00  -9.5554139e-01  -8.2958044e-01  -1.0281857e-01   2.7682872e-03  -1.9915851e-02
   0.0000000e+00  -9.5554139e-01  -8.1099590e-01  -1.1997787e-01   2.7246149e-03  -2.4265587e-02
   0.0000000e+00  -9.5554139e-01  -7.9135972e-01  -1.3456436e-01   2.5792847e-03  -2.8952493e-02
   0.0000000e+00  -9.5554139e-01  -7.7064005e-01  -1.4556791e-01   2.3266163e-03  -3.3897166e-02
   0.0000000e+00  -9.5554139e-01  -7.4880783e-01  -1.5207813e-01   1.9565084e-03  -3.8964959e-02
   0.0000000e+00  -9.5554139e-01  -7.2583741e-01  -1.5333684e-01   1.4540804e-03  -4.3931576e-02
   0.0000000e+00  -9.5554139e-01  -7.0170710e-01  -1.4881109e-01   8.0171960e-04  -4.8454945e-02
   0.0000000e+00  -9.5554139e-01  -6.7639983e-01  -1.3826759e-01  -1.8113453e-05  -5.2046396e-02
   0.0000000e+00  -9.5554139e-01  -6.4990376e-01  -1.2184982e-01  -1.0175474e-03  -5.4060005e-02
   0.0000000e+00  -9.5554139e-01  -6.2221291e-01  -1.0013470e-01  -2.1969813e-03  -5.3699598e-02
   0.0000000e+00  -9.5554139e-01  -5.9332774e-01  -7.4162196e-02  -3.5368764e-03  -5.0061982e-02
   0.0000000e+00  -9.5554139e-01  -5.6325577e-01  -4.5412695e-02  -4.9897207e-03  -4.2218148e-02
   0.0000000e+00  -9.5554139e-01  -5.3201207e-01  -1.5726822e-02  -6.4726996e-03  -2.9343855e-02
   0.0000000e+00  -9.5554139e-01  -4.9961977e-01   1.2843104e-02  -7.8640248e-03  -1.0891603e-02
   0.0000000e+00  -9.5554139e-01  -4.6611039e-01   3.8235941e-02  -9.0047464e-03   1.3205937e-02
   0.0000000e+00  -9.5554139e-01  -4.3152416e-01   5.8620086e-02  -9.7090557e-03   4.2334051e-02
   0.0000000e+00  -9.5554139e-01  -3.9591017e-01   7.2627317e-02  -9.7841625e-03   7.5036254e-02
   0.0000000e+00  -9.5554139e-01  -3.5932641e-01   7.9542271e-02  -9.0598507e-03   1.0895257e-01
   0.0000000e+00  -9.5554139e-01  -3.2183967e-01   7.9405927e-02  -7.4244353e-03   1.4090544e-01
   0.0000000e+00  -9.5554139e-01  -2.8352524e-01   7.3010388e-02  -4.8613720e-03   1.6716954e-01
   0.0000000e+00  -9.5554139e-01  -2.4446655e-01   6.1781970e-02  -1.4778720e-03   1.8392412e-01
   0.0000000e+00  -9.5554139e-01  -2.0475452e-01   4.7577135e-02   2.4835435e-03   1.8784178e-01
   0.0000000e+00  -9.5554139e-01  -1.6448690e-01   3.2432741e-02   6.6580467e-03   1.7671714e-01
   0.0000000e+00  -9.5554139e-01  -1.2376733e-01   1.8319526e-02   1.0598677e-02   1.5000514e-01
   0.0000000e+00  -9.5554139e-01  -8.2704342e-02   6.9380248e-03   1.3839731e-02   1.0913258e-01
   0.0000000e+00  -9.5554139e-01  -4.1410268e-02  -4.2276808e-04   1.5972339e-02   5.7480208e-02
   0.0000000e+00  -9.5554139e-01   0.0000000e+00  -2.9659636e-03   1.6716416e-02  -8.0884566e-13
   0.0000000e+00  -9.5554139e-01   4.1410268e-02  -4.2276808e-04   1.5972339e-02  -5.7480208e-02
   0.0000000e+00  -9.5554139e-01   8.2704342e-02   6.9380248e-03   1.3839731e-02  -1.0913258e-01
   0.0000000e+00  -9.5554139e-01   1.2376733e-01   1.8319526e-02   1.0598677e-02  -1.5000514e-01
   0.0000000e+00  -9.5554139e-01   1.6448690e-01   3.2432741e-02   6.6580467e-03  -1.7671714e-01
   0.0000000e+00  -9.5554139e-01   2.0475452e-01   4.7577136e-02   2.4835435e-03  -1.8784178e-01
   0.0000000e+00  -9.5554139e-01   2.4446655e-01   6.1781970e-02  -1.4778720e-03  -1.8392412e-01
   0.0000000e+00  -9.5554139e-01   2.8352524e-01   7.3010388e-02  -4.8613720e-03  -1.6716954e-01
   0.0000000e+00  -9.5554139e-01   3.2183967e-01   7.9405927e-02  -7.4244353e-03  -1.4090544e-01
   0.0000000e+00  -9.5554139e-01   3.5932641e-01   7.9542271e-02  -9.0598507e-03  -1.0895257e-01
   0.0000000e+00  -9.5554139e-01   3.9591017e-01   7.2627317e-02  -9.7841625e-03  -7.5036254e-02
   0.0000000e+00  -9.5554139e-01   4.3152416e-01   5.8620086e-02  -9.7090557e-03  -4.2334051e-02
   0.0000000e+00  -9.5554139e-01   4.6611039e-01   3.8235941e-02  -9.0047464e-03  -1.3205937e-02
   0.0000000e+00  -9.5554139e-01   4.9961977e-01   1.2843104e-02  -7.8640248e-03   1.0891603e-02
   0.0000000e+00  -9.5554139e-01   5.3201207e-01  -1.5726822e-02  -6.4726996e-03   2.9343855e-02
   0.0000000e+00  -9.5554139e-01   5.6325577e-01  -4.5412695e-02  -4.9897207e-03   4.2218148e-02
   0.0000000e+00  -9.5554139e-01   5.9332774e-01  -7.4162196e-02  -3.5368764e-03   5.0061982e-02
   0.0000000e+00  -9.5554139e-01   6.2221291e-01  -1.0013470e-01  -2.1969813e-03   5.3699598e-02
   0.0000000e+00  -9.5554139e-01   6.4990376e-01  -1.2184982e-01  -1.0175474e-03   5.4060005e-02
   0.0000000e+00  -9.5554139e-01   6.7639983e-01  -1.3826759e-01  -1.8113453e-05   5.2046396e-02
   0.0000000e+00  -9.5554139e-01   7.0170710e-01  -1.4881109e-01   8.0171960e-04   4.8454945e-02
   0.0000000e+00  -9.5554139e-01   7.2583741e-01  -1.5333684e-01   1.4540804e-03   4.3931576e-02
   0.0000000e+00  -9.5554139e-01   7.4880783e-01  -1.5207813e-01   1.9565084e-03   3.8964959e-02
   0.0000000e+00  -9.5554139e-01   7.7064005e-01  -1.4556791e-01   2.3266163e-03   3.3897166e-02
   0.0000000e+00  -9.5554139e-01   7.9135972e-01  -1.3456436e-01   2.5792847e-03   2.8952493e-02
   0.0000000e+00  -9.5554139e-01   8.1099590e-01  -1.1997787e-01   2.7246149e-03   2.4265587e-02
   0.0000000e+00  -9.5554139e-01   8.2958044e-01  -1.0281857e-01   2.7682872e-03   1.9915851e-02
   0.0000000e+00  -9.5554139e-01   8.4714748e-01  -8.4157685e-02   2.7124163e-03   1.5949189e-02
   0.0000000e+00  -9.5554139e-01   8.6373293e-01  -6.5108977e-02   2.5587040e-03   1.2400852e-02
   0.0000000e+00  -9.5554139e-01   8.7937402e-01  -4.6800566e-02   2.3118362e-03   9.2990561e-03
   0.0000000e+00  -9.5554139e-01   8.9410886e-01  -3.0315474e-02   1.9836923e-03   6.6712025e-03
   0.0000000e+00  -9.5554139e-01   9.0797606e-01  -1.6576699e-02   1.5960776e-03   4.5306347e-03
   0.0000000e+00  -9.5554139e-01   9.2101443e-01  -6.1954367e-03   1.1806670e-03   2.8757257e-03
   0.0000000e+00  -9.5554139e-01   9.3326267e-01   6.5859363e-04   7.7645249e-04   1.6740809e-03
   0.0000000e+00  -9.5554139e-01   9.4475908e-01   4.3022205e-03   4.2243548e-04   8.7201222e-04
   0.0000000e+00  -9.5554139e-01   9.5554139e-01   5.4417384e-03   1.5189759e-04   3.8802527e-04
   0.0000000e+00  -9.5554139e-01   9.6564655e-01   4.9760975e-03  -1.7463385e-05   1.3834396e-04
   0.0000000e+00  -9.5554139e-01   9.7511059e-01   3.7398426e-03  -8.4697615e-05   3.2410519e-05
   0.0000000e+00  -9.5554139e-01   9.8396850e-01   2.3339348e-03  -7.3328000e-05   5.2070810e-06
   0.0000000e+00  -9.5554139e-01   9.9225409e-01   1.0504988e-03  -2.3744542e-05  -9.2772938e-07
   0.0000000e+00  -9.5554139e-01   1.0000000e+00   0.0000000e+00   0.0000000e+00   0.0000000e+00
   0.0000000e+00  -9.4475908e-01  -1.0000000e+00   0.0000000e+00   0.0000000e+00   0.0000000e+00
   0.0000000e+00  -9.4475908e-01  -9.9225409e-01   1.0015211e-03  -2.2177446e-05  -6.5043640e-06
   0.0000000e+00  -9.4475908e-01  -9.8396850e-01   2.2216342e-03  -5.9729373e-05  -3.8008417e-05
   0.0000000e+00  -9.4475908e-01  -9.7511059e-01   3.4668265e-03  -2.6854996e-05  -1.1350879e-04
   0.0000000e+00  -9.4475908e-01  -9.6564655e-01   4.2905093e-03   1.2503119e-04  -3.0485884e-04
   0.0000000e+00  -9.4475908e-01  -9.5554139e-01   3.8475599e-03   4.1723849e-04  -6.9019502e-04
   0.0000000e+00  -9.4475908e-01  -9.4475908e-01   1.0070445e-03   8.3867651e-04  -1.3724656e-03
   0.0000000e+00  -9.4475908e-01  -9.3326267e-01  -5.4099592e-03   1.3565557e-03  -2.4395886e-03
   0.0000000e+00  -9.4475908e-01  -9.2101443e-01  -1.6284681e-02   1.9215390e-03  -3.9679883e-03
   0.0000000e+00  -9.4475908e-01  -9.0797606e-01  -3.1948967e-02   2.4809946e-03  -5.9948744e-03
   0.0000000e+00  -9.4475908e-01  -8.9410886e-01  -5.2087698e-02   2.9875740e-03  -8.5281412e-03
   0.0000000e+00  -9.4475908e-01  -8.7937402e-01  -7.5835198e-02   3.4068576e-03  -1.1541031e-02
   0.0000000e+00  -9.4475908e-01  -8.6373293e-01  -1.0197183e-01   3.7189446e-03  -1.4994179e-02
   0.0000000e+00  -9.4475908e-01  -8.4714748e-01  -1.2911763e-01   3.9157648e-03  -1.8841343e-02
   0.0000000e+00  -9.4475908e-01  -8.2958044e-01  -1.5584268e-01   3.9959366e-03  -2.3045883e-02
   0.0000000e+00  -9.4475908e-01  -8.1099590e-01  -1.8067915e-01   3.9582355e-03  -2.7575057e-02
   0.0000000e+00  -9.4475908e-01  -7.9135972e-01  -2.0208718e-01   3.7973434e-03  -3.2394437e-02
   0.0000000e+00  -9.4475908e-01  -7.7064005e-01  -2.1842354e-01   3.5003756e-03  -3.7440755e-02
   0.0000000e+00  -9.4475908e-01  -7.4880783e-01  -2.2796770e-01   3.0468638e-03  -4.2593641e-02
   0.0000000e+00  -9.4475908e-01  -7.2583741e-01  -2.2900614e-01   2.4093739e-03  -4.7633120e-02
   0.0000000e+00  -9.4475908e-01  -7.0170710e-01  -2.1998551e-01   1.5572310e-03  -5.2202326e-02
   0.0000000e+00  -9.4475908e-01  -6.7639983e-01  -1.9970904e-01   4.6104833e-04  -5.5769798e-02
   0.0000000e+00  -9.4475908e-01  -6.4990376e-01  -1.6757384e-01  -8.9954611e-04  -5.7611639e-02
   0.0000000e+00  -9.4475908e-01  -6.2221291e-01  -1.2381266e-01  -2.5270180e-03  -5.6815247e-02
   0.0000000e+00  -9.4475908e-01  -5.9332774e-01  -6.9717927e-02  -4.3946213e-03  -5.2325537e-02
   0.0000000e+00  -9.4475908e-01  -5.6325577e-01  -7.7938011e-03  -6.4354292e-03  -4.3038028e-02
   0.0000000e+00  -9.4475908e-01  -5.3201207e-01   5.8203719e-02  -8.5324571e-03  -2.7952134e-02
   0.0000000e+00  -9.4475908e-01  -4.9961977e-01   1.2339450e-01  -1.0513909e-02  -6.3771698e-03
   0.0000000e+00  -9.4475908e-01  -4.6611039e-01   1.8209735e-01  -1.2156081e-02   2.1820956e-02
   0.0000000e+00  -9.4475908e-01  -4.3152416e-01   2.2836257e-01  -1.3198031e-02   5.5971003e-02
   0.0000000e+00  -9.4475908e-01  -3.9591017e-01   2.5667884e-01  -1.3369482e-02   9.4395492e-02
   0.0000000e+00  -9.4475908e-01  -3.5932641e-01   2.6278259e-01  -1.2432026e-02   1.3432570e-01
   0.0000000e+00  -9.4475908e-01  -3.2183967e-01   2.4444842e-01  -1.0229051e-02   1.7199473e-01
   0.0000000e+00  -9.4475908e-01  -2.8352524e-01   2.0211678e-01  -6.7364072e-03   2.0295435e-01
   0.0000000e+00  -9.4475908e-01  -2.4446655e-01   1.3920962e-01  -2.1018433e-03   2.2261617e-01
   0.0000000e+00  -9.4475908e-01  -2.0475452e-01   6.2020178e-02   3.3392489e-03   2.2696249e-01
   0.0000000e+00  -9.4475908e-01  -1.6448690e-01  -2.0873738e-02   9.0820962e-03   2.1331000e-01
   0.0000000e+00  -9.4475908e-01  -1.2376733e-01  -9.9632278e-02   1.4508328e-02   1.8096744e-01
   0.0000000e+00  -9.4475908e-01  -8.2704342e-02  -1.6447848e-01   1.8973768e-02   1.3162020e-01
   0.0000000e+00  -9.4475908e-01  -4.1410268e-02  -2.0711413e-01   2.1912957e-02   6.9314891e-02
   0.0000000e+00  -9.4475908e-01   0.0000000e+00  -2.2197825e-01   2.2938603e-02  -8.3938288e-13
   0.0000000e+00  -9.4475908e-01   4.1410268e-02  -2.0711413e-01   2.1912957e-02  -6.9314891e-02
   0.0000000e+00  -9.4475908e-01   8.2704342e-02  -1.6447848e-01   1.8973768e-02  -1.3162020e-01
   0.0000000e+00  -9.4475908e-01   1.2376733e-01  -9.9632278e-02   1.4508328e-02  -1.8096744e-01
   0.0000000e+00  -9.4475908e-01   1.6448690e-01  -2.0873738e-02   9.0820962e-03  -2.1331000e-01
   0.0000000e+00  -9.4475908e-01   2.0475452e-01   6.2020178e-02   3.3392489e-03  -2.2696249e-01
   0.0000000e+00  -9.4475908e-01   2.4446655e-01   1.3920962e-01  -2.1018433e-03  -2.2261617e-01
   0.0000000e+00  -9.4475908e-01   2.8352524e-01   2.0211678e-01  -6.7364072e-03  -2.0295435e-01
   0.0000000e+00  -9.4475908e-01   3.2183967e-01   2.4444842e-01  -1.0229051e-02  -1.7199473e-01
   0.0000000e+00  -9.4475908e-01   3.5932641e-01   2.6278259e-01  -1.2432026e-02  -1.3432570e-01
   0.0000000e+00  -9.4475908e-01   3.9591017e-01   2.5667884e-01  -1.3369482e-02  -9.4395492e-02
   0.0000000e+00  -9.4475908e-01   4.3152416e-01   2.2836257e-01  -1.3198031e-02  -5.5971003e-02
   0.0000000e+00  -9.4475908e-01   4.6611039e-01   1.8209735e-01  -1.2156081e-02  -2.1820956e-02
   0.0000000e+00  -9.4475908e-01   4.9961977e-01   1.2339450e-01  -1.0513909e-02   6.3771698e-03
   0.0000000e+00  -9.4475908e-01   5.3201207e-01   5.8203719e-02  -8.5324571e-03   2.7952134e-02
   0.0000000e+00  -9.4475908e-01   5.6325577e-01  -7.7938011e-03  -6.4354292e-03   4.3038028e-02
   0.0000000e+00  -9.4475908e-01   5.9332774e-01  -6.9717927e-02  -4.3946213e-03   5.2325537e-02
   0.0000000e+00  -9.4475908e-01   6.2221291e-01  -1.2381266e-01  -2.5270180e-03   5.6815247e-02
   0.0000000e+00  -9.4475908e-01   6.4990376e-01  -1.6757384e-01  -8.9954611e-04   5.7611639e-02
   0.0000000e+00  -9.4475908e-01   6.7639983e-01  -1.9970904e-01   4.6104833e-04   5.5769798e-02
   0.0000000e+00  -9.4475908e-01   7.0170710e-01  -2.1998551e-01   1.5572310e-03   5.2202326e-02
   0.0000000e+00  -9.4475908e-01   7.2583741e-01  -2.2900614e-01   2.4093739e-03   4.7633120e-02
   0.0000000e+00  -9.4475908e-01   7.4880783e-01  -2.2796770e-01   3.0468638e-03   4.2593641e-02
   0.0000000e+00  -9.4475908e-01   7.7064005e-01  -2.1842354e-01   3.5003756e-03   3.7440755e-02
   0.0000000e+00  -9.4475908e-01   7.9135972e-01  -2.0208718e-01   3.7973434e-03   3.2394437e-02
   0.0000000e+00  -9.4475908e-01   8.1099590e-01  -1.8067915e-01   3.9582355e-03   2.7575057e-02
   0.0000000e+00  -9.4475908e-01   8.2958044e-01  -1.5584268e-01   3.9959366e-03   2.3045883e-02
   0.0000000e+00  -9.4475908e-01   8.4714748e-01  -1.2911763e-01   3.9157648e-03   1.8841343e-02
   0.0000000e+00  -9.4475908e-01   8.6373293e-01  -1.0197183e-01   3.7189446e-03   1.4994179e-02
   0.0000000e+00  -9.4475908e-01   8.7937402e-01  -7.5835198e-02   3.4068576e-03   1.1541031e-02
   0.0000000e+00  -9.4475908e-01   8.9410886e-01  -5.2087698e-02   2.9875740e-03   8.5281412e-03
   0.0000000e+00  -9.4475908e-01   9.0797606e-01  -3.1948967e-02   2.4809946e-03   5.9948744e-03
   0.0000000e+00  -9.4475908e-01   9.2101443e-01  -1.6284681e-02   1.9215390e-03   3.9679883e-03
   0.0000000e+00  -9.4475908e-01   9.3326267e-01  -5.4099592e-03   1.3565557e-03   2.4395886e-03
   0.0000000e+00  -9.4475908e-01   9.4475908e-01   1.0070445e-03   8.3867651e-04   1.3724656e-03
   0.0000000e+00  -9.4475908e-01   9.5554139e-01   3.8475599e-03   4.1723849e-04   6.9019502e-04
   0.0000000e+00  -9.4475908e-01   9.6564655e-01   4.2905093e-03   1.2503119e-04   3.0485884e-04
   0.0000000e+00  -9.4475908e-01   9.7511059e-01   3.4668265e-03  -2.6854996e-05   1.1350879e-04
   0.0000000e+00  -9.4475908e-01   9.8396850e-01   2.2216342e-03  -5.9729373e-05   3.8008417e-05
   0.0000000e+00  -9.4475908e-01   9.9225409e-01   1.0015211e-03  -2.2177446e-05   6.5043640e-06
   0.0000000e+00  -9.4475908e-01   1.0000000e+00   0.0000000e+00   0.0000000e+00   0.0000000e+00
   0.0000000e+00  -9.3326267e-01  -1.0000000e+00   0.0000000e+00   0.0000000e+00   0.0000000e+00
   0.0000000e+00  -9.3326267e-01  -9.9225409e-01   9.4595741e-04   1.2980639e-05  -1.9619936e-05
   0.0000000e+00  -9.3326267e-01  -9.8396850e-01   2.1095141e-03   2.1479849e-05  -9.0685407e-05
   0.0000000e+00  -9.3326267e-01  -9.7511059e-01   3.1944796e-03   1.3930294e-04  -2.3393892e-04
   0.0000000e+00  -9.3326267e-01  -9.6564655e-01   3.5721463e-03   4.2445881e-04  -5.3142380e-04
   0.0000000e+00  -9.3326267e-01  -9.5554139e-01   2.1342926e-03   8.9147320e-04  -1.0694873e-03
   0.0000000e+00  -9.3326267e-01  -9.4475908e-01  -2.5445733e-03   1.5124022e-03  -1.9571920e-03
   0.0000000e+00  -9.3326267e-01  -9.3326267e-01  -1.1894061e-02   2.2321590e-03  -3.2785194e-03
   0.0000000e+00  -9.3326267e-01  -9.2101443e-01  -2.6913649e-02   2.9807923e-03  -5.0948262e-03
   0.0000000e+00  -9.3326267e-01  -9.0797606e-01  -4.7877014e-02   3.6911904e-03  -7.4154780e-03
   0.0000000e+00  -9.3326267e-01  -8.9410886e-01  -7.4256128e-02   4.3109881e-03  -1.0211963e-02
   0.0000000e+00  -9.3326267e-01  -8.7937402e-01  -1.0489561e-01   4.8091097e-03  -1.3417724e-02
   0.0000000e+00  -9.3326267e-01  -8.6373293e-01  -1.3829578e-01   5.1746455e-03  -1.6957027e-02
   0.0000000e+00  -9.3326267e-01  -8.4714748e-01  -1.7285103e-01   5.4094051e-03  -2.0755886e-02
   0.0000000e+00  -9.3326267e-01  -8.2958044e-01  -2.0693864e-01   5.5191706e-03  -2.4762026e-02
   0.0000000e+00  -9.3326267e-01  -8.1099590e-01  -2.3885095e-01   5.5042538e-03  -2.8940637e-02
   0.0000000e+00  -9.3326267e-01  -7.9135972e-01  -2.6665790e-01   5.3545205e-03  -3.3268507e-02
   0.0000000e+00  -9.3326267e-01  -7.7064005e-01  -2.8808602e-01   5.0460229e-03  -3.7705274e-02
   0.0000000e+00  -9.3326267e-01  -7.4880783e-01  -3.0050122e-01   4.5424786e-03  -4.2161647e-02
   0.0000000e+00  -9.3326267e-01  -7.2583741e-01  -3.0101116e-01   3.7975697e-03  -4.6451729e-02
   0.0000000e+00  -9.3326267e-01  -7.0170710e-01  -2.8670622e-01   2.7610990e-03  -5.0248426e-02
   0.0000000e+00  -9.3326267e-01  -6.7639983e-01  -2.5501031e-01   1.3859688e-03  -5.3037341e-02
   0.0000000e+00  -9.3326267e-01  -6.4990376e-01  -2.0413561e-01  -3.6101030e-04  -5.4089985e-02
   0.0000000e+00  -9.3326267e-01  -6.2221291e-01  -1.3359032e-01  -2.4870265e-03  -5.2460089e-02
   0.0000000e+00  -9.3326267e-01  -5.9332774e-01  -4.4696074e-02  -4.9583159e-03  -4.7025799e-02
   0.0000000e+00  -9.3326267e-01  -5.6325577e-01   5.8978574e-02  -7.6858395e-03  -3.6585026e-02
   0.0000000e+00  -9.3326267e-01  -5.3201207e-01   1.7136051e-01  -1.0512635e-02  -2.0019625e-02
   0.0000000e+00  -9.3326267e-01  -4.9961977e-01   2.8391424e-01  -1.3208049e-02   3.4772935e-03
   0.0000000e+00  -9.3326267e-01  -4.6611039e-01   3.8607999e-01  -1.5472203e-02   3.4123391e-02
   0.0000000e+00  -9.3326267e-01  -4.3152416e-01   4.6617944e-01  -1.6955975e-02   7.1260337e-02
   0.0000000e+00  -9.3326267e-01  -3.9591017e-01   5.1277342e-01  -1.7298367e-02   1.1311505e-01
   0.0000000e+00  -9.3326267e-01  -3.5932641e-01   5.1636323e-01  -1.6181194e-02   1.5668700e-01
   0.0000000e+00  -9.3326267e-01  -3.2183967e-01   4.7120339e-01  -1.3394999e-02   1.9783510e-01
   0.0000000e+00  -9.3326267e-01  -2.8352524e-01   3.7690359e-01  -8.9056238e-03   2.3161950e-01
   0.0000000e+00  -9.3326267e-01  -2.4446655e-01   2.3944600e-01  -2.9057606e-03   2.5290294e-01
   0.0000000e+00  -9.3326267e-01  -2.0475452e-01   7.1284921e-02   4.1648119e-03   2.5715212e-01
   0.0000000e+00  -9.3326267e-01  -1.6448690e-01  -1.0967565e-01   1.1643668e-02   2.4130725e-01
   0.0000000e+00  -9.3326267e-01  -1.2376733e-01  -2.8221345e-01   1.8719322e-02   2.0453781e-01
   0.0000000e+00  -9.3326267e-01  -8.2704342e-02  -4.2476213e-01   2.4546619e-02   1.4869119e-01
   0.0000000e+00  -9.3326267e-01  -4.1410268e-02  -5.1873067e-01   2.8383864e-02   7.8286456e-02
   0.0000000e+00  -9.3326267e-01   0.0000000e+00  -5.5153647e-01   2.9723157e-02  -7.4927984e-13
   0.0000000e+00  -9.3326267e-01   4.1410268e-02  -5.1873067e-01   2.8383864e-02  -7.8286456e-02
   0.0000000e+00  -9.3326267e-01   8.2704342e-02  -4.2476213e-01   2.4546619e-02  -1.4869119e-01
   0.0000000e+00  -9.3326267e-01   1.2376733e-01  -2.8221345e-01   1.8719322e-02  -2.0453781e-01
   0.0000000e+00  -9.3326267e-01   1.6448690e-01  -1.0967565e-01   1.1643668e-02  -2.4130725e-01
   0.0000000e+00  -9.3326267e-01   2.0475452e-01   7.1284921e-02   4.1648119e-03  -2.5715212e-01
   0.0000000e+00  -9.3326267e-01   2.4446655e-01   2.3944600e-01  -2.9057606e-03  -2.5290294e-01
   0.0000000e+00  -9.3326267e-01   2.8352524e-01   3.7690359e-01  -8.9056238e-03  -2.3161950e-01
   0.0000000e+00  -9.3326267e-01   3.2183967e-01   4.7120339e-01  -1.3394999e-02  -1.9783510e-01
   0.0000000e+00  -9.3326267e-01   3.5932641e-01   5.1636323e-01  -1.6181194e-02  -1.5668700e-01
   0.0000000e+00  -9.3326267e-01   3.9591017e-01   5.1277342e-01  -1.7298367e-02  -1.1311505e-01
   0.0000000e+00  -9.3326267e-01   4.3152416e-01   4.6617944e-01  -1.6955975e-02  -7.1260337e-02
   0.0000000e+00  -9.3326267e-01   4.6611039e-01   3.8607999e-01  -1.5472203e-02  -3.4123391e-02
   0.0000000e+00  -9.3326267e-01   4.9961977e-01   2.8391424e-01  -1.3208049e-02  -3.4772935e-03
   0.0000000e+00  -9.3326267e-01   5.3201207e-01   1.7136051e-01  -1.0512635e-02   2.0019625e-02
   0.0000000e+00  -9.3326267e-01   5.6325577e-01   5.8978574e-02  -7.6858395e-03   3.6585026e-02
   0.0000000e+00  -9.3326267e-01   5.9332774e-01  -4.4696074e-02  -4.9583159e-03   4.7025799e-02
   0.0000000e+00  -9.3326267e-01   6.2221291e-01  -1.3359032e-01  -2.4870265e-03   5.2460089e-02
   0.0000000e+00  -9.3326267e-01   6.4990376e-01  -2.0413561e-01  -3.6101030e-04   5.4089985e-02
   0.0000000e+00  -9.3326267e-01   6.7639983e-01  -2.5501031e-01   1.3859688e-03   5.3037341e-02
   0.0000000e+00  -9.3326267e-01   7.0170710e-01  -2.8670622e-01   2.7610990e-03   5.0248426e-02
   0.0000000e+00  -9.3326267e-01   7.2583741e-01  -3.0101116e-01   3.7975697e-03   4.6451729e-02
   0.0000000e+00  -9.3326267e-01   7.4880783e-01  -3.0050122e-01   4.5424786e-03   4.2161647e-02
   0.0000000e+00  -9.3326267e-01   7.7064005e-01  -2.8808602e-01   5.0460229e-03   3.7705274e-02
   0.0000000e+00  -9.3326267e-01   7.9135972e-01  -2.6665790e-01   5.3545205e-03   3.3268507e-02
   0.0000000e+00  -9.3326267e-01   8.1099590e-01  -2.3885095e-01   5.5042538e-03   2.8940637e-02
   0.0000000e+00  -9.3326267e-01   8.2958044e-01  -2.0693864e-01   5.5191706e-03   2.4762026e-02
   0.0000000e+00  -9.3326267e-01   8.4714748e-01  -1.7285103e-01   5.4094051e-03   2.0755886e-02
   0.0000000e+00  -9.3326267e-01   8.6373293e-01  -1.3829578e-01   5.1746455e-03   1.6957027e-02
   0.0000000e+00  -9.3326267e-01   8.7937402e-01  -1.0489561e-01   4.8091097e-03   1.3417724e-02
   0.0000000e+00  -9.3326267e-01   8.9410886e-01  -7.4256128e-02   4.3109881e-03   1.0211963e-02
   0.0000000e+00  -9.3326267e-01   9.0797606e-01  -4.7877014e-02   3.6911904e-03   7.4154780e-03
   0.0000000e+00  -9.3326267e-01   9.2101443e-01  -2.6913649e-02   2.9807923e-03   5.0948262e-03
   0.0000000e+00  -9.3326267e-01   9.3326267e-01  -1.1894061e-02   2.2321590e-03   3.2785194e-03
   0.0000000e+00  -9.3326267e-01   9.4475908e-01  -2.5445733e-03   1.5124022e-03   1.9571920e-03
   0.0000000e+00  -9.3326267e-01   9.5554139e-01   2.1342926e-03   8.9147320e-04   1.0694873e-03
   0.0000000e+00  -9.3326267e-01   9.6564655e-01   3.5721463e-03   4.2445881e-04   5.3142380e-04
   0.0000000e+00  -9.3326267e-01   9.7511059e-01   3.1944796e-03   1.3930294e-04   2.3393892e-04
   0.0000000e+00  -9.3326267e-01   9.8396850e-01   2.1095141e-03   2.1479849e-05   9.0685407e-05
   0.0000000e+00  -9.3326267e-01   9.9225409e-01   9.4595741e-04   1.2980639e-05   1.9619936e-05
   0.0000000e+00  -9.3326267e-01   1.0000000e+00   0.0000000e+00   0.0000000e+00   0.0000000e+00
   0.0000000e+00  -9.2101443e-01  -1.0000000e+00   0.0000000e+00   0.0000000e+00   0.0000000e+00
   0.0000000e+00  -9.2101443e-01  -9.9225409e-01   9.7729172e-04   1.0176666e-04  -3.6358175e-05
   0.0000000e+00  -9.2101443e-01  -9.8396850e-01   2.2021120e-03   2.0487311e-04  -1.5586188e-04
   0.0000000e+00  -9.2101443e-01  -9.7511059e-01   3.2733497e-03   4.5825527e-04  -3.7806726e-04
   0.0000000e+00  -9.2101443e-01  -9.6564655e-01   3.3727214e-03   9.3116178e-04  -7.8922962e-04
   0.0000000e+00  -9.2101443e-01  -9.5554139e-01   1.1395787e-03   1.6268734e-03  -1.4768455e-03
   0.0000000e+00  -9.2101443e-01  -9.4475908e-01  -5.1040925e-03   2.4937723e-03  -2.5470573e-03
   0.0000000e+00  -9.2101443e-01  -9.3326267e-01  -1.6961866e-02   3.4472562e-03  -4.0700490e-03
   0.0000000e+00  -9.2101443e-01  -9.2101443e-01  -3.5450052e-02   4.3928656e-03  -6.0814853e-03
   0.0000000e+00  -9.2101443e-01  -9.0797606e-01  -6.0679052e-02   5.2495281e-03  -8.5527010e-03
   0.0000000e+00  -9.2101443e-01  -8.9410886e-01  -9.1827716e-02   5.9651202e-03  -1.1409360e-02
   0.0000000e+00  -9.2101443e-01  -8.7937402e-01  -1.2742294e-01   6.5199020e-03  -1.4536899e-02
   0.0000000e+00  -9.2101443e-01  -8.6373293e-01  -1.6572673e-01   6.9205348e-03  -1.7815545e-02
   0.0000000e+00  -9.2101443e-01  -8.4714748e-01  -2.0502195e-01   7.1856329e-03  -2.1135791e-02
   0.0000000e+00  -9.2101443e-01  -8.2958044e-01  -2.4366779e-01   7.3323369e-03  -2.4421146e-02
   0.0000000e+00  -9.2101443e-01  -8.1099590e-01  -2.7992921e-01   7.3635686e-03  -2.7626072e-02
   0.0000000e+00  -9.2101443e-01  -7.9135972e-01  -3.1170443e-01   7.2626319e-03  -3.0732083e-02
   0.0000000e+00  -9.2101443e-01  -7.7064005e-01  -3.3627702e-01   6.9903589e-03  -3.3721671e-02
   0.0000000e+00  -9.2101443e-01  -7.4880783e-01  -3.5021576e-01   6.4886154e-03  -3.6548481e-02
   0.0000000e+00  -9.2101443e-01  -7.2583741e-01  -3.4946088e-01   5.6848211e-03  -3.9090507e-02
   0.0000000e+00  -9.2101443e-01  -7.0170710e-01  -3.2963066e-01   4.5012127e-03  -4.1103424e-02
   0.0000000e+00  -9.2101443e-01  -6.7639983e-01  -2.8652469e-01   2.8650472e-03  -4.2169483e-02
   0.0000000e+00  -9.2101443e-01  -6.4990376e-01  -2.1681890e-01   7.2337111e-04  -4.1661977e-02
   0.0000000e+00  -9.2101443e-01  -6.2221291e-01  -1.1889060e-01  -1.9407797e-03  -3.8730113e-02
   0.0000000e+00  -9.2101443e-01  -5.9332774e-01   6.2915727e-03  -5.0889074e-03  -3.2327830e-02
   0.0000000e+00  -9.2101443e-01  -5.6325577e-01   1.5435187e-01  -8.6086282e-03  -2.1296435e-02
   0.0000000e+00  -9.2101443e-01  -5.3201207e-01   3.1692335e-01  -1.2297747e-02  -4.5191979e-03
   0.0000000e+00  -9.2101443e-01  -4.9961977e-01   4.8150863e-01  -1.5857369e-02   1.8854320e-02
   0.0000000e+00  -9.2101443e-01  -4.6611039e-01   6.3197769e-01  -1.8898346e-02   4.9124368e-02
   0.0000000e+00  -9.2101443e-01  -4.3152416e-01   7.4986089e-01  -2.0967652e-02   8.5738208e-02
   0.0000000e+00  -9.2101443e-01  -3.9591017e-01   8.1646319e-01  -2.1596941e-02   1.2702692e-01
   0.0000000e+00  -9.2101443e-01  -3.5932641e-01   8.1566050e-01  -2.0373028e-02   1.7006438e-01
   0.0000000e+00  -9.2101443e-01  -3.2183967e-01   7.3701693e-01  -1.7022333e-02   2.1072920e-01
   0.0000000e+00  -9.2101443e-01  -2.8352524e-01   5.7867430e-01  -1.1495749e-02   2.4403306e-01
   0.0000000e+00  -9.2101443e-01  -2.4446655e-01   3.4934511e-01  -4.0340017e-03   2.6472672e-01
   0.0000000e+00  -9.2101443e-01  -2.0475452e-01   6.8776437e-02   4.8071006e-03   2.6812621e-01
   0.0000000e+00  -9.2101443e-01  -1.6448690e-01  -2.3373981e-01   1.4188281e-02   2.5102337e-01
   0.0000000e+00  -9.2101443e-01  -1.2376733e-01  -5.2285362e-01   2.3080720e-02   2.1248826e-01
   0.0000000e+00  -9.2101443e-01  -8.2704342e-02  -7.6221607e-01   3.0412803e-02   1.5435635e-01
   0.0000000e+00  -9.2101443e-01  -4.1410268e-02  -9.2024473e-01   3.5244172e-02   8.1239448e-02
   0.0000000e+00  -9.2101443e-01   0.0000000e+00  -9.7545867e-01   3.6930953e-02  -5.0998584e-13
   0.0000000e+00  -9.2101443e-01   4.1410268e-02  -9.2024473e-01   3.5244172e-02  -8.1239448e-02
   0.0000000e+00  -9.2101443e-01   8.2704342e-02  -7.6221607e-01   3.0412803e-02  -1.5435635e-01
   0.0000000e+00  -9.2101443e-01   1.2376733e-01  -5.2285362e-01   2.3080720e-02  -2.1248826e-01
   0.0000000e+00  -9.2101443e-01   1.6448690e-01  -2.3373981e-01   1.4188281e-02  -2.5102337e-01
   0.0000000e+00  -9.2101443e-01   2.0475452e-01   6.8776437e-02   4.8071006e-03  -2.6812621e-01
   0.0000000e+00  -9.2101443e-01   2.4446655e-01   3.4934511e-01  -4.0340017e-03  -2.6472672e-01
   0.0000000e+00  -9.2101443e-01   2.8352524e-01   5.7867430e-01  -1.1495749e-02  -2.4403306e-01
   0.0000000e+00  -9.2101443e-01   3.2183967e-01   7.3701693e-01  -1.7022333e-02  -2.1072920e-01
   0.0000000e+00  -9.2101443e-01   3.5932641e-01   8.1566050e-01  -2.0373028e-02  -1.7006438e-01
   0.0000000e+00  -9.2101443e-01   3.9591017e-01   8.1646319e-01  -2.1596941e-02  -1.2702692e-01
   0.0000000e+00  -9.2101443e-01   4.3152416e-01   7.4986089e-01  -2.0967652e-02  -8.5738208e-02
   0.0000000e+00  -9.2101443e-01   4.6611039e-01   6.3197769e-01  -1.8898346e-02  -4.9124368e-02
   0.0000000e+00  -9.2101443e-01   4.9961977e-01   4.8150863e-01  -1.5857369e-02  -1.8854320e-02
   0.0000000e+00  -9.2101443e-01   5.3201207e-01   3.1692335e-01  -1.2297747e-02   4.5191979e-03
   0.0000000e+00  -9.2101443e-01   5.6325577e-01   1.5435187e-01  -8.6086282e-03   2.1296435e-02
   0.0000000e+00  -9.2101443e-01   5.9332774e-01   6.2915727e-03  -5.0889074e-03   3.2327830e-02
   0.0000000e+00  -9.2101443e-01   6.2221291e-01  -1.1889060e-01  -1.9407797e-03   3.8730113e-02
   0.0000000e+00  -9.2101443e-01   6.4990376e-01  -2.1681890e-01   7.2337111e-04   4.1661977e-02
   0.0000000e+00  -9.2101443e-01   6.7639983e-01  -2.8652469e-01   2.8650472e-03   4.2169483e-02
   0.0000000e+00  -9.2101443e-01   7.0170710e-01  -3.2963066e-01   4.5012127e-03   4.1103424e-02
   0.0000000e+00  -9.2101443e-01   7.2583741e-01  -3.4946088e-01   5.6848211e-03   3.9090507e-02
   0.0000000e+00  -9.2101443e-01   7.4880783e-01  -3.5021576e-01   6.4886154e-03   3.6548481e-02
   0.0000000e+00  -9.2101443e-01   7.7064005e-01  -3.3627702e-01   6.9903589e-03   3.3721671e-02
   0.0000000e+00  -9.2101443e-01   7.9135972e-01  -3.1170443e-01   7.2626319e-03   3.0732083e-02
   0.0000000e+00  -9.2101443e-01   8.1099590e-01  -2.7992921e-01   7.3635686e-03   2.7626072e-02
   0.0000000e+00  -9.2101443e-01   8.2958044e-01  -2.4366779e-01   7.3323369e-03   2.4421146e-02
   0.0000000e+00  -9.2101443e-01   8.4714748e-01  -2.0502195e-01   7.1856329e-03   2.1135791e-02
   0.0000000e+00  -9.2101443e-01   8.6373293e-01  -1.6572673e-01   6.9205348e-03   1.7815545e-02
   0.0000000e+00  -9.2101443e-01   8.7937402e-01  -1.2742294e-01   6.5199020e-03   1.4536899e-02
   0.0000000e+00  -9.2101443e-01   8.9410886e-01  -9.1827716e-02   5.9651202e-03   1.1409360e-02
   0.0000000e+00  -9.2101443e-01   9.0797606e-01  -6.0679052e-02   5.2495281e-03   8.5527010e-03
   0.0000000e+00  -9.2101443e-01   9.2101443e-01  -3.5450052e-02   4.3928656e-03   6.0814853e-03
   0.0000000e+00  -9.2101443e-01   9.3326267e-01  -1.6961866e-02   3.4472562e-03   4.0700490e-03
   0.0000000e+00  -9.2101443e-01   9.4475908e-01  -5.1040925e-03   2.4937723e-03   2.5470573e-03
   0.0000000e+00  -9.2101443e-01   9.5554139e-01   1.1395787e-03   1.6268734e-03   1.4768455e-03
   0.0000000e+00  -9.2101443e-01   9.6564655e-01   3.3727214e-03   9.3116178e-04   7.8922962e-04
   0.0000000e+00  -9.2101443e-01   9.7511059e-01   3.2733497e-03   4.5825527e-04   3.7806726e-04
   0.0000000e+00  -9.2101443e-01   9.8396850e-01   2.2021120e-03   2.0487311e-04   1.5586188e-04
   0.0000000e+00  -9.2101443e-01   9.9225409e-01   9.7729172e-04   1.0176666e-04   3.6358175e-05
   0.0000000e+00  -9.2101443e-01   1.0000000e+00   0.0000000e+00   0.0000000e+00   0.0000000e+00
   0.0000000e+00  -9.0797606e-01  -1.0000000e+00   0.0000000e+00   0.0000000e+00   0.0000000e+00
   0.0000000e+00  -9.0797606e-01  -9.9225409e-01   1.1828651e-03   2.5752771e-04  -5.4144673e-05
   0.0000000e+00  -9.0797606e-01  -9.8396850e-01   2.6824071e-03   5.1344070e-04  -2.2363897e-04
   0.0000000e+00  -9.0797606e-01  -9.7511059e-01   4.0072373e-03   9.5692085e-04  -5.2476740e-04
   0.0000000e+00  -9.0797606e-01  -9.6564655e-01   4.1647089e-03   1.6694041e-03  -1.0409382e-03
   0.0000000e+00  -9.0797606e-01  -9.5554139e-01   1.5838432e-03   2.6387971e-03  -1.8528677e-03
   0.0000000e+00  -9.0797606e-01  -9.4475908e-01  -5.5855505e-03   3.7838452e-03  -3.0536105e-03
   0.0000000e+00  -9.0797606e-01  -9.3326267e-01  -1.9003506e-02   4.9848765e-03  -4.6899703e-03
   0.0000000e+00  -9.0797606e-01  -9.2101443e-01  -3.9568436e-02   6.1211479e-03  -6.7631000e-03
   0.0000000e+00  -9.0797606e-01  -9.0797606e-01  -6.7104423e-02   7.1005063e-03  -9.2000485e-03
   0.0000000e+00  -9.0797606e-01  -8.9410886e-01  -1.0041593e-01   7.8782941e-03  -1.1876659e-02
   0.0000000e+00  -9.0797606e-01  -8.7937402e-01  -1.3769388e-01   8.4552724e-03  -1.4628331e-02
   0.0000000e+00  -9.0797606e-01  -8.6373293e-01  -1.7701576e-01   8.8644030e-03  -1.7289225e-02
   0.0000000e+00  -9.0797606e-01  -8.4714748e-01  -2.1667871e-01   9.1474279e-03  -1.9710484e-02
   0.0000000e+00  -9.0797606e-01  -8.2958044e-01  -2.5521859e-01   9.3361764e-03  -2.1783995e-02
   0.0000000e+00  -9.0797606e-01  -8.1099590e-01  -2.9113405e-01   9.4366910e-03  -2.3442531e-02
   0.0000000e+00  -9.0797606e-01  -7.9135972e-01  -3.2247326e-01   9.4239999e-03  -2.4659768e-02
   0.0000000e+00  -9.0797606e-01  -7.7064005e-01  -3.4644286e-01   9.2401662e-03  -2.5431684e-02
   0.0000000e+00  -9.0797606e-01  -7.4880783e-01  -3.5919268e-01   8.8000026e-03  -2.5755614e-02
   0.0000000e+00  -9.0797606e-01  -7.2583741e-01  -3.5583897e-01   7.9978928e-03  -2.5592963e-02
   0.0000000e+00  -9.0797606e-01  -7.0170710e-01  -3.3078184e-01   6.7203987e-03  -2.4829150e-02
   0.0000000e+00  -9.0797606e-01  -6.7639983e-01  -2.7830863e-01   4.8602157e-03  -2.3224897e-02
   0.0000000e+00  -9.0797606e-01  -6.4990376e-01  -1.9348986e-01   2.3357476e-03  -2.0375813e-02
   0.0000000e+00  -9.0797606e-01  -6.2221291e-01  -7.3306262e-02  -8.8747796e-04  -1.5684387e-02
   0.0000000e+00  -9.0797606e-01  -5.9332774e-01   8.2072603e-02  -4.7715546e-03  -8.3664733e-03
   0.0000000e+00  -9.0797606e-01  -5.6325577e-01   2.6803765e-01  -9.1824149e-03   2.4965256e-03
   0.0000000e+00  -9.0797606e-01  -5.3201207e-01   4.7454338e-01  -1.3869579e-02   1.7839709e-02
   0.0000000e+00  -9.0797606e-01  -4.9961977e-01   6.8567749e-01  -1.8457533e-02   3.8428286e-02
   0.0000000e+00  -9.0797606e-01  -4.6611039e-01   8.8010520e-01  -2.2454239e-02   6.4607040e-02
   0.0000000e+00  -9.0797606e-01  -4.3152416e-01   1.0326586e+00  -2.5284861e-02   9.6018842e-02
   0.0000000e+00  -9.0797606e-01  -3.9591017e-01   1.1171670e+00  -2.6353471e-02   1.3134419e-01
   0.0000000e+00  -9.0797606e-01  -3.5932641e-01   1.1103808e+00  -2.5132098e-02   1.6813953e-01
   0.0000000e+00  -9.0797606e-01  -3.2183967e-01   9.9650338e-01  -2.1267058e-02   2.0285454e-01
   0.0000000e+00  -9.0797606e-01  -2.8352524e-01   7.7154286e-01  -1.4685395e-02   2.3109557e-01
   0.0000000e+00  -9.0797606e-01  -2.4446655e-01   4.4647861e-01  -5.6765848e-03   2.4815521e-01
   0.0000000e+00  -9.0797606e-01  -2.0475452e-01   4.8257617e-02   5.0761226e-03   2.4976247e-01
   0.0000000e+00  -9.0797606e-01  -1.6448690e-01  -3.8208019e-01   1.6535373e-02   2.3293017e-01
   0.0000000e+00  -9.0797606e-01  -1.2376733e-01  -7.9428400e-01   2.7426921e-02   1.9671832e-01
   0.0000000e+00  -9.0797606e-01  -8.2704342e-02  -1.1362008e+00   3.6422361e-02   1.4271294e-01
   0.0000000e+00  -9.0797606e-01  -4.1410268e-02  -1.3622380e+00   4.2355572e-02   7.5061405e-02
   0.0000000e+00  -9.0797606e-01   0.0000000e+00  -1.4412678e+00   4.4427976e-02  -1.1852769e-13
   0.0000000e+00  -9.0797606e-01   4.1410268e-02  -1.3622380e+00   4.2355572e-02  -7.5061405e-02
   0.0000000e+00  -9.0797606e-01   8.2704342e-02  -1.1362008e+00   3.6422361e-02  -1.4271294e-01
   0.0000000e+00  -9.0797606e-01   1.2376733e-01  -7.9428400e-01   2.7426921e-02  -1.9671832e-01
   0.0000000e+00  -9.0797606e-01   1.6448690e-01  -3.8208019e-01   1.6535373e-02  -2.3293017e-01
   0.0000000e+00  -9.0797606e-01   2.0475452e-01   4.8257617e-02   5.0761226e-03  -2.4976247e-01
   0.0000000e+00  -9.0797606e-01   2.4446655e-01   4.4647861e-01  -5.6765848e-03  -2.4815521e-01
   0.0000000e+00  -9.0797606e-01   2.8352524e-01   7.7154286e-01  -1.4685395e-02  -2.3109557e-01
   0.0000000e+00  -9.0797606e-01   3.2183967e-01   9.9650338e-01  -2.1267058e-02  -2.0285454e-01
   0.0000000e+00  -9.0797606e-01   3.5932641e-01   1.1103808e+00  -2.5132098e-02  -1.6813953e-01
   0.0000000e+00  -9.0797606e-01   3.9591017e-01   1.1171670e+00  -2.6353471e-02  -1.3134419e-01
   0.0000000e+00  -9.0797606e-01   4.3152416e-01   1.0326586e+00  -2.5284861e-02  -9.6018842e-02
   0.0000000e+00  -9.0797606e-01   4.6611039e-01   8.8010520e-01  -2.2454239e-02  -6.4607040e-02
   0.0000000e+00  -9.0797606e-01   4.9961977e-01   6.8567749e-01  -1.8457533e-02  -3.8428286e-02
   0.0000000e+00  -9.0797606e-01   5.3201207e-01   4.7454338e-01  -1.3869579e-02  -1.7839709e-02
   0.0000000e+00  -9.0797606e-01   5.6325577e-01   2.6803765e-01  -9.1824149e-03  -2.4965256e-03
   0.0000000e+00  -9.0797606e-01   5.9332774e-01   8.2072603e-02  -4.7715546e-03   8.3664733e-03
   0.0000000e+00  -9.0797606e-01   6.2221291e-01  -7.3306262e-02  -8.8747796e-04   1.5684387e-02
   0.0000000e+00  -9.0797606e-01   6.4990376e-01  -1.9348986e-01   2.3357476e-03   2.0375813e-02
   0.0000000e+00  -9.0797606e-01   6.7639983e-01  -2.7830863e-01   4.8602157e-03   2.3224897e-02
   0.0000000e+00  -9.0797606e-01   7.0170710e-01  -3.3078184e-01   6.7203987e-03   2.4829150e-02
   0.0000000e+00  -9.0797606e-01   7.2583741e-01  -3.5583897e-01   7.9978928e-03   2.5592963e-02
   0.0000000e+00  -9.0797606e-01   7.4880783e-01  -3.5919268e-01   8.8000026e-03   2.5755614e-02
   0.0000000e+00  -9.0797606e-01   7.7064005e-01  -3.4644286e-01   9.2401662e-03   2.5431684e-02
   0.0000000e+00  -9.0797606e-01   7.9135972e-01  -3.2247326e-01   9.4239999e-03   2.4659768e-02
   0.0000000e+00  -9.0797606e-01   8.1099590e-01  -2.9113405e-01   9.4366910e-03   2.3442531e-02
   0.0000000e+00  -9.0797606e-01   8.2958044e-01  -2.5521859e-01   9.3361764e-03   2.1783995e-02
   0.0000000e+00  -9.0797606e-01   8.4714748e-01  -2.1667871e-01   9.1474279e-03   1.9710484e-02
   0.0000000e+00  -9.0797606e-01   8.6373293e-01  -1.7701576e-01   8.8644030e-03   1.7289225e-02
   0.0000000e+00  -9.0797606e-01   8.7937402e-01  -1.3769388e-01   8.4552724e-03   1.4628331e-02
   0.0000000e+00  -9.0797606e-01   8.9410886e-01  -1.0041593e-01   7.8782941e-03   1.1876659e-02
   0.0000000e+00  -9.0797606e-01   9.0797606e-01  -6.7104423e-02   7.1005063e-03   9.2000485e-03
   0.0000000e+00  -9.0797606e-01   9.2101443e-01  -3.9568436e-02   6.1211479e-03   6.7631000e-03
   0.0000000e+00  -9.0797606e-01   9.3326267e-01  -1.9003506e-02   4.9848765e-03   4.6899703e-03
   0.0000000e+00  -9.0797606e-01   9.4475908e-01  -5.5855505e-03   3.7838452e-03   3.0536105e-03
   0.0000000e+00  -9.0797606e-01   9.5554139e-01   1.5838432e-03   2.6387971e-03   1.8528677e-03
   0.0000000e+00  -9.0797606e-01   9.6564655e-01   4.1647089e-03   1.6694041e-03   1.0409382e-03
   0.0000000e+00  -9.0797606e-01   9.7511059e-01   4.0072373e-03   9.5692085e-04   5.2476740e-04
   0.0000000e+00  -9.0797606e-01   9.8396850e-01   2.6824071e-03   5.1344070e-04   2.2363897e-04
   0.0000000e+00  -9.0797606e-01   9.9225409e-01   1.1828651e-03   2.5752771e-04   5.4144673e-05
   0.0000000e+00  -9.0797606e-01   1.0000000e+00   0.0000000e+00   0.0000000e+00   0.0000000e+00
   0.0000000e+00  -8.9410886e-01  -1.0000000e+00   0.0000000e+00   0.0000000e+00   0.0000000e+00
   0.0000000e+00  -8.9410886e-01  -9.9225409e-01   1.6150422e-03   4.8686154e-04  -6.9962288e-05
   0.0000000e+00  -8.9410886e-01  -9.8396850e-01   3.6489233e-03   9.5681730e-04  -2.8311880e-04
   0.0000000e+00  -8.9410886e-01  -9.7511059e-01   5.5435001e-03   1.6413844e-03  -6.5138211e-04
   0.0000000e+00  -8.9410886e-01  -9.6564655e-01   6.1635195e-03   2.6335401e-03  -1.2486275e-03
   0.0000000e+00  -8.9410886e-01  -9.5554139e-01   3.7917927e-03   3.9022301e-03  -2.1417435e-03
   0.0000000e+00  -8.9410886e-01  -9.4475908e-01  -3.4910523e-03   5.3322622e-03  -3.4018578e-03
   0.0000000e+00  -8.9410886e-01  -9.3326267e-01  -1.7265970e-02   6.7661603e-03  -5.0457033e-03
   0.0000000e+00  -8.9410886e-01  -9.2101443e-01  -3.8173226e-02   8.0581234e-03  -7.0355944e-03
   0.0000000e+00  -8.9410886e-01  -9.0797606e-01  -6.5637758e-02   9.1103793e-03  -9.2544420e-03
   0.0000000e+00  -8.9410886e-01  -8.9410886e-01  -9.8029762e-02   9.8943185e-03  -1.1531910e-02
   0.0000000e+00  -8.9410886e-01  -8.7937402e-01  -1.3320529e-01   1.0440284e-02  -1.3659613e-02
   0.0000000e+00  -8.9410886e-01  -8.6373293e-01  -1.6911347e-01   1.0814894e-02  -1.5431599e-02
   0.0000000e+00  -8.9410886e-01  -8.4714748e-01  -2.0416920e-01   1.1087356e-02  -1.6662841e-02
   0.0000000e+00  -8.9410886e-01  -8.2958044e-01  -2.3723933e-01   1.1305731e-02  -1.7211385e-02
   0.0000000e+00  -8.9410886e-01  -8.1099590e-01  -2.6728206e-01   1.1478872e-02  -1.6979722e-02
   0.0000000e+00  -8.9410886e-01  -7.9135972e-01  -2.9282175e-01   1.1572388e-02  -1.5919367e-02
   0.0000000e+00  -8.9410886e-01  -7.7064005e-01  -3.1143639e-01   1.1508020e-02  -1.4023184e-02
   0.0000000e+00  -8.9410886e-01  -7.4880783e-01  -3.1942368e-01   1.1171384e-02  -1.1319402e-02
   0.0000000e+00  -8.9410886e-01  -7.2583741e-01  -3.1172460e-01   1.0420543e-02  -7.8526846e-03
   0.0000000e+00  -8.9410886e-01  -7.0170710e-01  -2.8218058e-01   9.1014657e-03  -3.6610985e-03
   0.0000000e+00  -8.9410886e-01  -6.7639983e-01  -2.2414053e-01   7.0655814e-03   1.2595903e-03
   0.0000000e+00  -8.9410886e-01  -6.4990376e-01  -1.3144733e-01   4.1945102e-03   6.9928057e-03
   0.0000000e+00  -8.9410886e-01  -6.2221291e-01   2.4012353e-04   4.2755381e-04   1.3738425e-02
   0.0000000e+00  -8.9410886e-01  -5.9332774e-01   1.7186548e-01  -4.2059914e-03   2.1832876e-02
   0.0000000e+00  -8.9410886e-01  -5.6325577e-01   3.7933390e-01  -9.5561555e-03   3.1742127e-02
   0.0000000e+00  -8.9410886e-01  -5.3201207e-01   6.1208993e-01  -1.5326168e-02   4.4007344e-02
   0.0000000e+00  -8.9410886e-01  -4.9961977e-01   8.5231533e-01  -2.1060836e-02   5.9135191e-02
   0.0000000e+00  -8.9410886e-01  -4.6611039e-01   1.0751707e+00  -2.6156478e-02   7.7428033e-02
   0.0000000e+00  -8.9410886e-01  -4.3152416e-01   1.2504756e+00  -2.9902290e-02   9.8772832e-02
   0.0000000e+00  -8.9410886e-01  -3.9591017e-01   1.3460208e+00  -3.1556601e-02   1.2242402e-01
   0.0000000e+00  -8.9410886e-01  -3.5932641e-01   1.3323915e+00  -3.0457040e-02   1.4684101e-01
   0.0000000e+00  -8.9410886e-01  -3.2183967e-01   1.1887386e+00  -2.6152096e-02   1.6964806e-01
   0.0000000e+00  -8.9410886e-01  -2.8352524e-01   9.0850115e-01  -1.8532770e-02   1.8778014e-01
   0.0000000e+00  -8.9410886e-01  -2.4446655e-01   5.0376535e-01  -7.9337188e-03   1.9784342e-01
   0.0000000e+00  -8.9410886e-01  -2.0475452e-01   6.9198162e-03   4.8275810e-03   1.9666710e-01
   0.0000000e+00  -8.9410886e-01  -1.6448690e-01  -5.3138863e-01   1.8498816e-02   1.8195672e-01
   0.0000000e+00  -8.9410886e-01  -1.2376733e-01  -1.0482656e+00   3.1535844e-02   1.5290580e-01
   0.0000000e+00  -8.9410886e-01  -8.2704342e-02  -1.4778516e+00   4.2325829e-02   1.1060061e-01
   0.0000000e+00  -8.9410886e-01  -4.1410268e-02  -1.7622345e+00   4.9451536e-02   5.8081471e-02
   0.0000000e+00  -8.9410886e-01   0.0000000e+00  -1.8617333e+00   5.1941911e-02   3.8720154e-13
   0.0000000e+00  -8.9410886e-01   4.1410268e-02  -1.7622345e+00   4.9451536e-02  -5.8081471e-02
   0.0000000e+00  -8.9410886e-01   8.2704342e-02  -1.4778516e+00   4.2325829e-02  -1.1060061e-01
   0.0000000e+00  -8.9410886e-01   1.2376733e-01  -1.0482656e+00   3.1535844e-02  -1.5290580e-01
   0.0000000e+00  -8.9410886e-01   1.6448690e-01  -5.3138863e-01   1.8498816e-02  -1.8195672e-01
   0.0000000e+00  -8.9410886e-01   2.0475452e-01   6.9198162e-03   4.8275810e-03  -1.9666710e-01
   0.0000000e+00  -8.9410886e-01   2.4446655e-01   5.0376535e-01  -7.9337188e-03  -1.9784342e-01
   0.0000000e+00  -8.9410886e-01   2.8352524e-01   9.0850115e-01  -1.8532770e-02  -1.8778014e-01
   0.0000000e+00  -8.9410886e-01   3.2183967e-01   1.1887386e+00  -2.6152096e-02  -1.6964806e-01
   0.0000000e+00  -8.9410886e-01   3.5932641e-01   1.3323915e+00  -3.0457040e-02  -1.4684101e-01
   0.0000000e+00  -8.9410886e-01   3.9591017e-01   1.3460208e+00  -3.1556601e-02  -1.2242402e-01
   0.0000000e+00  -8.9410886e-01   4.3152416e-01   1.2504756e+00  -2.9902290e-02  -9.8772832e-02
   0.0000000e+00  -8.9410886e-01   4.6611039e-01   1.0751707e+00  -2.6156478e-02  -7.7428033e-02
   0.0000000e+00  -8.9410886e-01   4.9961977e-01   8.5231533e-01  -2.1060836e-02  -5.9135191e-02
   0.0000000e+00  -8.9410886e-01   5.3201207e-01   6.1208993e-01  -1.5326168e-02  -4.4007344e-02
   0.0000000e+00  -8.9410886e-01   5.6325577e-01   3.7933390e-01  -9.5561555e-03  -3.1742127e-02
   0.0000000e+00  -8.9410886e-01   5.9332774e-01   1.7186548e-01  -4.2059914e-03  -2.1832876e-02
   0.0000000e+00  -8.9410886e-01   6.2221291e-01   2.4012352e-04   4.2755381e-04  -1.3738425e-02
   0.0000000e+00  -8.9410886e-01   6.4990376e-01  -1.3144733e-01   4.1945102e-03  -6.9928057e-03
   0.0000000e+00  -8.9410886e-01   6.7639983e-01  -2.2414053e-01   7.0655814e-03  -1.2595903e-03
   0.0000000e+00  -8.9410886e-01   7.0170710e-01  -2.8218058e-01   9.1014657e-03   3.6610985e-03
   0.0000000e+00  -8.9410886e-01   7.2583741e-01  -3.1172460e-01   1.0420543e-02   7.8526846e-03
   0.0000000e+00  -8.9410886e-01   7.4880783e-01  -3.1942368e-01   1.1171384e-02   1.1319402e-02
   0.0000000e+00  -8.9410886e-01   7.7064005e-01  -3.1143639e-01   1.1508020e-02   1.4023184e-02
   0.0000000e+00  -8.9410886e-01   7.9135972e-01  -2.9282175e-01   1.1572388e-02   1.5919367e-02
   0.0000000e+00  -8.9410886e-01   8.1099590e-01  -2.6728206e-01   1.1478872e-02   1.6979722e-02
   0.0000000e+00  -8.9410886e-01   8.2958044e-01  -2.3723933e-01   1.1305731e-02   1.7211385e-02
   0.0000000e+00  -8.9410886e-01   8.4714748e-01  -2.0416920e-01   1.1087356e-02   1.6662841e-02
   0.0000000e+00  -8.9410886e-01   8.6373293e-01  -1.6911347e-01   1.0814894e-02   1.5431599e-02
   0.0000000e+00  -8.9410886e-01   8.7937402e-01  -1.3320529e-01   1.0440284e-02   1.3659613e-02
   0.0000000e+00  -8.9410886e-01   8.9410886e-01  -9.8029762e-02   9.8943185e-03   1.1531910e-02
   0.0000000e+00  -8.9410886e-01   9.0797606e-01  -6.5637758e-02   9.1103793e-03   9.2544420e-03
   0.0000000e+00  -8.9410886e-01   9.2101443e-01  -3.8173226e-02   8.0581234e-03   7.0355944e-03
   0.0000000e+00  -8.9410886e-01   9.3326267e-01  -1.7265970e-02   6.7661603e-03   5.0457033e-03
   0.0000000e+00  -8.9410886e-01   9.4475908e-01  -3.4910523e-03   5.3322622e-03   3.4018578e-03
   0.0000000e+00  -8.9410886e-01   9.5554139e-01   3.7917927e-03   3.9022301e-03   2.1417435e-03
   0.0000000e+00  -8.9410886e-01   9.6564655e-01   6.1635195e-03   2.6335401e-03   1.2486275e-03
   0.0000000e+00  -8.9410886e-01   9.7511059e-01   5.5435001e-03   1.6413844e-03   6.5138211e-04
   0.0000000e+00  -8.9410886e-01   9.8396850e-01   3.6489233e-03   9.5681730e-04   2.8311880e-04
   0.0000000e+00  -8.9410886e-01   9.9225409e-01   1.6150422e-03   4.8686154e-04   6.9962288e-05
   0.0000000e+00  -8.9410886e-01   1.0000000e+00   0.0000000e+00   0.0000000e+00   0.0000000e+00
   0.0000000e+00  -8.7937402e-01  -1.0000000e+00   0.0000000e+00   0.0000000e+00   0.0000000e+00
   0.0000000e+00  -8.7937402e-01  -9.9225409e-01   2.2734781e-03   7.8370826e-04  -8.1497695e-05
   0.0000000e+00  -8.7937402e-01  -9.8396850e-01   5.0801925e-03   1.5221673e-03  -3.2571724e-04
   0.0000000e+00  -8.7937402e-01  -9.7511059e-01   7.8162979e-03   2.4862132e-03  -7.4019750e-04
   0.0000000e+00  -8.7937402e-01  -9.6564655e-01   9.2405902e-03   3.7772956e-03  -1.3841496e-03
   0.0000000e+00  -8.7937402e-01  -9.5554139e-01   7.5592773e-03   5.3426031e-03  -2.3059315e-03
   0.0000000e+00  -8.7937402e-01  -9.4475908e-01   8.8566046e-04   7.0312102e-03  -3.5492519e-03
   0.0000000e+00  -8.7937402e-01  -9.3326267e-01  -1.2159934e-02   8.6489944e-03  -5.0989112e-03
   0.0000000e+00  -8.7937402e-01  -9.2101443e-01  -3.1849279e-02   1.0029887e-02  -6.8802832e-03
   0.0000000e+00  -8.7937402e-01  -9.0797606e-01  -5.7139748e-02   1.1078355e-02  -8.7398063e-03
   0.0000000e+00  -8.7937402e-01  -8.9410886e-01  -8.5956280e-02   1.1790668e-02  -1.0472838e-02
   0.0000000e+00  -8.7937402e-01  -8.7937402e-01  -1.1585720e-01   1.2234121e-02  -1.1842028e-02
   0.0000000e+00  -8.7937402e-01  -8.6373293e-01  -1.4472454e-01   1.2513188e-02  -1.2615899e-02
   0.0000000e+00  -8.7937402e-01  -8.4714748e-01  -1.7115621e-01   1.2725373e-02  -1.2585189e-02
   0.0000000e+00  -8.7937402e-01  -8.2958044e-01  -1.9442275e-01   1.2933604e-02  -1.1580656e-02
   0.0000000e+00  -8.7937402e-01  -8.1099590e-01  -2.1405626e-01   1.3147762e-02  -9.4739949e-03
   0.0000000e+00  -8.7937402e-01  -7.9135972e-01  -2.2927045e-01   1.3323327e-02  -6.1858041e-03
   0.0000000e+00  -8.7937402e-01  -7.7064005e-01  -2.3838672e-01   1.3362694e-02  -1.6893611e-03
   0.0000000e+00  -8.7937402e-01  -7.4880783e-01  -2.3842054e-01   1.3124590e-02   3.9778887e-03
   0.0000000e+00  -8.7937402e-01  -7.2583741e-01  -2.2490379e-01   1.2433384e-02   1.0709375e-02
   0.0000000e+00  -8.7937402e-01  -7.0170710e-01  -1.9202836e-01   1.1096112e-02   1.8327084e-02
   0.0000000e+00  -8.7937402e-01  -6.7639983e-01  -1.3315023e-01   8.9225463e-03   2.6593558e-02
   0.0000000e+00  -8.7937402e-01  -6.4990376e-01  -4.1712521e-02   5.7544175e-03   3.5234065e-02
   0.0000000e+00  -8.7937402e-01  -6.2221291e-01   8.7422778e-02   1.4989416e-03   4.3973774e-02
   0.0000000e+00  -8.7937402e-01  -5.9332774e-01   2.5628396e-01  -3.8312189e-03   5.2580423e-02
   0.0000000e+00  -8.7937402e-01  -5.6325577e-01   4.6192688e-01  -1.0079192e-02   6.0907258e-02
   0.0000000e+00  -8.7937402e-01  -5.3201207e-01   6.9469400e-01  -1.6910300e-02   6.8919090e-02
   0.0000000e+00  -8.7937402e-01  -4.9961977e-01   9.3704533e-01  -2.3795690e-02   7.6689518e-02
   0.0000000e+00  -8.7937402e-01  -4.6611039e-01   1.1634702e+00  -3.0022133e-02   8.4354276e-02
   0.0000000e+00  -8.7937402e-01  -4.3152416e-01   1.3419843e+00  -3.4740065e-02   9.2019779e-02
   0.0000000e+00  -8.7937402e-01  -3.9591017e-01   1.4375140e+00  -3.7054335e-02   9.9636113e-02
   0.0000000e+00  -8.7937402e-01  -3.5932641e-01   1.4171212e+00  -3.6156545e-02   1.0686524e-01
   0.0000000e+00  -8.7937402e-01  -3.2183967e-01   1.2564979e+00  -3.1483948e-02   1.1298641e-01
   0.0000000e+00  -8.7937402e-01  -2.8352524e-01   9.4662785e-01  -2.2879123e-02   1.1688813e-01
   0.0000000e+00  -8.7937402e-01  -2.4446655e-01   4.9908730e-01  -1.0713441e-02   1.1718120e-01
   0.0000000e+00  -8.7937402e-01  -2.0475452e-01  -5.1628835e-02   4.0637235e-03   1.1243931e-01
   0.0000000e+00  -8.7937402e-01  -1.6448690e-01  -6.5001070e-01   1.9980439e-02   1.0152980e-01
   0.0000000e+00  -8.7937402e-01  -1.2376733e-01  -1.2260850e+00   3.5211912e-02   8.3957847e-02
   0.0000000e+00  -8.7937402e-01  -8.2704342e-02  -1.7058879e+00   4.7846577e-02   6.0123740e-02
   0.0000000e+00  -8.7937402e-01  -4.1410268e-02  -2.0239813e+00   5.6201868e-02   3.1402800e-02
   0.0000000e+00  -8.7937402e-01   0.0000000e+00  -2.1353580e+00   5.9123848e-02   9.2536387e-13
   0.0000000e+00  -8.7937402e-01   4.1410268e-02  -2.0239813e+00   5.6201868e-02  -3.1402800e-02
   0.0000000e+00  -8.7937402e-01   8.2704342e-02  -1.7058879e+00   4.7846577e-02  -6.0123740e-02
   0.0000000e+00  -8.7937402e-01   1.2376733e-01  -1.2260850e+00   3.5211912e-02  -8.3957847e-02
   0.0000000e+00  -8.7937402e-01   1.6448690e-01  -6.5001070e-01   1.9980439e-02  -1.0152980e-01
   0.0000000e+00  -8.7937402e-01   2.0475452e-01  -5.1628835e-02   4.0637235e-03  -1.1243931e-01
   0.0000000e+00  -8.7937402e-01   2.4446655e-01   4.9908730e-01  -1.0713441e-02  -1.1718120e-01
   0.0000000e+00  -8.7937402e-01   2.8352524e-01   9.4662785e-01  -2.2879123e-02  -1.1688813e-01
   0.0000000e+00  -8.7937402e-01   3.2183967e-01   1.2564979e+00  -3.1483948e-02  -1.1298641e-01
   0.0000000e+00  -8.7937402e-01   3.5932641e-01   1.4171212e+00  -3.6156545e-02  -1.0686524e-01
   0.0000000e+00  -8.7937402e-01   3.9591017e-01   1.4375140e+00  -3.7054335e-02  -9.9636113e-02
   0.0000000e+00  -8.7937402e-01   4.3152416e-01   1.3419843e+00  -3.4740065e-02  -9.2019779e-02
   0.0000000e+00  -8.7937402e-01   4.6611039e-01   1.1634702e+00  -3.0022133e-02  -8.4354276e-02
   0.0000000e+00  -8.7937402e-01   4.9961977e-01   9.3704533e-01  -2.3795690e-02  -7.6689518e-02
   0.0000000e+00  -8.7937402e-01   5.3201207e-01   6.9469400e-01  -1.6910300e-02  -6.8919090e-02
   0.0000000e+00  -8.7937402e-01   5.6325577e-01   4.6192688e-01  -1.0079192e-02  -6.0907258e-02
   0.0000000e+00  -8.7937402e-01   5.9332774e-01   2.5628396e-01  -3.8312189e-03  -5.2580423e-02
   0.0000000e+00  -8.7937402e-01   6.2221291e-01   8.7422778e-02   1.4989416e-03  -4.3973774e-02
   0.0000000e+00  -8.7937402e-01   6.4990376e-01  -4.1712521e-02   5.7544175e-03  -3.5234065e-02
   0.0000000e+00  -8.7937402e-01   6.7639983e-01  -1.3315023e-01   8.9225463e-03  -2.6593558e-02
   0.0000000e+00  -8.7937402e-01   7.0170710e-01  -1.9202836e-01   1.1096112e-02  -1.8327084e-02
   0.0000000e+00  -8.7937402e-01   7.2583741e-01  -2.2490379e-01   1.2433384e-02  -1.0709375e-02
   0.0000000e+00  -8.7937402e-01   7.4880783e-01  -2.3842054e-01   1.3124590e-02  -3.9778887e-03
   0.0000000e+00  -8.7937402e-01   7.7064005e-01  -2.3838672e-01   1.3362694e-02   1.6893611e-03
   0.0000000e+00  -8.7937402e-01   7.9135972e-01  -2.2927045e-01   1.3323327e-02   6.1858041e-03
   0.0000000e+00  -8.7937402e-01   8.1099590e-01  -2.1405626e-01   1.3147762e-02   9.4739949e-03
   0.0000000e+00  -8.7937402e-01   8.2958044e-01  -1.9442275e-01   1.2933604e-02   1.1580656e-02
   0.0000000e+00  -8.7937402e-01   8.4714748e-01  -1.7115621e-01   1.2725373e-02   1.2585189e-02
   0.0000000e+00  -8.7937402e-01   8.6373293e-01  -1.4472454e-01   1.2513188e-02   1.2615899e-02
   0.0000000e+00  -8.7937402e-01   8.7937402e-01  -1.1585720e-01   1.2234121e-02   1.1842028e-02
   0.0000000e+00  -8.7937402e-01   8.9410886e-01  -8.5956280e-02   1.1790668e-02   1.0472838e-02
   0.0000000e+00  -8.7937402e-01   9.0797606e-01  -5.7139748e-02   1.1078355e-02   8.7398063e-03
   0.0000000e+00  -8.7937402e-01   9.2101443e-01  -3.1849279e-02   1.0029887e-02   6.8802832e-03
   0.0000000e+00  -8.7937402e-01   9.3326267e-01  -1.2159934e-02   8.6489944e-03   5.0989112e-03
   0.0000000e+00  -8.7937402e-01   9.4475908e-01   8.8566046e-04   7.0312102e-03   3.5492519e-03
   0.0000000e+00  -8.7937402e-01   9.5554139e-01   7.5592773e-03   5.3426031e-03   2.3059315e-03
   0.0000000e+00  -8.7937402e-01   9.6564655e-01   9.2405902e-03   3.7772956e-03   1.3841496e-03
   0.0000000e+00  -8.7937402e-01   9.7511059e-01   7.8162979e-03   2.4862132e-03   7.4019750e-04
   0.0000000e+00  -8.7937402e-01   9.8396850e-01   5.0801925e-03   1.5221673e-03   3.2571724e-04
   0.0000000e+00  -8.7937402e-01   9.9225409e-01   2.2734781e-03   7.8370826e-04   8.1497695e-05
   0.0000000e+00  -8.7937402e-01   1.0000000e+00   0.0000000e+00   0.0000000e+00   0.0000000e+00
   0.0000000e+00  -8.6373293e-01  -1.0000000e+00   0.0000000e+00   0.0000000e+00   0.0000000e+00
   0.0000000e+00  -8.6373293e-01  -9.9225409e-01   3.0999392e-03   1.1329145e-03  -8.7322635e-05
   0.0000000e+00  -8.6373293e-01  -9.8396850e-01   6.8308835e-03   2.1794282e-03  -3.4651632e-04
   0.0000000e+00  -8.6373293e-01  -9.7511059e-01   1.0552638e-02   3.4418515e-03  -7.8155398e-04
   0.0000000e+00  -8.6373293e-01  -9.6564655e-01   1.2948864e-02   5.0249665e-03  -1.4342849e-03
   0.0000000e+00  -8.6373293e-01  -9.5554139e-01   1.2208678e-02   6.8526772e-03  -2.3329265e-03
   0.0000000e+00  -8.6373293e-01  -9.4475908e-01   6.5578795e-03   8.7396863e-03  -3.4926567e-03
   0.0000000e+00  -8.6373293e-01  -9.3326267e-01  -5.0987578e-03   1.0460631e-02  -4.8696730e-03
   0.0000000e+00  -8.6373293e-01  -9.2101443e-01  -2.2610322e-02   1.1837307e-02  -6.3602209e-03
   0.0000000e+00  -8.6373293e-01  -9.0797606e-01  -4.4465073e-02   1.2785712e-02  -7.7880180e-03
   0.0000000e+00  -8.6373293e-01  -8.9410886e-01  -6.8197073e-02   1.3334624e-02  -8.9319288e-03
   0.0000000e+00  -8.6373293e-01  -8.7937402e-01  -9.1152256e-02   1.3592422e-02  -9.5461878e-03
   0.0000000e+00  -8.6373293e-01  -8.6373293e-01  -1.1122270e-01   1.3701321e-02  -9.3943453e-03
   0.0000000e+00  -8.6373293e-01  -8.4714748e-01  -1.2722661e-01   1.3783833e-02  -8.2619366e-03
   0.0000000e+00  -8.6373293e-01  -8.2958044e-01  -1.3883134e-01   1.3913251e-02  -5.9680022e-03
   0.0000000e+00  -8.6373293e-01  -8.1099590e-01  -1.4612408e-01   1.4097096e-02  -2.3640130e-03
   0.0000000e+00  -8.6373293e-01  -7.9135972e-01  -1.4904012e-01   1.4280141e-02   2.6573148e-03
   0.0000000e+00  -8.6373293e-01  -7.7064005e-01  -1.4680623e-01   1.4348539e-02   9.1494371e-03
   0.0000000e+00  -8.6373293e-01  -7.4880783e-01  -1.3751910e-01   1.4140717e-02   1.7085498e-02
   0.0000000e+00  -8.6373293e-01  -7.2583741e-01  -1.1790974e-01   1.3456407e-02   2.6330090e-02
   0.0000000e+00  -8.6373293e-01  -7.0170710e-01  -8.3367166e-02   1.2073628e-02   3.6609371e-02
   0.0000000e+00  -8.6373293e-01  -6.7639983e-01  -2.8270576e-02   9.7694147e-03   4.7493350e-02
   0.0000000e+00  -8.6373293e-01  -6.4990376e-01   5.3289710e-02   6.3517054e-03   5.8393765e-02
   0.0000000e+00  -8.6373293e-01  -6.2221291e-01   1.6637506e-01   1.6974314e-03   6.8589058e-02
   0.0000000e+00  -8.6373293e-01  -5.9332774e-01   3.1365032e-01  -4.2008084e-03   7.7277399e-02
   0.0000000e+00  -8.6373293e-01  -5.6325577e-01   4.9356437e-01  -1.1188076e-02   8.3660496e-02
   0.0000000e+00  -8.6373293e-01  -5.3201207e-01   6.9851809e-01  -1.8905392e-02   8.7048142e-02
   0.0000000e+00  -8.6373293e-01  -4.9961977e-01   9.1345680e-01  -2.6767143e-02   8.6970977e-02
   0.0000000e+00  -8.6373293e-01  -4.6611039e-01   1.1154184e+00  -3.3968659e-02   8.3278094e-02
   0.0000000e+00  -8.6373293e-01  -4.3152416e-01   1.2746019e+00  -3.9538424e-02   7.6197640e-02
   0.0000000e+00  -8.6373293e-01  -3.9591017e-01   1.3573505e+00  -4.2440888e-02   6.6338640e-02
   0.0000000e+00  -8.6373293e-01  -3.5932641e-01   1.3311082e+00  -4.1728991e-02   5.4625886e-02
   0.0000000e+00  -8.6373293e-01  -3.2183967e-01   1.1708637e+00  -3.6729293e-02   4.2172762e-02
   0.0000000e+00  -8.6373293e-01  -2.8352524e-01   8.6601174e-01  -2.7229605e-02   3.0115979e-02
   0.0000000e+00  -8.6373293e-01  -2.4446655e-01   4.2606326e-01  -1.3625820e-02   1.9446021e-02
   0.0000000e+00  -8.6373293e-01  -2.0475452e-01  -1.1652239e-01   3.0169756e-03   1.0870869e-02
   0.0000000e+00  -8.6373293e-01  -1.6448690e-01  -7.0779220e-01   2.1025144e-02   4.7393006e-03
   0.0000000e+00  -8.6373293e-01  -1.2376733e-01  -1.2785990e+00   3.8310629e-02   1.0328830e-03
   0.0000000e+00  -8.6373293e-01  -8.2704342e-02  -1.7550920e+00   5.2678167e-02  -5.8518969e-04
   0.0000000e+00  -8.6373293e-01  -4.1410268e-02  -2.0714906e+00   6.2191256e-02  -6.8863668e-04
   0.0000000e+00  -8.6373293e-01   0.0000000e+00  -2.1823635e+00   6.5520119e-02   1.3886653e-12
   0.0000000e+00  -8.6373293e-01   4.1410268e-02  -2.0714906e+00   6.2191256e-02   6.8863669e-04
   0.0000000e+00  -8.6373293e-01   8.2704342e-02  -1.7550920e+00   5.2678167e-02   5.8518969e-04
   0.0000000e+00  -8.6373293e-01   1.2376733e-01  -1.2785990e+00   3.8310629e-02  -1.0328830e-03
   0.0000000e+00  -8.6373293e-01   1.6448690e-01  -7.0779220e-01   2.1025144e-02  -4.7393006e-03
   0.0000000e+00  -8.6373293e-01   2.0475452e-01  -1.1652239e-01   3.0169756e-03  -1.0870869e-02
   0.0000000e+00  -8.6373293e-01   2.4446655e-01   4.2606326e-01  -1.3625820e-02  -1.9446021e-02
   0.0000000e+00  -8.6373293e-01   2.8352524e-01   8.6601174e-01  -2.7229605e-02  -3.0115979e-02
   0.0000000e+00  -8.6373293e-01   3.2183967e-01   1.1708637e+00  -3.6729293e-02  -4.2172762e-02
   0.0000000e+00  -8.6373293e-01   3.5932641e-01   1.3311082e+00  -4.1728991e-02  -5.4625886e-02
   0.0000000e+00  -8.6373293e-01   3.9591017e-01   1.3573505e+00  -4.2440888e-02  -6.6338640e-02
   0.0000000e+00  -8.6373293e-01   4.3152416e-01   1.2746019e+00  -3.9538424e-02  -7.6197640e-02
   0.0000000e+00  -8.6373293e-01   4.6611039e-01   1.1154184e+00  -3.3968659e-02  -8.3278094e-02
   0.0000000e+00  -8.6373293e-01   4.9961977e-01   9.1345680e-01  -2.6767143e-02  -8.6970977e-02
   0.0000000e+00  -8.6373293e-01   5.3201207e-01   6.9851809e-01  -1.8905392e-02  -8.7048142e-02
   0.0000000e+00  -8.6373293e-01   5.6325577e-01   4.9356437e-01  -1.1188076e-02  -8.3660496e-02
   0.0000000e+00  -8.6373293e-01   5.9332774e-01   3.1365032e-01  -4.2008084e-03  -7.7277399e-02
   0.0000000e+00  -8.6373293e-01   6.2221291e-01   1.6637506e-01   1.6974314e-03  -6.8589058e-02
   0.0000000e+00  -8.6373293e-01   6.4990376e-01   5.3289710e-02   6.3517054e-03  -5.8393765e-02
   0.0000000e+00  -8.6373293e-01   6.7639983e-01  -2.8270576e-02   9.7694147e-03  -4.7493350e-02
   0.0000000e+00  -8.6373293e-01   7.0170710e-01  -8.3367166e-02   1.2073628e-02  -3.6609371e-02
   0.0000000e+00  -8.6373293e-01   7.2583741e-01  -1.1790974e-01   1.3456407e-02  -2.6330090e-02
   0.0000000e+00  -8.6373293e-01   7.4880783e-01  -1.3751910e-01   1.4140717e-02  -1.7085498e-02
   0.0000000e+00  -8.6373293e-01   7.7064005e-01  -1.4680623e-01   1.4348539e-02  -9.1494371e-03
   0.0000000e+00  -8.6373293e-01   7.9135972e-01  -1.4904012e-01   1.4280141e-02  -2.6573148e-03
   0.0000000e+00  -8.6373293e-01   8.1099590e-01  -1.4612408e-01   1.4097096e-02   2.3640130e-03
   0.0000000e+00  -8.6373293e-01   8.2958044e-01  -1.3883134e-01   1.3913251e-02   5.9680022e-03
   0.0000000e+00  -8.6373293e-01   8.4714748e-01  -1.2722661e-01   1.3783833e-02   8.2619366e-03
   0.0000000e+00  -8.6373293e-01   8.6373293e-01  -1.1122270e-01   1.3701321e-02   9.3943453e-03
   0.0000000e+00  -8.6373293e-01   8.7937402e-01  -9.1152256e-02   1.3592422e-02   9.5461878e-03
   0.0000000e+00  -8.6373293e-01   8.9410886e-01  -6.8197073e-02   1.3334624e-02   8.9319288e-03
   0.0000000e+00  -8.6373293e-01   9.0797606e-01  -4.4465073e-02   1.2785712e-02   7.7880180e-03
   0.0000000e+00  -8.6373293e-01   9.2101443e-01  -2.2610322e-02   1.1837307e-02   6.3602209e-03
   0.0000000e+00  -8.6373293e-01   9.3326267e-01  -5.0987578e-03   1.0460631e-02   4.8696730e-03
   0.0000000e+00  -8.6373293e-01   9.4475908e-01   6.5578795e-03   8.7396863e-03   3.4926567e-03
   0.0000000e+00  -8.6373293e-01   9.5554139e-01   1.2208678e-02   6.8526772e-03   2.3329265e-03
   0.0000000e+00  -8.6373293e-01   9.6564655e-01   1.2948864e-02   5.0249665e-03   1.4342849e-03
   0.0000000e+00  -8.6373293e-01   9.7511059e-01   1.0552638e-02   3.4418515e-03   7.8155398e-04
   0.0000000e+00  -8.6373293e-01   9.8396850e-01   6.8308835e-03   2.1794282e-03   3.4651632e-04
   0.0000000e+00  -8.6373293e-01   9.9225409e-01   3.0999392e-03   1.1329145e-03   8.7322635e-05
   0.0000000e+00  -8.6373293e-01   1.0000000e+00   0.0000000e+00   0.0000000e+00   0.0000000e+00
   0.0000000e+00  -8.4714748e-01  -1.0000000e+00   0.0000000e+00   0.0000000e+00   0.0000000e+00
   0.0000000e+00  -8.4714748e-01  -9.9225409e-01   3.9917279e-03   1.5098873e-03  -8.7243446e-05
   0.0000000e+00  -8.4714748e-01  -9.8396850e-01   8.6675564e-03   2.8821169e-03  -3.4495141e-04
   0.0000000e+00  -8.4714748e-01  -9.7511059e-01   1.3346007e-02   4.4379634e-03  -7.7487014e-04
   0.0000000e+00  -8.4714748e-01  -9.6564655e-01   1.6655855e-02   6.2788651e-03  -1.4012730e-03
   0.0000000e+00  -8.4714748e-01  -9.5554139e-01   1.6811312e-02   8.3055717e-03  -2.2335201e-03
   0.0000000e+00  -8.4714748e-01  -9.4475908e-01   1.2199814e-02   1.0303320e-02  -3.2610757e-03
   0.0000000e+00  -8.4714748e-01  -9.3326267e-01   2.0462414e-03   1.2025074e-02  -4.4187306e-03
   0.0000000e+00  -8.4714748e-01  -9.2101443e-01  -1.3082158e-02   1.3291386e-02  -5.5850926e-03
   0.0000000e+00  -8.4714748e-01  -9.0797606e-01  -3.1267812e-02   1.4039466e-02  -6.5776035e-03
   0.0000000e+00  -8.4714748e-01  -8.9410886e-01  -4.9766409e-02   1.4335840e-02  -7.1781479e-03
   0.0000000e+00  -8.4714748e-01  -8.7937402e-01  -6.5838867e-02   1.4330003e-02  -7.1539312e-03
   0.0000000e+00  -8.4714748e-01  -8.6373293e-01  -7.7484484e-02   1.4197192e-02  -6.2849844e-03
   0.0000000e+00  -8.4714748e-01  -8.4714748e-01  -8.3771731e-02   1.4077798e-02  -4.3728117e-03
   0.0000000e+00  -8.4714748e-01  -8.2958044e-01  -8.4714991e-02   1.4048361e-02  -1.2451419e-03
   0.0000000e+00  -8.4714748e-01  -8.1099590e-01  -8.0844528e-02   1.4109278e-02   3.2477664e-03
   0.0000000e+00  -8.4714748e-01  -7.9135972e-01  -7.2688164e-02   1.4193678e-02   9.2260072e-03
   0.0000000e+00  -8.4714748e-01  -7.7064005e-01  -6.0298144e-02   1.4175276e-02   1.6763081e-02
   0.0000000e+00  -8.4714748e-01  -7.4880783e-01  -4.2897016e-02   1.3880846e-02   2.5850803e-02
   0.0000000e+00  -8.4714748e-01  -7.2583741e-01  -1.8653247e-02   1.3098511e-02   3.6354537e-02
   0.0000000e+00  -8.4714748e-01  -7.0170710e-01   1.5371144e-02   1.1593387e-02   4.7961319e-02
   0.0000000e+00  -8.4714748e-01  -6.7639983e-01   6.3062034e-02   9.1270849e-03   6.0134574e-02
   0.0000000e+00  -8.4714748e-01  -6.4990376e-01   1.2880103e-01   5.4897587e-03   7.2084824e-02
   0.0000000e+00  -8.4714748e-01  -6.2221291e-01   2.1666578e-01   5.4000842e-04   8.2773264e-02
   0.0000000e+00  -8.4714748e-01  -5.9332774e-01   3.2924371e-01  -5.7444613e-03   9.0959732e-02
   0.0000000e+00  -8.4714748e-01  -5.6325577e-01   4.6613039e-01  -1.3214473e-02   9.5307151e-02
   0.0000000e+00  -8.4714748e-01  -5.3201207e-01   6.2229328e-01  -2.1500861e-02   9.4542618e-02
   0.0000000e+00  -8.4714748e-01  -4.9961977e-01   7.8665765e-01  -2.9985581e-02   8.7666437e-02
   0.0000000e+00  -8.4714748e-01  -4.6611039e-01   9.4138949e-01  -3.7805354e-02   7.4182344e-02
   0.0000000e+00  -8.4714748e-01  -4.3152416e-01   1.0624220e+00  -4.3904663e-02   5.4310387e-02
   0.0000000e+00  -8.4714748e-01  -3.9591017e-01   1.1216634e+00  -4.7145799e-02   2.9131788e-02
   0.0000000e+00  -8.4714748e-01  -3.5932641e-01   1.0910491e+00  -4.6475892e-02   6.1751368e-04
   0.0000000e+00  -8.4714748e-01  -3.2183967e-01   9.4811002e-01  -4.1132620e-02  -2.8496727e-02
   0.0000000e+00  -8.4714748e-01  -2.8352524e-01   6.8216678e-01  -3.0855236e-02  -5.4998248e-02
   0.0000000e+00  -8.4714748e-01  -2.4446655e-01   2.9973869e-01  -1.6052239e-02  -7.5623535e-02
   0.0000000e+00  -8.4714748e-01  -2.0475452e-01  -1.7246033e-01   2.1253553e-03  -8.7560779e-02
   0.0000000e+00  -8.4714748e-01  -1.6448690e-01  -6.8834015e-01   2.1846546e-02  -8.8940806e-02
   0.0000000e+00  -8.4714748e-01  -1.2376733e-01  -1.1877122e+00   4.0812910e-02  -7.9217864e-02
   0.0000000e+00  -8.4714748e-01  -8.2704342e-02  -1.6055367e+00   5.6599099e-02  -5.9355502e-02
   0.0000000e+00  -8.4714748e-01  -4.1410268e-02  -1.8834360e+00   6.7060671e-02  -3.1765975e-02
   0.0000000e+00  -8.4714748e-01   0.0000000e+00  -1.9809010e+00   7.0723004e-02   1.6794211e-12
   0.0000000e+00  -8.4714748e-01   4.1410268e-02  -1.8834360e+00   6.7060671e-02   3.1765975e-02
   0.0000000e+00  -8.4714748e-01   8.2704342e-02  -1.6055367e+00   5.6599099e-02   5.9355502e-02
   0.0000000e+00  -8.4714748e-01   1.2376733e-01  -1.1877122e+00   4.0812910e-02   7.9217864e-02
   0.0000000e+00  -8.4714748e-01   1.6448690e-01  -6.8834015e-01   2.1846546e-02   8.8940806e-02
   0.0000000e+00  -8.4714748e-01   2.0475452e-01  -1.7246033e-01   2.1253553e-03   8.7560779e-02
   0.0000000e+00  -8.4714748e-01   2.4446655e-01   2.9973869e-01  -1.6052239e-02   7.5623535e-02
   0.0000000e+00  -8.4714748e-01   2.8352524e-01   6.8216678e-01  -3.0855236e-02   5.4998248e-02
   0.0000000e+00  -8.4714748e-01   3.2183967e-01   9.4811002e-01  -4.1132620e-02   2.8496727e-02
   0.0000000e+00  -8.4714748e-01   3.5932641e-01   1.0910491e+00  -4.6475892e-02  -6.1751369e-04
   0.0000000e+00  -8.4714748e-01   3.9591017e-01   1.1216634e+00  -4.7145799e-02  -2.9131788e-02
   0.0000000e+00  -8.4714748e-01   4.3152416e-01   1.0624220e+00  -4.3904663e-02  -5.4310387e-02
   0.0000000e+00  -8.4714748e-01   4.6611039e-01   9.4138949e-01  -3.7805354e-02  -7.4182344e-02
   0.0000000e+00  -8.4714748e-01   4.9961977e-01   7.8665765e-01  -2.9985581e-02  -8.7666437e-02
   0.0000000e+00  -8.4714748e-01   5.3201207e-01   6.2229328e-01  -2.1500861e-02  -9.4542618e-02
   0.0000000e+00  -8.4714748e-01   5.6325577e-01   4.6613039e-01  -1.3214473e-02  -9.5307151e-02
   0.0000000e+00  -8.4714748e-01   5.9332774e-01   3.2924371e-01  -5.7444613e-03  -9.0959732e-02
   0.0000000e+00  -8.4714748e-01   6.2221291e-01   2.1666578e-01   5.4000842e-04  -8.2773264e-02
   0.0000000e+00  -8.4714748e-01   6.4990376e-01   1.2880103e-01   5.4897587e-03  -7.2084824e-02
   0.0000000e+00  -8.4714748e-01   6.7639983e-01   6.3062034e-02   9.1270849e-03  -6.0134574e-02
   0.0000000e+00  -8.4714748e-01   7.0170710e-01   1.5371144e-02   1.1593387e-02  -4.7961319e-02
   0.0000000e+00  -8.4714748e-01   7.2583741e-01  -1.8653247e-02   1.3098511e-02  -3.6354537e-02
   0.0000000e+00  -8.4714748e-01   7.4880783e-01  -4.2897016e-02   1.3880846e-02  -2.5850803e-02
   0.0000000e+00  -8.4714748e-01   7.7064005e-01  -6.0298144e-02   1.4175276e-02  -1.6763081e-02
   0.0000000e+00  -8.4714748e-01   7.9135972e-01  -7.2688164e-02   1.4193678e-02  -9.2260072e-03
   0.0000000e+00  -8.4714748e-01   8.1099590e-01  -8.0844528e-02   1.4109278e-02  -3.2477664e-03
   0.0000000e+00  -8.4714748e-01   8.2958044e-01  -8.4714991e-02   1.4048361e-02   1.2451419e-03
   0.0000000e+00  -8.4714748e-01   8.4714748e-01  -8.3771731e-02   1.4077798e-02   4.3728117e-03
   0.0000000e+00  -8.4714748e-01   8.6373293e-01  -7.7484484e-02   1.4197192e-02   6.2849844e-03
   0.0000000e+00  -8.4714748e-01   8.7937402e-01  -6.5838867e-02   1.4330003e-02   7.1539312e-03
   0.0000000e+00  -8.4714748e-01   8.9410886e-01  -4.9766409e-02   1.4335840e-02   7.1781479e-03
   0.0000000e+00  -8.4714748e-01   9.0797606e-01  -3.1267812e-02   1.4039466e-02   6.5776035e-03
   0.0000000e+00  -8.4714748e-01   9.2101443e-01  -1.3082158e-02   1.3291386e-02   5.5850926e-03
   0.0000000e+00  -8.4714748e-01   9.3326267e-01   2.0462414e-03   1.2025074e-02   4.4187306e-03
   0.0000000e+00  -8.4714748e-01   9.4475908e-01   1.2199814e-02   1.0303320e-02   3.2610757e-03
   0.0000000e+00  -8.4714748e-01   9.5554139e-01   1.6811312e-02   8.3055717e-03   2.2335201e-03
   0.0000000e+00  -8.4714748e-01   9.6564655e-01   1.6655855e-02   6.2788651e-03   1.4012730e-03
   0.0000000e+00  -8.4714748e-01   9.7511059e-01   1.3346007e-02   4.4379634e-03   7.7487014e-04
   0.0000000e+00  -8.4714748e-01   9.8396850e-01   8.6675564e-03   2.8821169e-03   3.4495141e-04
   0.0000000e+00  -8.4714748e-01   9.9225409e-01   3.9917279e-03   1.5098873e-03   8.7243446e-05
   0.0000000e+00  -8.4714748e-01   1.0000000e+00   0.0000000e+00   0.0000000e+00   0.0000000e+00
   0.0000000e+00  -8.2958044e-01  -1.0000000e+00   0.0000000e+00   0.0000000e+00   0.0000000e+00
   0.0000000e+00  -8.2958044e-01  -9.9225409e-01   4.8242716e-03   1.8873106e-03  -8.1926155e-05
   0.0000000e+00  -8.2958044e-01  -9.8396850e-01   1.0322215e-02   3.5786659e-03  -3.2377902e-04
   0.0000000e+00  -8.2958044e-01  -9.7511059e-01   1.5756261e-02   5.3990971e-03  -7.2651108e-04
   0.0000000e+00  -8.2958044e-01  -9.6564655e-01   1.9712829e-02   7.4397356e-03  -1.2986435e-03
   0.0000000e+00  -8.2958044e-01  -9.5554139e-01   2.0458883e-02   9.5803204e-03  -2.0339688e-03
   0.0000000e+00  -8.2958044e-01  -9.4475908e-01   1.6567000e-02   1.1584966e-02  -2.9016354e-03
   0.0000000e+00  -8.2958044e-01  -9.3326267e-01   7.5795408e-03   1.3197916e-02  -3.8238266e-03
   0.0000000e+00  -8.2958044e-01  -9.2101443e-01  -5.5704966e-03   1.4251075e-02  -4.6735851e-03
   0.0000000e+00  -8.2958044e-01  -9.0797606e-01  -2.0663798e-02   1.4711804e-02  -5.2771960e-03
   0.0000000e+00  -8.2958044e-01  -8.9410886e-01  -3.4819363e-02   1.4686560e-02  -5.4361608e-03
   0.0000000e+00  -8.2958044e-01  -8.7937402e-01  -4.5356319e-02   1.4361850e-02  -4.9477523e-03
   0.0000000e+00  -8.2958044e-01  -8.6373293e-01  -5.0485023e-02   1.3937389e-02  -3.6252855e-03
   0.0000000e+00  -8.2958044e-01  -8.4714748e-01  -4.9556496e-02   1.3561855e-02  -1.3033870e-03
   0.0000000e+00  -8.2958044e-01  -8.2958044e-01  -4.2877859e-02   1.3306855e-02   2.1631719e-03
   0.0000000e+00  -8.2958044e-01  -8.1099590e-01  -3.1283238e-02   1.3160753e-02   6.9051789e-03
   0.0000000e+00  -8.2958044e-01  -7.9135972e-01  -1.5685672e-02   1.3044058e-02   1.3035001e-02
   0.0000000e+00  -8.2958044e-01  -7.7064005e-01   3.2808530e-03   1.2821549e-02   2.0629379e-02
   0.0000000e+00  -8.2958044e-01  -7.4880783e-01   2.5500426e-02   1.2316542e-02   2.9693106e-02
   0.0000000e+00  -8.2958044e-01  -7.2583741e-01   5.1527037e-02   1.1318622e-02   4.0107625e-02
   0.0000000e+00  -8.2958044e-01  -7.0170710e-01   8.2646918e-02   9.5975126e-03   5.1568230e-02
   0.0000000e+00  -8.2958044e-01  -6.7639983e-01   1.2083818e-01   6.9201820e-03   6.3521078e-02
   0.0000000e+00  -8.2958044e-01  -6.4990376e-01   1.6856387e-01   3.0808328e-03   7.5112549e-02
   0.0000000e+00  -8.2958044e-01  -6.2221291e-01   2.2834061e-01  -2.0605069e-03   8.5170061e-02
   0.0000000e+00  -8.2958044e-01  -5.9332774e-01   3.0201763e-01  -8.5272176e-03   9.2233677e-02
   0.0000000e+00  -8.2958044e-01  -5.6325577e-01   3.8977245e-01  -1.6172042e-02   9.4658419e-02
   0.0000000e+00  -8.2958044e-01  -5.3201207e-01   4.8890846e-01  -2.4625263e-02   9.0798226e-02
   0.0000000e+00  -8.2958044e-01  -4.9961977e-01   5.9268705e-01  -3.3261594e-02   7.9269898e-02
   0.0000000e+00  -8.2958044e-01  -4.6611039e-01   6.8954380e-01  -4.1199729e-02   5.9273029e-02
   0.0000000e+00  -8.2958044e-01  -4.3152416e-01   7.6313709e-01  -4.7353074e-02   3.0919125e-02
   0.0000000e+00  -8.2958044e-01  -3.9591017e-01   7.9363685e-01  -5.0540932e-02  -4.5002619e-03
   0.0000000e+00  -8.2958044e-01  -3.5932641e-01   7.6048348e-01  -4.9661350e-02  -4.4386752e-02
   0.0000000e+00  -8.2958044e-01  -3.2183967e-01   6.4647288e-01  -4.3907331e-02  -8.4924519e-02
   0.0000000e+00  -8.2958044e-01  -2.8352524e-01   4.4255328e-01  -3.2991602e-02  -1.2142929e-01
   0.0000000e+00  -8.2958044e-01  -2.4446655e-01   1.5225229e-01  -1.7328043e-02  -1.4894929e-01
   0.0000000e+00  -8.2958044e-01  -2.0475452e-01  -2.0559701e-01   1.8853971e-03  -1.6304458e-01
   0.0000000e+00  -8.2958044e-01  -1.6448690e-01  -5.9704761e-01   2.2727819e-02  -1.6061082e-01
   0.0000000e+00  -8.2958044e-01  -1.2376733e-01  -9.7679185e-01   4.2777132e-02  -1.4057525e-01
   0.0000000e+00  -8.2958044e-01  -8.2704342e-02  -1.2951965e+00   5.9469946e-02  -1.0429502e-01
   0.0000000e+00  -8.2958044e-01  -4.1410268e-02  -1.5073100e+00   7.0535274e-02  -5.5536342e-02
   0.0000000e+00  -8.2958044e-01   0.0000000e+00  -1.5817658e+00   7.4409535e-02   1.7479467e-12
   0.0000000e+00  -8.2958044e-01   4.1410268e-02  -1.5073100e+00   7.0535274e-02   5.5536342e-02
   0.0000000e+00  -8.2958044e-01   8.2704342e-02  -1.2951965e+00   5.9469946e-02   1.0429502e-01
   0.0000000e+00  -8.2958044e-01   1.2376733e-01  -9.7679185e-01   4.2777132e-02   1.4057525e-01
   0.0000000e+00  -8.2958044e-01   1.6448690e-01  -5.9704761e-01   2.2727819e-02   1.6061082e-01
   0.0000000e+00  -8.2958044e-01   2.0475452e-01  -2.0559701e-01   1.8853971e-03   1.6304458e-01
   0.0000000e+00  -8.2958044e-01   2.4446655e-01   1.5225229e-01  -1.7328043e-02   1.4894929e-01
   0.0000000e+00  -8.2958044e-01   2.8352524e-01   4.4255328e-01  -3.2991602e-02   1.2142929e-01
   0.0000000e+00  -8.2958044e-01   3.2183967e-01   6.4647288e-01  -4.3907331e-02   8.4924519e-02
   0.0000000e+00  -8.2958044e-01   3.5932641e-01   7.6048348e-01  -4.9661350e-02   4.4386752e-02
   0.0000000e+00  -8.2958044e-01   3.9591017e-01   7.9363685e-01  -5.0540932e-02   4.5002619e-03
   0.0000000e+00  -8.2958044e-01   4.3152416e-01   7.6313709e-01  -4.7353074e-02  -3.0919125e-02
   0.0000000e+00  -8.2958044e-01   4.6611039e-01   6.8954380e-01  -4.1199729e-02  -5.9273029e-02
   0.0000000e+00  -8.2958044e-01   4.9961977e-01   5.9268705e-01  -3.3261594e-02  -7.9269898e-02
   0.0000000e+00  -8.2958044e-01   5.3201207e-01   4.8890846e-01  -2.4625263e-02  -9.0798226e-02
   0.0000000e+00  -8.2958044e-01   5.6325577e-01   3.8977245e-01  -1.6172042e-02  -9.4658419e-02
   0.0000000e+00  -8.2958044e-01   5.9332774e-01   3.0201763e-01  -8.5272176e-03  -9.2233677e-02
   0.0000000e+00  -8.2958044e-01   6.2221291e-01   2.2834061e-01  -2.0605069e-03  -8.5170061e-02
   0.0000000e+00  -8.2958044e-01   6.4990376e-01   1.6856387e-01   3.0808328e-03  -7.5112549e-02
   0.0000000e+00  -8.2958044e-01   6.7639983e-01   1.2083818e-01   6.9201820e-03  -6.3521078e-02
   0.0000000e+00  -8.2958044e-01   7.0170710e-01   8.2646918e-02   9.5975126e-03  -5.1568230e-02
   0.0000000e+00  -8.2958044e-01   7.2583741e-01   5.1527037e-02   1.1318622e-02  -4.0107625e-02
   0.0000000e+00  -8.2958044e-01   7.4880783e-01   2.5500426e-02   1.2316542e-02  -2.9693106e-02
   0.0000000e+00  -8.2958044e-01   7.7064005e-01   3.2808530e-03   1.2821549e-02  -2.0629379e-02
   0.0000000e+00  -8.2958044e-01   7.9135972e-01  -1.5685672e-02   1.3044058e-02  -1.3035001e-02
   0.0000000e+00  -8.2958044e-01   8.1099590e-01  -3.1283238e-02   1.3160753e-02  -6.9051789e-03
   0.0000000e+00  -8.2958044e-01   8.2958044e-01  -4.2877859e-02   1.3306855e-02  -2.1631719e-03
   0.0000000e+00  -8.2958044e-01   8.4714748e-01  -4.9556496e-02   1.3561855e-02   1.3033870e-03
   0.0000000e+00  -8.2958044e-01   8.6373293e-01  -5.0485023e-02   1.3937389e-02   3.6252855e-03
   0.0000000e+00  -8.2958044e-01   8.7937402e-01  -4.5356319e-02   1.4361850e-02   4.9477523e-03
   0.0000000e+00  -8.2958044e-01   8.9410886e-01  -3.4819363e-02   1.4686560e-02   5.4361608e-03
   0.0000000e+00  -8.2958044e-01   9.0797606e-01  -2.0663798e-02   1.4711804e-02   5.2771960e-03
   0.0000000e+00  -8.2958044e-01   9.2101443e-01  -5.5704966e-03   1.4251075e-02   4.6735851e-03
   0.0000000e+00  -8.2958044e-01   9.3326267e-01   7.5795408e-03   1.3197916e-02   3.8238266e-03
   0.0000000e+00  -8.2958044e-01   9.4475908e-01   1.6567000e-02   1.1584966e-02   2.9016354e-03
   0.0000000e+00  -8.2958044e-01   9.5554139e-01   2.0458883e-02   9.5803204e-03   2.0339688e-03
   0.0000000e+00  -8.2958044e-01   9.6564655e-01   1.9712829e-02   7.4397356e-03   1.2986435e-03
   0.0000000e+00  -8.2958044e-01   9.7511059e-01   1.5756261e-02   5.3990971e-03   7.2651108e-04
   0.0000000e+00  -8.2958044e-01   9.8396850e-01   1.0322215e-02   3.5786659e-03   3.2377902e-04
   0.0000000e+00  -8.2958044e-01   9.9225409e-01   4.8242716e-03   1.8873106e-03   8.1926155e-05
   0.0000000e+00  -8.2958044e-01   1.0000000e+00   0.0000000e+00   0.0000000e+00   0.0000000e+00
   0.0000000e+00  -8.1099590e-01  -1.0000000e+00   0.0000000e+00   0.0000000e+00   0.0000000e+00
   0.0000000e+00  -8.1099590e-01  -9.9225409e-01   5.4772774e-03   2.2367974e-03  -7.2581988e-05
   0.0000000e+00  -8.1099590e-01  -9.8396850e-01   1.1548194e-02   4.2166077e-03  -2.8758279e-04
   0.0000000e+00  -8.1099590e-01  -9.7511059e-01   1.7403172e-02   6.2518187e-03  -6.4647949e-04
   0.0000000e+00  -8.1099590e-01  -9.6564655e-01   2.1598600e-02   8.4168784e-03  -1.1450887e-03
   0.0000000e+00  -8.1099590e-01  -9.5554139e-01   2.2476535e-02   1.0574586e-02  -1.7658437e-03
   0.0000000e+00  -8.1099590e-01  -9.4475908e-01   1.8805453e-02   1.2479030e-02  -2.4638959e-03
   0.0000000e+00  -8.1099590e-01  -9.3326267e-01   1.0422456e-02   1.3880805e-02  -3.1570822e-03
   0.0000000e+00  -8.1099590e-01  -9.2101443e-01  -1.4440564e-03   1.4636259e-02  -3.7229379e-03
   0.0000000e+00  -8.1099590e-01  -9.0797606e-01  -1.4387794e-02   1.4750256e-02  -4.0075187e-03
   0.0000000e+00  -8.1099590e-01  -8.9410886e-01  -2.5528696e-02   1.4368236e-02  -3.8426951e-03
   0.0000000e+00  -8.1099590e-01  -8.7937402e-01  -3.2371630e-02   1.3706203e-02  -3.0656425e-03
   0.0000000e+00  -8.1099590e-01  -8.6373293e-01  -3.3425000e-02   1.2977312e-02  -1.5318955e-03
   0.0000000e+00  -8.1099590e-01  -8.4714748e-01  -2.8348836e-02   1.2328067e-02   8.8170551e-04
   0.0000000e+00  -8.1099590e-01  -8.2958044e-01  -1.7699554e-02   1.1817514e-02   4.2825487e-03
   0.0000000e+00  -8.1099590e-01  -8.1099590e-01  -2.4960550e-03   1.1418223e-02   8.7685896e-03
   0.0000000e+00  -8.1099590e-01  -7.9135972e-01   1.6164098e-02   1.1037820e-02   1.4427538e-02
   0.0000000e+00  -8.1099590e-01  -7.7064005e-01   3.7351075e-02   1.0535138e-02   2.1321732e-02
   0.0000000e+00  -8.1099590e-01  -7.4880783e-01   6.0419002e-02   9.7362144e-03   2.9456124e-02
   0.0000000e+00  -8.1099590e-01  -7.2583741e-01   8.5057499e-02   8.4419635e-03   3.8729123e-02
   0.0000000e+00  -8.1099590e-01  -7.0170710e-01   1.1131170e-01   6.4405714e-03   4.8870638e-02
   0.0000000e+00  -8.1099590e-01  -6.7639983e-01   1.3958646e-01   3.5221173e-03   5.9374519e-02
   0.0000000e+00  -8.1099590e-01  -6.4990376e-01   1.7060142e-01  -4.9469431e-04   6.9438397e-02
   0.0000000e+00  -8.1099590e-01  -6.2221291e-01   2.0525554e-01  -5.7275940e-03   7.7928563e-02
   0.0000000e+00  -8.1099590e-01  -5.9332774e-01   2.4433520e-01  -1.2183531e-02   8.3392718e-02
   0.0000000e+00  -8.1099590e-01  -5.6325577e-01   2.8803177e-01  -1.9707458e-02   8.4144195e-02
   0.0000000e+00  -8.1099590e-01  -5.3201207e-01   3.3527226e-01  -2.7931970e-02   7.8436777e-02
   0.0000000e+00  -8.1099590e-01  -4.9961977e-01   3.8296615e-01  -3.6243853e-02   6.4735852e-02
   0.0000000e+00  -8.1099590e-01  -4.6611039e-01   4.2536328e-01  -4.3781371e-02   4.2069237e-02
   0.0000000e+00  -8.1099590e-01  -4.3152416e-01   4.5381813e-01  -4.9481273e-02   1.0411864e-02
   0.0000000e+00  -8.1099590e-01  -3.9591017e-01   4.5727158e-01  -5.2185676e-02  -2.8972013e-02
   0.0000000e+00  -8.1099590e-01  -3.5932641e-01   4.2368598e-01  -5.0811300e-02  -7.3326367e-02
   0.0000000e+00  -8.1099590e-01  -3.2183967e-01   3.4244117e-01  -4.4563901e-02  -1.1843973e-01
   0.0000000e+00  -8.1099590e-01  -2.8352524e-01   2.0737679e-01  -3.3163769e-02  -1.5899070e-01
   0.0000000e+00  -8.1099590e-01  -2.4446655e-01   1.9806823e-02  -1.7030152e-02  -1.8921427e-01
   0.0000000e+00  -8.1099590e-01  -2.0475452e-01  -2.0940088e-01   2.6316999e-03  -2.0381789e-01
   0.0000000e+00  -8.1099590e-01  -1.6448690e-01  -4.5957725e-01   2.3888165e-02  -1.9899234e-01
   0.0000000e+00  -8.1099590e-01  -1.2376733e-01  -7.0238392e-01   4.4297827e-02  -1.7330150e-01
   0.0000000e+00  -8.1099590e-01  -8.2704342e-02  -9.0624022e-01   6.1273388e-02  -1.2822588e-01
   0.0000000e+00  -8.1099590e-01  -4.1410268e-02  -1.0422164e+00   7.2520165e-02  -6.8188088e-02
   0.0000000e+00  -8.1099590e-01   0.0000000e+00  -1.0899816e+00   7.6457064e-02   1.6094275e-12
   0.0000000e+00  -8.1099590e-01   4.1410268e-02  -1.0422164e+00   7.2520165e-02   6.8188088e-02
   0.0000000e+00  -8.1099590e-01   8.2704342e-02  -9.0624022e-01   6.1273388e-02   1.2822588e-01
   0.0000000e+00  -8.1099590e-01   1.2376733e-01  -7.0238392e-01   4.4297827e-02   1.7330150e-01
   0.0000000e+00  -8.1099590e-01   1.6448690e-01  -4.5957725e-01   2.3888165e-02   1.9899234e-01
   0.0000000e+00  -8.1099590e-01   2.0475452e-01  -2.0940088e-01   2.6316999e-03   2.0381789e-01
   0.0000000e+00  -8.1099590e-01   2.4446655e-01   1.9806823e-02  -1.7030152e-02   1.8921427e-01
   0.0000000e+00  -8.1099590e-01   2.8352524e-01   2.0737679e-01  -3.3163769e-02   1.5899070e-01
   0.0000000e+00  -8.1099590e-01   3.2183967e-01   3.4244117e-01  -4.4563901e-02   1.1843973e-01
   0.0000000e+00  -8.1099590e-01   3.5932641e-01   4.2368598e-01  -5.0811300e-02   7.3326367e-02
   0.0000000e+00  -8.1099590e-01   3.9591017e-01   4.5727158e-01  -5.2185676e-02   2.8972013e-02
   0.0000000e+00  -8.1099590e-01   4.3152416e-01   4.5381813e-01  -4.9481273e-02  -1.0411864e-02
   0.0000000e+00  -8.1099590e-01   4.6611039e-01   4.2536328e-01  -4.3781371e-02  -4.2069237e-02
   0.0000000e+00  -8.1099590e-01   4.9961977e-01   3.8296615e-01  -3.6243853e-02  -6.4735852e-02
   0.0000000e+00  -8.1099590e-01   5.3201207e-01   3.3527226e-01  -2.7931970e-02  -7.8436777e-02
   0.0000000e+00  -8.1099590e-01   5.6325577e-01   2.8803177e-01  -1.9707458e-02  -8.4144195e-02
   0.0000000e+00  -8.1099590e-01   5.9332774e-01   2.4433520e-01  -1.2183531e-02  -8.3392718e-02
   0.0000000e+00  -8.1099590e-01   6.2221291e-01   2.0525554e-01  -5.7275940e-03  -7.7928563e-02
   0.0000000e+00  -8.1099590e-01   6.4990376e-01   1.7060142e-01  -4.9469431e-04  -6.9438397e-02
   0.0000000e+00  -8.1099590e-01   6.7639983e-01   1.3958646e-01   3.5221173e-03  -5.9374519e-02
   0.0000000e+00  -8.1099590e-01   7.0170710e-01   1.1131170e-01   6.4405714e-03  -4.8870638e-02
   0.0000000e+00  -8.1099590e-01   7.2583741e-01   8.5057499e-02   8.4419635e-03  -3.8729123e-02
   0.0000000e+00  -8.1099590e-01   7.4880783e-01   6.0419002e-02   9.7362144e-03  -2.9456124e-02
   0.0000000e+00  -8.1099590e-01   7.7064005e-01   3.7351075e-02   1.0535138e-02  -2.1321732e-02
   0.0000000e+00  -8.1099590e-01   7.9135972e-01   1.6164098e-02   1.1037820e-02  -1.4427538e-02
   0.0000000e+00  -8.1099590e-01   8.1099590e-01  -2.4960550e-03   1.1418223e-02  -8.7685896e-03
   0.0000000e+00  -8.1099590e-01   8.2958044e-01  -1.7699554e-02   1.1817514e-02  -4.2825487e-03
   0.0000000e+00  -8.1099590e-01   8.4714748e-01  -2.8348836e-02   1.2328067e-02  -8.8170551e-04
   0.0000000e+00  -8.1099590e-01   8.6373293e-01  -3.3425000e-02   1.2977312e-02   1.5318955e-03
   0.0000000e+00  -8.1099590e-01   8.7937402e-01  -3.2371630e-02   1.3706203e-02   3.0656425e-03
   0.0000000e+00  -8.1099590e-01   8.9410886e-01  -2.5528696e-02   1.4368236e-02   3.8426951e-03
   0.0000000e+00  -8.1099590e-01   9.0797606e-01  -1.4387794e-02   1.4750256e-02   4.0075187e-03
   0.0000000e+00  -8.1099590e-01   9.2101443e-01  -1.4440564e-03   1.4636259e-02   3.7229379e-03
   0.0000000e+00  -8.1099590e-01   9.3326267e-01   1.0422456e-02   1.3880805e-02   3.1570822e-03
   0.0000000e+00  -8.1099590e-01   9.4475908e-01   1.8805453e-02   1.2479030e-02   2.4638959e-03
   0.0000000e+00  -8.1099590e-01   9.5554139e-01   2.2476535e-02   1.0574586e-02   1.7658437e-03
   0.0000000e+00  -8.1099590e-01   9.6564655e-01   2.1598600e-02   8.4168784e-03   1.1450887e-03
   0.0000000e+00  -8.1099590e-01   9.7511059e-01   1.7403172e-02   6.2518187e-03   6.4647949e-04
   0.0000000e+00  -8.1099590e-01   9.8396850e-01   1.1548194e-02   4.2166077e-03   2.8758279e-04
   0.0000000e+00  -8.1099590e-01   9.9225409e-01   5.4772774e-03   2.2367974e-03   7.2581988e-05
   0.0000000e+00  -8.1099590e-01   1.0000000e+00   0.0000000e+00   0.0000000e+00   0.0000000e+00
   0.0000000e+00  -7.9135972e-01  -1.0000000e+00   0.0000000e+00   0.0000000e+00   0.0000000e+00
   0.0000000e+00  -7.9135972e-01  -9.9225409e-01   5.8571412e-03   2.5341812e-03  -6.0564395e-05
   0.0000000e+00  -7.9135972e-01  -9.8396850e-01   1.2164720e-02   4.7515722e-03  -2.4150583e-04
   0.0000000e+00  -7.9135972e-01  -9.7511059e-01   1.8032381e-02   6.9364422e-03  -5.4580792e-04
   0.0000000e+00  -7.9135972e-01  -9.6564655e-01   2.2005830e-02   9.1416491e-03  -9.6012820e-04
   0.0000000e+00  -7.9135972e-01  -9.5554139e-01   2.2528231e-02   1.1218727e-02  -1.4597619e-03
   0.0000000e+00  -7.9135972e-01  -9.4475908e-01   1.8574276e-02   1.2924407e-02  -1.9918685e-03
   0.0000000e+00  -7.9135972e-01  -9.3326267e-01   1.0249199e-02   1.4031156e-02  -2.4763450e-03
   0.0000000e+00  -7.9135972e-01  -9.2101443e-01  -9.9389794e-04   1.4431928e-02  -2.8019684e-03
   0.0000000e+00  -7.9135972e-01  -9.0797606e-01  -1.2666325e-02   1.4174131e-02  -2.8402660e-03
   0.0000000e+00  -7.9135972e-01  -8.9410886e-01  -2.2001792e-02   1.3438439e-02  -2.4577391e-03
   0.0000000e+00  -7.9135972e-01  -8.7937402e-01  -2.6783277e-02   1.2460495e-02  -1.5337709e-03
   0.0000000e+00  -7.9135972e-01  -8.6373293e-01  -2.5869633e-02   1.1454854e-02   3.2940924e-05
   0.0000000e+00  -7.9135972e-01  -8.4714748e-01  -1.9236229e-02   1.0555945e-02   2.3228076e-03
   0.0000000e+00  -7.9135972e-01  -8.2958044e-01  -7.6502056e-03   9.8043625e-03   5.4036931e-03
   0.0000000e+00  -7.9135972e-01  -8.1099590e-01   7.7714996e-03   9.1552545e-03   9.3365218e-03
   0.0000000e+00  -7.9135972e-01  -7.9135972e-01   2.5896091e-02   8.5046389e-03   1.4176775e-02
   0.0000000e+00  -7.9135972e-01  -7.7064005e-01   4.5733549e-02   7.7085194e-03   1.9961966e-02
   0.0000000e+00  -7.9135972e-01  -7.4880783e-01   6.6452638e-02   6.5999604e-03   2.6686420e-02
   0.0000000e+00  -7.9135972e-01  -7.2583741e-01   8.7340288e-02   4.9969969e-03   3.4259624e-02
   0.0000000e+00  -7.9135972e-01  -7.0170710e-01   1.0776009e-01   2.7141215e-03   4.2453365e-02
   0.0000000e+00  -7.9135972e-01  -6.7639983e-01   1.2714652e-01  -4.2497939e-04   5.0840566e-02
   0.0000000e+00  -7.9135972e-01  -6.4990376e-01   1.4503025e-01  -4.5640222e-03   5.8737826e-02
   0.0000000e+00  -7.9135972e-01  -6.2221291e-01   1.6107782e-01  -9.7838087e-03   6.5165170e-02
   0.0000000e+00  -7.9135972e-01  -5.9332774e-01   1.7509796e-01  -1.6060842e-02   6.8845208e-02
   0.0000000e+00  -7.9135972e-01  -5.6325577e-01   1.8696975e-01  -2.3222394e-02   6.8264277e-02
   0.0000000e+00  -7.9135972e-01  -5.3201207e-01   1.9644855e-01  -3.0901930e-02   6.1818198e-02
   0.0000000e+00  -7.9135972e-01  -4.9961977e-01   2.0285334e-01  -3.8509588e-02   4.8053307e-02
   0.0000000e+00  -7.9135972e-01  -4.6611039e-01   2.0469176e-01  -4.5230275e-02   2.5994535e-02
   0.0000000e+00  -7.9135972e-01  -4.3152416e-01   1.9935780e-01  -5.0067374e-02  -4.4776140e-03
   0.0000000e+00  -7.9135972e-01  -3.9591017e-01   1.8308205e-01  -5.1941982e-02  -4.2271446e-02
   0.0000000e+00  -7.9135972e-01  -3.5932641e-01   1.5131896e-01  -4.9850904e-02  -8.4847248e-02
   0.0000000e+00  -7.9135972e-01  -3.2183967e-01   9.9664410e-02  -4.3068009e-02  -1.2820482e-01
   0.0000000e+00  -7.9135972e-01  -2.8352524e-01   2.5233020e-02  -3.1357358e-02  -1.6717930e-01
   0.0000000e+00  -7.9135972e-01  -2.4446655e-01  -7.1795733e-02  -1.5148718e-02  -1.9607257e-01
   0.0000000e+00  -7.9135972e-01  -2.0475452e-01  -1.8693116e-01   4.3785813e-03  -2.0956226e-01
   0.0000000e+00  -7.9135972e-01  -1.6448690e-01  -3.1095028e-01   2.5349564e-02  -2.0373703e-01
   0.0000000e+00  -7.9135972e-01  -1.2376733e-01  -4.3068275e-01   4.5403917e-02  -1.7703438e-01
   0.0000000e+00  -7.9135972e-01  -8.2704342e-02  -5.3105243e-01   6.2042908e-02  -1.3083787e-01
   0.0000000e+00  -7.9135972e-01  -4.1410268e-02  -5.9799591e-01   7.3051068e-02  -6.9540721e-02
   0.0000000e+00  -7.9135972e-01   0.0000000e+00  -6.2151672e-01   7.6901937e-02   1.3327753e-12
   0.0000000e+00  -7.9135972e-01   4.1410268e-02  -5.9799591e-01   7.3051068e-02   6.9540721e-02
   0.0000000e+00  -7.9135972e-01   8.2704342e-02  -5.3105243e-01   6.2042908e-02   1.3083787e-01
   0.0000000e+00  -7.9135972e-01   1.2376733e-01  -4.3068275e-01   4.5403917e-02   1.7703438e-01
   0.0000000e+00  -7.9135972e-01   1.6448690e-01  -3.1095028e-01   2.5349564e-02   2.0373703e-01
   0.0000000e+00  -7.9135972e-01   2.0475452e-01  -1.8693116e-01   4.3785813e-03   2.0956226e-01
   0.0000000e+00  -7.9135972e-01   2.4446655e-01  -7.1795733e-02  -1.5148718e-02   1.9607257e-01
   0.0000000e+00  -7.9135972e-01   2.8352524e-01   2.5233020e-02  -3.1357358e-02   1.6717930e-01
   0.0000000e+00  -7.9135972e-01   3.2183967e-01   9.9664410e-02  -4.3068009e-02   1.2820482e-01
   0.0000000e+00  -7.9135972e-01   3.5932641e-01   1.5131896e-01  -4.9850904e-02   8.4847248e-02
   0.0000000e+00  -7.9135972e-01   3.9591017e-01   1.8308205e-01  -5.1941982e-02   4.2271446e-02
   0.0000000e+00  -7.9135972e-01   4.3152416e-01   1.9935780e-01  -5.0067374e-02   4.4776140e-03
   0.0000000e+00  -7.9135972e-01   4.6611039e-01   2.0469176e-01  -4.5230275e-02  -2.5994535e-02
   0.0000000e+00  -7.9135972e-01   4.9961977e-01   2.0285334e-01  -3.8509588e-02  -4.8053307e-02
   0.0000000e+00  -7.9135972e-01   5.3201207e-01   1.9644855e-01  -3.0901930e-02  -6.1818198e-02
   0.0000000e+00  -7.9135972e-01   5.6325577e-01   1.8696975e-01  -2.3222394e-02  -6.8264277e-02
   0.0000000e+00  -7.9135972e-01   5.9332774e-01   1.7509796e-01  -1.6060842e-02  -6.8845208e-02
   0.0000000e+00  -7.9135972e-01   6.2221291e-01   1.6107782e-01  -9.7838087e-03  -6.5165170e-02
   0.0000000e+00  -7.9135972e-01   6.4990376e-01   1.4503025e-01  -4.5640222e-03  -5.8737826e-02
   0.0000000e+00  -7.9135972e-01   6.7639983e-01   1.2714652e-01  -4.2497939e-04  -5.0840566e-02
   0.0000000e+00  -7.9135972e-01   7.0170710e-01   1.0776009e-01   2.7141215e-03  -4.2453365e-02
   0.0000000e+00  -7.9135972e-01   7.2583741e-01   8.7340288e-02   4.9969969e-03  -3.4259624e-02
   0.0000000e+00  -7.9135972e-01   7.4880783e-01   6.6452638e-02   6.5999604e-03  -2.6686420e-02
   0.0000000e+00  -7.9135972e-01   7.7064005e-01   4.5733549e-02   7.7085194e-03  -1.9961966e-02
   0.0000000e+00  -7.9135972e-01   7.9135972e-01   2.5896091e-02   8.5046389e-03  -1.4176775e-02
   0.0000000e+00  -7.9135972e-01   8.1099590e-01   7.7714996e-03   9.1552545e-03  -9.3365218e-03
   0.0000000e+00  -7.9135972e-01   8.2958044e-01  -7.6502056e-03   9.8043625e-03  -5.4036931e-03
   0.0000000e+00  -7.9135972e-01   8.4714748e-01  -1.9236229e-02   1.0555945e-02  -2.3228076e-03
   0.0000000e+00  -7.9135972e-01   8.6373293e-01  -2.5869633e-02   1.1454854e-02  -3.2940924e-05
   0.0000000e+00  -7.9135972e-01   8.7937402e-01  -2.6783277e-02   1.2460495e-02   1.5337709e-03
   0.0000000e+00  -7.9135972e-01   8.9410886e-01  -2.2001792e-02   1.3438439e-02   2.4577391e-03
   0.0000000e+00  -7.9135972e-01   9.0797606e-01  -1.2666325e-02   1.4174131e-02   2.8402660e-03
   0.0000000e+00  -7.9135972e-01   9.2101443e-01  -9.9389794e-04   1.4431928e-02   2.8019684e-03
   0.0000000e+00  -7.9135972e-01   9.3326267e-01   1.0249199e-02   1.4031156e-02   2.4763450e-03
   0.0000000e+00  -7.9135972e-01   9.4475908e-01   1.8574276e-02   1.2924407e-02   1.9918685e-03
   0.0000000e+00  -7.9135972e-01   9.5554139e-01   2.2528231e-02   1.1218727e-02   1.4597619e-03
   0.0000000e+00  -7.9135972e-01   9.6564655e-01   2.2005830e-02   9.1416491e-03   9.6012820e-04
   0.0000000e+00  -7.9135972e-01   9.7511059e-01   1.8032381e-02   6.9364422e-03   5.4580792e-04
   0.0000000e+00  -7.9135972e-01   9.8396850e-01   1.2164720e-02   4.7515722e-03   2.4150583e-04
   0.0000000e+00  -7.9135972e-01   9.9225409e-01   5.8571412e-03   2.5341812e-03   6.0564395e-05
   0.0000000e+00  -7.9135972e-01   1.0000000e+00   0.0000000e+00   0.0000000e+00   0.0000000e+00
   0.0000000e+00  -7.7064005e-01  -1.0000000e+00   0.0000000e+00   0.0000000e+00   0.0000000e+00
   0.0000000e+00  -7.7064005e-01  -9.9225409e-01   5.9129532e-03   2.7598427e-03  -4.7183584e-05
   0.0000000e+00  -7.7064005e-01  -9.8396850e-01   1.2085218e-02   5.1486112e-03  -1.9039677e-04
   0.0000000e+00  -7.7064005e-01  -9.7511059e-01   1.7548677e-02   7.4091962e-03  -4.3474573e-04
   0.0000000e+00  -7.7064005e-01  -9.6564655e-01   2.0867655e-02   9.5697413e-03  -7.6119811e-04
   0.0000000e+00  -7.7064005e-01  -9.5554139e-01   2.0619931e-02   1.1477104e-02  -1.1416089e-03
   0.0000000e+00  -7.7064005e-01  -9.4475908e-01   1.6002225e-02   1.2903424e-02  -1.5201520e-03
   0.0000000e+00  -7.7064005e-01  -9.3326267e-01   7.3659667e-03   1.3657234e-02  -1.8229794e-03
   0.0000000e+00  -7.7064005e-01  -9.2101443e-01  -3.6729364e-03   1.3677959e-02  -1.9535372e-03
   0.0000000e+00  -7.7064005e-01  -9.0797606e-01  -1.4630430e-02   1.3057774e-02  -1.8099343e-03
   0.0000000e+00  -7.7064005e-01  -8.9410886e-01  -2.2938176e-02   1.2006566e-02  -1.2923122e-03
   0.0000000e+00  -7.7064005e-01  -8.7937402e-01  -2.6713145e-02   1.0768622e-02  -3.1888597e-04
   0.0000000e+00  -7.7064005e-01  -8.6373293e-01  -2.5180449e-02   9.5481558e-03   1.1732703e-03
   0.0000000e+00  -7.7064005e-01  -8.4714748e-01  -1.8610990e-02   8.4590618e-03   3.2273962e-03
   0.0000000e+00  -7.7064005e-01  -8.2958044e-01  -7.9385334e-03   7.5196842e-03   5.8770176e-03
   0.0000000e+00  -7.7064005e-01  -8.1099590e-01   5.6857511e-03   6.6682209e-03   9.1500171e-03
   0.0000000e+00  -7.7064005e-01  -7.9135972e-01   2.1188150e-02   5.7919172e-03   1.3071438e-02
   0.0000000e+00  -7.7064005e-01  -7.7064005e-01   3.7669743e-02   4.7475297e-03   1.7653054e-02
   0.0000000e+00  -7.7064005e-01  -7.4880783e-01   5.4355715e-02   3.3782959e-03   2.2874958e-02
   0.0000000e+00  -7.7064005e-01  -7.2583741e-01   7.0491243e-02   1.5219528e-03   2.8652862e-02
   0.0000000e+00  -7.7064005e-01  -7.0170710e-01   8.5248225e-02  -9.7838913e-04   3.4797630e-02
   0.0000000e+00  -7.7064005e-01  -6.7639983e-01   9.7687866e-02  -4.2626695e-03   4.0966288e-02
   0.0000000e+00  -7.7064005e-01  -6.4990376e-01   1.0679222e-01  -8.4332754e-03   4.6615259e-02
   0.0000000e+00  -7.7064005e-01  -6.2221291e-01   1.1156844e-01  -1.3529131e-02   5.0964273e-02
   0.0000000e+00  -7.7064005e-01  -5.9332774e-01   1.1120191e-01  -1.9490753e-02   5.2990104e-02
   0.0000000e+00  -7.7064005e-01  -5.6325577e-01   1.0522275e-01  -2.6123089e-02   5.1468120e-02
   0.0000000e+00  -7.7064005e-01  -5.3201207e-01   9.3628742e-02  -3.3059221e-02   4.5083440e-02
   0.0000000e+00  -7.7064005e-01  -4.9961977e-01   7.6914790e-02  -3.9737782e-02   3.2623333e-02
   0.0000000e+00  -7.7064005e-01  -4.6611039e-01   5.5972715e-02  -4.5404699e-02   1.3249289e-02
   0.0000000e+00  -7.7064005e-01  -4.3152416e-01   3.1871511e-02  -4.9155082e-02  -1.3179526e-02
   0.0000000e+00  -7.7064005e-01  -3.9591017e-01   5.5741885e-03  -5.0023876e-02  -4.5788139e-02
   0.0000000e+00  -7.7064005e-01  -3.5932641e-01  -2.2304322e-02  -4.7128369e-02  -8.2457745e-02
   0.0000000e+00  -7.7064005e-01  -3.2183967e-01  -5.1587089e-02  -3.9848954e-02  -1.1978416e-01
   0.0000000e+00  -7.7064005e-01  -2.8352524e-01  -8.2395669e-02  -2.8020170e-02  -1.5330554e-01
   0.0000000e+00  -7.7064005e-01  -2.4446655e-01  -1.1479289e-01  -1.2087567e-02  -1.7803452e-01
   0.0000000e+00  -7.7064005e-01  -2.0475452e-01  -1.4832134e-01   6.8184582e-03  -1.8925357e-01
   0.0000000e+00  -7.7064005e-01  -1.6448690e-01  -1.8163142e-01   2.6934121e-02  -1.8344376e-01
   0.0000000e+00  -7.7064005e-01  -1.2376733e-01  -2.1239427e-01   4.6056339e-02  -1.5914494e-01
   0.0000000e+00  -7.7064005e-01  -8.2704342e-02  -2.3760866e-01   6.1861848e-02  -1.1752023e-01
   0.0000000e+00  -7.7064005e-01  -4.1410268e-02  -2.5425315e-01   7.2294960e-02  -6.2438997e-02
   0.0000000e+00  -7.7064005e-01   0.0000000e+00  -2.6007871e-01   7.5940804e-02   1.0062935e-12
   0.0000000e+00  -7.7064005e-01   4.1410268e-02  -2.5425315e-01   7.2294960e-02   6.2438997e-02
   0.0000000e+00  -7.7064005e-01   8.2704342e-02  -2.3760866e-01   6.1861848e-02   1.1752023e-01
   0.0000000e+00  -7.7064005e-01   1.2376733e-01  -2.1239427e-01   4.6056339e-02   1.5914494e-01
   0.0000000e+00  -7.7064005e-01   1.6448690e-01  -1.8163142e-01   2.6934121e-02   1.8344376e-01
   0.0000000e+00  -7.7064005e-01   2.0475452e-01  -1.4832134e-01   6.8184582e-03   1.8925357e-01
   0.0000000e+00  -7.7064005e-01   2.4446655e-01  -1.1479289e-01  -1.2087567e-02   1.7803452e-01
   0.0000000e+00  -7.7064005e-01   2.8352524e-01  -8.2395669e-02  -2.8020170e-02   1.5330554e-01
   0.0000000e+00  -7.7064005e-01   3.2183967e-01  -5.1587089e-02  -3.9848954e-02   1.1978416e-01
   0.0000000e+00  -7.7064005e-01   3.5932641e-01  -2.2304322e-02  -4.7128369e-02   8.2457745e-02
   0.0000000e+00  -7.7064005e-01   3.9591017e-01   5.5741885e-03  -5.0023876e-02   4.5788139e-02
   0.0000000e+00  -7.7064005e-01   4.3152416e-01   3.1871511e-02  -4.9155082e-02   1.3179526e-02
   0.0000000e+00  -7.7064005e-01   4.6611039e-01   5.5972715e-02  -4.5404699e-02  -1.3249289e-02
   0.0000000e+00  -7.7064005e-01   4.9961977e-01   7.6914790e-02  -3.9737782e-02  -3.2623333e-02
   0.0000000e+00  -7.7064005e-01   5.3201207e-01   9.3628742e-02  -3.3059221e-02  -4.5083440e-02
   0.0000000e+00  -7.7064005e-01   5.6325577e-01   1.0522275e-01  -2.6123089e-02  -5.1468120e-02
   0.0000000e+00  -7.7064005e-01   5.9332774e-01   1.1120191e-01  -1.9490753e-02  -5.2990104e-02
   0.0000000e+00  -7.7064005e-01   6.2221291e-01   1.1156844e-01  -1.3529131e-02  -5.0964273e-02
   0.0000000e+00  -7.7064005e-01   6.4990376e-01   1.0679222e-01  -8.4332754e-03  -4.6615259e-02
   0.0000000e+00  -7.7064005e-01   6.7639983e-01   9.7687866e-02  -4.2626695e-03  -4.0966288e-02
   0.0000000e+00  -7.7064005e-01   7.0170710e-01   8.5248225e-02  -9.7838913e-04  -3.4797630e-02
   0.0000000e+00  -7.7064005e-01   7.2583741e-01   7.0491243e-02   1.5219528e-03  -2.8652862e-02
   0.0000000e+00  -7.7064005e-01   7.4880783e-01   5.4355715e-02   3.3782959e-03  -2.2874958e-02
   0.0000000e+00  -7.7064005e-01   7.7064005e-01   3.7669743e-02   4.7475297e-03  -1.7653054e-02
   0.0000000e+00  -7.7064005e-01   7.9135972e-01   2.1188150e-02   5.7919172e-03  -1.3071438e-02
   0.0000000e+00  -7.7064005e-01   8.1099590e-01   5.6857511e-03   6.6682209e-03  -9.1500171e-03
   0.0000000e+00  -7.7064005e-01   8.2958044e-01  -7.9385334e-03   7.5196842e-03  -5.8770176e-03
   0.0000000e+00  -7.7064005e-01   8.4714748e-01  -1.8610990e-02   8.4590618e-03  -3.2273962e-03
   0.0000000e+00  -7.7064005e-01   8.6373293e-01  -2.5180449e-02   9.5481558e-03  -1.1732703e-03
   0.0000000e+00  -7.7064005e-01   8.7937402e-01  -2.6713145e-02   1.0768622e-02   3.1888597e-04
   0.0000000e+00  -7.7064005e-01   8.9410886e-01  -2.2938176e-02   1.2006566e-02   1.2923122e-03
   0.0000000e+00  -7.7064005e-01   9.0797606e-01  -1.4630430e-02   1.3057774e-02   1.8099343e-03
   0.0000000e+00  -7.7064005e-01   9.2101443e-01  -3.6729364e-03   1.3677959e-02   1.9535372e-03
   0.0000000e+00  -7.7064005e-01   9.3326267e-01   7.3659667e-03   1.3657234e-02   1.8229794e-03
   0.0000000e+00  -7.7064005e-01   9.4475908e-01   1.6002225e-02   1.2903424e-02   1.5201520e-03
   0.0000000e+00  -7.7064005e-01   9.5554139e-01   2.0619931e-02   1.1477104e-02   1.1416089e-03
   0.0000000e+00  -7.7064005e-01   9.6564655e-01   2.0867655e-02   9.5697413e-03   7.6119811e-04
   0.0000000e+00  -7.7064005e-01   9.7511059e-01   1.7548677e-02   7.4091962e-03   4.3474573e-04
   0.0000000e+00  -7.7064005e-01   9.8396850e-01   1.2085218e-02   5.1486112e-03   1.9039677e-04
   0.0000000e+00  -7.7064005e-01   9.9225409e-01   5.9129532e-03   2.7598427e-03   4.7183584e-05
   0.0000000e+00  -7.7064005e-01   1.0000000e+00   0.0000000e+00   0.0000000e+00   0.0000000e+00
   0.0000000e+00  -7.4880783e-01  -1.0000000e+00   0.0000000e+00   0.0000000e+00   0.0000000e+00
   0.0000000e+00  -7.4880783e-01  -9.9225409e-01   5.6443619e-03   2.9015261e-03  -3.3620879e-05
   0.0000000e+00  -7.4880783e-01  -9.8396850e-01   1.1329425e-02   5.3866097e-03  -1.3864048e-04
   0.0000000e+00  -7.4880783e-01  -9.7511059e-01   1.6023962e-02   7.6470124e-03  -3.2246242e-04
   0.0000000e+00  -7.4880783e-01  -9.6564655e-01   1.8347395e-02   9.6850707e-03  -5.6341523e-04
   0.0000000e+00  -7.4880783e-01  -9.5554139e-01   1.7049890e-02   1.1349812e-02  -8.3283760e-04
   0.0000000e+00  -7.4880783e-01  -9.4475908e-01   1.1569534e-02   1.2440258e-02  -1.0757454e-03
   0.0000000e+00  -7.4880783e-01  -9.3326267e-01   2.4869951e-03   1.2812318e-02  -1.2267982e-03
   0.0000000e+00  -7.4880783e-01  -9.2101443e-01  -8.4709799e-03   1.2458257e-02  -1.2049711e-03
   0.0000000e+00  -7.4880783e-01  -9.0797606e-01  -1.8895284e-02   1.1514076e-02  -9.3289516e-04
   0.0000000e+00  -7.4880783e-01  -8.9410886e-01  -2.6476152e-02   1.0211126e-02  -3.4006916e-04
   0.0000000e+00  -7.4880783e-01  -8.7937402e-01  -2.9693043e-02   8.7912910e-03   6.2305755e-04
   0.0000000e+00  -7.4880783e-01  -8.6373293e-01  -2.8126364e-02   7.4381108e-03   1.9887244e-03
   0.0000000e+00  -7.4880783e-01  -8.4714748e-01  -2.2302185e-02   6.2385298e-03   3.7714546e-03
   0.0000000e+00  -7.4880783e-01  -8.2958044e-01  -1.3268670e-02   5.1869037e-03   5.9788610e-03
   0.0000000e+00  -7.4880783e-01  -8.1099590e-01  -2.1592018e-03   4.2065634e-03   8.6140110e-03
   0.0000000e+00  -7.4880783e-01  -7.9135972e-01   1.0065928e-02   3.1798559e-03   1.1678816e-02
   0.0000000e+00  -7.4880783e-01  -7.7064005e-01   2.2674265e-02   1.9682116e-03   1.5165002e-02
   0.0000000e+00  -7.4880783e-01  -7.4880783e-01   3.5073101e-02   4.2764394e-04   1.9041286e-02
   0.0000000e+00  -7.4880783e-01  -7.2583741e-01   4.6673285e-02  -1.5836227e-03   2.3228677e-02
   0.0000000e+00  -7.4880783e-01  -7.0170710e-01   5.6767045e-02  -4.1949935e-03   2.7571843e-02
   0.0000000e+00  -7.4880783e-01  -6.7639983e-01   6.4462477e-02  -7.5126613e-03   3.1803118e-02
   0.0000000e+00  -7.4880783e-01  -6.4990376e-01   6.8693286e-02  -1.1601248e-02   3.5508978e-02
   0.0000000e+00  -7.4880783e-01  -6.2221291e-01   6.8317880e-02  -1.6461550e-02   3.8102842e-02
   0.0000000e+00  -7.4880783e-01  -5.9332774e-01   6.2302780e-02  -2.2001464e-02   3.8819711e-02
   0.0000000e+00  -7.4880783e-01  -5.6325577e-01   4.9970856e-02  -2.8006322e-02   3.6744727e-02
   0.0000000e+00  -7.4880783e-01  -5.3201207e-01   3.1266785e-02  -3.4111203e-02   3.0893922e-02
   0.0000000e+00  -7.4880783e-01  -4.9961977e-01   6.9761468e-03  -3.9786208e-02   2.0356623e-02
   0.0000000e+00  -7.4880783e-01  -4.6611039e-01  -2.1178171e-02  -4.4343237e-02   4.5015072e-03
   0.0000000e+00  -7.4880783e-01  -4.3152416e-01  -5.0623195e-02  -4.6977361e-02  -1.6773353e-02
   0.0000000e+00  -7.4880783e-01  -3.9591017e-01  -7.8235808e-02  -4.6849421e-02  -4.2787778e-02
   0.0000000e+00  -7.4880783e-01  -3.5932641e-01  -1.0082657e-01  -4.3212067e-02  -7.1890311e-02
   0.0000000e+00  -7.4880783e-01  -3.2183967e-01  -1.1572233e-01  -3.5567034e-02  -1.0141027e-01
   0.0000000e+00  -7.4880783e-01  -2.8352524e-01  -1.2131620e-01  -2.3829477e-02  -1.2782176e-01
   0.0000000e+00  -7.4880783e-01  -2.4446655e-01  -1.1744714e-01  -8.4609124e-03  -1.4715430e-01
   0.0000000e+00  -7.4880783e-01  -2.0475452e-01  -1.0550271e-01   9.4713339e-03  -1.5562363e-01
   0.0000000e+00  -7.4880783e-01  -1.6448690e-01  -8.8208202e-02   2.8344682e-02  -1.5038213e-01
   0.0000000e+00  -7.4880783e-01  -1.2376733e-01  -6.9142910e-02   4.6156630e-02  -1.3022532e-01
   0.0000000e+00  -7.4880783e-01  -8.2704342e-02  -5.2089764e-02   6.0809275e-02  -9.6065326e-02
   0.0000000e+00  -7.4880783e-01  -4.1410268e-02  -4.0353542e-02   7.0453376e-02  -5.1013272e-02
   0.0000000e+00  -7.4880783e-01   0.0000000e+00  -3.6177198e-02   7.3818864e-02   7.0342455e-13
   0.0000000e+00  -7.4880783e-01   4.1410268e-02  -4.0353542e-02   7.0453376e-02   5.1013272e-02
   0.0000000e+00  -7.4880783e-01   8.2704342e-02  -5.2089764e-02   6.0809275e-02   9.6065326e-02
   0.0000000e+00  -7.4880783e-01   1.2376733e-01  -6.9142910e-02   4.6156630e-02   1.3022532e-01
   0.0000000e+00  -7.4880783e-01   1.6448690e-01  -8.8208202e-02   2.8344682e-02   1.5038213e-01
   0.0000000e+00  -7.4880783e-01   2.0475452e-01  -1.0550271e-01   9.4713339e-03   1.5562363e-01
   0.0000000e+00  -7.4880783e-01   2.4446655e-01  -1.1744714e-01  -8.4609124e-03   1.4715430e-01
   0.0000000e+00  -7.4880783e-01   2.8352524e-01  -1.2131620e-01  -2.3829477e-02   1.2782176e-01
   0.0000000e+00  -7.4880783e-01   3.2183967e-01  -1.1572233e-01  -3.5567034e-02   1.0141027e-01
   0.0000000e+00  -7.4880783e-01   3.5932641e-01  -1.0082657e-01  -4.3212067e-02   7.1890311e-02
   0.0000000e+00  -7.4880783e-01   3.9591017e-01  -7.8235808e-02  -4.6849421e-02   4.2787778e-02
   0.0000000e+00  -7.4880783e-01   4.3152416e-01  -5.0623195e-02  -4.6977361e-02   1.6773353e-02
   0.0000000e+00  -7.4880783e-01   4.6611039e-01  -2.1178171e-02  -4.4343237e-02  -4.5015072e-03
   0.0000000e+00  -7.4880783e-01   4.9961977e-01   6.9761468e-03  -3.9786208e-02  -2.0356623e-02
   0.0000000e+00  -7.4880783e-01   5.3201207e-01   3.1266785e-02  -3.4111203e-02  -3.0893922e-02
   0.0000000e+00  -7.4880783e-01   5.6325577e-01   4.9970856e-02  -2.8006322e-02  -3.6744727e-02
   0.0000000e+00  -7.4880783e-01   5.9332774e-01   6.2302780e-02  -2.2001464e-02  -3.8819711e-02
   0.0000000e+00  -7.4880783e-01   6.2221291e-01   6.8317880e-02  -1.6461550e-02  -3.8102842e-02
   0.0000000e+00  -7.4880783e-01   6.4990376e-01   6.8693286e-02  -1.1601248e-02  -3.5508978e-02
   0.0000000e+00  -7.4880783e-01   6.7639983e-01   6.4462478e-02  -7.5126613e-03  -3.1803118e-02
   0.0000000e+00  -7.4880783e-01   7.0170710e-01   5.6767045e-02  -4.1949935e-03  -2.7571843e-02
   0.0000000e+00  -7.4880783e-01   7.2583741e-01   4.6673285e-02  -1.5836227e-03  -2.3228677e-02
   0.0000000e+00  -7.4880783e-01   7.4880783e-01   3.5073101e-02   4.2764394e-04  -1.9041286e-02
   0.0000000e+00  -7.4880783e-01   7.7064005e-01   2.2674265e-02   1.9682116e-03  -1.5165002e-02
   0.0000000e+00  -7.4880783e-01   7.9135972e-01   1.0065928e-02   3.1798559e-03  -1.1678816e-02
   0.0000000e+00  -7.4880783e-01   8.1099590e-01  -2.1592018e-03   4.2065634e-03  -8.6140110e-03
   0.0000000e+00  -7.4880783e-01   8.2958044e-01  -1.3268670e-02   5.1869037e-03  -5.9788610e-03
   0.0000000e+00  -7.4880783e-01   8.4714748e-01  -2.2302185e-02   6.2385298e-03  -3.7714546e-03
   0.0000000e+00  -7.4880783e-01   8.6373293e-01  -2.8126364e-02   7.4381108e-03  -1.9887244e-03
   0.0000000e+00  -7.4880783e-01   8.7937402e-01  -2.9693043e-02   8.7912910e-03  -6.2305755e-04
   0.0000000e+00  -7.4880783e-01   8.9410886e-01  -2.6476152e-02   1.0211126e-02   3.4006916e-04
   0.0000000e+00  -7.4880783e-01   9.0797606e-01  -1.8895284e-02   1.1514076e-02   9.3289516e-04
   0.0000000e+00  -7.4880783e-01   9.2101443e-01  -8.4709799e-03   1.2458257e-02   1.2049711e-03
   0.0000000e+00  -7.4880783e-01   9.3326267e-01   2.4869951e-03   1.2812318e-02   1.2267982e-03
   0.0000000e+00  -7.4880783e-01   9.4475908e-01   1.1569534e-02   1.2440258e-02   1.0757454e-03
   0.0000000e+00  -7.4880783e-01   9.5554139e-01   1.7049890e-02   1.1349812e-02   8.3283760e-04
   0.0000000e+00  -7.4880783e-01   9.6564655e-01   1.8347395e-02   9.6850707e-03   5.6341523e-04
   0.0000000e+00  -7.4880783e-01   9.7511059e-01   1.6023962e-02   7.6470124e-03   3.2246242e-04
   0.0000000e+00  -7.4880783e-01   9.8396850e-01   1.1329425e-02   5.3866097e-03   1.3864048e-04
   0.0000000e+00  -7.4880783e-01   9.9225409e-01   5.6443619e-03   2.9015261e-03   3.3620879e-05
   0.0000000e+00  -7.4880783e-01   1.0000000e+00   0.0000000e+00   0.0000000e+00   0.0000000e+00
   0.0000000e+00  -7.2583741e-01  -1.0000000e+00   0.0000000e+00   0.0000000e+00   0.0000000e+00
   0.0000000e+00  -7.2583741e-01  -9.9225409e-01   5.0979406e-03   2.9537438e-03  -2.0880850e-05
   0.0000000e+00  -7.2583741e-01  -9.8396850e-01   1.0012742e-02   5.4573473e-03  -8.9901501e-05
   0.0000000e+00  -7.2583741e-01  -9.7511059e-01   1.3673446e-02   7.6457151e-03  -2.1655695e-04
   0.0000000e+00  -7.2583741e-01  -9.6564655e-01   1.4791895e-02   9.4962177e-03  -3.7896829e-04
   0.0000000e+00  -7.2583741e-01  -9.5554139e-01   1.2324639e-02   1.0866503e-02  -5.5006386e-04
   0.0000000e+00  -7.2583741e-01  -9.4475908e-01   5.9662326e-03   1.1591602e-02  -6.7840142e-04
   0.0000000e+00  -7.2583741e-01  -9.3326267e-01  -3.4906236e-03   1.1582157e-02  -7.0797963e-04
   0.0000000e+00  -7.2583741e-01  -9.2101443e-01  -1.4253288e-02   1.0885479e-02  -5.7254593e-04
   0.0000000e+00  -7.2583741e-01  -9.0797606e-01  -2.4043472e-02   9.6772001e-03  -2.1554937e-04
   0.0000000e+00  -7.2583741e-01  -8.9410886e-01  -3.0851642e-02   8.2012075e-03   4.0984904e-04
   0.0000000e+00  -7.2583741e-01  -8.7937402e-01  -3.3529306e-02   6.6867470e-03   1.3286068e-03
   0.0000000e+00  -7.2583741e-01  -8.6373293e-01  -3.1985844e-02   5.2885537e-03   2.5505450e-03
   0.0000000e+00  -7.2583741e-01  -8.4714748e-01  -2.6952409e-02   4.0626259e-03   4.0702097e-03
   0.0000000e+00  -7.2583741e-01  -8.2958044e-01  -1.9536764e-02   2.9794737e-03   5.8779439e-03
   0.0000000e+00  -7.2583741e-01  -8.1099590e-01  -1.0810543e-02   1.9506186e-03   7.9607977e-03
   0.0000000e+00  -7.2583741e-01  -7.9135972e-01  -1.5915807e-03   8.5763107e-04   1.0306097e-02
   0.0000000e+00  -7.2583741e-01  -7.7064005e-01   7.5773953e-03  -4.2970427e-04   1.2893345e-02
   0.0000000e+00  -7.2583741e-01  -7.4880783e-01   1.6322309e-02  -2.0405382e-03   1.5685534e-02
   0.0000000e+00  -7.2583741e-01  -7.2583741e-01   2.4293326e-02  -4.0963085e-03   1.8610631e-02
   0.0000000e+00  -7.2583741e-01  -7.0170710e-01   3.1035937e-02  -6.7016387e-03   2.1542411e-02
   0.0000000e+00  -7.2583741e-01  -6.7639983e-01   3.5911484e-02  -9.9341527e-03   2.4275393e-02
   0.0000000e+00  -7.2583741e-01  -6.4990376e-01   3.8082433e-02  -1.3828049e-02   2.6503180e-02
   0.0000000e+00  -7.2583741e-01  -6.2221291e-01   3.6577727e-02  -1.8354748e-02   2.7800583e-02
   0.0000000e+00  -7.2583741e-01  -5.9332774e-01   3.0442892e-02  -2.3398677e-02   2.7621886e-02
   0.0000000e+00  -7.2583741e-01  -5.6325577e-01   1.8969158e-02  -2.8733812e-02   2.5321947e-02
   0.0000000e+00  -7.2583741e-01  -5.3201207e-01   1.9709064e-03  -3.4003410e-02   2.0214158e-02
   0.0000000e+00  -7.2583741e-01  -4.9961977e-01  -1.9942066e-02  -3.8712225e-02   1.1671179e-02
   0.0000000e+00  -7.2583741e-01  -4.6611039e-01  -4.5175303e-02  -4.2237996e-02  -7.2854254e-04
   0.0000000e+00  -7.2583741e-01  -4.3152416e-01  -7.1126435e-02  -4.3872646e-02  -1.7022145e-02
   0.0000000e+00  -7.2583741e-01  -3.9591017e-01  -9.4396532e-02  -4.2897729e-02  -3.6679652e-02
   0.0000000e+00  -7.2583741e-01  -3.5932641e-01  -1.1125760e-01  -3.8695071e-02  -5.8464937e-02
   0.0000000e+00  -7.2583741e-01  -3.2183967e-01  -1.1833105e-01  -3.0881419e-02  -8.0397015e-02
   0.0000000e+00  -7.2583741e-01  -2.8352524e-01  -1.1335492e-01  -1.9446255e-02  -9.9865577e-02
   0.0000000e+00  -7.2583741e-01  -2.4446655e-01  -9.5861099e-02  -4.8602919e-03  -1.1392903e-01
   0.0000000e+00  -7.2583741e-01  -2.0475452e-01  -6.7567547e-02   1.1880455e-02  -1.1977900e-01
   0.0000000e+00  -7.2583741e-01  -1.6448690e-01  -3.2333885e-02   2.9305146e-02  -1.1529880e-01
   0.0000000e+00  -7.2583741e-01  -1.2376733e-01   4.3756790e-03   4.5624738e-02  -9.9594503e-02
   0.0000000e+00  -7.2583741e-01  -8.2704342e-02   3.6449468e-02   5.8980737e-02  -7.3355170e-02
   0.0000000e+00  -7.2583741e-01  -4.1410268e-02   5.8312366e-02   6.7743334e-02  -3.8920568e-02
   0.0000000e+00  -7.2583741e-01   0.0000000e+00   6.6066335e-02   7.0796515e-02   4.6420757e-13
   0.0000000e+00  -7.2583741e-01   4.1410268e-02   5.8312366e-02   6.7743334e-02   3.8920568e-02
   0.0000000e+00  -7.2583741e-01   8.2704342e-02   3.6449468e-02   5.8980737e-02   7.3355170e-02
   0.0000000e+00  -7.2583741e-01   1.2376733e-01   4.3756790e-03   4.5624738e-02   9.9594503e-02
   0.0000000e+00  -7.2583741e-01   1.6448690e-01  -3.2333885e-02   2.9305146e-02   1.1529880e-01
   0.0000000e+00  -7.2583741e-01   2.0475452e-01  -6.7567547e-02   1.1880455e-02   1.1977900e-01
   0.0000000e+00  -7.2583741e-01   2.4446655e-01  -9.5861099e-02  -4.8602919e-03   1.1392903e-01
   0.0000000e+00  -7.2583741e-01   2.8352524e-01  -1.1335492e-01  -1.9446255e-02   9.9865577e-02
   0.0000000e+00  -7.2583741e-01   3.2183967e-01  -1.1833105e-01  -3.0881419e-02   8.0397015e-02
   0.0000000e+00  -7.2583741e-01   3.5932641e-01  -1.1125760e-01  -3.8695071e-02   5.8464937e-02
   0.0000000e+00  -7.2583741e-01   3.9591017e-01  -9.4396532e-02  -4.2897729e-02   3.6679652e-02
   0.0000000e+00  -7.2583741e-01   4.3152416e-01  -7.1126435e-02  -4.3872646e-02   1.7022145e-02
   0.0000000e+00  -7.2583741e-01   4.6611039e-01  -4.5175303e-02  -4.2237996e-02   7.2854253e-04
   0.0000000e+00  -7.2583741e-01   4.9961977e-01  -1.9942066e-02  -3.8712225e-02  -1.1671179e-02
   0.0000000e+00  -7.2583741e-01   5.3201207e-01   1.9709064e-03  -3.4003410e-02  -2.0214158e-02
   0.0000000e+00  -7.2583741e-01   5.6325577e-01   1.8969158e-02  -2.8733812e-02  -2.5321947e-02
   0.0000000e+00  -7.2583741e-01   5.9332774e-01   3.0442892e-02  -2.3398677e-02  -2.7621886e-02
   0.0000000e+00  -7.2583741e-01   6.2221291e-01   3.6577727e-02  -1.8354748e-02  -2.7800583e-02
   0.0000000e+00  -7.2583741e-01   6.4990376e-01   3.8082433e-02  -1.3828049e-02  -2.6503180e-02
   0.0000000e+00  -7.2583741e-01   6.7639983e-01   3.5911484e-02  -9.9341527e-03  -2.4275393e-02
   0.0000000e+00  -7.2583741e-01   7.0170710e-01   3.1035937e-02  -6.7016387e-03  -2.1542411e-02
   0.0000000e+00  -7.2583741e-01   7.2583741e-01   2.4293326e-02  -4.0963085e-03  -1.8610631e-02
   0.0000000e+00  -7.2583741e-01   7.4880783e-01   1.6322309e-02  -2.0405382e-03  -1.5685534e-02
   0.0000000e+00  -7.2583741e-01   7.7064005e-01   7.5773953e-03  -4.2970427e-04  -1.2893345e-02
   0.0000000e+00  -7.2583741e-01   7.9135972e-01  -1.5915807e-03   8.5763107e-04  -1.0306097e-02
   0.0000000e+00  -7.2583741e-01   8.1099590e-01  -1.0810543e-02   1.9506186e-03  -7.9607977e-03
   0.0000000e+00  -7.2583741e-01   8.2958044e-01  -1.9536764e-02   2.9794737e-03  -5.8779439e-03
   0.0000000e+00  -7.2583741e-01   8.4714748e-01  -2.6952409e-02   4.0626259e-03  -4.0702097e-03
   0.0000000e+00  -7.2583741e-01   8.6373293e-01  -3.1985844e-02   5.2885537e-03  -2.5505450e-03
   0.0000000e+00  -7.2583741e-01   8.7937402e-01  -3.3529306e-02   6.6867470e-03  -1.3286068e-03
   0.0000000e+00  -7.2583741e-01   8.9410886e-01  -3.0851642e-02   8.2012075e-03  -4.0984904e-04
   0.0000000e+00  -7.2583741e-01   9.0797606e-01  -2.4043472e-02   9.6772001e-03   2.1554937e-04
   0.0000000e+00  -7.2583741e-01   9.2101443e-01  -1.4253288e-02   1.0885479e-02   5.7254593e-04
   0.0000000e+00  -7.2583741e-01   9.3326267e-01  -3.4906236e-03   1.1582157e-02   7.0797963e-04
   0.0000000e+00  -7.2583741e-01   9.4475908e-01   5.9662326e-03   1.1591602e-02   6.7840142e-04
   0.0000000e+00  -7.2583741e-01   9.5554139e-01   1.2324639e-02   1.0866503e-02   5.5006386e-04
   0.0000000e+00  -7.2583741e-01   9.6564655e-01   1.4791895e-02   9.4962177e-03   3.7896829e-04
   0.0000000e+00  -7.2583741e-01   9.7511059e-01   1.3673446e-02   7.6457151e-03   2.1655695e-04
   0.0000000e+00  -7.2583741e-01   9.8396850e-01   1.0012742e-02   5.4573473e-03   8.9901501e-05
   0.0000000e+00  -7.2583741e-01   9.9225409e-01   5.0979406e-03   2.9537438e-03   2.0880850e-05
   0.0000000e+00  -7.2583741e-01   1.0000000e+00   0.0000000e+00   0.0000000e+00   0.0000000e+00
   0.0000000e+00  -7.0170710e-01  -1.0000000e+00   0.0000000e+00   0.0000000e+00   0.0000000e+00
   0.0000000e+00  -7.0170710e-01  -9.9225409e-01   4.3535217e-03   2.9189283e-03  -9.7549492e-06
   0.0000000e+00  -7.0170710e-01  -9.8396850e-01   8.3171114e-03   5.3669033e-03  -4.7103953e-05
   0.0000000e+00  -7.0170710e-01  -9.7511059e-01   1.0808679e-02   7.4204941e-03  -1.2309651e-04
   0.0000000e+00  -7.0170710e-01  -9.6564655e-01   1.0664036e-02   9.0347238e-03  -2.1738653e-04
   0.0000000e+00  -7.0170710e-01  -9.5554139e-01   7.0673664e-03   1.0081515e-02  -3.0582254e-04
   0.0000000e+00  -7.0170710e-01  -9.4475908e-01  -2.9079755e-05   1.0438133e-02  -3.4223053e-04
   0.0000000e+00  -7.0170710e-01  -9.3326267e-01  -9.6458390e-03   1.0073031e-02  -2.7984759e-04
   0.0000000e+00  -7.0170710e-01  -9.2101443e-01  -1.9966866e-02   9.0865379e-03  -6.5610278e-05
   0.0000000e+00  -7.0170710e-01  -9.0797606e-01  -2.8887578e-02   7.6868274e-03   3.4041056e-04
   0.0000000e+00  -7.0170710e-01  -8.9410886e-01  -3.4721819e-02   6.1207471e-03   9.6717332e-04
   0.0000000e+00  -7.0170710e-01  -8.7937402e-01  -3.6685822e-02   4.5960730e-03   1.8223092e-03
   0.0000000e+00  -7.0170710e-01  -8.6373293e-01  -3.4981593e-02   3.2332410e-03   2.9007020e-03
   0.0000000e+00  -7.0170710e-01  -8.4714748e-01  -3.0493449e-02   2.0559000e-03   4.1845451e-03
   0.0000000e+00  -7.0170710e-01  -8.2958044e-01  -2.4338649e-02   1.0126300e-03   5.6542034e-03
   0.0000000e+00  -7.0170710e-01  -8.1099590e-01  -1.7493118e-02   6.8303467e-06   7.2880708e-03
   0.0000000e+00  -7.0170710e-01  -7.9135972e-01  -1.0620454e-02  -1.0767838e-03   9.0660801e-03
   0.0000000e+00  -7.0170710e-01  -7.7064005e-01  -4.0811062e-03  -2.3570216e-03   1.0962319e-02
   0.0000000e+00  -7.0170710e-01  -7.4880783e-01   1.9526982e-03  -3.9467765e-03   1.2939228e-02
   0.0000000e+00  -7.0170710e-01  -7.2583741e-01   7.3583309e-03  -5.9478034e-03   1.4933567e-02
   0.0000000e+00  -7.0170710e-01  -7.0170710e-01   1.1942322e-02  -8.4430238e-03   1.6844053e-02
   0.0000000e+00  -7.0170710e-01  -6.7639983e-01   1.5360911e-02  -1.1487113e-02   1.8514335e-02
   0.0000000e+00  -7.0170710e-01  -6.4990376e-01   1.7089493e-02  -1.5091929e-02   1.9720230e-02
   0.0000000e+00  -7.0170710e-01  -6.2221291e-01   1.6452234e-02  -1.9209531e-02   2.0159253e-02
   0.0000000e+00  -7.0170710e-01  -5.9332774e-01   1.2718884e-02  -2.3711876e-02   1.9452473e-02
   0.0000000e+00  -7.0170710e-01  -5.6325577e-01   5.2711798e-03  -2.8372077e-02   1.7161306e-02
   0.0000000e+00  -7.0170710e-01  -5.3201207e-01  -6.1763602e-03  -3.2849756e-02   1.2829642e-02
   0.0000000e+00  -7.0170710e-01  -4.9961977e-01  -2.1336428e-02  -3.6688329e-02   6.0537885e-03
   0.0000000e+00  -7.0170710e-01  -4.6611039e-01  -3.9149520e-02  -3.9329764e-02  -3.4170403e-03
   0.0000000e+00  -7.0170710e-01  -4.3152416e-01  -5.7699121e-02  -4.0154936e-02  -1.5559767e-02
   0.0000000e+00  -7.0170710e-01  -3.9591017e-01  -7.4314322e-02  -3.8552468e-02  -2.9954257e-02
   0.0000000e+00  -7.0170710e-01  -3.5932641e-01  -8.5903195e-02  -3.4015728e-02  -4.5690715e-02
   0.0000000e+00  -7.0170710e-01  -3.2183967e-01  -8.9505499e-02  -2.6257595e-02  -6.1345947e-02
   0.0000000e+00  -7.0170710e-01  -2.8352524e-01  -8.2979317e-02  -1.5324917e-02  -7.5066107e-02
   0.0000000e+00  -7.0170710e-01  -2.4446655e-01  -6.5667892e-02  -1.6853720e-03  -8.4775806e-02
   0.0000000e+00  -7.0170710e-01  -2.0475452e-01  -3.8854429e-02   1.3742027e-02  -8.8503455e-02
   0.0000000e+00  -7.0170710e-01  -1.6448690e-01  -5.8305960e-03   2.9637039e-02  -8.4772912e-02
   0.0000000e+00  -7.0170710e-01  -1.2376733e-01   2.8515831e-02   4.4417331e-02  -7.2976785e-02
   0.0000000e+00  -7.0170710e-01  -8.2704342e-02   5.8560009e-02   5.6453905e-02  -5.3630305e-02
   0.0000000e+00  -7.0170710e-01  -4.1410268e-02   7.9073272e-02   6.4326307e-02  -2.8419080e-02
   0.0000000e+00  -7.0170710e-01   0.0000000e+00   8.6356173e-02   6.7065184e-02   2.9671639e-13
   0.0000000e+00  -7.0170710e-01   4.1410268e-02   7.9073272e-02   6.4326307e-02   2.8419080e-02
   0.0000000e+00  -7.0170710e-01   8.2704342e-02   5.8560009e-02   5.6453905e-02   5.3630305e-02
   0.0000000e+00  -7.0170710e-01   1.2376733e-01   2.8515831e-02   4.4417331e-02   7.2976785e-02
   0.0000000e+00  -7.0170710e-01   1.6448690e-01  -5.8305960e-03   2.9637039e-02   8.4772912e-02
   0.0000000e+00  -7.0170710e-01   2.0475452e-01  -3.8854429e-02   1.3742027e-02   8.8503455e-02
   0.0000000e+00  -7.0170710e-01   2.4446655e-01  -6.5667892e-02  -1.6853720e-03   8.4775806e-02
   0.0000000e+00  -7.0170710e-01   2.8352524e-01  -8.2979317e-02  -1.5324917e-02   7.5066107e-02
   0.0000000e+00  -7.0170710e-01   3.2183967e-01  -8.9505499e-02  -2.6257595e-02   6.1345947e-02
   0.0000000e+00  -7.0170710e-01   3.5932641e-01  -8.5903195e-02  -3.4015728e-02   4.5690715e-02
   0.0000000e+00  -7.0170710e-01   3.9591017e-01  -7.4314322e-02  -3.8552468e-02   2.9954257e-02
   0.0000000e+00  -7.0170710e-01   4.3152416e-01  -5.7699121e-02  -4.0154936e-02   1.5559767e-02
   0.0000000e+00  -7.0170710e-01   4.6611039e-01  -3.9149520e-02  -3.9329764e-02   3.4170403e-03
   0.0000000e+00  -7.0170710e-01   4.9961977e-01  -2.1336428e-02  -3.6688329e-02  -6.0537885e-03
   0.0000000e+00  -7.0170710e-01   5.3201207e-01  -6.1763602e-03  -3.2849756e-02  -1.2829642e-02
   0.0000000e+00  -7.0170710e-01   5.6325577e-01   5.2711798e-03  -2.8372077e-02  -1.7161306e-02
   0.0000000e+00  -7.0170710e-01   5.9332774e-01   1.2718884e-02  -2.3711876e-02  -1.9452473e-02
   0.0000000e+00  -7.0170710e-01   6.2221291e-01   1.6452234e-02  -1.9209531e-02  -2.0159253e-02
   0.0000000e+00  -7.0170710e-01   6.4990376e-01   1.7089493e-02  -1.5091929e-02  -1.9720230e-02
   0.0000000e+00  -7.0170710e-01   6.7639983e-01   1.5360911e-02  -1.1487113e-02  -1.8514335e-02
   0.0000000e+00  -7.0170710e-01   7.0170710e-01   1.1942322e-02  -8.4430238e-03  -1.6844053e-02
   0.0000000e+00  -7.0170710e-01   7.2583741e-01   7.3583309e-03  -5.9478034e-03  -1.4933567e-02
   0.0000000e+00  -7.0170710e-01   7.4880783e-01   1.9526982e-03  -3.9467765e-03  -1.2939228e-02
   0.0000000e+00  -7.0170710e-01   7.7064005e-01  -4.0811062e-03  -2.3570216e-03  -1.0962319e-02
   0.0000000e+00  -7.0170710e-01   7.9135972e-01  -1.0620454e-02  -1.0767838e-03  -9.0660801e-03
   0.0000000e+00  -7.0170710e-01   8.1099590e-01  -1.7493118e-02   6.8303469e-06  -7.2880708e-03
   0.0000000e+00  -7.0170710e-01   8.2958044e-01  -2.4338649e-02   1.0126300e-03  -5.6542034e-03
   0.0000000e+00  -7.0170710e-01   8.4714748e-01  -3.0493449e-02   2.0559000e-03  -4.1845451e-03
   0.0000000e+00  -7.0170710e-01   8.6373293e-01  -3.4981593e-02   3.2332410e-03  -2.9007020e-03
   0.0000000e+00  -7.0170710e-01   8.7937402e-01  -3.6685822e-02   4.5960730e-03  -1.8223092e-03
   0.0000000e+00  -7.0170710e-01   8.9410886e-01  -3.4721819e-02   6.1207471e-03  -9.6717332e-04
   0.0000000e+00  -7.0170710e-01   9.0797606e-01  -2.8887578e-02   7.6868274e-03  -3.4041056e-04
   0.0000000e+00  -7.0170710e-01   9.2101443e-01  -1.9966866e-02   9.0865379e-03   6.5610278e-05
   0.0000000e+00  -7.0170710e-01   9.3326267e-01  -9.6458390e-03   1.0073031e-02   2.7984759e-04
   0.0000000e+00  -7.0170710e-01   9.4475908e-01  -2.9079755e-05   1.0438133e-02   3.4223053e-04
   0.0000000e+00  -7.0170710e-01   9.5554139e-01   7.0673664e-03   1.0081515e-02   3.0582254e-04
   0.0000000e+00  -7.0170710e-01   9.6564655e-01   1.0664036e-02   9.0347238e-03   2.1738653e-04
   0.0000000e+00  -7.0170710e-01   9.7511059e-01   1.0808679e-02   7.4204941e-03   1.2309651e-04
   0.0000000e+00  -7.0170710e-01   9.8396850e-01   8.3171114e-03   5.3669033e-03   4.7103953e-05
   0.0000000e+00  -7.0170710e-01   9.9225409e-01   4.3535217e-03   2.9189283e-03   9.7549492e-06
   0.0000000e+00  -7.0170710e-01   1.0000000e+00   0.0000000e+00   0.0000000e+00   0.0000000e+00
   0.0000000e+00  -6.7639983e-01  -1.0000000e+00   0.0000000e+00   0.0000000e+00   0.0000000e+00
   0.0000000e+00  -6.7639983e-01  -9.9225409e-01   3.5028170e-03   2.8061396e-03  -7.6012462e-07
   0.0000000e+00  -6.7639983e-01  -9.8396850e-01   6.4460762e-03   5.1333769e-03  -1.2152973e-05
   0.0000000e+00  -6.7639983e-01  -9.7511059e-01   7.7681210e-03   7.0022801e-03  -4.6069852e-05
   0.0000000e+00  -6.7639983e-01  -9.6564655e-01   6.4507526e-03   8.3494785e-03  -8.4772758e-05
   0.0000000e+00  -6.7639983e-01  -9.5554139e-01   1.9087574e-03   9.0656794e-03  -1.0771302e-04
   0.0000000e+00  -6.7639983e-01  -9.4475908e-01  -5.6675410e-03   9.0735823e-03  -7.4907733e-05
   0.0000000e+00  -6.7639983e-01  -9.3326267e-01  -1.5152035e-02   8.3985209e-03   5.1815858e-05
   0.0000000e+00  -6.7639983e-01  -9.2101443e-01  -2.4750324e-02   7.1882419e-03   3.1421343e-04
   0.0000000e+00  -6.7639983e-01  -9.0797606e-01  -3.2563309e-02   5.6742817e-03   7.3956045e-04
   0.0000000e+00  -6.7639983e-01  -8.9410886e-01  -3.7231868e-02   4.0969238e-03   1.3440416e-03
   0.0000000e+00  -6.7639983e-01  -8.7937402e-01  -3.8310626e-02   2.6354319e-03   2.1240855e-03
   0.0000000e+00  -6.7639983e-01  -8.6373293e-01  -3.6247070e-02   1.3731158e-03   3.0656867e-03
   0.0000000e+00  -6.7639983e-01  -8.4714748e-01  -3.2026816e-02   3.0227331e-04   4.1446321e-03
   0.0000000e+00  -6.7639983e-01  -8.2958044e-01  -2.6734932e-02  -6.4704108e-04   5.3367500e-03
   0.0000000e+00  -6.7639983e-01  -8.1099590e-01  -2.1230070e-02  -1.5755091e-03   6.6171017e-03
   0.0000000e+00  -6.7639983e-01  -7.9135972e-01  -1.6023550e-02  -2.5917933e-03   7.9632574e-03
   0.0000000e+00  -6.7639983e-01  -7.7064005e-01  -1.1317539e-02  -3.8010619e-03   9.3485585e-03
   0.0000000e+00  -6.7639983e-01  -7.4880783e-01  -7.1238192e-03  -5.2992551e-03   1.0738247e-02
   0.0000000e+00  -6.7639983e-01  -7.2583741e-01  -3.3901991e-03  -7.1694805e-03   1.2078609e-02
   0.0000000e+00  -6.7639983e-01  -7.0170710e-01  -1.0470307e-04  -9.4759208e-03   1.3289206e-02
   0.0000000e+00  -6.7639983e-01  -6.7639983e-01   2.6343510e-03  -1.2255336e-02   1.4251328e-02
   0.0000000e+00  -6.7639983e-01  -6.4990376e-01   4.5823301e-03  -1.5504356e-02   1.4801190e-02
   0.0000000e+00  -6.7639983e-01  -6.2221291e-01   5.3518529e-03  -1.9164579e-02   1.4724445e-02
   0.0000000e+00  -6.7639983e-01  -5.9332774e-01   4.4613168e-03  -2.3105453e-02   1.3760440e-02
   0.0000000e+00  -6.7639983e-01  -5.6325577e-01   1.4340350e-03  -2.7108989e-02   1.1616088e-02
   0.0000000e+00  -6.7639983e-01  -5.3201207e-01  -4.0565368e-03  -3.0859049e-02   7.9971515e-03
   0.0000000e+00  -6.7639983e-01  -4.9961977e-01  -1.2013461e-02  -3.3941710e-02   2.6568647e-03
   0.0000000e+00  -6.7639983e-01  -4.6611039e-01  -2.1952115e-02  -3.5861484e-02  -4.5359704e-03
   0.0000000e+00  -6.7639983e-01  -4.3152416e-01  -3.2797411e-02  -3.6079679e-02  -1.3517364e-02
   0.0000000e+00  -6.7639983e-01  -3.9591017e-01  -4.2900718e-02  -3.4076696e-02  -2.3948689e-02
   0.0000000e+00  -6.7639983e-01  -3.5932641e-01  -5.0220879e-02  -2.9436980e-02  -3.5159573e-02
   0.0000000e+00  -6.7639983e-01  -3.2183967e-01  -5.2678251e-02  -2.1947012e-02  -4.6137731e-02
   0.0000000e+00  -6.7639983e-01  -2.8352524e-01  -4.8635953e-02  -1.1690552e-02  -5.5590411e-02
   0.0000000e+00  -6.7639983e-01  -2.4446655e-01  -3.7404456e-02   8.8187635e-04  -6.2089795e-02
   0.0000000e+00  -6.7639983e-01  -2.0475452e-01  -1.9625028e-02   1.4932844e-02  -6.4295222e-02
   0.0000000e+00  -6.7639983e-01  -1.6448690e-01   2.6121689e-03   2.9286567e-02  -6.1218354e-02
   0.0000000e+00  -6.7639983e-01  -1.2376733e-01   2.6007555e-02   4.2551998e-02  -5.2474495e-02
   0.0000000e+00  -6.7639983e-01  -8.2704342e-02   4.6643849e-02   5.3308804e-02  -3.8452073e-02
   0.0000000e+00  -6.7639983e-01  -4.1410268e-02   6.0810890e-02   6.0325081e-02  -2.0342069e-02
   0.0000000e+00  -6.7639983e-01   0.0000000e+00   6.5854312e-02   6.2762876e-02   1.8921379e-13
   0.0000000e+00  -6.7639983e-01   4.1410268e-02   6.0810890e-02   6.0325081e-02   2.0342069e-02
   0.0000000e+00  -6.7639983e-01   8.2704342e-02   4.6643849e-02   5.3308804e-02   3.8452073e-02
   0.0000000e+00  -6.7639983e-01   1.2376733e-01   2.6007555e-02   4.2551998e-02   5.2474495e-02
   0.0000000e+00  -6.7639983e-01   1.6448690e-01   2.6121689e-03   2.9286567e-02   6.1218354e-02
   0.0000000e+00  -6.7639983e-01   2.0475452e-01  -1.9625028e-02   1.4932844e-02   6.4295222e-02
   0.0000000e+00  -6.7639983e-01   2.4446655e-01  -3.7404456e-02   8.8187635e-04   6.2089795e-02
   0.0000000e+00  -6.7639983e-01   2.8352524e-01  -4.8635953e-02  -1.1690552e-02   5.5590411e-02
   0.0000000e+00  -6.7639983e-01   3.2183967e-01  -5.2678251e-02  -2.1947012e-02   4.6137731e-02
   0.0000000e+00  -6.7639983e-01   3.5932641e-01  -5.0220879e-02  -2.9436980e-02   3.5159573e-02
   0.0000000e+00  -6.7639983e-01   3.9591017e-01  -4.2900718e-02  -3.4076696e-02   2.3948689e-02
   0.0000000e+00  -6.7639983e-01   4.3152416e-01  -3.2797411e-02  -3.6079679e-02   1.3517364e-02
   0.0000000e+00  -6.7639983e-01   4.6611039e-01  -2.1952115e-02  -3.5861484e-02   4.5359704e-03
   0.0000000e+00  -6.7639983e-01   4.9961977e-01  -1.2013461e-02  -3.3941710e-02  -2.6568647e-03
   0.0000000e+00  -6.7639983e-01   5.3201207e-01  -4.0565368e-03  -3.0859049e-02  -7.9971515e-03
   0.0000000e+00  -6.7639983e-01   5.6325577e-01   1.4340350e-03  -2.7108989e-02  -1.1616088e-02
   0.0000000e+00  -6.7639983e-01   5.9332774e-01   4.4613168e-03  -2.3105453e-02  -1.3760440e-02
   0.0000000e+00  -6.7639983e-01   6.2221291e-01   5.3518529e-03  -1.9164579e-02  -1.4724445e-02
   0.0000000e+00  -6.7639983e-01   6.4990376e-01   4.5823301e-03  -1.5504356e-02  -1.4801190e-02
   0.0000000e+00  -6.7639983e-01   6.7639983e-01   2.6343510e-03  -1.2255336e-02  -1.4251328e-02
   0.0000000e+00  -6.7639983e-01   7.0170710e-01  -1.0470307e-04  -9.4759208e-03  -1.3289206e-02
   0.0000000e+00  -6.7639983e-01   7.2583741e-01  -3.3901991e-03  -7.1694805e-03  -1.2078609e-02
   0.0000000e+00  -6.7639983e-01   7.4880783e-01  -7.1238192e-03  -5.2992551e-03  -1.0738247e-02
   0.0000000e+00  -6.7639983e-01   7.7064005e-01  -1.1317539e-02  -3.8010619e-03  -9.3485585e-03
   0.0000000e+00  -6.7639983e-01   7.9135972e-01  -1.6023550e-02  -2.5917933e-03  -7.9632574e-03
   0.0000000e+00  -6.7639983e-01   8.1099590e-01  -2.1230070e-02  -1.5755091e-03  -6.6171017e-03
   0.0000000e+00  -6.7639983e-01   8.2958044e-01  -2.6734932e-02  -6.4704108e-04  -5.3367500e-03
   0.0000000e+00  -6.7639983e-01   8.4714748e-01  -3.2026816e-02   3.0227331e-04  -4.1446321e-03
   0.0000000e+00  -6.7639983e-01   8.6373293e-01  -3.6247070e-02   1.3731158e-03  -3.0656867e-03
   0.0000000e+00  -6.7639983e-01   8.7937402e-01  -3.8310626e-02   2.6354319e-03  -2.1240855e-03
   0.0000000e+00  -6.7639983e-01   8.9410886e-01  -3.7231868e-02   4.0969238e-03  -1.3440416e-03
   0.0000000e+00  -6.7639983e-01   9.0797606e-01  -3.2563309e-02   5.6742817e-03  -7.3956045e-04
   0.0000000e+00  -6.7639983e-01   9.2101443e-01  -2.4750324e-02   7.1882419e-03  -3.1421343e-04
   0.0000000e+00  -6.7639983e-01   9.3326267e-01  -1.5152035e-02   8.3985209e-03  -5.1815858e-05
   0.0000000e+00  -6.7639983e-01   9.4475908e-01  -5.6675410e-03   9.0735823e-03   7.4907733e-05
   0.0000000e+00  -6.7639983e-01   9.5554139e-01   1.9087574e-03   9.0656794e-03   1.0771302e-04
   0.0000000e+00  -6.7639983e-01   9.6564655e-01   6.4507526e-03   8.3494785e-03   8.4772758e-05
   0.0000000e+00  -6.7639983e-01   9.7511059e-01   7.7681210e-03   7.0022801e-03   4.6069852e-05
   0.0000000e+00  -6.7639983e-01   9.8396850e-01   6.4460762e-03   5.1333769e-03   1.2152973e-05
   0.0000000e+00  -6.7639983e-01   9.9225409e-01   3.5028170e-03   2.8061396e-03   7.6012462e-07
   0.0000000e+00  -6.7639983e-01   1.0000000e+00   0.0000000e+00   0.0000000e+00   0.0000000e+00
   0.0000000e+00  -6.4990376e-01  -1.0000000e+00   0.0000000e+00   0.0000000e+00   0.0000000e+00
   0.0000000e+00  -6.4990376e-01  -9.9225409e-01   2.6298748e-03   2.6305048e-03   5.8821520e-06
   0.0000000e+00  -6.4990376e-01  -9.8396850e-01   4.5835461e-03   4.7856229e-03   1.4078036e-05
   0.0000000e+00  -6.4990376e-01  -9.7511059e-01   4.8527918e-03   6.4353444e-03   1.2616090e-05
   0.0000000e+00  -6.4990376e-01  -9.6564655e-01   2.5774320e-03   7.5026518e-03   1.6112529e-05
   0.0000000e+00  -6.4990376e-01  -9.5554139e-01  -2.6127844e-03   7.9001725e-03   4.1324050e-05
   0.0000000e+00  -6.4990376e-01  -9.4475908e-01  -1.0331146e-02   7.5963747e-03   1.2173627e-04
   0.0000000e+00  -6.4990376e-01  -9.3326267e-01  -1.9362328e-02   6.6692734e-03   2.8786114e-04
   0.0000000e+00  -6.4990376e-01  -9.2101443e-01  -2.7984553e-02   5.3059595e-03   5.7202950e-04
   0.0000000e+00  -6.4990376e-01  -9.0797606e-01  -3.4527835e-02   3.7512958e-03   9.9227959e-04
   0.0000000e+00  -6.4990376e-01  -8.9410886e-01  -3.7945509e-02   2.2303989e-03   1.5561789e-03
   0.0000000e+00  -6.4990376e-01  -8.7937402e-01  -3.8084333e-02   8.8909632e-04   2.2537131e-03
   0.0000000e+00  -6.4990376e-01  -8.6373293e-01  -3.5577172e-02  -2.2680486e-04   3.0664894e-03
   0.0000000e+00  -6.4990376e-01  -8.4714748e-01  -3.1457228e-02  -1.1534470e-03   3.9681329e-03
   0.0000000e+00  -6.4990376e-01  -8.2958044e-01  -2.6743358e-02  -1.9749008e-03   4.9336120e-03
   0.0000000e+00  -6.4990376e-01  -8.1099590e-01  -2.2167268e-02  -2.7918385e-03   5.9380950e-03
   0.0000000e+00  -6.4990376e-01  -7.9135972e-01  -1.8101027e-02  -3.7033672e-03   6.9598480e-03
   0.0000000e+00  -6.4990376e-01  -7.7064005e-01  -1.4620665e-02  -4.7995573e-03   7.9741471e-03
   0.0000000e+00  -6.4990376e-01  -7.4880783e-01  -1.1625671e-02  -6.1593160e-03   8.9506342e-03
   0.0000000e+00  -6.4990376e-01  -7.2583741e-01  -8.9510430e-03  -7.8483685e-03   9.8447452e-03
   0.0000000e+00  -6.4990376e-01  -7.0170710e-01  -6.4528562e-03  -9.9147733e-03   1.0592895e-02
   0.0000000e+00  -6.4990376e-01  -6.7639983e-01  -4.0646312e-03  -1.2381423e-02   1.1104536e-02
   0.0000000e+00  -6.4990376e-01  -6.4990376e-01  -1.8310734e-03  -1.5235224e-02   1.1259030e-02
   0.0000000e+00  -6.4990376e-01  -6.2221291e-01   8.1212274e-05  -1.8414097e-02   1.0903185e-02
   0.0000000e+00  -6.4990376e-01  -5.9332774e-01   1.3984524e-03  -2.1792581e-02   9.8566533e-03
   0.0000000e+00  -6.4990376e-01  -5.6325577e-01   1.7858465e-03  -2.5169133e-02   7.9234872e-03
   0.0000000e+00  -6.4990376e-01  -5.3201207e-01   9.2647310e-04  -2.8258049e-02   4.9158681e-03
   0.0000000e+00  -6.4990376e-01  -4.9961977e-01  -1.3726038e-03  -3.0691322e-02   6.8838501e-04
   0.0000000e+00  -6.4990376e-01  -4.6611039e-01  -5.0652580e-03  -3.2034736e-02  -4.8154683e-03
   0.0000000e+00  -6.4990376e-01  -4.3152416e-01  -9.7723637e-03  -3.1823070e-02  -1.1511168e-02
   0.0000000e+00  -6.4990376e-01  -3.9591017e-01  -1.4747377e-02  -2.9615626e-02  -1.9122894e-02
   0.0000000e+00  -6.4990376e-01  -3.5932641e-01  -1.8936621e-02  -2.5070236e-02  -2.7150283e-02
   0.0000000e+00  -6.4990376e-01  -3.2183967e-01  -2.1151588e-02  -1.8027059e-02  -3.4867549e-02
   0.0000000e+00  -6.4990376e-01  -2.8352524e-01  -2.0337700e-02  -8.5883151e-03  -4.1370753e-02
   0.0000000e+00  -6.4990376e-01  -2.4446655e-01  -1.5884375e-02   2.8255223e-03  -4.5679979e-02
   0.0000000e+00  -6.4990376e-01  -2.0475452e-01  -7.8888040e-03   1.5462614e-02  -4.6890894e-02
   0.0000000e+00  -6.4990376e-01  -1.6448690e-01   2.7227181e-03   2.8285258e-02  -4.4352456e-02
   0.0000000e+00  -6.4990376e-01  -1.2376733e-01   1.4286002e-02   4.0078046e-02  -3.7833125e-02
   0.0000000e+00  -6.4990376e-01  -8.2704342e-02   2.4713492e-02   4.9608074e-02  -2.7630841e-02
   0.0000000e+00  -6.4990376e-01  -4.1410268e-02   3.1967788e-02   5.5810623e-02  -1.4588871e-02
   0.0000000e+00  -6.4990376e-01   0.0000000e+00   3.4566573e-02   5.7963396e-02   1.2392531e-13
   0.0000000e+00  -6.4990376e-01   4.1410268e-02   3.1967788e-02   5.5810623e-02   1.4588871e-02
   0.0000000e+00  -6.4990376e-01   8.2704342e-02   2.4713492e-02   4.9608074e-02   2.7630841e-02
   0.0000000e+00  -6.4990376e-01   1.2376733e-01   1.4286002e-02   4.0078046e-02   3.7833125e-02
   0.0000000e+00  -6.4990376e-01   1.6448690e-01   2.7227181e-03   2.8285258e-02   4.4352456e-02
   0.0000000e+00  -6.4990376e-01   2.0475452e-01  -7.8888040e-03   1.5462614e-02   4.6890894e-02
   0.0000000e+00  -6.4990376e-01   2.4446655e-01  -1.5884375e-02   2.8255223e-03   4.5679979e-02
   0.0000000e+00  -6.4990376e-01   2.8352524e-01  -2.0337700e-02  -8.5883151e-03   4.1370753e-02
   0.0000000e+00  -6.4990376e-01   3.2183967e-01  -2.1151588e-02  -1.8027059e-02   3.4867549e-02
   0.0000000e+00  -6.4990376e-01   3.5932641e-01  -1.8936621e-02  -2.5070236e-02   2.7150283e-02
   0.0000000e+00  -6.4990376e-01   3.9591017e-01  -1.4747377e-02  -2.9615626e-02   1.9122894e-02
   0.0000000e+00  -6.4990376e-01   4.3152416e-01  -9.7723637e-03  -3.1823070e-02   1.1511168e-02
   0.0000000e+00  -6.4990376e-01   4.6611039e-01  -5.0652580e-03  -3.2034736e-02   4.8154683e-03
   0.0000000e+00  -6.4990376e-01   4.9961977e-01  -1.3726038e-03  -3.0691322e-02  -6.8838501e-04
   0.0000000e+00  -6.4990376e-01   5.3201207e-01   9.2647310e-04  -2.8258049e-02  -4.9158681e-03
   0.0000000e+00  -6.4990376e-01   5.6325577e-01   1.7858465e-03  -2.5169133e-02  -7.9234872e-03
   0.0000000e+00  -6.4990376e-01   5.9332774e-01   1.3984524e-03  -2.1792581e-02  -9.8566533e-03
   0.0000000e+00  -6.4990376e-01   6.2221291e-01   8.1212274e-05  -1.8414097e-02  -1.0903185e-02
   0.0000000e+00  -6.4990376e-01   6.4990376e-01  -1.8310734e-03  -1.5235224e-02  -1.1259030e-02
   0.0000000e+00  -6.4990376e-01   6.7639983e-01  -4.0646312e-03  -1.2381423e-02  -1.1104536e-02
   0.0000000e+00  -6.4990376e-01   7.0170710e-01  -6.4528562e-03  -9.9147733e-03  -1.0592895e-02
   0.0000000e+00  -6.4990376e-01   7.2583741e-01  -8.9510430e-03  -7.8483685e-03  -9.8447452e-03
   0.0000000e+00  -6.4990376e-01   7.4880783e-01  -1.1625671e-02  -6.1593160e-03  -8.9506342e-03
   0.0000000e+00  -6.4990376e-01   7.7064005e-01  -1.4620665e-02  -4.7995573e-03  -7.9741471e-03
   0.0000000e+00  -6.4990376e-01   7.9135972e-01  -1.8101027e-02  -3.7033672e-03  -6.9598480e-03
   0.0000000e+00  -6.4990376e-01   8.1099590e-01  -2.2167268e-02  -2.7918385e-03  -5.9380950e-03
   0.0000000e+00  -6.4990376e-01   8.2958044e-01  -2.6743358e-02  -1.9749008e-03  -4.9336120e-03
   0.0000000e+00  -6.4990376e-01   8.4714748e-01  -3.1457228e-02  -1.1534470e-03  -3.9681329e-03
   0.0000000e+00  -6.4990376e-01   8.6373293e-01  -3.5577172e-02  -2.2680486e-04  -3.0664894e-03
   0.0000000e+00  -6.4990376e-01   8.7937402e-01  -3.8084333e-02   8.8909632e-04  -2.2537131e-03
   0.0000000e+00  -6.4990376e-01   8.9410886e-01  -3.7945509e-02   2.2303989e-03  -1.5561789e-03
   0.0000000e+00  -6.4990376e-01   9.0797606e-01  -3.4527835e-02   3.7512958e-03  -9.9227959e-04
   0.0000000e+00  -6.4990376e-01   9.2101443e-01  -2.7984553e-02   5.3059595e-03  -5.7202950e-04
   0.0000000e+00  -6.4990376e-01   9.3326267e-01  -1.9362328e-02   6.6692734e-03  -2.8786114e-04
   0.0000000e+00  -6.4990376e-01   9.4475908e-01  -1.0331146e-02   7.5963747e-03  -1.2173627e-04
   0.0000000e+00  -6.4990376e-01   9.5554139e-01  -2.6127844e-03   7.9001725e-03  -4.1324050e-05
   0.0000000e+00  -6.4990376e-01   9.6564655e-01   2.5774320e-03   7.5026518e-03  -1.6112529e-05
   0.0000000e+00  -6.4990376e-01   9.7511059e-01   4.8527918e-03   6.4353444e-03  -1.2616089e-05
   0.0000000e+00  -6.4990376e-01   9.8396850e-01   4.5835461e-03   4.7856229e-03  -1.4078036e-05
   0.0000000e+00  -6.4990376e-01   9.9225409e-01   2.6298748e-03   2.6305048e-03  -5.8821520e-06
   0.0000000e+00  -6.4990376e-01   1.0000000e+00   0.0000000e+00   0.0000000e+00   0.0000000e+00
   0.0000000e+00  -6.2221291e-01  -1.0000000e+00   0.0000000e+00   0.0000000e+00   0.0000000e+00
   0.0000000e+00  -6.2221291e-01  -9.9225409e-01   1.7981058e-03   2.4108844e-03   1.0238689e-05
   0.0000000e+00  -6.2221291e-01  -9.8396850e-01   2.8650320e-03   4.3592421e-03   3.1790932e-05
   0.0000000e+00  -6.2221291e-01  -9.7511059e-01   2.2786572e-03   5.7719935e-03   5.3274932e-05
   0.0000000e+00  -6.2221291e-01  -9.6564655e-01  -6.5931491e-04   6.5633532e-03   8.6084623e-05
   0.0000000e+00  -6.2221291e-01  -9.5554139e-01  -6.1339250e-03   6.6693912e-03   1.4331086e-04
   0.0000000e+00  -6.2221291e-01  -9.4475908e-01  -1.3620449e-02   6.1020746e-03   2.5206375e-04
   0.0000000e+00  -6.2221291e-01  -9.3326267e-01  -2.1885118e-02   4.9854837e-03   4.3620316e-04
   0.0000000e+00  -6.2221291e-01  -9.2101443e-01  -2.9334961e-02   3.5367673e-03   7.2035474e-04
   0.0000000e+00  -6.2221291e-01  -9.0797606e-01  -3.4547337e-02   2.0045465e-03   1.1160772e-03
   0.0000000e+00  -6.2221291e-01  -8.9410886e-01  -3.6759907e-02   5.9204349e-04   1.6255195e-03
   0.0000000e+00  -6.2221291e-01  -8.7937402e-01  -3.6049479e-02  -5.9082149e-04   2.2356977e-03
   0.0000000e+00  -6.2221291e-01  -8.6373293e-01  -3.3162995e-02  -1.5339704e-03   2.9269481e-03
   0.0000000e+00  -6.2221291e-01  -8.4714748e-01  -2.9124834e-02  -2.2978086e-03   3.6734951e-03
   0.0000000e+00  -6.2221291e-01  -8.2958044e-01  -2.4858762e-02  -2.9758242e-03   4.4516499e-03
   0.0000000e+00  -6.2221291e-01  -8.1099590e-01  -2.0968590e-02  -3.6650204e-03   5.2386062e-03
   0.0000000e+00  -6.2221291e-01  -7.9135972e-01  -1.7707450e-02  -4.4527955e-03   6.0148792e-03
   0.0000000e+00  -6.2221291e-01  -7.7064005e-01  -1.5059936e-02  -5.4134829e-03   6.7589091e-03
   0.0000000e+00  -6.2221291e-01  -7.4880783e-01  -1.2858572e-02  -6.6094624e-03   7.4451630e-03
   0.0000000e+00  -6.2221291e-01  -7.2583741e-01  -1.0880989e-02  -8.0905378e-03   8.0372628e-03
   0.0000000e+00  -6.2221291e-01  -7.0170710e-01  -8.9175861e-03  -9.8909118e-03   8.4849972e-03
   0.0000000e+00  -6.2221291e-01  -6.7639983e-01  -6.8135794e-03  -1.2022700e-02   8.7187316e-03
   0.0000000e+00  -6.2221291e-01  -6.4990376e-01  -4.4962751e-03  -1.4466953e-02   8.6483797e-03
   0.0000000e+00  -6.2221291e-01  -6.2221291e-01  -1.9907198e-03  -1.7162474e-02   8.1626176e-03
   0.0000000e+00  -6.2221291e-01  -5.9332774e-01   5.7602605e-04  -1.9993851e-02   7.1345328e-03
   0.0000000e+00  -6.2221291e-01  -5.6325577e-01   2.9869493e-03  -2.2780798e-02   5.4312010e-03
   0.0000000e+00  -6.2221291e-01  -5.3201207e-01   4.9672065e-03  -2.5271894e-02   2.9320282e-03
   0.0000000e+00  -6.2221291e-01  -4.9961977e-01   6.2380309e-03  -2.7146872e-02  -4.4655931e-04
   0.0000000e+00  -6.2221291e-01  -4.6611039e-01   6.5870311e-03  -2.8031485e-02  -4.7186877e-03
   0.0000000e+00  -6.2221291e-01  -4.3152416e-01   5.9418301e-03  -2.7528685e-02  -9.7944519e-03
   0.0000000e+00  -6.2221291e-01  -3.9591017e-01   4.4261760e-03  -2.5267130e-02  -1.5448001e-02
   0.0000000e+00  -6.2221291e-01  -3.5932641e-01   2.3751233e-03  -2.0964951e-02  -2.1298949e-02
   0.0000000e+00  -6.2221291e-01  -3.2183967e-01   2.9126369e-04  -1.4501179e-02  -2.6816656e-02
   0.0000000e+00  -6.2221291e-01  -2.8352524e-01  -1.2607924e-03  -5.9827024e-03  -3.1357458e-02
   0.0000000e+00  -6.2221291e-01  -2.4446655e-01  -1.8025125e-03   4.2096712e-03  -3.4238118e-02
   0.0000000e+00  -6.2221291e-01  -2.0475452e-01  -1.0915101e-03   1.5412460e-02  -3.4840963e-02
   0.0000000e+00  -6.2221291e-01  -1.6448690e-01   7.7803893e-04   2.6720662e-02  -3.2734361e-02
   0.0000000e+00  -6.2221291e-01  -1.2376733e-01   3.3687130e-03   3.7081723e-02  -2.7783344e-02
   0.0000000e+00  -6.2221291e-01  -8.2704342e-02   6.0035613e-03   4.5432861e-02  -2.0220779e-02
   0.0000000e+00  -6.2221291e-01  -4.1410268e-02   7.9574862e-03   5.0859095e-02  -1.0654588e-02
   0.0000000e+00  -6.2221291e-01   0.0000000e+00   8.6775793e-03   5.2740899e-02   8.5054897e-14
   0.0000000e+00  -6.2221291e-01   4.1410268e-02   7.9574862e-03   5.0859095e-02   1.0654588e-02
   0.0000000e+00  -6.2221291e-01   8.2704342e-02   6.0035613e-03   4.5432861e-02   2.0220779e-02
   0.0000000e+00  -6.2221291e-01   1.2376733e-01   3.3687130e-03   3.7081723e-02   2.7783344e-02
   0.0000000e+00  -6.2221291e-01   1.6448690e-01   7.7803893e-04   2.6720662e-02   3.2734361e-02
   0.0000000e+00  -6.2221291e-01   2.0475452e-01  -1.0915101e-03   1.5412460e-02   3.4840963e-02
   0.0000000e+00  -6.2221291e-01   2.4446655e-01  -1.8025125e-03   4.2096712e-03   3.4238118e-02
   0.0000000e+00  -6.2221291e-01   2.8352524e-01  -1.2607924e-03  -5.9827024e-03   3.1357458e-02
   0.0000000e+00  -6.2221291e-01   3.2183967e-01   2.9126369e-04  -1.4501179e-02   2.6816656e-02
   0.0000000e+00  -6.2221291e-01   3.5932641e-01   2.3751233e-03  -2.0964951e-02   2.1298949e-02
   0.0000000e+00  -6.2221291e-01   3.9591017e-01   4.4261760e-03  -2.5267130e-02   1.5448001e-02
   0.0000000e+00  -6.2221291e-01   4.3152416e-01   5.9418301e-03  -2.7528685e-02   9.7944519e-03
   0.0000000e+00  -6.2221291e-01   4.6611039e-01   6.5870311e-03  -2.8031485e-02   4.7186877e-03
   0.0000000e+00  -6.2221291e-01   4.9961977e-01   6.2380309e-03  -2.7146872e-02   4.4655931e-04
   0.0000000e+00  -6.2221291e-01   5.3201207e-01   4.9672065e-03  -2.5271894e-02  -2.9320282e-03
   0.0000000e+00  -6.2221291e-01   5.6325577e-01   2.9869493e-03  -2.2780798e-02  -5.4312010e-03
   0.0000000e+00  -6.2221291e-01   5.9332774e-01   5.7602605e-04  -1.9993851e-02  -7.1345328e-03
   0.0000000e+00  -6.2221291e-01   6.2221291e-01  -1.9907198e-03  -1.7162474e-02  -8.1626176e-03
   0.0000000e+00  -6.2221291e-01   6.4990376e-01  -4.4962751e-03  -1.4466953e-02  -8.6483797e-03
   0.0000000e+00  -6.2221291e-01   6.7639983e-01  -6.8135794e-03  -1.2022700e-02  -8.7187316e-03
   0.0000000e+00  -6.2221291e-01   7.0170710e-01  -8.9175861e-03  -9.8909118e-03  -8.4849972e-03
   0.0000000e+00  -6.2221291e-01   7.2583741e-01  -1.0880989e-02  -8.0905378e-03  -8.0372628e-03
   0.0000000e+00  -6.2221291e-01   7.4880783e-01  -1.2858572e-02  -6.6094624e-03  -7.4451630e-03
   0.0000000e+00  -6.2221291e-01   7.7064005e-01  -1.5059936e-02  -5.4134829e-03  -6.7589091e-03
   0.0000000e+00  -6.2221291e-01   7.9135972e-01  -1.7707450e-02  -4.4527955e-03  -6.0148792e-03
   0.0000000e+00  -6.2221291e-01   8.1099590e-01  -2.0968590e-02  -3.6650204e-03  -5.2386062e-03
   0.0000000e+00  -6.2221291e-01   8.2958044e-01  -2.4858762e-02  -2.9758242e-03  -4.4516499e-03
   0.0000000e+00  -6.2221291e-01   8.4714748e-01  -2.9124834e-02  -2.2978086e-03  -3.6734951e-03
   0.0000000e+00  -6.2221291e-01   8.6373293e-01  -3.3162995e-02  -1.5339704e-03  -2.9269481e-03
   0.0000000e+00  -6.2221291e-01   8.7937402e-01  -3.6049479e-02  -5.9082149e-04  -2.2356977e-03
   0.0000000e+00  -6.2221291e-01   8.9410886e-01  -3.6759907e-02   5.9204349e-04  -1.6255195e-03
   0.0000000e+00  -6.2221291e-01   9.0797606e-01  -3.4547337e-02   2.0045465e-03  -1.1160772e-03
   0.0000000e+00  -6.2221291e-01   9.2101443e-01  -2.9334961e-02   3.5367673e-03  -7.2035474e-04
   0.0000000e+00  -6.2221291e-01   9.3326267e-01  -2.1885118e-02   4.9854837e-03  -4.3620316e-04
   0.0000000e+00  -6.2221291e-01   9.4475908e-01  -1.3620449e-02   6.1020746e-03  -2.5206375e-04
   0.0000000e+00  -6.2221291e-01   9.5554139e-01  -6.1339250e-03   6.6693912e-03  -1.4331086e-04
   0.0000000e+00  -6.2221291e-01   9.6564655e-01  -6.5931491e-04   6.5633532e-03  -8.6084623e-05
   0.0000000e+00  -6.2221291e-01   9.7511059e-01   2.2786572e-03   5.7719935e-03  -5.3274932e-05
   0.0000000e+00  -6.2221291e-01   9.8396850e-01   2.8650320e-03   4.3592421e-03  -3.1790932e-05
   0.0000000e+00  -6.2221291e-01   9.9225409e-01   1.7981058e-03   2.4108844e-03  -1.0238689e-05
   0.0000000e+00  -6.2221291e-01   1.0000000e+00   0.0000000e+00   0.0000000e+00   0.0000000e+00
   0.0000000e+00  -5.9332774e-01  -1.0000000e+00   0.0000000e+00   0.0000000e+00   0.0000000e+00
   0.0000000e+00  -5.9332774e-01  -9.9225409e-01   1.0476218e-03   2.1677710e-03   1.2610564e-05
   0.0000000e+00  -5.9332774e-01  -9.8396850e-01   1.3707719e-03   3.8927113e-03   4.2031573e-05
   0.0000000e+00  -5.9332774e-01  -9.7511059e-01   1.6274870e-04   5.0672832e-03   7.7979392e-05
   0.0000000e+00  -5.9332774e-01  -9.6564655e-01  -3.1151794e-03   5.6013814e-03   1.2879403e-04
   0.0000000e+00  -5.9332774e-01  -9.5554139e-01  -8.5000214e-03   5.4543228e-03   2.0419894e-04
   0.0000000e+00  -5.9332774e-01  -9.4475908e-01  -1.5394359e-02   4.6770519e-03   3.2531079e-04
   0.0000000e+00  -5.9332774e-01  -9.3326267e-01  -2.2620516e-02   3.4315030e-03   5.1029262e-04
   0.0000000e+00  -5.9332774e-01  -9.2101443e-01  -2.8769977e-02   1.9554789e-03   7.7753510e-04
   0.0000000e+00  -5.9332774e-01  -9.0797606e-01  -3.2680718e-02   4.9336533e-04   1.1342311e-03
   0.0000000e+00  -5.9332774e-01  -8.9410886e-01  -3.3839112e-02  -7.7760675e-04   1.5794767e-03
   0.0000000e+00  -5.9332774e-01  -8.7937402e-01  -3.2482700e-02  -1.7832006e-03   2.0997407e-03
   0.0000000e+00  -5.9332774e-01  -8.6373293e-01  -2.9397133e-02  -2.5454248e-03   2.6761421e-03
   0.0000000e+00  -5.9332774e-01  -8.4714748e-01  -2.5541946e-02  -3.1440757e-03   3.2851527e-03
   0.0000000e+00  -5.9332774e-01  -8.2958044e-01  -2.1720980e-02  -3.6776560e-03   3.9055636e-03
   0.0000000e+00  -5.9332774e-01  -8.1099590e-01  -1.8414204e-02  -4.2367128e-03   4.5174263e-03
   0.0000000e+00  -5.9332774e-01  -7.9135972e-01  -1.5778934e-02  -4.8957824e-03   5.1040237e-03
   0.0000000e+00  -5.9332774e-01  -7.7064005e-01  -1.3741220e-02  -5.7136866e-03   5.6472312e-03
   0.0000000e+00  -5.9332774e-01  -7.4880783e-01  -1.2104473e-02  -6.7373467e-03   6.1260703e-03
   0.0000000e+00  -5.9332774e-01  -7.2583741e-01  -1.0631562e-02  -8.0023032e-03   6.5111821e-03
   0.0000000e+00  -5.9332774e-01  -7.0170710e-01  -9.0965413e-03  -9.5309156e-03   6.7629381e-03
   0.0000000e+00  -5.9332774e-01  -6.7639983e-01  -7.3139647e-03  -1.1326847e-02   6.8274062e-03
   0.0000000e+00  -5.9332774e-01  -6.4990376e-01  -5.1584745e-03  -1.3367825e-02   6.6364147e-03
   0.0000000e+00  -5.9332774e-01  -6.2221291e-01  -2.5796652e-03  -1.5596209e-02   6.1076079e-03
   0.0000000e+00  -5.9332774e-01  -5.9332774e-01   3.8578713e-04  -1.7909248e-02   5.1497794e-03
   0.0000000e+00  -5.9332774e-01  -5.6325577e-01   3.6083601e-03  -2.0150195e-02   3.6707400e-03
   0.0000000e+00  -5.9332774e-01  -5.3201207e-01   6.8703027e-03  -2.2103401e-02   1.5916916e-03
   0.0000000e+00  -5.9332774e-01  -4.9961977e-01   9.8856213e-03  -2.3496490e-02  -1.1345638e-03
   0.0000000e+00  -5.9332774e-01  -4.6611039e-01   1.2337086e-02  -2.4013379e-02  -4.5003648e-03
   0.0000000e+00  -5.9332774e-01  -4.3152416e-01   1.3927946e-02  -2.3320968e-02  -8.4196267e-03
   0.0000000e+00  -5.9332774e-01  -3.9591017e-01   1.4439822e-02  -2.1110535e-02  -1.2707122e-02
   0.0000000e+00  -5.9332774e-01  -3.5932641e-01   1.3783607e-02  -1.7151732e-02  -1.7068363e-02
   0.0000000e+00  -5.9332774e-01  -3.2183967e-01   1.2028403e-02  -1.1352817e-02  -2.1106101e-02
   0.0000000e+00  -5.9332774e-01  -2.8352524e-01   9.3972651e-03  -3.8166444e-03  -2.4350049e-02
   0.0000000e+00  -5.9332774e-01  -2.4446655e-01   6.2274923e-03   5.1213525e-03  -2.6311095e-02
   0.0000000e+00  -5.9332774e-01  -2.0475452e-01   2.9049809e-03   1.4886981e-02  -2.6556290e-02
   0.0000000e+00  -5.9332774e-01  -1.6448690e-01  -2.0786404e-04   2.4703246e-02  -2.4792707e-02
   0.0000000e+00  -5.9332774e-01  -1.2376733e-01  -2.8281389e-03   3.3670670e-02  -2.0942876e-02
   0.0000000e+00  -5.9332774e-01  -8.2704342e-02  -4.7760575e-03   4.0883764e-02  -1.5191743e-02
   0.0000000e+00  -5.9332774e-01  -4.1410268e-02  -5.9636562e-03   4.5564513e-02  -7.9890276e-03
   0.0000000e+00  -5.9332774e-01   0.0000000e+00  -6.3612641e-03   4.7186772e-02   6.1542569e-14
   0.0000000e+00  -5.9332774e-01   4.1410268e-02  -5.9636562e-03   4.5564513e-02   7.9890276e-03
   0.0000000e+00  -5.9332774e-01   8.2704342e-02  -4.7760575e-03   4.0883764e-02   1.5191743e-02
   0.0000000e+00  -5.9332774e-01   1.2376733e-01  -2.8281389e-03   3.3670670e-02   2.0942876e-02
   0.0000000e+00  -5.9332774e-01   1.6448690e-01  -2.0786404e-04   2.4703246e-02   2.4792707e-02
   0.0000000e+00  -5.9332774e-01   2.0475452e-01   2.9049809e-03   1.4886981e-02   2.6556290e-02
   0.0000000e+00  -5.9332774e-01   2.4446655e-01   6.2274923e-03   5.1213525e-03   2.6311095e-02
   0.0000000e+00  -5.9332774e-01   2.8352524e-01   9.3972651e-03  -3.8166444e-03   2.4350049e-02
   0.0000000e+00  -5.9332774e-01   3.2183967e-01   1.2028403e-02  -1.1352817e-02   2.1106101e-02
   0.0000000e+00  -5.9332774e-01   3.5932641e-01   1.3783607e-02  -1.7151732e-02   1.7068363e-02
   0.0000000e+00  -5.9332774e-01   3.9591017e-01   1.4439822e-02  -2.1110535e-02   1.2707122e-02
   0.0000000e+00  -5.9332774e-01   4.3152416e-01   1.3927946e-02  -2.3320968e-02   8.4196267e-03
   0.0000000e+00  -5.9332774e-01   4.6611039e-01   1.2337086e-02  -2.4013379e-02   4.5003648e-03
   0.0000000e+00  -5.9332774e-01   4.9961977e-01   9.8856213e-03  -2.3496490e-02   1.1345638e-03
   0.0000000e+00  -5.9332774e-01   5.3201207e-01   6.8703027e-03  -2.2103401e-02  -1.5916916e-03
   0.0000000e+00  -5.9332774e-01   5.6325577e-01   3.6083601e-03  -2.0150195e-02  -3.6707400e-03
   0.0000000e+00  -5.9332774e-01   5.9332774e-01   3.8578713e-04  -1.7909248e-02  -5.1497794e-03
   0.0000000e+00  -5.9332774e-01   6.2221291e-01  -2.5796652e-03  -1.5596209e-02  -6.1076079e-03
   0.0000000e+00  -5.9332774e-01   6.4990376e-01  -5.1584745e-03  -1.3367825e-02  -6.6364147e-03
   0.0000000e+00  -5.9332774e-01   6.7639983e-01  -7.3139647e-03  -1.1326847e-02  -6.8274062e-03
   0.0000000e+00  -5.9332774e-01   7.0170710e-01  -9.0965413e-03  -9.5309156e-03  -6.7629381e-03
   0.0000000e+00  -5.9332774e-01   7.2583741e-01  -1.0631562e-02  -8.0023032e-03  -6.5111821e-03
   0.0000000e+00  -5.9332774e-01   7.4880783e-01  -1.2104473e-02  -6.7373467e-03  -6.1260703e-03
   0.0000000e+00  -5.9332774e-01   7.7064005e-01  -1.3741220e-02  -5.7136866e-03  -5.6472312e-03
   0.0000000e+00  -5.9332774e-01   7.9135972e-01  -1.5778934e-02  -4.8957824e-03  -5.1040237e-03
   0.0000000e+00  -5.9332774e-01   8.1099590e-01  -1.8414204e-02  -4.2367128e-03  -4.5174263e-03
   0.0000000e+00  -5.9332774e-01   8.2958044e-01  -2.1720980e-02  -3.6776560e-03  -3.9055636e-03
   0.0000000e+00  -5.9332774e-01   8.4714748e-01  -2.5541946e-02  -3.1440757e-03  -3.2851527e-03
   0.0000000e+00  -5.9332774e-01   8.6373293e-01  -2.9397133e-02  -2.5454248e-03  -2.6761421e-03
   0.0000000e+00  -5.9332774e-01   8.7937402e-01  -3.2482700e-02  -1.7832006e-03  -2.0997407e-03
   0.0000000e+00  -5.9332774e-01   8.9410886e-01  -3.3839112e-02  -7.7760675e-04  -1.5794767e-03
   0.0000000e+00  -5.9332774e-01   9.0797606e-01  -3.2680718e-02   4.9336533e-04  -1.1342311e-03
   0.0000000e+00  -5.9332774e-01   9.2101443e-01  -2.8769977e-02   1.9554789e-03  -7.7753510e-04
   0.0000000e+00  -5.9332774e-01   9.3326267e-01  -2.2620516e-02   3.4315030e-03  -5.1029262e-04
   0.0000000e+00  -5.9332774e-01   9.4475908e-01  -1.5394359e-02   4.6770519e-03  -3.2531079e-04
   0.0000000e+00  -5.9332774e-01   9.5554139e-01  -8.5000214e-03   5.4543228e-03  -2.0419894e-04
   0.0000000e+00  -5.9332774e-01   9.6564655e-01  -3.1151794e-03   5.6013814e-03  -1.2879403e-04
   0.0000000e+00  -5.9332774e-01   9.7511059e-01   1.6274870e-04   5.0672832e-03  -7.7979392e-05
   0.0000000e+00  -5.9332774e-01   9.8396850e-01   1.3707719e-03   3.8927113e-03  -4.2031573e-05
   0.0000000e+00  -5.9332774e-01   9.9225409e-01   1.0476218e-03   2.1677710e-03  -1.2610564e-05
   0.0000000e+00  -5.9332774e-01   1.0000000e+00   0.0000000e+00   0.0000000e+00   0.0000000e+00
   0.0000000e+00  -5.6325577e-01  -1.0000000e+00   0.0000000e+00   0.0000000e+00   0.0000000e+00
   0.0000000e+00  -5.6325577e-01  -9.9225409e-01   3.9855718e-04   1.9204933e-03   1.3445807e-05
   0.0000000e+00  -5.6325577e-01  -9.8396850e-01   1.3233034e-04   3.4223493e-03   4.6430724e-05
   0.0000000e+00  -5.6325577e-01  -9.7511059e-01  -1.4676639e-03   4.3724236e-03   9.0077399e-05
   0.0000000e+00  -5.6325577e-01  -9.6564655e-01  -4.7877628e-03   4.6799053e-03   1.4998637e-04
   0.0000000e+00  -5.6325577e-01  -9.5554139e-01  -9.7549624e-03   4.3254931e-03   2.3287723e-04
   0.0000000e+00  -5.6325577e-01  -9.4475908e-01  -1.5760600e-02   3.3927655e-03   3.5438665e-04
   0.0000000e+00  -5.6325577e-01  -9.3326267e-01  -2.1749471e-02   2.0724051e-03   5.2779965e-04
   0.0000000e+00  -5.6325577e-01  -9.2101443e-01  -2.6543793e-02   6.1410637e-04   7.6644509e-04
   0.0000000e+00  -5.6325577e-01  -9.0797606e-01  -2.9248275e-02  -7.4778015e-04   1.0746597e-03
   0.0000000e+00  -5.6325577e-01  -8.9410886e-01  -2.9560161e-02  -1.8631750e-03   1.4501396e-03
   0.0000000e+00  -5.6325577e-01  -8.7937402e-01  -2.7811232e-02  -2.6906460e-03   1.8804015e-03
   0.0000000e+00  -5.6325577e-01  -8.6373293e-01  -2.4756714e-02  -3.2790982e-03   2.3486358e-03
   0.0000000e+00  -5.6325577e-01  -8.4714748e-01  -2.1242278e-02  -3.7225838e-03   2.8344643e-03
   0.0000000e+00  -5.6325577e-01  -8.2958044e-01  -1.7932589e-02  -4.1209294e-03   3.3196328e-03
   0.0000000e+00  -5.6325577e-01  -8.1099590e-01  -1.5190484e-02  -4.5565832e-03   3.7872244e-03
   0.0000000e+00  -5.6325577e-01  -7.9135972e-01  -1.3099555e-02  -5.0912093e-03   4.2232012e-03
   0.0000000e+00  -5.6325577e-01  -7.7064005e-01  -1.1555061e-02  -5.7692489e-03   4.6125893e-03
   0.0000000e+00  -5.6325577e-01  -7.4880783e-01  -1.0359725e-02  -6.6238274e-03   4.9383322e-03
   0.0000000e+00  -5.6325577e-01  -7.2583741e-01  -9.2904639e-03  -7.6781542e-03   5.1769086e-03
   0.0000000e+00  -5.6325577e-01  -7.0170710e-01  -8.1364626e-03  -8.9446884e-03   5.2971050e-03
   0.0000000e+00  -5.6325577e-01  -6.7639983e-01  -6.7182141e-03  -1.0420513e-02   5.2570740e-03
   0.0000000e+00  -5.6325577e-01  -6.4990376e-01  -4.9000782e-03  -1.2081671e-02   5.0048852e-03
   0.0000000e+00  -5.6325577e-01  -6.2221291e-01  -2.6018020e-03  -1.3875381e-02   4.4789478e-03
   0.0000000e+00  -5.6325577e-01  -5.9332774e-01   1.8825931e-04  -1.5712354e-02   3.6127124e-03
   0.0000000e+00  -5.6325577e-01  -5.6325577e-01   3.4006830e-03  -1.7459525e-02   2.3410411e-03
   0.0000000e+00  -5.6325577e-01  -5.3201207e-01   6.8766254e-03  -1.8936303e-02   6.1151755e-04
   0.0000000e+00  -5.6325577e-01  -4.9961977e-01   1.0369239e-02  -1.9916428e-02  -1.6018777e-03
   0.0000000e+00  -5.6325577e-01  -4.6611039e-01   1.3559344e-02  -2.0138972e-02  -4.2816504e-03
   0.0000000e+00  -5.6325577e-01  -4.3152416e-01   1.6088468e-02  -1.9330487e-02  -7.3502363e-03
   0.0000000e+00  -5.6325577e-01  -3.9591017e-01   1.7607948e-02  -1.7239431e-02  -1.0656092e-02
   0.0000000e+00  -5.6325577e-01  -3.5932641e-01   1.7838161e-02  -1.3680902e-02  -1.3968275e-02
   0.0000000e+00  -5.6325577e-01  -3.2183967e-01   1.6627089e-02  -8.5865265e-03  -1.6983385e-02
   0.0000000e+00  -5.6325577e-01  -2.8352524e-01   1.3995151e-02  -2.0506455e-03  -1.9349396e-02
   0.0000000e+00  -5.6325577e-01  -2.4446655e-01   1.0154305e-02   5.6385343e-03  -2.0706591e-02
   0.0000000e+00  -5.6325577e-01  -2.0475452e-01   5.4944488e-03   1.3994356e-02  -2.0742584e-02
   0.0000000e+00  -5.6325577e-01  -1.6448690e-01   5.3762058e-04   2.2362147e-02  -1.9252523e-02
   0.0000000e+00  -5.6325577e-01  -1.2376733e-01  -4.1319888e-03   2.9986510e-02  -1.6192200e-02
   0.0000000e+00  -5.6325577e-01  -8.2704342e-02  -7.9491545e-03   3.6108508e-02  -1.1710047e-02
   0.0000000e+00  -5.6325577e-01  -4.1410268e-02  -1.0445694e-02   4.0076876e-02  -6.1470424e-03
   0.0000000e+00  -5.6325577e-01   0.0000000e+00  -1.1313633e-02   4.1451515e-02   4.6676599e-14
   0.0000000e+00  -5.6325577e-01   4.1410268e-02  -1.0445694e-02   4.0076876e-02   6.1470424e-03
   0.0000000e+00  -5.6325577e-01   8.2704342e-02  -7.9491545e-03   3.6108508e-02   1.1710047e-02
   0.0000000e+00  -5.6325577e-01   1.2376733e-01  -4.1319888e-03   2.9986510e-02   1.6192200e-02
   0.0000000e+00  -5.6325577e-01   1.6448690e-01   5.3762058e-04   2.2362147e-02   1.9252523e-02
   0.0000000e+00  -5.6325577e-01   2.0475452e-01   5.4944488e-03   1.3994356e-02   2.0742584e-02
   0.0000000e+00  -5.6325577e-01   2.4446655e-01   1.0154305e-02   5.6385343e-03   2.0706591e-02
   0.0000000e+00  -5.6325577e-01   2.8352524e-01   1.3995151e-02  -2.0506455e-03   1.9349396e-02
   0.0000000e+00  -5.6325577e-01   3.2183967e-01   1.6627089e-02  -8.5865265e-03   1.6983385e-02
   0.0000000e+00  -5.6325577e-01   3.5932641e-01   1.7838161e-02  -1.3680902e-02   1.3968275e-02
   0.0000000e+00  -5.6325577e-01   3.9591017e-01   1.7607948e-02  -1.7239431e-02   1.0656092e-02
   0.0000000e+00  -5.6325577e-01   4.3152416e-01   1.6088468e-02  -1.9330487e-02   7.3502363e-03
   0.0000000e+00  -5.6325577e-01   4.6611039e-01   1.3559344e-02  -2.0138972e-02   4.2816504e-03
   0.0000000e+00  -5.6325577e-01   4.9961977e-01   1.0369239e-02  -1.9916428e-02   1.6018777e-03
   0.0000000e+00  -5.6325577e-01   5.3201207e-01   6.8766254e-03  -1.8936303e-02  -6.1151755e-04
   0.0000000e+00  -5.6325577e-01   5.6325577e-01   3.4006830e-03  -1.7459525e-02  -2.3410411e-03
   0.0000000e+00  -5.6325577e-01   5.9332774e-01   1.8825931e-04  -1.5712354e-02  -3.6127124e-03
   0.0000000e+00  -5.6325577e-01   6.2221291e-01  -2.6018020e-03  -1.3875381e-02  -4.4789478e-03
   0.0000000e+00  -5.6325577e-01   6.4990376e-01  -4.9000782e-03  -1.2081671e-02  -5.0048852e-03
   0.0000000e+00  -5.6325577e-01   6.7639983e-01  -6.7182141e-03  -1.0420513e-02  -5.2570740e-03
   0.0000000e+00  -5.6325577e-01   7.0170710e-01  -8.1364626e-03  -8.9446884e-03  -5.2971050e-03
   0.0000000e+00  -5.6325577e-01   7.2583741e-01  -9.2904639e-03  -7.6781542e-03  -5.1769086e-03
   0.0000000e+00  -5.6325577e-01   7.4880783e-01  -1.0359725e-02  -6.6238274e-03  -4.9383322e-03
   0.0000000e+00  -5.6325577e-01   7.7064005e-01  -1.1555061e-02  -5.7692489e-03  -4.6125893e-03
   0.0000000e+00  -5.6325577e-01   7.9135972e-01  -1.3099555e-02  -5.0912093e-03  -4.2232012e-03
   0.0000000e+00  -5.6325577e-01   8.1099590e-01  -1.5190484e-02  -4.5565832e-03  -3.7872244e-03
   0.0000000e+00  -5.6325577e-01   8.2958044e-01  -1.7932589e-02  -4.1209294e-03  -3.3196328e-03
   0.0000000e+00  -5.6325577e-01   8.4714748e-01  -2.1242278e-02  -3.7225838e-03  -2.8344643e-03
   0.0000000e+00  -5.6325577e-01   8.6373293e-01  -2.4756714e-02  -3.2790982e-03  -2.3486358e-03
   0.0000000e+00  -5.6325577e-01   8.7937402e-01  -2.7811232e-02  -2.6906460e-03  -1.8804015e-03
   0.0000000e+00  -5.6325577e-01   8.9410886e-01  -2.9560161e-02  -1.8631750e-03  -1.4501396e-03
   0.0000000e+00  -5.6325577e-01   9.0797606e-01  -2.9248275e-02  -7.4778015e-04  -1.0746597e-03
   0.0000000e+00  -5.6325577e-01   9.2101443e-01  -2.6543793e-02   6.1410637e-04  -7.6644509e-04
   0.0000000e+00  -5.6325577e-01   9.3326267e-01  -2.1749471e-02   2.0724051e-03  -5.2779965e-04
   0.0000000e+00  -5.6325577e-01   9.4475908e-01  -1.5760600e-02   3.3927655e-03  -3.5438665e-04
   0.0000000e+00  -5.6325577e-01   9.5554139e-01  -9.7549624e-03   4.3254931e-03  -2.3287723e-04
   0.0000000e+00  -5.6325577e-01   9.6564655e-01  -4.7877628e-03   4.6799053e-03  -1.4998637e-04
   0.0000000e+00  -5.6325577e-01   9.7511059e-01  -1.4676639e-03   4.3724236e-03  -9.0077399e-05
   0.0000000e+00  -5.6325577e-01   9.8396850e-01   1.3233034e-04   3.4223493e-03  -4.6430724e-05
   0.0000000e+00  -5.6325577e-01   9.9225409e-01   3.9855718e-04   1.9204933e-03  -1.3445807e-05
   0.0000000e+00  -5.6325577e-01   1.0000000e+00   0.0000000e+00   0.0000000e+00   0.0000000e+00
   0.0000000e+00  -5.3201207e-01  -1.0000000e+00   0.0000000e+00   0.0000000e+00   0.0000000e+00
   0.0000000e+00  -5.3201207e-01  -9.9225409e-01  -1.4292399e-04   1.6850339e-03   1.3254463e-05
   0.0000000e+00  -5.3201207e-01  -9.8396850e-01  -8.5312562e-04   2.9781638e-03   4.6850308e-05
   0.0000000e+00  -5.3201207e-01  -9.7511059e-01  -2.6498304e-03   3.7290761e-03   9.3438859e-05
   0.0000000e+00  -5.3201207e-01  -9.6564655e-01  -5.7784744e-03   3.8488784e-03   1.5626051e-04
   0.0000000e+00  -5.3201207e-01  -9.5554139e-01  -1.0090107e-02   3.3364135e-03   2.3940683e-04
   0.0000000e+00  -5.3201207e-01  -9.4475908e-01  -1.5013772e-02   2.3003174e-03   3.5360367e-04
   0.0000000e+00  -5.3201207e-01  -9.3326267e-01  -1.9664757e-02   9.5064794e-04   5.0792231e-04
   0.0000000e+00  -5.3201207e-01  -9.2101443e-01  -2.3124529e-02  -4.5870449e-04   7.1150923e-04
   0.0000000e+00  -5.3201207e-01  -9.0797606e-01  -2.4760297e-02  -1.7069502e-03   9.6682230e-04
   0.0000000e+00  -5.3201207e-01  -8.9410886e-01  -2.4443327e-02  -2.6696432e-03   1.2712077e-03
   0.0000000e+00  -5.3201207e-01  -8.7937402e-01  -2.2544127e-02  -3.3330623e-03   1.6141754e-03
   0.0000000e+00  -5.3201207e-01  -8.6373293e-01  -1.9733995e-02  -3.7667165e-03   1.9817377e-03
   0.0000000e+00  -5.3201207e-01  -8.4714748e-01  -1.6709776e-02  -4.0738193e-03   2.3571153e-03
   0.0000000e+00  -5.3201207e-01  -8.2958044e-01  -1.3986221e-02  -4.3526684e-03   2.7251571e-03
   0.0000000e+00  -5.3201207e-01  -8.1099590e-01  -1.1817764e-02  -4.6770835e-03   3.0718604e-03
   0.0000000e+00  -5.3201207e-01  -7.9135972e-01  -1.0233089e-02  -5.0968743e-03   3.3855394e-03
   0.0000000e+00  -5.3201207e-01  -7.7064005e-01  -9.1174088e-03  -5.6439960e-03   3.6538607e-03
   0.0000000e+00  -5.3201207e-01  -7.4880783e-01  -8.2914571e-03  -6.3399292e-03   3.8629298e-03
   0.0000000e+00  -5.3201207e-01  -7.2583741e-01  -7.5628040e-03  -7.1977285e-03   3.9939306e-03
   0.0000000e+00  -5.3201207e-01  -7.0170710e-01  -6.7523996e-03  -8.2219174e-03   4.0223185e-03
   0.0000000e+00  -5.3201207e-01  -6.7639983e-01  -5.7058557e-03  -9.4046631e-03   3.9157098e-03
   0.0000000e+00  -5.3201207e-01  -6.4990376e-01  -4.3004737e-03  -1.0721476e-02   3.6345995e-03
   0.0000000e+00  -5.3201207e-01  -6.2221291e-01  -2.4529499e-03  -1.2124929e-02   3.1329185e-03
   0.0000000e+00  -5.3201207e-01  -5.9332774e-01  -1.3048872e-04  -1.3538829e-02   2.3619767e-03
   0.0000000e+00  -5.3201207e-01  -5.6325577e-01   2.6362903e-03  -1.4852451e-02   1.2755274e-03
   0.0000000e+00  -5.3201207e-01  -5.3201207e-01   5.7410662e-03  -1.5917832e-02  -1.6139660e-04
   0.0000000e+00  -5.3201207e-01  -4.9961977e-01   8.9951617e-03  -1.6551343e-02  -1.9621442e-03
   0.0000000e+00  -5.3201207e-01  -4.6611039e-01   1.2131330e-02  -1.6542767e-02  -4.1056689e-03
   0.0000000e+00  -5.3201207e-01  -4.3152416e-01   1.4822935e-02  -1.5673180e-02  -6.5246170e-03
   0.0000000e+00  -5.3201207e-01  -3.9591017e-01   1.6720561e-02  -1.3742866e-02  -9.0956916e-03
   0.0000000e+00  -5.3201207e-01  -3.5932641e-01   1.7504459e-02  -1.0607428e-02  -1.1636776e-02
   0.0000000e+00  -5.3201207e-01  -3.2183967e-01   1.6945883e-02  -6.2181547e-03  -1.3913397e-02
   0.0000000e+00  -5.3201207e-01  -2.8352524e-01   1.4965908e-02  -6.5928255e-04  -1.5657746e-02
   0.0000000e+00  -5.3201207e-01  -2.4446655e-01   1.1677601e-02   5.8269170e-03  -1.6600024e-02
   0.0000000e+00  -5.3201207e-01  -2.0475452e-01   7.3984871e-03   1.2836719e-02  -1.6509665e-02
   0.0000000e+00  -5.3201207e-01  -1.6448690e-01   2.6251118e-03   1.9830001e-02  -1.5239671e-02
   0.0000000e+00  -5.3201207e-01  -1.2376733e-01  -2.0303884e-03   2.6185338e-02  -1.2765111e-02
   0.0000000e+00  -5.3201207e-01  -8.2704342e-02  -5.9326021e-03   3.1279427e-02  -9.2056523e-03
   0.0000000e+00  -5.3201207e-01  -4.1410268e-02  -8.5272346e-03   3.4577919e-02  -4.8244000e-03
   0.0000000e+00  -5.3201207e-01   0.0000000e+00  -9.4367325e-03   3.5719923e-02   3.6753786e-14
   0.0000000e+00  -5.3201207e-01   4.1410268e-02  -8.5272346e-03   3.4577919e-02   4.8244000e-03
   0.0000000e+00  -5.3201207e-01   8.2704342e-02  -5.9326021e-03   3.1279427e-02   9.2056523e-03
   0.0000000e+00  -5.3201207e-01   1.2376733e-01  -2.0303884e-03   2.6185338e-02   1.2765111e-02
   0.0000000e+00  -5.3201207e-01   1.6448690e-01   2.6251118e-03   1.9830001e-02   1.5239671e-02
   0.0000000e+00  -5.3201207e-01   2.0475452e-01   7.3984871e-03   1.2836719e-02   1.6509665e-02
   0.0000000e+00  -5.3201207e-01   2.4446655e-01   1.1677601e-02   5.8269170e-03   1.6600024e-02
   0.0000000e+00  -5.3201207e-01   2.8352524e-01   1.4965908e-02  -6.5928255e-04   1.5657746e-02
   0.0000000e+00  -5.3201207e-01   3.2183967e-01   1.6945883e-02  -6.2181547e-03   1.3913397e-02
   0.0000000e+00  -5.3201207e-01   3.5932641e-01   1.7504459e-02  -1.0607428e-02   1.1636776e-02
   0.0000000e+00  -5.3201207e-01   3.9591017e-01   1.6720561e-02  -1.3742866e-02   9.0956916e-03
   0.0000000e+00  -5.3201207e-01   4.3152416e-01   1.4822935e-02  -1.5673180e-02   6.5246170e-03
   0.0000000e+00  -5.3201207e-01   4.6611039e-01   1.2131330e-02  -1.6542767e-02   4.1056689e-03
   0.0000000e+00  -5.3201207e-01   4.9961977e-01   8.9951617e-03  -1.6551343e-02   1.9621442e-03
   0.0000000e+00  -5.3201207e-01   5.3201207e-01   5.7410662e-03  -1.5917832e-02   1.6139660e-04
   0.0000000e+00  -5.3201207e-01   5.6325577e-01   2.6362903e-03  -1.4852451e-02  -1.2755274e-03
   0.0000000e+00  -5.3201207e-01   5.9332774e-01  -1.3048872e-04  -1.3538829e-02  -2.3619767e-03
   0.0000000e+00  -5.3201207e-01   6.2221291e-01  -2.4529499e-03  -1.2124929e-02  -3.1329185e-03
   0.0000000e+00  -5.3201207e-01   6.4990376e-01  -4.3004737e-03  -1.0721476e-02  -3.6345995e-03
   0.0000000e+00  -5.3201207e-01   6.7639983e-01  -5.7058557e-03  -9.4046631e-03  -3.9157098e-03
   0.0000000e+00  -5.3201207e-01   7.0170710e-01  -6.7523996e-03  -8.2219174e-03  -4.0223185e-03
   0.0000000e+00  -5.3201207e-01   7.2583741e-01  -7.5628040e-03  -7.1977285e-03  -3.9939306e-03
   0.0000000e+00  -5.3201207e-01   7.4880783e-01  -8.2914571e-03  -6.3399292e-03  -3.8629298e-03
   0.0000000e+00  -5.3201207e-01   7.7064005e-01  -9.1174088e-03  -5.6439960e-03  -3.6538607e-03
   0.0000000e+00  -5.3201207e-01   7.9135972e-01  -1.0233089e-02  -5.0968743e-03  -3.3855394e-03
   0.0000000e+00  -5.3201207e-01   8.1099590e-01  -1.1817764e-02  -4.6770835e-03  -3.0718604e-03
   0.0000000e+00  -5.3201207e-01   8.2958044e-01  -1.3986221e-02  -4.3526684e-03  -2.7251571e-03
   0.0000000e+00  -5.3201207e-01   8.4714748e-01  -1.6709776e-02  -4.0738193e-03  -2.3571153e-03
   0.0000000e+00  -5.3201207e-01   8.6373293e-01  -1.9733995e-02  -3.7667165e-03  -1.9817377e-03
   0.0000000e+00  -5.3201207e-01   8.7937402e-01  -2.2544127e-02  -3.3330623e-03  -1.6141754e-03
   0.0000000e+00  -5.3201207e-01   8.9410886e-01  -2.4443327e-02  -2.6696432e-03  -1.2712077e-03
   0.0000000e+00  -5.3201207e-01   9.0797606e-01  -2.4760297e-02  -1.7069502e-03  -9.6682230e-04
   0.0000000e+00  -5.3201207e-01   9.2101443e-01  -2.3124529e-02  -4.5870449e-04  -7.1150923e-04
   0.0000000e+00  -5.3201207e-01   9.3326267e-01  -1.9664757e-02   9.5064794e-04  -5.0792231e-04
   0.0000000e+00  -5.3201207e-01   9.4475908e-01  -1.5013772e-02   2.3003174e-03  -3.5360367e-04
   0.0000000e+00  -5.3201207e-01   9.5554139e-01  -1.0090107e-02   3.3364135e-03  -2.3940683e-04
   0.0000000e+00  -5.3201207e-01   9.6564655e-01  -5.7784744e-03   3.8488784e-03  -1.5626051e-04
   0.0000000e+00  -5.3201207e-01   9.7511059e-01  -2.6498304e-03   3.7290761e-03  -9.3438859e-05
   0.0000000e+00  -5.3201207e-01   9.8396850e-01  -8.5312562e-04   2.9781638e-03  -4.6850308e-05
   0.0000000e+00  -5.3201207e-01   9.9225409e-01  -1.4292399e-04   1.6850339e-03  -1.3254463e-05
   0.0000000e+00  -5.3201207e-01   1.0000000e+00   0.0000000e+00   0.0000000e+00   0.0000000e+00
   0.0000000e+00  -4.9961977e-01  -1.0000000e+00   0.0000000e+00   0.0000000e+00   0.0000000e+00
   0.0000000e+00  -4.9961977e-01  -9.9225409e-01  -5.7978760e-04   1.4724137e-03   1.2513058e-05
   0.0000000e+00  -4.9961977e-01  -9.8396850e-01  -1.6097857e-03   2.5807946e-03   4.5070154e-05
   0.0000000e+00  -4.9961977e-01  -9.7511059e-01  -3.4591283e-03   3.1652628e-03   9.1819711e-05
   0.0000000e+00  -4.9961977e-01  -9.6564655e-01  -6.2476121e-03   3.1405299e-03   1.5403279e-04
   0.0000000e+00  -4.9961977e-01  -9.5554139e-01  -9.7776845e-03   2.5194455e-03   2.3353673e-04
   0.0000000e+00  -4.9961977e-01  -9.4475908e-01  -1.3547775e-02   1.4275737e-03   3.3673230e-04
   0.0000000e+00  -4.9961977e-01  -9.3326267e-01  -1.6867747e-02   8.5263770e-05   4.6900651e-04
   0.0000000e+00  -4.9961977e-01  -9.2101443e-01  -1.9084459e-02  -1.2558784e-03   6.3594743e-04
   0.0000000e+00  -4.9961977e-01  -9.0797606e-01  -1.9811186e-02  -2.3902322e-03   8.3866648e-04
   0.0000000e+00  -4.9961977e-01  -8.9410886e-01  -1.9059079e-02  -3.2155112e-03   1.0746988e-03
   0.0000000e+00  -4.9961977e-01  -8.7937402e-01  -1.7197418e-02  -3.7391952e-03   1.3359589e-03
   0.0000000e+00  -4.9961977e-01  -8.6373293e-01  -1.4781218e-02  -4.0445981e-03   1.6116141e-03
   0.0000000e+00  -4.9961977e-01  -8.4714748e-01  -1.2342002e-02  -4.2392933e-03   1.8886363e-03
   0.0000000e+00  -4.9961977e-01  -8.2958044e-01  -1.0244564e-02  -4.4179818e-03   2.1549864e-03
   0.0000000e+00  -4.9961977e-01  -8.1099590e-01  -8.6458779e-03  -4.6461966e-03   2.3994021e-03
   0.0000000e+00  -4.9961977e-01  -7.9135972e-01  -7.5345320e-03  -4.9636461e-03   2.6122333e-03
   0.0000000e+00  -4.9961977e-01  -7.7064005e-01  -6.7990856e-03  -5.3921949e-03   2.7833001e-03
   0.0000000e+00  -4.9961977e-01  -7.4880783e-01  -6.2881834e-03  -5.9441279e-03   2.9011798e-03
   0.0000000e+00  -4.9961977e-01  -7.2583741e-01  -5.8470044e-03  -6.6246596e-03   2.9507686e-03
   0.0000000e+00  -4.9961977e-01  -7.0170710e-01  -5.3341808e-03  -7.4323670e-03   2.9127621e-03
   0.0000000e+00  -4.9961977e-01  -6.7639983e-01  -4.6274718e-03  -8.3560775e-03   2.7622267e-03
   0.0000000e+00  -4.9961977e-01  -6.4990376e-01  -3.6268683e-03  -9.3717009e-03   2.4693336e-03
   0.0000000e+00  -4.9961977e-01  -6.2221291e-01  -2.2590539e-03  -1.0437270e-02   1.9999679e-03
   0.0000000e+00  -4.9961977e-01  -5.9332774e-01  -4.8548881e-04  -1.1488697e-02   1.3189189e-03
   0.0000000e+00  -4.9961977e-01  -5.6325577e-01   1.6869419e-03  -1.2435362e-02   3.9384139e-04
   0.0000000e+00  -4.9961977e-01  -5.3201207e-01   4.1943023e-03  -1.3158360e-02  -7.9794784e-04
   0.0000000e+00  -4.9961977e-01  -4.9961977e-01   6.9068802e-03  -1.3511858e-02  -2.2616980e-03
   0.0000000e+00  -4.9961977e-01  -4.6611039e-01   9.6273462e-03  -1.3330519e-02  -3.9757027e-03
   0.0000000e+00  -4.9961977e-01  -4.3152416e-01   1.2100601e-02  -1.2443620e-02  -5.8826685e-03
   0.0000000e+00  -4.9961977e-01  -3.9591017e-01   1.4038282e-02  -1.0697150e-02  -7.8829448e-03
   0.0000000e+00  -4.9961977e-01  -3.5932641e-01   1.5158506e-02  -7.9821952e-03  -9.8330565e-03
   0.0000000e+00  -4.9961977e-01  -3.2183967e-01   1.5236798e-02  -4.2667471e-03  -1.1551308e-02
   0.0000000e+00  -4.9961977e-01  -2.8352524e-01   1.4159776e-02   3.7506978e-04  -1.2832816e-02
   0.0000000e+00  -4.9961977e-01  -2.4446655e-01   1.1969265e-02   5.7433513e-03  -1.3473570e-02
   0.0000000e+00  -4.9961977e-01  -2.0475452e-01   8.8837546e-03   1.1510013e-02  -1.3301599e-02
   0.0000000e+00  -4.9961977e-01  -1.6448690e-01   5.2868377e-03   1.7238955e-02  -1.2210070e-02
   0.0000000e+00  -4.9961977e-01  -1.2376733e-01   1.6790993e-03   2.2430128e-02  -1.0185683e-02
   0.0000000e+00  -4.9961977e-01  -8.2704342e-02  -1.4009627e-03   2.6582921e-02  -7.3249053e-03
   0.0000000e+00  -4.9961977e-01  -4.1410268e-02  -3.4723057e-03   2.9268650e-02  -3.8324699e-03
   0.0000000e+00  -4.9961977e-01   0.0000000e+00  -4.2023457e-03   3.0197963e-02   2.9696811e-14
   0.0000000e+00  -4.9961977e-01   4.1410268e-02  -3.4723057e-03   2.9268650e-02   3.8324699e-03
   0.0000000e+00  -4.9961977e-01   8.2704342e-02  -1.4009627e-03   2.6582921e-02   7.3249053e-03
   0.0000000e+00  -4.9961977e-01   1.2376733e-01   1.6790993e-03   2.2430128e-02   1.0185683e-02
   0.0000000e+00  -4.9961977e-01   1.6448690e-01   5.2868377e-03   1.7238955e-02   1.2210070e-02
   0.0000000e+00  -4.9961977e-01   2.0475452e-01   8.8837546e-03   1.1510013e-02   1.3301599e-02
   0.0000000e+00  -4.9961977e-01   2.4446655e-01   1.1969265e-02   5.7433513e-03   1.3473570e-02
   0.0000000e+00  -4.9961977e-01   2.8352524e-01   1.4159776e-02   3.7506978e-04   1.2832816e-02
   0.0000000e+00  -4.9961977e-01   3.2183967e-01   1.5236798e-02  -4.2667471e-03   1.1551308e-02
   0.0000000e+00  -4.9961977e-01   3.5932641e-01   1.5158506e-02  -7.9821952e-03   9.8330565e-03
   0.0000000e+00  -4.9961977e-01   3.9591017e-01   1.4038282e-02  -1.0697150e-02   7.8829448e-03
   0.0000000e+00  -4.9961977e-01   4.3152416e-01   1.2100601e-02  -1.2443620e-02   5.8826685e-03
   0.0000000e+00  -4.9961977e-01   4.6611039e-01   9.6273462e-03  -1.3330519e-02   3.9757027e-03
   0.0000000e+00  -4.9961977e-01   4.9961977e-01   6.9068802e-03  -1.3511858e-02   2.2616980e-03
   0.0000000e+00  -4.9961977e-01   5.3201207e-01   4.1943023e-03  -1.3158360e-02   7.9794784e-04
   0.0000000e+00  -4.9961977e-01   5.6325577e-01   1.6869419e-03  -1.2435362e-02  -3.9384139e-04
   0.0000000e+00  -4.9961977e-01   5.9332774e-01  -4.8548881e-04  -1.1488697e-02  -1.3189189e-03
   0.0000000e+00  -4.9961977e-01   6.2221291e-01  -2.2590539e-03  -1.0437270e-02  -1.9999679e-03
   0.0000000e+00  -4.9961977e-01   6.4990376e-01  -3.6268683e-03  -9.3717009e-03  -2.4693336e-03
   0.0000000e+00  -4.9961977e-01   6.7639983e-01  -4.6274718e-03  -8.3560775e-03  -2.7622267e-03
   0.0000000e+00  -4.9961977e-01   7.0170710e-01  -5.3341808e-03  -7.4323670e-03  -2.9127621e-03
   0.0000000e+00  -4.9961977e-01   7.2583741e-01  -5.8470044e-03  -6.6246596e-03  -2.9507686e-03
   0.0000000e+00  -4.9961977e-01   7.4880783e-01  -6.2881834e-03  -5.9441279e-03  -2.9011798e-03
   0.0000000e+00  -4.9961977e-01   7.7064005e-01  -6.7990856e-03  -5.3921949e-03  -2.7833001e-03
   0.0000000e+00  -4.9961977e-01   7.9135972e-01  -7.5345320e-03  -4.9636461e-03  -2.6122333e-03
   0.0000000e+00  -4.9961977e-01   8.1099590e-01  -8.6458779e-03  -4.6461966e-03  -2.3994021e-03
   0.0000000e+00  -4.9961977e-01   8.2958044e-01  -1.0244564e-02  -4.4179818e-03  -2.1549864e-03
   0.0000000e+00  -4.9961977e-01   8.4714748e-01  -1.2342002e-02  -4.2392933e-03  -1.8886363e-03
   0.0000000e+00  -4.9961977e-01   8.6373293e-01  -1.4781218e-02  -4.0445981e-03  -1.6116141e-03
   0.0000000e+00  -4.9961977e-01   8.7937402e-01  -1.7197418e-02  -3.7391952e-03  -1.3359589e-03
   0.0000000e+00  -4.9961977e-01   8.9410886e-01  -1.9059079e-02  -3.2155112e-03  -1.0746988e-03
   0.0000000e+00  -4.9961977e-01   9.0797606e-01  -1.9811186e-02  -2.3902322e-03  -8.3866648e-04
   0.0000000e+00  -4.9961977e-01   9.2101443e-01  -1.9084459e-02  -1.2558784e-03  -6.3594743e-04
   0.0000000e+00  -4.9961977e-01   9.3326267e-01  -1.6867747e-02   8.5263770e-05  -4.6900651e-04
   0.0000000e+00  -4.9961977e-01   9.4475908e-01  -1.3547775e-02   1.4275737e-03  -3.3673230e-04
   0.0000000e+00  -4.9961977e-01   9.5554139e-01  -9.7776845e-03   2.5194455e-03  -2.3353673e-04
   0.0000000e+00  -4.9961977e-01   9.6564655e-01  -6.2476121e-03   3.1405299e-03  -1.5403279e-04
   0.0000000e+00  -4.9961977e-01   9.7511059e-01  -3.4591283e-03   3.1652628e-03  -9.1819711e-05
   0.0000000e+00  -4.9961977e-01   9.8396850e-01  -1.6097857e-03   2.5807946e-03  -4.5070154e-05
   0.0000000e+00  -4.9961977e-01   9.9225409e-01  -5.7978760e-04   1.4724137e-03  -1.2513058e-05
   0.0000000e+00  -4.9961977e-01   1.0000000e+00   0.0000000e+00   0.0000000e+00   0.0000000e+00
   0.0000000e+00  -4.6611039e-01  -1.0000000e+00   0.0000000e+00   0.0000000e+00   0.0000000e+00
   0.0000000e+00  -4.6611039e-01  -9.9225409e-01  -9.2075257e-04   1.2881147e-03   1.1616740e-05
   0.0000000e+00  -4.6611039e-01  -9.8396850e-01  -2.1726576e-03   2.2403252e-03   4.2561866e-05
   0.0000000e+00  -4.6611039e-01  -9.7511059e-01  -3.9853931e-03   2.6937233e-03   8.8343251e-05
   0.0000000e+00  -4.6611039e-01  -9.6564655e-01  -6.3712304e-03   2.5675742e-03   1.4863919e-04
   0.0000000e+00  -4.6611039e-01  -9.5554139e-01  -9.1037780e-03   1.8842761e-03   2.2336335e-04
   0.0000000e+00  -4.6611039e-01  -9.4475908e-01  -1.1764641e-02   7.7836339e-04   3.1518288e-04
   0.0000000e+00  -4.6611039e-01  -9.3326267e-01  -1.3858353e-02  -5.2782996e-04   4.2624391e-04
   0.0000000e+00  -4.6611039e-01  -9.2101443e-01  -1.4981352e-02  -1.7902617e-03   5.5901855e-04
   0.0000000e+00  -4.6611039e-01  -9.0797606e-01  -1.4965136e-02  -2.8187678e-03   7.1347935e-04
   0.0000000e+00  -4.6611039e-01  -8.9410886e-01  -1.3930199e-02  -3.5287513e-03   8.8749185e-04
   0.0000000e+00  -4.6611039e-01  -8.7937402e-01  -1.2220977e-02  -3.9419408e-03   1.0753611e-03
   0.0000000e+00  -4.6611039e-01  -8.6373293e-01  -1.0265529e-02  -4.1488105e-03   1.2694014e-03
   0.0000000e+00  -4.6611039e-01  -8.4714748e-01  -8.4322690e-03  -4.2570064e-03   1.4602619e-03
   0.0000000e+00  -4.6611039e-01  -8.2958044e-01  -6.9467037e-03  -4.3561910e-03   1.6389528e-03
   0.0000000e+00  -4.6611039e-01  -8.1099590e-01  -5.8814925e-03  -4.5044583e-03   1.7968116e-03
   0.0000000e+00  -4.6611039e-01  -7.9135972e-01  -5.1961984e-03  -4.7334946e-03   1.9260277e-03
   0.0000000e+00  -4.6611039e-01  -7.7064005e-01  -4.7896183e-03  -5.0576057e-03   2.0182339e-03
   0.0000000e+00  -4.6611039e-01  -7.4880783e-01  -4.5411245e-03  -5.4823480e-03   2.0639652e-03
   0.0000000e+00  -4.6611039e-01  -7.2583741e-01  -4.3335598e-03  -6.0073490e-03   2.0510328e-03
   0.0000000e+00  -4.6611039e-01  -7.0170710e-01  -4.0622767e-03  -6.6271321e-03   1.9642125e-03
   0.0000000e+00  -4.6611039e-01  -6.7639983e-01  -3.6368608e-03  -7.3286451e-03   1.7843910e-03
   0.0000000e+00  -4.6611039e-01  -6.4990376e-01  -2.9816578e-03  -8.0890020e-03   1.4892525e-03
   0.0000000e+00  -4.6611039e-01  -6.2221291e-01  -2.0378741e-03  -8.8716369e-03   1.0539291e-03
   0.0000000e+00  -4.6611039e-01  -5.9332774e-01  -7.6885909e-04  -9.6233576e-03   4.5351972e-04
   0.0000000e+00  -4.6611039e-01  -5.6325577e-01   8.3213295e-04  -1.0271086e-02  -3.3383162e-04
   0.0000000e+00  -4.6611039e-01  -5.3201207e-01   2.7326883e-03  -1.0720905e-02  -1.3218042e-03
   0.0000000e+00  -4.6611039e-01  -4.9961977e-01   4.8532217e-03  -1.0859296e-02  -2.5101255e-03
   0.0000000e+00  -4.6611039e-01  -4.6611039e-01   7.0630635e-03  -1.0559178e-02  -3.8775789e-03
   0.0000000e+00  -4.6611039e-01  -4.3152416e-01   9.1844703e-03  -9.6908583e-03  -5.3758121e-03
   0.0000000e+00  -4.6611039e-01  -3.9591017e-01   1.1007277e-02  -8.1391646e-03  -6.9246353e-03
   0.0000000e+00  -4.6611039e-01  -3.5932641e-01   1.2315540e-02  -5.8251897e-03  -8.4114053e-03
   0.0000000e+00  -4.6611039e-01  -3.2183967e-01   1.2924095e-02  -2.7306677e-03  -9.6957273e-03
   0.0000000e+00  -4.6611039e-01  -2.8352524e-01   1.2719518e-02   1.0797936e-03  -1.0621206e-02
   0.0000000e+00  -4.6611039e-01  -2.4446655e-01   1.1696414e-02   5.4438574e-03  -1.1033827e-02
   0.0000000e+00  -4.6611039e-01  -2.0475452e-01   9.9785827e-03   1.0100001e-02  -1.0805482e-02
   0.0000000e+00  -4.6611039e-01  -1.6448690e-01   7.8159515e-03   1.4703452e-02  -9.8587176e-03
   0.0000000e+00  -4.6611039e-01  -1.2376733e-01   5.5530058e-03   1.8860653e-02  -8.1877619e-03
   0.0000000e+00  -4.6611039e-01  -8.2704342e-02   3.5717087e-03   2.2178619e-02  -5.8703092e-03
   0.0000000e+00  -4.6611039e-01  -4.1410268e-02   2.2196720e-03   2.4321355e-02  -3.0659895e-03
   0.0000000e+00  -4.6611039e-01   0.0000000e+00   1.7399110e-03   2.5062270e-02   2.4587939e-14
   0.0000000e+00  -4.6611039e-01   4.1410268e-02   2.2196720e-03   2.4321355e-02   3.0659895e-03
   0.0000000e+00  -4.6611039e-01   8.2704342e-02   3.5717087e-03   2.2178619e-02   5.8703092e-03
   0.0000000e+00  -4.6611039e-01   1.2376733e-01   5.5530058e-03   1.8860653e-02   8.1877619e-03
   0.0000000e+00  -4.6611039e-01   1.6448690e-01   7.8159515e-03   1.4703452e-02   9.8587176e-03
   0.0000000e+00  -4.6611039e-01   2.0475452e-01   9.9785827e-03   1.0100001e-02   1.0805482e-02
   0.0000000e+00  -4.6611039e-01   2.4446655e-01   1.1696414e-02   5.4438574e-03   1.1033827e-02
   0.0000000e+00  -4.6611039e-01   2.8352524e-01   1.2719518e-02   1.0797936e-03   1.0621206e-02
   0.0000000e+00  -4.6611039e-01   3.2183967e-01   1.2924095e-02  -2.7306677e-03   9.6957273e-03
   0.0000000e+00  -4.6611039e-01   3.5932641e-01   1.2315540e-02  -5.8251897e-03   8.4114053e-03
   0.0000000e+00  -4.6611039e-01   3.9591017e-01   1.1007277e-02  -8.1391646e-03   6.9246353e-03
   0.0000000e+00  -4.6611039e-01   4.3152416e-01   9.1844703e-03  -9.6908583e-03   5.3758121e-03
   0.0000000e+00  -4.6611039e-01   4.6611039e-01   7.0630635e-03  -1.0559178e-02   3.8775789e-03
   0.0000000e+00  -4.6611039e-01   4.9961977e-01   4.8532217e-03  -1.0859296e-02   2.5101255e-03
   0.0000000e+00  -4.6611039e-01   5.3201207e-01   2.7326883e-03  -1.0720905e-02   1.3218042e-03
   0.0000000e+00  -4.6611039e-01   5.6325577e-01   8.3213295e-04  -1.0271086e-02   3.3383162e-04
   0.0000000e+00  -4.6611039e-01   5.9332774e-01  -7.6885909e-04  -9.6233576e-03  -4.5351972e-04
   0.0000000e+00  -4.6611039e-01   6.2221291e-01  -2.0378741e-03  -8.8716369e-03  -1.0539291e-03
   0.0000000e+00  -4.6611039e-01   6.4990376e-01  -2.9816578e-03  -8.0890020e-03  -1.4892525e-03
   0.0000000e+00  -4.6611039e-01   6.7639983e-01  -3.6368608e-03  -7.3286451e-03  -1.7843910e-03
   0.0000000e+00  -4.6611039e-01   7.0170710e-01  -4.0622767e-03  -6.6271321e-03  -1.9642125e-03
   0.0000000e+00  -4.6611039e-01   7.2583741e-01  -4.3335598e-03  -6.0073490e-03  -2.0510328e-03
   0.0000000e+00  -4.6611039e-01   7.4880783e-01  -4.5411245e-03  -5.4823480e-03  -2.0639652e-03
   0.0000000e+00  -4.6611039e-01   7.7064005e-01  -4.7896183e-03  -5.0576057e-03  -2.0182339e-03
   0.0000000e+00  -4.6611039e-01   7.9135972e-01  -5.1961984e-03  -4.7334946e-03  -1.9260277e-03
   0.0000000e+00  -4.6611039e-01   8.1099590e-01  -5.8814925e-03  -4.5044583e-03  -1.7968116e-03
   0.0000000e+00  -4.6611039e-01   8.2958044e-01  -6.9467037e-03  -4.3561910e-03  -1.6389528e-03
   0.0000000e+00  -4.6611039e-01   8.4714748e-01  -8.4322690e-03  -4.2570064e-03  -1.4602619e-03
   0.0000000e+00  -4.6611039e-01   8.6373293e-01  -1.0265529e-02  -4.1488105e-03  -1.2694014e-03
   0.0000000e+00  -4.6611039e-01   8.7937402e-01  -1.2220977e-02  -3.9419408e-03  -1.0753611e-03
   0.0000000e+00  -4.6611039e-01   8.9410886e-01  -1.3930199e-02  -3.5287513e-03  -8.8749185e-04
   0.0000000e+00  -4.6611039e-01   9.0797606e-01  -1.4965136e-02  -2.8187678e-03  -7.1347935e-04
   0.0000000e+00  -4.6611039e-01   9.2101443e-01  -1.4981352e-02  -1.7902617e-03  -5.5901855e-04
   0.0000000e+00  -4.6611039e-01   9.3326267e-01  -1.3858353e-02  -5.2782995e-04  -4.2624391e-04
   0.0000000e+00  -4.6611039e-01   9.4475908e-01  -1.1764641e-02   7.7836339e-04  -3.1518288e-04
   0.0000000e+00  -4.6611039e-01   9.5554139e-01  -9.1037780e-03   1.8842761e-03  -2.2336335e-04
   0.0000000e+00  -4.6611039e-01   9.6564655e-01  -6.3712304e-03   2.5675742e-03  -1.4863919e-04
   0.0000000e+00  -4.6611039e-01   9.7511059e-01  -3.9853931e-03   2.6937233e-03  -8.8343251e-05
   0.0000000e+00  -4.6611039e-01   9.8396850e-01  -2.1726576e-03   2.2403252e-03  -4.2561866e-05
   0.0000000e+00  -4.6611039e-01   9.9225409e-01  -9.2075257e-04   1.2881147e-03  -1.1616740e-05
   0.0000000e+00  -4.6611039e-01   1.0000000e+00   0.0000000e+00   0.0000000e+00   0.0000000e+00
   0.0000000e+00  -4.3152416e-01  -1.0000000e+00   0.0000000e+00   0.0000000e+00   0.0000000e+00
   0.0000000e+00  -4.3152416e-01  -9.9225409e-01  -1.1779462e-03   1.1325284e-03   1.0830629e-05
   0.0000000e+00  -4.3152416e-01  -9.8396850e-01  -2.5799882e-03   1.9571053e-03   4.0339297e-05
   0.0000000e+00  -4.3152416e-01  -9.7511059e-01  -4.3152589e-03   2.3132110e-03   8.5194852e-05
   0.0000000e+00  -4.3152416e-01  -9.6564655e-01  -6.3080112e-03   2.1251419e-03   1.4383014e-04
   0.0000000e+00  -4.3152416e-01  -9.5554139e-01  -8.3156677e-03   1.4206064e-03   2.1458269e-04
   0.0000000e+00  -4.3152416e-01  -9.4475908e-01  -1.0001627e-02   3.3593535e-04   2.9697572e-04
   0.0000000e+00  -4.3152416e-01  -9.3326267e-01  -1.1045722e-02  -9.1171965e-04   3.9031702e-04
   0.0000000e+00  -4.3152416e-01  -9.2101443e-01  -1.1261064e-02  -2.0900774e-03   4.9429985e-04
   0.0000000e+00  -4.3152416e-01  -9.0797606e-01  -1.0661489e-02  -3.0240340e-03   6.0776513e-04
   0.0000000e+00  -4.3152416e-01  -8.9410886e-01  -9.4504860e-03  -3.6421538e-03   7.2877640e-04
   0.0000000e+00  -4.3152416e-01  -8.7937402e-01  -7.9382678e-03  -3.9739282e-03   8.5370365e-04
   0.0000000e+00  -4.3152416e-01  -8.6373293e-01  -6.4333124e-03  -4.1110949e-03   9.7772076e-04
   0.0000000e+00  -4.3152416e-01  -8.4714748e-01  -5.1583348e-03  -4.1577764e-03   1.0948816e-03
   0.0000000e+00  -4.3152416e-01  -8.2958044e-01  -4.2186618e-03  -4.1976156e-03   1.1991026e-03
   0.0000000e+00  -4.3152416e-01  -8.1099590e-01  -3.6173091e-03  -4.2822810e-03   1.2842055e-03
   0.0000000e+00  -4.3152416e-01  -7.9135972e-01  -3.2928038e-03  -4.4374715e-03   1.3441372e-03
   0.0000000e+00  -4.3152416e-01  -7.7064005e-01  -3.1561053e-03  -4.6722893e-03   1.3721672e-03
   0.0000000e+00  -4.3152416e-01  -7.4880783e-01  -3.1151406e-03  -4.9878098e-03   1.3604783e-03
   0.0000000e+00  -4.3152416e-01  -7.2583741e-01  -3.0861317e-03  -5.3800897e-03   1.2992292e-03
   0.0000000e+00  -4.3152416e-01  -7.0170710e-01  -2.9963674e-03  -5.8412739e-03   1.1763911e-03
   0.0000000e+00  -4.3152416e-01  -6.7639983e-01  -2.7831798e-03  -6.3576961e-03   9.7737294e-04
   0.0000000e+00  -4.3152416e-01  -6.4990376e-01  -2.3928628e-03  -6.9083312e-03   6.8563521e-04
   0.0000000e+00  -4.3152416e-01  -6.2221291e-01  -1.7812232e-03  -7.4618607e-03   2.8338561e-04
   0.0000000e+00  -4.3152416e-01  -5.9332774e-01  -9.1669841e-04  -7.9747262e-03  -2.4646401e-04
   0.0000000e+00  -4.3152416e-01  -5.6325577e-01   2.1443249e-04  -8.3888002e-03  -9.1789473e-04
   0.0000000e+00  -4.3152416e-01  -5.3201207e-01   1.6013484e-03  -8.6310543e-03  -1.7379732e-03
   0.0000000e+00  -4.3152416e-01  -4.9961977e-01   3.2022835e-03  -8.6147018e-03  -2.7026077e-03
   0.0000000e+00  -4.3152416e-01  -4.6611039e-01   4.9402715e-03  -8.2441036e-03  -3.7915246e-03
   0.0000000e+00  -4.3152416e-01  -4.3152416e-01   6.7037305e-03  -7.4231426e-03  -4.9639202e-03
   0.0000000e+00  -4.3152416e-01  -3.9591017e-01   8.3539405e-03  -6.0682760e-03  -6.1553203e-03
   0.0000000e+00  -4.3152416e-01  -3.5932641e-01   9.7408177e-03  -4.1247982e-03  -7.2775274e-03
   0.0000000e+00  -4.3152416e-01  -3.2183967e-01   1.0726118e-02  -1.5850493e-03  -8.2225397e-03
   0.0000000e+00  -4.3152416e-01  -2.8352524e-01   1.1210898e-02   1.4951994e-03  -8.8716645e-03
   0.0000000e+00  -4.3152416e-01  -2.4446655e-01   1.1161355e-02   4.9859257e-03  -9.1094623e-03
   0.0000000e+00  -4.3152416e-01  -2.0475452e-01   1.0625884e-02   8.6822296e-03  -8.8413755e-03
   0.0000000e+00  -4.3152416e-01  -1.6448690e-01   9.7366410e-03   1.2316763e-02  -8.0121009e-03
   0.0000000e+00  -4.3152416e-01  -1.2376733e-01   8.6919621e-03   1.5586130e-02  -6.6210582e-03
   0.0000000e+00  -4.3152416e-01  -8.2704342e-02   7.7208972e-03   1.8188443e-02  -4.7308815e-03
   0.0000000e+00  -4.3152416e-01  -4.1410268e-02   7.0367235e-03   1.9866155e-02  -2.4659681e-03
   0.0000000e+00  -4.3152416e-01   0.0000000e+00   6.7904827e-03   2.0445796e-02   2.0912541e-14
   0.0000000e+00  -4.3152416e-01   4.1410268e-02   7.0367235e-03   1.9866155e-02   2.4659681e-03
   0.0000000e+00  -4.3152416e-01   8.2704342e-02   7.7208972e-03   1.8188443e-02   4.7308815e-03
   0.0000000e+00  -4.3152416e-01   1.2376733e-01   8.6919621e-03   1.5586130e-02   6.6210582e-03
   0.0000000e+00  -4.3152416e-01   1.6448690e-01   9.7366410e-03   1.2316763e-02   8.0121009e-03
   0.0000000e+00  -4.3152416e-01   2.0475452e-01   1.0625884e-02   8.6822296e-03   8.8413755e-03
   0.0000000e+00  -4.3152416e-01   2.4446655e-01   1.1161355e-02   4.9859257e-03   9.1094623e-03
   0.0000000e+00  -4.3152416e-01   2.8352524e-01   1.1210898e-02   1.4951994e-03   8.8716645e-03
   0.0000000e+00  -4.3152416e-01   3.2183967e-01   1.0726118e-02  -1.5850493e-03   8.2225397e-03
   0.0000000e+00  -4.3152416e-01   3.5932641e-01   9.7408177e-03  -4.1247982e-03   7.2775274e-03
   0.0000000e+00  -4.3152416e-01   3.9591017e-01   8.3539405e-03  -6.0682760e-03   6.1553203e-03
   0.0000000e+00  -4.3152416e-01   4.3152416e-01   6.7037305e-03  -7.4231426e-03   4.9639202e-03
   0.0000000e+00  -4.3152416e-01   4.6611039e-01   4.9402715e-03  -8.2441036e-03   3.7915246e-03
   0.0000000e+00  -4.3152416e-01   4.9961977e-01   3.2022835e-03  -8.6147018e-03   2.7026077e-03
   0.0000000e+00  -4.3152416e-01   5.3201207e-01   1.6013484e-03  -8.6310543e-03   1.7379732e-03
   0.0000000e+00  -4.3152416e-01   5.6325577e-01   2.1443249e-04  -8.3888002e-03   9.1789473e-04
   0.0000000e+00  -4.3152416e-01   5.9332774e-01  -9.1669841e-04  -7.9747262e-03   2.4646401e-04
   0.0000000e+00  -4.3152416e-01   6.2221291e-01  -1.7812232e-03  -7.4618607e-03  -2.8338561e-04
   0.0000000e+00  -4.3152416e-01   6.4990376e-01  -2.3928628e-03  -6.9083312e-03  -6.8563521e-04
   0.0000000e+00  -4.3152416e-01   6.7639983e-01  -2.7831798e-03  -6.3576961e-03  -9.7737294e-04
   0.0000000e+00  -4.3152416e-01   7.0170710e-01  -2.9963674e-03  -5.8412739e-03  -1.1763911e-03
   0.0000000e+00  -4.3152416e-01   7.2583741e-01  -3.0861317e-03  -5.3800897e-03  -1.2992292e-03
   0.0000000e+00  -4.3152416e-01   7.4880783e-01  -3.1151406e-03  -4.9878098e-03  -1.3604783e-03
   0.0000000e+00  -4.3152416e-01   7.7064005e-01  -3.1561053e-03  -4.6722893e-03  -1.3721672e-03
   0.0000000e+00  -4.3152416e-01   7.9135972e-01  -3.2928038e-03  -4.4374715e-03  -1.3441372e-03
   0.0000000e+00  -4.3152416e-01   8.1099590e-01  -3.6173091e-03  -4.2822810e-03  -1.2842055e-03
   0.0000000e+00  -4.3152416e-01   8.2958044e-01  -4.2186618e-03  -4.1976156e-03  -1.1991026e-03
   0.0000000e+00  -4.3152416e-01   8.4714748e-01  -5.1583348e-03  -4.1577764e-03  -1.0948816e-03
   0.0000000e+00  -4.3152416e-01   8.6373293e-01  -6.4333124e-03  -4.1110949e-03  -9.7772076e-04
   0.0000000e+00  -4.3152416e-01   8.7937402e-01  -7.9382678e-03  -3.9739282e-03  -8.5370365e-04
   0.0000000e+00  -4.3152416e-01   8.9410886e-01  -9.4504860e-03  -3.6421538e-03  -7.2877640e-04
   0.0000000e+00  -4.3152416e-01   9.0797606e-01  -1.0661489e-02  -3.0240340e-03  -6.0776513e-04
   0.0000000e+00  -4.3152416e-01   9.2101443e-01  -1.1261064e-02  -2.0900774e-03  -4.9429985e-04
   0.0000000e+00  -4.3152416e-01   9.3326267e-01  -1.1045722e-02  -9.1171965e-04  -3.9031702e-04
   0.0000000e+00  -4.3152416e-01   9.4475908e-01  -1.0001627e-02   3.3593535e-04  -2.9697572e-04
   0.0000000e+00  -4.3152416e-01   9.5554139e-01  -8.3156677e-03   1.4206064e-03  -2.1458269e-04
   0.0000000e+00  -4.3152416e-01   9.6564655e-01  -6.3080112e-03   2.1251419e-03  -1.4383014e-04
   0.0000000e+00  -4.3152416e-01   9.7511059e-01  -4.3152589e-03   2.3132110e-03  -8.5194852e-05
   0.0000000e+00  -4.3152416e-01   9.8396850e-01  -2.5799882e-03   1.9571053e-03  -4.0339297e-05
   0.0000000e+00  -4.3152416e-01   9.9225409e-01  -1.1779462e-03   1.1325284e-03  -1.0830629e-05
   0.0000000e+00  -4.3152416e-01   1.0000000e+00   0.0000000e+00   0.0000000e+00   0.0000000e+00
   0.0000000e+00  -3.9591017e-01  -1.0000000e+00   0.0000000e+00   0.0000000e+00   0.0000000e+00
   0.0000000e+00  -3.9591017e-01  -9.9225409e-01  -1.3651885e-03   1.0020944e-03   1.0303423e-05
   0.0000000e+00  -3.9591017e-01  -9.8396850e-01  -2.8681832e-03   1.7238964e-03   3.8964961e-05
   0.0000000e+00  -3.9591017e-01  -9.7511059e-01  -4.5210927e-03   2.0116086e-03   8.3594272e-05
   0.0000000e+00  -3.9591017e-01  -9.6564655e-01  -6.1794526e-03   1.7948119e-03   1.4169219e-04
   0.0000000e+00  -3.9591017e-01  -9.5554139e-01  -7.5914141e-03   1.1029275e-03   2.1034543e-04
   0.0000000e+00  -3.9591017e-01  -9.4475908e-01  -8.4902702e-03   6.8131540e-05   2.8651539e-04
   0.0000000e+00  -3.9591017e-01  -9.3326267e-01  -8.6994017e-03  -1.1034172e-03   3.6706865e-04
   0.0000000e+00  -3.9591017e-01  -9.2101443e-01  -8.2058114e-03  -2.1944669e-03   4.4922106e-04
   0.0000000e+00  -3.9591017e-01  -9.0797606e-01  -7.1664098e-03  -3.0444238e-03   5.3060829e-04
   0.0000000e+00  -3.9591017e-01  -8.9410886e-01  -5.8458567e-03  -3.5911478e-03   6.0921897e-04
   0.0000000e+00  -3.9591017e-01  -8.7937402e-01  -4.5211795e-03  -3.8665412e-03   6.8297908e-04
   0.0000000e+00  -3.9591017e-01  -8.6373293e-01  -3.4006987e-03  -3.9588653e-03   7.4944076e-04
   0.0000000e+00  -3.9591017e-01  -8.4714748e-01  -2.5883377e-03  -3.9659125e-03   8.0562711e-04
   0.0000000e+00  -3.9591017e-01  -8.2958044e-01  -2.0931594e-03  -3.9646398e-03   8.4811943e-04
   0.0000000e+00  -3.9591017e-01  -8.1099590e-01  -1.8635852e-03  -4.0012036e-03   8.7308572e-04
   0.0000000e+00  -3.9591017e-01  -7.9135972e-01  -1.8227521e-03  -4.0970286e-03   8.7620124e-04
   0.0000000e+00  -3.9591017e-01  -7.7064005e-01  -1.8924965e-03  -4.2579578e-03   8.5230321e-04
   0.0000000e+00  -3.9591017e-01  -7.4880783e-01  -2.0042313e-03  -4.4824344e-03   7.9506847e-04
   0.0000000e+00  -3.9591017e-01  -7.2583741e-01  -2.1010813e-03  -4.7645902e-03   6.9662902e-04
   0.0000000e+00  -3.9591017e-01  -7.0170710e-01  -2.1358613e-03  -5.0955456e-03   5.4750628e-04
   0.0000000e+00  -3.9591017e-01  -6.7639983e-01  -2.0681475e-03  -5.4620136e-03   3.3662148e-04
   0.0000000e+00  -3.9591017e-01  -6.4990376e-01  -1.8622192e-03  -5.8452933e-03   5.1823629e-05
   0.0000000e+00  -3.9591017e-01  -6.2221291e-01  -1.4866664e-03  -6.2190628e-03  -3.1936760e-04
   0.0000000e+00  -3.9591017e-01  -5.9332774e-01  -9.1600458e-04  -6.5481698e-03  -7.8826394e-04
   0.0000000e+00  -3.9591017e-01  -5.6325577e-01  -1.3397517e-04  -6.7870154e-03  -1.3631026e-03
   0.0000000e+00  -3.9591017e-01  -5.3201207e-01   8.6186880e-04  -6.8796550e-03  -2.0462644e-03
   0.0000000e+00  -3.9591017e-01  -4.9961977e-01   2.0553658e-03  -6.7608418e-03  -2.8311680e-03
   0.0000000e+00  -3.9591017e-01  -4.6611039e-01   3.4078503e-03  -6.3599958e-03  -3.6987452e-03
   0.0000000e+00  -3.9591017e-01  -4.3152416e-01   4.8568784e-03  -5.6075257e-03  -4.6144581e-03
   0.0000000e+00  -3.9591017e-01  -3.9591017e-01   6.3189603e-03  -4.4446237e-03  -5.5263296e-03
   0.0000000e+00  -3.9591017e-01  -3.5932641e-01   7.6974647e-03  -2.8351699e-03  -6.3652716e-03
   0.0000000e+00  -3.9591017e-01  -3.2183967e-01   8.8955071e-03  -7.7901757e-04  -7.0483737e-03
   0.0000000e+00  -3.9591017e-01  -2.8352524e-01   9.8322836e-03   1.6762927e-03  -7.4859580e-03
   0.0000000e+00  -3.9591017e-01  -2.4446655e-01   1.0459508e-02   4.4279454e-03  -7.5921157e-03
   0.0000000e+00  -3.9591017e-01  -2.0475452e-01   1.0773646e-02   7.3178809e-03  -7.2978181e-03
   0.0000000e+00  -3.9591017e-01  -1.6448690e-01   1.0819637e-02   1.0142380e-02  -6.5644438e-03
   0.0000000e+00  -3.9591017e-01  -1.2376733e-01   1.0683446e-02   1.2671929e-02  -5.3950312e-03
   0.0000000e+00  -3.9591017e-01  -8.2704342e-02   1.0473718e-02   1.4679175e-02  -3.8403049e-03
   0.0000000e+00  -3.9591017e-01  -4.1410268e-02   1.0296251e-02   1.5970721e-02  -1.9973239e-03
   0.0000000e+00  -3.9591017e-01   0.0000000e+00   1.0227763e-02   1.6416520e-02   1.8463330e-14
   0.0000000e+00  -3.9591017e-01   4.1410268e-02   1.0296251e-02   1.5970721e-02   1.9973239e-03
   0.0000000e+00  -3.9591017e-01   8.2704342e-02   1.0473718e-02   1.4679175e-02   3.8403049e-03
   0.0000000e+00  -3.9591017e-01   1.2376733e-01   1.0683446e-02   1.2671929e-02   5.3950312e-03
   0.0000000e+00  -3.9591017e-01   1.6448690e-01   1.0819637e-02   1.0142380e-02   6.5644438e-03
   0.0000000e+00  -3.9591017e-01   2.0475452e-01   1.0773646e-02   7.3178809e-03   7.2978181e-03
   0.0000000e+00  -3.9591017e-01   2.4446655e-01   1.0459508e-02   4.4279454e-03   7.5921157e-03
   0.0000000e+00  -3.9591017e-01   2.8352524e-01   9.8322836e-03   1.6762927e-03   7.4859580e-03
   0.0000000e+00  -3.9591017e-01   3.2183967e-01   8.8955071e-03  -7.7901757e-04   7.0483737e-03
   0.0000000e+00  -3.9591017e-01   3.5932641e-01   7.6974647e-03  -2.8351699e-03   6.3652716e-03
   0.0000000e+00  -3.9591017e-01   3.9591017e-01   6.3189603e-03  -4.4446237e-03   5.5263296e-03
   0.0000000e+00  -3.9591017e-01   4.3152416e-01   4.8568784e-03  -5.6075257e-03   4.6144581e-03
   0.0000000e+00  -3.9591017e-01   4.6611039e-01   3.4078503e-03  -6.3599958e-03   3.6987452e-03
   0.0000000e+00  -3.9591017e-01   4.9961977e-01   2.0553658e-03  -6.7608418e-03   2.8311680e-03
   0.0000000e+00  -3.9591017e-01   5.3201207e-01   8.6186880e-04  -6.8796550e-03   2.0462644e-03
   0.0000000e+00  -3.9591017e-01   5.6325577e-01  -1.3397517e-04  -6.7870154e-03   1.3631026e-03
   0.0000000e+00  -3.9591017e-01   5.9332774e-01  -9.1600458e-04  -6.5481698e-03   7.8826394e-04
   0.0000000e+00  -3.9591017e-01   6.2221291e-01  -1.4866664e-03  -6.2190628e-03   3.1936760e-04
   0.0000000e+00  -3.9591017e-01   6.4990376e-01  -1.8622192e-03  -5.8452933e-03  -5.1823629e-05
   0.0000000e+00  -3.9591017e-01   6.7639983e-01  -2.0681475e-03  -5.4620136e-03  -3.3662148e-04
   0.0000000e+00  -3.9591017e-01   7.0170710e-01  -2.1358613e-03  -5.0955456e-03  -5.4750628e-04
   0.0000000e+00  -3.9591017e-01   7.2583741e-01  -2.1010813e-03  -4.7645902e-03  -6.9662902e-04
   0.0000000e+00  -3.9591017e-01   7.4880783e-01  -2.0042313e-03  -4.4824344e-03  -7.9506847e-04
   0.0000000e+00  -3.9591017e-01   7.7064005e-01  -1.8924965e-03  -4.2579578e-03  -8.5230321e-04
   0.0000000e+00  -3.9591017e-01   7.9135972e-01  -1.8227521e-03  -4.0970286e-03  -8.7620124e-04
   0.0000000e+00  -3.9591017e-01   8.1099590e-01  -1.8635852e-03  -4.0012036e-03  -8.7308572e-04
   0.0000000e+00  -3.9591017e-01   8.2958044e-01  -2.0931594e-03  -3.9646398e-03  -8.4811943e-04
   0.0000000e+00  -3.9591017e-01   8.4714748e-01  -2.5883377e-03  -3.9659125e-03  -8.0562711e-04
   0.0000000e+00  -3.9591017e-01   8.6373293e-01  -3.4006987e-03  -3.9588653e-03  -7.4944076e-04
   0.0000000e+00  -3.9591017e-01   8.7937402e-01  -4.5211795e-03  -3.8665412e-03  -6.8297908e-04
   0.0000000e+00  -3.9591017e-01   8.9410886e-01  -5.8458567e-03  -3.5911478e-03  -6.0921897e-04
   0.0000000e+00  -3.9591017e-01   9.0797606e-01  -7.1664098e-03  -3.0444238e-03  -5.3060829e-04
   0.0000000e+00  -3.9591017e-01   9.2101443e-01  -8.2058114e-03  -2.1944669e-03  -4.4922106e-04
   0.0000000e+00  -3.9591017e-01   9.3326267e-01  -8.6994017e-03  -1.1034172e-03  -3.6706865e-04
   0.0000000e+00  -3.9591017e-01   9.4475908e-01  -8.4902702e-03   6.8131540e-05  -2.8651539e-04
   0.0000000e+00  -3.9591017e-01   9.5554139e-01  -7.5914141e-03   1.1029275e-03  -2.1034543e-04
   0.0000000e+00  -3.9591017e-01   9.6564655e-01  -6.1794526e-03   1.7948119e-03  -1.4169219e-04
   0.0000000e+00  -3.9591017e-01   9.7511059e-01  -4.5210927e-03   2.0116086e-03  -8.3594272e-05
   0.0000000e+00  -3.9591017e-01   9.8396850e-01  -2.8681832e-03   1.7238964e-03  -3.8964961e-05
   0.0000000e+00  -3.9591017e-01   9.9225409e-01  -1.3651885e-03   1.0020944e-03  -1.0303423e-05
   0.0000000e+00  -3.9591017e-01   1.0000000e+00   0.0000000e+00   0.0000000e+00   0.0000000e+00
   0.0000000e+00  -3.5932641e-01  -1.0000000e+00   0.0000000e+00   0.0000000e+00   0.0000000e+00
   0.0000000e+00  -3.5932641e-01  -9.9225409e-01  -1.4962295e-03   8.9093721e-04   1.0068700e-05
   0.0000000e+00  -3.5932641e-01  -9.8396850e-01  -3.0681558e-03   1.5290185e-03   3.8587275e-05
   0.0000000e+00  -3.5932641e-01  -9.7511059e-01  -4.6552789e-03   1.7705301e-03   8.3892922e-05
   0.0000000e+00  -3.5932641e-01  -9.6564655e-01  -6.0620779e-03   1.5505519e-03   1.4282958e-04
   0.0000000e+00  -3.5932641e-01  -9.5554139e-01  -7.0303530e-03   8.9749078e-04   2.1153989e-04
   0.0000000e+00  -3.5932641e-01  -9.4475908e-01  -7.3460294e-03  -6.5162122e-05   2.8498206e-04
   0.0000000e+00  -3.5932641e-01  -9.3326267e-01  -6.9394261e-03  -1.1466531e-03   3.5798463e-04
   0.0000000e+00  -3.5932641e-01  -9.2101443e-01  -5.9262410e-03  -2.1472627e-03   4.2559215e-04
   0.0000000e+00  -3.5932641e-01  -9.0797606e-01  -4.5684171e-03  -2.9205496e-03   4.8416716e-04
   0.0000000e+00  -3.5932641e-01  -8.9410886e-01  -3.1744686e-03  -3.4108703e-03   5.3132126e-04
   0.0000000e+00  -3.5932641e-01  -8.7937402e-01  -1.9954147e-03  -3.6486554e-03   5.6596550e-04
   0.0000000e+00  -3.5932641e-01  -8.6373293e-01  -1.1644113e-03  -3.7152767e-03   5.8744874e-04
   0.0000000e+00  -3.5932641e-01  -8.4714748e-01  -6.9695541e-04  -3.7001901e-03   5.9521942e-04
   0.0000000e+00  -3.5932641e-01  -8.2958044e-01  -5.3072333e-04  -3.6732102e-03   5.8818591e-04
   0.0000000e+00  -3.5932641e-01  -8.1099590e-01  -5.7371546e-04  -3.6756569e-03   5.6466641e-04
   0.0000000e+00  -3.5932641e-01  -7.9135972e-01  -7.3765130e-04  -3.7259421e-03   5.2202315e-04
   0.0000000e+00  -3.5932641e-01  -7.7064005e-01  -9.5235948e-04  -3.8280879e-03   4.5663190e-04
   0.0000000e+00  -3.5932641e-01  -7.4880783e-01  -1.1665819e-03  -3.9792893e-03   3.6360041e-04
   0.0000000e+00  -3.5932641e-01  -7.2583741e-01  -1.3433429e-03  -4.1729871e-03   2.3680157e-04
   0.0000000e+00  -3.5932641e-01  -7.0170710e-01  -1.4544251e-03  -4.4002783e-03   6.8862845e-05
   0.0000000e+00  -3.5932641e-01  -6.7639983e-01  -1.4761153e-03  -4.6489523e-03  -1.4853012e-04
   0.0000000e+00  -3.5932641e-01  -6.4990376e-01  -1.3865433e-03  -4.9028798e-03  -4.2419637e-04
   0.0000000e+00  -3.5932641e-01  -6.2221291e-01  -1.1647455e-03  -5.1403762e-03  -7.6667823e-04
   0.0000000e+00  -3.5932641e-01  -5.9332774e-01  -7.9131188e-04  -5.3335082e-03  -1.1831144e-03
   0.0000000e+00  -3.5932641e-01  -5.6325577e-01  -2.5039407e-04  -5.4470009e-03  -1.6776947e-03
   0.0000000e+00  -3.5932641e-01  -5.3201207e-01   4.6724495e-04  -5.4386050e-03  -2.2496593e-03
   0.0000000e+00  -3.5932641e-01  -4.9961977e-01   1.3607214e-03  -5.2600222e-03  -2.8910153e-03
   0.0000000e+00  -3.5932641e-01  -4.6611039e-01   2.4157058e-03  -4.8600929e-03  -3.5841251e-03
   0.0000000e+00  -3.5932641e-01  -4.3152416e-01   3.6022788e-03  -4.1895080e-03  -4.2996991e-03
   0.0000000e+00  -3.5932641e-01  -3.9591017e-01   4.8748469e-03  -3.2080652e-03  -4.9956754e-03
   0.0000000e+00  -3.5932641e-01  -3.5932641e-01   6.1749730e-03  -1.8932164e-03  -5.6177802e-03
   0.0000000e+00  -3.5932641e-01  -3.2183967e-01   7.4372878e-03  -2.4956518e-04  -6.1023146e-03
   0.0000000e+00  -3.5932641e-01  -2.8352524e-01   8.5979446e-03   1.6829930e-03  -6.3816256e-03
   0.0000000e+00  -3.5932641e-01  -2.4446655e-01   9.6040285e-03   3.8241413e-03  -6.3920726e-03
   0.0000000e+00  -3.5932641e-01  -2.0475452e-01   1.0421678e-02   6.0536248e-03  -6.0837356e-03
   0.0000000e+00  -3.5932641e-01  -1.6448690e-01   1.1040485e-02   8.2185660e-03  -5.4303190e-03
   0.0000000e+00  -3.5932641e-01  -1.2376733e-01   1.1472464e-02   1.0148179e-02  -4.4372541e-03
   0.0000000e+00  -3.5932641e-01  -8.2704342e-02   1.1745336e-02   1.1674192e-02  -3.1459038e-03
   0.0000000e+00  -3.5932641e-01  -4.1410268e-02   1.1891703e-02   1.2653971e-02  -1.6323120e-03
   0.0000000e+00  -3.5932641e-01   0.0000000e+00   1.1937259e-02   1.2991801e-02   1.7088587e-14
   0.0000000e+00  -3.5932641e-01   4.1410268e-02   1.1891703e-02   1.2653971e-02   1.6323120e-03
   0.0000000e+00  -3.5932641e-01   8.2704342e-02   1.1745336e-02   1.1674192e-02   3.1459038e-03
   0.0000000e+00  -3.5932641e-01   1.2376733e-01   1.1472464e-02   1.0148179e-02   4.4372541e-03
   0.0000000e+00  -3.5932641e-01   1.6448690e-01   1.1040485e-02   8.2185660e-03   5.4303190e-03
   0.0000000e+00  -3.5932641e-01   2.0475452e-01   1.0421678e-02   6.0536248e-03   6.0837356e-03
   0.0000000e+00  -3.5932641e-01   2.4446655e-01   9.6040285e-03   3.8241413e-03   6.3920726e-03
   0.0000000e+00  -3.5932641e-01   2.8352524e-01   8.5979446e-03   1.6829930e-03   6.3816256e-03
   0.0000000e+00  -3.5932641e-01   3.2183967e-01   7.4372878e-03  -2.4956518e-04   6.1023146e-03
   0.0000000e+00  -3.5932641e-01   3.5932641e-01   6.1749730e-03  -1.8932164e-03   5.6177802e-03
   0.0000000e+00  -3.5932641e-01   3.9591017e-01   4.8748469e-03  -3.2080652e-03   4.9956754e-03
   0.0000000e+00  -3.5932641e-01   4.3152416e-01   3.6022788e-03  -4.1895080e-03   4.2996991e-03
   0.0000000e+00  -3.5932641e-01   4.6611039e-01   2.4157058e-03  -4.8600929e-03   3.5841251e-03
   0.0000000e+00  -3.5932641e-01   4.9961977e-01   1.3607214e-03  -5.2600222e-03   2.8910153e-03
   0.0000000e+00  -3.5932641e-01   5.3201207e-01   4.6724495e-04  -5.4386050e-03   2.2496593e-03
   0.0000000e+00  -3.5932641e-01   5.6325577e-01  -2.5039407e-04  -5.4470009e-03   1.6776947e-03
   0.0000000e+00  -3.5932641e-01   5.9332774e-01  -7.9131188e-04  -5.3335082e-03   1.1831144e-03
   0.0000000e+00  -3.5932641e-01   6.2221291e-01  -1.1647455e-03  -5.1403762e-03   7.6667823e-04
   0.0000000e+00  -3.5932641e-01   6.4990376e-01  -1.3865433e-03  -4.9028798e-03   4.2419637e-04
   0.0000000e+00  -3.5932641e-01   6.7639983e-01  -1.4761153e-03  -4.6489523e-03   1.4853012e-04
   0.0000000e+00  -3.5932641e-01   7.0170710e-01  -1.4544251e-03  -4.4002783e-03  -6.8862845e-05
   0.0000000e+00  -3.5932641e-01   7.2583741e-01  -1.3433429e-03  -4.1729871e-03  -2.3680157e-04
   0.0000000e+00  -3.5932641e-01   7.4880783e-01  -1.1665819e-03  -3.9792893e-03  -3.6360041e-04
   0.0000000e+00  -3.5932641e-01   7.7064005e-01  -9.5235948e-04  -3.8280879e-03  -4.5663190e-04
   0.0000000e+00  -3.5932641e-01   7.9135972e-01  -7.3765130e-04  -3.7259421e-03  -5.2202315e-04
   0.0000000e+00  -3.5932641e-01   8.1099590e-01  -5.7371546e-04  -3.6756569e-03  -5.6466641e-04
   0.0000000e+00  -3.5932641e-01   8.2958044e-01  -5.3072333e-04  -3.6732102e-03  -5.8818591e-04
   0.0000000e+00  -3.5932641e-01   8.4714748e-01  -6.9695541e-04  -3.7001901e-03  -5.9521942e-04
   0.0000000e+00  -3.5932641e-01   8.6373293e-01  -1.1644113e-03  -3.7152767e-03  -5.8744874e-04
   0.0000000e+00  -3.5932641e-01   8.7937402e-01  -1.9954147e-03  -3.6486554e-03  -5.6596550e-04
   0.0000000e+00  -3.5932641e-01   8.9410886e-01  -3.1744686e-03  -3.4108703e-03  -5.3132126e-04
   0.0000000e+00  -3.5932641e-01   9.0797606e-01  -4.5684171e-03  -2.9205496e-03  -4.8416716e-04
   0.0000000e+00  -3.5932641e-01   9.2101443e-01  -5.9262410e-03  -2.1472627e-03  -4.2559215e-04
   0.0000000e+00  -3.5932641e-01   9.3326267e-01  -6.9394261e-03  -1.1466531e-03  -3.5798463e-04
   0.0000000e+00  -3.5932641e-01   9.4475908e-01  -7.3460294e-03  -6.5162122e-05  -2.8498206e-04
   0.0000000e+00  -3.5932641e-01   9.5554139e-01  -7.0303530e-03   8.9749078e-04  -2.1153989e-04
   0.0000000e+00  -3.5932641e-01   9.6564655e-01  -6.0620779e-03   1.5505519e-03  -1.4282958e-04
   0.0000000e+00  -3.5932641e-01   9.7511059e-01  -4.6552789e-03   1.7705301e-03  -8.3892922e-05
   0.0000000e+00  -3.5932641e-01   9.8396850e-01  -3.0681558e-03   1.5290185e-03  -3.8587275e-05
   0.0000000e+00  -3.5932641e-01   9.9225409e-01  -1.4962295e-03   8.9093721e-04  -1.0068700e-05
   0.0000000e+00  -3.5932641e-01   1.0000000e+00   0.0000000e+00   0.0000000e+00   0.0000000e+00
   0.0000000e+00  -3.2183967e-01  -1.0000000e+00   0.0000000e+00   0.0000000e+00   0.0000000e+00
   0.0000000e+00  -3.2183967e-01  -9.9225409e-01  -1.5837757e-03   7.9237938e-04   1.0095694e-05
   0.0000000e+00  -3.2183967e-01  -9.8396850e-01  -3.2043196e-03   1.3592680e-03   3.9094372e-05
   0.0000000e+00  -3.2183967e-01  -9.7511059e-01  -4.7509257e-03   1.5695507e-03   8.5871266e-05
   0.0000000e+00  -3.2183967e-01  -9.6564655e-01  -5.9921034e-03   1.3640801e-03   1.4684859e-04
   0.0000000e+00  -3.2183967e-01  -9.5554139e-01  -6.6639402e-03   7.6844712e-04   2.1750477e-04
   0.0000000e+00  -3.2183967e-01  -9.4475908e-01  -6.5868153e-03  -1.0565854e-04   2.9131297e-04
   0.0000000e+00  -3.2183967e-01  -9.3326267e-01  -5.7627216e-03  -1.0859895e-03   3.6146882e-04
   0.0000000e+00  -3.2183967e-01  -9.2101443e-01  -4.3943621e-03  -1.9922387e-03   4.2117348e-04
   0.0000000e+00  -3.2183967e-01  -9.0797606e-01  -2.8152936e-03  -2.6921049e-03   4.6550717e-04
   0.0000000e+00  -3.2183967e-01  -8.9410886e-01  -1.3646873e-03  -3.1348095e-03   4.9145477e-04
   0.0000000e+00  -3.2183967e-01  -8.7937402e-01  -2.7706300e-04  -3.3469226e-03   4.9837999e-04
   0.0000000e+00  -3.2183967e-01  -8.6373293e-01   3.6444765e-04  -3.4007965e-03   4.8683992e-04
   0.0000000e+00  -3.2183967e-01  -8.4714748e-01   6.0388469e-04  -3.3762700e-03   4.5812471e-04
   0.0000000e+00  -3.2183967e-01  -8.2958044e-01   5.5218218e-04  -3.3357005e-03   4.1306345e-04
   0.0000000e+00  -3.2183967e-01  -8.1099590e-01   3.2942175e-04  -3.3159664e-03   3.5186105e-04
   0.0000000e+00  -3.2183967e-01  -7.9135972e-01   3.2447989e-05  -3.3332604e-03   2.7347176e-04
   0.0000000e+00  -3.2183967e-01  -7.7064005e-01  -2.7332210e-04  -3.3907172e-03   1.7576068e-04
   0.0000000e+00  -3.2183967e-01  -7.4880783e-01  -5.4803445e-04  -3.4852114e-03   5.5223534e-05
   0.0000000e+00  -3.2183967e-01  -7.2583741e-01  -7.6819518e-04  -3.6103256e-03  -9.2686432e-05
   0.0000000e+00  -3.2183967e-01  -7.0170710e-01  -9.1872043e-04  -3.7577976e-03  -2.7354971e-04
   0.0000000e+00  -3.2183967e-01  -6.7639983e-01  -9.8775514e-04  -3.9169075e-03  -4.9346733e-04
   0.0000000e+00  -3.2183967e-01  -6.4990376e-01  -9.6361795e-04  -4.0741464e-03  -7.5871536e-04
   0.0000000e+00  -3.2183967e-01  -6.2221291e-01  -8.3355838e-04  -4.2120180e-03  -1.0749386e-03
   0.0000000e+00  -3.2183967e-01  -5.9332774e-01  -5.8381606e-04  -4.3086883e-03  -1.4463217e-03
   0.0000000e+00  -3.2183967e-01  -5.6325577e-01  -2.0081725e-04  -4.3372648e-03  -1.8743051e-03
   0.0000000e+00  -3.2183967e-01  -5.3201207e-01   3.2680610e-04  -4.2662965e-03  -2.3561723e-03
   0.0000000e+00  -3.2183967e-01  -4.9961977e-01   1.0056413e-03  -4.0605680e-03  -2.8833489e-03
   0.0000000e+00  -3.2183967e-01  -4.6611039e-01   1.8347537e-03  -3.6836309e-03  -3.4397979e-03
   0.0000000e+00  -3.2183967e-01  -4.3152416e-01   2.8032863e-03  -3.1012677e-03  -4.0006824e-03
   0.0000000e+00  -3.2183967e-01  -3.9591017e-01   3.8889570e-03  -2.2868046e-03  -4.5318346e-03
   0.0000000e+00  -3.2183967e-01  -3.5932641e-01   5.0580236e-03  -1.2271379e-03  -4.9904259e-03
   0.0000000e+00  -3.2183967e-01  -3.2183967e-01   6.2670441e-03   7.0598593e-05  -5.3273437e-03
   0.0000000e+00  -3.2183967e-01  -2.8352524e-01   7.4664243e-03   1.5735260e-03  -5.4914480e-03
   0.0000000e+00  -3.2183967e-01  -2.4446655e-01   8.6052276e-03   3.2196759e-03  -5.4356269e-03
   0.0000000e+00  -3.2183967e-01  -2.0475452e-01   9.6362981e-03   4.9187290e-03  -5.1239862e-03
   0.0000000e+00  -3.2183967e-01  -1.6448690e-01   1.0520526e-02   6.5575385e-03  -4.5390962e-03
   0.0000000e+00  -3.2183967e-01  -1.2376733e-01   1.1229234e-02   8.0108785e-03  -3.6877943e-03
   0.0000000e+00  -3.2183967e-01  -8.2704342e-02   1.1744239e-02   9.1561137e-03  -2.6040801e-03
   0.0000000e+00  -3.2183967e-01  -4.1410268e-02   1.2055885e-02   9.8897147e-03  -1.3479694e-03
   0.0000000e+00  -3.2183967e-01   0.0000000e+00   1.2160108e-02   1.0142374e-02   1.6520646e-14
   0.0000000e+00  -3.2183967e-01   4.1410268e-02   1.2055885e-02   9.8897147e-03   1.3479694e-03
   0.0000000e+00  -3.2183967e-01   8.2704342e-02   1.1744239e-02   9.1561137e-03   2.6040801e-03
   0.0000000e+00  -3.2183967e-01   1.2376733e-01   1.1229234e-02   8.0108785e-03   3.6877943e-03
   0.0000000e+00  -3.2183967e-01   1.6448690e-01   1.0520526e-02   6.5575385e-03   4.5390962e-03
   0.0000000e+00  -3.2183967e-01   2.0475452e-01   9.6362981e-03   4.9187290e-03   5.1239862e-03
   0.0000000e+00  -3.2183967e-01   2.4446655e-01   8.6052276e-03   3.2196759e-03   5.4356269e-03
   0.0000000e+00  -3.2183967e-01   2.8352524e-01   7.4664243e-03   1.5735260e-03   5.4914480e-03
   0.0000000e+00  -3.2183967e-01   3.2183967e-01   6.2670441e-03   7.0598592e-05   5.3273437e-03
   0.0000000e+00  -3.2183967e-01   3.5932641e-01   5.0580236e-03  -1.2271379e-03   4.9904259e-03
   0.0000000e+00  -3.2183967e-01   3.9591017e-01   3.8889570e-03  -2.2868046e-03   4.5318346e-03
   0.0000000e+00  -3.2183967e-01   4.3152416e-01   2.8032863e-03  -3.1012677e-03   4.0006824e-03
   0.0000000e+00  -3.2183967e-01   4.6611039e-01   1.8347537e-03  -3.6836309e-03   3.4397979e-03
   0.0000000e+00  -3.2183967e-01   4.9961977e-01   1.0056413e-03  -4.0605680e-03   2.8833489e-03
   0.0000000e+00  -3.2183967e-01   5.3201207e-01   3.2680610e-04  -4.2662965e-03   2.3561723e-03
   0.0000000e+00  -3.2183967e-01   5.6325577e-01  -2.0081725e-04  -4.3372648e-03   1.8743051e-03
   0.0000000e+00  -3.2183967e-01   5.9332774e-01  -5.8381606e-04  -4.3086883e-03   1.4463217e-03
   0.0000000e+00  -3.2183967e-01   6.2221291e-01  -8.3355838e-04  -4.2120180e-03   1.0749386e-03
   0.0000000e+00  -3.2183967e-01   6.4990376e-01  -9.6361795e-04  -4.0741464e-03   7.5871536e-04
   0.0000000e+00  -3.2183967e-01   6.7639983e-01  -9.8775514e-04  -3.9169075e-03   4.9346733e-04
   0.0000000e+00  -3.2183967e-01   7.0170710e-01  -9.1872043e-04  -3.7577976e-03   2.7354971e-04
   0.0000000e+00  -3.2183967e-01   7.2583741e-01  -7.6819518e-04  -3.6103256e-03   9.2686432e-05
   0.0000000e+00  -3.2183967e-01   7.4880783e-01  -5.4803445e-04  -3.4852114e-03  -5.5223534e-05
   0.0000000e+00  -3.2183967e-01   7.7064005e-01  -2.7332210e-04  -3.3907172e-03  -1.7576068e-04
   0.0000000e+00  -3.2183967e-01   7.9135972e-01   3.2447989e-05  -3.3332604e-03  -2.7347176e-04
   0.0000000e+00  -3.2183967e-01   8.1099590e-01   3.2942175e-04  -3.3159664e-03  -3.5186105e-04
   0.0000000e+00  -3.2183967e-01   8.2958044e-01   5.5218218e-04  -3.3357005e-03  -4.1306345e-04
   0.0000000e+00  -3.2183967e-01   8.4714748e-01   6.0388469e-04  -3.3762700e-03  -4.5812471e-04
   0.0000000e+00  -3.2183967e-01   8.6373293e-01   3.6444765e-04  -3.4007965e-03  -4.8683992e-04
   0.0000000e+00  -3.2183967e-01   8.7937402e-01  -2.7706300e-04  -3.3469226e-03  -4.9837999e-04
   0.0000000e+00  -3.2183967e-01   8.9410886e-01  -1.3646873e-03  -3.1348095e-03  -4.9145477e-04
   0.0000000e+00  -3.2183967e-01   9.0797606e-01  -2.8152936e-03  -2.6921049e-03  -4.6550717e-04
   0.0000000e+00  -3.2183967e-01   9.2101443e-01  -4.3943621e-03  -1.9922387e-03  -4.2117348e-04
   0.0000000e+00  -3.2183967e-01   9.3326267e-01  -5.7627216e-03  -1.0859895e-03  -3.6146882e-04
   0.0000000e+00  -3.2183967e-01   9.4475908e-01  -6.5868153e-03  -1.0565854e-04  -2.9131297e-04
   0.0000000e+00  -3.2183967e-01   9.5554139e-01  -6.6639402e-03   7.6844712e-04  -2.1750477e-04
   0.0000000e+00  -3.2183967e-01   9.6564655e-01  -5.9921034e-03   1.3640801e-03  -1.4684859e-04
   0.0000000e+00  -3.2183967e-01   9.7511059e-01  -4.7509257e-03   1.5695507e-03  -8.5871266e-05
   0.0000000e+00  -3.2183967e-01   9.8396850e-01  -3.2043196e-03   1.3592680e-03  -3.9094372e-05
   0.0000000e+00  -3.2183967e-01   9.9225409e-01  -1.5837757e-03   7.9237938e-04  -1.0095694e-05
   0.0000000e+00  -3.2183967e-01   1.0000000e+00   0.0000000e+00   0.0000000e+00   0.0000000e+00
   0.0000000e+00  -2.8352524e-01  -1.0000000e+00   0.0000000e+00   0.0000000e+00   0.0000000e+00
   0.0000000e+00  -2.8352524e-01  -9.9225409e-01  -1.6385765e-03   7.0024718e-04   1.0306137e-05
   0.0000000e+00  -2.8352524e-01  -9.8396850e-01  -3.2943227e-03   1.2024507e-03   4.0210782e-05
   0.0000000e+00  -2.8352524e-01  -9.7511059e-01  -4.8249062e-03   1.3899005e-03   8.8970171e-05
   0.0000000e+00  -2.8352524e-01  -9.6564655e-01  -5.9749561e-03   1.2095811e-03   1.5277670e-04
   0.0000000e+00  -2.8352524e-01  -9.5554139e-01  -6.4745817e-03   6.8329652e-04   2.2668661e-04
   0.0000000e+00  -2.8352524e-01  -9.4475908e-01  -6.1626458e-03  -9.0943181e-05   3.0314456e-04
   0.0000000e+00  -2.8352524e-01  -9.3326267e-01  -5.0830014e-03  -9.6138023e-04   3.7410173e-04
   0.0000000e+00  -2.8352524e-01  -9.2101443e-01  -3.4908657e-03  -1.7685000e-03   4.3125696e-04
   0.0000000e+00  -2.8352524e-01  -9.0797606e-01  -1.7644833e-03  -2.3944725e-03   4.6847256e-04
   0.0000000e+00  -2.8352524e-01  -8.9410886e-01  -2.6394684e-04  -2.7927863e-03   4.8195026e-04
   0.0000000e+00  -2.8352524e-01  -8.7937402e-01   7.8365730e-04  -2.9850507e-03   4.7107654e-04
   0.0000000e+00  -2.8352524e-01  -8.6373293e-01   1.3235898e-03  -3.0335496e-03   4.3709353e-04
   0.0000000e+00  -2.8352524e-01  -8.4714748e-01   1.4351950e-03  -3.0078224e-03   3.8257601e-04
   0.0000000e+00  -2.8352524e-01  -8.2958044e-01   1.2592369e-03  -2.9625579e-03   3.0984363e-04
   0.0000000e+00  -2.8352524e-01  -8.1099590e-01   9.3390777e-04  -2.9303478e-03   2.2067618e-04
   0.0000000e+00  -2.8352524e-01  -7.9135972e-01   5.6248394e-04  -2.9255643e-03   1.1546346e-04
   0.0000000e+00  -2.8352524e-01  -7.7064005e-01   2.0843100e-04  -2.9509682e-03  -6.5356348e-06
   0.0000000e+00  -2.8352524e-01  -7.4880783e-01  -9.4893922e-05  -3.0036610e-03  -1.4750024e-04
   0.0000000e+00  -2.8352524e-01  -7.2583741e-01  -3.3225806e-04  -3.0778669e-03  -3.1053145e-04
   0.0000000e+00  -2.8352524e-01  -7.0170710e-01  -4.9702438e-04  -3.1663455e-03  -4.9965169e-04
   0.0000000e+00  -2.8352524e-01  -6.7639983e-01  -5.8531844e-04  -3.2600512e-03  -7.1915368e-04
   0.0000000e+00  -2.8352524e-01  -6.4990376e-01  -5.9269344e-04  -3.3479853e-03  -9.7334356e-04
   0.0000000e+00  -2.8352524e-01  -6.2221291e-01  -5.1270754e-04  -3.4163303e-03  -1.2657248e-03
   0.0000000e+00  -2.8352524e-01  -5.9332774e-01  -3.3663798e-04  -3.4483119e-03  -1.5984081e-03
   0.0000000e+00  -2.8352524e-01  -5.6325577e-01  -5.4193707e-05  -3.4237351e-03  -1.9710178e-03
   0.0000000e+00  -2.8352524e-01  -5.3201207e-01   3.4512783e-04  -3.3195219e-03  -2.3797226e-03
   0.0000000e+00  -2.8352524e-01  -4.9961977e-01   8.7011636e-04  -3.1103696e-03  -2.8159412e-03
   0.0000000e+00  -2.8352524e-01  -4.6611039e-01   1.5256385e-03  -2.7707336e-03  -3.2653189e-03
   0.0000000e+00  -2.8352524e-01  -4.3152416e-01   2.3103432e-03  -2.2773389e-03  -3.7068351e-03
   0.0000000e+00  -2.8352524e-01  -3.9591017e-01   3.2146631e-03  -1.6130255e-03  -4.1126657e-03
   0.0000000e+00  -2.8352524e-01  -3.5932641e-01   4.2194536e-03  -7.7092686e-04  -4.4488731e-03
   0.0000000e+00  -2.8352524e-01  -3.2183967e-01   5.2956546e-03   2.4092258e-04  -4.6774369e-03
   0.0000000e+00  -2.8352524e-01  -2.8352524e-01   6.4051732e-03   1.3959559e-03  -4.7595730e-03
   0.0000000e+00  -2.8352524e-01  -2.4446655e-01   7.5030327e-03   2.6469677e-03  -4.6603697e-03
   0.0000000e+00  -2.8352524e-01  -2.0475452e-01   8.5405203e-03   3.9269492e-03  -4.3541230e-03
   0.0000000e+00  -2.8352524e-01  -1.6448690e-01   9.4689103e-03   5.1532100e-03  -3.8296590e-03
   0.0000000e+00  -2.8352524e-01  -1.2376733e-01   1.0243175e-02   6.2351310e-03  -3.0944777e-03
   0.0000000e+00  -2.8352524e-01  -8.2704342e-02   1.0825225e-02   7.0845453e-03  -2.1767305e-03
   0.0000000e+00  -2.8352524e-01  -4.1410268e-02   1.1186329e-02   7.6273539e-03  -1.1241829e-03
   0.0000000e+00  -2.8352524e-01   0.0000000e+00   1.1308702e-02   7.8140818e-03   1.6551543e-14
   0.0000000e+00  -2.8352524e-01   4.1410268e-02   1.1186329e-02   7.6273539e-03   1.1241829e-03
   0.0000000e+00  -2.8352524e-01   8.2704342e-02   1.0825225e-02   7.0845453e-03   2.1767305e-03
   0.0000000e+00  -2.8352524e-01   1.2376733e-01   1.0243175e-02   6.2351310e-03   3.0944777e-03
   0.0000000e+00  -2.8352524e-01   1.6448690e-01   9.4689103e-03   5.1532100e-03   3.8296590e-03
   0.0000000e+00  -2.8352524e-01   2.0475452e-01   8.5405203e-03   3.9269492e-03   4.3541230e-03
   0.0000000e+00  -2.8352524e-01   2.4446655e-01   7.5030327e-03   2.6469677e-03   4.6603697e-03
   0.0000000e+00  -2.8352524e-01   2.8352524e-01   6.4051732e-03   1.3959559e-03   4.7595730e-03
   0.0000000e+00  -2.8352524e-01   3.2183967e-01   5.2956546e-03   2.4092258e-04   4.6774369e-03
   0.0000000e+00  -2.8352524e-01   3.5932641e-01   4.2194536e-03  -7.7092686e-04   4.4488731e-03
   0.0000000e+00  -2.8352524e-01   3.9591017e-01   3.2146631e-03  -1.6130255e-03   4.1126657e-03
   0.0000000e+00  -2.8352524e-01   4.3152416e-01   2.3103432e-03  -2.2773389e-03   3.7068351e-03
   0.0000000e+00  -2.8352524e-01   4.6611039e-01   1.5256385e-03  -2.7707336e-03   3.2653189e-03
   0.0000000e+00  -2.8352524e-01   4.9961977e-01   8.7011636e-04  -3.1103696e-03   2.8159412e-03
   0.0000000e+00  -2.8352524e-01   5.3201207e-01   3.4512783e-04  -3.3195219e-03   2.3797226e-03
   0.0000000e+00  -2.8352524e-01   5.6325577e-01  -5.4193707e-05  -3.4237351e-03   1.9710178e-03
   0.0000000e+00  -2.8352524e-01   5.9332774e-01  -3.3663798e-04  -3.4483119e-03   1.5984081e-03
   0.0000000e+00  -2.8352524e-01   6.2221291e-01  -5.1270754e-04  -3.4163303e-03   1.2657248e-03
   0.0000000e+00  -2.8352524e-01   6.4990376e-01  -5.9269344e-04  -3.3479853e-03   9.7334356e-04
   0.0000000e+00  -2.8352524e-01   6.7639983e-01  -5.8531844e-04  -3.2600512e-03   7.1915368e-04
   0.0000000e+00  -2.8352524e-01   7.0170710e-01  -4.9702438e-04  -3.1663455e-03   4.9965169e-04
   0.0000000e+00  -2.8352524e-01   7.2583741e-01  -3.3225806e-04  -3.0778669e-03   3.1053145e-04
   0.0000000e+00  -2.8352524e-01   7.4880783e-01  -9.4893922e-05  -3.0036610e-03   1.4750024e-04
   0.0000000e+00  -2.8352524e-01   7.7064005e-01   2.0843100e-04  -2.9509682e-03   6.5356348e-06
   0.0000000e+00  -2.8352524e-01   7.9135972e-01   5.6248394e-04  -2.9255643e-03  -1.1546346e-04
   0.0000000e+00  -2.8352524e-01   8.1099590e-01   9.3390777e-04  -2.9303478e-03  -2.2067618e-04
   0.0000000e+00  -2.8352524e-01   8.2958044e-01   1.2592369e-03  -2.9625579e-03  -3.0984363e-04
   0.0000000e+00  -2.8352524e-01   8.4714748e-01   1.4351950e-03  -3.0078224e-03  -3.8257601e-04
   0.0000000e+00  -2.8352524e-01   8.6373293e-01   1.3235898e-03  -3.0335496e-03  -4.3709353e-04
   0.0000000e+00  -2.8352524e-01   8.7937402e-01   7.8365730e-04  -2.9850507e-03  -4.7107654e-04
   0.0000000e+00  -2.8352524e-01   8.9410886e-01  -2.6394684e-04  -2.7927863e-03  -4.8195026e-04
   0.0000000e+00  -2.8352524e-01   9.0797606e-01  -1.7644833e-03  -2.3944725e-03  -4.6847256e-04
   0.0000000e+00  -2.8352524e-01   9.2101443e-01  -3.4908657e-03  -1.7685000e-03  -4.3125696e-04
   0.0000000e+00  -2.8352524e-01   9.3326267e-01  -5.0830014e-03  -9.6138023e-04  -3.7410173e-04
   0.0000000e+00  -2.8352524e-01   9.4475908e-01  -6.1626458e-03  -9.0943181e-05  -3.0314456e-04
   0.0000000e+00  -2.8352524e-01   9.5554139e-01  -6.4745817e-03   6.8329652e-04  -2.2668661e-04
   0.0000000e+00  -2.8352524e-01   9.6564655e-01  -5.9749561e-03   1.2095811e-03  -1.5277670e-04
   0.0000000e+00  -2.8352524e-01   9.7511059e-01  -4.8249062e-03   1.3899005e-03  -8.8970171e-05
   0.0000000e+00  -2.8352524e-01   9.8396850e-01  -3.2943227e-03   1.2024507e-03  -4.0210782e-05
   0.0000000e+00  -2.8352524e-01   9.9225409e-01  -1.6385765e-03   7.0024718e-04  -1.0306137e-05
   0.0000000e+00  -2.8352524e-01   1.0000000e+00   0.0000000e+00   0.0000000e+00   0.0000000e+00
   0.0000000e+00  -2.4446655e-01  -1.0000000e+00   0.0000000e+00   0.0000000e+00   0.0000000e+00
   0.0000000e+00  -2.4446655e-01  -9.9225409e-01  -1.6695750e-03   6.0960402e-04   1.0621598e-05
   0.0000000e+00  -2.4446655e-01  -9.8396850e-01  -3.3509154e-03   1.0488067e-03   4.1644011e-05
   0.0000000e+00  -2.4446655e-01  -9.7511059e-01  -4.8841475e-03   1.2165247e-03   9.2580773e-05
   0.0000000e+00  -2.4446655e-01  -9.6564655e-01  -5.9991620e-03   1.0662940e-03   1.5954224e-04
   0.0000000e+00  -2.4446655e-01  -9.5554139e-01  -6.4198123e-03   6.1581766e-04   2.3735889e-04
   0.0000000e+00  -2.4446655e-01  -9.4475908e-01  -5.9912843e-03  -5.1469664e-05   3.1782741e-04
   0.0000000e+00  -2.4446655e-01  -9.3326267e-01  -4.7767691e-03  -8.0539664e-04   3.9200637e-04
   0.0000000e+00  -2.4446655e-01  -9.2101443e-01  -3.0581128e-03  -1.5082156e-03   4.5042842e-04
   0.0000000e+00  -2.4446655e-01  -9.0797606e-01  -1.2382189e-03  -2.0571483e-03   4.8586784e-04
   0.0000000e+00  -2.4446655e-01  -8.9410886e-01   3.0892433e-04  -2.4101271e-03   4.9368916e-04
   0.0000000e+00  -2.4446655e-01  -8.7937402e-01   1.3566034e-03  -2.5836671e-03   4.7300333e-04
   0.0000000e+00  -2.4446655e-01  -8.6373293e-01   1.8620896e-03  -2.6297417e-03   4.2532407e-04
   0.0000000e+00  -2.4446655e-01  -8.4714748e-01   1.9218003e-03  -2.6073565e-03   3.5403039e-04
   0.0000000e+00  -2.4446655e-01  -8.2958044e-01   1.6922257e-03  -2.5634014e-03   2.6252295e-04
   0.0000000e+00  -2.4446655e-01  -8.1099590e-01   1.3221516e-03  -2.5261639e-03   1.5382658e-04
   0.0000000e+00  -2.4446655e-01  -7.9135972e-01   9.1961015e-04  -2.5083074e-03   2.9560421e-05
   0.0000000e+00  -2.4446655e-01  -7.7064005e-01   5.4812249e-04  -2.5124218e-03  -1.0977120e-04
   0.0000000e+00  -2.4446655e-01  -7.4880783e-01   2.3813826e-04  -2.5360959e-03  -2.6512864e-04
   0.0000000e+00  -2.4446655e-01  -7.2583741e-01   4.7100836e-07  -2.5744392e-03  -4.3831357e-04
   0.0000000e+00  -2.4446655e-01  -7.0170710e-01  -1.6322502e-04  -2.6213995e-03  -6.3199468e-04
   0.0000000e+00  -2.4446655e-01  -6.7639983e-01  -2.5416701e-04  -2.6696166e-03  -8.4897674e-04
   0.0000000e+00  -2.4446655e-01  -6.4990376e-01  -2.7289443e-04  -2.7103878e-03  -1.0920258e-03
   0.0000000e+00  -2.4446655e-01  -6.2221291e-01  -2.1772953e-04  -2.7330479e-03  -1.3630568e-03
   0.0000000e+00  -2.4446655e-01  -5.9332774e-01  -8.4288391e-05  -2.7249542e-03  -1.6627321e-03
   0.0000000e+00  -2.4446655e-01  -5.6325577e-01   1.3409008e-04  -2.6711936e-03  -1.9895101e-03
   0.0000000e+00  -2.4446655e-01  -5.3201207e-01   4.4540903e-04  -2.5550962e-03  -2.3390053e-03
   0.0000000e+00  -2.4446655e-01  -4.9961977e-01   8.5754356e-04  -2.3587630e-03  -2.7029800e-03
   0.0000000e+00  -2.4446655e-01  -4.6611039e-01   1.3764952e-03  -2.0645930e-03  -3.0687332e-03
   0.0000000e+00  -2.4446655e-01  -4.3152416e-01   2.0043943e-03  -1.6570763e-03  -3.4184975e-03
   0.0000000e+00  -2.4446655e-01  -3.9591017e-01   2.7375500e-03  -1.1255436e-03  -3.7295561e-03
   0.0000000e+00  -2.4446655e-01  -3.5932641e-01   3.5647200e-03  -4.6701401e-04  -3.9748937e-03
   0.0000000e+00  -2.4446655e-01  -3.2183967e-01   4.4659815e-03   3.1066825e-04  -4.1249354e-03
   0.0000000e+00  -2.4446655e-01  -2.8352524e-01   5.4124265e-03   1.1865003e-03  -4.1501372e-03
   0.0000000e+00  -2.4446655e-01  -2.4446655e-01   6.3669689e-03   2.1250422e-03  -4.0245681e-03
   0.0000000e+00  -2.4446655e-01  -2.0475452e-01   7.2862783e-03   3.0772348e-03  -3.7298834e-03
   0.0000000e+00  -2.4446655e-01  -1.6448690e-01   8.1238009e-03   3.9834317e-03  -3.2592600e-03
   0.0000000e+00  -2.4446655e-01  -1.2376733e-01   8.8335113e-03   4.7789218e-03  -2.6203553e-03
   0.0000000e+00  -2.4446655e-01  -8.2704342e-02   9.3740198e-03   5.4011676e-03  -1.8366513e-03
   0.0000000e+00  -2.4446655e-01  -4.1410268e-02   9.7124575e-03   5.7978567e-03  -9.4652627e-04
   0.0000000e+00  -2.4446655e-01   0.0000000e+00   9.8277002e-03   5.9341574e-03   1.6899487e-14
   0.0000000e+00  -2.4446655e-01   4.1410268e-02   9.7124575e-03   5.7978567e-03   9.4652627e-04
   0.0000000e+00  -2.4446655e-01   8.2704342e-02   9.3740198e-03   5.4011676e-03   1.8366513e-03
   0.0000000e+00  -2.4446655e-01   1.2376733e-01   8.8335113e-03   4.7789218e-03   2.6203553e-03
   0.0000000e+00  -2.4446655e-01   1.6448690e-01   8.1238009e-03   3.9834317e-03   3.2592600e-03
   0.0000000e+00  -2.4446655e-01   2.0475452e-01   7.2862783e-03   3.0772347e-03   3.7298834e-03
   0.0000000e+00  -2.4446655e-01   2.4446655e-01   6.3669689e-03   2.1250422e-03   4.0245681e-03
   0.0000000e+00  -2.4446655e-01   2.8352524e-01   5.4124265e-03   1.1865003e-03   4.1501372e-03
   0.0000000e+00  -2.4446655e-01   3.2183967e-01   4.4659815e-03   3.1066825e-04   4.1249354e-03
   0.0000000e+00  -2.4446655e-01   3.5932641e-01   3.5647200e-03  -4.6701401e-04   3.9748937e-03
   0.0000000e+00  -2.4446655e-01   3.9591017e-01   2.7375500e-03  -1.1255436e-03   3.7295561e-03
   0.0000000e+00  -2.4446655e-01   4.3152416e-01   2.0043943e-03  -1.6570763e-03   3.4184975e-03
   0.0000000e+00  -2.4446655e-01   4.6611039e-01   1.3764952e-03  -2.0645930e-03   3.0687332e-03
   0.0000000e+00  -2.4446655e-01   4.9961977e-01   8.5754356e-04  -2.3587630e-03   2.7029800e-03
   0.0000000e+00  -2.4446655e-01   5.3201207e-01   4.4540903e-04  -2.5550962e-03   2.3390053e-03
   0.0000000e+00  -2.4446655e-01   5.6325577e-01   1.3409008e-04  -2.6711936e-03   1.9895101e-03
   0.0000000e+00  -2.4446655e-01   5.9332774e-01  -8.4288391e-05  -2.7249542e-03   1.6627321e-03
   0.0000000e+00  -2.4446655e-01   6.2221291e-01  -2.1772953e-04  -2.7330479e-03   1.3630568e-03
   0.0000000e+00  -2.4446655e-01   6.4990376e-01  -2.7289443e-04  -2.7103878e-03   1.0920258e-03
   0.0000000e+00  -2.4446655e-01   6.7639983e-01  -2.5416701e-04  -2.6696166e-03   8.4897674e-04
   0.0000000e+00  -2.4446655e-01   7.0170710e-01  -1.6322502e-04  -2.6213995e-03   6.3199468e-04
   0.0000000e+00  -2.4446655e-01   7.2583741e-01   4.7100837e-07  -2.5744392e-03   4.3831357e-04
   0.0000000e+00  -2.4446655e-01   7.4880783e-01   2.3813826e-04  -2.5360959e-03   2.6512864e-04
   0.0000000e+00  -2.4446655e-01   7.7064005e-01   5.4812249e-04  -2.5124218e-03   1.0977120e-04
   0.0000000e+00  -2.4446655e-01   7.9135972e-01   9.1961015e-04  -2.5083074e-03  -2.9560421e-05
   0.0000000e+00  -2.4446655e-01   8.1099590e-01   1.3221516e-03  -2.5261639e-03  -1.5382658e-04
   0.0000000e+00  -2.4446655e-01   8.2958044e-01   1.6922257e-03  -2.5634014e-03  -2.6252295e-04
   0.0000000e+00  -2.4446655e-01   8.4714748e-01   1.9218003e-03  -2.6073565e-03  -3.5403039e-04
   0.0000000e+00  -2.4446655e-01   8.6373293e-01   1.8620896e-03  -2.6297417e-03  -4.2532407e-04
   0.0000000e+00  -2.4446655e-01   8.7937402e-01   1.3566034e-03  -2.5836671e-03  -4.7300333e-04
   0.0000000e+00  -2.4446655e-01   8.9410886e-01   3.0892433e-04  -2.4101271e-03  -4.9368916e-04
   0.0000000e+00  -2.4446655e-01   9.0797606e-01  -1.2382189e-03  -2.0571483e-03  -4.8586784e-04
   0.0000000e+00  -2.4446655e-01   9.2101443e-01  -3.0581128e-03  -1.5082156e-03  -4.5042842e-04
   0.0000000e+00  -2.4446655e-01   9.3326267e-01  -4.7767691e-03  -8.0539664e-04  -3.9200637e-04
   0.0000000e+00  -2.4446655e-01   9.4475908e-01  -5.9912843e-03  -5.1469664e-05  -3.1782741e-04
   0.0000000e+00  -2.4446655e-01   9.5554139e-01  -6.4198123e-03   6.1581766e-04  -2.3735889e-04
   0.0000000e+00  -2.4446655e-01   9.6564655e-01  -5.9991620e-03   1.0662940e-03  -1.5954224e-04
   0.0000000e+00  -2.4446655e-01   9.7511059e-01  -4.8841475e-03   1.2165247e-03  -9.2580773e-05
   0.0000000e+00  -2.4446655e-01   9.8396850e-01  -3.3509154e-03   1.0488067e-03  -4.1644011e-05
   0.0000000e+00  -2.4446655e-01   9.9225409e-01  -1.6695750e-03   6.0960402e-04  -1.0621598e-05
   0.0000000e+00  -2.4446655e-01   1.0000000e+00   0.0000000e+00   0.0000000e+00   0.0000000e+00
   0.0000000e+00  -2.0475452e-01  -1.0000000e+00   0.0000000e+00   0.0000000e+00   0.0000000e+00
   0.0000000e+00  -2.0475452e-01  -9.9225409e-01  -1.6838662e-03   5.1709936e-04   1.0965529e-05
   0.0000000e+00  -2.0475452e-01  -9.8396850e-01  -3.3831227e-03   8.9169236e-04   4.3123843e-05
   0.0000000e+00  -2.0475452e-01  -9.7511059e-01  -4.9300784e-03   1.0390832e-03   9.6153513e-05
   0.0000000e+00  -2.0475452e-01  -9.6564655e-01  -6.0463893e-03   9.1979320e-04   1.6618589e-04
   0.0000000e+00  -2.0475452e-01  -9.5554139e-01  -6.4497939e-03   5.4755805e-04   2.4797137e-04
   0.0000000e+00  -2.0475452e-01  -9.4475908e-01  -5.9838436e-03  -8.9647802e-06   3.3295254e-04
   0.0000000e+00  -2.0475452e-01  -9.3326267e-01  -4.7159771e-03  -6.4164649e-04   4.1159184e-04
   0.0000000e+00  -2.0475452e-01  -9.2101443e-01  -2.9371634e-03  -1.2351591e-03   4.7356353e-04
   0.0000000e+00  -2.0475452e-01  -9.0797606e-01  -1.0612778e-03  -1.7024768e-03   5.1072566e-04
   0.0000000e+00  -2.0475452e-01  -8.9410886e-01   5.2878892e-04  -2.0066317e-03   5.1763954e-04
   0.0000000e+00  -2.0475452e-01  -8.7937402e-01   1.6021983e-03  -2.1595286e-03   4.9297358e-04
   0.0000000e+00  -2.0475452e-01  -8.6373293e-01   2.1173778e-03  -2.2031122e-03   4.3822620e-04
   0.0000000e+00  -2.0475452e-01  -8.4714748e-01   2.1755878e-03  -2.1859185e-03   3.5720642e-04
   0.0000000e+00  -2.0475452e-01  -8.2958044e-01   1.9394519e-03  -2.1469761e-03   2.5404276e-04
   0.0000000e+00  -2.0475452e-01  -8.1099590e-01   1.5630915e-03  -2.1101558e-03   1.3269127e-04
   0.0000000e+00  -2.0475452e-01  -7.9135972e-01   1.1579421e-03  -2.0863517e-03  -4.2292600e-06
   0.0000000e+00  -2.0475452e-01  -7.7064005e-01   7.8874723e-04  -2.0779904e-03  -1.5515502e-04
   0.0000000e+00  -2.0475452e-01  -7.4880783e-01   4.8535609e-04  -2.0832206e-03  -3.1997457e-04
   0.0000000e+00  -2.0475452e-01  -7.2583741e-01   2.5671528e-04  -2.0981106e-03  -4.9935670e-04
   0.0000000e+00  -2.0475452e-01  -7.0170710e-01   1.0185419e-04  -2.1178183e-03  -6.9481206e-04
   0.0000000e+00  -2.0475452e-01  -6.7639983e-01   1.6483572e-05  -2.1365713e-03  -9.0792509e-04
   0.0000000e+00  -2.0475452e-01  -6.4990376e-01  -3.2858909e-06  -2.1476923e-03  -1.1402522e-03
   0.0000000e+00  -2.0475452e-01  -6.2221291e-01   4.0683480e-05  -2.1431614e-03  -1.3925237e-03
   0.0000000e+00  -2.0475452e-01  -5.9332774e-01   1.4917167e-04  -2.1136606e-03  -1.6643896e-03
   0.0000000e+00  -2.0475452e-01  -5.6325577e-01   3.2534464e-04  -2.0483933e-03  -1.9535741e-03
   0.0000000e+00  -2.0475452e-01  -5.3201207e-01   5.7409593e-04  -1.9355357e-03  -2.2554827e-03
   0.0000000e+00  -2.0475452e-01  -4.9961977e-01   9.0090396e-04  -1.7626453e-03  -2.5623920e-03
   0.0000000e+00  -2.0475452e-01  -4.6611039e-01   1.3104849e-03  -1.5178139e-03  -2.8631324e-03
   0.0000000e+00  -2.0475452e-01  -4.3152416e-01   1.8051647e-03  -1.1909242e-03  -3.1426699e-03
   0.0000000e+00  -2.0475452e-01  -3.9591017e-01   2.3832463e-03  -7.7558781e-04  -3.3823836e-03
   0.0000000e+00  -2.0475452e-01  -3.5932641e-01   3.0374164e-03  -2.7105175e-04  -3.5606481e-03
   0.0000000e+00  -2.0475452e-01  -3.2183967e-01   3.7535490e-03   3.1569889e-04  -3.6543282e-03
   0.0000000e+00  -2.0475452e-01  -2.8352524e-01   4.5100550e-03   9.6847981e-04  -3.6408029e-03
   0.0000000e+00  -2.0475452e-01  -2.4446655e-01   5.2781309e-03   1.6611606e-03  -3.5007613e-03
   0.0000000e+00  -2.0475452e-01  -2.0475452e-01   6.0229731e-03   2.3583942e-03  -3.2211735e-03
   0.0000000e+00  -2.0475452e-01  -1.6448690e-01   6.7060823e-03   3.0178082e-03  -2.7982250e-03
   0.0000000e+00  -2.0475452e-01  -1.2376733e-01   7.2884058e-03   3.5938808e-03  -2.2394298e-03
   0.0000000e+00  -2.0475452e-01  -8.2704342e-02   7.7340642e-03   4.0429111e-03  -1.5645385e-03
   0.0000000e+00  -2.0475452e-01  -4.1410268e-02   8.0140743e-03   4.3285156e-03  -8.0471462e-04
   0.0000000e+00  -2.0475452e-01   0.0000000e+00   8.1095927e-03   4.4265359e-03   1.7338873e-14
   0.0000000e+00  -2.0475452e-01   4.1410268e-02   8.0140743e-03   4.3285156e-03   8.0471462e-04
   0.0000000e+00  -2.0475452e-01   8.2704342e-02   7.7340642e-03   4.0429111e-03   1.5645385e-03
   0.0000000e+00  -2.0475452e-01   1.2376733e-01   7.2884058e-03   3.5938808e-03   2.2394298e-03
   0.0000000e+00  -2.0475452e-01   1.6448690e-01   6.7060823e-03   3.0178082e-03   2.7982250e-03
   0.0000000e+00  -2.0475452e-01   2.0475452e-01   6.0229731e-03   2.3583942e-03   3.2211735e-03
   0.0000000e+00  -2.0475452e-01   2.4446655e-01   5.2781309e-03   1.6611606e-03   3.5007613e-03
   0.0000000e+00  -2.0475452e-01   2.8352524e-01   4.5100550e-03   9.6847981e-04   3.6408029e-03
   0.0000000e+00  -2.0475452e-01   3.2183967e-01   3.7535490e-03   3.1569889e-04   3.6543282e-03
   0.0000000e+00  -2.0475452e-01   3.5932641e-01   3.0374164e-03  -2.7105175e-04   3.5606481e-03
   0.0000000e+00  -2.0475452e-01   3.9591017e-01   2.3832463e-03  -7.7558781e-04   3.3823836e-03
   0.0000000e+00  -2.0475452e-01   4.3152416e-01   1.8051647e-03  -1.1909242e-03   3.1426699e-03
   0.0000000e+00  -2.0475452e-01   4.6611039e-01   1.3104849e-03  -1.5178139e-03   2.8631324e-03
   0.0000000e+00  -2.0475452e-01   4.9961977e-01   9.0090396e-04  -1.7626453e-03   2.5623920e-03
   0.0000000e+00  -2.0475452e-01   5.3201207e-01   5.7409593e-04  -1.9355357e-03   2.2554827e-03
   0.0000000e+00  -2.0475452e-01   5.6325577e-01   3.2534464e-04  -2.0483933e-03   1.9535741e-03
   0.0000000e+00  -2.0475452e-01   5.9332774e-01   1.4917167e-04  -2.1136606e-03   1.6643896e-03
   0.0000000e+00  -2.0475452e-01   6.2221291e-01   4.0683480e-05  -2.1431614e-03   1.3925237e-03
   0.0000000e+00  -2.0475452e-01   6.4990376e-01  -3.2858909e-06  -2.1476923e-03   1.1402522e-03
   0.0000000e+00  -2.0475452e-01   6.7639983e-01   1.6483572e-05  -2.1365713e-03   9.0792509e-04
   0.0000000e+00  -2.0475452e-01   7.0170710e-01   1.0185419e-04  -2.1178183e-03   6.9481206e-04
   0.0000000e+00  -2.0475452e-01   7.2583741e-01   2.5671528e-04  -2.0981106e-03   4.9935670e-04
   0.0000000e+00  -2.0475452e-01   7.4880783e-01   4.8535609e-04  -2.0832206e-03   3.1997457e-04
   0.0000000e+00  -2.0475452e-01   7.7064005e-01   7.8874723e-04  -2.0779904e-03   1.5515501e-04
   0.0000000e+00  -2.0475452e-01   7.9135972e-01   1.1579421e-03  -2.0863517e-03   4.2292600e-06
   0.0000000e+00  -2.0475452e-01   8.1099590e-01   1.5630915e-03  -2.1101558e-03  -1.3269127e-04
   0.0000000e+00  -2.0475452e-01   8.2958044e-01   1.9394519e-03  -2.1469761e-03  -2.5404276e-04
   0.0000000e+00  -2.0475452e-01   8.4714748e-01   2.1755878e-03  -2.1859185e-03  -3.5720642e-04
   0.0000000e+00  -2.0475452e-01   8.6373293e-01   2.1173778e-03  -2.2031122e-03  -4.3822620e-04
   0.0000000e+00  -2.0475452e-01   8.7937402e-01   1.6021983e-03  -2.1595286e-03  -4.9297358e-04
   0.0000000e+00  -2.0475452e-01   8.9410886e-01   5.2878892e-04  -2.0066317e-03  -5.1763954e-04
   0.0000000e+00  -2.0475452e-01   9.0797606e-01  -1.0612778e-03  -1.7024768e-03  -5.1072566e-04
   0.0000000e+00  -2.0475452e-01   9.2101443e-01  -2.9371634e-03  -1.2351591e-03  -4.7356353e-04
   0.0000000e+00  -2.0475452e-01   9.3326267e-01  -4.7159771e-03  -6.4164649e-04  -4.1159184e-04
   0.0000000e+00  -2.0475452e-01   9.4475908e-01  -5.9838436e-03  -8.9647802e-06  -3.3295254e-04
   0.0000000e+00  -2.0475452e-01   9.5554139e-01  -6.4497939e-03   5.4755805e-04  -2.4797137e-04
   0.0000000e+00  -2.0475452e-01   9.6564655e-01  -6.0463893e-03   9.1979320e-04  -1.6618589e-04
   0.0000000e+00  -2.0475452e-01   9.7511059e-01  -4.9300784e-03   1.0390832e-03  -9.6153513e-05
   0.0000000e+00  -2.0475452e-01   9.8396850e-01  -3.3831227e-03   8.9169236e-04  -4.3123843e-05
   0.0000000e+00  -2.0475452e-01   9.9225409e-01  -1.6838662e-03   5.1709936e-04  -1.0965529e-05
   0.0000000e+00  -2.0475452e-01   1.0000000e+00   0.0000000e+00   0.0000000e+00   0.0000000e+00
   0.0000000e+00  -1.6448690e-01  -1.0000000e+00   0.0000000e+00   0.0000000e+00   0.0000000e+00
   0.0000000e+00  -1.6448690e-01  -9.9225409e-01  -1.6873533e-03   4.2089339e-04   1.1289056e-05
   0.0000000e+00  -1.6448690e-01  -9.8396850e-01  -3.3982999e-03   7.2743388e-04   4.4469878e-05
   0.0000000e+00  -1.6448690e-01  -9.7511059e-01  -4.9633393e-03   8.5172543e-04   9.9320300e-05
   0.0000000e+00  -1.6448690e-01  -9.6564655e-01  -6.1002086e-03   7.6167682e-04   1.7205387e-04
   0.0000000e+00  -1.6448690e-01  -9.5554139e-01  -6.5211677e-03   4.6744547e-04   2.5743639e-04
   0.0000000e+00  -1.6448690e-01  -9.4475908e-01  -6.0639231e-03   2.3140057e-05   3.4676360e-04
   0.0000000e+00  -1.6448690e-01  -9.3326267e-01  -4.7915218e-03  -4.8518735e-04   4.3013354e-04
   0.0000000e+00  -1.6448690e-01  -9.2101443e-01  -2.9936797e-03  -9.6502920e-04   4.9662517e-04
   0.0000000e+00  -1.6448690e-01  -9.0797606e-01  -1.0868149e-03  -1.3458153e-03   5.3736989e-04
   0.0000000e+00  -1.6448690e-01  -8.9410886e-01   5.4076733e-04  -1.5965477e-03   5.4622386e-04
   0.0000000e+00  -1.6448690e-01  -8.7937402e-01   1.6519996e-03  -1.7253154e-03   5.2135909e-04
   0.0000000e+00  -1.6448690e-01  -8.6373293e-01   2.2004460e-03  -1.7645928e-03   4.6409264e-04
   0.0000000e+00  -1.6448690e-01  -8.4714748e-01   2.2851218e-03  -1.7526813e-03   3.7840268e-04
   0.0000000e+00  -1.6448690e-01  -8.2958044e-01   2.0690064e-03  -1.7207375e-03   2.6886716e-04
   0.0000000e+00  -1.6448690e-01  -8.1099590e-01   1.7081869e-03  -1.6880703e-03   1.4009850e-04
   0.0000000e+00  -1.6448690e-01  -7.9135972e-01   1.3164105e-03  -1.6636598e-03  -4.5154716e-06
   0.0000000e+00  -1.6448690e-01  -7.7064005e-01   9.6010959e-04  -1.6496736e-03  -1.6255820e-04
   0.0000000e+00  -1.6448690e-01  -7.4880783e-01   6.6978511e-04  -1.6447844e-03  -3.3302643e-04
   0.0000000e+00  -1.6448690e-01  -7.2583741e-01   4.5402258e-04  -1.6459911e-03  -5.1564664e-04
   0.0000000e+00  -1.6448690e-01  -7.0170710e-01   3.1070086e-04  -1.6495990e-03  -7.1097489e-04
   0.0000000e+00  -1.6448690e-01  -6.7639983e-01   2.3379452e-04  -1.6512693e-03  -9.1961996e-04
   0.0000000e+00  -1.6448690e-01  -6.4990376e-01   2.1722453e-04  -1.6460692e-03  -1.1422034e-03
   0.0000000e+00  -1.6448690e-01  -6.2221291e-01   2.5655644e-04  -1.6281691e-03  -1.3785818e-03
   0.0000000e+00  -1.6448690e-01  -5.9332774e-01   3.4970183e-04  -1.5909063e-03  -1.6277042e-03
   0.0000000e+00  -1.6448690e-01  -5.6325577e-01   4.9677608e-04  -1.5266777e-03  -1.8868469e-03
   0.0000000e+00  -1.6448690e-01  -5.3201207e-01   6.9963142e-04  -1.4273081e-03  -2.1513994e-03
   0.0000000e+00  -1.6448690e-01  -4.9961977e-01   9.6095885e-04  -1.2843551e-03  -2.4141928e-03
   0.0000000e+00  -1.6448690e-01  -4.6611039e-01   1.2832733e-03  -1.0899526e-03  -2.6653880e-03
   0.0000000e+00  -1.6448690e-01  -4.3152416e-01   1.6676514e-03  -8.3767100e-04  -2.8921730e-03
   0.0000000e+00  -1.6448690e-01  -3.9591017e-01   2.1125016e-03  -5.2385249e-04  -3.0791388e-03
   0.0000000e+00  -1.6448690e-01  -3.5932641e-01   2.6123150e-03  -1.4885879e-04  -3.2087857e-03
   0.0000000e+00  -1.6448690e-01  -3.2183967e-01   3.1567233e-03   2.8154827e-04  -3.2628191e-03
   0.0000000e+00  -1.6448690e-01  -2.8352524e-01   3.7299073e-03   7.5531880e-04  -3.2237404e-03
   0.0000000e+00  -1.6448690e-01  -2.4446655e-01   4.3106884e-03   1.2536970e-03  -3.0770642e-03
   0.0000000e+00  -1.6448690e-01  -2.0475452e-01   4.8733166e-03   1.7518223e-03  -2.8135578e-03
   0.0000000e+00  -1.6448690e-01  -1.6448690e-01   5.3891271e-03   2.2202729e-03  -2.4314611e-03
   0.0000000e+00  -1.6448690e-01  -1.2376733e-01   5.8288534e-03   2.6277273e-03  -1.9379996e-03
   0.0000000e+00  -1.6448690e-01  -8.2704342e-02   6.1654603e-03   2.9443040e-03  -1.3499973e-03
   0.0000000e+00  -1.6448690e-01  -4.1410268e-02   6.3770051e-03   3.1452371e-03  -6.9314502e-04
   0.0000000e+00  -1.6448690e-01   0.0000000e+00   6.4491803e-03   3.2141253e-03   1.7760226e-14
   0.0000000e+00  -1.6448690e-01   4.1410268e-02   6.3770051e-03   3.1452371e-03   6.9314502e-04
   0.0000000e+00  -1.6448690e-01   8.2704342e-02   6.1654603e-03   2.9443040e-03   1.3499973e-03
   0.0000000e+00  -1.6448690e-01   1.2376733e-01   5.8288534e-03   2.6277273e-03   1.9379996e-03
   0.0000000e+00  -1.6448690e-01   1.6448690e-01   5.3891271e-03   2.2202729e-03   2.4314611e-03
   0.0000000e+00  -1.6448690e-01   2.0475452e-01   4.8733166e-03   1.7518223e-03   2.8135578e-03
   0.0000000e+00  -1.6448690e-01   2.4446655e-01   4.3106884e-03   1.2536970e-03   3.0770642e-03
   0.0000000e+00  -1.6448690e-01   2.8352524e-01   3.7299073e-03   7.5531880e-04   3.2237404e-03
   0.0000000e+00  -1.6448690e-01   3.2183967e-01   3.1567233e-03   2.8154827e-04   3.2628191e-03
   0.0000000e+00  -1.6448690e-01   3.5932641e-01   2.6123150e-03  -1.4885879e-04   3.2087857e-03
   0.0000000e+00  -1.6448690e-01   3.9591017e-01   2.1125016e-03  -5.2385249e-04   3.0791388e-03
   0.0000000e+00  -1.6448690e-01   4.3152416e-01   1.6676514e-03  -8.3767100e-04   2.8921730e-03
   0.0000000e+00  -1.6448690e-01   4.6611039e-01   1.2832733e-03  -1.0899526e-03   2.6653880e-03
   0.0000000e+00  -1.6448690e-01   4.9961977e-01   9.6095885e-04  -1.2843551e-03   2.4141928e-03
   0.0000000e+00  -1.6448690e-01   5.3201207e-01   6.9963142e-04  -1.4273081e-03   2.1513994e-03
   0.0000000e+00  -1.6448690e-01   5.6325577e-01   4.9677608e-04  -1.5266777e-03   1.8868469e-03
   0.0000000e+00  -1.6448690e-01   5.9332774e-01   3.4970183e-04  -1.5909063e-03   1.6277042e-03
   0.0000000e+00  -1.6448690e-01   6.2221291e-01   2.5655644e-04  -1.6281691e-03   1.3785818e-03
   0.0000000e+00  -1.6448690e-01   6.4990376e-01   2.1722453e-04  -1.6460692e-03   1.1422034e-03
   0.0000000e+00  -1.6448690e-01   6.7639983e-01   2.3379452e-04  -1.6512693e-03   9.1961996e-04
   0.0000000e+00  -1.6448690e-01   7.0170710e-01   3.1070086e-04  -1.6495990e-03   7.1097489e-04
   0.0000000e+00  -1.6448690e-01   7.2583741e-01   4.5402258e-04  -1.6459911e-03   5.1564664e-04
   0.0000000e+00  -1.6448690e-01   7.4880783e-01   6.6978511e-04  -1.6447844e-03   3.3302643e-04
   0.0000000e+00  -1.6448690e-01   7.7064005e-01   9.6010959e-04  -1.6496736e-03   1.6255820e-04
   0.0000000e+00  -1.6448690e-01   7.9135972e-01   1.3164105e-03  -1.6636598e-03   4.5154716e-06
   0.0000000e+00  -1.6448690e-01   8.1099590e-01   1.7081869e-03  -1.6880703e-03  -1.4009850e-04
   0.0000000e+00  -1.6448690e-01   8.2958044e-01   2.0690064e-03  -1.7207375e-03  -2.6886716e-04
   0.0000000e+00  -1.6448690e-01   8.4714748e-01   2.2851218e-03  -1.7526813e-03  -3.7840268e-04
   0.0000000e+00  -1.6448690e-01   8.6373293e-01   2.2004460e-03  -1.7645928e-03  -4.6409264e-04
   0.0000000e+00  -1.6448690e-01   8.7937402e-01   1.6519996e-03  -1.7253154e-03  -5.2135909e-04
   0.0000000e+00  -1.6448690e-01   8.9410886e-01   5.4076733e-04  -1.5965477e-03  -5.4622386e-04
   0.0000000e+00  -1.6448690e-01   9.0797606e-01  -1.0868149e-03  -1.3458153e-03  -5.3736989e-04
   0.0000000e+00  -1.6448690e-01   9.2101443e-01  -2.9936797e-03  -9.6502920e-04  -4.9662517e-04
   0.0000000e+00  -1.6448690e-01   9.3326267e-01  -4.7915218e-03  -4.8518735e-04  -4.3013354e-04
   0.0000000e+00  -1.6448690e-01   9.4475908e-01  -6.0639231e-03   2.3140057e-05  -3.4676360e-04
   0.0000000e+00  -1.6448690e-01   9.5554139e-01  -6.5211677e-03   4.6744547e-04  -2.5743639e-04
   0.0000000e+00  -1.6448690e-01   9.6564655e-01  -6.1002086e-03   7.6167682e-04  -1.7205387e-04
   0.0000000e+00  -1.6448690e-01   9.7511059e-01  -4.9633393e-03   8.5172543e-04  -9.9320300e-05
   0.0000000e+00  -1.6448690e-01   9.8396850e-01  -3.3982999e-03   7.2743388e-04  -4.4469878e-05
   0.0000000e+00  -1.6448690e-01   9.9225409e-01  -1.6873533e-03   4.2089339e-04  -1.1289056e-05
   0.0000000e+00  -1.6448690e-01   1.0000000e+00   0.0000000e+00   0.0000000e+00   0.0000000e+00
   0.0000000e+00  -1.2376733e-01  -1.0000000e+00   0.0000000e+00   0.0000000e+00   0.0000000e+00
   0.0000000e+00  -1.2376733e-01  -9.9225409e-01  -1.6847486e-03   3.2042244e-04   1.1555639e-05
   0.0000000e+00  -1.2376733e-01  -9.8396850e-01  -3.4024619e-03   5.5487394e-04   4.5562224e-05
   0.0000000e+00  -1.2376733e-01  -9.7511059e-01  -4.9849238e-03   6.5243127e-04   1.0185296e-04
   0.0000000e+00  -1.2376733e-01  -9.6564655e-01  -6.1485326e-03   5.8872852e-04   1.7674705e-04
   0.0000000e+00  -1.2376733e-01  -9.5554139e-01  -6.6010865e-03   3.7082592e-04   2.6507475e-04
   0.0000000e+00  -1.2376733e-01  -9.4475908e-01  -6.1731807e-03   3.8715987e-05   3.5811077e-04
   0.0000000e+00  -1.2376733e-01  -9.3326267e-01  -4.9198874e-03  -3.4342968e-04   4.4575340e-04
   0.0000000e+00  -1.2376733e-01  -9.2101443e-01  -3.1248578e-03  -7.0614186e-04   5.1669494e-04
   0.0000000e+00  -1.2376733e-01  -9.0797606e-01  -1.2026945e-03  -9.9592523e-04   5.6152698e-04
   0.0000000e+00  -1.2376733e-01  -8.9410886e-01   4.5523947e-04  -1.1886313e-03   5.7353766e-04
   0.0000000e+00  -1.2376733e-01  -8.7937402e-01   1.6054405e-03  -1.2893977e-03   5.5043617e-04
   0.0000000e+00  -1.2376733e-01  -8.6373293e-01   2.1943641e-03  -1.3218685e-03   4.9329541e-04
   0.0000000e+00  -1.2376733e-01  -8.4714748e-01   2.3156922e-03  -1.3144118e-03   4.0610785e-04
   0.0000000e+00  -1.2376733e-01  -8.2958044e-01   2.1299561e-03  -1.2903377e-03   2.9370237e-04
   0.0000000e+00  -1.2376733e-01  -8.1099590e-01   1.7933337e-03  -1.2642551e-03   1.6112590e-04
   0.0000000e+00  -1.2376733e-01  -7.9135972e-01   1.4210392e-03  -1.2430688e-03   1.2323433e-05
   0.0000000e+00  -1.2376733e-01  -7.7064005e-01   1.0811652e-03  -1.2285560e-03  -1.4964352e-04
   0.0000000e+00  -1.2376733e-01  -7.4880783e-01   8.0534239e-04  -1.2198319e-03  -3.2307566e-04
   0.0000000e+00  -1.2376733e-01  -7.2583741e-01   6.0252558e-04  -1.2147515e-03  -5.0696107e-04
   0.0000000e+00  -1.2376733e-01  -7.0170710e-01   4.7026108e-04  -1.2106686e-03  -7.0110942e-04
   0.0000000e+00  -1.2376733e-01  -6.7639983e-01   4.0161541e-04  -1.2045106e-03  -9.0538223e-04
   0.0000000e+00  -1.2376733e-01  -6.4990376e-01   3.8912436e-04  -1.1928309e-03  -1.1197023e-03
   0.0000000e+00  -1.2376733e-01  -6.2221291e-01   4.2654929e-04  -1.1716054e-03  -1.3432973e-03
   0.0000000e+00  -1.2376733e-01  -5.9332774e-01   5.0964142e-04  -1.1362949e-03  -1.5746401e-03
   0.0000000e+00  -1.2376733e-01  -5.6325577e-01   6.3608140e-04  -1.0817815e-03  -1.8107413e-03
   0.0000000e+00  -1.2376733e-01  -5.3201207e-01   8.0514969e-04  -1.0026476e-03  -2.0470634e-03
   0.0000000e+00  -1.2376733e-01  -4.9961977e-01   1.0170127e-03  -8.9338924e-04  -2.2769428e-03
   0.0000000e+00  -1.2376733e-01  -4.6611039e-01   1.2719714e-03  -7.4900436e-04  -2.4916193e-03
   0.0000000e+00  -1.2376733e-01  -4.3152416e-01   1.5695146e-03  -5.6555732e-04  -2.6800034e-03
   0.0000000e+00  -1.2376733e-01  -3.9591017e-01   1.9074648e-03  -3.4106419e-04  -2.8291122e-03
   0.0000000e+00  -1.2376733e-01  -3.5932641e-01   2.2811008e-03  -7.6279043e-05  -2.9245033e-03
   0.0000000e+00  -1.2376733e-01  -3.2183967e-01   2.6825497e-03   2.2442992e-04  -2.9514181e-03
   0.0000000e+00  -1.2376733e-01  -2.8352524e-01   3.1003912e-03   5.5256150e-04  -2.8960512e-03
   0.0000000e+00  -1.2376733e-01  -2.4446655e-01   3.5197601e-03   8.9525925e-04  -2.7473516e-03
   0.0000000e+00  -1.2376733e-01  -2.0475452e-01   3.9228734e-03   1.2357665e-03  -2.4987416e-03
   0.0000000e+00  -1.2376733e-01  -1.6448690e-01   4.2901576e-03   1.5544666e-03  -2.1498356e-03
   0.0000000e+00  -1.2376733e-01  -1.2376733e-01   4.6017689e-03   1.8306403e-03  -1.7075370e-03
   0.0000000e+00  -1.2376733e-01  -8.2704342e-02   4.8394757e-03   2.0446290e-03  -1.1864547e-03
   0.0000000e+00  -1.2376733e-01  -4.1410268e-02   4.9885247e-03   2.1802039e-03  -6.0824525e-04
   0.0000000e+00  -1.2376733e-01   0.0000000e+00   5.0393213e-03   2.2266426e-03   1.8072103e-14
   0.0000000e+00  -1.2376733e-01   4.1410268e-02   4.9885247e-03   2.1802039e-03   6.0824525e-04
   0.0000000e+00  -1.2376733e-01   8.2704342e-02   4.8394757e-03   2.0446290e-03   1.1864547e-03
   0.0000000e+00  -1.2376733e-01   1.2376733e-01   4.6017689e-03   1.8306403e-03   1.7075370e-03
   0.0000000e+00  -1.2376733e-01   1.6448690e-01   4.2901576e-03   1.5544666e-03   2.1498356e-03
   0.0000000e+00  -1.2376733e-01   2.0475452e-01   3.9228734e-03   1.2357665e-03   2.4987416e-03
   0.0000000e+00  -1.2376733e-01   2.4446655e-01   3.5197601e-03   8.9525925e-04   2.7473516e-03
   0.0000000e+00  -1.2376733e-01   2.8352524e-01   3.1003912e-03   5.5256150e-04   2.8960512e-03
   0.0000000e+00  -1.2376733e-01   3.2183967e-01   2.6825497e-03   2.2442992e-04   2.9514181e-03
   0.0000000e+00  -1.2376733e-01   3.5932641e-01   2.2811008e-03  -7.6279043e-05   2.9245033e-03
   0.0000000e+00  -1.2376733e-01   3.9591017e-01   1.9074648e-03  -3.4106419e-04   2.8291122e-03
   0.0000000e+00  -1.2376733e-01   4.3152416e-01   1.5695146e-03  -5.6555732e-04   2.6800034e-03
   0.0000000e+00  -1.2376733e-01   4.6611039e-01   1.2719714e-03  -7.4900436e-04   2.4916193e-03
   0.0000000e+00  -1.2376733e-01   4.9961977e-01   1.0170127e-03  -8.9338924e-04   2.2769428e-03
   0.0000000e+00  -1.2376733e-01   5.3201207e-01   8.0514969e-04  -1.0026476e-03   2.0470634e-03
   0.0000000e+00  -1.2376733e-01   5.6325577e-01   6.3608140e-04  -1.0817815e-03   1.8107413e-03
   0.0000000e+00  -1.2376733e-01   5.9332774e-01   5.0964142e-04  -1.1362949e-03   1.5746401e-03
   0.0000000e+00  -1.2376733e-01   6.2221291e-01   4.2654929e-04  -1.1716054e-03   1.3432973e-03
   0.0000000e+00  -1.2376733e-01   6.4990376e-01   3.8912436e-04  -1.1928309e-03   1.1197023e-03
   0.0000000e+00  -1.2376733e-01   6.7639983e-01   4.0161541e-04  -1.2045106e-03   9.0538223e-04
   0.0000000e+00  -1.2376733e-01   7.0170710e-01   4.7026108e-04  -1.2106686e-03   7.0110942e-04
   0.0000000e+00  -1.2376733e-01   7.2583741e-01   6.0252558e-04  -1.2147515e-03   5.0696107e-04
   0.0000000e+00  -1.2376733e-01   7.4880783e-01   8.0534239e-04  -1.2198319e-03   3.2307566e-04
   0.0000000e+00  -1.2376733e-01   7.7064005e-01   1.0811652e-03  -1.2285560e-03   1.4964352e-04
   0.0000000e+00  -1.2376733e-01   7.9135972e-01   1.4210392e-03  -1.2430688e-03  -1.2323433e-05
   0.0000000e+00  -1.2376733e-01   8.1099590e-01   1.7933337e-03  -1.2642551e-03  -1.6112590e-04
   0.0000000e+00  -1.2376733e-01   8.2958044e-01   2.1299561e-03  -1.2903377e-03  -2.9370237e-04
   0.0000000e+00  -1.2376733e-01   8.4714748e-01   2.3156922e-03  -1.3144118e-03  -4.0610785e-04
   0.0000000e+00  -1.2376733e-01   8.6373293e-01   2.1943641e-03  -1.3218685e-03  -4.9329541e-04
   0.0000000e+00  -1.2376733e-01   8.7937402e-01   1.6054405e-03  -1.2893977e-03  -5.5043617e-04
   0.0000000e+00  -1.2376733e-01   8.9410886e-01   4.5523947e-04  -1.1886313e-03  -5.7353766e-04
   0.0000000e+00  -1.2376733e-01   9.0797606e-01  -1.2026945e-03  -9.9592523e-04  -5.6152698e-04
   0.0000000e+00  -1.2376733e-01   9.2101443e-01  -3.1248578e-03  -7.0614186e-04  -5.1669494e-04
   0.0000000e+00  -1.2376733e-01   9.3326267e-01  -4.9198874e-03  -3.4342968e-04  -4.4575340e-04
   0.0000000e+00  -1.2376733e-01   9.4475908e-01  -6.1731807e-03   3.8715987e-05  -3.5811077e-04
   0.0000000e+00  -1.2376733e-01   9.5554139e-01  -6.6010865e-03   3.7082592e-04  -2.6507475e-04
   0.0000000e+00  -1.2376733e-01   9.6564655e-01  -6.1485326e-03   5.8872852e-04  -1.7674705e-04
   0.0000000e+00  -1.2376733e-01   9.7511059e-01  -4.9849238e-03   6.5243127e-04  -1.0185296e-04
   0.0000000e+00  -1.2376733e-01   9.8396850e-01  -3.4024619e-03   5.5487394e-04  -4.5562224e-05
   0.0000000e+00  -1.2376733e-01   9.9225409e-01  -1.6847486e-03   3.2042244e-04  -1.1555639e-05
   0.0000000e+00  -1.2376733e-01   1.0000000e+00   0.0000000e+00   0.0000000e+00   0.0000000e+00
   0.0000000e+00  -8.2704342e-02  -1.0000000e+00   0.0000000e+00   0.0000000e+00   0.0000000e+00
   0.0000000e+00  -8.2704342e-02  -9.9225409e-01  -1.6799820e-03   2.1605656e-04   1.1752552e-05
   0.0000000e+00  -8.2704342e-02  -9.8396850e-01  -3.4010795e-03   3.7470084e-04   4.6355943e-05
   0.0000000e+00  -8.2704342e-02  -9.7511059e-01  -4.9973594e-03   4.4201338e-04   1.0367124e-04
   0.0000000e+00  -8.2704342e-02  -9.6564655e-01  -6.1851661e-03   4.0160965e-04   1.8011620e-04
   0.0000000e+00  -8.2704342e-02  -9.5554139e-01  -6.6690605e-03   2.5790645e-04   2.7059617e-04
   0.0000000e+00  -8.2704342e-02  -9.4475908e-01  -6.2733091e-03   3.7246450e-05   3.6642288e-04
   0.0000000e+00  -8.2704342e-02  -9.3326267e-01  -5.0450131e-03  -2.1780102e-04   4.5739996e-04
   0.0000000e+00  -8.2704342e-02  -9.2101443e-01  -3.2609229e-03  -4.6090152e-04   5.3198896e-04
   0.0000000e+00  -8.2704342e-02  -9.0797606e-01  -1.3324033e-03  -6.5611889e-04   5.8041450e-04
   0.0000000e+00  -8.2704342e-02  -8.9410886e-01   3.4762556e-04  -7.8690421e-04   5.9555351e-04
   0.0000000e+00  -8.2704342e-02  -8.7937402e-01   1.5303105e-03  -8.5621054e-04   5.7474686e-04
   0.0000000e+00  -8.2704342e-02  -8.6373293e-01   2.1553926e-03  -8.7943493e-04   5.1883915e-04
   0.0000000e+00  -8.2704342e-02  -8.4714748e-01   2.3109541e-03  -8.7530158e-04   4.3176905e-04
   0.0000000e+00  -8.2704342e-02  -8.2958044e-01   2.1543977e-03  -8.5931571e-04   3.1848842e-04
   0.0000000e+00  -8.2704342e-02  -8.1099590e-01   1.8412158e-03  -8.4127708e-04   1.8430905e-04
   0.0000000e+00  -8.2704342e-02  -7.9135972e-01   1.4874704e-03  -8.2587336e-04   3.3546474e-05
   0.0000000e+00  -8.2704342e-02  -7.7064005e-01   1.1625841e-03  -8.1436726e-04  -1.3029235e-04
   0.0000000e+00  -8.2704342e-02  -7.4880783e-01   8.9928605e-04  -8.0622803e-04  -3.0501449e-04
   0.0000000e+00  -8.2704342e-02  -7.2583741e-01   7.0710871e-04  -8.0008277e-04  -4.8908157e-04
   0.0000000e+00  -8.2704342e-02  -7.0170710e-01   5.8363763e-04  -7.9423368e-04  -6.8177091e-04
   0.0000000e+00  -8.2704342e-02  -6.7639983e-01   5.2151158e-04  -7.8672527e-04  -8.8241827e-04
   0.0000000e+00  -8.2704342e-02  -6.4990376e-01   5.1243894e-04  -7.7538473e-04  -1.0904630e-03
   0.0000000e+00  -8.2704342e-02  -6.2221291e-01   5.4899751e-04  -7.5769780e-04  -1.3047106e-03
   0.0000000e+00  -8.2704342e-02  -5.9332774e-01   6.2544412e-04  -7.3085478e-04  -1.5233285e-03
   0.0000000e+00  -8.2704342e-02  -5.6325577e-01   7.3771250e-04  -6.9171622e-04  -1.7431798e-03
   0.0000000e+00  -8.2704342e-02  -5.3201207e-01   8.8317985e-04  -6.3699817e-04  -1.9598206e-03
   0.0000000e+00  -8.2704342e-02  -4.9961977e-01   1.0600845e-03  -5.6340779e-04  -2.1669838e-03
   0.0000000e+00  -8.2704342e-02  -4.6611039e-01   1.2669664e-03  -4.6801383e-04  -2.3566981e-03
   0.0000000e+00  -8.2704342e-02  -4.3152416e-01   1.5019572e-03  -3.4858657e-04  -2.5190974e-03
   0.0000000e+00  -8.2704342e-02  -3.9591017e-01   1.7622197e-03  -2.0413520e-04  -2.6428886e-03
   0.0000000e+00  -8.2704342e-02  -3.5932641e-01   2.0433723e-03  -3.5365584e-05  -2.7157304e-03
   0.0000000e+00  -8.2704342e-02  -3.2183967e-01   2.3391705e-03   1.5480632e-04  -2.7252674e-03
   0.0000000e+00  -8.2704342e-02  -2.8352524e-01   2.6413059e-03   3.6097276e-04  -2.6601788e-03
   0.0000000e+00  -8.2704342e-02  -2.4446655e-01   2.9395630e-03   5.7512479e-04  -2.5117006e-03
   0.0000000e+00  -8.2704342e-02  -2.0475452e-01   3.2221872e-03   7.8695542e-04  -2.2749972e-03
   0.0000000e+00  -8.2704342e-02  -1.6448690e-01   3.4766240e-03   9.8449894e-04  -1.9505507e-03
   0.0000000e+00  -8.2704342e-02  -1.2376733e-01   3.6904187e-03   1.1551947e-03  -1.5449864e-03
   0.0000000e+00  -8.2704342e-02  -8.2704342e-02   3.8523272e-03   1.2871760e-03  -1.0713647e-03
   0.0000000e+00  -8.2704342e-02  -4.1410268e-02   3.9533541e-03   1.3706776e-03  -5.4857800e-04
   0.0000000e+00  -8.2704342e-02   0.0000000e+00   3.9877017e-03   1.3992596e-03   1.8285658e-14
   0.0000000e+00  -8.2704342e-02   4.1410268e-02   3.9533541e-03   1.3706776e-03   5.4857801e-04
   0.0000000e+00  -8.2704342e-02   8.2704342e-02   3.8523272e-03   1.2871760e-03   1.0713647e-03
   0.0000000e+00  -8.2704342e-02   1.2376733e-01   3.6904187e-03   1.1551947e-03   1.5449864e-03
   0.0000000e+00  -8.2704342e-02   1.6448690e-01   3.4766240e-03   9.8449894e-04   1.9505507e-03
   0.0000000e+00  -8.2704342e-02   2.0475452e-01   3.2221872e-03   7.8695542e-04   2.2749972e-03
   0.0000000e+00  -8.2704342e-02   2.4446655e-01   2.9395630e-03   5.7512479e-04   2.5117006e-03
   0.0000000e+00  -8.2704342e-02   2.8352524e-01   2.6413059e-03   3.6097276e-04   2.6601788e-03
   0.0000000e+00  -8.2704342e-02   3.2183967e-01   2.3391705e-03   1.5480632e-04   2.7252674e-03
   0.0000000e+00  -8.2704342e-02   3.5932641e-01   2.0433723e-03  -3.5365584e-05   2.7157304e-03
   0.0000000e+00  -8.2704342e-02   3.9591017e-01   1.7622197e-03  -2.0413520e-04   2.6428886e-03
   0.0000000e+00  -8.2704342e-02   4.3152416e-01   1.5019572e-03  -3.4858657e-04   2.5190974e-03
   0.0000000e+00  -8.2704342e-02   4.6611039e-01   1.2669664e-03  -4.6801383e-04   2.3566981e-03
   0.0000000e+00  -8.2704342e-02   4.9961977e-01   1.0600845e-03  -5.6340779e-04   2.1669838e-03
   0.0000000e+00  -8.2704342e-02   5.3201207e-01   8.8317985e-04  -6.3699817e-04   1.9598206e-03
   0.0000000e+00  -8.2704342e-02   5.6325577e-01   7.3771250e-04  -6.9171622e-04   1.7431798e-03
   0.0000000e+00  -8.2704342e-02   5.9332774e-01   6.2544412e-04  -7.3085478e-04   1.5233285e-03
   0.0000000e+00  -8.2704342e-02   6.2221291e-01   5.4899751e-04  -7.5769780e-04   1.3047106e-03
   0.0000000e+00  -8.2704342e-02   6.4990376e-01   5.1243894e-04  -7.7538473e-04   1.0904630e-03
   0.0000000e+00  -8.2704342e-02   6.7639983e-01   5.2151158e-04  -7.8672527e-04   8.8241827e-04
   0.0000000e+00  -8.2704342e-02   7.0170710e-01   5.8363763e-04  -7.9423368e-04   6.8177091e-04
   0.0000000e+00  -8.2704342e-02   7.2583741e-01   7.0710871e-04  -8.0008277e-04   4.8908157e-04
   0.0000000e+00  -8.2704342e-02   7.4880783e-01   8.9928605e-04  -8.0622803e-04   3.0501449e-04
   0.0000000e+00  -8.2704342e-02   7.7064005e-01   1.1625841e-03  -8.1436726e-04   1.3029235e-04
   0.0000000e+00  -8.2704342e-02   7.9135972e-01   1.4874704e-03  -8.2587336e-04  -3.3546474e-05
   0.0000000e+00  -8.2704342e-02   8.1099590e-01   1.8412158e-03  -8.4127708e-04  -1.8430905e-04
   0.0000000e+00  -8.2704342e-02   8.2958044e-01   2.1543977e-03  -8.5931571e-04  -3.1848842e-04
   0.0000000e+00  -8.2704342e-02   8.4714748e-01   2.3109541e-03  -8.7530158e-04  -4.3176905e-04
   0.0000000e+00  -8.2704342e-02   8.6373293e-01   2.1553926e-03  -8.7943493e-04  -5.1883915e-04
   0.0000000e+00  -8.2704342e-02   8.7937402e-01   1.5303105e-03  -8.5621054e-04  -5.7474686e-04
   0.0000000e+00  -8.2704342e-02   8.9410886e-01   3.4762556e-04  -7.8690421e-04  -5.9555351e-04
   0.0000000e+00  -8.2704342e-02   9.0797606e-01  -1.3324033e-03  -6.5611889e-04  -5.8041450e-04
   0.0000000e+00  -8.2704342e-02   9.2101443e-01  -3.2609229e-03  -4.6090152e-04  -5.3198896e-04
   0.0000000e+00  -8.2704342e-02   9.3326267e-01  -5.0450131e-03  -2.1780102e-04  -4.5739996e-04
   0.0000000e+00  -8.2704342e-02   9.4475908e-01  -6.2733091e-03   3.7246450e-05  -3.6642288e-04
   0.0000000e+00  -8.2704342e-02   9.5554139e-01  -6.6690605e-03   2.5790645e-04  -2.7059617e-04
   0.0000000e+00  -8.2704342e-02   9.6564655e-01  -6.1851661e-03   4.0160965e-04  -1.8011620e-04
   0.0000000e+00  -8.2704342e-02   9.7511059e-01  -4.9973594e-03   4.4201338e-04  -1.0367124e-04
   0.0000000e+00  -8.2704342e-02   9.8396850e-01  -3.4010795e-03   3.7470084e-04  -4.6355943e-05
   0.0000000e+00  -8.2704342e-02   9.9225409e-01  -1.6799820e-03   2.1605656e-04  -1.1752552e-05
   0.0000000e+00  -8.2704342e-02   1.0000000e+00   0.0000000e+00   0.0000000e+00   0.0000000e+00
   0.0000000e+00  -4.1410268e-02  -1.0000000e+00   0.0000000e+00   0.0000000e+00   0.0000000e+00
   0.0000000e+00  -4.1410268e-02  -9.9225409e-01  -1.6758807e-03   1.0879424e-04   1.1870011e-05
   0.0000000e+00  -4.1410268e-02  -9.8396850e-01  -3.3983080e-03   1.8885318e-04   4.6828781e-05
   0.0000000e+00  -4.1410268e-02  -9.7511059e-01  -5.0032367e-03   2.2323213e-04   1.0474955e-04
   0.0000000e+00  -4.1410268e-02  -9.6564655e-01  -6.2073330e-03   2.0369708e-04   1.8211842e-04
   0.0000000e+00  -4.1410268e-02  -9.5554139e-01  -6.7132155e-03   1.3236469e-04   2.7389748e-04
   0.0000000e+00  -4.1410268e-02  -9.4475908e-01  -6.3409005e-03   2.2302922e-05   3.7144168e-04
   0.0000000e+00  -4.1410268e-02  -9.3326267e-01  -5.1318590e-03  -1.0527457e-04   4.6451760e-04
   0.0000000e+00  -4.1410268e-02  -9.2101443e-01  -3.3577308e-03  -2.2719848e-04   5.4146746e-04
   0.0000000e+00  -4.1410268e-02  -9.0797606e-01  -1.4271939e-03  -3.2541897e-04   5.9230459e-04
   0.0000000e+00  -4.1410268e-02  -8.9410886e-01   2.6615379e-04  -3.9152282e-04   6.0965837e-04
   0.0000000e+00  -4.1410268e-02  -8.7937402e-01   1.4699875e-03  -4.2683945e-04   5.9063497e-04
   0.0000000e+00  -4.1410268e-02  -8.6373293e-01   2.1194195e-03  -4.3895257e-04   5.3592124e-04
   0.0000000e+00  -4.1410268e-02  -8.4714748e-01   2.2985056e-03  -4.3716449e-04   4.4939817e-04
   0.0000000e+00  -4.1410268e-02  -8.2958044e-01   2.1622499e-03  -4.2921581e-04   3.3606864e-04
   0.0000000e+00  -4.1410268e-02  -8.1099590e-01   1.8654432e-03  -4.2002436e-04   2.0138433e-04
   0.0000000e+00  -4.1410268e-02  -7.9135972e-01   1.5245701e-03  -4.1195995e-04   4.9871260e-05
   0.0000000e+00  -4.1410268e-02  -7.7064005e-01   1.2098958e-03  -4.0567830e-04  -1.1470328e-04
   0.0000000e+00  -4.1410268e-02  -7.4880783e-01   9.5491087e-04  -4.0093299e-04  -2.8985215e-04
   0.0000000e+00  -4.1410268e-02  -7.2583741e-01   7.6960817e-04  -3.9705606e-04  -4.7372171e-04
   0.0000000e+00  -4.1410268e-02  -7.0170710e-01   6.5169838e-04  -3.9321983e-04  -6.6526983e-04
   0.0000000e+00  -4.1410268e-02  -6.7639983e-01   5.9364589e-04  -3.8847560e-04  -8.6351925e-04
   0.0000000e+00  -4.1410268e-02  -6.4990376e-01   5.8672384e-04  -3.8177531e-04  -1.0676243e-03
   0.0000000e+00  -4.1410268e-02  -6.2221291e-01   6.2284130e-04  -3.7191263e-04  -1.2761463e-03
   0.0000000e+00  -4.1410268e-02  -5.9332774e-01   6.9538072e-04  -3.5754707e-04  -1.4870819e-03
   0.0000000e+00  -4.1410268e-02  -5.6325577e-01   7.9923188e-04  -3.3718902e-04  -1.6972205e-03
   0.0000000e+00  -4.1410268e-02  -5.3201207e-01   9.3061657e-04  -3.0929199e-04  -1.9021901e-03
   0.0000000e+00  -4.1410268e-02  -4.9961977e-01   1.0865860e-03  -2.7231825e-04  -2.0959748e-03
   0.0000000e+00  -4.1410268e-02  -4.6611039e-01   1.2645777e-03  -2.2491777e-04  -2.2710852e-03
   0.0000000e+00  -4.1410268e-02  -4.3152416e-01   1.4618517e-03  -1.6608758e-04  -2.4183885e-03
   0.0000000e+00  -4.1410268e-02  -3.9591017e-01   1.6751123e-03  -9.5425318e-05  -2.5275931e-03
   0.0000000e+00  -4.1410268e-02  -3.5932641e-01   1.9001240e-03  -1.3339139e-05  -2.5875916e-03
   0.0000000e+00  -4.1410268e-02  -3.2183967e-01   2.1315791e-03   7.8715551e-05  -2.5874297e-03
   0.0000000e+00  -4.1410268e-02  -2.8352524e-01   2.3630280e-03   1.7811327e-04  -2.5172257e-03
   0.0000000e+00  -4.1410268e-02  -2.4446655e-01   2.5870820e-03   2.8101441e-04  -2.3695307e-03
   0.0000000e+00  -4.1410268e-02  -2.0475452e-01   2.7956909e-03   3.8251634e-04  -2.1405001e-03
   0.0000000e+00  -4.1410268e-02  -1.6448690e-01   2.9806477e-03   4.7695718e-04  -1.8310962e-03
   0.0000000e+00  -4.1410268e-02  -1.2376733e-01   3.1341023e-03   5.5841677e-04  -1.4477584e-03
   0.0000000e+00  -4.1410268e-02  -8.2704342e-02   3.2491845e-03   6.2131730e-04  -1.0026267e-03
   0.0000000e+00  -4.1410268e-02  -4.1410268e-02   3.3205147e-03   6.6107814e-04  -5.1297266e-04
   0.0000000e+00  -4.1410268e-02   0.0000000e+00   3.3446852e-03   6.7468199e-04   1.8391077e-14
   0.0000000e+00  -4.1410268e-02   4.1410268e-02   3.3205147e-03   6.6107814e-04   5.1297266e-04
   0.0000000e+00  -4.1410268e-02   8.2704342e-02   3.2491845e-03   6.2131730e-04   1.0026267e-03
   0.0000000e+00  -4.1410268e-02   1.2376733e-01   3.1341023e-03   5.5841677e-04   1.4477584e-03
   0.0000000e+00  -4.1410268e-02   1.6448690e-01   2.9806477e-03   4.7695718e-04   1.8310962e-03
   0.0000000e+00  -4.1410268e-02   2.0475452e-01   2.7956909e-03   3.8251634e-04   2.1405001e-03
   0.0000000e+00  -4.1410268e-02   2.4446655e-01   2.5870820e-03   2.8101441e-04   2.3695307e-03
   0.0000000e+00  -4.1410268e-02   2.8352524e-01   2.3630280e-03   1.7811327e-04   2.5172257e-03
   0.0000000e+00  -4.1410268e-02   3.2183967e-01   2.1315791e-03   7.8715551e-05   2.5874297e-03
   0.0000000e+00  -4.1410268e-02   3.5932641e-01   1.9001240e-03  -1.3339139e-05   2.5875916e-03
   0.0000000e+00  -4.1410268e-02   3.9591017e-01   1.6751123e-03  -9.5425318e-05   2.5275931e-03
   0.0000000e+00  -4.1410268e-02   4.3152416e-01   1.4618517e-03  -1.6608758e-04   2.4183885e-03
   0.0000000e+00  -4.1410268e-02   4.6611039e-01   1.2645777e-03  -2.2491777e-04   2.2710852e-03
   0.0000000e+00  -4.1410268e-02   4.9961977e-01   1.0865860e-03  -2.7231825e-04   2.0959748e-03
   0.0000000e+00  -4.1410268e-02   5.3201207e-01   9.3061657e-04  -3.0929199e-04   1.9021901e-03
   0.0000000e+00  -4.1410268e-02   5.6325577e-01   7.9923188e-04  -3.3718902e-04   1.6972205e-03
   0.0000000e+00  -4.1410268e-02   5.9332774e-01   6.9538072e-04  -3.5754707e-04   1.4870819e-03
   0.0000000e+00  -4.1410268e-02   6.2221291e-01   6.2284130e-04  -3.7191263e-04   1.2761463e-03
   0.0000000e+00  -4.1410268e-02   6.4990376e-01   5.8672384e-04  -3.8177531e-04   1.0676243e-03
   0.0000000e+00  -4.1410268e-02   6.7639983e-01   5.9364589e-04  -3.8847560e-04   8.6351925e-04
   0.0000000e+00  -4.1410268e-02   7.0170710e-01   6.5169838e-04  -3.9321983e-04   6.6526983e-04
   0.0000000e+00  -4.1410268e-02   7.2583741e-01   7.6960817e-04  -3.9705606e-04   4.7372171e-04
   0.0000000e+00  -4.1410268e-02   7.4880783e-01   9.5491087e-04  -4.0093299e-04   2.8985215e-04
   0.0000000e+00  -4.1410268e-02   7.7064005e-01   1.2098958e-03  -4.0567830e-04   1.1470328e-04
   0.0000000e+00  -4.1410268e-02   7.9135972e-01   1.5245701e-03  -4.1195995e-04  -4.9871260e-05
   0.0000000e+00  -4.1410268e-02   8.1099590e-01   1.8654432e-03  -4.2002436e-04  -2.0138433e-04
   0.0000000e+00  -4.1410268e-02   8.2958044e-01   2.1622499e-03  -4.2921581e-04  -3.3606864e-04
   0.0000000e+00  -4.1410268e-02   8.4714748e-01   2.2985056e-03  -4.3716449e-04  -4.4939817e-04
   0.0000000e+00  -4.1410268e-02   8.6373293e-01   2.1194195e-03  -4.3895257e-04  -5.3592124e-04
   0.0000000e+00  -4.1410268e-02   8.7937402e-01   1.4699875e-03  -4.2683945e-04  -5.9063497e-04
   0.0000000e+00  -4.1410268e-02   8.9410886e-01   2.6615379e-04  -3.9152282e-04  -6.0965837e-04
   0.0000000e+00  -4.1410268e-02   9.0797606e-01  -1.4271939e-03  -3.2541897e-04  -5.9230459e-04
   0.0000000e+00  -4.1410268e-02   9.2101443e-01  -3.3577308e-03  -2.2719848e-04  -5.4146746e-04
   0.0000000e+00  -4.1410268e-02   9.3326267e-01  -5.1318590e-03  -1.0527457e-04  -4.6451760e-04
   0.0000000e+00  -4.1410268e-02   9.4475908e-01  -6.3409005e-03   2.2302922e-05  -3.7144168e-04
   0.0000000e+00  -4.1410268e-02   9.5554139e-01  -6.7132155e-03   1.3236469e-04  -2.7389748e-04
   0.0000000e+00  -4.1410268e-02   9.6564655e-01  -6.2073330e-03   2.0369708e-04  -1.8211842e-04
   0.0000000e+00  -4.1410268e-02   9.7511059e-01  -5.0032367e-03   2.2323213e-04  -1.0474955e-04
   0.0000000e+00  -4.1410268e-02   9.8396850e-01  -3.3983080e-03   1.8885318e-04  -4.6828781e-05
   0.0000000e+00  -4.1410268e-02   9.9225409e-01  -1.6758807e-03   1.0879424e-04  -1.1870011e-05
   0.0000000e+00  -4.1410268e-02   1.0000000e+00   0.0000000e+00   0.0000000e+00   0.0000000e+00
   0.0000000e+00   0.0000000e+00  -1.0000000e+00   0.0000000e+00   0.0000000e+00   0.0000000e+00
   0.0000000e+00   0.0000000e+00  -9.9225409e-01  -1.6743297e-03   2.2523442e-16   1.1910333e-05
   0.0000000e+00   0.0000000e+00  -9.8396850e-01  -3.3970986e-03   4.0560088e-16   4.6988020e-05
   0.0000000e+00   0.0000000e+00  -9.7511059e-01  -5.0049766e-03   5.2094840e-16   1.0510955e-04
   0.0000000e+00   0.0000000e+00  -9.6564655e-01  -6.2147976e-03   5.5693422e-16   1.8278545e-04
   0.0000000e+00   0.0000000e+00  -9.5554139e-01  -6.7285351e-03   5.0819307e-16   2.7499879e-04
   0.0000000e+00   0.0000000e+00  -9.4475908e-01  -6.3647162e-03   3.8333960e-16   3.7312265e-04
   0.0000000e+00   0.0000000e+00  -9.3326267e-01  -5.1627957e-03   2.0589028e-16   4.6691479e-04
   0.0000000e+00   0.0000000e+00  -9.2101443e-01  -3.3925504e-03   8.8105695e-18   5.4468112e-04
   0.0000000e+00   0.0000000e+00  -9.0797606e-01  -1.4616389e-03  -1.7468843e-16   5.9636619e-04
   0.0000000e+00   0.0000000e+00  -8.9410886e-01   2.3615867e-04  -3.2285725e-16   6.1451694e-04
   0.0000000e+00   0.0000000e+00  -8.7937402e-01   1.4473185e-03  -4.2566172e-16   5.9615903e-04
   0.0000000e+00   0.0000000e+00  -8.6373293e-01   2.1053116e-03  -4.8702224e-16   5.4192320e-04
   0.0000000e+00   0.0000000e+00  -8.4714748e-01   2.2927417e-03  -5.1628839e-16   4.5566675e-04
   0.0000000e+00   0.0000000e+00  -8.2958044e-01   2.1637264e-03  -5.2761029e-16   3.4240544e-04
   0.0000000e+00   0.0000000e+00  -8.1099590e-01   1.8727729e-03  -5.2936318e-16   2.0763402e-04
   0.0000000e+00   0.0000000e+00  -7.9135972e-01   1.5364905e-03  -5.2531959e-16   5.5946198e-05
   0.0000000e+00   0.0000000e+00  -7.7064005e-01   1.2254313e-03  -5.2043150e-16  -1.0880566e-04
   0.0000000e+00   0.0000000e+00  -7.4880783e-01   9.7335585e-04  -5.1420114e-16  -2.8403730e-04
   0.0000000e+00   0.0000000e+00  -7.2583741e-01   7.9042881e-04  -5.0756786e-16  -4.6779070e-04
   0.0000000e+00   0.0000000e+00  -7.0170710e-01   6.7441958e-04  -4.9874101e-16  -6.5891799e-04
   0.0000000e+00   0.0000000e+00  -6.7639983e-01   6.1774835e-04  -4.8846901e-16  -8.5633870e-04
   0.0000000e+00   0.0000000e+00  -6.4990376e-01   6.1155381e-04  -4.7172566e-16  -1.0591137e-03
   0.0000000e+00   0.0000000e+00  -6.2221291e-01   6.4752956e-04  -4.5503789e-16  -1.2657253e-03
   0.0000000e+00   0.0000000e+00  -5.9332774e-01   7.1877105e-04  -4.3372134e-16  -1.4741156e-03
   0.0000000e+00   0.0000000e+00  -5.6325577e-01   8.1982184e-04  -4.1014022e-16  -1.6810524e-03
   0.0000000e+00   0.0000000e+00  -5.3201207e-01   9.4651775e-04  -3.7525237e-16  -1.8821902e-03
   0.0000000e+00   0.0000000e+00  -4.9961977e-01   1.0955112e-03  -3.4036546e-16  -2.0715986e-03
   0.0000000e+00   0.0000000e+00  -4.6611039e-01   1.2638670e-03  -2.9037089e-16  -2.2419488e-03
   0.0000000e+00   0.0000000e+00  -4.3152416e-01   1.4485481e-03  -2.4639144e-16  -2.3843504e-03
   0.0000000e+00   0.0000000e+00  -3.9591017e-01   1.6460984e-03  -1.8191814e-16  -2.4888405e-03
   0.0000000e+00   0.0000000e+00  -3.5932641e-01   1.8523239e-03  -1.1957439e-16  -2.5447150e-03
   0.0000000e+00   0.0000000e+00  -3.2183967e-01   2.0622246e-03  -5.3459031e-17  -2.5414756e-03
   0.0000000e+00   0.0000000e+00  -2.8352524e-01   2.2699690e-03   1.7625070e-17  -2.4697073e-03
   0.0000000e+00   0.0000000e+00  -2.4446655e-01   2.4691146e-03   8.5733890e-17  -2.3223860e-03
   0.0000000e+00   0.0000000e+00  -2.0475452e-01   2.6528559e-03   1.5152725e-16  -2.0959856e-03
   0.0000000e+00   0.0000000e+00  -1.6448690e-01   2.8144508e-03   2.1406396e-16  -1.7916199e-03
   0.0000000e+00   0.0000000e+00  -1.2376733e-01   2.9476035e-03   2.6321244e-16  -1.4156636e-03
   0.0000000e+00   0.0000000e+00  -8.2704342e-02   3.0469227e-03   3.0573291e-16  -9.7995436e-04
   0.0000000e+00   0.0000000e+00  -4.1410268e-02   3.1082529e-03   3.3489185e-16  -5.0123420e-04
   0.0000000e+00   0.0000000e+00   0.0000000e+00   3.1289957e-03   3.4588103e-16   1.8434982e-14
   0.0000000e+00   0.0000000e+00   4.1410268e-02   3.1082529e-03   3.3708250e-16   5.0123420e-04
   0.0000000e+00   0.0000000e+00   8.2704342e-02   3.0469227e-03   3.1507361e-16   9.7995436e-04
   0.0000000e+00   0.0000000e+00   1.2376733e-01   2.9476035e-03   2.7813891e-16   1.4156636e-03
   0.0000000e+00   0.0000000e+00   1.6448690e-01   2.8144508e-03   2.3832085e-16   1.7916199e-03
   0.0000000e+00   0.0000000e+00   2.0475452e-01   2.6528559e-03   1.7427204e-16   2.0959856e-03
   0.0000000e+00   0.0000000e+00   2.4446655e-01   2.4691146e-03   1.1473043e-16   2.3223860e-03
   0.0000000e+00   0.0000000e+00   2.8352524e-01   2.2699690e-03   3.9699046e-17   2.4697073e-03
   0.0000000e+00   0.0000000e+00   3.2183967e-01   2.0622246e-03  -2.8103932e-17   2.5414756e-03
   0.0000000e+00   0.0000000e+00   3.5932641e-01   1.8523239e-03  -9.7502819e-17   2.5447150e-03
   0.0000000e+00   0.0000000e+00   3.9591017e-01   1.6460984e-03  -1.5768624e-16   2.4888405e-03
   0.0000000e+00   0.0000000e+00   4.3152416e-01   1.4485481e-03  -2.1459749e-16   2.3843504e-03
   0.0000000e+00   0.0000000e+00   4.6611039e-01   1.2638670e-03  -2.6333244e-16   2.2419488e-03
   0.0000000e+00   0.0000000e+00   4.9961977e-01   1.0955112e-03  -3.1523459e-16   2.0715986e-03
   0.0000000e+00   0.0000000e+00   5.3201207e-01   9.4651775e-04  -3.5664203e-16   1.8821902e-03
   0.0000000e+00   0.0000000e+00   5.6325577e-01   8.1982184e-04  -3.9499515e-16   1.6810524e-03
   0.0000000e+00   0.0000000e+00   5.9332774e-01   7.1877105e-04  -4.1998507e-16   1.4741156e-03
   0.0000000e+00   0.0000000e+00   6.2221291e-01   6.4752956e-04  -4.4440178e-16   1.2657253e-03
   0.0000000e+00   0.0000000e+00   6.4990376e-01   6.1155381e-04  -4.6286909e-16   1.0591137e-03
   0.0000000e+00   0.0000000e+00   6.7639983e-01   6.1774835e-04  -4.8035327e-16   8.5633870e-04
   0.0000000e+00   0.0000000e+00   7.0170710e-01   6.7441958e-04  -4.9422318e-16   6.5891799e-04
   0.0000000e+00   0.0000000e+00   7.2583741e-01   7.9042881e-04  -5.0394580e-16   4.6779070e-04
   0.0000000e+00   0.0000000e+00   7.4880783e-01   9.7335585e-04  -5.1353709e-16   2.8403730e-04
   0.0000000e+00   0.0000000e+00   7.7064005e-01   1.2254313e-03  -5.2150887e-16   1.0880566e-04
   0.0000000e+00   0.0000000e+00   7.9135972e-01   1.5364905e-03  -5.2631945e-16  -5.5946198e-05
   0.0000000e+00   0.0000000e+00   8.1099590e-01   1.8727729e-03  -5.3111946e-16  -2.0763402e-04
   0.0000000e+00   0.0000000e+00   8.2958044e-01   2.1637264e-03  -5.3057024e-16  -3.4240544e-04
   0.0000000e+00   0.0000000e+00   8.4714748e-01   2.2927417e-03  -5.2136930e-16  -4.5566675e-04
   0.0000000e+00   0.0000000e+00   8.6373293e-01   2.1053116e-03  -4.9281149e-16  -5.4192320e-04
   0.0000000e+00   0.0000000e+00   8.7937402e-01   1.4473185e-03  -4.3469895e-16  -5.9615903e-04
   0.0000000e+00   0.0000000e+00   8.9410886e-01   2.3615867e-04  -3.3494633e-16  -6.1451694e-04
   0.0000000e+00   0.0000000e+00   9.0797606e-01  -1.4616389e-03  -1.9026633e-16  -5.9636619e-04
   0.0000000e+00   0.0000000e+00   9.2101443e-01  -3.3925504e-03  -9.6087884e-18  -5.4468112e-04
   0.0000000e+00   0.0000000e+00   9.3326267e-01  -5.1627957e-03   1.8537745e-16  -4.6691479e-04
   0.0000000e+00   0.0000000e+00   9.4475908e-01  -6.3647162e-03   3.6182879e-16  -3.7312265e-04
   0.0000000e+00   0.0000000e+00   9.5554139e-01  -6.7285351e-03   4.8799179e-16  -2.7499879e-04
   0.0000000e+00   0.0000000e+00   9.6564655e-01  -6.2147976e-03   5.3899745e-16  -1.8278545e-04
   0.0000000e+00   0.0000000e+00   9.7511059e-01  -5.0049766e-03   5.0663926e-16  -1.0510955e-04
   0.0000000e+00   0.0000000e+00   9.8396850e-01  -3.3970986e-03   3.9549778e-16  -4.6988020e-05
   0.0000000e+00   0.0000000e+00   9.9225409e-01  -1.6743297e-03   2.2002960e-16  -1.1910333e-05
   0.0000000e+00   0.0000000e+00   1.0000000e+00   0.0000000e+00   0.0000000e+00   0.0000000e+00
   0.0000000e+00   4.1410268e-02  -1.0000000e+00   0.0000000e+00   0.0000000e+00   0.0000000e+00
   0.0000000e+00   4.1410268e-02  -9.9225409e-01  -1.6758807e-03  -1.0879424e-04   1.1870011e-05
   0.0000000e+00   4.1410268e-02  -9.8396850e-01  -3.3983080e-03  -1.8885318e-04   4.6828781e-05
   0.0000000e+00   4.1410268e-02  -9.7511059e-01  -5.0032367e-03  -2.2323213e-04   1.0474955e-04
   0.0000000e+00   4.1410268e-02  -9.6564655e-01  -6.2073330e-03  -2.0369708e-04   1.8211842e-04
   0.0000000e+00   4.1410268e-02  -9.5554139e-01  -6.7132155e-03  -1.3236469e-04   2.7389748e-04
   0.0000000e+00   4.1410268e-02  -9.4475908e-01  -6.3409005e-03  -2.2302922e-05   3.7144168e-04
   0.0000000e+00   4.1410268e-02  -9.3326267e-01  -5.1318590e-03   1.0527457e-04   4.6451760e-04
   0.0000000e+00   4.1410268e-02  -9.2101443e-01  -3.3577308e-03   2.2719848e-04   5.4146746e-04
   0.0000000e+00   4.1410268e-02  -9.0797606e-01  -1.4271939e-03   3.2541897e-04   5.9230459e-04
   0.0000000e+00   4.1410268e-02  -8.9410886e-01   2.6615379e-04   3.9152282e-04   6.0965837e-04
   0.0000000e+00   4.1410268e-02  -8.7937402e-01   1.4699875e-03   4.2683945e-04   5.9063497e-04
   0.0000000e+00   4.1410268e-02  -8.6373293e-01   2.1194195e-03   4.3895257e-04   5.3592124e-04
   0.0000000e+00   4.1410268e-02  -8.4714748e-01   2.2985056e-03   4.3716449e-04   4.4939817e-04
   0.0000000e+00   4.1410268e-02  -8.2958044e-01   2.1622499e-03   4.2921581e-04   3.3606864e-04
   0.0000000e+00   4.1410268e-02  -8.1099590e-01   1.8654432e-03   4.2002436e-04   2.0138433e-04
   0.0000000e+00   4.1410268e-02  -7.9135972e-01   1.5245701e-03   4.1195995e-04   4.9871260e-05
   0.0000000e+00   4.1410268e-02  -7.7064005e-01   1.2098958e-03   4.0567830e-04  -1.1470328e-04
   0.0000000e+00   4.1410268e-02  -7.4880783e-01   9.5491087e-04   4.0093299e-04  -2.8985215e-04
   0.0000000e+00   4.1410268e-02  -7.2583741e-01   7.6960817e-04   3.9705606e-04  -4.7372171e-04
   0.0000000e+00   4.1410268e-02  -7.0170710e-01   6.5169838e-04   3.9321983e-04  -6.6526983e-04
   0.0000000e+00   4.1410268e-02  -6.7639983e-01   5.9364589e-04   3.8847560e-04  -8.6351925e-04
   0.0000000e+00   4.1410268e-02  -6.4990376e-01   5.8672384e-04   3.8177531e-04  -1.0676243e-03
   0.0000000e+00   4.1410268e-02  -6.2221291e-01   6.2284130e-04   3.7191263e-04  -1.2761463e-03
   0.0000000e+00   4.1410268e-02  -5.9332774e-01   6.9538072e-04   3.5754707e-04  -1.4870819e-03
   0.0000000e+00   4.1410268e-02  -5.6325577e-01   7.9923188e-04   3.3718902e-04  -1.6972205e-03
   0.0000000e+00   4.1410268e-02  -5.3201207e-01   9.3061657e-04   3.0929199e-04  -1.9021901e-03
   0.0000000e+00   4.1410268e-02  -4.9961977e-01   1.0865860e-03   2.7231825e-04  -2.0959748e-03
   0.0000000e+00   4.1410268e-02  -4.6611039e-01   1.2645777e-03   2.2491777e-04  -2.2710852e-03
   0.0000000e+00   4.1410268e-02  -4.3152416e-01   1.4618517e-03   1.6608758e-04  -2.4183885e-03
   0.0000000e+00   4.1410268e-02  -3.9591017e-01   1.6751123e-03   9.5425318e-05  -2.5275931e-03
   0.0000000e+00   4.1410268e-02  -3.5932641e-01   1.9001240e-03   1.3339139e-05  -2.5875916e-03
   0.0000000e+00   4.1410268e-02  -3.2183967e-01   2.1315791e-03  -7.8715551e-05  -2.5874297e-03
   0.0000000e+00   4.1410268e-02  -2.8352524e-01   2.3630280e-03  -1.7811327e-04  -2.5172257e-03
   0.0000000e+00   4.1410268e-02  -2.4446655e-01   2.5870820e-03  -2.8101441e-04  -2.3695307e-03
   0.0000000e+00   4.1410268e-02  -2.0475452e-01   2.7956909e-03  -3.8251634e-04  -2.1405001e-03
   0.0000000e+00   4.1410268e-02  -1.6448690e-01   2.9806477e-03  -4.7695718e-04  -1.8310962e-03
   0.0000000e+00   4.1410268e-02  -1.2376733e-01   3.1341023e-03  -5.5841677e-04  -1.4477584e-03
   0.0000000e+00   4.1410268e-02  -8.2704342e-02   3.2491845e-03  -6.2131730e-04  -1.0026267e-03
   0.0000000e+00   4.1410268e-02  -4.1410268e-02   3.3205147e-03  -6.6107814e-04  -5.1297266e-04
   0.0000000e+00   4.1410268e-02   0.0000000e+00   3.3446852e-03  -6.7468199e-04   1.8395444e-14
   0.0000000e+00   4.1410268e-02   4.1410268e-02   3.3205147e-03  -6.6107814e-04   5.1297266e-04
   0.0000000e+00   4.1410268e-02   8.2704342e-02   3.2491845e-03  -6.2131730e-04   1.0026267e-03
   0.0000000e+00   4.1410268e-02   1.2376733e-01   3.1341023e-03  -5.5841677e-04   1.4477584e-03
   0.0000000e+00   4.1410268e-02   1.6448690e-01   2.9806477e-03  -4.7695718e-04   1.8310962e-03
   0.0000000e+00   4.1410268e-02   2.0475452e-01   2.7956909e-03  -3.8251634e-04   2.1405001e-03
   0.0000000e+00   4.1410268e-02   2.4446655e-01   2.5870820e-03  -2.8101441e-04   2.3695307e-03
   0.0000000e+00   4.1410268e-02   2.8352524e-01   2.3630280e-03  -1.7811327e-04   2.5172257e-03
   0.0000000e+00   4.1410268e-02   3.2183967e-01   2.1315791e-03  -7.8715551e-05   2.5874297e-03
   0.0000000e+00   4.1410268e-02   3.5932641e-01   1.9001240e-03   1.3339139e-05   2.5875916e-03
   0.0000000e+00   4.1410268e-02   3.9591017e-01   1.6751123e-03   9.5425318e-05   2.5275931e-03
   0.0000000e+00   4.1410268e-02   4.3152416e-01   1.4618517e-03   1.6608758e-04   2.4183885e-03
   0.0000000e+00   4.1410268e-02   4.6611039e-01   1.2645777e-03   2.2491777e-04   2.2710852e-03
   0.0000000e+00   4.1410268e-02   4.9961977e-01   1.0865860e-03   2.7231825e-04   2.0959748e-03
   0.0000000e+00   4.1410268e-02   5.3201207e-01   9.3061657e-04   3.0929199e-04   1.9021901e-03
   0.0000000e+00   4.1410268e-02   5.6325577e-01   7.9923188e-04   3.3718902e-04   1.6972205e-03
   0.0000000e+00   4.1410268e-02   5.9332774e-01   6.9538072e-04   3.5754707e-04   1.4870819e-03
   0.0000000e+00   4.1410268e-02   6.2221291e-01   6.2284130e-04   3.7191263e-04   1.2761463e-03
   0.0000000e+00   4.1410268e-02   6.4990376e-01   5.8672384e-04   3.8177531e-04   1.0676243e-03
   0.0000000e+00   4.1410268e-02   6.7639983e-01   5.9364589e-04   3.8847560e-04   8.6351925e-04
   0.0000000e+00   4.1410268e-02   7.0170710e-01   6.5169838e-04   3.9321983e-04   6.6526983e-04
   0.0000000e+00   4.1410268e-02   7.2583741e-01   7.6960817e-04   3.9705606e-04   4.7372171e-04
   0.0000000e+00   4.1410268e-02   7.4880783e-01   9.5491087e-04   4.0093299e-04   2.8985215e-04
   0.0000000e+00   4.1410268e-02   7.7064005e-01   1.2098958e-03   4.0567830e-04   1.1470328e-04
   0.0000000e+00   4.1410268e-02   7.9135972e-01   1.5245701e-03   4.1195995e-04  -4.9871260e-05
   0.0000000e+00   4.1410268e-02   8.1099590e-01   1.8654432e-03   4.2002436e-04  -2.0138433e-04
   0.0000000e+00   4.1410268e-02   8.2958044e-01   2.1622499e-03   4.2921581e-04  -3.3606864e-04
   0.0000000e+00   4.1410268e-02   8.4714748e-01   2.2985056e-03   4.3716449e-04  -4.4939817e-04
   0.0000000e+00   4.1410268e-02   8.6373293e-01   2.1194195e-03   4.3895257e-04  -5.3592124e-04
   0.0000000e+00   4.1410268e-02   8.7937402e-01   1.4699875e-03   4.2683945e-04  -5.9063497e-04
   0.0000000e+00   4.1410268e-02   8.9410886e-01   2.6615379e-04   3.9152282e-04  -6.0965837e-04
   0.0000000e+00   4.1410268e-02   9.0797606e-01  -1.4271939e-03   3.2541897e-04  -5.9230459e-04
   0.0000000e+00   4.1410268e-02   9.2101443e-01  -3.3577308e-03   2.2719848e-04  -5.4146746e-04
   0.0000000e+00   4.1410268e-02   9.3326267e-01  -5.1318590e-03   1.0527457e-04  -4.6451760e-04
   0.0000000e+00   4.1410268e-02   9.4475908e-01  -6.3409005e-03  -2.2302922e-05  -3.7144168e-04
   0.0000000e+00   4.1410268e-02   9.5554139e-01  -6.7132155e-03  -1.3236469e-04  -2.7389748e-04
   0.0000000e+00   4.1410268e-02   9.6564655e-01  -6.2073330e-03  -2.0369708e-04  -1.8211842e-04
   0.0000000e+00   4.1410268e-02   9.7511059e-01  -5.0032367e-03  -2.2323213e-04  -1.0474955e-04
   0.0000000e+00   4.1410268e-02   9.8396850e-01  -3.3983080e-03  -1.8885318e-04  -4.6828781e-05
   0.0000000e+00   4.1410268e-02   9.9225409e-01  -1.6758807e-03  -1.0879424e-04  -1.1870011e-05
   0.0000000e+00   4.1410268e-02   1.0000000e+00   0.0000000e+00   0.0000000e+00   0.0000000e+00
   0.0000000e+00   8.2704342e-02  -1.0000000e+00   0.0000000e+00   0.0000000e+00   0.0000000e+00
   0.0000000e+00   8.2704342e-02  -9.9225409e-01  -1.6799820e-03  -2.1605656e-04   1.1752552e-05
   0.0000000e+00   8.2704342e-02  -9.8396850e-01  -3.4010795e-03  -3.7470084e-04   4.6355943e-05
   0.0000000e+00   8.2704342e-02  -9.7511059e-01  -4.9973594e-03  -4.4201338e-04   1.0367124e-04
   0.0000000e+00   8.2704342e-02  -9.6564655e-01  -6.1851661e-03  -4.0160965e-04   1.8011620e-04
   0.0000000e+00   8.2704342e-02  -9.5554139e-01  -6.6690605e-03  -2.5790645e-04   2.7059617e-04
   0.0000000e+00   8.2704342e-02  -9.4475908e-01  -6.2733091e-03  -3.7246450e-05   3.6642288e-04
   0.0000000e+00   8.2704342e-02  -9.3326267e-01  -5.0450131e-03   2.1780102e-04   4.5739996e-04
   0.0000000e+00   8.2704342e-02  -9.2101443e-01  -3.2609229e-03   4.6090152e-04   5.3198896e-04
   0.0000000e+00   8.2704342e-02  -9.0797606e-01  -1.3324033e-03   6.5611889e-04   5.8041450e-04
   0.0000000e+00   8.2704342e-02  -8.9410886e-01   3.4762556e-04   7.8690421e-04   5.9555351e-04
   0.0000000e+00   8.2704342e-02  -8.7937402e-01   1.5303105e-03   8.5621054e-04   5.7474686e-04
   0.0000000e+00   8.2704342e-02  -8.6373293e-01   2.1553926e-03   8.7943493e-04   5.1883915e-04
   0.0000000e+00   8.2704342e-02  -8.4714748e-01   2.3109541e-03   8.7530158e-04   4.3176905e-04
   0.0000000e+00   8.2704342e-02  -8.2958044e-01   2.1543977e-03   8.5931571e-04   3.1848842e-04
   0.0000000e+00   8.2704342e-02  -8.1099590e-01   1.8412158e-03   8.4127708e-04   1.8430905e-04
   0.0000000e+00   8.2704342e-02  -7.9135972e-01   1.4874704e-03   8.2587336e-04   3.3546474e-05
   0.0000000e+00   8.2704342e-02  -7.7064005e-01   1.1625841e-03   8.1436726e-04  -1.3029235e-04
   0.0000000e+00   8.2704342e-02  -7.4880783e-01   8.9928605e-04   8.0622803e-04  -3.0501449e-04
   0.0000000e+00   8.2704342e-02  -7.2583741e-01   7.0710871e-04   8.0008277e-04  -4.8908157e-04
   0.0000000e+00   8.2704342e-02  -7.0170710e-01   5.8363763e-04   7.9423368e-04  -6.8177091e-04
   0.0000000e+00   8.2704342e-02  -6.7639983e-01   5.2151158e-04   7.8672527e-04  -8.8241827e-04
   0.0000000e+00   8.2704342e-02  -6.4990376e-01   5.1243894e-04   7.7538473e-04  -1.0904630e-03
   0.0000000e+00   8.2704342e-02  -6.2221291e-01   5.4899751e-04   7.5769780e-04  -1.3047106e-03
   0.0000000e+00   8.2704342e-02  -5.9332774e-01   6.2544412e-04   7.3085478e-04  -1.5233285e-03
   0.0000000e+00   8.2704342e-02  -5.6325577e-01   7.3771250e-04   6.9171622e-04  -1.7431798e-03
   0.0000000e+00   8.2704342e-02  -5.3201207e-01   8.8317985e-04   6.3699817e-04  -1.9598206e-03
   0.0000000e+00   8.2704342e-02  -4.9961977e-01   1.0600845e-03   5.6340779e-04  -2.1669838e-03
   0.0000000e+00   8.2704342e-02  -4.6611039e-01   1.2669664e-03   4.6801383e-04  -2.3566981e-03
   0.0000000e+00   8.2704342e-02  -4.3152416e-01   1.5019572e-03   3.4858657e-04  -2.5190974e-03
   0.0000000e+00   8.2704342e-02  -3.9591017e-01   1.7622197e-03   2.0413520e-04  -2.6428886e-03
   0.0000000e+00   8.2704342e-02  -3.5932641e-01   2.0433723e-03   3.5365584e-05  -2.7157304e-03
   0.0000000e+00   8.2704342e-02  -3.2183967e-01   2.3391705e-03  -1.5480632e-04  -2.7252674e-03
   0.0000000e+00   8.2704342e-02  -2.8352524e-01   2.6413059e-03  -3.6097276e-04  -2.6601788e-03
   0.0000000e+00   8.2704342e-02  -2.4446655e-01   2.9395630e-03  -5.7512479e-04  -2.5117006e-03
   0.0000000e+00   8.2704342e-02  -2.0475452e-01   3.2221872e-03  -7.8695542e-04  -2.2749972e-03
   0.0000000e+00   8.2704342e-02  -1.6448690e-01   3.4766240e-03  -9.8449894e-04  -1.9505507e-03
   0.0000000e+00   8.2704342e-02  -1.2376733e-01   3.6904187e-03  -1.1551947e-03  -1.5449864e-03
   0.0000000e+00   8.2704342e-02  -8.2704342e-02   3.8523272e-03  -1.2871760e-03  -1.0713647e-03
   0.0000000e+00   8.2704342e-02  -4.1410268e-02   3.9533541e-03  -1.3706776e-03  -5.4857800e-04
   0.0000000e+00   8.2704342e-02   0.0000000e+00   3.9877017e-03  -1.3992596e-03   1.8295897e-14
   0.0000000e+00   8.2704342e-02   4.1410268e-02   3.9533541e-03  -1.3706776e-03   5.4857801e-04
   0.0000000e+00   8.2704342e-02   8.2704342e-02   3.8523272e-03  -1.2871760e-03   1.0713647e-03
   0.0000000e+00   8.2704342e-02   1.2376733e-01   3.6904187e-03  -1.1551947e-03   1.5449864e-03
   0.0000000e+00   8.2704342e-02   1.6448690e-01   3.4766240e-03  -9.8449894e-04   1.9505507e-03
   0.0000000e+00   8.2704342e-02   2.0475452e-01   3.2221872e-03  -7.8695542e-04   2.2749972e-03
   0.0000000e+00   8.2704342e-02   2.4446655e-01   2.9395630e-03  -5.7512479e-04   2.5117006e-03
   0.0000000e+00   8.2704342e-02   2.8352524e-01   2.6413059e-03  -3.6097276e-04   2.6601788e-03
   0.0000000e+00   8.2704342e-02   3.2183967e-01   2.3391705e-03  -1.5480632e-04   2.7252674e-03
   0.0000000e+00   8.2704342e-02   3.5932641e-01   2.0433723e-03   3.5365584e-05   2.7157304e-03
   0.0000000e+00   8.2704342e-02   3.9591017e-01   1.7622197e-03   2.0413520e-04   2.6428886e-03
   0.0000000e+00   8.2704342e-02   4.3152416e-01   1.5019572e-03   3.4858657e-04   2.5190974e-03
   0.0000000e+00   8.2704342e-02   4.6611039e-01   1.2669664e-03   4.6801383e-04   2.3566981e-03
   0.0000000e+00   8.2704342e-02   4.9961977e-01   1.0600845e-03   5.6340779e-04   2.1669838e-03
   0.0000000e+00   8.2704342e-02   5.3201207e-01   8.8317985e-04   6.3699817e-04   1.9598206e-03
   0.0000000e+00   8.2704342e-02   5.6325577e-01   7.3771250e-04   6.9171622e-04   1.7431798e-03
   0.0000000e+00   8.2704342e-02   5.9332774e-01   6.2544412e-04   7.3085478e-04   1.5233285e-03
   0.0000000e+00   8.2704342e-02   6.2221291e-01   5.4899751e-04   7.5769780e-04   1.3047106e-03
   0.0000000e+00   8.2704342e-02   6.4990376e-01   5.1243894e-04   7.7538473e-04   1.0904630e-03
   0.0000000e+00   8.2704342e-02   6.7639983e-01   5.2151158e-04   7.8672527e-04   8.8241827e-04
   0.0000000e+00   8.2704342e-02   7.0170710e-01   5.8363763e-04   7.9423368e-04   6.8177091e-04
   0.0000000e+00   8.2704342e-02   7.2583741e-01   7.0710871e-04   8.0008277e-04   4.8908157e-04
   0.0000000e+00   8.2704342e-02   7.4880783e-01   8.9928605e-04   8.0622803e-04   3.0501449e-04
   0.0000000e+00   8.2704342e-02   7.7064005e-01   1.1625841e-03   8.1436726e-04   1.3029235e-04
   0.0000000e+00   8.2704342e-02   7.9135972e-01   1.4874704e-03   8.2587336e-04  -3.3546474e-05
   0.0000000e+00   8.2704342e-02   8.1099590e-01   1.8412158e-03   8.4127708e-04  -1.8430905e-04
   0.0000000e+00   8.2704342e-02   8.2958044e-01   2.1543977e-03   8.5931571e-04  -3.1848842e-04
   0.0000000e+00   8.2704342e-02   8.4714748e-01   2.3109541e-03   8.7530158e-04  -4.3176905e-04
   0.0000000e+00   8.2704342e-02   8.6373293e-01   2.1553926e-03   8.7943493e-04  -5.1883915e-04
   0.0000000e+00   8.2704342e-02   8.7937402e-01   1.5303105e-03   8.5621054e-04  -5.7474686e-04
   0.0000000e+00   8.2704342e-02   8.9410886e-01   3.4762556e-04   7.8690421e-04  -5.9555351e-04
   0.0000000e+00   8.2704342e-02   9.0797606e-01  -1.3324033e-03   6.5611889e-04  -5.8041450e-04
   0.0000000e+00   8.2704342e-02   9.2101443e-01  -3.2609229e-03   4.6090152e-04  -5.3198896e-04
   0.0000000e+00   8.2704342e-02   9.3326267e-01  -5.0450131e-03   2.1780102e-04  -4.5739996e-04
   0.0000000e+00   8.2704342e-02   9.4475908e-01  -6.2733091e-03  -3.7246450e-05  -3.6642288e-04
   0.0000000e+00   8.2704342e-02   9.5554139e-01  -6.6690605e-03  -2.5790645e-04  -2.7059617e-04
   0.0000000e+00   8.2704342e-02   9.6564655e-01  -6.1851661e-03  -4.0160965e-04  -1.8011620e-04
   0.0000000e+00   8.2704342e-02   9.7511059e-01  -4.9973594e-03  -4.4201338e-04  -1.0367124e-04
   0.0000000e+00   8.2704342e-02   9.8396850e-01  -3.4010795e-03  -3.7470084e-04  -4.6355943e-05
   0.0000000e+00   8.2704342e-02   9.9225409e-01  -1.6799820e-03  -2.1605656e-04  -1.1752552e-05
   0.0000000e+00   8.2704342e-02   1.0000000e+00   0.0000000e+00   0.0000000e+00   0.0000000e+00
   0.0000000e+00   1.2376733e-01  -1.0000000e+00   0.0000000e+00   0.0000000e+00   0.0000000e+00
   0.0000000e+00   1.2376733e-01  -9.9225409e-01  -1.6847486e-03  -3.2042244e-04   1.1555639e-05
   0.0000000e+00   1.2376733e-01  -9.8396850e-01  -3.4024619e-03  -5.5487394e-04   4.5562224e-05
   0.0000000e+00   1.2376733e-01  -9.7511059e-01  -4.9849238e-03  -6.5243127e-04   1.0185296e-04
   0.0000000e+00   1.2376733e-01  -9.6564655e-01  -6.1485326e-03  -5.8872852e-04   1.7674705e-04
   0.0000000e+00   1.2376733e-01  -9.5554139e-01  -6.6010865e-03  -3.7082592e-04   2.6507475e-04
   0.0000000e+00   1.2376733e-01  -9.4475908e-01  -6.1731807e-03  -3.8715987e-05   3.5811077e-04
   0.0000000e+00   1.2376733e-01  -9.3326267e-01  -4.9198874e-03   3.4342968e-04   4.4575340e-04
   0.0000000e+00   1.2376733e-01  -9.2101443e-01  -3.1248578e-03   7.0614186e-04   5.1669494e-04
   0.0000000e+00   1.2376733e-01  -9.0797606e-01  -1.2026945e-03   9.9592523e-04   5.6152698e-04
   0.0000000e+00   1.2376733e-01  -8.9410886e-01   4.5523947e-04   1.1886313e-03   5.7353766e-04
   0.0000000e+00   1.2376733e-01  -8.7937402e-01   1.6054405e-03   1.2893977e-03   5.5043617e-04
   0.0000000e+00   1.2376733e-01  -8.6373293e-01   2.1943641e-03   1.3218685e-03   4.9329541e-04
   0.0000000e+00   1.2376733e-01  -8.4714748e-01   2.3156922e-03   1.3144118e-03   4.0610785e-04
   0.0000000e+00   1.2376733e-01  -8.2958044e-01   2.1299561e-03   1.2903377e-03   2.9370237e-04
   0.0000000e+00   1.2376733e-01  -8.1099590e-01   1.7933337e-03   1.2642551e-03   1.6112590e-04
   0.0000000e+00   1.2376733e-01  -7.9135972e-01   1.4210392e-03   1.2430688e-03   1.2323433e-05
   0.0000000e+00   1.2376733e-01  -7.7064005e-01   1.0811652e-03   1.2285560e-03  -1.4964352e-04
   0.0000000e+00   1.2376733e-01  -7.4880783e-01   8.0534239e-04   1.2198319e-03  -3.2307566e-04
   0.0000000e+00   1.2376733e-01  -7.2583741e-01   6.0252558e-04   1.2147515e-03  -5.0696107e-04
   0.0000000e+00   1.2376733e-01  -7.0170710e-01   4.7026108e-04   1.2106686e-03  -7.0110942e-04
   0.0000000e+00   1.2376733e-01  -6.7639983e-01   4.0161541e-04   1.2045106e-03  -9.0538223e-04
   0.0000000e+00   1.2376733e-01  -6.4990376e-01   3.8912436e-04   1.1928309e-03  -1.1197023e-03
   0.0000000e+00   1.2376733e-01  -6.2221291e-01   4.2654929e-04   1.1716054e-03  -1.3432973e-03
   0.0000000e+00   1.2376733e-01  -5.9332774e-01   5.0964142e-04   1.1362949e-03  -1.5746401e-03
   0.0000000e+00   1.2376733e-01  -5.6325577e-01   6.3608140e-04   1.0817815e-03  -1.8107413e-03
   0.0000000e+00   1.2376733e-01  -5.3201207e-01   8.0514969e-04   1.0026476e-03  -2.0470634e-03
   0.0000000e+00   1.2376733e-01  -4.9961977e-01   1.0170127e-03   8.9338924e-04  -2.2769428e-03
   0.0000000e+00   1.2376733e-01  -4.6611039e-01   1.2719714e-03   7.4900436e-04  -2.4916193e-03
   0.0000000e+00   1.2376733e-01  -4.3152416e-01   1.5695146e-03   5.6555732e-04  -2.6800034e-03
   0.0000000e+00   1.2376733e-01  -3.9591017e-01   1.9074648e-03   3.4106419e-04  -2.8291122e-03
   0.0000000e+00   1.2376733e-01  -3.5932641e-01   2.2811008e-03   7.6279043e-05  -2.9245033e-03
   0.0000000e+00   1.2376733e-01  -3.2183967e-01   2.6825497e-03  -2.2442992e-04  -2.9514181e-03
   0.0000000e+00   1.2376733e-01  -2.8352524e-01   3.1003912e-03  -5.5256150e-04  -2.8960512e-03
   0.0000000e+00   1.2376733e-01  -2.4446655e-01   3.5197601e-03  -8.9525925e-04  -2.7473516e-03
   0.0000000e+00   1.2376733e-01  -2.0475452e-01   3.9228734e-03  -1.2357665e-03  -2.4987416e-03
   0.0000000e+00   1.2376733e-01  -1.6448690e-01   4.2901576e-03  -1.5544666e-03  -2.1498356e-03
   0.0000000e+00   1.2376733e-01  -1.2376733e-01   4.6017689e-03  -1.8306403e-03  -1.7075370e-03
   0.0000000e+00   1.2376733e-01  -8.2704342e-02   4.8394757e-03  -2.0446290e-03  -1.1864547e-03
   0.0000000e+00   1.2376733e-01  -4.1410268e-02   4.9885247e-03  -2.1802039e-03  -6.0824525e-04
   0.0000000e+00   1.2376733e-01   0.0000000e+00   5.0393213e-03  -2.2266426e-03   1.8081751e-14
   0.0000000e+00   1.2376733e-01   4.1410268e-02   4.9885247e-03  -2.1802039e-03   6.0824525e-04
   0.0000000e+00   1.2376733e-01   8.2704342e-02   4.8394757e-03  -2.0446290e-03   1.1864547e-03
   0.0000000e+00   1.2376733e-01   1.2376733e-01   4.6017689e-03  -1.8306403e-03   1.7075370e-03
   0.0000000e+00   1.2376733e-01   1.6448690e-01   4.2901576e-03  -1.5544666e-03   2.1498356e-03
   0.0000000e+00   1.2376733e-01   2.0475452e-01   3.9228734e-03  -1.2357665e-03   2.4987416e-03
   0.0000000e+00   1.2376733e-01   2.4446655e-01   3.5197601e-03  -8.9525925e-04   2.7473516e-03
   0.0000000e+00   1.2376733e-01   2.8352524e-01   3.1003912e-03  -5.5256150e-04   2.8960512e-03
   0.0000000e+00   1.2376733e-01   3.2183967e-01   2.6825497e-03  -2.2442992e-04   2.9514181e-03
   0.0000000e+00   1.2376733e-01   3.5932641e-01   2.2811008e-03   7.6279043e-05   2.9245033e-03
   0.0000000e+00   1.2376733e-01   3.9591017e-01   1.9074648e-03   3.4106419e-04   2.8291122e-03
   0.0000000e+00   1.2376733e-01   4.3152416e-01   1.5695146e-03   5.6555732e-04   2.6800034e-03
   0.0000000e+00   1.2376733e-01   4.6611039e-01   1.2719714e-03   7.4900436e-04   2.4916193e-03
   0.0000000e+00   1.2376733e-01   4.9961977e-01   1.0170127e-03   8.9338924e-04   2.2769428e-03
   0.0000000e+00   1.2376733e-01   5.3201207e-01   8.0514969e-04   1.0026476e-03   2.0470634e-03
   0.0000000e+00   1.2376733e-01   5.6325577e-01   6.3608140e-04   1.0817815e-03   1.8107413e-03
   0.0000000e+00   1.2376733e-01   5.9332774e-01   5.0964142e-04   1.1362949e-03   1.5746401e-03
   0.0000000e+00   1.2376733e-01   6.2221291e-01   4.2654929e-04   1.1716054e-03   1.3432973e-03
   0.0000000e+00   1.2376733e-01   6.4990376e-01   3.8912436e-04   1.1928309e-03   1.1197023e-03
   0.0000000e+00   1.2376733e-01   6.7639983e-01   4.0161541e-04   1.2045106e-03   9.0538223e-04
   0.0000000e+00   1.2376733e-01   7.0170710e-01   4.7026108e-04   1.2106686e-03   7.0110942e-04
   0.0000000e+00   1.2376733e-01   7.2583741e-01   6.0252558e-04   1.2147515e-03   5.0696107e-04
   0.0000000e+00   1.2376733e-01   7.4880783e-01   8.0534239e-04   1.2198319e-03   3.2307566e-04
   0.0000000e+00   1.2376733e-01   7.7064005e-01   1.0811652e-03   1.2285560e-03   1.4964352e-04
   0.0000000e+00   1.2376733e-01   7.9135972e-01   1.4210392e-03   1.2430688e-03  -1.2323433e-05
   0.0000000e+00   1.2376733e-01   8.1099590e-01   1.7933337e-03   1.2642551e-03  -1.6112590e-04
   0.0000000e+00   1.2376733e-01   8.2958044e-01   2.1299561e-03   1.2903377e-03  -2.9370237e-04
   0.0000000e+00   1.2376733e-01   8.4714748e-01   2.3156922e-03   1.3144118e-03  -4.0610785e-04
   0.0000000e+00   1.2376733e-01   8.6373293e-01   2.1943641e-03   1.3218685e-03  -4.9329541e-04
   0.0000000e+00   1.2376733e-01   8.7937402e-01   1.6054405e-03   1.2893977e-03  -5.5043617e-04
   0.0000000e+00   1.2376733e-01   8.9410886e-01   4.5523947e-04   1.1886313e-03  -5.7353766e-04
   0.0000000e+00   1.2376733e-01   9.0797606e-01  -1.2026945e-03   9.9592523e-04  -5.6152698e-04
   0.0000000e+00   1.2376733e-01   9.2101443e-01  -3.1248578e-03   7.0614186e-04  -5.1669494e-04
   0.0000000e+00   1.2376733e-01   9.3326267e-01  -4.9198874e-03   3.4342968e-04  -4.4575340e-04
   0.0000000e+00   1.2376733e-01   9.4475908e-01  -6.1731807e-03  -3.8715987e-05  -3.5811077e-04
   0.0000000e+00   1.2376733e-01   9.5554139e-01  -6.6010865e-03  -3.7082592e-04  -2.6507475e-04
   0.0000000e+00   1.2376733e-01   9.6564655e-01  -6.1485326e-03  -5.8872852e-04  -1.7674705e-04
   0.0000000e+00   1.2376733e-01   9.7511059e-01  -4.9849238e-03  -6.5243127e-04  -1.0185296e-04
   0.0000000e+00   1.2376733e-01   9.8396850e-01  -3.4024619e-03  -5.5487394e-04  -4.5562224e-05
   0.0000000e+00   1.2376733e-01   9.9225409e-01  -1.6847486e-03  -3.2042244e-04  -1.1555639e-05
   0.0000000e+00   1.2376733e-01   1.0000000e+00   0.0000000e+00   0.0000000e+00   0.0000000e+00
   0.0000000e+00   1.6448690e-01  -1.0000000e+00   0.0000000e+00   0.0000000e+00   0.0000000e+00
   0.0000000e+00   1.6448690e-01  -9.9225409e-01  -1.6873533e-03  -4.2089339e-04   1.1289056e-05
   0.0000000e+00   1.6448690e-01  -9.8396850e-01  -3.3982999e-03  -7.2743388e-04   4.4469878e-05
   0.0000000e+00   1.6448690e-01  -9.7511059e-01  -4.9633393e-03  -8.5172543e-04   9.9320300e-05
   0.0000000e+00   1.6448690e-01  -9.6564655e-01  -6.1002086e-03  -7.6167682e-04   1.7205387e-04
   0.0000000e+00   1.6448690e-01  -9.5554139e-01  -6.5211677e-03  -4.6744547e-04   2.5743639e-04
   0.0000000e+00   1.6448690e-01  -9.4475908e-01  -6.0639231e-03  -2.3140057e-05   3.4676360e-04
   0.0000000e+00   1.6448690e-01  -9.3326267e-01  -4.7915218e-03   4.8518735e-04   4.3013354e-04
   0.0000000e+00   1.6448690e-01  -9.2101443e-01  -2.9936797e-03   9.6502920e-04   4.9662517e-04
   0.0000000e+00   1.6448690e-01  -9.0797606e-01  -1.0868149e-03   1.3458153e-03   5.3736989e-04
   0.0000000e+00   1.6448690e-01  -8.9410886e-01   5.4076733e-04   1.5965477e-03   5.4622386e-04
   0.0000000e+00   1.6448690e-01  -8.7937402e-01   1.6519996e-03   1.7253154e-03   5.2135909e-04
   0.0000000e+00   1.6448690e-01  -8.6373293e-01   2.2004460e-03   1.7645928e-03   4.6409264e-04
   0.0000000e+00   1.6448690e-01  -8.4714748e-01   2.2851218e-03   1.7526813e-03   3.7840268e-04
   0.0000000e+00   1.6448690e-01  -8.2958044e-01   2.0690064e-03   1.7207375e-03   2.6886716e-04
   0.0000000e+00   1.6448690e-01  -8.1099590e-01   1.7081869e-03   1.6880703e-03   1.4009850e-04
   0.0000000e+00   1.6448690e-01  -7.9135972e-01   1.3164105e-03   1.6636598e-03  -4.5154716e-06
   0.0000000e+00   1.6448690e-01  -7.7064005e-01   9.6010959e-04   1.6496736e-03  -1.6255820e-04
   0.0000000e+00   1.6448690e-01  -7.4880783e-01   6.6978511e-04   1.6447844e-03  -3.3302643e-04
   0.0000000e+00   1.6448690e-01  -7.2583741e-01   4.5402258e-04   1.6459911e-03  -5.1564664e-04
   0.0000000e+00   1.6448690e-01  -7.0170710e-01   3.1070086e-04   1.6495990e-03  -7.1097489e-04
   0.0000000e+00   1.6448690e-01  -6.7639983e-01   2.3379452e-04   1.6512693e-03  -9.1961996e-04
   0.0000000e+00   1.6448690e-01  -6.4990376e-01   2.1722453e-04   1.6460692e-03  -1.1422034e-03
   0.0000000e+00   1.6448690e-01  -6.2221291e-01   2.5655644e-04   1.6281691e-03  -1.3785818e-03
   0.0000000e+00   1.6448690e-01  -5.9332774e-01   3.4970183e-04   1.5909063e-03  -1.6277042e-03
   0.0000000e+00   1.6448690e-01  -5.6325577e-01   4.9677608e-04   1.5266777e-03  -1.8868469e-03
   0.0000000e+00   1.6448690e-01  -5.3201207e-01   6.9963142e-04   1.4273081e-03  -2.1513994e-03
   0.0000000e+00   1.6448690e-01  -4.9961977e-01   9.6095885e-04   1.2843551e-03  -2.4141928e-03
   0.0000000e+00   1.6448690e-01  -4.6611039e-01   1.2832733e-03   1.0899526e-03  -2.6653880e-03
   0.0000000e+00   1.6448690e-01  -4.3152416e-01   1.6676514e-03   8.3767100e-04  -2.8921730e-03
   0.0000000e+00   1.6448690e-01  -3.9591017e-01   2.1125016e-03   5.2385249e-04  -3.0791388e-03
   0.0000000e+00   1.6448690e-01  -3.5932641e-01   2.6123150e-03   1.4885879e-04  -3.2087857e-03
   0.0000000e+00   1.6448690e-01  -3.2183967e-01   3.1567233e-03  -2.8154827e-04  -3.2628191e-03
   0.0000000e+00   1.6448690e-01  -2.8352524e-01   3.7299073e-03  -7.5531880e-04  -3.2237404e-03
   0.0000000e+00   1.6448690e-01  -2.4446655e-01   4.3106884e-03  -1.2536970e-03  -3.0770642e-03
   0.0000000e+00   1.6448690e-01  -2.0475452e-01   4.8733166e-03  -1.7518223e-03  -2.8135578e-03
   0.0000000e+00   1.6448690e-01  -1.6448690e-01   5.3891271e-03  -2.2202729e-03  -2.4314611e-03
   0.0000000e+00   1.6448690e-01  -1.2376733e-01   5.8288534e-03  -2.6277273e-03  -1.9379996e-03
   0.0000000e+00   1.6448690e-01  -8.2704342e-02   6.1654603e-03  -2.9443040e-03  -1.3499973e-03
   0.0000000e+00   1.6448690e-01  -4.1410268e-02   6.3770051e-03  -3.1452371e-03  -6.9314502e-04
   0.0000000e+00   1.6448690e-01   0.0000000e+00   6.4491803e-03  -3.2141253e-03   1.7782473e-14
   0.0000000e+00   1.6448690e-01   4.1410268e-02   6.3770051e-03  -3.1452371e-03   6.9314502e-04
   0.0000000e+00   1.6448690e-01   8.2704342e-02   6.1654603e-03  -2.9443040e-03   1.3499973e-03
   0.0000000e+00   1.6448690e-01   1.2376733e-01   5.8288534e-03  -2.6277273e-03   1.9379996e-03
   0.0000000e+00   1.6448690e-01   1.6448690e-01   5.3891271e-03  -2.2202729e-03   2.4314611e-03
   0.0000000e+00   1.6448690e-01   2.0475452e-01   4.8733166e-03  -1.7518223e-03   2.8135578e-03
   0.0000000e+00   1.6448690e-01   2.4446655e-01   4.3106884e-03  -1.2536970e-03   3.0770642e-03
   0.0000000e+00   1.6448690e-01   2.8352524e-01   3.7299073e-03  -7.5531880e-04   3.2237404e-03
   0.0000000e+00   1.6448690e-01   3.2183967e-01   3.1567233e-03  -2.8154827e-04   3.2628191e-03
   0.0000000e+00   1.6448690e-01   3.5932641e-01   2.6123150e-03   1.4885879e-04   3.2087857e-03
   0.0000000e+00   1.6448690e-01   3.9591017e-01   2.1125016e-03   5.2385249e-04   3.0791388e-03
   0.0000000e+00   1.6448690e-01   4.3152416e-01   1.6676514e-03   8.3767100e-04   2.8921730e-03
   0.0000000e+00   1.6448690e-01   4.6611039e-01   1.2832733e-03   1.0899526e-03   2.6653880e-03
   0.0000000e+00   1.6448690e-01   4.9961977e-01   9.6095885e-04   1.2843551e-03   2.4141928e-03
   0.0000000e+00   1.6448690e-01   5.3201207e-01   6.9963142e-04   1.4273081e-03   2.1513994e-03
   0.0000000e+00   1.6448690e-01   5.6325577e-01   4.9677608e-04   1.5266777e-03   1.8868469e-03
   0.0000000e+00   1.6448690e-01   5.9332774e-01   3.4970183e-04   1.5909063e-03   1.6277042e-03
   0.0000000e+00   1.6448690e-01   6.2221291e-01   2.5655644e-04   1.6281691e-03   1.3785818e-03
   0.0000000e+00   1.6448690e-01   6.4990376e-01   2.1722453e-04   1.6460692e-03   1.1422034e-03
   0.0000000e+00   1.6448690e-01   6.7639983e-01   2.3379452e-04   1.6512693e-03   9.1961996e-04
   0.0000000e+00   1.6448690e-01   7.0170710e-01   3.1070086e-04   1.6495990e-03   7.1097489e-04
   0.0000000e+00   1.6448690e-01   7.2583741e-01   4.5402258e-04   1.6459911e-03   5.1564664e-04
   0.0000000e+00   1.6448690e-01   7.4880783e-01   6.6978511e-04   1.6447844e-03   3.3302643e-04
   0.0000000e+00   1.6448690e-01   7.7064005e-01   9.6010959e-04   1.6496736e-03   1.6255820e-04
   0.0000000e+00   1.6448690e-01   7.9135972e-01   1.3164105e-03   1.6636598e-03   4.5154716e-06
   0.0000000e+00   1.6448690e-01   8.1099590e-01   1.7081869e-03   1.6880703e-03  -1.4009850e-04
   0.0000000e+00   1.6448690e-01   8.2958044e-01   2.0690064e-03   1.7207375e-03  -2.6886716e-04
   0.0000000e+00   1.6448690e-01   8.4714748e-01   2.2851218e-03   1.7526813e-03  -3.7840268e-04
   0.0000000e+00   1.6448690e-01   8.6373293e-01   2.2004460e-03   1.7645928e-03  -4.6409264e-04
   0.0000000e+00   1.6448690e-01   8.7937402e-01   1.6519996e-03   1.7253154e-03  -5.2135909e-04
   0.0000000e+00   1.6448690e-01   8.9410886e-01   5.4076733e-04   1.5965477e-03  -5.4622386e-04
   0.0000000e+00   1.6448690e-01   9.0797606e-01  -1.0868149e-03   1.3458153e-03  -5.3736989e-04
   0.0000000e+00   1.6448690e-01   9.2101443e-01  -2.9936797e-03   9.6502920e-04  -4.9662517e-04
   0.0000000e+00   1.6448690e-01   9.3326267e-01  -4.7915218e-03   4.8518735e-04  -4.3013354e-04
   0.0000000e+00   1.6448690e-01   9.4475908e-01  -6.0639231e-03  -2.3140057e-05  -3.4676360e-04
   0.0000000e+00   1.6448690e-01   9.5554139e-01  -6.5211677e-03  -4.6744547e-04  -2.5743639e-04
   0.0000000e+00   1.6448690e-01   9.6564655e-01  -6.1002086e-03  -7.6167682e-04  -1.7205387e-04
   0.0000000e+00   1.6448690e-01   9.7511059e-01  -4.9633393e-03  -8.5172543e-04  -9.9320300e-05
   0.0000000e+00   1.6448690e-01   9.8396850e-01  -3.3982999e-03  -7.2743388e-04  -4.4469878e-05
   0.0000000e+00   1.6448690e-01   9.9225409e-01  -1.6873533e-03  -4.2089339e-04  -1.1289056e-05
   0.0000000e+00   1.6448690e-01   1.0000000e+00   0.0000000e+00   0.0000000e+00   0.0000000e+00
   0.0000000e+00   2.0475452e-01  -1.0000000e+00   0.0000000e+00   0.0000000e+00   0.0000000e+00
   0.0000000e+00   2.0475452e-01  -9.9225409e-01  -1.6838662e-03  -5.1709936e-04   1.0965529e-05
   0.0000000e+00   2.0475452e-01  -9.8396850e-01  -3.3831227e-03  -8.9169236e-04   4.3123843e-05
   0.0000000e+00   2.0475452e-01  -9.7511059e-01  -4.9300784e-03  -1.0390832e-03   9.6153513e-05
   0.0000000e+00   2.0475452e-01  -9.6564655e-01  -6.0463893e-03  -9.1979320e-04   1.6618589e-04
   0.0000000e+00   2.0475452e-01  -9.5554139e-01  -6.4497939e-03  -5.4755805e-04   2.4797137e-04
   0.0000000e+00   2.0475452e-01  -9.4475908e-01  -5.9838436e-03   8.9647802e-06   3.3295254e-04
   0.0000000e+00   2.0475452e-01  -9.3326267e-01  -4.7159771e-03   6.4164649e-04   4.1159184e-04
   0.0000000e+00   2.0475452e-01  -9.2101443e-01  -2.9371634e-03   1.2351591e-03   4.7356353e-04
   0.0000000e+00   2.0475452e-01  -9.0797606e-01  -1.0612778e-03   1.7024768e-03   5.1072566e-04
   0.0000000e+00   2.0475452e-01  -8.9410886e-01   5.2878892e-04   2.0066317e-03   5.1763954e-04
   0.0000000e+00   2.0475452e-01  -8.7937402e-01   1.6021983e-03   2.1595286e-03   4.9297358e-04
   0.0000000e+00   2.0475452e-01  -8.6373293e-01   2.1173778e-03   2.2031122e-03   4.3822620e-04
   0.0000000e+00   2.0475452e-01  -8.4714748e-01   2.1755878e-03   2.1859185e-03   3.5720642e-04
   0.0000000e+00   2.0475452e-01  -8.2958044e-01   1.9394519e-03   2.1469761e-03   2.5404276e-04
   0.0000000e+00   2.0475452e-01  -8.1099590e-01   1.5630915e-03   2.1101558e-03   1.3269127e-04
   0.0000000e+00   2.0475452e-01  -7.9135972e-01   1.1579421e-03   2.0863517e-03  -4.2292600e-06
   0.0000000e+00   2.0475452e-01  -7.7064005e-01   7.8874723e-04   2.0779904e-03  -1.5515502e-04
   0.0000000e+00   2.0475452e-01  -7.4880783e-01   4.8535609e-04   2.0832206e-03  -3.1997457e-04
   0.0000000e+00   2.0475452e-01  -7.2583741e-01   2.5671528e-04   2.0981106e-03  -4.9935670e-04
   0.0000000e+00   2.0475452e-01  -7.0170710e-01   1.0185419e-04   2.1178183e-03  -6.9481206e-04
   0.0000000e+00   2.0475452e-01  -6.7639983e-01   1.6483572e-05   2.1365713e-03  -9.0792509e-04
   0.0000000e+00   2.0475452e-01  -6.4990376e-01  -3.2858909e-06   2.1476923e-03  -1.1402522e-03
   0.0000000e+00   2.0475452e-01  -6.2221291e-01   4.0683480e-05   2.1431614e-03  -1.3925237e-03
   0.0000000e+00   2.0475452e-01  -5.9332774e-01   1.4917167e-04   2.1136606e-03  -1.6643896e-03
   0.0000000e+00   2.0475452e-01  -5.6325577e-01   3.2534464e-04   2.0483933e-03  -1.9535741e-03
   0.0000000e+00   2.0475452e-01  -5.3201207e-01   5.7409593e-04   1.9355357e-03  -2.2554827e-03
   0.0000000e+00   2.0475452e-01  -4.9961977e-01   9.0090396e-04   1.7626453e-03  -2.5623920e-03
   0.0000000e+00   2.0475452e-01  -4.6611039e-01   1.3104849e-03   1.5178139e-03  -2.8631324e-03
   0.0000000e+00   2.0475452e-01  -4.3152416e-01   1.8051647e-03   1.1909242e-03  -3.1426699e-03
   0.0000000e+00   2.0475452e-01  -3.9591017e-01   2.3832463e-03   7.7558781e-04  -3.3823836e-03
   0.0000000e+00   2.0475452e-01  -3.5932641e-01   3.0374164e-03   2.7105175e-04  -3.5606481e-03
   0.0000000e+00   2.0475452e-01  -3.2183967e-01   3.7535490e-03  -3.1569889e-04  -3.6543282e-03
   0.0000000e+00   2.0475452e-01  -2.8352524e-01   4.5100550e-03  -9.6847981e-04  -3.6408029e-03
   0.0000000e+00   2.0475452e-01  -2.4446655e-01   5.2781309e-03  -1.6611606e-03  -3.5007613e-03
   0.0000000e+00   2.0475452e-01  -2.0475452e-01   6.0229731e-03  -2.3583942e-03  -3.2211735e-03
   0.0000000e+00   2.0475452e-01  -1.6448690e-01   6.7060823e-03  -3.0178082e-03  -2.7982250e-03
   0.0000000e+00   2.0475452e-01  -1.2376733e-01   7.2884058e-03  -3.5938808e-03  -2.2394298e-03
   0.0000000e+00   2.0475452e-01  -8.2704342e-02   7.7340642e-03  -4.0429111e-03  -1.5645385e-03
   0.0000000e+00   2.0475452e-01  -4.1410268e-02   8.0140743e-03  -4.3285156e-03  -8.0471462e-04
   0.0000000e+00   2.0475452e-01   0.0000000e+00   8.1095927e-03  -4.4265359e-03   1.7383897e-14
   0.0000000e+00   2.0475452e-01   4.1410268e-02   8.0140743e-03  -4.3285156e-03   8.0471462e-04
   0.0000000e+00   2.0475452e-01   8.2704342e-02   7.7340642e-03  -4.0429111e-03   1.5645385e-03
   0.0000000e+00   2.0475452e-01   1.2376733e-01   7.2884058e-03  -3.5938808e-03   2.2394298e-03
   0.0000000e+00   2.0475452e-01   1.6448690e-01   6.7060823e-03  -3.0178082e-03   2.7982250e-03
   0.0000000e+00   2.0475452e-01   2.0475452e-01   6.0229731e-03  -2.3583942e-03   3.2211735e-03
   0.0000000e+00   2.0475452e-01   2.4446655e-01   5.2781309e-03  -1.6611606e-03   3.5007613e-03
   0.0000000e+00   2.0475452e-01   2.8352524e-01   4.5100550e-03  -9.6847981e-04   3.6408029e-03
   0.0000000e+00   2.0475452e-01   3.2183967e-01   3.7535490e-03  -3.1569889e-04   3.6543282e-03
   0.0000000e+00   2.0475452e-01   3.5932641e-01   3.0374164e-03   2.7105175e-04   3.5606481e-03
   0.0000000e+00   2.0475452e-01   3.9591017e-01   2.3832463e-03   7.7558781e-04   3.3823836e-03
   0.0000000e+00   2.0475452e-01   4.3152416e-01   1.8051647e-03   1.1909242e-03   3.1426699e-03
   0.0000000e+00   2.0475452e-01   4.6611039e-01   1.3104849e-03   1.5178139e-03   2.8631324e-03
   0.0000000e+00   2.0475452e-01   4.9961977e-01   9.0090396e-04   1.7626453e-03   2.5623920e-03
   0.0000000e+00   2.0475452e-01   5.3201207e-01   5.7409593e-04   1.9355357e-03   2.2554827e-03
   0.0000000e+00   2.0475452e-01   5.6325577e-01   3.2534464e-04   2.0483933e-03   1.9535741e-03
   0.0000000e+00   2.0475452e-01   5.9332774e-01   1.4917167e-04   2.1136606e-03   1.6643896e-03
   0.0000000e+00   2.0475452e-01   6.2221291e-01   4.0683480e-05   2.1431614e-03   1.3925237e-03
   0.0000000e+00   2.0475452e-01   6.4990376e-01  -3.2858909e-06   2.1476923e-03   1.1402522e-03
   0.0000000e+00   2.0475452e-01   6.7639983e-01   1.6483572e-05   2.1365713e-03   9.0792509e-04
   0.0000000e+00   2.0475452e-01   7.0170710e-01   1.0185419e-04   2.1178183e-03   6.9481206e-04
   0.0000000e+00   2.0475452e-01   7.2583741e-01   2.5671528e-04   2.0981106e-03   4.9935670e-04
   0.0000000e+00   2.0475452e-01   7.4880783e-01   4.8535609e-04   2.0832206e-03   3.1997457e-04
   0.0000000e+00   2.0475452e-01   7.7064005e-01   7.8874723e-04   2.0779904e-03   1.5515501e-04
   0.0000000e+00   2.0475452e-01   7.9135972e-01   1.1579421e-03   2.0863517e-03   4.2292600e-06
   0.0000000e+00   2.0475452e-01   8.1099590e-01   1.5630915e-03   2.1101558e-03  -1.3269127e-04
   0.0000000e+00   2.0475452e-01   8.2958044e-01   1.9394519e-03   2.1469761e-03  -2.5404276e-04
   0.0000000e+00   2.0475452e-01   8.4714748e-01   2.1755878e-03   2.1859185e-03  -3.5720642e-04
   0.0000000e+00   2.0475452e-01   8.6373293e-01   2.1173778e-03   2.2031122e-03  -4.3822620e-04
   0.0000000e+00   2.0475452e-01   8.7937402e-01   1.6021983e-03   2.1595286e-03  -4.9297358e-04
   0.0000000e+00   2.0475452e-01   8.9410886e-01   5.2878892e-04   2.0066317e-03  -5.1763954e-04
   0.0000000e+00   2.0475452e-01   9.0797606e-01  -1.0612778e-03   1.7024768e-03  -5.1072566e-04
   0.0000000e+00   2.0475452e-01   9.2101443e-01  -2.9371634e-03   1.2351591e-03  -4.7356353e-04
   0.0000000e+00   2.0475452e-01   9.3326267e-01  -4.7159771e-03   6.4164649e-04  -4.1159184e-04
   0.0000000e+00   2.0475452e-01   9.4475908e-01  -5.9838436e-03   8.9647802e-06  -3.3295254e-04
   0.0000000e+00   2.0475452e-01   9.5554139e-01  -6.4497939e-03  -5.4755805e-04  -2.4797137e-04
   0.0000000e+00   2.0475452e-01   9.6564655e-01  -6.0463893e-03  -9.1979320e-04  -1.6618589e-04
   0.0000000e+00   2.0475452e-01   9.7511059e-01  -4.9300784e-03  -1.0390832e-03  -9.6153513e-05
   0.0000000e+00   2.0475452e-01   9.8396850e-01  -3.3831227e-03  -8.9169236e-04  -4.3123843e-05
   0.0000000e+00   2.0475452e-01   9.9225409e-01  -1.6838662e-03  -5.1709936e-04  -1.0965529e-05
   0.0000000e+00   2.0475452e-01   1.0000000e+00   0.0000000e+00   0.0000000e+00   0.0000000e+00
   0.0000000e+00   2.4446655e-01  -1.0000000e+00   0.0000000e+00   0.0000000e+00   0.0000000e+00
   0.0000000e+00   2.4446655e-01  -9.9225409e-01  -1.6695750e-03  -6.0960402e-04   1.0621598e-05
   0.0000000e+00   2.4446655e-01  -9.8396850e-01  -3.3509154e-03  -1.0488067e-03   4.1644011e-05
   0.0000000e+00   2.4446655e-01  -9.7511059e-01  -4.8841475e-03  -1.2165247e-03   9.2580773e-05
   0.0000000e+00   2.4446655e-01  -9.6564655e-01  -5.9991620e-03  -1.0662940e-03   1.5954224e-04
   0.0000000e+00   2.4446655e-01  -9.5554139e-01  -6.4198123e-03  -6.1581766e-04   2.3735889e-04
   0.0000000e+00   2.4446655e-01  -9.4475908e-01  -5.9912843e-03   5.1469664e-05   3.1782741e-04
   0.0000000e+00   2.4446655e-01  -9.3326267e-01  -4.7767691e-03   8.0539664e-04   3.9200637e-04
   0.0000000e+00   2.4446655e-01  -9.2101443e-01  -3.0581128e-03   1.5082156e-03   4.5042842e-04
   0.0000000e+00   2.4446655e-01  -9.0797606e-01  -1.2382189e-03   2.0571483e-03   4.8586784e-04
   0.0000000e+00   2.4446655e-01  -8.9410886e-01   3.0892433e-04   2.4101271e-03   4.9368916e-04
   0.0000000e+00   2.4446655e-01  -8.7937402e-01   1.3566034e-03   2.5836671e-03   4.7300333e-04
   0.0000000e+00   2.4446655e-01  -8.6373293e-01   1.8620896e-03   2.6297417e-03   4.2532407e-04
   0.0000000e+00   2.4446655e-01  -8.4714748e-01   1.9218003e-03   2.6073565e-03   3.5403039e-04
   0.0000000e+00   2.4446655e-01  -8.2958044e-01   1.6922257e-03   2.5634014e-03   2.6252295e-04
   0.0000000e+00   2.4446655e-01  -8.1099590e-01   1.3221516e-03   2.5261639e-03   1.5382658e-04
   0.0000000e+00   2.4446655e-01  -7.9135972e-01   9.1961015e-04   2.5083074e-03   2.9560421e-05
   0.0000000e+00   2.4446655e-01  -7.7064005e-01   5.4812249e-04   2.5124218e-03  -1.0977120e-04
   0.0000000e+00   2.4446655e-01  -7.4880783e-01   2.3813826e-04   2.5360959e-03  -2.6512864e-04
   0.0000000e+00   2.4446655e-01  -7.2583741e-01   4.7100836e-07   2.5744392e-03  -4.3831357e-04
   0.0000000e+00   2.4446655e-01  -7.0170710e-01  -1.6322502e-04   2.6213995e-03  -6.3199468e-04
   0.0000000e+00   2.4446655e-01  -6.7639983e-01  -2.5416701e-04   2.6696166e-03  -8.4897674e-04
   0.0000000e+00   2.4446655e-01  -6.4990376e-01  -2.7289443e-04   2.7103878e-03  -1.0920258e-03
   0.0000000e+00   2.4446655e-01  -6.2221291e-01  -2.1772953e-04   2.7330479e-03  -1.3630568e-03
   0.0000000e+00   2.4446655e-01  -5.9332774e-01  -8.4288391e-05   2.7249542e-03  -1.6627321e-03
   0.0000000e+00   2.4446655e-01  -5.6325577e-01   1.3409008e-04   2.6711936e-03  -1.9895101e-03
   0.0000000e+00   2.4446655e-01  -5.3201207e-01   4.4540903e-04   2.5550962e-03  -2.3390053e-03
   0.0000000e+00   2.4446655e-01  -4.9961977e-01   8.5754356e-04   2.3587630e-03  -2.7029800e-03
   0.0000000e+00   2.4446655e-01  -4.6611039e-01   1.3764952e-03   2.0645930e-03  -3.0687332e-03
   0.0000000e+00   2.4446655e-01  -4.3152416e-01   2.0043943e-03   1.6570763e-03  -3.4184975e-03
   0.0000000e+00   2.4446655e-01  -3.9591017e-01   2.7375500e-03   1.1255436e-03  -3.7295561e-03
   0.0000000e+00   2.4446655e-01  -3.5932641e-01   3.5647200e-03   4.6701401e-04  -3.9748937e-03
   0.0000000e+00   2.4446655e-01  -3.2183967e-01   4.4659815e-03  -3.1066825e-04  -4.1249354e-03
   0.0000000e+00   2.4446655e-01  -2.8352524e-01   5.4124265e-03  -1.1865003e-03  -4.1501372e-03
   0.0000000e+00   2.4446655e-01  -2.4446655e-01   6.3669689e-03  -2.1250422e-03  -4.0245681e-03
   0.0000000e+00   2.4446655e-01  -2.0475452e-01   7.2862783e-03  -3.0772348e-03  -3.7298834e-03
   0.0000000e+00   2.4446655e-01  -1.6448690e-01   8.1238009e-03  -3.9834317e-03  -3.2592600e-03
   0.0000000e+00   2.4446655e-01  -1.2376733e-01   8.8335113e-03  -4.7789218e-03  -2.6203553e-03
   0.0000000e+00   2.4446655e-01  -8.2704342e-02   9.3740198e-03  -5.4011676e-03  -1.8366513e-03
   0.0000000e+00   2.4446655e-01  -4.1410268e-02   9.7124575e-03  -5.7978567e-03  -9.4652627e-04
   0.0000000e+00   2.4446655e-01   0.0000000e+00   9.8277002e-03  -5.9341574e-03   1.6955680e-14
   0.0000000e+00   2.4446655e-01   4.1410268e-02   9.7124575e-03  -5.7978567e-03   9.4652627e-04
   0.0000000e+00   2.4446655e-01   8.2704342e-02   9.3740198e-03  -5.4011676e-03   1.8366513e-03
   0.0000000e+00   2.4446655e-01   1.2376733e-01   8.8335113e-03  -4.7789218e-03   2.6203553e-03
   0.0000000e+00   2.4446655e-01   1.6448690e-01   8.1238009e-03  -3.9834317e-03   3.2592600e-03
   0.0000000e+00   2.4446655e-01   2.0475452e-01   7.2862783e-03  -3.0772347e-03   3.7298834e-03
   0.0000000e+00   2.4446655e-01   2.4446655e-01   6.3669689e-03  -2.1250422e-03   4.0245681e-03
   0.0000000e+00   2.4446655e-01   2.8352524e-01   5.4124265e-03  -1.1865003e-03   4.1501372e-03
   0.0000000e+00   2.4446655e-01   3.2183967e-01   4.4659815e-03  -3.1066825e-04   4.1249354e-03
   0.0000000e+00   2.4446655e-01   3.5932641e-01   3.5647200e-03   4.6701401e-04   3.9748937e-03
   0.0000000e+00   2.4446655e-01   3.9591017e-01   2.7375500e-03   1.1255436e-03   3.7295561e-03
   0.0000000e+00   2.4446655e-01   4.3152416e-01   2.0043943e-03   1.6570763e-03   3.4184975e-03
   0.0000000e+00   2.4446655e-01   4.6611039e-01   1.3764952e-03   2.0645930e-03   3.0687332e-03
   0.0000000e+00   2.4446655e-01   4.9961977e-01   8.5754356e-04   2.3587630e-03   2.7029800e-03
   0.0000000e+00   2.4446655e-01   5.3201207e-01   4.4540903e-04   2.5550962e-03   2.3390053e-03
   0.0000000e+00   2.4446655e-01   5.6325577e-01   1.3409008e-04   2.6711936e-03   1.9895101e-03
   0.0000000e+00   2.4446655e-01   5.9332774e-01  -8.4288391e-05   2.7249542e-03   1.6627321e-03
   0.0000000e+00   2.4446655e-01   6.2221291e-01  -2.1772953e-04   2.7330479e-03   1.3630568e-03
   0.0000000e+00   2.4446655e-01   6.4990376e-01  -2.7289443e-04   2.7103878e-03   1.0920258e-03
   0.0000000e+00   2.4446655e-01   6.7639983e-01  -2.5416701e-04   2.6696166e-03   8.4897674e-04
   0.0000000e+00   2.4446655e-01   7.0170710e-01  -1.6322502e-04   2.6213995e-03   6.3199468e-04
   0.0000000e+00   2.4446655e-01   7.2583741e-01   4.7100837e-07   2.5744392e-03   4.3831357e-04
   0.0000000e+00   2.4446655e-01   7.4880783e-01   2.3813826e-04   2.5360959e-03   2.6512864e-04
   0.0000000e+00   2.4446655e-01   7.7064005e-01   5.4812249e-04   2.5124218e-03   1.0977120e-04
   0.0000000e+00   2.4446655e-01   7.9135972e-01   9.1961015e-04   2.5083074e-03  -2.9560421e-05
   0.0000000e+00   2.4446655e-01   8.1099590e-01   1.3221516e-03   2.5261639e-03  -1.5382658e-04
   0.0000000e+00   2.4446655e-01   8.2958044e-01   1.6922257e-03   2.5634014e-03  -2.6252295e-04
   0.0000000e+00   2.4446655e-01   8.4714748e-01   1.9218003e-03   2.6073565e-03  -3.5403039e-04
   0.0000000e+00   2.4446655e-01   8.6373293e-01   1.8620896e-03   2.6297417e-03  -4.2532407e-04
   0.0000000e+00   2.4446655e-01   8.7937402e-01   1.3566034e-03   2.5836671e-03  -4.7300333e-04
   0.0000000e+00   2.4446655e-01   8.9410886e-01   3.0892433e-04   2.4101271e-03  -4.9368916e-04
   0.0000000e+00   2.4446655e-01   9.0797606e-01  -1.2382189e-03   2.0571483e-03  -4.8586784e-04
   0.0000000e+00   2.4446655e-01   9.2101443e-01  -3.0581128e-03   1.5082156e-03  -4.5042842e-04
   0.0000000e+00   2.4446655e-01   9.3326267e-01  -4.7767691e-03   8.0539664e-04  -3.9200637e-04
   0.0000000e+00   2.4446655e-01   9.4475908e-01  -5.9912843e-03   5.1469664e-05  -3.1782741e-04
   0.0000000e+00   2.4446655e-01   9.5554139e-01  -6.4198123e-03  -6.1581766e-04  -2.3735889e-04
   0.0000000e+00   2.4446655e-01   9.6564655e-01  -5.9991620e-03  -1.0662940e-03  -1.5954224e-04
   0.0000000e+00   2.4446655e-01   9.7511059e-01  -4.8841475e-03  -1.2165247e-03  -9.2580773e-05
   0.0000000e+00   2.4446655e-01   9.8396850e-01  -3.3509154e-03  -1.0488067e-03  -4.1644011e-05
   0.0000000e+00   2.4446655e-01   9.9225409e-01  -1.6695750e-03  -6.0960402e-04  -1.0621598e-05
   0.0000000e+00   2.4446655e-01   1.0000000e+00   0.0000000e+00   0.0000000e+00   0.0000000e+00
   0.0000000e+00   2.8352524e-01  -1.0000000e+00   0.0000000e+00   0.0000000e+00   0.0000000e+00
   0.0000000e+00   2.8352524e-01  -9.9225409e-01  -1.6385765e-03  -7.0024718e-04   1.0306137e-05
   0.0000000e+00   2.8352524e-01  -9.8396850e-01  -3.2943227e-03  -1.2024507e-03   4.0210782e-05
   0.0000000e+00   2.8352524e-01  -9.7511059e-01  -4.8249062e-03  -1.3899005e-03   8.8970171e-05
   0.0000000e+00   2.8352524e-01  -9.6564655e-01  -5.9749561e-03  -1.2095811e-03   1.5277670e-04
   0.0000000e+00   2.8352524e-01  -9.5554139e-01  -6.4745817e-03  -6.8329652e-04   2.2668661e-04
   0.0000000e+00   2.8352524e-01  -9.4475908e-01  -6.1626458e-03   9.0943181e-05   3.0314456e-04
   0.0000000e+00   2.8352524e-01  -9.3326267e-01  -5.0830014e-03   9.6138023e-04   3.7410173e-04
   0.0000000e+00   2.8352524e-01  -9.2101443e-01  -3.4908657e-03   1.7685000e-03   4.3125696e-04
   0.0000000e+00   2.8352524e-01  -9.0797606e-01  -1.7644833e-03   2.3944725e-03   4.6847256e-04
   0.0000000e+00   2.8352524e-01  -8.9410886e-01  -2.6394684e-04   2.7927863e-03   4.8195026e-04
   0.0000000e+00   2.8352524e-01  -8.7937402e-01   7.8365730e-04   2.9850507e-03   4.7107654e-04
   0.0000000e+00   2.8352524e-01  -8.6373293e-01   1.3235898e-03   3.0335496e-03   4.3709353e-04
   0.0000000e+00   2.8352524e-01  -8.4714748e-01   1.4351950e-03   3.0078224e-03   3.8257601e-04
   0.0000000e+00   2.8352524e-01  -8.2958044e-01   1.2592369e-03   2.9625579e-03   3.0984363e-04
   0.0000000e+00   2.8352524e-01  -8.1099590e-01   9.3390777e-04   2.9303478e-03   2.2067618e-04
   0.0000000e+00   2.8352524e-01  -7.9135972e-01   5.6248394e-04   2.9255643e-03   1.1546346e-04
   0.0000000e+00   2.8352524e-01  -7.7064005e-01   2.0843100e-04   2.9509682e-03  -6.5356348e-06
   0.0000000e+00   2.8352524e-01  -7.4880783e-01  -9.4893922e-05   3.0036610e-03  -1.4750024e-04
   0.0000000e+00   2.8352524e-01  -7.2583741e-01  -3.3225806e-04   3.0778669e-03  -3.1053145e-04
   0.0000000e+00   2.8352524e-01  -7.0170710e-01  -4.9702438e-04   3.1663455e-03  -4.9965169e-04
   0.0000000e+00   2.8352524e-01  -6.7639983e-01  -5.8531844e-04   3.2600512e-03  -7.1915368e-04
   0.0000000e+00   2.8352524e-01  -6.4990376e-01  -5.9269344e-04   3.3479853e-03  -9.7334356e-04
   0.0000000e+00   2.8352524e-01  -6.2221291e-01  -5.1270754e-04   3.4163303e-03  -1.2657248e-03
   0.0000000e+00   2.8352524e-01  -5.9332774e-01  -3.3663798e-04   3.4483119e-03  -1.5984081e-03
   0.0000000e+00   2.8352524e-01  -5.6325577e-01  -5.4193707e-05   3.4237351e-03  -1.9710178e-03
   0.0000000e+00   2.8352524e-01  -5.3201207e-01   3.4512783e-04   3.3195219e-03  -2.3797226e-03
   0.0000000e+00   2.8352524e-01  -4.9961977e-01   8.7011636e-04   3.1103696e-03  -2.8159412e-03
   0.0000000e+00   2.8352524e-01  -4.6611039e-01   1.5256385e-03   2.7707336e-03  -3.2653189e-03
   0.0000000e+00   2.8352524e-01  -4.3152416e-01   2.3103432e-03   2.2773389e-03  -3.7068351e-03
   0.0000000e+00   2.8352524e-01  -3.9591017e-01   3.2146631e-03   1.6130255e-03  -4.1126657e-03
   0.0000000e+00   2.8352524e-01  -3.5932641e-01   4.2194536e-03   7.7092686e-04  -4.4488731e-03
   0.0000000e+00   2.8352524e-01  -3.2183967e-01   5.2956546e-03  -2.4092258e-04  -4.6774369e-03
   0.0000000e+00   2.8352524e-01  -2.8352524e-01   6.4051732e-03  -1.3959559e-03  -4.7595730e-03
   0.0000000e+00   2.8352524e-01  -2.4446655e-01   7.5030327e-03  -2.6469677e-03  -4.6603697e-03
   0.0000000e+00   2.8352524e-01  -2.0475452e-01   8.5405203e-03  -3.9269492e-03  -4.3541230e-03
   0.0000000e+00   2.8352524e-01  -1.6448690e-01   9.4689103e-03  -5.1532100e-03  -3.8296590e-03
   0.0000000e+00   2.8352524e-01  -1.2376733e-01   1.0243175e-02  -6.2351310e-03  -3.0944777e-03
   0.0000000e+00   2.8352524e-01  -8.2704342e-02   1.0825225e-02  -7.0845453e-03  -2.1767305e-03
   0.0000000e+00   2.8352524e-01  -4.1410268e-02   1.1186329e-02  -7.6273539e-03  -1.1241829e-03
   0.0000000e+00   2.8352524e-01   0.0000000e+00   1.1308702e-02  -7.8140818e-03   1.6622400e-14
   0.0000000e+00   2.8352524e-01   4.1410268e-02   1.1186329e-02  -7.6273539e-03   1.1241829e-03
   0.0000000e+00   2.8352524e-01   8.2704342e-02   1.0825225e-02  -7.0845453e-03   2.1767305e-03
   0.0000000e+00   2.8352524e-01   1.2376733e-01   1.0243175e-02  -6.2351310e-03   3.0944777e-03
   0.0000000e+00   2.8352524e-01   1.6448690e-01   9.4689103e-03  -5.1532100e-03   3.8296590e-03
   0.0000000e+00   2.8352524e-01   2.0475452e-01   8.5405203e-03  -3.9269492e-03   4.3541230e-03
   0.0000000e+00   2.8352524e-01   2.4446655e-01   7.5030327e-03  -2.6469677e-03   4.6603697e-03
   0.0000000e+00   2.8352524e-01   2.8352524e-01   6.4051732e-03  -1.3959559e-03   4.7595730e-03
   0.0000000e+00   2.8352524e-01   3.2183967e-01   5.2956546e-03  -2.4092258e-04   4.6774369e-03
   0.0000000e+00   2.8352524e-01   3.5932641e-01   4.2194536e-03   7.7092686e-04   4.4488731e-03
   0.0000000e+00   2.8352524e-01   3.9591017e-01   3.2146631e-03   1.6130255e-03   4.1126657e-03
   0.0000000e+00   2.8352524e-01   4.3152416e-01   2.3103432e-03   2.2773389e-03   3.7068351e-03
   0.0000000e+00   2.8352524e-01   4.6611039e-01   1.5256385e-03   2.7707336e-03   3.2653189e-03
   0.0000000e+00   2.8352524e-01   4.9961977e-01   8.7011636e-04   3.1103696e-03   2.8159412e-03
   0.0000000e+00   2.8352524e-01   5.3201207e-01   3.4512783e-04   3.3195219e-03   2.3797226e-03
   0.0000000e+00   2.8352524e-01   5.6325577e-01  -5.4193707e-05   3.4237351e-03   1.9710178e-03
   0.0000000e+00   2.8352524e-01   5.9332774e-01  -3.3663798e-04   3.4483119e-03   1.5984081e-03
   0.0000000e+00   2.8352524e-01   6.2221291e-01  -5.1270754e-04   3.4163303e-03   1.2657248e-03
   0.0000000e+00   2.8352524e-01   6.4990376e-01  -5.9269344e-04   3.3479853e-03   9.7334356e-04
   0.0000000e+00   2.8352524e-01   6.7639983e-01  -5.8531844e-04   3.2600512e-03   7.1915368e-04
   0.0000000e+00   2.8352524e-01   7.0170710e-01  -4.9702438e-04   3.1663455e-03   4.9965169e-04
   0.0000000e+00   2.8352524e-01   7.2583741e-01  -3.3225806e-04   3.0778669e-03   3.1053145e-04
   0.0000000e+00   2.8352524e-01   7.4880783e-01  -9.4893922e-05   3.0036610e-03   1.4750024e-04
   0.0000000e+00   2.8352524e-01   7.7064005e-01   2.0843100e-04   2.9509682e-03   6.5356348e-06
   0.0000000e+00   2.8352524e-01   7.9135972e-01   5.6248394e-04   2.9255643e-03  -1.1546346e-04
   0.0000000e+00   2.8352524e-01   8.1099590e-01   9.3390777e-04   2.9303478e-03  -2.2067618e-04
   0.0000000e+00   2.8352524e-01   8.2958044e-01   1.2592369e-03   2.9625579e-03  -3.0984363e-04
   0.0000000e+00   2.8352524e-01   8.4714748e-01   1.4351950e-03   3.0078224e-03  -3.8257601e-04
   0.0000000e+00   2.8352524e-01   8.6373293e-01   1.3235898e-03   3.0335496e-03  -4.3709353e-04
   0.0000000e+00   2.8352524e-01   8.7937402e-01   7.8365730e-04   2.9850507e-03  -4.7107654e-04
   0.0000000e+00   2.8352524e-01   8.9410886e-01  -2.6394684e-04   2.7927863e-03  -4.8195026e-04
   0.0000000e+00   2.8352524e-01   9.0797606e-01  -1.7644833e-03   2.3944725e-03  -4.6847256e-04
   0.0000000e+00   2.8352524e-01   9.2101443e-01  -3.4908657e-03   1.7685000e-03  -4.3125696e-04
   0.0000000e+00   2.8352524e-01   9.3326267e-01  -5.0830014e-03   9.6138023e-04  -3.7410173e-04
   0.0000000e+00   2.8352524e-01   9.4475908e-01  -6.1626458e-03   9.0943181e-05  -3.0314456e-04
   0.0000000e+00   2.8352524e-01   9.5554139e-01  -6.4745817e-03  -6.8329652e-04  -2.2668661e-04
   0.0000000e+00   2.8352524e-01   9.6564655e-01  -5.9749561e-03  -1.2095811e-03  -1.5277670e-04
   0.0000000e+00   2.8352524e-01   9.7511059e-01  -4.8249062e-03  -1.3899005e-03  -8.8970171e-05
   0.0000000e+00   2.8352524e-01   9.8396850e-01  -3.2943227e-03  -1.2024507e-03  -4.0210782e-05
   0.0000000e+00   2.8352524e-01   9.9225409e-01  -1.6385765e-03  -7.0024718e-04  -1.0306137e-05
   0.0000000e+00   2.8352524e-01   1.0000000e+00   0.0000000e+00   0.0000000e+00   0.0000000e+00
   0.0000000e+00   3.2183967e-01  -1.0000000e+00   0.0000000e+00   0.0000000e+00   0.0000000e+00
   0.0000000e+00   3.2183967e-01  -9.9225409e-01  -1.5837757e-03  -7.9237938e-04   1.0095694e-05
   0.0000000e+00   3.2183967e-01  -9.8396850e-01  -3.2043196e-03  -1.3592680e-03   3.9094372e-05
   0.0000000e+00   3.2183967e-01  -9.7511059e-01  -4.7509257e-03  -1.5695507e-03   8.5871266e-05
   0.0000000e+00   3.2183967e-01  -9.6564655e-01  -5.9921034e-03  -1.3640801e-03   1.4684859e-04
   0.0000000e+00   3.2183967e-01  -9.5554139e-01  -6.6639402e-03  -7.6844712e-04   2.1750477e-04
   0.0000000e+00   3.2183967e-01  -9.4475908e-01  -6.5868153e-03   1.0565854e-04   2.9131297e-04
   0.0000000e+00   3.2183967e-01  -9.3326267e-01  -5.7627216e-03   1.0859895e-03   3.6146882e-04
   0.0000000e+00   3.2183967e-01  -9.2101443e-01  -4.3943621e-03   1.9922387e-03   4.2117348e-04
   0.0000000e+00   3.2183967e-01  -9.0797606e-01  -2.8152936e-03   2.6921049e-03   4.6550717e-04
   0.0000000e+00   3.2183967e-01  -8.9410886e-01  -1.3646873e-03   3.1348095e-03   4.9145477e-04
   0.0000000e+00   3.2183967e-01  -8.7937402e-01  -2.7706300e-04   3.3469226e-03   4.9837999e-04
   0.0000000e+00   3.2183967e-01  -8.6373293e-01   3.6444765e-04   3.4007965e-03   4.8683992e-04
   0.0000000e+00   3.2183967e-01  -8.4714748e-01   6.0388469e-04   3.3762700e-03   4.5812471e-04
   0.0000000e+00   3.2183967e-01  -8.2958044e-01   5.5218218e-04   3.3357005e-03   4.1306345e-04
   0.0000000e+00   3.2183967e-01  -8.1099590e-01   3.2942175e-04   3.3159664e-03   3.5186105e-04
   0.0000000e+00   3.2183967e-01  -7.9135972e-01   3.2447989e-05   3.3332604e-03   2.7347176e-04
   0.0000000e+00   3.2183967e-01  -7.7064005e-01  -2.7332210e-04   3.3907172e-03   1.7576068e-04
   0.0000000e+00   3.2183967e-01  -7.4880783e-01  -5.4803445e-04   3.4852114e-03   5.5223534e-05
   0.0000000e+00   3.2183967e-01  -7.2583741e-01  -7.6819518e-04   3.6103256e-03  -9.2686432e-05
   0.0000000e+00   3.2183967e-01  -7.0170710e-01  -9.1872043e-04   3.7577976e-03  -2.7354971e-04
   0.0000000e+00   3.2183967e-01  -6.7639983e-01  -9.8775514e-04   3.9169075e-03  -4.9346733e-04
   0.0000000e+00   3.2183967e-01  -6.4990376e-01  -9.6361795e-04   4.0741464e-03  -7.5871536e-04
   0.0000000e+00   3.2183967e-01  -6.2221291e-01  -8.3355838e-04   4.2120180e-03  -1.0749386e-03
   0.0000000e+00   3.2183967e-01  -5.9332774e-01  -5.8381606e-04   4.3086883e-03  -1.4463217e-03
   0.0000000e+00   3.2183967e-01  -5.6325577e-01  -2.0081725e-04   4.3372648e-03  -1.8743051e-03
   0.0000000e+00   3.2183967e-01  -5.3201207e-01   3.2680610e-04   4.2662965e-03  -2.3561723e-03
   0.0000000e+00   3.2183967e-01  -4.9961977e-01   1.0056413e-03   4.0605680e-03  -2.8833489e-03
   0.0000000e+00   3.2183967e-01  -4.6611039e-01   1.8347537e-03   3.6836309e-03  -3.4397979e-03
   0.0000000e+00   3.2183967e-01  -4.3152416e-01   2.8032863e-03   3.1012677e-03  -4.0006824e-03
   0.0000000e+00   3.2183967e-01  -3.9591017e-01   3.8889570e-03   2.2868046e-03  -4.5318346e-03
   0.0000000e+00   3.2183967e-01  -3.5932641e-01   5.0580236e-03   1.2271379e-03  -4.9904259e-03
   0.0000000e+00   3.2183967e-01  -3.2183967e-01   6.2670441e-03  -7.0598593e-05  -5.3273437e-03
   0.0000000e+00   3.2183967e-01  -2.8352524e-01   7.4664243e-03  -1.5735260e-03  -5.4914480e-03
   0.0000000e+00   3.2183967e-01  -2.4446655e-01   8.6052276e-03  -3.2196759e-03  -5.4356269e-03
   0.0000000e+00   3.2183967e-01  -2.0475452e-01   9.6362981e-03  -4.9187290e-03  -5.1239862e-03
   0.0000000e+00   3.2183967e-01  -1.6448690e-01   1.0520526e-02  -6.5575385e-03  -4.5390962e-03
   0.0000000e+00   3.2183967e-01  -1.2376733e-01   1.1229234e-02  -8.0108785e-03  -3.6877943e-03
   0.0000000e+00   3.2183967e-01  -8.2704342e-02   1.1744239e-02  -9.1561137e-03  -2.6040801e-03
   0.0000000e+00   3.2183967e-01  -4.1410268e-02   1.2055885e-02  -9.8897147e-03  -1.3479694e-03
   0.0000000e+00   3.2183967e-01   0.0000000e+00   1.2160108e-02  -1.0142374e-02   1.6622157e-14
   0.0000000e+00   3.2183967e-01   4.1410268e-02   1.2055885e-02  -9.8897147e-03   1.3479694e-03
   0.0000000e+00   3.2183967e-01   8.2704342e-02   1.1744239e-02  -9.1561137e-03   2.6040801e-03
   0.0000000e+00   3.2183967e-01   1.2376733e-01   1.1229234e-02  -8.0108785e-03   3.6877943e-03
   0.0000000e+00   3.2183967e-01   1.6448690e-01   1.0520526e-02  -6.5575385e-03   4.5390962e-03
   0.0000000e+00   3.2183967e-01   2.0475452e-01   9.6362981e-03  -4.9187290e-03   5.1239862e-03
   0.0000000e+00   3.2183967e-01   2.4446655e-01   8.6052276e-03  -3.2196759e-03   5.4356269e-03
   0.0000000e+00   3.2183967e-01   2.8352524e-01   7.4664243e-03  -1.5735260e-03   5.4914480e-03
   0.0000000e+00   3.2183967e-01   3.2183967e-01   6.2670441e-03  -7.0598592e-05   5.3273437e-03
   0.0000000e+00   3.2183967e-01   3.5932641e-01   5.0580236e-03   1.2271379e-03   4.9904259e-03
   0.0000000e+00   3.2183967e-01   3.9591017e-01   3.8889570e-03   2.2868046e-03   4.5318346e-03
   0.0000000e+00   3.2183967e-01   4.3152416e-01   2.8032863e-03   3.1012677e-03   4.0006824e-03
   0.0000000e+00   3.2183967e-01   4.6611039e-01   1.8347537e-03   3.6836309e-03   3.4397979e-03
   0.0000000e+00   3.2183967e-01   4.9961977e-01   1.0056413e-03   4.0605680e-03   2.8833489e-03
   0.0000000e+00   3.2183967e-01   5.3201207e-01   3.2680610e-04   4.2662965e-03   2.3561723e-03
   0.0000000e+00   3.2183967e-01   5.6325577e-01  -2.0081725e-04   4.3372648e-03   1.8743051e-03
   0.0000000e+00   3.2183967e-01   5.9332774e-01  -5.8381606e-04   4.3086883e-03   1.4463217e-03
   0.0000000e+00   3.2183967e-01   6.2221291e-01  -8.3355838e-04   4.2120180e-03   1.0749386e-03
   0.0000000e+00   3.2183967e-01   6.4990376e-01  -9.6361795e-04   4.0741464e-03   7.5871536e-04
   0.0000000e+00   3.2183967e-01   6.7639983e-01  -9.8775514e-04   3.9169075e-03   4.9346733e-04
   0.0000000e+00   3.2183967e-01   7.0170710e-01  -9.1872043e-04   3.7577976e-03   2.7354971e-04
   0.0000000e+00   3.2183967e-01   7.2583741e-01  -7.6819518e-04   3.6103256e-03   9.2686432e-05
   0.0000000e+00   3.2183967e-01   7.4880783e-01  -5.4803445e-04   3.4852114e-03  -5.5223534e-05
   0.0000000e+00   3.2183967e-01   7.7064005e-01  -2.7332210e-04   3.3907172e-03  -1.7576068e-04
   0.0000000e+00   3.2183967e-01   7.9135972e-01   3.2447989e-05   3.3332604e-03  -2.7347176e-04
   0.0000000e+00   3.2183967e-01   8.1099590e-01   3.2942175e-04   3.3159664e-03  -3.5186105e-04
   0.0000000e+00   3.2183967e-01   8.2958044e-01   5.5218218e-04   3.3357005e-03  -4.1306345e-04
   0.0000000e+00   3.2183967e-01   8.4714748e-01   6.0388469e-04   3.3762700e-03  -4.5812471e-04
   0.0000000e+00   3.2183967e-01   8.6373293e-01   3.6444765e-04   3.4007965e-03  -4.8683992e-04
   0.0000000e+00   3.2183967e-01   8.7937402e-01  -2.7706300e-04   3.3469226e-03  -4.9837999e-04
   0.0000000e+00   3.2183967e-01   8.9410886e-01  -1.3646873e-03   3.1348095e-03  -4.9145477e-04
   0.0000000e+00   3.2183967e-01   9.0797606e-01  -2.8152936e-03   2.6921049e-03  -4.6550717e-04
   0.0000000e+00   3.2183967e-01   9.2101443e-01  -4.3943621e-03   1.9922387e-03  -4.2117348e-04
   0.0000000e+00   3.2183967e-01   9.3326267e-01  -5.7627216e-03   1.0859895e-03  -3.6146882e-04
   0.0000000e+00   3.2183967e-01   9.4475908e-01  -6.5868153e-03   1.0565854e-04  -2.9131297e-04
   0.0000000e+00   3.2183967e-01   9.5554139e-01  -6.6639402e-03  -7.6844712e-04  -2.1750477e-04
   0.0000000e+00   3.2183967e-01   9.6564655e-01  -5.9921034e-03  -1.3640801e-03  -1.4684859e-04
   0.0000000e+00   3.2183967e-01   9.7511059e-01  -4.7509257e-03  -1.5695507e-03  -8.5871266e-05
   0.0000000e+00   3.2183967e-01   9.8396850e-01  -3.2043196e-03  -1.3592680e-03  -3.9094372e-05
   0.0000000e+00   3.2183967e-01   9.9225409e-01  -1.5837757e-03  -7.9237938e-04  -1.0095694e-05
   0.0000000e+00   3.2183967e-01   1.0000000e+00   0.0000000e+00   0.0000000e+00   0.0000000e+00
   0.0000000e+00   3.5932641e-01  -1.0000000e+00   0.0000000e+00   0.0000000e+00   0.0000000e+00
   0.0000000e+00   3.5932641e-01  -9.9225409e-01  -1.4962295e-03  -8.9093721e-04   1.0068700e-05
   0.0000000e+00   3.5932641e-01  -9.8396850e-01  -3.0681558e-03  -1.5290185e-03   3.8587275e-05
   0.0000000e+00   3.5932641e-01  -9.7511059e-01  -4.6552789e-03  -1.7705301e-03   8.3892922e-05
   0.0000000e+00   3.5932641e-01  -9.6564655e-01  -6.0620779e-03  -1.5505519e-03   1.4282958e-04
   0.0000000e+00   3.5932641e-01  -9.5554139e-01  -7.0303530e-03  -8.9749078e-04   2.1153989e-04
   0.0000000e+00   3.5932641e-01  -9.4475908e-01  -7.3460294e-03   6.5162122e-05   2.8498206e-04
   0.0000000e+00   3.5932641e-01  -9.3326267e-01  -6.9394261e-03   1.1466531e-03   3.5798463e-04
   0.0000000e+00   3.5932641e-01  -9.2101443e-01  -5.9262410e-03   2.1472627e-03   4.2559215e-04
   0.0000000e+00   3.5932641e-01  -9.0797606e-01  -4.5684171e-03   2.9205496e-03   4.8416716e-04
   0.0000000e+00   3.5932641e-01  -8.9410886e-01  -3.1744686e-03   3.4108703e-03   5.3132126e-04
   0.0000000e+00   3.5932641e-01  -8.7937402e-01  -1.9954147e-03   3.6486554e-03   5.6596550e-04
   0.0000000e+00   3.5932641e-01  -8.6373293e-01  -1.1644113e-03   3.7152767e-03   5.8744874e-04
   0.0000000e+00   3.5932641e-01  -8.4714748e-01  -6.9695541e-04   3.7001901e-03   5.9521942e-04
   0.0000000e+00   3.5932641e-01  -8.2958044e-01  -5.3072333e-04   3.6732102e-03   5.8818591e-04
   0.0000000e+00   3.5932641e-01  -8.1099590e-01  -5.7371546e-04   3.6756569e-03   5.6466641e-04
   0.0000000e+00   3.5932641e-01  -7.9135972e-01  -7.3765130e-04   3.7259421e-03   5.2202315e-04
   0.0000000e+00   3.5932641e-01  -7.7064005e-01  -9.5235948e-04   3.8280879e-03   4.5663190e-04
   0.0000000e+00   3.5932641e-01  -7.4880783e-01  -1.1665819e-03   3.9792893e-03   3.6360041e-04
   0.0000000e+00   3.5932641e-01  -7.2583741e-01  -1.3433429e-03   4.1729871e-03   2.3680157e-04
   0.0000000e+00   3.5932641e-01  -7.0170710e-01  -1.4544251e-03   4.4002783e-03   6.8862845e-05
   0.0000000e+00   3.5932641e-01  -6.7639983e-01  -1.4761153e-03   4.6489523e-03  -1.4853012e-04
   0.0000000e+00   3.5932641e-01  -6.4990376e-01  -1.3865433e-03   4.9028798e-03  -4.2419637e-04
   0.0000000e+00   3.5932641e-01  -6.2221291e-01  -1.1647455e-03   5.1403762e-03  -7.6667823e-04
   0.0000000e+00   3.5932641e-01  -5.9332774e-01  -7.9131188e-04   5.3335082e-03  -1.1831144e-03
   0.0000000e+00   3.5932641e-01  -5.6325577e-01  -2.5039407e-04   5.4470009e-03  -1.6776947e-03
   0.0000000e+00   3.5932641e-01  -5.3201207e-01   4.6724495e-04   5.4386050e-03  -2.2496593e-03
   0.0000000e+00   3.5932641e-01  -4.9961977e-01   1.3607214e-03   5.2600222e-03  -2.8910153e-03
   0.0000000e+00   3.5932641e-01  -4.6611039e-01   2.4157058e-03   4.8600929e-03  -3.5841251e-03
   0.0000000e+00   3.5932641e-01  -4.3152416e-01   3.6022788e-03   4.1895080e-03  -4.2996991e-03
   0.0000000e+00   3.5932641e-01  -3.9591017e-01   4.8748469e-03   3.2080652e-03  -4.9956754e-03
   0.0000000e+00   3.5932641e-01  -3.5932641e-01   6.1749730e-03   1.8932164e-03  -5.6177802e-03
   0.0000000e+00   3.5932641e-01  -3.2183967e-01   7.4372878e-03   2.4956518e-04  -6.1023146e-03
   0.0000000e+00   3.5932641e-01  -2.8352524e-01   8.5979446e-03  -1.6829930e-03  -6.3816256e-03
   0.0000000e+00   3.5932641e-01  -2.4446655e-01   9.6040285e-03  -3.8241413e-03  -6.3920726e-03
   0.0000000e+00   3.5932641e-01  -2.0475452e-01   1.0421678e-02  -6.0536248e-03  -6.0837356e-03
   0.0000000e+00   3.5932641e-01  -1.6448690e-01   1.1040485e-02  -8.2185660e-03  -5.4303190e-03
   0.0000000e+00   3.5932641e-01  -1.2376733e-01   1.1472464e-02  -1.0148179e-02  -4.4372541e-03
   0.0000000e+00   3.5932641e-01  -8.2704342e-02   1.1745336e-02  -1.1674192e-02  -3.1459038e-03
   0.0000000e+00   3.5932641e-01  -4.1410268e-02   1.1891703e-02  -1.2653971e-02  -1.6323120e-03
   0.0000000e+00   3.5932641e-01   0.0000000e+00   1.1937259e-02  -1.2991801e-02   1.7200097e-14
   0.0000000e+00   3.5932641e-01   4.1410268e-02   1.1891703e-02  -1.2653971e-02   1.6323120e-03
   0.0000000e+00   3.5932641e-01   8.2704342e-02   1.1745336e-02  -1.1674192e-02   3.1459038e-03
   0.0000000e+00   3.5932641e-01   1.2376733e-01   1.1472464e-02  -1.0148179e-02   4.4372541e-03
   0.0000000e+00   3.5932641e-01   1.6448690e-01   1.1040485e-02  -8.2185660e-03   5.4303190e-03
   0.0000000e+00   3.5932641e-01   2.0475452e-01   1.0421678e-02  -6.0536248e-03   6.0837356e-03
   0.0000000e+00   3.5932641e-01   2.4446655e-01   9.6040285e-03  -3.8241413e-03   6.3920726e-03
   0.0000000e+00   3.5932641e-01   2.8352524e-01   8.5979446e-03  -1.6829930e-03   6.3816256e-03
   0.0000000e+00   3.5932641e-01   3.2183967e-01   7.4372878e-03   2.4956518e-04   6.1023146e-03
   0.0000000e+00   3.5932641e-01   3.5932641e-01   6.1749730e-03   1.8932164e-03   5.6177802e-03
   0.0000000e+00   3.5932641e-01   3.9591017e-01   4.8748469e-03   3.2080652e-03   4.9956754e-03
   0.0000000e+00   3.5932641e-01   4.3152416e-01   3.6022788e-03   4.1895080e-03   4.2996991e-03
   0.0000000e+00   3.5932641e-01   4.6611039e-01   2.4157058e-03   4.8600929e-03   3.5841251e-03
   0.0000000e+00   3.5932641e-01   4.9961977e-01   1.3607214e-03   5.2600222e-03   2.8910153e-03
   0.0000000e+00   3.5932641e-01   5.3201207e-01   4.6724495e-04   5.4386050e-03   2.2496593e-03
   0.0000000e+00   3.5932641e-01   5.6325577e-01  -2.5039407e-04   5.4470009e-03   1.6776947e-03
   0.0000000e+00   3.5932641e-01   5.9332774e-01  -7.9131188e-04   5.3335082e-03   1.1831144e-03
   0.0000000e+00   3.5932641e-01   6.2221291e-01  -1.1647455e-03   5.1403762e-03   7.6667823e-04
   0.0000000e+00   3.5932641e-01   6.4990376e-01  -1.3865433e-03   4.9028798e-03   4.2419637e-04
   0.0000000e+00   3.5932641e-01   6.7639983e-01  -1.4761153e-03   4.6489523e-03   1.4853012e-04
   0.0000000e+00   3.5932641e-01   7.0170710e-01  -1.4544251e-03   4.4002783e-03  -6.8862845e-05
   0.0000000e+00   3.5932641e-01   7.2583741e-01  -1.3433429e-03   4.1729871e-03  -2.3680157e-04
   0.0000000e+00   3.5932641e-01   7.4880783e-01  -1.1665819e-03   3.9792893e-03  -3.6360041e-04
   0.0000000e+00   3.5932641e-01   7.7064005e-01  -9.5235948e-04   3.8280879e-03  -4.5663190e-04
   0.0000000e+00   3.5932641e-01   7.9135972e-01  -7.3765130e-04   3.7259421e-03  -5.2202315e-04
   0.0000000e+00   3.5932641e-01   8.1099590e-01  -5.7371546e-04   3.6756569e-03  -5.6466641e-04
   0.0000000e+00   3.5932641e-01   8.2958044e-01  -5.3072333e-04   3.6732102e-03  -5.8818591e-04
   0.0000000e+00   3.5932641e-01   8.4714748e-01  -6.9695541e-04   3.7001901e-03  -5.9521942e-04
   0.0000000e+00   3.5932641e-01   8.6373293e-01  -1.1644113e-03   3.7152767e-03  -5.8744874e-04
   0.0000000e+00   3.5932641e-01   8.7937402e-01  -1.9954147e-03   3.6486554e-03  -5.6596550e-04
   0.0000000e+00   3.5932641e-01   8.9410886e-01  -3.1744686e-03   3.4108703e-03  -5.3132126e-04
   0.0000000e+00   3.5932641e-01   9.0797606e-01  -4.5684171e-03   2.9205496e-03  -4.8416716e-04
   0.0000000e+00   3.5932641e-01   9.2101443e-01  -5.9262410e-03   2.1472627e-03  -4.2559215e-04
   0.0000000e+00   3.5932641e-01   9.3326267e-01  -6.9394261e-03   1.1466531e-03  -3.5798463e-04
   0.0000000e+00   3.5932641e-01   9.4475908e-01  -7.3460294e-03   6.5162122e-05  -2.8498206e-04
   0.0000000e+00   3.5932641e-01   9.5554139e-01  -7.0303530e-03  -8.9749078e-04  -2.1153989e-04
   0.0000000e+00   3.5932641e-01   9.6564655e-01  -6.0620779e-03  -1.5505519e-03  -1.4282958e-04
   0.0000000e+00   3.5932641e-01   9.7511059e-01  -4.6552789e-03  -1.7705301e-03  -8.3892922e-05
   0.0000000e+00   3.5932641e-01   9.8396850e-01  -3.0681558e-03  -1.5290185e-03  -3.8587275e-05
   0.0000000e+00   3.5932641e-01   9.9225409e-01  -1.4962295e-03  -8.9093721e-04  -1.0068700e-05
   0.0000000e+00   3.5932641e-01   1.0000000e+00   0.0000000e+00   0.0000000e+00   0.0000000e+00
   0.0000000e+00   3.9591017e-01  -1.0000000e+00   0.0000000e+00   0.0000000e+00   0.0000000e+00
   0.0000000e+00   3.9591017e-01  -9.9225409e-01  -1.3651885e-03  -1.0020944e-03   1.0303423e-05
   0.0000000e+00   3.9591017e-01  -9.8396850e-01  -2.8681832e-03  -1.7238964e-03   3.8964961e-05
   0.0000000e+00   3.9591017e-01  -9.7511059e-01  -4.5210927e-03  -2.0116086e-03   8.3594272e-05
   0.0000000e+00   3.9591017e-01  -9.6564655e-01  -6.1794526e-03  -1.7948119e-03   1.4169219e-04
   0.0000000e+00   3.9591017e-01  -9.5554139e-01  -7.5914141e-03  -1.1029275e-03   2.1034543e-04
   0.0000000e+00   3.9591017e-01  -9.4475908e-01  -8.4902702e-03  -6.8131540e-05   2.8651539e-04
   0.0000000e+00   3.9591017e-01  -9.3326267e-01  -8.6994017e-03   1.1034172e-03   3.6706865e-04
   0.0000000e+00   3.9591017e-01  -9.2101443e-01  -8.2058114e-03   2.1944669e-03   4.4922106e-04
   0.0000000e+00   3.9591017e-01  -9.0797606e-01  -7.1664098e-03   3.0444238e-03   5.3060829e-04
   0.0000000e+00   3.9591017e-01  -8.9410886e-01  -5.8458567e-03   3.5911478e-03   6.0921897e-04
   0.0000000e+00   3.9591017e-01  -8.7937402e-01  -4.5211795e-03   3.8665412e-03   6.8297908e-04
   0.0000000e+00   3.9591017e-01  -8.6373293e-01  -3.4006987e-03   3.9588653e-03   7.4944076e-04
   0.0000000e+00   3.9591017e-01  -8.4714748e-01  -2.5883377e-03   3.9659125e-03   8.0562711e-04
   0.0000000e+00   3.9591017e-01  -8.2958044e-01  -2.0931594e-03   3.9646398e-03   8.4811943e-04
   0.0000000e+00   3.9591017e-01  -8.1099590e-01  -1.8635852e-03   4.0012036e-03   8.7308572e-04
   0.0000000e+00   3.9591017e-01  -7.9135972e-01  -1.8227521e-03   4.0970286e-03   8.7620124e-04
   0.0000000e+00   3.9591017e-01  -7.7064005e-01  -1.8924965e-03   4.2579578e-03   8.5230321e-04
   0.0000000e+00   3.9591017e-01  -7.4880783e-01  -2.0042313e-03   4.4824344e-03   7.9506847e-04
   0.0000000e+00   3.9591017e-01  -7.2583741e-01  -2.1010813e-03   4.7645902e-03   6.9662902e-04
   0.0000000e+00   3.9591017e-01  -7.0170710e-01  -2.1358613e-03   5.0955456e-03   5.4750628e-04
   0.0000000e+00   3.9591017e-01  -6.7639983e-01  -2.0681475e-03   5.4620136e-03   3.3662148e-04
   0.0000000e+00   3.9591017e-01  -6.4990376e-01  -1.8622192e-03   5.8452933e-03   5.1823629e-05
   0.0000000e+00   3.9591017e-01  -6.2221291e-01  -1.4866664e-03   6.2190628e-03  -3.1936760e-04
   0.0000000e+00   3.9591017e-01  -5.9332774e-01  -9.1600458e-04   6.5481698e-03  -7.8826394e-04
   0.0000000e+00   3.9591017e-01  -5.6325577e-01  -1.3397517e-04   6.7870154e-03  -1.3631026e-03
   0.0000000e+00   3.9591017e-01  -5.3201207e-01   8.6186880e-04   6.8796550e-03  -2.0462644e-03
   0.0000000e+00   3.9591017e-01  -4.9961977e-01   2.0553658e-03   6.7608418e-03  -2.8311680e-03
   0.0000000e+00   3.9591017e-01  -4.6611039e-01   3.4078503e-03   6.3599958e-03  -3.6987452e-03
   0.0000000e+00   3.9591017e-01  -4.3152416e-01   4.8568784e-03   5.6075257e-03  -4.6144581e-03
   0.0000000e+00   3.9591017e-01  -3.9591017e-01   6.3189603e-03   4.4446237e-03  -5.5263296e-03
   0.0000000e+00   3.9591017e-01  -3.5932641e-01   7.6974647e-03   2.8351699e-03  -6.3652716e-03
   0.0000000e+00   3.9591017e-01  -3.2183967e-01   8.8955071e-03   7.7901757e-04  -7.0483737e-03
   0.0000000e+00   3.9591017e-01  -2.8352524e-01   9.8322836e-03  -1.6762927e-03  -7.4859580e-03
   0.0000000e+00   3.9591017e-01  -2.4446655e-01   1.0459508e-02  -4.4279454e-03  -7.5921157e-03
   0.0000000e+00   3.9591017e-01  -2.0475452e-01   1.0773646e-02  -7.3178809e-03  -7.2978181e-03
   0.0000000e+00   3.9591017e-01  -1.6448690e-01   1.0819637e-02  -1.0142380e-02  -6.5644438e-03
   0.0000000e+00   3.9591017e-01  -1.2376733e-01   1.0683446e-02  -1.2671929e-02  -5.3950312e-03
   0.0000000e+00   3.9591017e-01  -8.2704342e-02   1.0473718e-02  -1.4679175e-02  -3.8403049e-03
   0.0000000e+00   3.9591017e-01  -4.1410268e-02   1.0296251e-02  -1.5970721e-02  -1.9973239e-03
   0.0000000e+00   3.9591017e-01   0.0000000e+00   1.0227763e-02  -1.6416520e-02   1.8632968e-14
   0.0000000e+00   3.9591017e-01   4.1410268e-02   1.0296251e-02  -1.5970721e-02   1.9973239e-03
   0.0000000e+00   3.9591017e-01   8.2704342e-02   1.0473718e-02  -1.4679175e-02   3.8403049e-03
   0.0000000e+00   3.9591017e-01   1.2376733e-01   1.0683446e-02  -1.2671929e-02   5.3950312e-03
   0.0000000e+00   3.9591017e-01   1.6448690e-01   1.0819637e-02  -1.0142380e-02   6.5644438e-03
   0.0000000e+00   3.9591017e-01   2.0475452e-01   1.0773646e-02  -7.3178809e-03   7.2978181e-03
   0.0000000e+00   3.9591017e-01   2.4446655e-01   1.0459508e-02  -4.4279454e-03   7.5921157e-03
   0.0000000e+00   3.9591017e-01   2.8352524e-01   9.8322836e-03  -1.6762927e-03   7.4859580e-03
   0.0000000e+00   3.9591017e-01   3.2183967e-01   8.8955071e-03   7.7901757e-04   7.0483737e-03
   0.0000000e+00   3.9591017e-01   3.5932641e-01   7.6974647e-03   2.8351699e-03   6.3652716e-03
   0.0000000e+00   3.9591017e-01   3.9591017e-01   6.3189603e-03   4.4446237e-03   5.5263296e-03
   0.0000000e+00   3.9591017e-01   4.3152416e-01   4.8568784e-03   5.6075257e-03   4.6144581e-03
   0.0000000e+00   3.9591017e-01   4.6611039e-01   3.4078503e-03   6.3599958e-03   3.6987452e-03
   0.0000000e+00   3.9591017e-01   4.9961977e-01   2.0553658e-03   6.7608418e-03   2.8311680e-03
   0.0000000e+00   3.9591017e-01   5.3201207e-01   8.6186880e-04   6.8796550e-03   2.0462644e-03
   0.0000000e+00   3.9591017e-01   5.6325577e-01  -1.3397517e-04   6.7870154e-03   1.3631026e-03
   0.0000000e+00   3.9591017e-01   5.9332774e-01  -9.1600458e-04   6.5481698e-03   7.8826394e-04
   0.0000000e+00   3.9591017e-01   6.2221291e-01  -1.4866664e-03   6.2190628e-03   3.1936760e-04
   0.0000000e+00   3.9591017e-01   6.4990376e-01  -1.8622192e-03   5.8452933e-03  -5.1823629e-05
   0.0000000e+00   3.9591017e-01   6.7639983e-01  -2.0681475e-03   5.4620136e-03  -3.3662148e-04
   0.0000000e+00   3.9591017e-01   7.0170710e-01  -2.1358613e-03   5.0955456e-03  -5.4750628e-04
   0.0000000e+00   3.9591017e-01   7.2583741e-01  -2.1010813e-03   4.7645902e-03  -6.9662902e-04
   0.0000000e+00   3.9591017e-01   7.4880783e-01  -2.0042313e-03   4.4824344e-03  -7.9506847e-04
   0.0000000e+00   3.9591017e-01   7.7064005e-01  -1.8924965e-03   4.2579578e-03  -8.5230321e-04
   0.0000000e+00   3.9591017e-01   7.9135972e-01  -1.8227521e-03   4.0970286e-03  -8.7620124e-04
   0.0000000e+00   3.9591017e-01   8.1099590e-01  -1.8635852e-03   4.0012036e-03  -8.7308572e-04
   0.0000000e+00   3.9591017e-01   8.2958044e-01  -2.0931594e-03   3.9646398e-03  -8.4811943e-04
   0.0000000e+00   3.9591017e-01   8.4714748e-01  -2.5883377e-03   3.9659125e-03  -8.0562711e-04
   0.0000000e+00   3.9591017e-01   8.6373293e-01  -3.4006987e-03   3.9588653e-03  -7.4944076e-04
   0.0000000e+00   3.9591017e-01   8.7937402e-01  -4.5211795e-03   3.8665412e-03  -6.8297908e-04
   0.0000000e+00   3.9591017e-01   8.9410886e-01  -5.8458567e-03   3.5911478e-03  -6.0921897e-04
   0.0000000e+00   3.9591017e-01   9.0797606e-01  -7.1664098e-03   3.0444238e-03  -5.3060829e-04
[truncated: 51,149,944 more chars]
