# Supplementary material for: Linear stability analysis of magnetohydrodynamic duct flows with perfectly conducting walls
Source: PLoS One. 2017 Oct 27;12(10):e0186944. doi: 10.1371/journal.pone.0186944 (PMC5659796; doi:10.1371/journal.pone.0186944)
Supplement: S1 File — (ZIP) [file pone.0186944.s001.zip › plosone_data/Fig10/re7k_ha20_r=1_alpha=3.0.dat]

title = "Velocity fluctuations"
variables = "x", "y", "z","vx","vy","vz"
zone i=81, j=81, k=81, f=point
   0.0000000e+00  -1.0000000e+00  -1.0000000e+00   0.0000000e+00   0.0000000e+00   0.0000000e+00
   0.0000000e+00  -1.0000000e+00  -9.9225409e-01   0.0000000e+00   0.0000000e+00   0.0000000e+00
   0.0000000e+00  -1.0000000e+00  -9.8396850e-01   0.0000000e+00   0.0000000e+00   0.0000000e+00
   0.0000000e+00  -1.0000000e+00  -9.7511059e-01   0.0000000e+00   0.0000000e+00   0.0000000e+00
   0.0000000e+00  -1.0000000e+00  -9.6564655e-01   0.0000000e+00   0.0000000e+00   0.0000000e+00
   0.0000000e+00  -1.0000000e+00  -9.5554139e-01   0.0000000e+00   0.0000000e+00   0.0000000e+00
   0.0000000e+00  -1.0000000e+00  -9.4475908e-01   0.0000000e+00   0.0000000e+00   0.0000000e+00
   0.0000000e+00  -1.0000000e+00  -9.3326267e-01   0.0000000e+00   0.0000000e+00   0.0000000e+00
   0.0000000e+00  -1.0000000e+00  -9.2101443e-01   0.0000000e+00   0.0000000e+00   0.0000000e+00
   0.0000000e+00  -1.0000000e+00  -9.0797606e-01   0.0000000e+00   0.0000000e+00   0.0000000e+00
   0.0000000e+00  -1.0000000e+00  -8.9410886e-01   0.0000000e+00   0.0000000e+00   0.0000000e+00
   0.0000000e+00  -1.0000000e+00  -8.7937402e-01   0.0000000e+00   0.0000000e+00   0.0000000e+00
   0.0000000e+00  -1.0000000e+00  -8.6373293e-01   0.0000000e+00   0.0000000e+00   0.0000000e+00
   0.0000000e+00  -1.0000000e+00  -8.4714748e-01   0.0000000e+00   0.0000000e+00   0.0000000e+00
   0.0000000e+00  -1.0000000e+00  -8.2958044e-01   0.0000000e+00   0.0000000e+00   0.0000000e+00
   0.0000000e+00  -1.0000000e+00  -8.1099590e-01   0.0000000e+00   0.0000000e+00   0.0000000e+00
   0.0000000e+00  -1.0000000e+00  -7.9135972e-01   0.0000000e+00   0.0000000e+00   0.0000000e+00
   0.0000000e+00  -1.0000000e+00  -7.7064005e-01   0.0000000e+00   0.0000000e+00   0.0000000e+00
   0.0000000e+00  -1.0000000e+00  -7.4880783e-01   0.0000000e+00   0.0000000e+00   0.0000000e+00
   0.0000000e+00  -1.0000000e+00  -7.2583741e-01   0.0000000e+00   0.0000000e+00   0.0000000e+00
   0.0000000e+00  -1.0000000e+00  -7.0170710e-01   0.0000000e+00   0.0000000e+00   0.0000000e+00
   0.0000000e+00  -1.0000000e+00  -6.7639983e-01   0.0000000e+00   0.0000000e+00   0.0000000e+00
   0.0000000e+00  -1.0000000e+00  -6.4990376e-01   0.0000000e+00   0.0000000e+00   0.0000000e+00
   0.0000000e+00  -1.0000000e+00  -6.2221291e-01   0.0000000e+00   0.0000000e+00   0.0000000e+00
   0.0000000e+00  -1.0000000e+00  -5.9332774e-01   0.0000000e+00   0.0000000e+00   0.0000000e+00
   0.0000000e+00  -1.0000000e+00  -5.6325577e-01   0.0000000e+00   0.0000000e+00   0.0000000e+00
   0.0000000e+00  -1.0000000e+00  -5.3201207e-01   0.0000000e+00   0.0000000e+00   0.0000000e+00
   0.0000000e+00  -1.0000000e+00  -4.9961977e-01   0.0000000e+00   0.0000000e+00   0.0000000e+00
   0.0000000e+00  -1.0000000e+00  -4.6611039e-01   0.0000000e+00   0.0000000e+00   0.0000000e+00
   0.0000000e+00  -1.0000000e+00  -4.3152416e-01   0.0000000e+00   0.0000000e+00   0.0000000e+00
   0.0000000e+00  -1.0000000e+00  -3.9591017e-01   0.0000000e+00   0.0000000e+00   0.0000000e+00
   0.0000000e+00  -1.0000000e+00  -3.5932641e-01   0.0000000e+00   0.0000000e+00   0.0000000e+00
   0.0000000e+00  -1.0000000e+00  -3.2183967e-01   0.0000000e+00   0.0000000e+00   0.0000000e+00
   0.0000000e+00  -1.0000000e+00  -2.8352524e-01   0.0000000e+00   0.0000000e+00   0.0000000e+00
   0.0000000e+00  -1.0000000e+00  -2.4446655e-01   0.0000000e+00   0.0000000e+00   0.0000000e+00
   0.0000000e+00  -1.0000000e+00  -2.0475452e-01   0.0000000e+00   0.0000000e+00   0.0000000e+00
   0.0000000e+00  -1.0000000e+00  -1.6448690e-01   0.0000000e+00   0.0000000e+00   0.0000000e+00
   0.0000000e+00  -1.0000000e+00  -1.2376733e-01   0.0000000e+00   0.0000000e+00   0.0000000e+00
   0.0000000e+00  -1.0000000e+00  -8.2704342e-02   0.0000000e+00   0.0000000e+00   0.0000000e+00
   0.0000000e+00  -1.0000000e+00  -4.1410268e-02   0.0000000e+00   0.0000000e+00   0.0000000e+00
   0.0000000e+00  -1.0000000e+00   0.0000000e+00   0.0000000e+00   0.0000000e+00   0.0000000e+00
   0.0000000e+00  -1.0000000e+00   4.1410268e-02   0.0000000e+00   0.0000000e+00   0.0000000e+00
   0.0000000e+00  -1.0000000e+00   8.2704342e-02   0.0000000e+00   0.0000000e+00   0.0000000e+00
   0.0000000e+00  -1.0000000e+00   1.2376733e-01   0.0000000e+00   0.0000000e+00   0.0000000e+00
   0.0000000e+00  -1.0000000e+00   1.6448690e-01   0.0000000e+00   0.0000000e+00   0.0000000e+00
   0.0000000e+00  -1.0000000e+00   2.0475452e-01   0.0000000e+00   0.0000000e+00   0.0000000e+00
   0.0000000e+00  -1.0000000e+00   2.4446655e-01   0.0000000e+00   0.0000000e+00   0.0000000e+00
   0.0000000e+00  -1.0000000e+00   2.8352524e-01   0.0000000e+00   0.0000000e+00   0.0000000e+00
   0.0000000e+00  -1.0000000e+00   3.2183967e-01   0.0000000e+00   0.0000000e+00   0.0000000e+00
   0.0000000e+00  -1.0000000e+00   3.5932641e-01   0.0000000e+00   0.0000000e+00   0.0000000e+00
   0.0000000e+00  -1.0000000e+00   3.9591017e-01   0.0000000e+00   0.0000000e+00   0.0000000e+00
   0.0000000e+00  -1.0000000e+00   4.3152416e-01   0.0000000e+00   0.0000000e+00   0.0000000e+00
   0.0000000e+00  -1.0000000e+00   4.6611039e-01   0.0000000e+00   0.0000000e+00   0.0000000e+00
   0.0000000e+00  -1.0000000e+00   4.9961977e-01   0.0000000e+00   0.0000000e+00   0.0000000e+00
   0.0000000e+00  -1.0000000e+00   5.3201207e-01   0.0000000e+00   0.0000000e+00   0.0000000e+00
   0.0000000e+00  -1.0000000e+00   5.6325577e-01   0.0000000e+00   0.0000000e+00   0.0000000e+00
   0.0000000e+00  -1.0000000e+00   5.9332774e-01   0.0000000e+00   0.0000000e+00   0.0000000e+00
   0.0000000e+00  -1.0000000e+00   6.2221291e-01   0.0000000e+00   0.0000000e+00   0.0000000e+00
   0.0000000e+00  -1.0000000e+00   6.4990376e-01   0.0000000e+00   0.0000000e+00   0.0000000e+00
   0.0000000e+00  -1.0000000e+00   6.7639983e-01   0.0000000e+00   0.0000000e+00   0.0000000e+00
   0.0000000e+00  -1.0000000e+00   7.0170710e-01   0.0000000e+00   0.0000000e+00   0.0000000e+00
   0.0000000e+00  -1.0000000e+00   7.2583741e-01   0.0000000e+00   0.0000000e+00   0.0000000e+00
   0.0000000e+00  -1.0000000e+00   7.4880783e-01   0.0000000e+00   0.0000000e+00   0.0000000e+00
   0.0000000e+00  -1.0000000e+00   7.7064005e-01   0.0000000e+00   0.0000000e+00   0.0000000e+00
   0.0000000e+00  -1.0000000e+00   7.9135972e-01   0.0000000e+00   0.0000000e+00   0.0000000e+00
   0.0000000e+00  -1.0000000e+00   8.1099590e-01   0.0000000e+00   0.0000000e+00   0.0000000e+00
   0.0000000e+00  -1.0000000e+00   8.2958044e-01   0.0000000e+00   0.0000000e+00   0.0000000e+00
   0.0000000e+00  -1.0000000e+00   8.4714748e-01   0.0000000e+00   0.0000000e+00   0.0000000e+00
   0.0000000e+00  -1.0000000e+00   8.6373293e-01   0.0000000e+00   0.0000000e+00   0.0000000e+00
   0.0000000e+00  -1.0000000e+00   8.7937402e-01   0.0000000e+00   0.0000000e+00   0.0000000e+00
   0.0000000e+00  -1.0000000e+00   8.9410886e-01   0.0000000e+00   0.0000000e+00   0.0000000e+00
   0.0000000e+00  -1.0000000e+00   9.0797606e-01   0.0000000e+00   0.0000000e+00   0.0000000e+00
   0.0000000e+00  -1.0000000e+00   9.2101443e-01   0.0000000e+00   0.0000000e+00   0.0000000e+00
   0.0000000e+00  -1.0000000e+00   9.3326267e-01   0.0000000e+00   0.0000000e+00   0.0000000e+00
   0.0000000e+00  -1.0000000e+00   9.4475908e-01   0.0000000e+00   0.0000000e+00   0.0000000e+00
   0.0000000e+00  -1.0000000e+00   9.5554139e-01   0.0000000e+00   0.0000000e+00   0.0000000e+00
   0.0000000e+00  -1.0000000e+00   9.6564655e-01   0.0000000e+00   0.0000000e+00   0.0000000e+00
   0.0000000e+00  -1.0000000e+00   9.7511059e-01   0.0000000e+00   0.0000000e+00   0.0000000e+00
   0.0000000e+00  -1.0000000e+00   9.8396850e-01   0.0000000e+00   0.0000000e+00   0.0000000e+00
   0.0000000e+00  -1.0000000e+00   9.9225409e-01   0.0000000e+00   0.0000000e+00   0.0000000e+00
   0.0000000e+00  -1.0000000e+00   1.0000000e+00   0.0000000e+00   0.0000000e+00   0.0000000e+00
   0.0000000e+00  -9.9225409e-01  -1.0000000e+00   0.0000000e+00   0.0000000e+00   0.0000000e+00
   0.0000000e+00  -9.9225409e-01  -9.9225409e-01   3.5102543e-04   4.7288572e-06   3.8799146e-06
   0.0000000e+00  -9.9225409e-01  -9.8396850e-01   3.1717918e-04   7.2790962e-06   1.2091367e-05
   0.0000000e+00  -9.9225409e-01  -9.7511059e-01   2.4521679e-04   8.2653887e-06   2.0326280e-05
   0.0000000e+00  -9.9225409e-01  -9.6564655e-01   2.1227445e-04   8.6892239e-06   2.8661718e-05
   0.0000000e+00  -9.9225409e-01  -9.5554139e-01   2.0686959e-04   9.0184971e-06   3.5941168e-05
   0.0000000e+00  -9.9225409e-01  -9.4475908e-01   2.0941939e-04   9.3720168e-06   4.2831921e-05
   0.0000000e+00  -9.9225409e-01  -9.3326267e-01   2.1183451e-04   9.6574120e-06   4.8803425e-05
   0.0000000e+00  -9.9225409e-01  -9.2101443e-01   2.1305156e-04   9.8524497e-06   5.4486156e-05
   0.0000000e+00  -9.9225409e-01  -9.0797606e-01   2.1366029e-04   9.9038266e-06   5.9670582e-05
   0.0000000e+00  -9.9225409e-01  -8.9410886e-01   2.1371237e-04   9.8159268e-06   6.5099631e-05
   0.0000000e+00  -9.9225409e-01  -8.7937402e-01   2.1295591e-04   9.5514271e-06   7.0927259e-05
   0.0000000e+00  -9.9225409e-01  -8.6373293e-01   2.1100372e-04   9.0956638e-06   7.8160910e-05
   0.0000000e+00  -9.9225409e-01  -8.4714748e-01   2.0752024e-04   8.4030757e-06   8.7469728e-05
   0.0000000e+00  -9.9225409e-01  -8.2958044e-01   2.0211900e-04   7.4410894e-06   1.0038952e-04
   0.0000000e+00  -9.9225409e-01  -8.1099590e-01   1.9442712e-04   6.1663496e-06   1.1838359e-04
   0.0000000e+00  -9.9225409e-01  -7.9135972e-01   1.8403721e-04   4.5610727e-06   1.4379860e-04
   0.0000000e+00  -9.9225409e-01  -7.7064005e-01   1.7058361e-04   2.6384905e-06   1.7900624e-04
   0.0000000e+00  -9.9225409e-01  -7.4880783e-01   1.5373315e-04   4.7799936e-07   2.2694249e-04
   0.0000000e+00  -9.9225409e-01  -7.2583741e-01   1.3327916e-04  -1.7633594e-06   2.9007693e-04
   0.0000000e+00  -9.9225409e-01  -7.0170710e-01   1.0921788e-04  -3.8438808e-06   3.7042994e-04
   0.0000000e+00  -9.9225409e-01  -6.7639983e-01   8.1915328e-05  -5.4601212e-06   4.6842041e-04
   0.0000000e+00  -9.9225409e-01  -6.4990376e-01   5.2274300e-05  -6.2872043e-06   5.8273646e-04
   0.0000000e+00  -9.9225409e-01  -6.2221291e-01   2.1874337e-05  -6.0354865e-06   7.0960311e-04
   0.0000000e+00  -9.9225409e-01  -5.9332774e-01  -6.9856876e-06  -4.5043556e-06   8.4315987e-04
   0.0000000e+00  -9.9225409e-01  -5.6325577e-01  -3.1421171e-05  -1.6241292e-06   9.7560684e-04
   0.0000000e+00  -9.9225409e-01  -5.3201207e-01  -4.8237063e-05   2.5294244e-06   1.0982807e-03
   0.0000000e+00  -9.9225409e-01  -4.9961977e-01  -5.4359575e-05   7.7447542e-06   1.2024368e-03
   0.0000000e+00  -9.9225409e-01  -4.6611039e-01  -4.7283093e-05   1.3712002e-05   1.2804791e-03
   0.0000000e+00  -9.9225409e-01  -4.3152416e-01  -2.5498809e-05   2.0069921e-05   1.3266072e-03
   0.0000000e+00  -9.9225409e-01  -3.9591017e-01   1.1231490e-05   2.6460285e-05   1.3374745e-03
   0.0000000e+00  -9.9225409e-01  -3.5932641e-01   6.1757581e-05   3.2568464e-05   1.3121518e-03
   0.0000000e+00  -9.9225409e-01  -3.2183967e-01   1.2362314e-04   3.8154488e-05   1.2520090e-03
   0.0000000e+00  -9.9225409e-01  -2.8352524e-01   1.9329520e-04   4.3061031e-05   1.1601077e-03
   0.0000000e+00  -9.9225409e-01  -2.4446655e-01   2.6650296e-04   4.7211869e-05   1.0406879e-03
   0.0000000e+00  -9.9225409e-01  -2.0475452e-01   3.3862638e-04   5.0594156e-05   8.9848133e-04
   0.0000000e+00  -9.9225409e-01  -1.6448690e-01   4.0507470e-04   5.3240938e-05   7.3828749e-04
   0.0000000e+00  -9.9225409e-01  -1.2376733e-01   4.6163581e-04   5.5207867e-05   5.6457332e-04
   0.0000000e+00  -9.9225409e-01  -8.2704342e-02   5.0475020e-04   5.6557543e-05   3.8135118e-04
   0.0000000e+00  -9.9225409e-01  -4.1410268e-02   5.3173408e-04   5.7343102e-05   1.9212168e-04
   0.0000000e+00  -9.9225409e-01   0.0000000e+00   5.4091626e-04   5.7600963e-05  -1.0197980e-15
   0.0000000e+00  -9.9225409e-01   4.1410268e-02   5.3173408e-04   5.7343102e-05  -1.9212168e-04
   0.0000000e+00  -9.9225409e-01   8.2704342e-02   5.0475020e-04   5.6557543e-05  -3.8135118e-04
   0.0000000e+00  -9.9225409e-01   1.2376733e-01   4.6163581e-04   5.5207867e-05  -5.6457332e-04
   0.0000000e+00  -9.9225409e-01   1.6448690e-01   4.0507470e-04   5.3240938e-05  -7.3828749e-04
   0.0000000e+00  -9.9225409e-01   2.0475452e-01   3.3862638e-04   5.0594156e-05  -8.9848133e-04
   0.0000000e+00  -9.9225409e-01   2.4446655e-01   2.6650296e-04   4.7211869e-05  -1.0406879e-03
   0.0000000e+00  -9.9225409e-01   2.8352524e-01   1.9329520e-04   4.3061031e-05  -1.1601077e-03
   0.0000000e+00  -9.9225409e-01   3.2183967e-01   1.2362314e-04   3.8154488e-05  -1.2520090e-03
   0.0000000e+00  -9.9225409e-01   3.5932641e-01   6.1757581e-05   3.2568464e-05  -1.3121518e-03
   0.0000000e+00  -9.9225409e-01   3.9591017e-01   1.1231491e-05   2.6460285e-05  -1.3374745e-03
   0.0000000e+00  -9.9225409e-01   4.3152416e-01  -2.5498809e-05   2.0069921e-05  -1.3266072e-03
   0.0000000e+00  -9.9225409e-01   4.6611039e-01  -4.7283093e-05   1.3712002e-05  -1.2804791e-03
   0.0000000e+00  -9.9225409e-01   4.9961977e-01  -5.4359575e-05   7.7447542e-06  -1.2024368e-03
   0.0000000e+00  -9.9225409e-01   5.3201207e-01  -4.8237063e-05   2.5294244e-06  -1.0982807e-03
   0.0000000e+00  -9.9225409e-01   5.6325577e-01  -3.1421170e-05  -1.6241292e-06  -9.7560684e-04
   0.0000000e+00  -9.9225409e-01   5.9332774e-01  -6.9856876e-06  -4.5043556e-06  -8.4315987e-04
   0.0000000e+00  -9.9225409e-01   6.2221291e-01   2.1874337e-05  -6.0354865e-06  -7.0960311e-04
   0.0000000e+00  -9.9225409e-01   6.4990376e-01   5.2274300e-05  -6.2872043e-06  -5.8273646e-04
   0.0000000e+00  -9.9225409e-01   6.7639983e-01   8.1915328e-05  -5.4601212e-06  -4.6842041e-04
   0.0000000e+00  -9.9225409e-01   7.0170710e-01   1.0921788e-04  -3.8438808e-06  -3.7042994e-04
   0.0000000e+00  -9.9225409e-01   7.2583741e-01   1.3327916e-04  -1.7633594e-06  -2.9007693e-04
   0.0000000e+00  -9.9225409e-01   7.4880783e-01   1.5373315e-04   4.7799936e-07  -2.2694249e-04
   0.0000000e+00  -9.9225409e-01   7.7064005e-01   1.7058361e-04   2.6384905e-06  -1.7900624e-04
   0.0000000e+00  -9.9225409e-01   7.9135972e-01   1.8403721e-04   4.5610727e-06  -1.4379860e-04
   0.0000000e+00  -9.9225409e-01   8.1099590e-01   1.9442712e-04   6.1663496e-06  -1.1838359e-04
   0.0000000e+00  -9.9225409e-01   8.2958044e-01   2.0211900e-04   7.4410894e-06  -1.0038952e-04
   0.0000000e+00  -9.9225409e-01   8.4714748e-01   2.0752024e-04   8.4030757e-06  -8.7469728e-05
   0.0000000e+00  -9.9225409e-01   8.6373293e-01   2.1100372e-04   9.0956638e-06  -7.8160910e-05
   0.0000000e+00  -9.9225409e-01   8.7937402e-01   2.1295591e-04   9.5514271e-06  -7.0927259e-05
   0.0000000e+00  -9.9225409e-01   8.9410886e-01   2.1371237e-04   9.8159268e-06  -6.5099631e-05
   0.0000000e+00  -9.9225409e-01   9.0797606e-01   2.1366029e-04   9.9038266e-06  -5.9670582e-05
   0.0000000e+00  -9.9225409e-01   9.2101443e-01   2.1305156e-04   9.8524497e-06  -5.4486156e-05
   0.0000000e+00  -9.9225409e-01   9.3326267e-01   2.1183451e-04   9.6574120e-06  -4.8803425e-05
   0.0000000e+00  -9.9225409e-01   9.4475908e-01   2.0941939e-04   9.3720168e-06  -4.2831921e-05
   0.0000000e+00  -9.9225409e-01   9.5554139e-01   2.0686959e-04   9.0184971e-06  -3.5941168e-05
   0.0000000e+00  -9.9225409e-01   9.6564655e-01   2.1227445e-04   8.6892239e-06  -2.8661718e-05
   0.0000000e+00  -9.9225409e-01   9.7511059e-01   2.4521679e-04   8.2653887e-06  -2.0326280e-05
   0.0000000e+00  -9.9225409e-01   9.8396850e-01   3.1717918e-04   7.2790962e-06  -1.2091367e-05
   0.0000000e+00  -9.9225409e-01   9.9225409e-01   3.5102543e-04   4.7288572e-06  -3.8799146e-06
   0.0000000e+00  -9.9225409e-01   1.0000000e+00   0.0000000e+00   0.0000000e+00   0.0000000e+00
   0.0000000e+00  -9.8396850e-01  -1.0000000e+00   0.0000000e+00   0.0000000e+00   0.0000000e+00
   0.0000000e+00  -9.8396850e-01  -9.9225409e-01   3.1347050e-04   1.6107571e-05   5.7377039e-06
   0.0000000e+00  -9.8396850e-01  -9.8396850e-01   1.8988554e-04   2.4869068e-05   1.8209184e-05
   0.0000000e+00  -9.8396850e-01  -9.7511059e-01   4.9365683e-05   2.8485215e-05   3.1173824e-05
   0.0000000e+00  -9.8396850e-01  -9.6564655e-01  -1.2419687e-05   3.0106609e-05   4.3807189e-05
   0.0000000e+00  -9.8396850e-01  -9.5554139e-01  -2.3085435e-05   3.1456604e-05   5.4614080e-05
   0.0000000e+00  -9.8396850e-01  -9.4475908e-01  -1.9396154e-05   3.2840582e-05   6.4505869e-05
   0.0000000e+00  -9.8396850e-01  -9.3326267e-01  -1.6390598e-05   3.4054897e-05   7.2785379e-05
   0.0000000e+00  -9.8396850e-01  -9.2101443e-01  -1.5956983e-05   3.4934132e-05   8.0212194e-05
   0.0000000e+00  -9.8396850e-01  -9.0797606e-01  -1.6743150e-05   3.5356485e-05   8.6399516e-05
   0.0000000e+00  -9.8396850e-01  -8.9410886e-01  -1.8484052e-05   3.5282693e-05   9.2277227e-05
   0.0000000e+00  -9.8396850e-01  -8.7937402e-01  -2.1525504e-05   3.4632734e-05   9.7953183e-05
   0.0000000e+00  -9.8396850e-01  -8.6373293e-01  -2.6487973e-05   3.3326720e-05   1.0472577e-04
   0.0000000e+00  -9.8396850e-01  -8.4714748e-01  -3.3799237e-05   3.1237286e-05   1.1339314e-04
   0.0000000e+00  -9.8396850e-01  -8.2958044e-01  -4.3911316e-05   2.8224498e-05   1.2599658e-04
   0.0000000e+00  -9.8396850e-01  -8.1099590e-01  -5.7105714e-05   2.4138826e-05   1.4449632e-04
   0.0000000e+00  -9.8396850e-01  -7.9135972e-01  -7.3670887e-05   1.8873257e-05   1.7221955e-04
   0.0000000e+00  -9.8396850e-01  -7.7064005e-01  -9.3742960e-05   1.2436160e-05   2.1267991e-04
   0.0000000e+00  -9.8396850e-01  -7.4880783e-01  -1.1754739e-04   5.0332980e-06   2.7046286e-04
   0.0000000e+00  -9.8396850e-01  -7.2583741e-01  -1.4532830e-04  -2.8506934e-06   3.4978519e-04
   0.0000000e+00  -9.8396850e-01  -7.0170710e-01  -1.7754058e-04  -1.0440504e-05   4.5457277e-04
   0.0000000e+00  -9.8396850e-01  -6.7639983e-01  -2.1463297e-04  -1.6714183e-05   5.8672755e-04
   0.0000000e+00  -9.8396850e-01  -6.4990376e-01  -2.5692854e-04  -2.0545205e-05   7.4583815e-04
   0.0000000e+00  -9.8396850e-01  -6.2221291e-01  -3.0418283e-04  -2.0879059e-05   9.2788999e-04
   0.0000000e+00  -9.8396850e-01  -5.9332774e-01  -3.5533990e-04  -1.6931910e-05   1.1255862e-03
   0.0000000e+00  -9.8396850e-01  -5.6325577e-01  -4.0827844e-04  -8.3380894e-06   1.3282886e-03
   0.0000000e+00  -9.8396850e-01  -5.3201207e-01  -4.5993029e-04   4.7736501e-06   1.5234140e-03
   0.0000000e+00  -9.8396850e-01  -4.9961977e-01  -5.0655028e-04   2.1799571e-05   1.6974639e-03
   0.0000000e+00  -9.8396850e-01  -4.6611039e-01  -5.4428417e-04   4.1764938e-05   1.8378750e-03
   0.0000000e+00  -9.8396850e-01  -4.3152416e-01  -5.6973892e-04   6.3479176e-05   1.9341045e-03
   0.0000000e+00  -9.8396850e-01  -3.9591017e-01  -5.8058268e-04   8.5712768e-05   1.9788577e-03
   0.0000000e+00  -9.8396850e-01  -3.5932641e-01  -5.7590833e-04   1.0734581e-04   1.9683130e-03
   0.0000000e+00  -9.8396850e-01  -3.2183967e-01  -5.5643815e-04   1.2747871e-04   1.9022442e-03
   0.0000000e+00  -9.8396850e-01  -2.8352524e-01  -5.2441389e-04   1.4547713e-04   1.7833542e-03
   0.0000000e+00  -9.8396850e-01  -2.4446655e-01  -4.8335282e-04   1.6097442e-04   1.6166842e-03
   0.0000000e+00  -9.8396850e-01  -2.0475452e-01  -4.3759127e-04   1.7382616e-04   1.4086727e-03
   0.0000000e+00  -9.8396850e-01  -1.6448690e-01  -3.9183817e-04   1.8405353e-04   1.1665324e-03
   0.0000000e+00  -9.8396850e-01  -1.2376733e-01  -3.5065720e-04   1.9177227e-04   8.9759623e-04
   0.0000000e+00  -9.8396850e-01  -8.2704342e-02  -3.1807690e-04   1.9713706e-04   6.0903928e-04
   0.0000000e+00  -9.8396850e-01  -4.1410268e-02  -2.9720748e-04   2.0028950e-04   3.0767248e-04
   0.0000000e+00  -9.8396850e-01   0.0000000e+00  -2.9002964e-04   2.0132903e-04   3.8978957e-15
   0.0000000e+00  -9.8396850e-01   4.1410268e-02  -2.9720748e-04   2.0028950e-04  -3.0767248e-04
   0.0000000e+00  -9.8396850e-01   8.2704342e-02  -3.1807690e-04   1.9713706e-04  -6.0903928e-04
   0.0000000e+00  -9.8396850e-01   1.2376733e-01  -3.5065720e-04   1.9177227e-04  -8.9759623e-04
   0.0000000e+00  -9.8396850e-01   1.6448690e-01  -3.9183817e-04   1.8405353e-04  -1.1665324e-03
   0.0000000e+00  -9.8396850e-01   2.0475452e-01  -4.3759127e-04   1.7382616e-04  -1.4086727e-03
   0.0000000e+00  -9.8396850e-01   2.4446655e-01  -4.8335282e-04   1.6097442e-04  -1.6166842e-03
   0.0000000e+00  -9.8396850e-01   2.8352524e-01  -5.2441389e-04   1.4547713e-04  -1.7833542e-03
   0.0000000e+00  -9.8396850e-01   3.2183967e-01  -5.5643815e-04   1.2747871e-04  -1.9022442e-03
   0.0000000e+00  -9.8396850e-01   3.5932641e-01  -5.7590833e-04   1.0734581e-04  -1.9683130e-03
   0.0000000e+00  -9.8396850e-01   3.9591017e-01  -5.8058268e-04   8.5712768e-05  -1.9788577e-03
   0.0000000e+00  -9.8396850e-01   4.3152416e-01  -5.6973892e-04   6.3479176e-05  -1.9341045e-03
   0.0000000e+00  -9.8396850e-01   4.6611039e-01  -5.4428417e-04   4.1764938e-05  -1.8378750e-03
   0.0000000e+00  -9.8396850e-01   4.9961977e-01  -5.0655028e-04   2.1799571e-05  -1.6974639e-03
   0.0000000e+00  -9.8396850e-01   5.3201207e-01  -4.5993029e-04   4.7736501e-06  -1.5234140e-03
   0.0000000e+00  -9.8396850e-01   5.6325577e-01  -4.0827844e-04  -8.3380894e-06  -1.3282886e-03
   0.0000000e+00  -9.8396850e-01   5.9332774e-01  -3.5533990e-04  -1.6931910e-05  -1.1255862e-03
   0.0000000e+00  -9.8396850e-01   6.2221291e-01  -3.0418283e-04  -2.0879059e-05  -9.2788999e-04
   0.0000000e+00  -9.8396850e-01   6.4990376e-01  -2.5692854e-04  -2.0545205e-05  -7.4583815e-04
   0.0000000e+00  -9.8396850e-01   6.7639983e-01  -2.1463297e-04  -1.6714183e-05  -5.8672755e-04
   0.0000000e+00  -9.8396850e-01   7.0170710e-01  -1.7754058e-04  -1.0440504e-05  -4.5457277e-04
   0.0000000e+00  -9.8396850e-01   7.2583741e-01  -1.4532830e-04  -2.8506934e-06  -3.4978519e-04
   0.0000000e+00  -9.8396850e-01   7.4880783e-01  -1.1754739e-04   5.0332980e-06  -2.7046286e-04
   0.0000000e+00  -9.8396850e-01   7.7064005e-01  -9.3742960e-05   1.2436160e-05  -2.1267991e-04
   0.0000000e+00  -9.8396850e-01   7.9135972e-01  -7.3670887e-05   1.8873257e-05  -1.7221955e-04
   0.0000000e+00  -9.8396850e-01   8.1099590e-01  -5.7105714e-05   2.4138826e-05  -1.4449632e-04
   0.0000000e+00  -9.8396850e-01   8.2958044e-01  -4.3911316e-05   2.8224498e-05  -1.2599658e-04
   0.0000000e+00  -9.8396850e-01   8.4714748e-01  -3.3799237e-05   3.1237286e-05  -1.1339314e-04
   0.0000000e+00  -9.8396850e-01   8.6373293e-01  -2.6487973e-05   3.3326720e-05  -1.0472577e-04
   0.0000000e+00  -9.8396850e-01   8.7937402e-01  -2.1525503e-05   3.4632734e-05  -9.7953183e-05
   0.0000000e+00  -9.8396850e-01   8.9410886e-01  -1.8484052e-05   3.5282693e-05  -9.2277227e-05
   0.0000000e+00  -9.8396850e-01   9.0797606e-01  -1.6743150e-05   3.5356485e-05  -8.6399516e-05
   0.0000000e+00  -9.8396850e-01   9.2101443e-01  -1.5956983e-05   3.4934132e-05  -8.0212194e-05
   0.0000000e+00  -9.8396850e-01   9.3326267e-01  -1.6390598e-05   3.4054897e-05  -7.2785379e-05
   0.0000000e+00  -9.8396850e-01   9.4475908e-01  -1.9396154e-05   3.2840582e-05  -6.4505869e-05
   0.0000000e+00  -9.8396850e-01   9.5554139e-01  -2.3085435e-05   3.1456604e-05  -5.4614080e-05
   0.0000000e+00  -9.8396850e-01   9.6564655e-01  -1.2419687e-05   3.0106609e-05  -4.3807189e-05
   0.0000000e+00  -9.8396850e-01   9.7511059e-01   4.9365683e-05   2.8485215e-05  -3.1173824e-05
   0.0000000e+00  -9.8396850e-01   9.8396850e-01   1.8988554e-04   2.4869068e-05  -1.8209184e-05
   0.0000000e+00  -9.8396850e-01   9.9225409e-01   3.1347050e-04   1.6107571e-05  -5.7377039e-06
   0.0000000e+00  -9.8396850e-01   1.0000000e+00   0.0000000e+00   0.0000000e+00   0.0000000e+00
   0.0000000e+00  -9.7511059e-01  -1.0000000e+00   0.0000000e+00   0.0000000e+00   0.0000000e+00
   0.0000000e+00  -9.7511059e-01  -9.9225409e-01   2.3669831e-04   2.9810972e-05   6.5605683e-06
   0.0000000e+00  -9.7511059e-01  -9.8396850e-01   4.2555093e-05   4.6294730e-05   2.0978529e-05
   0.0000000e+00  -9.7511059e-01  -9.7511059e-01  -1.4339748e-04   5.3417998e-05   3.6289722e-05
   0.0000000e+00  -9.7511059e-01  -9.6564655e-01  -2.2482991e-04   5.6917449e-05   5.0909486e-05
   0.0000000e+00  -9.7511059e-01  -9.5554139e-01  -2.4072200e-04   5.9900364e-05   6.3277554e-05
   0.0000000e+00  -9.7511059e-01  -9.4475908e-01  -2.3885534e-04   6.2963472e-05   7.4383540e-05
   0.0000000e+00  -9.7511059e-01  -9.3326267e-01  -2.3882662e-04   6.5766789e-05   8.3473240e-05
   0.0000000e+00  -9.7511059e-01  -9.2101443e-01  -2.4293651e-04   6.7955468e-05   9.1242312e-05
   0.0000000e+00  -9.7511059e-01  -9.0797606e-01  -2.4901286e-04   6.9306712e-05   9.7151795e-05
   0.0000000e+00  -9.7511059e-01  -8.9410886e-01  -2.5647596e-04   6.9724265e-05   1.0211947e-04
   0.0000000e+00  -9.7511059e-01  -8.7937402e-01  -2.6574858e-04   6.9087006e-05   1.0618461e-04
   0.0000000e+00  -9.7511059e-01  -8.6373293e-01  -2.7766118e-04   6.7244676e-05   1.1070201e-04
   0.0000000e+00  -9.7511059e-01  -8.4714748e-01  -2.9270069e-04   6.3976015e-05   1.1645313e-04
   0.0000000e+00  -9.7511059e-01  -8.2958044e-01  -3.1118950e-04   5.8997289e-05   1.2560202e-04
   0.0000000e+00  -9.7511059e-01  -8.1099590e-01  -3.3298488e-04   5.1996669e-05   1.4022585e-04
   0.0000000e+00  -9.7511059e-01  -7.9135972e-01  -3.5768015e-04   4.2694896e-05   1.6399713e-04
   0.0000000e+00  -9.7511059e-01  -7.7064005e-01  -3.8441773e-04   3.1005393e-05   2.0089164e-04
   0.0000000e+00  -9.7511059e-01  -7.4880783e-01  -4.1236662e-04   1.7178459e-05   2.5625590e-04
   0.0000000e+00  -9.7511059e-01  -7.2583741e-01  -4.4083118e-04   1.9891019e-06   3.3520449e-04
   0.0000000e+00  -9.7511059e-01  -7.0170710e-01  -4.6986951e-04  -1.3222455e-05   4.4273863e-04
   0.0000000e+00  -9.7511059e-01  -6.7639983e-01  -5.0025265e-04  -2.6592226e-05   5.8175430e-04
   0.0000000e+00  -9.7511059e-01  -6.4990376e-01  -5.3357555e-04  -3.5979285e-05   7.5267081e-04
   0.0000000e+00  -9.7511059e-01  -6.2221291e-01  -5.7163150e-04  -3.9279612e-05   9.5186468e-04
   0.0000000e+00  -9.7511059e-01  -5.9332774e-01  -6.1597083e-04  -3.4810947e-05   1.1719213e-03
   0.0000000e+00  -9.7511059e-01  -5.6325577e-01  -6.6713320e-04  -2.1612448e-05   1.4014272e-03
   0.0000000e+00  -9.7511059e-01  -5.3201207e-01  -7.2438089e-04   3.6774983e-07   1.6264441e-03
   0.0000000e+00  -9.7511059e-01  -4.9961977e-01  -7.8550828e-04   3.0266990e-05   1.8315928e-03
   0.0000000e+00  -9.7511059e-01  -4.6611039e-01  -8.4723296e-04   6.6459512e-05   2.0021403e-03
   0.0000000e+00  -9.7511059e-01  -4.3152416e-01  -9.0565820e-04   1.0682396e-04   2.1252708e-03
   0.0000000e+00  -9.7511059e-01  -3.9591017e-01  -9.5704414e-04   1.4906235e-04   2.1915855e-03
   0.0000000e+00  -9.7511059e-01  -3.5932641e-01  -9.9837311e-04   1.9098938e-04   2.1954940e-03
   0.0000000e+00  -9.7511059e-01  -3.2183967e-01  -1.0278964e-03   2.3075705e-04   2.1355070e-03
   0.0000000e+00  -9.7511059e-01  -2.8352524e-01  -1.0452825e-03   2.6696903e-04   2.0136170e-03
   0.0000000e+00  -9.7511059e-01  -2.4446655e-01  -1.0516431e-03   2.9870983e-04   1.8347365e-03
   0.0000000e+00  -9.7511059e-01  -2.0475452e-01  -1.0492048e-03   3.2548625e-04   1.6056943e-03
   0.0000000e+00  -9.7511059e-01  -1.6448690e-01  -1.0409676e-03   3.4713583e-04   1.3345520e-03
   0.0000000e+00  -9.7511059e-01  -1.2376733e-01  -1.0301742e-03   3.6370700e-04   1.0298471e-03
   0.0000000e+00  -9.7511059e-01  -8.2704342e-02  -1.0199139e-03   3.7535744e-04   7.0023439e-04
   0.0000000e+00  -9.7511059e-01  -4.1410268e-02  -1.0126677e-03   3.8226009e-04   3.5418934e-04
   0.0000000e+00  -9.7511059e-01   0.0000000e+00  -1.0100702e-03   3.8454570e-04   7.7443430e-15
   0.0000000e+00  -9.7511059e-01   4.1410268e-02  -1.0126677e-03   3.8226009e-04  -3.5418934e-04
   0.0000000e+00  -9.7511059e-01   8.2704342e-02  -1.0199139e-03   3.7535744e-04  -7.0023439e-04
   0.0000000e+00  -9.7511059e-01   1.2376733e-01  -1.0301742e-03   3.6370700e-04  -1.0298471e-03
   0.0000000e+00  -9.7511059e-01   1.6448690e-01  -1.0409676e-03   3.4713583e-04  -1.3345520e-03
   0.0000000e+00  -9.7511059e-01   2.0475452e-01  -1.0492048e-03   3.2548625e-04  -1.6056943e-03
   0.0000000e+00  -9.7511059e-01   2.4446655e-01  -1.0516431e-03   2.9870983e-04  -1.8347365e-03
   0.0000000e+00  -9.7511059e-01   2.8352524e-01  -1.0452825e-03   2.6696903e-04  -2.0136170e-03
   0.0000000e+00  -9.7511059e-01   3.2183967e-01  -1.0278964e-03   2.3075705e-04  -2.1355070e-03
   0.0000000e+00  -9.7511059e-01   3.5932641e-01  -9.9837311e-04   1.9098938e-04  -2.1954940e-03
   0.0000000e+00  -9.7511059e-01   3.9591017e-01  -9.5704414e-04   1.4906235e-04  -2.1915855e-03
   0.0000000e+00  -9.7511059e-01   4.3152416e-01  -9.0565820e-04   1.0682396e-04  -2.1252708e-03
   0.0000000e+00  -9.7511059e-01   4.6611039e-01  -8.4723296e-04   6.6459512e-05  -2.0021403e-03
   0.0000000e+00  -9.7511059e-01   4.9961977e-01  -7.8550828e-04   3.0266990e-05  -1.8315928e-03
   0.0000000e+00  -9.7511059e-01   5.3201207e-01  -7.2438089e-04   3.6774984e-07  -1.6264441e-03
   0.0000000e+00  -9.7511059e-01   5.6325577e-01  -6.6713320e-04  -2.1612448e-05  -1.4014272e-03
   0.0000000e+00  -9.7511059e-01   5.9332774e-01  -6.1597083e-04  -3.4810947e-05  -1.1719213e-03
   0.0000000e+00  -9.7511059e-01   6.2221291e-01  -5.7163150e-04  -3.9279612e-05  -9.5186468e-04
   0.0000000e+00  -9.7511059e-01   6.4990376e-01  -5.3357555e-04  -3.5979285e-05  -7.5267081e-04
   0.0000000e+00  -9.7511059e-01   6.7639983e-01  -5.0025265e-04  -2.6592226e-05  -5.8175430e-04
   0.0000000e+00  -9.7511059e-01   7.0170710e-01  -4.6986951e-04  -1.3222455e-05  -4.4273863e-04
   0.0000000e+00  -9.7511059e-01   7.2583741e-01  -4.4083118e-04   1.9891019e-06  -3.3520449e-04
   0.0000000e+00  -9.7511059e-01   7.4880783e-01  -4.1236662e-04   1.7178459e-05  -2.5625590e-04
   0.0000000e+00  -9.7511059e-01   7.7064005e-01  -3.8441773e-04   3.1005393e-05  -2.0089164e-04
   0.0000000e+00  -9.7511059e-01   7.9135972e-01  -3.5768015e-04   4.2694896e-05  -1.6399713e-04
   0.0000000e+00  -9.7511059e-01   8.1099590e-01  -3.3298488e-04   5.1996669e-05  -1.4022585e-04
   0.0000000e+00  -9.7511059e-01   8.2958044e-01  -3.1118950e-04   5.8997289e-05  -1.2560202e-04
   0.0000000e+00  -9.7511059e-01   8.4714748e-01  -2.9270069e-04   6.3976015e-05  -1.1645313e-04
   0.0000000e+00  -9.7511059e-01   8.6373293e-01  -2.7766118e-04   6.7244676e-05  -1.1070201e-04
   0.0000000e+00  -9.7511059e-01   8.7937402e-01  -2.6574858e-04   6.9087006e-05  -1.0618461e-04
   0.0000000e+00  -9.7511059e-01   8.9410886e-01  -2.5647596e-04   6.9724265e-05  -1.0211947e-04
   0.0000000e+00  -9.7511059e-01   9.0797606e-01  -2.4901286e-04   6.9306712e-05  -9.7151795e-05
   0.0000000e+00  -9.7511059e-01   9.2101443e-01  -2.4293651e-04   6.7955468e-05  -9.1242312e-05
   0.0000000e+00  -9.7511059e-01   9.3326267e-01  -2.3882661e-04   6.5766789e-05  -8.3473240e-05
   0.0000000e+00  -9.7511059e-01   9.4475908e-01  -2.3885534e-04   6.2963472e-05  -7.4383540e-05
   0.0000000e+00  -9.7511059e-01   9.5554139e-01  -2.4072200e-04   5.9900364e-05  -6.3277554e-05
   0.0000000e+00  -9.7511059e-01   9.6564655e-01  -2.2482991e-04   5.6917449e-05  -5.0909486e-05
   0.0000000e+00  -9.7511059e-01   9.7511059e-01  -1.4339748e-04   5.3417998e-05  -3.6289722e-05
   0.0000000e+00  -9.7511059e-01   9.8396850e-01   4.2555093e-05   4.6294730e-05  -2.0978529e-05
   0.0000000e+00  -9.7511059e-01   9.9225409e-01   2.3669831e-04   2.9810972e-05  -6.5605683e-06
   0.0000000e+00  -9.7511059e-01   1.0000000e+00   0.0000000e+00   0.0000000e+00   0.0000000e+00
   0.0000000e+00  -9.6564655e-01  -1.0000000e+00   0.0000000e+00   0.0000000e+00   0.0000000e+00
   0.0000000e+00  -9.6564655e-01  -9.9225409e-01   2.0023286e-04   4.4172477e-05   7.0742604e-06
   0.0000000e+00  -9.6564655e-01  -9.8396850e-01  -2.4637067e-05   6.8573397e-05   2.2768829e-05
   0.0000000e+00  -9.6564655e-01  -9.7511059e-01  -2.3030296e-04   7.9382011e-05   3.9726150e-05
   0.0000000e+00  -9.6564655e-01  -9.6564655e-01  -3.2111109e-04   8.5070528e-05   5.5819631e-05
   0.0000000e+00  -9.6564655e-01  -9.5554139e-01  -3.4045900e-04   9.0099233e-05   6.9458052e-05
   0.0000000e+00  -9.6564655e-01  -9.4475908e-01  -3.4132349e-04   9.5342036e-05   8.1602593e-05
   0.0000000e+00  -9.6564655e-01  -9.3326267e-01  -3.4578571e-04   1.0027669e-04   9.1471523e-05
   0.0000000e+00  -9.6564655e-01  -9.2101443e-01  -3.5637561e-04   1.0429958e-04   9.9629402e-05
   0.0000000e+00  -9.6564655e-01  -9.0797606e-01  -3.7016749e-04   1.0703780e-04   1.0540493e-04
   0.0000000e+00  -9.6564655e-01  -8.9410886e-01  -3.8617847e-04   1.0830965e-04   1.0965055e-04
   0.0000000e+00  -9.6564655e-01  -8.7937402e-01  -4.0486205e-04   1.0795075e-04   1.1238211e-04
   0.0000000e+00  -9.6564655e-01  -8.6373293e-01  -4.2726226e-04   1.0574738e-04   1.1500727e-04
   0.0000000e+00  -9.6564655e-01  -8.4714748e-01  -4.5398961e-04   1.0139438e-04   1.1835121e-04
   0.0000000e+00  -9.6564655e-01  -8.2958044e-01  -4.8520217e-04   9.4460749e-05   1.2469353e-04
   0.0000000e+00  -9.6564655e-01  -8.1099590e-01  -5.2021510e-04   8.4454787e-05   1.3624121e-04
   0.0000000e+00  -9.6564655e-01  -7.9135972e-01  -5.5758532e-04   7.0890458e-05   1.5694242e-04
   0.0000000e+00  -9.6564655e-01  -7.7064005e-01  -5.9495439e-04   5.3550495e-05   1.9114090e-04
   0.0000000e+00  -9.6564655e-01  -7.4880783e-01  -6.2969992e-04   3.2705125e-05   2.4472876e-04
   0.0000000e+00  -9.6564655e-01  -7.2583741e-01  -6.5935625e-04   9.4257779e-06   3.2341163e-04
   0.0000000e+00  -9.6564655e-01  -7.0170710e-01  -6.8270152e-04  -1.4340058e-05   4.3280447e-04
   0.0000000e+00  -9.6564655e-01  -6.7639983e-01  -7.0006525e-04  -3.5805807e-05   5.7625538e-04
   0.0000000e+00  -9.6564655e-01  -6.4990376e-01  -7.1375144e-04  -5.1709876e-05   7.5442723e-04
   0.0000000e+00  -9.6564655e-01  -6.2221291e-01  -7.2736244e-04  -5.8781253e-05   9.6361035e-04
   0.0000000e+00  -9.6564655e-01  -5.9332774e-01  -7.4519190e-04  -5.4330530e-05   1.1960029e-03
   0.0000000e+00  -9.6564655e-01  -5.6325577e-01  -7.7097100e-04  -3.6717086e-05   1.4394975e-03
   0.0000000e+00  -9.6564655e-01  -5.3201207e-01  -8.0714557e-04  -5.6605006e-06   1.6792679e-03
   0.0000000e+00  -9.6564655e-01  -4.9961977e-01  -8.5414343e-04   3.7724796e-05   1.8989228e-03
   0.0000000e+00  -9.6564655e-01  -4.6611039e-01  -9.1044516e-04   9.1129728e-05   2.0827270e-03
   0.0000000e+00  -9.6564655e-01  -4.3152416e-01  -9.7282112e-04   1.5143856e-04   2.2169453e-03
   0.0000000e+00  -9.6564655e-01  -3.9591017e-01  -1.0371469e-03   2.1520042e-04   2.2914347e-03
   0.0000000e+00  -9.6564655e-01  -3.5932641e-01  -1.0991048e-03   2.7907152e-04   2.3000622e-03
   0.0000000e+00  -9.6564655e-01  -3.2183967e-01  -1.1550240e-03   3.4016375e-04   2.2410288e-03
   0.0000000e+00  -9.6564655e-01  -2.8352524e-01  -1.2023020e-03   3.9623624e-04   2.1162304e-03
   0.0000000e+00  -9.6564655e-01  -2.4446655e-01  -1.2397236e-03   4.4575548e-04   1.9306856e-03
   0.0000000e+00  -9.6564655e-01  -2.0475452e-01  -1.2673240e-03   4.8782519e-04   1.6914924e-03
   0.0000000e+00  -9.6564655e-01  -1.6448690e-01  -1.2862031e-03   5.2205894e-04   1.4071191e-03
   0.0000000e+00  -9.6564655e-01  -1.2376733e-01  -1.2980475e-03   5.4840963e-04   1.0866106e-03
   0.0000000e+00  -9.6564655e-01  -8.2704342e-02  -1.3047703e-03   5.6701911e-04   7.3920626e-04
   0.0000000e+00  -9.6564655e-01  -4.1410268e-02  -1.3080308e-03   5.7808011e-04   3.7401714e-04
   0.0000000e+00  -9.6564655e-01   0.0000000e+00  -1.3089891e-03   5.8174850e-04   9.5235785e-15
   0.0000000e+00  -9.6564655e-01   4.1410268e-02  -1.3080308e-03   5.7808011e-04  -3.7401714e-04
   0.0000000e+00  -9.6564655e-01   8.2704342e-02  -1.3047703e-03   5.6701911e-04  -7.3920626e-04
   0.0000000e+00  -9.6564655e-01   1.2376733e-01  -1.2980475e-03   5.4840963e-04  -1.0866106e-03
   0.0000000e+00  -9.6564655e-01   1.6448690e-01  -1.2862031e-03   5.2205894e-04  -1.4071191e-03
   0.0000000e+00  -9.6564655e-01   2.0475452e-01  -1.2673240e-03   4.8782519e-04  -1.6914924e-03
   0.0000000e+00  -9.6564655e-01   2.4446655e-01  -1.2397236e-03   4.4575548e-04  -1.9306856e-03
   0.0000000e+00  -9.6564655e-01   2.8352524e-01  -1.2023020e-03   3.9623624e-04  -2.1162304e-03
   0.0000000e+00  -9.6564655e-01   3.2183967e-01  -1.1550240e-03   3.4016375e-04  -2.2410288e-03
   0.0000000e+00  -9.6564655e-01   3.5932641e-01  -1.0991048e-03   2.7907152e-04  -2.3000622e-03
   0.0000000e+00  -9.6564655e-01   3.9591017e-01  -1.0371469e-03   2.1520042e-04  -2.2914347e-03
   0.0000000e+00  -9.6564655e-01   4.3152416e-01  -9.7282112e-04   1.5143856e-04  -2.2169453e-03
   0.0000000e+00  -9.6564655e-01   4.6611039e-01  -9.1044516e-04   9.1129728e-05  -2.0827270e-03
   0.0000000e+00  -9.6564655e-01   4.9961977e-01  -8.5414343e-04   3.7724796e-05  -1.8989228e-03
   0.0000000e+00  -9.6564655e-01   5.3201207e-01  -8.0714557e-04  -5.6605006e-06  -1.6792679e-03
   0.0000000e+00  -9.6564655e-01   5.6325577e-01  -7.7097100e-04  -3.6717086e-05  -1.4394975e-03
   0.0000000e+00  -9.6564655e-01   5.9332774e-01  -7.4519190e-04  -5.4330530e-05  -1.1960029e-03
   0.0000000e+00  -9.6564655e-01   6.2221291e-01  -7.2736244e-04  -5.8781253e-05  -9.6361035e-04
   0.0000000e+00  -9.6564655e-01   6.4990376e-01  -7.1375144e-04  -5.1709876e-05  -7.5442723e-04
   0.0000000e+00  -9.6564655e-01   6.7639983e-01  -7.0006525e-04  -3.5805807e-05  -5.7625538e-04
   0.0000000e+00  -9.6564655e-01   7.0170710e-01  -6.8270152e-04  -1.4340058e-05  -4.3280447e-04
   0.0000000e+00  -9.6564655e-01   7.2583741e-01  -6.5935625e-04   9.4257779e-06  -3.2341163e-04
   0.0000000e+00  -9.6564655e-01   7.4880783e-01  -6.2969992e-04   3.2705125e-05  -2.4472876e-04
   0.0000000e+00  -9.6564655e-01   7.7064005e-01  -5.9495439e-04   5.3550495e-05  -1.9114090e-04
   0.0000000e+00  -9.6564655e-01   7.9135972e-01  -5.5758532e-04   7.0890458e-05  -1.5694242e-04
   0.0000000e+00  -9.6564655e-01   8.1099590e-01  -5.2021510e-04   8.4454787e-05  -1.3624121e-04
   0.0000000e+00  -9.6564655e-01   8.2958044e-01  -4.8520217e-04   9.4460749e-05  -1.2469353e-04
   0.0000000e+00  -9.6564655e-01   8.4714748e-01  -4.5398961e-04   1.0139438e-04  -1.1835121e-04
   0.0000000e+00  -9.6564655e-01   8.6373293e-01  -4.2726226e-04   1.0574738e-04  -1.1500727e-04
   0.0000000e+00  -9.6564655e-01   8.7937402e-01  -4.0486205e-04   1.0795075e-04  -1.1238211e-04
   0.0000000e+00  -9.6564655e-01   8.9410886e-01  -3.8617847e-04   1.0830965e-04  -1.0965055e-04
   0.0000000e+00  -9.6564655e-01   9.0797606e-01  -3.7016749e-04   1.0703780e-04  -1.0540493e-04
   0.0000000e+00  -9.6564655e-01   9.2101443e-01  -3.5637561e-04   1.0429958e-04  -9.9629402e-05
   0.0000000e+00  -9.6564655e-01   9.3326267e-01  -3.4578571e-04   1.0027669e-04  -9.1471523e-05
   0.0000000e+00  -9.6564655e-01   9.4475908e-01  -3.4132349e-04   9.5342036e-05  -8.1602593e-05
   0.0000000e+00  -9.6564655e-01   9.5554139e-01  -3.4045900e-04   9.0099233e-05  -6.9458052e-05
   0.0000000e+00  -9.6564655e-01   9.6564655e-01  -3.2111109e-04   8.5070528e-05  -5.5819631e-05
   0.0000000e+00  -9.6564655e-01   9.7511059e-01  -2.3030296e-04   7.9382011e-05  -3.9726150e-05
   0.0000000e+00  -9.6564655e-01   9.8396850e-01  -2.4637067e-05   6.8573397e-05  -2.2768829e-05
   0.0000000e+00  -9.6564655e-01   9.9225409e-01   2.0023286e-04   4.4172477e-05  -7.0742604e-06
   0.0000000e+00  -9.6564655e-01   1.0000000e+00   0.0000000e+00   0.0000000e+00   0.0000000e+00
   0.0000000e+00  -9.5554139e-01  -1.0000000e+00   0.0000000e+00   0.0000000e+00   0.0000000e+00
   0.0000000e+00  -9.5554139e-01  -9.9225409e-01   1.9211488e-04   5.8063802e-05   7.6809872e-06
   0.0000000e+00  -9.5554139e-01  -9.8396850e-01  -3.9607561e-05   9.0183010e-05   2.4828295e-05
   0.0000000e+00  -9.5554139e-01  -9.7511059e-01  -2.5006777e-04   1.0484558e-04   4.3607544e-05
   0.0000000e+00  -9.5554139e-01  -9.6564655e-01  -3.4349705e-04   1.1313809e-04   6.1511369e-05
   0.0000000e+00  -9.5554139e-01  -9.5554139e-01  -3.6368343e-04   1.2072639e-04   7.6866569e-05
   0.0000000e+00  -9.5554139e-01  -9.4475908e-01  -3.6573268e-04   1.2874943e-04   9.0577990e-05
   0.0000000e+00  -9.5554139e-01  -9.3326267e-01  -3.7343005e-04   1.3646483e-04   1.0180857e-04
   0.0000000e+00  -9.5554139e-01  -9.2101443e-01  -3.8992064e-04   1.4298138e-04   1.1096127e-04
   0.0000000e+00  -9.5554139e-01  -9.0797606e-01  -4.1183696e-04   1.4770979e-04   1.1720587e-04
   0.0000000e+00  -9.5554139e-01  -8.9410886e-01  -4.3776377e-04   1.5034228e-04   1.2129188e-04
   0.0000000e+00  -9.5554139e-01  -8.7937402e-01  -4.6802839e-04   1.5065285e-04   1.2322723e-04
   0.0000000e+00  -9.5554139e-01  -8.6373293e-01  -5.0377985e-04   1.4837484e-04   1.2450880e-04
   0.0000000e+00  -9.5554139e-01  -8.4714748e-01  -5.4574213e-04   1.4313551e-04   1.2609587e-04
   0.0000000e+00  -9.5554139e-01  -8.2958044e-01  -5.9390450e-04   1.3436598e-04   1.3047989e-04
   0.0000000e+00  -9.5554139e-01  -8.1099590e-01  -6.4700932e-04   1.2137987e-04   1.4013007e-04
   0.0000000e+00  -9.5554139e-01  -7.9135972e-01  -7.0236772e-04   1.0344815e-04   1.5941433e-04
   0.0000000e+00  -9.5554139e-01  -7.7064005e-01  -7.5575292e-04   8.0176987e-05   1.9321943e-04
   0.0000000e+00  -9.5554139e-01  -7.4880783e-01  -8.0216784e-04   5.1823867e-05   2.4814746e-04
   0.0000000e+00  -9.5554139e-01  -7.2583741e-01  -8.3672770e-04   1.9755356e-05   3.3061141e-04
   0.0000000e+00  -9.5554139e-01  -7.0170710e-01  -8.5625832e-04  -1.3434769e-05   4.4683531e-04
   0.0000000e+00  -9.5554139e-01  -6.7639983e-01  -8.6010874e-04  -4.3962368e-05   6.0044715e-04
   0.0000000e+00  -9.5554139e-01  -6.4990376e-01  -8.5090746e-04  -6.7347522e-05   7.9199077e-04
   0.0000000e+00  -9.5554139e-01  -6.2221291e-01  -8.3390892e-04  -7.9049252e-05   1.0171501e-03
   0.0000000e+00  -9.5554139e-01  -5.9332774e-01  -8.1619133e-04  -7.5278952e-05   1.2671294e-03
   0.0000000e+00  -9.5554139e-01  -5.6325577e-01  -8.0492288e-04  -5.3647371e-05   1.5285379e-03
   0.0000000e+00  -9.5554139e-01  -5.3201207e-01  -8.0612464e-04  -1.3606744e-05   1.7851900e-03
   0.0000000e+00  -9.5554139e-01  -4.9961977e-01  -8.2336691e-04   4.3484036e-05   2.0194136e-03
   0.0000000e+00  -9.5554139e-01  -4.6611039e-01  -8.5745461e-04   1.1461144e-04   2.2144463e-03
   0.0000000e+00  -9.5554139e-01  -4.3152416e-01  -9.0640462e-04   1.9562208e-04   2.3558491e-03
   0.0000000e+00  -9.5554139e-01  -3.9591017e-01  -9.6625568e-04   2.8185441e-04   2.4331455e-03
   0.0000000e+00  -9.5554139e-01  -3.5932641e-01  -1.0318880e-03   3.6874156e-04   2.4401924e-03
   0.0000000e+00  -9.5554139e-01  -3.2183967e-01  -1.0981343e-03   4.5229028e-04   2.3754518e-03
   0.0000000e+00  -9.5554139e-01  -2.8352524e-01  -1.1604754e-03   5.2935466e-04   2.2412536e-03
   0.0000000e+00  -9.5554139e-01  -2.4446655e-01  -1.2156506e-03   5.9772992e-04   2.0431518e-03
   0.0000000e+00  -9.5554139e-01  -2.0475452e-01  -1.2617248e-03   6.5607211e-04   1.7888045e-03
   0.0000000e+00  -9.5554139e-01  -1.6448690e-01  -1.2980629e-03   7.0373506e-04   1.4872256e-03
   0.0000000e+00  -9.5554139e-01  -1.2376733e-01  -1.3249205e-03   7.4054860e-04   1.1479585e-03
   0.0000000e+00  -9.5554139e-01  -8.2704342e-02  -1.3431215e-03   7.6661866e-04   7.8069061e-04
   0.0000000e+00  -9.5554139e-01  -4.1410268e-02  -1.3535637e-03   7.8214417e-04   3.9493115e-04
   0.0000000e+00  -9.5554139e-01   0.0000000e+00  -1.3569654e-03   7.8729822e-04   1.0318728e-14
   0.0000000e+00  -9.5554139e-01   4.1410268e-02  -1.3535637e-03   7.8214417e-04  -3.9493115e-04
   0.0000000e+00  -9.5554139e-01   8.2704342e-02  -1.3431215e-03   7.6661866e-04  -7.8069061e-04
   0.0000000e+00  -9.5554139e-01   1.2376733e-01  -1.3249205e-03   7.4054860e-04  -1.1479585e-03
   0.0000000e+00  -9.5554139e-01   1.6448690e-01  -1.2980629e-03   7.0373506e-04  -1.4872256e-03
   0.0000000e+00  -9.5554139e-01   2.0475452e-01  -1.2617248e-03   6.5607211e-04  -1.7888045e-03
   0.0000000e+00  -9.5554139e-01   2.4446655e-01  -1.2156506e-03   5.9772992e-04  -2.0431518e-03
   0.0000000e+00  -9.5554139e-01   2.8352524e-01  -1.1604754e-03   5.2935466e-04  -2.2412536e-03
   0.0000000e+00  -9.5554139e-01   3.2183967e-01  -1.0981343e-03   4.5229028e-04  -2.3754518e-03
   0.0000000e+00  -9.5554139e-01   3.5932641e-01  -1.0318880e-03   3.6874156e-04  -2.4401924e-03
   0.0000000e+00  -9.5554139e-01   3.9591017e-01  -9.6625568e-04   2.8185441e-04  -2.4331455e-03
   0.0000000e+00  -9.5554139e-01   4.3152416e-01  -9.0640462e-04   1.9562208e-04  -2.3558491e-03
   0.0000000e+00  -9.5554139e-01   4.6611039e-01  -8.5745461e-04   1.1461144e-04  -2.2144463e-03
   0.0000000e+00  -9.5554139e-01   4.9961977e-01  -8.2336691e-04   4.3484036e-05  -2.0194136e-03
   0.0000000e+00  -9.5554139e-01   5.3201207e-01  -8.0612464e-04  -1.3606744e-05  -1.7851900e-03
   0.0000000e+00  -9.5554139e-01   5.6325577e-01  -8.0492288e-04  -5.3647371e-05  -1.5285379e-03
   0.0000000e+00  -9.5554139e-01   5.9332774e-01  -8.1619133e-04  -7.5278952e-05  -1.2671294e-03
   0.0000000e+00  -9.5554139e-01   6.2221291e-01  -8.3390892e-04  -7.9049252e-05  -1.0171501e-03
   0.0000000e+00  -9.5554139e-01   6.4990376e-01  -8.5090746e-04  -6.7347522e-05  -7.9199077e-04
   0.0000000e+00  -9.5554139e-01   6.7639983e-01  -8.6010874e-04  -4.3962368e-05  -6.0044715e-04
   0.0000000e+00  -9.5554139e-01   7.0170710e-01  -8.5625832e-04  -1.3434769e-05  -4.4683531e-04
   0.0000000e+00  -9.5554139e-01   7.2583741e-01  -8.3672770e-04   1.9755356e-05  -3.3061141e-04
   0.0000000e+00  -9.5554139e-01   7.4880783e-01  -8.0216784e-04   5.1823867e-05  -2.4814746e-04
   0.0000000e+00  -9.5554139e-01   7.7064005e-01  -7.5575292e-04   8.0176987e-05  -1.9321943e-04
   0.0000000e+00  -9.5554139e-01   7.9135972e-01  -7.0236772e-04   1.0344815e-04  -1.5941433e-04
   0.0000000e+00  -9.5554139e-01   8.1099590e-01  -6.4700932e-04   1.2137987e-04  -1.4013007e-04
   0.0000000e+00  -9.5554139e-01   8.2958044e-01  -5.9390450e-04   1.3436598e-04  -1.3047989e-04
   0.0000000e+00  -9.5554139e-01   8.4714748e-01  -5.4574213e-04   1.4313551e-04  -1.2609587e-04
   0.0000000e+00  -9.5554139e-01   8.6373293e-01  -5.0377985e-04   1.4837484e-04  -1.2450880e-04
   0.0000000e+00  -9.5554139e-01   8.7937402e-01  -4.6802839e-04   1.5065285e-04  -1.2322723e-04
   0.0000000e+00  -9.5554139e-01   8.9410886e-01  -4.3776377e-04   1.5034228e-04  -1.2129188e-04
   0.0000000e+00  -9.5554139e-01   9.0797606e-01  -4.1183696e-04   1.4770979e-04  -1.1720587e-04
   0.0000000e+00  -9.5554139e-01   9.2101443e-01  -3.8992064e-04   1.4298138e-04  -1.1096127e-04
   0.0000000e+00  -9.5554139e-01   9.3326267e-01  -3.7343005e-04   1.3646483e-04  -1.0180857e-04
   0.0000000e+00  -9.5554139e-01   9.4475908e-01  -3.6573268e-04   1.2874943e-04  -9.0577990e-05
   0.0000000e+00  -9.5554139e-01   9.5554139e-01  -3.6368343e-04   1.2072639e-04  -7.6866569e-05
   0.0000000e+00  -9.5554139e-01   9.6564655e-01  -3.4349705e-04   1.1313809e-04  -6.1511369e-05
   0.0000000e+00  -9.5554139e-01   9.7511059e-01  -2.5006777e-04   1.0484558e-04  -4.3607544e-05
   0.0000000e+00  -9.5554139e-01   9.8396850e-01  -3.9607561e-05   9.0183010e-05  -2.4828295e-05
   0.0000000e+00  -9.5554139e-01   9.9225409e-01   1.9211488e-04   5.8063802e-05  -7.6809872e-06
   0.0000000e+00  -9.5554139e-01   1.0000000e+00   0.0000000e+00   0.0000000e+00   0.0000000e+00
   0.0000000e+00  -9.4475908e-01  -1.0000000e+00   0.0000000e+00   0.0000000e+00   0.0000000e+00
   0.0000000e+00  -9.4475908e-01  -9.9225409e-01   1.9207312e-04   7.1571685e-05   8.3418815e-06
   0.0000000e+00  -9.4475908e-01  -9.8396850e-01  -4.0182640e-05   1.1125172e-04   2.7116850e-05
   0.0000000e+00  -9.4475908e-01  -9.7511059e-01  -2.5169829e-04   1.2997995e-04   4.8008454e-05
   0.0000000e+00  -9.4475908e-01  -9.6564655e-01  -3.4598903e-04   1.4131072e-04   6.8193161e-05
   0.0000000e+00  -9.4475908e-01  -9.5554139e-01  -3.6572974e-04   1.5204024e-04   8.5860225e-05
   0.0000000e+00  -9.4475908e-01  -9.4475908e-01  -3.6714463e-04   1.6353590e-04   1.0181474e-04
   0.0000000e+00  -9.4475908e-01  -9.3326267e-01  -3.7590178e-04   1.7481245e-04   1.1512839e-04
   0.0000000e+00  -9.4475908e-01  -9.2101443e-01  -3.9656293e-04   1.8462907e-04   1.2600223e-04
   0.0000000e+00  -9.4475908e-01  -9.0797606e-01  -4.2592352e-04   1.9209089e-04   1.3340044e-04
   0.0000000e+00  -9.4475908e-01  -8.9410886e-01  -4.6224514e-04   1.9668057e-04   1.3790353e-04
   0.0000000e+00  -9.4475908e-01  -8.7937402e-01  -5.0550520e-04   1.9806215e-04   1.3948160e-04
   0.0000000e+00  -9.4475908e-01  -8.6373293e-01  -5.5668507e-04   1.9590802e-04   1.3971587e-04
   0.0000000e+00  -9.4475908e-01  -8.4714748e-01  -6.1648157e-04   1.8979468e-04   1.3975231e-04
   0.0000000e+00  -9.4475908e-01  -8.2958044e-01  -6.8472741e-04   1.7903073e-04   1.4237622e-04
   0.0000000e+00  -9.4475908e-01  -8.1099590e-01  -7.5969600e-04   1.6272892e-04   1.5046225e-04
   0.0000000e+00  -9.4475908e-01  -7.9135972e-01  -8.3743339e-04   1.3989097e-04   1.6899628e-04
   0.0000000e+00  -9.4475908e-01  -7.7064005e-01  -9.1162402e-04   1.0992427e-04   2.0368180e-04
   0.0000000e+00  -9.4475908e-01  -7.4880783e-01  -9.7439244e-04   7.3089412e-05   2.6214687e-04
   0.0000000e+00  -9.4475908e-01  -7.2583741e-01  -1.0178357e-03   3.1125749e-05   3.5181829e-04
   0.0000000e+00  -9.4475908e-01  -7.0170710e-01  -1.0362393e-03  -1.2588157e-05   4.7974281e-04
   0.0000000e+00  -9.4475908e-01  -6.7639983e-01  -1.0276078e-03  -5.3096260e-05   6.4986931e-04
   0.0000000e+00  -9.4475908e-01  -6.4990376e-01  -9.9476590e-04  -8.4530177e-05   8.6244456e-04
   0.0000000e+00  -9.4475908e-01  -6.2221291e-01  -9.4476092e-04  -1.0095153e-04   1.1121417e-03
   0.0000000e+00  -9.4475908e-01  -5.9332774e-01  -8.8775664e-04  -9.7414687e-05   1.3885915e-03
   0.0000000e+00  -9.4475908e-01  -5.6325577e-01  -8.3476058e-04  -7.0801744e-05   1.6764407e-03
   0.0000000e+00  -9.4475908e-01  -5.3201207e-01  -7.9576406e-04  -2.0386500e-05   1.9574707e-03
   0.0000000e+00  -9.4475908e-01  -4.9961977e-01  -7.7782615e-04   5.2091904e-05   2.2121465e-03
   0.0000000e+00  -9.4475908e-01  -4.6611039e-01  -7.8432718e-04   1.4276046e-04   2.4222626e-03
   0.0000000e+00  -9.4475908e-01  -4.3152416e-01  -8.1469376e-04   2.4628058e-04   2.5724552e-03
   0.0000000e+00  -9.4475908e-01  -3.9591017e-01  -8.6521011e-04   3.5665996e-04   2.6518916e-03
   0.0000000e+00  -9.4475908e-01  -3.5932641e-01  -9.2998891e-04   4.6802717e-04   2.6545595e-03
   0.0000000e+00  -9.4475908e-01  -3.2183967e-01  -1.0023746e-03   5.7524269e-04   2.5794412e-03
   0.0000000e+00  -9.4475908e-01  -2.8352524e-01  -1.0759398e-03   6.7424960e-04   2.4296221e-03
   0.0000000e+00  -9.4475908e-01  -2.4446655e-01  -1.1453965e-03   7.6219170e-04   2.2115296e-03
   0.0000000e+00  -9.4475908e-01  -2.0475452e-01  -1.2068738e-03   8.3731277e-04   1.9336961e-03
   0.0000000e+00  -9.4475908e-01  -1.6448690e-01  -1.2580500e-03   8.9874818e-04   1.6059508e-03
   0.0000000e+00  -9.4475908e-01  -1.2376733e-01  -1.2978042e-03   9.4624496e-04   1.2385492e-03
   0.0000000e+00  -9.4475908e-01  -8.2704342e-02  -1.3259254e-03   9.7990729e-04   8.4178634e-04
   0.0000000e+00  -9.4475908e-01  -4.1410268e-02  -1.3425946e-03   9.9996590e-04   4.2568223e-04
   0.0000000e+00  -9.4475908e-01   0.0000000e+00  -1.3481180e-03   1.0066267e-03   1.1040666e-14
   0.0000000e+00  -9.4475908e-01   4.1410268e-02  -1.3425946e-03   9.9996590e-04  -4.2568223e-04
   0.0000000e+00  -9.4475908e-01   8.2704342e-02  -1.3259254e-03   9.7990729e-04  -8.4178634e-04
   0.0000000e+00  -9.4475908e-01   1.2376733e-01  -1.2978042e-03   9.4624496e-04  -1.2385492e-03
   0.0000000e+00  -9.4475908e-01   1.6448690e-01  -1.2580500e-03   8.9874818e-04  -1.6059508e-03
   0.0000000e+00  -9.4475908e-01   2.0475452e-01  -1.2068738e-03   8.3731277e-04  -1.9336961e-03
   0.0000000e+00  -9.4475908e-01   2.4446655e-01  -1.1453965e-03   7.6219170e-04  -2.2115296e-03
   0.0000000e+00  -9.4475908e-01   2.8352524e-01  -1.0759398e-03   6.7424960e-04  -2.4296221e-03
   0.0000000e+00  -9.4475908e-01   3.2183967e-01  -1.0023746e-03   5.7524269e-04  -2.5794412e-03
   0.0000000e+00  -9.4475908e-01   3.5932641e-01  -9.2998891e-04   4.6802717e-04  -2.6545595e-03
   0.0000000e+00  -9.4475908e-01   3.9591017e-01  -8.6521011e-04   3.5665996e-04  -2.6518916e-03
   0.0000000e+00  -9.4475908e-01   4.3152416e-01  -8.1469376e-04   2.4628058e-04  -2.5724552e-03
   0.0000000e+00  -9.4475908e-01   4.6611039e-01  -7.8432718e-04   1.4276046e-04  -2.4222626e-03
   0.0000000e+00  -9.4475908e-01   4.9961977e-01  -7.7782615e-04   5.2091904e-05  -2.2121465e-03
   0.0000000e+00  -9.4475908e-01   5.3201207e-01  -7.9576406e-04  -2.0386500e-05  -1.9574707e-03
   0.0000000e+00  -9.4475908e-01   5.6325577e-01  -8.3476058e-04  -7.0801744e-05  -1.6764407e-03
   0.0000000e+00  -9.4475908e-01   5.9332774e-01  -8.8775664e-04  -9.7414687e-05  -1.3885915e-03
   0.0000000e+00  -9.4475908e-01   6.2221291e-01  -9.4476092e-04  -1.0095153e-04  -1.1121417e-03
   0.0000000e+00  -9.4475908e-01   6.4990376e-01  -9.9476590e-04  -8.4530177e-05  -8.6244456e-04
   0.0000000e+00  -9.4475908e-01   6.7639983e-01  -1.0276078e-03  -5.3096260e-05  -6.4986931e-04
   0.0000000e+00  -9.4475908e-01   7.0170710e-01  -1.0362393e-03  -1.2588157e-05  -4.7974281e-04
   0.0000000e+00  -9.4475908e-01   7.2583741e-01  -1.0178357e-03   3.1125749e-05  -3.5181829e-04
   0.0000000e+00  -9.4475908e-01   7.4880783e-01  -9.7439244e-04   7.3089412e-05  -2.6214687e-04
   0.0000000e+00  -9.4475908e-01   7.7064005e-01  -9.1162402e-04   1.0992427e-04  -2.0368180e-04
   0.0000000e+00  -9.4475908e-01   7.9135972e-01  -8.3743339e-04   1.3989097e-04  -1.6899628e-04
   0.0000000e+00  -9.4475908e-01   8.1099590e-01  -7.5969600e-04   1.6272892e-04  -1.5046225e-04
   0.0000000e+00  -9.4475908e-01   8.2958044e-01  -6.8472741e-04   1.7903073e-04  -1.4237622e-04
   0.0000000e+00  -9.4475908e-01   8.4714748e-01  -6.1648157e-04   1.8979468e-04  -1.3975231e-04
   0.0000000e+00  -9.4475908e-01   8.6373293e-01  -5.5668507e-04   1.9590802e-04  -1.3971587e-04
   0.0000000e+00  -9.4475908e-01   8.7937402e-01  -5.0550520e-04   1.9806215e-04  -1.3948160e-04
   0.0000000e+00  -9.4475908e-01   8.9410886e-01  -4.6224514e-04   1.9668057e-04  -1.3790353e-04
   0.0000000e+00  -9.4475908e-01   9.0797606e-01  -4.2592352e-04   1.9209089e-04  -1.3340044e-04
   0.0000000e+00  -9.4475908e-01   9.2101443e-01  -3.9656293e-04   1.8462907e-04  -1.2600223e-04
   0.0000000e+00  -9.4475908e-01   9.3326267e-01  -3.7590178e-04   1.7481245e-04  -1.1512839e-04
   0.0000000e+00  -9.4475908e-01   9.4475908e-01  -3.6714463e-04   1.6353590e-04  -1.0181474e-04
   0.0000000e+00  -9.4475908e-01   9.5554139e-01  -3.6572974e-04   1.5204024e-04  -8.5860225e-05
   0.0000000e+00  -9.4475908e-01   9.6564655e-01  -3.4598903e-04   1.4131072e-04  -6.8193161e-05
   0.0000000e+00  -9.4475908e-01   9.7511059e-01  -2.5169829e-04   1.2997995e-04  -4.8008454e-05
   0.0000000e+00  -9.4475908e-01   9.8396850e-01  -4.0182640e-05   1.1125172e-04  -2.7116850e-05
   0.0000000e+00  -9.4475908e-01   9.9225409e-01   1.9207312e-04   7.1571685e-05  -8.3418815e-06
   0.0000000e+00  -9.4475908e-01   1.0000000e+00   0.0000000e+00   0.0000000e+00   0.0000000e+00
   0.0000000e+00  -9.3326267e-01  -1.0000000e+00   0.0000000e+00   0.0000000e+00   0.0000000e+00
   0.0000000e+00  -9.3326267e-01  -9.9225409e-01   1.9158369e-04   8.4322751e-05   9.0311440e-06
   0.0000000e+00  -9.3326267e-01  -9.8396850e-01  -4.2277804e-05   1.3133414e-04   2.9519789e-05
   0.0000000e+00  -9.3326267e-01  -9.7511059e-01  -2.5620915e-04   1.5438834e-04   5.2700401e-05
   0.0000000e+00  -9.3326267e-01  -9.6564655e-01  -3.5256202e-04   1.6931576e-04   7.5503714e-05
   0.0000000e+00  -9.3326267e-01  -9.5554139e-01  -3.7232307e-04   1.8394546e-04   9.5961325e-05
   0.0000000e+00  -9.3326267e-01  -9.4475908e-01  -3.7248325e-04   1.9984942e-04   1.1478270e-04
   0.0000000e+00  -9.3326267e-01  -9.3326267e-01  -3.8088174e-04   2.1577638e-04   1.3092326e-04
   0.0000000e+00  -9.3326267e-01  -9.2101443e-01  -4.0428127e-04   2.3007353e-04   1.4436736e-04
   0.0000000e+00  -9.3326267e-01  -9.0797606e-01  -4.4034192e-04   2.4142755e-04   1.5382421e-04
   0.0000000e+00  -9.3326267e-01  -8.9410886e-01  -4.8722002e-04   2.4899782e-04   1.5962496e-04
   0.0000000e+00  -9.3326267e-01  -8.7937402e-01  -5.4427617e-04   2.5225532e-04   1.6160616e-04
   0.0000000e+00  -9.3326267e-01  -8.6373293e-01  -6.1191519e-04   2.5078066e-04   1.6133149e-04
   0.0000000e+00  -9.3326267e-01  -8.4714748e-01  -6.9059186e-04   2.4409882e-04   1.6006782e-04
   0.0000000e+00  -9.3326267e-01  -8.2958044e-01  -7.8014559e-04   2.3139493e-04   1.6087956e-04
   0.0000000e+00  -9.3326267e-01  -8.1099590e-01  -8.7882134e-04   2.1154889e-04   1.6714628e-04
   0.0000000e+00  -9.3326267e-01  -7.9135972e-01  -9.8178067e-04   1.8323614e-04   1.8469716e-04
   0.0000000e+00  -9.3326267e-01  -7.7064005e-01  -1.0806508e-03   1.4561511e-04   2.2041922e-04
   0.0000000e+00  -9.3326267e-01  -7.4880783e-01  -1.1641873e-03   9.8956335e-05   2.8341107e-04
   0.0000000e+00  -9.3326267e-01  -7.2583741e-01  -1.2206593e-03   4.5466804e-05   3.8255592e-04
   0.0000000e+00  -9.3326267e-01  -7.0170710e-01  -1.2409192e-03  -1.0506144e-05   5.2605174e-04
   0.0000000e+00  -9.3326267e-01  -6.7639983e-01  -1.2210143e-03  -6.2596428e-05   7.1829405e-04
   0.0000000e+00  -9.3326267e-01  -6.4990376e-01  -1.1637410e-03  -1.0330594e-04   9.5910603e-04
   0.0000000e+00  -9.3326267e-01  -6.2221291e-01  -1.0781727e-03  -1.2510623e-04   1.2417700e-03
   0.0000000e+00  -9.3326267e-01  -5.9332774e-01  -9.7809705e-04  -1.2178501e-04   1.5537655e-03
   0.0000000e+00  -9.3326267e-01  -5.6325577e-01  -8.7907827e-04  -8.9482568e-05   1.8770818e-03
   0.0000000e+00  -9.3326267e-01  -5.3201207e-01  -7.9577796e-04  -2.7368715e-05   2.1907609e-03
   0.0000000e+00  -9.3326267e-01  -4.9961977e-01  -7.3932079e-04   6.2298605e-05   2.4727745e-03
   0.0000000e+00  -9.3326267e-01  -4.6611039e-01  -7.1602331e-04   1.7461559e-04   2.7029950e-03
   0.0000000e+00  -9.3326267e-01  -4.3152416e-01  -7.2686351e-04   3.0288477e-04   2.8648364e-03
   0.0000000e+00  -9.3326267e-01  -3.9591017e-01  -7.6831112e-04   4.3963099e-04   2.9470026e-03
   0.0000000e+00  -9.3326267e-01  -3.5932641e-01  -8.3351303e-04   5.7756183e-04   2.9436652e-03
   0.0000000e+00  -9.3326267e-01  -3.2183967e-01  -9.1404629e-04   7.1031499e-04   2.8545051e-03
   0.0000000e+00  -9.3326267e-01  -2.8352524e-01  -1.0012767e-03   8.3288266e-04   2.6836151e-03
   0.0000000e+00  -9.3326267e-01  -2.4446655e-01  -1.0876087e-03   9.4174580e-04   2.4385843e-03
   0.0000000e+00  -9.3326267e-01  -2.0475452e-01  -1.1670016e-03   1.0347435e-03   2.1291076e-03
   0.0000000e+00  -9.3326267e-01  -1.6448690e-01  -1.2352646e-03   1.1108104e-03   1.7661003e-03
   0.0000000e+00  -9.3326267e-01  -1.2376733e-01  -1.2897710e-03   1.1696315e-03   1.3607690e-03
   0.0000000e+00  -9.3326267e-01  -8.2704342e-02  -1.3291883e-03   1.2113288e-03   9.2422521e-04
   0.0000000e+00  -9.3326267e-01  -4.1410268e-02  -1.3529282e-03   1.2361798e-03   4.6717989e-04
   0.0000000e+00  -9.3326267e-01   0.0000000e+00  -1.3608573e-03   1.2444328e-03   1.2064432e-14
   0.0000000e+00  -9.3326267e-01   4.1410268e-02  -1.3529282e-03   1.2361798e-03  -4.6717989e-04
   0.0000000e+00  -9.3326267e-01   8.2704342e-02  -1.3291883e-03   1.2113288e-03  -9.2422521e-04
   0.0000000e+00  -9.3326267e-01   1.2376733e-01  -1.2897710e-03   1.1696315e-03  -1.3607690e-03
   0.0000000e+00  -9.3326267e-01   1.6448690e-01  -1.2352646e-03   1.1108104e-03  -1.7661003e-03
   0.0000000e+00  -9.3326267e-01   2.0475452e-01  -1.1670016e-03   1.0347435e-03  -2.1291076e-03
   0.0000000e+00  -9.3326267e-01   2.4446655e-01  -1.0876087e-03   9.4174580e-04  -2.4385843e-03
   0.0000000e+00  -9.3326267e-01   2.8352524e-01  -1.0012767e-03   8.3288266e-04  -2.6836151e-03
   0.0000000e+00  -9.3326267e-01   3.2183967e-01  -9.1404629e-04   7.1031499e-04  -2.8545051e-03
   0.0000000e+00  -9.3326267e-01   3.5932641e-01  -8.3351303e-04   5.7756183e-04  -2.9436652e-03
   0.0000000e+00  -9.3326267e-01   3.9591017e-01  -7.6831112e-04   4.3963099e-04  -2.9470026e-03
   0.0000000e+00  -9.3326267e-01   4.3152416e-01  -7.2686351e-04   3.0288477e-04  -2.8648364e-03
   0.0000000e+00  -9.3326267e-01   4.6611039e-01  -7.1602331e-04   1.7461559e-04  -2.7029950e-03
   0.0000000e+00  -9.3326267e-01   4.9961977e-01  -7.3932079e-04   6.2298605e-05  -2.4727745e-03
   0.0000000e+00  -9.3326267e-01   5.3201207e-01  -7.9577796e-04  -2.7368715e-05  -2.1907609e-03
   0.0000000e+00  -9.3326267e-01   5.6325577e-01  -8.7907827e-04  -8.9482568e-05  -1.8770818e-03
   0.0000000e+00  -9.3326267e-01   5.9332774e-01  -9.7809705e-04  -1.2178501e-04  -1.5537655e-03
   0.0000000e+00  -9.3326267e-01   6.2221291e-01  -1.0781727e-03  -1.2510623e-04  -1.2417700e-03
   0.0000000e+00  -9.3326267e-01   6.4990376e-01  -1.1637410e-03  -1.0330594e-04  -9.5910603e-04
   0.0000000e+00  -9.3326267e-01   6.7639983e-01  -1.2210143e-03  -6.2596428e-05  -7.1829405e-04
   0.0000000e+00  -9.3326267e-01   7.0170710e-01  -1.2409192e-03  -1.0506144e-05  -5.2605174e-04
   0.0000000e+00  -9.3326267e-01   7.2583741e-01  -1.2206593e-03   4.5466804e-05  -3.8255592e-04
   0.0000000e+00  -9.3326267e-01   7.4880783e-01  -1.1641873e-03   9.8956335e-05  -2.8341107e-04
   0.0000000e+00  -9.3326267e-01   7.7064005e-01  -1.0806508e-03   1.4561511e-04  -2.2041922e-04
   0.0000000e+00  -9.3326267e-01   7.9135972e-01  -9.8178067e-04   1.8323614e-04  -1.8469716e-04
   0.0000000e+00  -9.3326267e-01   8.1099590e-01  -8.7882134e-04   2.1154889e-04  -1.6714628e-04
   0.0000000e+00  -9.3326267e-01   8.2958044e-01  -7.8014559e-04   2.3139493e-04  -1.6087956e-04
   0.0000000e+00  -9.3326267e-01   8.4714748e-01  -6.9059186e-04   2.4409882e-04  -1.6006782e-04
   0.0000000e+00  -9.3326267e-01   8.6373293e-01  -6.1191519e-04   2.5078066e-04  -1.6133149e-04
   0.0000000e+00  -9.3326267e-01   8.7937402e-01  -5.4427617e-04   2.5225532e-04  -1.6160616e-04
   0.0000000e+00  -9.3326267e-01   8.9410886e-01  -4.8722002e-04   2.4899782e-04  -1.5962496e-04
   0.0000000e+00  -9.3326267e-01   9.0797606e-01  -4.4034192e-04   2.4142755e-04  -1.5382421e-04
   0.0000000e+00  -9.3326267e-01   9.2101443e-01  -4.0428127e-04   2.3007353e-04  -1.4436736e-04
   0.0000000e+00  -9.3326267e-01   9.3326267e-01  -3.8088174e-04   2.1577638e-04  -1.3092326e-04
   0.0000000e+00  -9.3326267e-01   9.4475908e-01  -3.7248325e-04   1.9984942e-04  -1.1478270e-04
   0.0000000e+00  -9.3326267e-01   9.5554139e-01  -3.7232307e-04   1.8394546e-04  -9.5961325e-05
   0.0000000e+00  -9.3326267e-01   9.6564655e-01  -3.5256202e-04   1.6931576e-04  -7.5503714e-05
   0.0000000e+00  -9.3326267e-01   9.7511059e-01  -2.5620915e-04   1.5438834e-04  -5.2700401e-05
   0.0000000e+00  -9.3326267e-01   9.8396850e-01  -4.2277804e-05   1.3133414e-04  -2.9519789e-05
   0.0000000e+00  -9.3326267e-01   9.9225409e-01   1.9158369e-04   8.4322751e-05  -9.0311440e-06
   0.0000000e+00  -9.3326267e-01   1.0000000e+00   0.0000000e+00   0.0000000e+00   0.0000000e+00
   0.0000000e+00  -9.2101443e-01  -1.0000000e+00   0.0000000e+00   0.0000000e+00   0.0000000e+00
   0.0000000e+00  -9.2101443e-01  -9.9225409e-01   1.8982435e-04   9.6500575e-05   9.6729735e-06
   0.0000000e+00  -9.2101443e-01  -9.8396850e-01  -4.7547011e-05   1.5060210e-04   3.1814636e-05
   0.0000000e+00  -9.2101443e-01  -9.7511059e-01  -2.6596070e-04   1.7813720e-04   5.7299980e-05
   0.0000000e+00  -9.2101443e-01  -9.6564655e-01  -3.6628687e-04   1.9711226e-04   8.2875577e-05
   0.0000000e+00  -9.2101443e-01  -9.5554139e-01  -3.8753021e-04   2.1636732e-04   1.0644787e-04
   0.0000000e+00  -9.2101443e-01  -9.4475908e-01  -3.8708357e-04   2.3766575e-04   1.2866270e-04
   0.0000000e+00  -9.2101443e-01  -9.3326267e-01  -3.9489608e-04   2.5948230e-04   1.4839294e-04
   0.0000000e+00  -9.2101443e-01  -9.2101443e-01  -4.2026091e-04   2.7967725e-04   1.6544121e-04
   0.0000000e+00  -9.2101443e-01  -9.0797606e-01  -4.6210564e-04   2.9639960e-04   1.7826154e-04
   0.0000000e+00  -9.2101443e-01  -8.9410886e-01  -5.1853838e-04   3.0834790e-04   1.8684862e-04
   0.0000000e+00  -9.2101443e-01  -8.7937402e-01  -5.8796623e-04   3.1469127e-04   1.9071567e-04
   0.0000000e+00  -9.2101443e-01  -8.6373293e-01  -6.6986474e-04   3.1484355e-04   1.9110871e-04
   0.0000000e+00  -9.2101443e-01  -8.4714748e-01  -7.6451972e-04   3.0821810e-04   1.8910121e-04
   0.0000000e+00  -9.2101443e-01  -8.2958044e-01  -8.7248852e-04   2.9379718e-04   1.8781153e-04
   0.0000000e+00  -9.2101443e-01  -8.1099590e-01  -9.9308684e-04   2.7012082e-04   1.9116088e-04
   0.0000000e+00  -9.2101443e-01  -7.9135972e-01  -1.1215431e-03   2.3543439e-04   2.0617592e-04
   0.0000000e+00  -9.2101443e-01  -7.7064005e-01  -1.2477287e-03   1.8860671e-04   2.4159790e-04
   0.0000000e+00  -9.2101443e-01  -7.4880783e-01  -1.3564648e-03   1.2999956e-04   3.0881374e-04
   0.0000000e+00  -9.2101443e-01  -7.2583741e-01  -1.4310199e-03   6.2512011e-05   4.1894198e-04
   0.0000000e+00  -9.2101443e-01  -7.0170710e-01  -1.4574454e-03  -8.1991540e-06   5.8185920e-04
   0.0000000e+00  -9.2101443e-01  -6.7639983e-01  -1.4287967e-03  -7.3970340e-05   8.0256736e-04
   0.0000000e+00  -9.2101443e-01  -6.4990376e-01  -1.3473606e-03  -1.2532191e-04   1.0802161e-03
   0.0000000e+00  -9.2101443e-01  -6.2221291e-01  -1.2244148e-03  -1.5289140e-04   1.4060917e-03
   0.0000000e+00  -9.2101443e-01  -5.9332774e-01  -1.0780110e-03  -1.4910467e-04   1.7646733e-03
   0.0000000e+00  -9.2101443e-01  -5.6325577e-01  -9.2918473e-04  -1.0941962e-04   2.1343408e-03
   0.0000000e+00  -9.2101443e-01  -5.3201207e-01  -7.9817200e-04  -3.3089717e-05   2.4904869e-03
   0.0000000e+00  -9.2101443e-01  -4.9961977e-01  -7.0090059e-04   7.6839118e-05   2.8078329e-03
   0.0000000e+00  -9.2101443e-01  -4.6611039e-01  -6.4706215e-04   2.1413598e-04   3.0638033e-03
   0.0000000e+00  -9.2101443e-01  -4.3152416e-01  -6.3932461e-04   3.7046984e-04   3.2403159e-03
   0.0000000e+00  -9.2101443e-01  -3.9591017e-01  -6.7420987e-04   5.3666441e-04   3.3255755e-03
   0.0000000e+00  -9.2101443e-01  -3.5932641e-01  -7.4358564e-04   7.0386137e-04   3.3140884e-03
   0.0000000e+00  -9.2101443e-01  -3.2183967e-01  -8.3684877e-04   8.6440437e-04   3.2065131e-03
   0.0000000e+00  -9.2101443e-01  -2.8352524e-01  -9.4272907e-04   1.0123254e-03   3.0082926e-03
   0.0000000e+00  -9.2101443e-01  -2.4446655e-01  -1.0509283e-03   1.1434771e-03   2.7285368e-03
   0.0000000e+00  -9.2101443e-01  -2.0475452e-01  -1.1529073e-03   1.2553538e-03   2.3784401e-03
   0.0000000e+00  -9.2101443e-01  -1.6448690e-01  -1.2423528e-03   1.3467579e-03   1.9703004e-03
   0.0000000e+00  -9.2101443e-01  -1.2376733e-01  -1.3149498e-03   1.4173781e-03   1.5165249e-03
   0.0000000e+00  -9.2101443e-01  -8.2704342e-02  -1.3681212e-03   1.4674086e-03   1.0292461e-03
   0.0000000e+00  -9.2101443e-01  -4.1410268e-02  -1.4004337e-03   1.4972147e-03   5.2003329e-04
   0.0000000e+00  -9.2101443e-01   0.0000000e+00  -1.4112735e-03   1.5071112e-03   1.3439771e-14
   0.0000000e+00  -9.2101443e-01   4.1410268e-02  -1.4004337e-03   1.4972147e-03  -5.2003329e-04
   0.0000000e+00  -9.2101443e-01   8.2704342e-02  -1.3681212e-03   1.4674086e-03  -1.0292461e-03
   0.0000000e+00  -9.2101443e-01   1.2376733e-01  -1.3149498e-03   1.4173781e-03  -1.5165249e-03
   0.0000000e+00  -9.2101443e-01   1.6448690e-01  -1.2423528e-03   1.3467579e-03  -1.9703004e-03
   0.0000000e+00  -9.2101443e-01   2.0475452e-01  -1.1529073e-03   1.2553538e-03  -2.3784401e-03
   0.0000000e+00  -9.2101443e-01   2.4446655e-01  -1.0509283e-03   1.1434771e-03  -2.7285368e-03
   0.0000000e+00  -9.2101443e-01   2.8352524e-01  -9.4272907e-04   1.0123254e-03  -3.0082926e-03
   0.0000000e+00  -9.2101443e-01   3.2183967e-01  -8.3684877e-04   8.6440437e-04  -3.2065131e-03
   0.0000000e+00  -9.2101443e-01   3.5932641e-01  -7.4358564e-04   7.0386137e-04  -3.3140884e-03
   0.0000000e+00  -9.2101443e-01   3.9591017e-01  -6.7420987e-04   5.3666441e-04  -3.3255755e-03
   0.0000000e+00  -9.2101443e-01   4.3152416e-01  -6.3932461e-04   3.7046984e-04  -3.2403159e-03
   0.0000000e+00  -9.2101443e-01   4.6611039e-01  -6.4706215e-04   2.1413598e-04  -3.0638033e-03
   0.0000000e+00  -9.2101443e-01   4.9961977e-01  -7.0090059e-04   7.6839118e-05  -2.8078329e-03
   0.0000000e+00  -9.2101443e-01   5.3201207e-01  -7.9817200e-04  -3.3089717e-05  -2.4904869e-03
   0.0000000e+00  -9.2101443e-01   5.6325577e-01  -9.2918473e-04  -1.0941962e-04  -2.1343408e-03
   0.0000000e+00  -9.2101443e-01   5.9332774e-01  -1.0780110e-03  -1.4910467e-04  -1.7646733e-03
   0.0000000e+00  -9.2101443e-01   6.2221291e-01  -1.2244148e-03  -1.5289140e-04  -1.4060917e-03
   0.0000000e+00  -9.2101443e-01   6.4990376e-01  -1.3473606e-03  -1.2532191e-04  -1.0802161e-03
   0.0000000e+00  -9.2101443e-01   6.7639983e-01  -1.4287967e-03  -7.3970340e-05  -8.0256736e-04
   0.0000000e+00  -9.2101443e-01   7.0170710e-01  -1.4574454e-03  -8.1991540e-06  -5.8185920e-04
   0.0000000e+00  -9.2101443e-01   7.2583741e-01  -1.4310199e-03   6.2512011e-05  -4.1894198e-04
   0.0000000e+00  -9.2101443e-01   7.4880783e-01  -1.3564648e-03   1.2999956e-04  -3.0881374e-04
   0.0000000e+00  -9.2101443e-01   7.7064005e-01  -1.2477287e-03   1.8860671e-04  -2.4159790e-04
   0.0000000e+00  -9.2101443e-01   7.9135972e-01  -1.1215431e-03   2.3543439e-04  -2.0617592e-04
   0.0000000e+00  -9.2101443e-01   8.1099590e-01  -9.9308684e-04   2.7012082e-04  -1.9116088e-04
   0.0000000e+00  -9.2101443e-01   8.2958044e-01  -8.7248852e-04   2.9379718e-04  -1.8781153e-04
   0.0000000e+00  -9.2101443e-01   8.4714748e-01  -7.6451972e-04   3.0821810e-04  -1.8910121e-04
   0.0000000e+00  -9.2101443e-01   8.6373293e-01  -6.6986474e-04   3.1484355e-04  -1.9110871e-04
   0.0000000e+00  -9.2101443e-01   8.7937402e-01  -5.8796623e-04   3.1469127e-04  -1.9071567e-04
   0.0000000e+00  -9.2101443e-01   8.9410886e-01  -5.1853838e-04   3.0834790e-04  -1.8684862e-04
   0.0000000e+00  -9.2101443e-01   9.0797606e-01  -4.6210564e-04   2.9639960e-04  -1.7826154e-04
   0.0000000e+00  -9.2101443e-01   9.2101443e-01  -4.2026091e-04   2.7967725e-04  -1.6544121e-04
   0.0000000e+00  -9.2101443e-01   9.3326267e-01  -3.9489608e-04   2.5948230e-04  -1.4839294e-04
   0.0000000e+00  -9.2101443e-01   9.4475908e-01  -3.8708357e-04   2.3766575e-04  -1.2866270e-04
   0.0000000e+00  -9.2101443e-01   9.5554139e-01  -3.8753021e-04   2.1636732e-04  -1.0644787e-04
   0.0000000e+00  -9.2101443e-01   9.6564655e-01  -3.6628687e-04   1.9711226e-04  -8.2875577e-05
   0.0000000e+00  -9.2101443e-01   9.7511059e-01  -2.6596070e-04   1.7813720e-04  -5.7299980e-05
   0.0000000e+00  -9.2101443e-01   9.8396850e-01  -4.7547011e-05   1.5060210e-04  -3.1814636e-05
   0.0000000e+00  -9.2101443e-01   9.9225409e-01   1.8982435e-04   9.6500575e-05  -9.6729735e-06
   0.0000000e+00  -9.2101443e-01   1.0000000e+00   0.0000000e+00   0.0000000e+00   0.0000000e+00
   0.0000000e+00  -9.0797606e-01  -1.0000000e+00   0.0000000e+00   0.0000000e+00   0.0000000e+00
   0.0000000e+00  -9.0797606e-01  -9.9225409e-01   1.8770594e-04   1.0778822e-04   1.0282050e-05
   0.0000000e+00  -9.0797606e-01  -9.8396850e-01  -5.4106843e-05   1.6853920e-04   3.4010311e-05
   0.0000000e+00  -9.0797606e-01  -9.7511059e-01  -2.7818423e-04   2.0056242e-04   6.1763194e-05
   0.0000000e+00  -9.0797606e-01  -9.6564655e-01  -3.8385328e-04   2.2393764e-04   9.0173630e-05
   0.0000000e+00  -9.0797606e-01  -9.5554139e-01  -4.0809587e-04   2.4848523e-04   1.1709146e-04
   0.0000000e+00  -9.0797606e-01  -9.4475908e-01  -4.0836352e-04   2.7617033e-04   1.4319804e-04
   0.0000000e+00  -9.0797606e-01  -9.3326267e-01  -4.1625200e-04   3.0520257e-04   1.6739309e-04
   0.0000000e+00  -9.0797606e-01  -9.2101443e-01  -4.4318579e-04   3.3292184e-04   1.8941608e-04
   0.0000000e+00  -9.0797606e-01  -9.0797606e-01  -4.8899722e-04   3.5687167e-04   2.0750051e-04
   0.0000000e+00  -9.0797606e-01  -8.9410886e-01  -5.5135156e-04   3.7520736e-04   2.2115145e-04
   0.0000000e+00  -9.0797606e-01  -8.7937402e-01  -6.2754001e-04   3.8670420e-04   2.2912216e-04
   0.0000000e+00  -9.0797606e-01  -8.6373293e-01  -7.1669386e-04   3.9047278e-04   2.3161770e-04
   0.0000000e+00  -9.0797606e-01  -8.4714748e-01  -8.2050518e-04   3.8558976e-04   2.2869134e-04
   0.0000000e+00  -9.0797606e-01  -8.2958044e-01  -9.4246935e-04   3.7051443e-04   2.2287852e-04
   0.0000000e+00  -9.0797606e-01  -8.1099590e-01  -1.0849103e-03   3.4309836e-04   2.1856812e-04
   0.0000000e+00  -9.0797606e-01  -7.9135972e-01  -1.2438828e-03   3.0090217e-04   2.2464257e-04
   0.0000000e+00  -9.0797606e-01  -7.7064005e-01  -1.4066557e-03   2.4246169e-04   2.5305540e-04
   0.0000000e+00  -9.0797606e-01  -7.4880783e-01  -1.5519468e-03   1.6845674e-04   3.1918488e-04
   0.0000000e+00  -9.0797606e-01  -7.2583741e-01  -1.6553217e-03   8.2942126e-05   4.3801734e-04
   0.0000000e+00  -9.0797606e-01  -7.0170710e-01  -1.6956317e-03  -6.5147288e-06   6.2224335e-04
   0.0000000e+00  -9.0797606e-01  -6.7639983e-01  -1.6615167e-03  -8.9348278e-05   8.7789662e-04
   0.0000000e+00  -9.0797606e-01  -6.4990376e-01  -1.5544809e-03  -1.5360580e-04   1.2031157e-03
   0.0000000e+00  -9.0797606e-01  -6.2221291e-01  -1.3888148e-03  -1.8779292e-04   1.5862263e-03
   0.0000000e+00  -9.0797606e-01  -5.9332774e-01  -1.1883068e-03  -1.8289594e-04   2.0073312e-03
   0.0000000e+00  -9.0797606e-01  -5.6325577e-01  -9.8121645e-04  -1.3381803e-04   2.4396679e-03
   0.0000000e+00  -9.0797606e-01  -5.3201207e-01  -7.9494761e-04  -4.0177654e-05   2.8535232e-03
   0.0000000e+00  -9.0797606e-01  -4.9961977e-01  -6.5143228e-04   9.3822994e-05   3.2191642e-03
   0.0000000e+00  -9.0797606e-01  -4.6611039e-01  -5.6438739e-04   2.6024126e-04   3.5107265e-03
   0.0000000e+00  -9.0797606e-01  -4.3152416e-01  -5.3830775e-04   4.4876880e-04   3.7081773e-03
   0.0000000e+00  -9.0797606e-01  -3.9591017e-01  -5.6947334e-04   6.4826331e-04   3.7991293e-03
   0.0000000e+00  -9.0797606e-01  -3.5932641e-01  -6.4791372e-04   8.4812923e-04   3.7786099e-03
   0.0000000e+00  -9.0797606e-01  -3.2183967e-01  -7.6015774e-04   1.0393339e-03   3.6486345e-03
   0.0000000e+00  -9.0797606e-01  -2.8352524e-01  -8.9161307e-04   1.2149384e-03   3.4164721e-03
   0.0000000e+00  -9.0797606e-01  -2.4446655e-01  -1.0286661e-03   1.3702053e-03   3.0932553e-03
   0.0000000e+00  -9.0797606e-01  -2.0475452e-01  -1.1597847e-03   1.5023481e-03   2.6921505e-03
   0.0000000e+00  -9.0797606e-01  -1.6448690e-01  -1.2761599e-03   1.6101086e-03   2.2272560e-03
   0.0000000e+00  -9.0797606e-01  -1.2376733e-01  -1.3715276e-03   1.6932465e-03   1.7125276e-03
   0.0000000e+00  -9.0797606e-01  -8.2704342e-02  -1.4418954e-03   1.7520837e-03   1.1614034e-03
   0.0000000e+00  -9.0797606e-01  -4.1410268e-02  -1.4848816e-03   1.7871129e-03   5.8654271e-04
   0.0000000e+00  -9.0797606e-01   0.0000000e+00  -1.4993378e-03   1.7987398e-03   1.5133418e-14
   0.0000000e+00  -9.0797606e-01   4.1410268e-02  -1.4848816e-03   1.7871129e-03  -5.8654271e-04
   0.0000000e+00  -9.0797606e-01   8.2704342e-02  -1.4418954e-03   1.7520837e-03  -1.1614034e-03
   0.0000000e+00  -9.0797606e-01   1.2376733e-01  -1.3715276e-03   1.6932465e-03  -1.7125276e-03
   0.0000000e+00  -9.0797606e-01   1.6448690e-01  -1.2761599e-03   1.6101086e-03  -2.2272560e-03
   0.0000000e+00  -9.0797606e-01   2.0475452e-01  -1.1597847e-03   1.5023481e-03  -2.6921505e-03
   0.0000000e+00  -9.0797606e-01   2.4446655e-01  -1.0286661e-03   1.3702053e-03  -3.0932553e-03
   0.0000000e+00  -9.0797606e-01   2.8352524e-01  -8.9161307e-04   1.2149384e-03  -3.4164721e-03
   0.0000000e+00  -9.0797606e-01   3.2183967e-01  -7.6015774e-04   1.0393339e-03  -3.6486345e-03
   0.0000000e+00  -9.0797606e-01   3.5932641e-01  -6.4791372e-04   8.4812923e-04  -3.7786099e-03
   0.0000000e+00  -9.0797606e-01   3.9591017e-01  -5.6947334e-04   6.4826331e-04  -3.7991293e-03
   0.0000000e+00  -9.0797606e-01   4.3152416e-01  -5.3830775e-04   4.4876880e-04  -3.7081773e-03
   0.0000000e+00  -9.0797606e-01   4.6611039e-01  -5.6438739e-04   2.6024126e-04  -3.5107265e-03
   0.0000000e+00  -9.0797606e-01   4.9961977e-01  -6.5143228e-04   9.3822994e-05  -3.2191642e-03
   0.0000000e+00  -9.0797606e-01   5.3201207e-01  -7.9494761e-04  -4.0177654e-05  -2.8535232e-03
   0.0000000e+00  -9.0797606e-01   5.6325577e-01  -9.8121645e-04  -1.3381803e-04  -2.4396679e-03
   0.0000000e+00  -9.0797606e-01   5.9332774e-01  -1.1883068e-03  -1.8289594e-04  -2.0073312e-03
   0.0000000e+00  -9.0797606e-01   6.2221291e-01  -1.3888148e-03  -1.8779292e-04  -1.5862263e-03
   0.0000000e+00  -9.0797606e-01   6.4990376e-01  -1.5544809e-03  -1.5360580e-04  -1.2031157e-03
   0.0000000e+00  -9.0797606e-01   6.7639983e-01  -1.6615167e-03  -8.9348278e-05  -8.7789662e-04
   0.0000000e+00  -9.0797606e-01   7.0170710e-01  -1.6956317e-03  -6.5147288e-06  -6.2224335e-04
   0.0000000e+00  -9.0797606e-01   7.2583741e-01  -1.6553217e-03   8.2942126e-05  -4.3801734e-04
   0.0000000e+00  -9.0797606e-01   7.4880783e-01  -1.5519468e-03   1.6845674e-04  -3.1918488e-04
   0.0000000e+00  -9.0797606e-01   7.7064005e-01  -1.4066557e-03   2.4246169e-04  -2.5305540e-04
   0.0000000e+00  -9.0797606e-01   7.9135972e-01  -1.2438828e-03   3.0090217e-04  -2.2464257e-04
   0.0000000e+00  -9.0797606e-01   8.1099590e-01  -1.0849103e-03   3.4309836e-04  -2.1856812e-04
   0.0000000e+00  -9.0797606e-01   8.2958044e-01  -9.4246935e-04   3.7051443e-04  -2.2287852e-04
   0.0000000e+00  -9.0797606e-01   8.4714748e-01  -8.2050518e-04   3.8558976e-04  -2.2869134e-04
   0.0000000e+00  -9.0797606e-01   8.6373293e-01  -7.1669386e-04   3.9047278e-04  -2.3161770e-04
   0.0000000e+00  -9.0797606e-01   8.7937402e-01  -6.2754001e-04   3.8670420e-04  -2.2912216e-04
   0.0000000e+00  -9.0797606e-01   8.9410886e-01  -5.5135156e-04   3.7520736e-04  -2.2115145e-04
   0.0000000e+00  -9.0797606e-01   9.0797606e-01  -4.8899722e-04   3.5687167e-04  -2.0750051e-04
   0.0000000e+00  -9.0797606e-01   9.2101443e-01  -4.4318579e-04   3.3292184e-04  -1.8941608e-04
   0.0000000e+00  -9.0797606e-01   9.3326267e-01  -4.1625200e-04   3.0520257e-04  -1.6739309e-04
   0.0000000e+00  -9.0797606e-01   9.4475908e-01  -4.0836352e-04   2.7617033e-04  -1.4319804e-04
   0.0000000e+00  -9.0797606e-01   9.5554139e-01  -4.0809587e-04   2.4848523e-04  -1.1709146e-04
   0.0000000e+00  -9.0797606e-01   9.6564655e-01  -3.8385328e-04   2.2393764e-04  -9.0173630e-05
   0.0000000e+00  -9.0797606e-01   9.7511059e-01  -2.7818423e-04   2.0056242e-04  -6.1763194e-05
   0.0000000e+00  -9.0797606e-01   9.8396850e-01  -5.4106843e-05   1.6853920e-04  -3.4010311e-05
   0.0000000e+00  -9.0797606e-01   9.9225409e-01   1.8770594e-04   1.0778822e-04  -1.0282050e-05
   0.0000000e+00  -9.0797606e-01   1.0000000e+00   0.0000000e+00   0.0000000e+00   0.0000000e+00
   0.0000000e+00  -8.9410886e-01  -1.0000000e+00   0.0000000e+00   0.0000000e+00   0.0000000e+00
   0.0000000e+00  -8.9410886e-01  -9.9225409e-01   1.8579376e-04   1.1835349e-04   1.0837405e-05
   0.0000000e+00  -8.9410886e-01  -9.8396850e-01  -6.0781559e-05   1.8527963e-04   3.6051700e-05
   0.0000000e+00  -8.9410886e-01  -9.7511059e-01  -2.9107915e-04   2.2163178e-04   6.5989462e-05
   0.0000000e+00  -8.9410886e-01  -9.6564655e-01  -4.0302644e-04   2.4951187e-04   9.7232274e-05
   0.0000000e+00  -8.9410886e-01  -9.5554139e-01  -4.3186220e-04   2.7972806e-04   1.2767581e-04
   0.0000000e+00  -8.9410886e-01  -9.4475908e-01  -4.3488833e-04   3.1448460e-04   1.5817832e-04
   0.0000000e+00  -8.9410886e-01  -9.3326267e-01  -4.4452397e-04   3.5180520e-04   1.8784133e-04
   0.0000000e+00  -8.9410886e-01  -9.2101443e-01  -4.7297277e-04   3.8859331e-04   2.1647928e-04
   0.0000000e+00  -8.9410886e-01  -9.0797606e-01  -5.1952564e-04   4.2189767e-04   2.4205821e-04
   0.0000000e+00  -8.9410886e-01  -8.9410886e-01  -5.8068152e-04   4.4941603e-04   2.6315475e-04
   0.0000000e+00  -8.9410886e-01  -8.7937402e-01  -6.5381343e-04   4.6950668e-04   2.7679128e-04
   0.0000000e+00  -8.9410886e-01  -8.6373293e-01  -7.4157126e-04   4.8069384e-04   2.8066725e-04
   0.0000000e+00  -8.9410886e-01  -8.4714748e-01  -8.5291285e-04   4.8110283e-04   2.7222458e-04
   0.0000000e+00  -8.9410886e-01  -8.2958044e-01  -9.9988340e-04   4.6779405e-04   2.5226124e-04
   0.0000000e+00  -8.9410886e-01  -8.1099590e-01  -1.1903738e-03   4.3705468e-04   2.2555204e-04
   0.0000000e+00  -8.9410886e-01  -7.9135972e-01  -1.4191335e-03   3.8520869e-04   2.0411773e-04
   0.0000000e+00  -8.9410886e-01  -7.7064005e-01  -1.6643888e-03   3.1047333e-04   2.0567296e-04
   0.0000000e+00  -8.9410886e-01  -7.4880783e-01  -1.8901996e-03   2.1446549e-04   2.5278796e-04
   0.0000000e+00  -8.9410886e-01  -7.2583741e-01  -2.0564693e-03   1.0345272e-04   3.6743015e-04
   0.0000000e+00  -8.9410886e-01  -7.0170710e-01  -2.1295601e-03  -1.1869844e-05   5.6739124e-04
   0.0000000e+00  -8.9410886e-01  -6.7639983e-01  -2.0919587e-03  -1.1744030e-04   8.6081531e-04
   0.0000000e+00  -8.9410886e-01  -6.4990376e-01  -1.9459045e-03  -1.9805697e-04   1.2445937e-03
   0.0000000e+00  -8.9410886e-01  -6.2221291e-01  -1.7125548e-03  -2.3972936e-04   1.7027635e-03
   0.0000000e+00  -8.9410886e-01  -5.9332774e-01  -1.4263765e-03  -2.3204207e-04   2.2089768e-03
   0.0000000e+00  -8.9410886e-01  -5.6325577e-01  -1.1278343e-03  -1.6971068e-04   2.7289303e-03
   0.0000000e+00  -8.9410886e-01  -5.3201207e-01  -8.5564677e-04  -5.3299699e-05   3.2254555e-03
   0.0000000e+00  -8.9410886e-01  -4.9961977e-01  -6.4065018e-04   1.1116010e-04   3.6623526e-03
   0.0000000e+00  -8.9410886e-01  -4.6611039e-01  -5.0207607e-04   3.1336493e-04   4.0089686e-03
   0.0000000e+00  -8.9410886e-01  -4.3152416e-01  -4.4651139e-04   5.4048624e-04   4.2423891e-03
   0.0000000e+00  -8.9410886e-01  -3.9591017e-01  -4.6931576e-04   7.7902780e-04   4.3492419e-03
   0.0000000e+00  -8.9410886e-01  -3.5932641e-01  -5.5744893e-04   1.0164346e-03   4.3251176e-03
   0.0000000e+00  -8.9410886e-01  -3.2183967e-01  -6.9310081e-04   1.2422234e-03   4.1737452e-03
   0.0000000e+00  -8.9410886e-01  -2.8352524e-01  -8.5691573e-04   1.4485235e-03   3.9047598e-03
   0.0000000e+00  -8.9410886e-01  -2.4446655e-01  -1.0306986e-03   1.6301173e-03   3.5319405e-03
   0.0000000e+00  -8.9410886e-01  -2.0475452e-01  -1.1989133e-03   1.7840816e-03   3.0710511e-03
   0.0000000e+00  -8.9410886e-01  -1.6448690e-01  -1.3495003e-03   1.9092460e-03   2.5385753e-03
   0.0000000e+00  -8.9410886e-01  -1.2376733e-01  -1.4737230e-03   2.0055740e-03   1.9505362e-03
   0.0000000e+00  -8.9410886e-01  -8.2704342e-02  -1.5658307e-03   2.0736218e-03   1.3221311e-03
   0.0000000e+00  -8.9410886e-01  -4.1410268e-02  -1.6222880e-03   2.1140862e-03   6.6750283e-04
   0.0000000e+00  -8.9410886e-01   0.0000000e+00  -1.6413042e-03   2.1275091e-03   1.7043549e-14
   0.0000000e+00  -8.9410886e-01   4.1410268e-02  -1.6222880e-03   2.1140862e-03  -6.6750283e-04
   0.0000000e+00  -8.9410886e-01   8.2704342e-02  -1.5658307e-03   2.0736218e-03  -1.3221311e-03
   0.0000000e+00  -8.9410886e-01   1.2376733e-01  -1.4737230e-03   2.0055740e-03  -1.9505362e-03
   0.0000000e+00  -8.9410886e-01   1.6448690e-01  -1.3495003e-03   1.9092460e-03  -2.5385753e-03
   0.0000000e+00  -8.9410886e-01   2.0475452e-01  -1.1989133e-03   1.7840816e-03  -3.0710511e-03
   0.0000000e+00  -8.9410886e-01   2.4446655e-01  -1.0306986e-03   1.6301173e-03  -3.5319405e-03
   0.0000000e+00  -8.9410886e-01   2.8352524e-01  -8.5691573e-04   1.4485235e-03  -3.9047598e-03
   0.0000000e+00  -8.9410886e-01   3.2183967e-01  -6.9310081e-04   1.2422234e-03  -4.1737452e-03
   0.0000000e+00  -8.9410886e-01   3.5932641e-01  -5.5744893e-04   1.0164346e-03  -4.3251176e-03
   0.0000000e+00  -8.9410886e-01   3.9591017e-01  -4.6931576e-04   7.7902780e-04  -4.3492419e-03
   0.0000000e+00  -8.9410886e-01   4.3152416e-01  -4.4651139e-04   5.4048624e-04  -4.2423891e-03
   0.0000000e+00  -8.9410886e-01   4.6611039e-01  -5.0207607e-04   3.1336493e-04  -4.0089686e-03
   0.0000000e+00  -8.9410886e-01   4.9961977e-01  -6.4065018e-04   1.1116010e-04  -3.6623526e-03
   0.0000000e+00  -8.9410886e-01   5.3201207e-01  -8.5564677e-04  -5.3299699e-05  -3.2254555e-03
   0.0000000e+00  -8.9410886e-01   5.6325577e-01  -1.1278343e-03  -1.6971068e-04  -2.7289303e-03
   0.0000000e+00  -8.9410886e-01   5.9332774e-01  -1.4263765e-03  -2.3204207e-04  -2.2089768e-03
   0.0000000e+00  -8.9410886e-01   6.2221291e-01  -1.7125548e-03  -2.3972936e-04  -1.7027635e-03
   0.0000000e+00  -8.9410886e-01   6.4990376e-01  -1.9459045e-03  -1.9805697e-04  -1.2445937e-03
   0.0000000e+00  -8.9410886e-01   6.7639983e-01  -2.0919587e-03  -1.1744030e-04  -8.6081531e-04
   0.0000000e+00  -8.9410886e-01   7.0170710e-01  -2.1295601e-03  -1.1869844e-05  -5.6739124e-04
   0.0000000e+00  -8.9410886e-01   7.2583741e-01  -2.0564693e-03   1.0345272e-04  -3.6743015e-04
   0.0000000e+00  -8.9410886e-01   7.4880783e-01  -1.8901996e-03   2.1446549e-04  -2.5278796e-04
   0.0000000e+00  -8.9410886e-01   7.7064005e-01  -1.6643888e-03   3.1047333e-04  -2.0567296e-04
   0.0000000e+00  -8.9410886e-01   7.9135972e-01  -1.4191335e-03   3.8520869e-04  -2.0411773e-04
   0.0000000e+00  -8.9410886e-01   8.1099590e-01  -1.1903738e-03   4.3705468e-04  -2.2555204e-04
   0.0000000e+00  -8.9410886e-01   8.2958044e-01  -9.9988340e-04   4.6779405e-04  -2.5226124e-04
   0.0000000e+00  -8.9410886e-01   8.4714748e-01  -8.5291285e-04   4.8110283e-04  -2.7222458e-04
   0.0000000e+00  -8.9410886e-01   8.6373293e-01  -7.4157126e-04   4.8069384e-04  -2.8066725e-04
   0.0000000e+00  -8.9410886e-01   8.7937402e-01  -6.5381343e-04   4.6950668e-04  -2.7679128e-04
   0.0000000e+00  -8.9410886e-01   8.9410886e-01  -5.8068152e-04   4.4941603e-04  -2.6315475e-04
   0.0000000e+00  -8.9410886e-01   9.0797606e-01  -5.1952564e-04   4.2189767e-04  -2.4205821e-04
   0.0000000e+00  -8.9410886e-01   9.2101443e-01  -4.7297277e-04   3.8859331e-04  -2.1647928e-04
   0.0000000e+00  -8.9410886e-01   9.3326267e-01  -4.4452397e-04   3.5180520e-04  -1.8784133e-04
   0.0000000e+00  -8.9410886e-01   9.4475908e-01  -4.3488833e-04   3.1448460e-04  -1.5817832e-04
   0.0000000e+00  -8.9410886e-01   9.5554139e-01  -4.3186220e-04   2.7972806e-04  -1.2767581e-04
   0.0000000e+00  -8.9410886e-01   9.6564655e-01  -4.0302644e-04   2.4951187e-04  -9.7232274e-05
   0.0000000e+00  -8.9410886e-01   9.7511059e-01  -2.9107915e-04   2.2163178e-04  -6.5989462e-05
   0.0000000e+00  -8.9410886e-01   9.8396850e-01  -6.0781559e-05   1.8527963e-04  -3.6051700e-05
   0.0000000e+00  -8.9410886e-01   9.9225409e-01   1.8579376e-04   1.1835349e-04  -1.0837405e-05
   0.0000000e+00  -8.9410886e-01   1.0000000e+00   0.0000000e+00   0.0000000e+00   0.0000000e+00
   0.0000000e+00  -8.7937402e-01  -1.0000000e+00   0.0000000e+00   0.0000000e+00   0.0000000e+00
   0.0000000e+00  -8.7937402e-01  -9.9225409e-01   1.8414765e-04   1.2793567e-04   1.1367276e-05
   0.0000000e+00  -8.7937402e-01  -9.8396850e-01  -6.7373099e-05   2.0036342e-04   3.8009576e-05
   0.0000000e+00  -8.7937402e-01  -9.7511059e-01  -3.0430865e-04   2.4069272e-04   7.0079217e-05
   0.0000000e+00  -8.7937402e-01  -9.6564655e-01  -4.2355002e-04   2.7293863e-04   1.0416712e-04
   0.0000000e+00  -8.7937402e-01  -9.5554139e-01  -4.5917195e-04   3.0886593e-04   1.3832677e-04
   0.0000000e+00  -8.7937402e-01  -9.4475908e-01  -4.6823818e-04   3.5100012e-04   1.7375324e-04
   0.0000000e+00  -8.7937402e-01  -9.3326267e-01  -4.8269644e-04   3.9740738e-04   2.0989952e-04
   0.0000000e+00  -8.7937402e-01  -9.2101443e-01  -5.1308934e-04   4.4492907e-04   2.4665612e-04
   0.0000000e+00  -8.7937402e-01  -9.0797606e-01  -5.5582039e-04   4.9060096e-04   2.8132509e-04
   0.0000000e+00  -8.7937402e-01  -8.9410886e-01  -6.0637699e-04   5.3206222e-04   3.1050498e-04
   0.0000000e+00  -8.7937402e-01  -8.7937402e-01  -6.6753970e-04   5.6728035e-04   3.2768634e-04
   0.0000000e+00  -8.7937402e-01  -8.6373293e-01  -7.5672313e-04   5.9353969e-04   3.2575119e-04
   0.0000000e+00  -8.7937402e-01  -8.4714748e-01  -9.0444271e-04   6.0661029e-04   2.9736174e-04
   0.0000000e+00  -8.7937402e-01  -8.2958044e-01  -1.1425874e-03   6.0027278e-04   2.4038940e-04
   0.0000000e+00  -8.7937402e-01  -8.1099590e-01  -1.4866848e-03   5.6748837e-04   1.6052432e-04
   0.0000000e+00  -8.7937402e-01  -7.9135972e-01  -1.9202944e-03   5.0233809e-04   7.5364718e-05
   0.0000000e+00  -8.7937402e-01  -7.7064005e-01  -2.3930337e-03   4.0286209e-04   1.2381337e-05
   0.0000000e+00  -8.7937402e-01  -7.4880783e-01  -2.8311412e-03   2.7287632e-04   5.9755337e-06
   0.0000000e+00  -8.7937402e-01  -7.2583741e-01  -3.1587446e-03   1.2285207e-04   8.9412064e-05
   0.0000000e+00  -8.7937402e-01  -7.0170710e-01  -3.3173062e-03  -3.1216881e-05   2.8869883e-04
   0.0000000e+00  -8.7937402e-01  -6.7639983e-01  -3.2799172e-03  -1.6991973e-04   6.1560008e-04
   0.0000000e+00  -8.7937402e-01  -6.4990376e-01  -3.0543232e-03  -2.7357444e-04   1.0655821e-03
   0.0000000e+00  -8.7937402e-01  -6.2221291e-01  -2.6787479e-03  -3.2518622e-04   1.6168398e-03
   0.0000000e+00  -8.7937402e-01  -5.9332774e-01  -2.2110156e-03  -3.1308300e-04   2.2340681e-03
   0.0000000e+00  -8.7937402e-01  -5.6325577e-01  -1.7164600e-03  -2.3243441e-04   2.8724883e-03
   0.0000000e+00  -8.7937402e-01  -5.3201207e-01  -1.2559119e-03  -8.5686079e-05   3.4845485e-03
   0.0000000e+00  -8.7937402e-01  -4.9961977e-01  -8.7707779e-04   1.1826664e-04   4.0250134e-03
   0.0000000e+00  -8.7937402e-01  -4.6611039e-01  -6.0950663e-04   3.6578783e-04   4.4564325e-03
   0.0000000e+00  -8.7937402e-01  -4.3152416e-01  -4.6382704e-04   6.4073392e-04   4.7516352e-03
   0.0000000e+00  -8.7937402e-01  -3.9591017e-01  -4.3414379e-04   9.2669438e-04   4.8954961e-03
   0.0000000e+00  -8.7937402e-01  -3.5932641e-01  -5.0250259e-04   1.2088334e-03   4.8839036e-03
   0.0000000e+00  -8.7937402e-01  -3.2183967e-01  -6.4407870e-04   1.4751035e-03   4.7224190e-03
   0.0000000e+00  -8.7937402e-01  -2.8352524e-01  -8.3184026e-04   1.7167418e-03   4.4234117e-03
   0.0000000e+00  -8.7937402e-01  -2.4446655e-01  -1.0402368e-03   1.9281867e-03   4.0038277e-03
   0.0000000e+00  -8.7937402e-01  -2.0475452e-01  -1.2473335e-03   2.1065588e-03   3.4826149e-03
   0.0000000e+00  -8.7937402e-01  -1.6448690e-01  -1.4358859e-03   2.2509614e-03   2.8792496e-03
   0.0000000e+00  -8.7937402e-01  -1.2376733e-01  -1.5932210e-03   2.3617280e-03   2.2124172e-03
   0.0000000e+00  -8.7937402e-01  -8.2704342e-02  -1.7107834e-03   2.4397829e-03   1.4996483e-03
   0.0000000e+00  -8.7937402e-01  -4.1410268e-02  -1.7831979e-03   2.4861227e-03   7.5711793e-04
   0.0000000e+00  -8.7937402e-01   0.0000000e+00  -1.8076439e-03   2.5014820e-03   1.9368178e-14
   0.0000000e+00  -8.7937402e-01   4.1410268e-02  -1.7831979e-03   2.4861227e-03  -7.5711793e-04
   0.0000000e+00  -8.7937402e-01   8.2704342e-02  -1.7107834e-03   2.4397829e-03  -1.4996483e-03
   0.0000000e+00  -8.7937402e-01   1.2376733e-01  -1.5932210e-03   2.3617280e-03  -2.2124172e-03
   0.0000000e+00  -8.7937402e-01   1.6448690e-01  -1.4358859e-03   2.2509614e-03  -2.8792496e-03
   0.0000000e+00  -8.7937402e-01   2.0475452e-01  -1.2473335e-03   2.1065588e-03  -3.4826149e-03
   0.0000000e+00  -8.7937402e-01   2.4446655e-01  -1.0402368e-03   1.9281867e-03  -4.0038277e-03
   0.0000000e+00  -8.7937402e-01   2.8352524e-01  -8.3184026e-04   1.7167418e-03  -4.4234117e-03
   0.0000000e+00  -8.7937402e-01   3.2183967e-01  -6.4407870e-04   1.4751035e-03  -4.7224190e-03
   0.0000000e+00  -8.7937402e-01   3.5932641e-01  -5.0250259e-04   1.2088334e-03  -4.8839036e-03
   0.0000000e+00  -8.7937402e-01   3.9591017e-01  -4.3414379e-04   9.2669438e-04  -4.8954961e-03
   0.0000000e+00  -8.7937402e-01   4.3152416e-01  -4.6382704e-04   6.4073392e-04  -4.7516352e-03
   0.0000000e+00  -8.7937402e-01   4.6611039e-01  -6.0950663e-04   3.6578783e-04  -4.4564325e-03
   0.0000000e+00  -8.7937402e-01   4.9961977e-01  -8.7707779e-04   1.1826664e-04  -4.0250134e-03
   0.0000000e+00  -8.7937402e-01   5.3201207e-01  -1.2559119e-03  -8.5686079e-05  -3.4845485e-03
   0.0000000e+00  -8.7937402e-01   5.6325577e-01  -1.7164600e-03  -2.3243441e-04  -2.8724883e-03
   0.0000000e+00  -8.7937402e-01   5.9332774e-01  -2.2110156e-03  -3.1308300e-04  -2.2340681e-03
   0.0000000e+00  -8.7937402e-01   6.2221291e-01  -2.6787479e-03  -3.2518622e-04  -1.6168398e-03
   0.0000000e+00  -8.7937402e-01   6.4990376e-01  -3.0543232e-03  -2.7357444e-04  -1.0655821e-03
   0.0000000e+00  -8.7937402e-01   6.7639983e-01  -3.2799172e-03  -1.6991973e-04  -6.1560008e-04
   0.0000000e+00  -8.7937402e-01   7.0170710e-01  -3.3173062e-03  -3.1216881e-05  -2.8869883e-04
   0.0000000e+00  -8.7937402e-01   7.2583741e-01  -3.1587446e-03   1.2285207e-04  -8.9412064e-05
   0.0000000e+00  -8.7937402e-01   7.4880783e-01  -2.8311412e-03   2.7287632e-04  -5.9755337e-06
   0.0000000e+00  -8.7937402e-01   7.7064005e-01  -2.3930337e-03   4.0286209e-04  -1.2381337e-05
   0.0000000e+00  -8.7937402e-01   7.9135972e-01  -1.9202944e-03   5.0233809e-04  -7.5364718e-05
   0.0000000e+00  -8.7937402e-01   8.1099590e-01  -1.4866848e-03   5.6748837e-04  -1.6052432e-04
   0.0000000e+00  -8.7937402e-01   8.2958044e-01  -1.1425874e-03   6.0027278e-04  -2.4038940e-04
   0.0000000e+00  -8.7937402e-01   8.4714748e-01  -9.0444271e-04   6.0661029e-04  -2.9736174e-04
   0.0000000e+00  -8.7937402e-01   8.6373293e-01  -7.5672313e-04   5.9353969e-04  -3.2575119e-04
   0.0000000e+00  -8.7937402e-01   8.7937402e-01  -6.6753970e-04   5.6728035e-04  -3.2768634e-04
   0.0000000e+00  -8.7937402e-01   8.9410886e-01  -6.0637699e-04   5.3206222e-04  -3.1050498e-04
   0.0000000e+00  -8.7937402e-01   9.0797606e-01  -5.5582039e-04   4.9060096e-04  -2.8132509e-04
   0.0000000e+00  -8.7937402e-01   9.2101443e-01  -5.1308934e-04   4.4492907e-04  -2.4665612e-04
   0.0000000e+00  -8.7937402e-01   9.3326267e-01  -4.8269644e-04   3.9740738e-04  -2.0989952e-04
   0.0000000e+00  -8.7937402e-01   9.4475908e-01  -4.6823818e-04   3.5100012e-04  -1.7375324e-04
   0.0000000e+00  -8.7937402e-01   9.5554139e-01  -4.5917195e-04   3.0886593e-04  -1.3832677e-04
   0.0000000e+00  -8.7937402e-01   9.6564655e-01  -4.2355002e-04   2.7293863e-04  -1.0416712e-04
   0.0000000e+00  -8.7937402e-01   9.7511059e-01  -3.0430865e-04   2.4069272e-04  -7.0079217e-05
   0.0000000e+00  -8.7937402e-01   9.8396850e-01  -6.7373099e-05   2.0036342e-04  -3.8009576e-05
   0.0000000e+00  -8.7937402e-01   9.9225409e-01   1.8414765e-04   1.2793567e-04  -1.1367276e-05
   0.0000000e+00  -8.7937402e-01   1.0000000e+00   0.0000000e+00   0.0000000e+00   0.0000000e+00
   0.0000000e+00  -8.6373293e-01  -1.0000000e+00   0.0000000e+00   0.0000000e+00   0.0000000e+00
   0.0000000e+00  -8.6373293e-01  -9.9225409e-01   1.8272679e-04   1.3665028e-04   1.1869578e-05
   0.0000000e+00  -8.6373293e-01  -9.8396850e-01  -7.4073718e-05   2.1385139e-04   3.9892233e-05
   0.0000000e+00  -8.6373293e-01  -9.7511059e-01  -3.1840043e-04   2.5760885e-04   7.4059559e-05
   0.0000000e+00  -8.6373293e-01  -9.6564655e-01  -4.4661113e-04   2.9373678e-04   1.1100925e-04
   0.0000000e+00  -8.6373293e-01  -9.5554139e-01  -4.9229852e-04   3.3495608e-04   1.4904021e-04
   0.0000000e+00  -8.6373293e-01  -9.4475908e-01  -5.1195787e-04   3.8433319e-04   1.8976527e-04
   0.0000000e+00  -8.6373293e-01  -9.3326267e-01  -5.3495834e-04   4.4054473e-04   2.3296221e-04
   0.0000000e+00  -8.6373293e-01  -9.2101443e-01  -5.6670068e-04   5.0126365e-04   2.7823193e-04
   0.0000000e+00  -8.6373293e-01  -9.0797606e-01  -5.9848747e-04   5.6455773e-04   3.2123990e-04
   0.0000000e+00  -8.6373293e-01  -8.9410886e-01  -6.2827270e-04   6.2871758e-04   3.5485291e-04
   0.0000000e+00  -8.6373293e-01  -8.7937402e-01  -6.7734434e-04   6.9113056e-04   3.6668849e-04
   0.0000000e+00  -8.6373293e-01  -8.6373293e-01  -8.0018910e-04   7.4633128e-04   3.4253689e-04
   0.0000000e+00  -8.6373293e-01  -8.4714748e-01  -1.0736275e-03   7.8503558e-04   2.6909448e-04
   0.0000000e+00  -8.6373293e-01  -8.2958044e-01  -1.5654830e-03   7.9455012e-04   1.4208088e-04
   0.0000000e+00  -8.6373293e-01  -8.1099590e-01  -2.2967090e-03   7.6187684e-04  -2.8848783e-05
   0.0000000e+00  -8.6373293e-01  -7.9135972e-01  -3.2165404e-03   6.7767437e-04  -2.1578174e-04
   0.0000000e+00  -8.6373293e-01  -7.7064005e-01  -4.2077798e-03   5.4045778e-04  -3.7621204e-04
   0.0000000e+00  -8.6373293e-01  -7.4880783e-01  -5.1167902e-03   3.5845602e-04  -4.5944810e-04
   0.0000000e+00  -8.6373293e-01  -7.2583741e-01  -5.7970922e-03   1.4941681e-04  -4.1819349e-04
   0.0000000e+00  -8.6373293e-01  -7.0170710e-01  -6.1446453e-03  -6.2248513e-05  -2.1762091e-04
   0.0000000e+00  -8.6373293e-01  -6.7639983e-01  -6.1183276e-03  -2.4926084e-04   1.5638377e-04
   0.0000000e+00  -8.6373293e-01  -6.4990376e-01  -5.7398878e-03  -3.8587819e-04   6.9521620e-04
   0.0000000e+00  -8.6373293e-01  -6.2221291e-01  -5.0819138e-03  -4.5152838e-04   1.3679288e-03
   0.0000000e+00  -8.6373293e-01  -5.9332774e-01  -4.2469969e-03  -4.3357478e-04   2.1268874e-03
   0.0000000e+00  -8.6373293e-01  -5.6325577e-01  -3.3469649e-03  -3.2856473e-04   2.9139202e-03
   0.0000000e+00  -8.6373293e-01  -5.3201207e-01  -2.4838352e-03  -1.4210294e-04   3.6689037e-03
   0.0000000e+00  -8.6373293e-01  -4.9961977e-01  -1.7371591e-03   1.1266974e-04   4.3362482e-03
   0.0000000e+00  -8.6373293e-01  -4.6611039e-01  -1.1570646e-03   4.1751239e-04   4.8711852e-03
   0.0000000e+00  -8.6373293e-01  -4.3152416e-01  -7.6400877e-04   7.5193735e-04   5.2424046e-03
   0.0000000e+00  -8.6373293e-01  -3.9591017e-01  -5.5280977e-04   1.0959018e-03   5.4335508e-03
   0.0000000e+00  -8.6373293e-01  -3.5932641e-01  -4.9973466e-04   1.4318808e-03   5.4415192e-03
   0.0000000e+00  -8.6373293e-01  -3.2183967e-01  -5.7019101e-04   1.7461186e-03   5.2744289e-03
   0.0000000e+00  -8.6373293e-01  -2.8352524e-01  -7.2573340e-04   2.0290098e-03   4.9480138e-03
   0.0000000e+00  -8.6373293e-01  -2.4446655e-01  -9.2939130e-04   2.2748176e-03   4.4828840e-03
   0.0000000e+00  -8.6373293e-01  -2.0475452e-01  -1.1489406e-03   2.4809291e-03   3.9015310e-03
   0.0000000e+00  -8.6373293e-01  -1.6448690e-01  -1.3585089e-03   2.6469505e-03   3.2266824e-03
   0.0000000e+00  -8.6373293e-01  -1.2376733e-01  -1.5386537e-03   2.7737897e-03   2.4798738e-03
   0.0000000e+00  -8.6373293e-01  -8.2704342e-02  -1.6758323e-03   2.8629026e-03   1.6811248e-03
   0.0000000e+00  -8.6373293e-01  -4.1410268e-02  -1.7613019e-03   2.9157023e-03   8.4878581e-04
   0.0000000e+00  -8.6373293e-01   0.0000000e+00  -1.7903091e-03   2.9331851e-03   2.4015235e-14
   0.0000000e+00  -8.6373293e-01   4.1410268e-02  -1.7613019e-03   2.9157023e-03  -8.4878581e-04
   0.0000000e+00  -8.6373293e-01   8.2704342e-02  -1.6758323e-03   2.8629026e-03  -1.6811248e-03
   0.0000000e+00  -8.6373293e-01   1.2376733e-01  -1.5386537e-03   2.7737897e-03  -2.4798738e-03
   0.0000000e+00  -8.6373293e-01   1.6448690e-01  -1.3585089e-03   2.6469505e-03  -3.2266824e-03
   0.0000000e+00  -8.6373293e-01   2.0475452e-01  -1.1489406e-03   2.4809291e-03  -3.9015310e-03
   0.0000000e+00  -8.6373293e-01   2.4446655e-01  -9.2939130e-04   2.2748176e-03  -4.4828840e-03
   0.0000000e+00  -8.6373293e-01   2.8352524e-01  -7.2573340e-04   2.0290098e-03  -4.9480138e-03
   0.0000000e+00  -8.6373293e-01   3.2183967e-01  -5.7019101e-04   1.7461186e-03  -5.2744289e-03
   0.0000000e+00  -8.6373293e-01   3.5932641e-01  -4.9973466e-04   1.4318808e-03  -5.4415192e-03
   0.0000000e+00  -8.6373293e-01   3.9591017e-01  -5.5280977e-04   1.0959018e-03  -5.4335508e-03
   0.0000000e+00  -8.6373293e-01   4.3152416e-01  -7.6400877e-04   7.5193735e-04  -5.2424046e-03
   0.0000000e+00  -8.6373293e-01   4.6611039e-01  -1.1570646e-03   4.1751239e-04  -4.8711852e-03
   0.0000000e+00  -8.6373293e-01   4.9961977e-01  -1.7371591e-03   1.1266974e-04  -4.3362482e-03
   0.0000000e+00  -8.6373293e-01   5.3201207e-01  -2.4838352e-03  -1.4210294e-04  -3.6689037e-03
   0.0000000e+00  -8.6373293e-01   5.6325577e-01  -3.3469649e-03  -3.2856473e-04  -2.9139202e-03
   0.0000000e+00  -8.6373293e-01   5.9332774e-01  -4.2469969e-03  -4.3357478e-04  -2.1268874e-03
   0.0000000e+00  -8.6373293e-01   6.2221291e-01  -5.0819138e-03  -4.5152838e-04  -1.3679288e-03
   0.0000000e+00  -8.6373293e-01   6.4990376e-01  -5.7398878e-03  -3.8587819e-04  -6.9521620e-04
   0.0000000e+00  -8.6373293e-01   6.7639983e-01  -6.1183276e-03  -2.4926084e-04  -1.5638377e-04
   0.0000000e+00  -8.6373293e-01   7.0170710e-01  -6.1446453e-03  -6.2248513e-05   2.1762091e-04
   0.0000000e+00  -8.6373293e-01   7.2583741e-01  -5.7970922e-03   1.4941681e-04   4.1819349e-04
   0.0000000e+00  -8.6373293e-01   7.4880783e-01  -5.1167902e-03   3.5845602e-04   4.5944810e-04
   0.0000000e+00  -8.6373293e-01   7.7064005e-01  -4.2077798e-03   5.4045778e-04   3.7621204e-04
   0.0000000e+00  -8.6373293e-01   7.9135972e-01  -3.2165404e-03   6.7767437e-04   2.1578174e-04
   0.0000000e+00  -8.6373293e-01   8.1099590e-01  -2.2967090e-03   7.6187684e-04   2.8848783e-05
   0.0000000e+00  -8.6373293e-01   8.2958044e-01  -1.5654830e-03   7.9455012e-04  -1.4208088e-04
   0.0000000e+00  -8.6373293e-01   8.4714748e-01  -1.0736275e-03   7.8503558e-04  -2.6909448e-04
   0.0000000e+00  -8.6373293e-01   8.6373293e-01  -8.0018910e-04   7.4633128e-04  -3.4253689e-04
   0.0000000e+00  -8.6373293e-01   8.7937402e-01  -6.7734434e-04   6.9113056e-04  -3.6668849e-04
   0.0000000e+00  -8.6373293e-01   8.9410886e-01  -6.2827270e-04   6.2871758e-04  -3.5485291e-04
   0.0000000e+00  -8.6373293e-01   9.0797606e-01  -5.9848747e-04   5.6455773e-04  -3.2123990e-04
   0.0000000e+00  -8.6373293e-01   9.2101443e-01  -5.6670068e-04   5.0126365e-04  -2.7823193e-04
   0.0000000e+00  -8.6373293e-01   9.3326267e-01  -5.3495834e-04   4.4054473e-04  -2.3296221e-04
   0.0000000e+00  -8.6373293e-01   9.4475908e-01  -5.1195787e-04   3.8433319e-04  -1.8976527e-04
   0.0000000e+00  -8.6373293e-01   9.5554139e-01  -4.9229852e-04   3.3495608e-04  -1.4904021e-04
   0.0000000e+00  -8.6373293e-01   9.6564655e-01  -4.4661113e-04   2.9373678e-04  -1.1100925e-04
   0.0000000e+00  -8.6373293e-01   9.7511059e-01  -3.1840043e-04   2.5760885e-04  -7.4059559e-05
   0.0000000e+00  -8.6373293e-01   9.8396850e-01  -7.4073718e-05   2.1385139e-04  -3.9892233e-05
   0.0000000e+00  -8.6373293e-01   9.9225409e-01   1.8272679e-04   1.3665028e-04  -1.1869578e-05
   0.0000000e+00  -8.6373293e-01   1.0000000e+00   0.0000000e+00   0.0000000e+00   0.0000000e+00
   0.0000000e+00  -8.4714748e-01  -1.0000000e+00   0.0000000e+00   0.0000000e+00   0.0000000e+00
   0.0000000e+00  -8.4714748e-01  -9.9225409e-01   1.8124445e-04   1.4417505e-04   1.2384531e-05
   0.0000000e+00  -8.4714748e-01  -9.8396850e-01  -8.1608650e-05   2.2515030e-04   4.1819501e-05
   0.0000000e+00  -8.4714748e-01  -9.7511059e-01  -3.3473399e-04   2.7154640e-04   7.8134890e-05
   0.0000000e+00  -8.4714748e-01  -9.6564655e-01  -4.7433670e-04   3.1081855e-04   1.1800346e-04
   0.0000000e+00  -8.4714748e-01  -9.5554139e-01  -5.3374340e-04   3.5671156e-04   1.5997085e-04
   0.0000000e+00  -8.4714748e-01  -9.4475908e-01  -5.6760011e-04   4.1333619e-04   2.0597844e-04
   0.0000000e+00  -8.4714748e-01  -9.3326267e-01  -5.9937625e-04   4.8107794e-04   2.5580802e-04
   0.0000000e+00  -8.4714748e-01  -9.2101443e-01  -6.2542737e-04   5.5999678e-04   3.0799955e-04
   0.0000000e+00  -8.4714748e-01  -9.0797606e-01  -6.3188549e-04   6.5071450e-04   3.5525107e-04
   0.0000000e+00  -8.4714748e-01  -8.9410886e-01  -6.2872586e-04   7.5276946e-04   3.8500935e-04
   0.0000000e+00  -8.4714748e-01  -8.7937402e-01  -6.7807323e-04   8.6184386e-04   3.7774669e-04
   0.0000000e+00  -8.4714748e-01  -8.6373293e-01  -9.0239900e-04   9.6664276e-04   3.1254099e-04
   0.0000000e+00  -8.4714748e-01  -8.4714748e-01  -1.4522497e-03   1.0485440e-03   1.7340252e-04
   0.0000000e+00  -8.4714748e-01  -8.2958044e-01  -2.4406463e-03   1.0843181e-03  -3.9514878e-05
   0.0000000e+00  -8.4714748e-01  -8.1099590e-01  -3.8764277e-03   1.0526430e-03  -3.0363462e-04
   0.0000000e+00  -8.4714748e-01  -7.9135972e-01  -5.6329989e-03   9.4083718e-04  -5.7169493e-04
   0.0000000e+00  -8.4714748e-01  -7.7064005e-01  -7.4737209e-03   7.5020675e-04  -7.7974867e-04
   0.0000000e+00  -8.4714748e-01  -7.4880783e-01  -9.1173214e-03   4.9698784e-04  -8.5919576e-04
   0.0000000e+00  -8.4714748e-01  -7.2583741e-01  -1.0315496e-02   2.0993206e-04  -7.5254923e-04
   0.0000000e+00  -8.4714748e-01  -7.0170710e-01  -1.0908045e-02  -7.5150757e-05  -4.2473660e-04
   0.0000000e+00  -8.4714748e-01  -6.7639983e-01  -1.0846605e-02  -3.2130032e-04   1.2925042e-04
   0.0000000e+00  -8.4714748e-01  -6.4990376e-01  -1.0185258e-02  -4.9607796e-04   8.8447357e-04
   0.0000000e+00  -8.4714748e-01  -6.2221291e-01  -9.0540334e-03  -5.7565405e-04   1.7897455e-03
   0.0000000e+00  -8.4714748e-01  -5.9332774e-01  -7.6232333e-03  -5.4738728e-04   2.7765159e-03
   0.0000000e+00  -8.4714748e-01  -5.6325577e-01  -6.0710943e-03  -4.1050499e-04   3.7679892e-03
   0.0000000e+00  -8.4714748e-01  -5.3201207e-01  -4.5565540e-03  -1.7514516e-04   4.6897533e-03
   0.0000000e+00  -8.4714748e-01  -4.9961977e-01  -3.2024912e-03   1.4005969e-04   5.4773842e-03
   0.0000000e+00  -8.4714748e-01  -4.6611039e-01  -2.0873453e-03   5.1128995e-04   6.0828185e-03
   0.0000000e+00  -8.4714748e-01  -4.3152416e-01  -1.2461180e-03   9.1307184e-04   6.4762265e-03
   0.0000000e+00  -8.4714748e-01  -3.9591017e-01  -6.7671087e-04   1.3214192e-03   6.6462581e-03
   0.0000000e+00  -8.4714748e-01  -3.5932641e-01  -3.5026611e-04   1.7160780e-03   6.5968343e-03
   0.0000000e+00  -8.4714748e-01  -3.2183967e-01  -2.2179953e-04   2.0817344e-03   6.3438171e-03
   0.0000000e+00  -8.4714748e-01  -2.8352524e-01  -2.3997264e-04   2.4081917e-03   5.9103094e-03
   0.0000000e+00  -8.4714748e-01  -2.4446655e-01  -3.5434541e-04   2.6898186e-03   5.3233081e-03
   0.0000000e+00  -8.4714748e-01  -2.0475452e-01  -5.2009400e-04   2.9245280e-03   4.6103619e-03
   0.0000000e+00  -8.4714748e-01  -1.6448690e-01  -7.0035731e-04   3.1126394e-03   3.7979475e-03
   0.0000000e+00  -8.4714748e-01  -1.2376733e-01  -8.6673835e-04   3.2557905e-03   2.9101564e-03
   0.0000000e+00  -8.4714748e-01  -8.2704342e-02  -9.9883871e-04   3.3560720e-03   1.9686420e-03
   0.0000000e+00  -8.4714748e-01  -4.1410268e-02  -1.0831372e-03   3.4153764e-03   9.9270090e-04
   0.0000000e+00  -8.4714748e-01   0.0000000e+00  -1.1120623e-03   3.4349945e-03   3.7202848e-14
   0.0000000e+00  -8.4714748e-01   4.1410268e-02  -1.0831372e-03   3.4153764e-03  -9.9270090e-04
   0.0000000e+00  -8.4714748e-01   8.2704342e-02  -9.9883871e-04   3.3560720e-03  -1.9686420e-03
   0.0000000e+00  -8.4714748e-01   1.2376733e-01  -8.6673835e-04   3.2557905e-03  -2.9101564e-03
   0.0000000e+00  -8.4714748e-01   1.6448690e-01  -7.0035731e-04   3.1126394e-03  -3.7979475e-03
   0.0000000e+00  -8.4714748e-01   2.0475452e-01  -5.2009400e-04   2.9245280e-03  -4.6103619e-03
   0.0000000e+00  -8.4714748e-01   2.4446655e-01  -3.5434541e-04   2.6898186e-03  -5.3233081e-03
   0.0000000e+00  -8.4714748e-01   2.8352524e-01  -2.3997264e-04   2.4081917e-03  -5.9103094e-03
   0.0000000e+00  -8.4714748e-01   3.2183967e-01  -2.2179953e-04   2.0817344e-03  -6.3438171e-03
   0.0000000e+00  -8.4714748e-01   3.5932641e-01  -3.5026611e-04   1.7160780e-03  -6.5968343e-03
   0.0000000e+00  -8.4714748e-01   3.9591017e-01  -6.7671087e-04   1.3214192e-03  -6.6462581e-03
   0.0000000e+00  -8.4714748e-01   4.3152416e-01  -1.2461180e-03   9.1307184e-04  -6.4762265e-03
   0.0000000e+00  -8.4714748e-01   4.6611039e-01  -2.0873453e-03   5.1128995e-04  -6.0828185e-03
   0.0000000e+00  -8.4714748e-01   4.9961977e-01  -3.2024912e-03   1.4005969e-04  -5.4773842e-03
   0.0000000e+00  -8.4714748e-01   5.3201207e-01  -4.5565540e-03  -1.7514516e-04  -4.6897533e-03
   0.0000000e+00  -8.4714748e-01   5.6325577e-01  -6.0710943e-03  -4.1050499e-04  -3.7679892e-03
   0.0000000e+00  -8.4714748e-01   5.9332774e-01  -7.6232333e-03  -5.4738728e-04  -2.7765159e-03
   0.0000000e+00  -8.4714748e-01   6.2221291e-01  -9.0540334e-03  -5.7565405e-04  -1.7897455e-03
   0.0000000e+00  -8.4714748e-01   6.4990376e-01  -1.0185258e-02  -4.9607796e-04  -8.8447357e-04
   0.0000000e+00  -8.4714748e-01   6.7639983e-01  -1.0846605e-02  -3.2130032e-04  -1.2925042e-04
   0.0000000e+00  -8.4714748e-01   7.0170710e-01  -1.0908045e-02  -7.5150757e-05   4.2473660e-04
   0.0000000e+00  -8.4714748e-01   7.2583741e-01  -1.0315496e-02   2.0993206e-04   7.5254923e-04
   0.0000000e+00  -8.4714748e-01   7.4880783e-01  -9.1173214e-03   4.9698784e-04   8.5919576e-04
   0.0000000e+00  -8.4714748e-01   7.7064005e-01  -7.4737209e-03   7.5020675e-04   7.7974867e-04
   0.0000000e+00  -8.4714748e-01   7.9135972e-01  -5.6329989e-03   9.4083718e-04   5.7169493e-04
   0.0000000e+00  -8.4714748e-01   8.1099590e-01  -3.8764277e-03   1.0526430e-03   3.0363462e-04
   0.0000000e+00  -8.4714748e-01   8.2958044e-01  -2.4406463e-03   1.0843181e-03   3.9514878e-05
   0.0000000e+00  -8.4714748e-01   8.4714748e-01  -1.4522497e-03   1.0485440e-03  -1.7340252e-04
   0.0000000e+00  -8.4714748e-01   8.6373293e-01  -9.0239900e-04   9.6664276e-04  -3.1254099e-04
   0.0000000e+00  -8.4714748e-01   8.7937402e-01  -6.7807323e-04   8.6184386e-04  -3.7774669e-04
   0.0000000e+00  -8.4714748e-01   8.9410886e-01  -6.2872586e-04   7.5276946e-04  -3.8500935e-04
   0.0000000e+00  -8.4714748e-01   9.0797606e-01  -6.3188549e-04   6.5071450e-04  -3.5525107e-04
   0.0000000e+00  -8.4714748e-01   9.2101443e-01  -6.2542737e-04   5.5999678e-04  -3.0799955e-04
   0.0000000e+00  -8.4714748e-01   9.3326267e-01  -5.9937625e-04   4.8107794e-04  -2.5580802e-04
   0.0000000e+00  -8.4714748e-01   9.4475908e-01  -5.6760011e-04   4.1333619e-04  -2.0597844e-04
   0.0000000e+00  -8.4714748e-01   9.5554139e-01  -5.3374340e-04   3.5671156e-04  -1.5997085e-04
   0.0000000e+00  -8.4714748e-01   9.6564655e-01  -4.7433670e-04   3.1081855e-04  -1.1800346e-04
   0.0000000e+00  -8.4714748e-01   9.7511059e-01  -3.3473399e-04   2.7154640e-04  -7.8134890e-05
   0.0000000e+00  -8.4714748e-01   9.8396850e-01  -8.1608650e-05   2.2515030e-04  -4.1819501e-05
   0.0000000e+00  -8.4714748e-01   9.9225409e-01   1.8124445e-04   1.4417505e-04  -1.2384531e-05
   0.0000000e+00  -8.4714748e-01   1.0000000e+00   0.0000000e+00   0.0000000e+00   0.0000000e+00
   0.0000000e+00  -8.2958044e-01  -1.0000000e+00   0.0000000e+00   0.0000000e+00   0.0000000e+00
   0.0000000e+00  -8.2958044e-01  -9.9225409e-01   1.7931009e-04   1.5038864e-04   1.2938045e-05
   0.0000000e+00  -8.2958044e-01  -9.8396850e-01  -9.0951184e-05   2.3394825e-04   4.3888915e-05
   0.0000000e+00  -8.2958044e-01  -9.7511059e-01  -3.5482859e-04   2.8201595e-04   8.2492237e-05
   0.0000000e+00  -8.2958044e-01  -9.6564655e-01  -5.0803454e-04   3.2360586e-04   1.2536354e-04
   0.0000000e+00  -8.2958044e-01  -9.5554139e-01  -5.8254778e-04   3.7377545e-04   1.7118513e-04
   0.0000000e+00  -8.2958044e-01  -9.4475908e-01  -6.2824028e-04   4.3858758e-04   2.2195355e-04
   0.0000000e+00  -8.2958044e-01  -9.3326267e-01  -6.5842793e-04   5.2176703e-04   2.7696081e-04
   0.0000000e+00  -8.2958044e-01  -9.2101443e-01  -6.5799254e-04   6.2765986e-04   3.3293815e-04
   0.0000000e+00  -8.2958044e-01  -9.0797606e-01  -6.1292611e-04   7.6068634e-04   3.7896378e-04
   0.0000000e+00  -8.2958044e-01  -8.9410886e-01  -5.6215975e-04   9.2096864e-04   3.9733538e-04
   0.0000000e+00  -8.2958044e-01  -8.7937402e-01  -6.3555166e-04   1.0992572e-03   3.6404195e-04
   0.0000000e+00  -8.2958044e-01  -8.6373293e-01  -1.0488580e-03   1.2731759e-03   2.5809101e-04
   0.0000000e+00  -8.2958044e-01  -8.4714748e-01  -2.0329397e-03   1.4094180e-03   7.2390737e-05
   0.0000000e+00  -8.2958044e-01  -8.2958044e-01  -3.7213811e-03   1.4711168e-03  -1.7268513e-04
   0.0000000e+00  -8.2958044e-01  -8.1099590e-01  -6.0571064e-03   1.4293146e-03  -4.2438951e-04
   0.0000000e+00  -8.2958044e-01  -7.9135972e-01  -8.7726046e-03   1.2722940e-03  -6.0168903e-04
   0.0000000e+00  -8.2958044e-01  -7.7064005e-01  -1.1460337e-02   1.0104021e-03  -6.1189919e-04
   0.0000000e+00  -8.2958044e-01  -7.4880783e-01  -1.3692640e-02   6.7382368e-04  -3.7123989e-04
   0.0000000e+00  -8.2958044e-01  -7.2583741e-01  -1.5138114e-02   3.0620479e-04   1.7477853e-04
   0.0000000e+00  -8.2958044e-01  -7.0170710e-01  -1.5627431e-02  -4.4092224e-05   1.0396163e-03
   0.0000000e+00  -8.2958044e-01  -6.7639983e-01  -1.5163613e-02  -3.3170794e-04   2.1920242e-03
   0.0000000e+00  -8.2958044e-01  -6.4990376e-01  -1.3887066e-02  -5.2038082e-04   3.5620236e-03
   0.0000000e+00  -8.2958044e-01  -6.2221291e-01  -1.2023647e-02  -5.8657597e-04   5.0514640e-03
   0.0000000e+00  -8.2958044e-01  -5.9332774e-01  -9.8300165e-03  -5.2113593e-04   6.5488285e-03
   0.0000000e+00  -8.2958044e-01  -5.6325577e-01  -7.5509355e-03  -3.2891078e-04   7.9432393e-03
   0.0000000e+00  -8.2958044e-01  -5.3201207e-01  -5.3885269e-03  -2.6678806e-05   9.1379751e-03
   0.0000000e+00  -8.2958044e-01  -4.9961977e-01  -3.4873187e-03   3.6027528e-04   1.0059217e-02
   0.0000000e+00  -8.2958044e-01  -4.6611039e-01  -1.9301851e-03   8.0232714e-04   1.0661562e-02
   0.0000000e+00  -8.2958044e-01  -4.3152416e-01  -7.4505667e-04   1.2695810e-03   1.0927632e-02
   0.0000000e+00  -8.2958044e-01  -3.9591017e-01   8.3691118e-05   1.7352448e-03   1.0865143e-02
   0.0000000e+00  -8.2958044e-01  -3.5932641e-01   6.0059789e-04   2.1777831e-03   1.0500293e-02
   0.0000000e+00  -8.2958044e-01  -3.2183967e-01   8.6589986e-04   2.5818414e-03   9.8714268e-03
   0.0000000e+00  -8.2958044e-01  -2.8352524e-01   9.4413115e-04   2.9380255e-03   9.0219991e-03
   0.0000000e+00  -8.2958044e-01  -2.4446655e-01   8.9647967e-04   3.2419630e-03   7.9958372e-03
   0.0000000e+00  -8.2958044e-01  -2.0475452e-01   7.7602107e-04   3.4929576e-03   6.8331378e-03
   0.0000000e+00  -8.2958044e-01  -1.6448690e-01   6.2581460e-04   3.6926293e-03   5.5689161e-03
   0.0000000e+00  -8.2958044e-01  -1.2376733e-01   4.7873263e-04   3.8437014e-03   4.2321071e-03
   0.0000000e+00  -8.2958044e-01  -8.2704342e-02   3.5835128e-04   3.9490871e-03   2.8462363e-03
   0.0000000e+00  -8.2958044e-01  -4.1410268e-02   2.8028070e-04   4.0112401e-03   1.4302433e-03
   0.0000000e+00  -8.2958044e-01   0.0000000e+00   2.5330398e-04   4.0317728e-03   6.8069391e-14
   0.0000000e+00  -8.2958044e-01   4.1410268e-02   2.8028070e-04   4.0112401e-03  -1.4302433e-03
   0.0000000e+00  -8.2958044e-01   8.2704342e-02   3.5835128e-04   3.9490871e-03  -2.8462363e-03
   0.0000000e+00  -8.2958044e-01   1.2376733e-01   4.7873263e-04   3.8437014e-03  -4.2321071e-03
   0.0000000e+00  -8.2958044e-01   1.6448690e-01   6.2581460e-04   3.6926293e-03  -5.5689161e-03
   0.0000000e+00  -8.2958044e-01   2.0475452e-01   7.7602107e-04   3.4929576e-03  -6.8331378e-03
   0.0000000e+00  -8.2958044e-01   2.4446655e-01   8.9647967e-04   3.2419630e-03  -7.9958372e-03
   0.0000000e+00  -8.2958044e-01   2.8352524e-01   9.4413115e-04   2.9380255e-03  -9.0219991e-03
   0.0000000e+00  -8.2958044e-01   3.2183967e-01   8.6589986e-04   2.5818414e-03  -9.8714268e-03
   0.0000000e+00  -8.2958044e-01   3.5932641e-01   6.0059789e-04   2.1777831e-03  -1.0500293e-02
   0.0000000e+00  -8.2958044e-01   3.9591017e-01   8.3691118e-05   1.7352448e-03  -1.0865143e-02
   0.0000000e+00  -8.2958044e-01   4.3152416e-01  -7.4505667e-04   1.2695810e-03  -1.0927632e-02
   0.0000000e+00  -8.2958044e-01   4.6611039e-01  -1.9301851e-03   8.0232714e-04  -1.0661562e-02
   0.0000000e+00  -8.2958044e-01   4.9961977e-01  -3.4873187e-03   3.6027528e-04  -1.0059217e-02
   0.0000000e+00  -8.2958044e-01   5.3201207e-01  -5.3885269e-03  -2.6678806e-05  -9.1379751e-03
   0.0000000e+00  -8.2958044e-01   5.6325577e-01  -7.5509355e-03  -3.2891078e-04  -7.9432393e-03
   0.0000000e+00  -8.2958044e-01   5.9332774e-01  -9.8300165e-03  -5.2113593e-04  -6.5488285e-03
   0.0000000e+00  -8.2958044e-01   6.2221291e-01  -1.2023647e-02  -5.8657597e-04  -5.0514640e-03
   0.0000000e+00  -8.2958044e-01   6.4990376e-01  -1.3887066e-02  -5.2038082e-04  -3.5620236e-03
   0.0000000e+00  -8.2958044e-01   6.7639983e-01  -1.5163613e-02  -3.3170794e-04  -2.1920242e-03
   0.0000000e+00  -8.2958044e-01   7.0170710e-01  -1.5627431e-02  -4.4092224e-05  -1.0396163e-03
   0.0000000e+00  -8.2958044e-01   7.2583741e-01  -1.5138114e-02   3.0620479e-04  -1.7477853e-04
   0.0000000e+00  -8.2958044e-01   7.4880783e-01  -1.3692640e-02   6.7382368e-04   3.7123989e-04
   0.0000000e+00  -8.2958044e-01   7.7064005e-01  -1.1460337e-02   1.0104021e-03   6.1189919e-04
   0.0000000e+00  -8.2958044e-01   7.9135972e-01  -8.7726046e-03   1.2722940e-03   6.0168903e-04
   0.0000000e+00  -8.2958044e-01   8.1099590e-01  -6.0571064e-03   1.4293146e-03   4.2438951e-04
   0.0000000e+00  -8.2958044e-01   8.2958044e-01  -3.7213811e-03   1.4711168e-03   1.7268513e-04
   0.0000000e+00  -8.2958044e-01   8.4714748e-01  -2.0329397e-03   1.4094180e-03  -7.2390737e-05
   0.0000000e+00  -8.2958044e-01   8.6373293e-01  -1.0488580e-03   1.2731759e-03  -2.5809101e-04
   0.0000000e+00  -8.2958044e-01   8.7937402e-01  -6.3555166e-04   1.0992572e-03  -3.6404195e-04
   0.0000000e+00  -8.2958044e-01   8.9410886e-01  -5.6215975e-04   9.2096864e-04  -3.9733538e-04
   0.0000000e+00  -8.2958044e-01   9.0797606e-01  -6.1292611e-04   7.6068634e-04  -3.7896378e-04
   0.0000000e+00  -8.2958044e-01   9.2101443e-01  -6.5799254e-04   6.2765986e-04  -3.3293815e-04
   0.0000000e+00  -8.2958044e-01   9.3326267e-01  -6.5842793e-04   5.2176703e-04  -2.7696081e-04
   0.0000000e+00  -8.2958044e-01   9.4475908e-01  -6.2824028e-04   4.3858758e-04  -2.2195355e-04
   0.0000000e+00  -8.2958044e-01   9.5554139e-01  -5.8254778e-04   3.7377545e-04  -1.7118513e-04
   0.0000000e+00  -8.2958044e-01   9.6564655e-01  -5.0803454e-04   3.2360586e-04  -1.2536354e-04
   0.0000000e+00  -8.2958044e-01   9.7511059e-01  -3.5482859e-04   2.8201595e-04  -8.2492237e-05
   0.0000000e+00  -8.2958044e-01   9.8396850e-01  -9.0951184e-05   2.3394825e-04  -4.3888915e-05
   0.0000000e+00  -8.2958044e-01   9.9225409e-01   1.7931009e-04   1.5038864e-04  -1.2938045e-05
   0.0000000e+00  -8.2958044e-01   1.0000000e+00   0.0000000e+00   0.0000000e+00   0.0000000e+00
   0.0000000e+00  -8.1099590e-01  -1.0000000e+00   0.0000000e+00   0.0000000e+00   0.0000000e+00
   0.0000000e+00  -8.1099590e-01  -9.9225409e-01   1.7623572e-04   1.5463456e-04   1.3599888e-05
   0.0000000e+00  -8.1099590e-01  -9.8396850e-01  -1.0350146e-04   2.3910893e-04   4.6335456e-05
   0.0000000e+00  -8.1099590e-01  -9.7511059e-01  -3.8019029e-04   2.8770586e-04   8.7581428e-05
   0.0000000e+00  -8.1099590e-01  -9.6564655e-01  -5.4734088e-04   3.3098751e-04   1.3372551e-04
   0.0000000e+00  -8.1099590e-01  -9.5554139e-01  -6.3272980e-04   3.8580593e-04   1.8342277e-04
   0.0000000e+00  -8.1099590e-01  -9.4475908e-01  -6.7736701e-04   4.6129580e-04   2.3845236e-04
   0.0000000e+00  -8.1099590e-01  -9.3326267e-01  -6.8152834e-04   5.6609841e-04   2.9740535e-04
   0.0000000e+00  -8.1099590e-01  -9.2101443e-01  -6.2174875e-04   7.0995861e-04   3.5539057e-04
   0.0000000e+00  -8.1099590e-01  -9.0797606e-01  -4.9768575e-04   9.0046420e-04   3.9939842e-04
   0.0000000e+00  -8.1099590e-01  -8.9410886e-01  -4.0022415e-04   1.1347839e-03   4.1082139e-04
   0.0000000e+00  -8.1099590e-01  -8.7937402e-01  -5.4706668e-04   1.3924876e-03   3.6980673e-04
   0.0000000e+00  -8.1099590e-01  -8.6373293e-01  -1.2436357e-03   1.6331279e-03   2.6940559e-04
   0.0000000e+00  -8.1099590e-01  -8.4714748e-01  -2.7556053e-03   1.8042820e-03   1.3072428e-04
   0.0000000e+00  -8.1099590e-01  -8.2958044e-01  -5.1487728e-03   1.8564048e-03   1.6418573e-05
   0.0000000e+00  -8.1099590e-01  -8.1099590e-01  -8.1924540e-03   1.7599989e-03   3.0049080e-05
   0.0000000e+00  -8.1099590e-01  -7.9135972e-01  -1.1391327e-02   1.5155861e-03   3.0071194e-04
   0.0000000e+00  -8.1099590e-01  -7.7064005e-01  -1.4138738e-02   1.1543786e-03   9.5381467e-04
   0.0000000e+00  -8.1099590e-01  -7.4880783e-01  -1.5908383e-02   7.2931833e-04   2.0801497e-03
   0.0000000e+00  -8.1099590e-01  -7.2583741e-01  -1.6399540e-02   3.0269579e-04   3.7116053e-03
   0.0000000e+00  -8.1099590e-01  -7.0170710e-01  -1.5583483e-02  -6.6012466e-05   5.8115363e-03
   0.0000000e+00  -8.1099590e-01  -6.7639983e-01  -1.3664290e-02  -3.2842545e-04   8.2785075e-03
   0.0000000e+00  -8.1099590e-01  -6.4990376e-01  -1.0989163e-02  -4.5202605e-04   1.0961451e-02
   0.0000000e+00  -8.1099590e-01  -6.2221291e-01  -7.9545918e-03  -4.2177414e-04   1.3680003e-02
   0.0000000e+00  -8.1099590e-01  -5.9332774e-01  -4.9289189e-03  -2.3969469e-04   1.6247558e-02
   0.0000000e+00  -8.1099590e-01  -5.6325577e-01  -2.2043283e-03   7.7274599e-05   1.8492208e-02
   0.0000000e+00  -8.1099590e-01  -5.3201207e-01   2.6940287e-05   5.0096870e-04   2.0274677e-02
   0.0000000e+00  -8.1099590e-01  -4.9961977e-01   1.6731568e-03   9.9668020e-04   2.1499328e-02
   0.0000000e+00  -8.1099590e-01  -4.6611039e-01   2.7299854e-03   1.5282369e-03   2.2119102e-02
   0.0000000e+00  -8.1099590e-01  -4.3152416e-01   3.2568983e-03   2.0624006e-03   2.2132510e-02
   0.0000000e+00  -8.1099590e-01  -3.9591017e-01   3.3522789e-03   2.5720801e-03   2.1576326e-02
   0.0000000e+00  -8.1099590e-01  -3.5932641e-01   3.1295324e-03   3.0378655e-03   2.0513976e-02
   0.0000000e+00  -8.1099590e-01  -3.2183967e-01   2.6996985e-03   3.4481369e-03   1.9024243e-02
   0.0000000e+00  -8.1099590e-01  -2.8352524e-01   2.1596105e-03   3.7979864e-03   1.7190031e-02
   0.0000000e+00  -8.1099590e-01  -2.4446655e-01   1.5868898e-03   4.0875711e-03   1.5090557e-02
   0.0000000e+00  -8.1099590e-01  -2.0475452e-01   1.0389445e-03   4.3202652e-03   1.2795450e-02
   0.0000000e+00  -8.1099590e-01  -1.6448690e-01   5.5540969e-04   4.5010340e-03   1.0362483e-02
   0.0000000e+00  -8.1099590e-01  -1.2376733e-01   1.6164572e-04   4.6351418e-03   7.8367791e-03
   0.0000000e+00  -8.1099590e-01  -8.2704342e-02  -1.2726820e-04   4.7272903e-03   5.2522997e-03
   0.0000000e+00  -8.1099590e-01  -4.1410268e-02  -3.0315675e-04   4.7810828e-03   2.6338405e-03
   0.0000000e+00  -8.1099590e-01   0.0000000e+00  -3.6215875e-04   4.7987619e-03   1.1126331e-13
   0.0000000e+00  -8.1099590e-01   4.1410268e-02  -3.0315676e-04   4.7810828e-03  -2.6338405e-03
   0.0000000e+00  -8.1099590e-01   8.2704342e-02  -1.2726820e-04   4.7272903e-03  -5.2522997e-03
   0.0000000e+00  -8.1099590e-01   1.2376733e-01   1.6164572e-04   4.6351418e-03  -7.8367791e-03
   0.0000000e+00  -8.1099590e-01   1.6448690e-01   5.5540969e-04   4.5010340e-03  -1.0362483e-02
   0.0000000e+00  -8.1099590e-01   2.0475452e-01   1.0389445e-03   4.3202652e-03  -1.2795450e-02
   0.0000000e+00  -8.1099590e-01   2.4446655e-01   1.5868898e-03   4.0875711e-03  -1.5090557e-02
   0.0000000e+00  -8.1099590e-01   2.8352524e-01   2.1596105e-03   3.7979864e-03  -1.7190031e-02
   0.0000000e+00  -8.1099590e-01   3.2183967e-01   2.6996985e-03   3.4481369e-03  -1.9024243e-02
   0.0000000e+00  -8.1099590e-01   3.5932641e-01   3.1295324e-03   3.0378655e-03  -2.0513976e-02
   0.0000000e+00  -8.1099590e-01   3.9591017e-01   3.3522789e-03   2.5720801e-03  -2.1576326e-02
   0.0000000e+00  -8.1099590e-01   4.3152416e-01   3.2568983e-03   2.0624006e-03  -2.2132510e-02
   0.0000000e+00  -8.1099590e-01   4.6611039e-01   2.7299854e-03   1.5282369e-03  -2.2119102e-02
   0.0000000e+00  -8.1099590e-01   4.9961977e-01   1.6731568e-03   9.9668020e-04  -2.1499328e-02
   0.0000000e+00  -8.1099590e-01   5.3201207e-01   2.6940287e-05   5.0096870e-04  -2.0274677e-02
   0.0000000e+00  -8.1099590e-01   5.6325577e-01  -2.2043283e-03   7.7274599e-05  -1.8492208e-02
   0.0000000e+00  -8.1099590e-01   5.9332774e-01  -4.9289189e-03  -2.3969469e-04  -1.6247558e-02
   0.0000000e+00  -8.1099590e-01   6.2221291e-01  -7.9545918e-03  -4.2177414e-04  -1.3680003e-02
   0.0000000e+00  -8.1099590e-01   6.4990376e-01  -1.0989163e-02  -4.5202605e-04  -1.0961451e-02
   0.0000000e+00  -8.1099590e-01   6.7639983e-01  -1.3664290e-02  -3.2842545e-04  -8.2785075e-03
   0.0000000e+00  -8.1099590e-01   7.0170710e-01  -1.5583483e-02  -6.6012466e-05  -5.8115363e-03
   0.0000000e+00  -8.1099590e-01   7.2583741e-01  -1.6399540e-02   3.0269579e-04  -3.7116053e-03
   0.0000000e+00  -8.1099590e-01   7.4880783e-01  -1.5908383e-02   7.2931833e-04  -2.0801497e-03
   0.0000000e+00  -8.1099590e-01   7.7064005e-01  -1.4138738e-02   1.1543786e-03  -9.5381467e-04
   0.0000000e+00  -8.1099590e-01   7.9135972e-01  -1.1391327e-02   1.5155861e-03  -3.0071194e-04
   0.0000000e+00  -8.1099590e-01   8.1099590e-01  -8.1924540e-03   1.7599989e-03  -3.0049080e-05
   0.0000000e+00  -8.1099590e-01   8.2958044e-01  -5.1487728e-03   1.8564048e-03  -1.6418573e-05
   0.0000000e+00  -8.1099590e-01   8.4714748e-01  -2.7556053e-03   1.8042820e-03  -1.3072428e-04
   0.0000000e+00  -8.1099590e-01   8.6373293e-01  -1.2436357e-03   1.6331279e-03  -2.6940559e-04
   0.0000000e+00  -8.1099590e-01   8.7937402e-01  -5.4706668e-04   1.3924876e-03  -3.6980673e-04
   0.0000000e+00  -8.1099590e-01   8.9410886e-01  -4.0022415e-04   1.1347839e-03  -4.1082139e-04
   0.0000000e+00  -8.1099590e-01   9.0797606e-01  -4.9768575e-04   9.0046420e-04  -3.9939842e-04
   0.0000000e+00  -8.1099590e-01   9.2101443e-01  -6.2174875e-04   7.0995861e-04  -3.5539057e-04
   0.0000000e+00  -8.1099590e-01   9.3326267e-01  -6.8152834e-04   5.6609841e-04  -2.9740535e-04
   0.0000000e+00  -8.1099590e-01   9.4475908e-01  -6.7736701e-04   4.6129580e-04  -2.3845236e-04
   0.0000000e+00  -8.1099590e-01   9.5554139e-01  -6.3272980e-04   3.8580593e-04  -1.8342277e-04
   0.0000000e+00  -8.1099590e-01   9.6564655e-01  -5.4734088e-04   3.3098751e-04  -1.3372551e-04
   0.0000000e+00  -8.1099590e-01   9.7511059e-01  -3.8019029e-04   2.8770586e-04  -8.7581428e-05
   0.0000000e+00  -8.1099590e-01   9.8396850e-01  -1.0350146e-04   2.3910893e-04  -4.6335456e-05
   0.0000000e+00  -8.1099590e-01   9.9225409e-01   1.7623572e-04   1.5463456e-04  -1.3599888e-05
   0.0000000e+00  -8.1099590e-01   1.0000000e+00   0.0000000e+00   0.0000000e+00   0.0000000e+00
   0.0000000e+00  -7.9135972e-01  -1.0000000e+00   0.0000000e+00   0.0000000e+00   0.0000000e+00
   0.0000000e+00  -7.9135972e-01  -9.9225409e-01   1.7123597e-04   1.5615127e-04   1.4430273e-05
   0.0000000e+00  -7.9135972e-01  -9.8396850e-01  -1.2077409e-04   2.3925626e-04   4.9411422e-05
   0.0000000e+00  -7.9135972e-01  -9.7511059e-01  -4.1209524e-04   2.8699631e-04   9.3979490e-05
   0.0000000e+00  -7.9135972e-01  -9.6564655e-01  -5.9089262e-04   3.3148642e-04   1.4408915e-04
   0.0000000e+00  -7.9135972e-01  -9.5554139e-01  -6.7705843e-04   3.9178905e-04   1.9831046e-04
   0.0000000e+00  -7.9135972e-01  -9.4475908e-01  -7.0020418e-04   4.8076300e-04   2.5823703e-04
   0.0000000e+00  -7.9135972e-01  -9.3326267e-01  -6.5083436e-04   6.1225807e-04   3.2238287e-04
   0.0000000e+00  -7.9135972e-01  -9.2101443e-01  -5.1127318e-04   8.0003539e-04   3.8609163e-04
   0.0000000e+00  -7.9135972e-01  -9.0797606e-01  -3.2007540e-04   1.0506958e-03   4.3865437e-04
   0.0000000e+00  -7.9135972e-01  -8.9410886e-01  -2.4463289e-04   1.3513283e-03   4.6867750e-04
   0.0000000e+00  -7.9135972e-01  -8.7937402e-01  -5.9023932e-04   1.6620676e-03   4.7312611e-04
   0.0000000e+00  -7.9135972e-01  -8.6373293e-01  -1.7004053e-03   1.9185178e-03   4.7553706e-04
   0.0000000e+00  -7.9135972e-01  -8.4714748e-01  -3.7626244e-03   2.0494278e-03   5.4295135e-04
   0.0000000e+00  -7.9135972e-01  -8.2958044e-01  -6.6211130e-03   2.0007868e-03   7.9521673e-04
   0.0000000e+00  -7.9135972e-01  -8.1099590e-01  -9.7265317e-03   1.7572237e-03   1.3945342e-03
   0.0000000e+00  -7.9135972e-01  -7.9135972e-01  -1.2277292e-02   1.3484093e-03   2.5158787e-03
   0.0000000e+00  -7.9135972e-01  -7.7064005e-01  -1.3494648e-02   8.4071545e-04   4.3049809e-03
   0.0000000e+00  -7.9135972e-01  -7.4880783e-01  -1.2888284e-02   3.1817754e-04   6.8395554e-03
   0.0000000e+00  -7.9135972e-01  -7.2583741e-01  -1.0397229e-02  -1.3668527e-04   1.0105441e-02
   0.0000000e+00  -7.9135972e-01  -7.0170710e-01  -6.3657878e-03  -4.5711317e-04   1.3993430e-02
   0.0000000e+00  -7.9135972e-01  -6.7639983e-01  -1.4071814e-03  -5.9877082e-04   1.8313396e-02
   0.0000000e+00  -7.9135972e-01  -6.4990376e-01   3.7710741e-03  -5.4131488e-04   2.2819421e-02
   0.0000000e+00  -7.9135972e-01  -6.2221291e-01   8.5133497e-03  -2.8692891e-04   2.7238973e-02
   0.0000000e+00  -7.9135972e-01  -5.9332774e-01   1.2312432e-02   1.4261288e-04   3.1302271e-02
   0.0000000e+00  -7.9135972e-01  -5.6325577e-01   1.4852806e-02   7.1016026e-04   3.4768308e-02
   0.0000000e+00  -7.9135972e-01  -5.3201207e-01   1.6015945e-02   1.3689079e-03   3.7445890e-02
   0.0000000e+00  -7.9135972e-01  -4.9961977e-01   1.5855388e-02   2.0688988e-03   3.9206544e-02
   0.0000000e+00  -7.9135972e-01  -4.6611039e-01   1.4555402e-02   2.7635435e-03   3.9989264e-02
   0.0000000e+00  -7.9135972e-01  -4.3152416e-01   1.2379718e-02   3.4146261e-03   3.9796062e-02
   0.0000000e+00  -7.9135972e-01  -3.9591017e-01   9.6228220e-03   3.9953224e-03   3.8681720e-02
   0.0000000e+00  -7.9135972e-01  -3.5932641e-01   6.5683423e-03   4.4907687e-03   3.6738777e-02
   0.0000000e+00  -7.9135972e-01  -3.2183967e-01   3.4615819e-03   4.8968354e-03   3.4082445e-02
   0.0000000e+00  -7.9135972e-01  -2.8352524e-01   4.9453689e-04   5.2175954e-03   3.0835914e-02
   0.0000000e+00  -7.9135972e-01  -2.4446655e-01  -2.1962497e-03   5.4624293e-03   2.7119494e-02
   0.0000000e+00  -7.9135972e-01  -2.0475452e-01  -4.5243838e-03   5.6432417e-03   2.3042385e-02
   0.0000000e+00  -7.9135972e-01  -1.6448690e-01  -6.4428783e-03   5.7722788e-03   1.8698814e-02
   0.0000000e+00  -7.9135972e-01  -1.2376733e-01  -7.9325530e-03   5.8605935e-03   1.4166400e-02
   0.0000000e+00  -7.9135972e-01  -8.2704342e-02  -8.9906441e-03   5.9171732e-03   9.5075339e-03
   0.0000000e+00  -7.9135972e-01  -4.1410268e-02  -9.6218253e-03   5.9485206e-03   4.7718198e-03
   0.0000000e+00  -7.9135972e-01   0.0000000e+00  -9.8314671e-03   5.9585381e-03   1.1264867e-13
   0.0000000e+00  -7.9135972e-01   4.1410268e-02  -9.6218253e-03   5.9485206e-03  -4.7718198e-03
   0.0000000e+00  -7.9135972e-01   8.2704342e-02  -8.9906441e-03   5.9171732e-03  -9.5075339e-03
   0.0000000e+00  -7.9135972e-01   1.2376733e-01  -7.9325530e-03   5.8605935e-03  -1.4166400e-02
   0.0000000e+00  -7.9135972e-01   1.6448690e-01  -6.4428783e-03   5.7722788e-03  -1.8698814e-02
   0.0000000e+00  -7.9135972e-01   2.0475452e-01  -4.5243838e-03   5.6432417e-03  -2.3042385e-02
   0.0000000e+00  -7.9135972e-01   2.4446655e-01  -2.1962497e-03   5.4624293e-03  -2.7119494e-02
   0.0000000e+00  -7.9135972e-01   2.8352524e-01   4.9453689e-04   5.2175954e-03  -3.0835914e-02
   0.0000000e+00  -7.9135972e-01   3.2183967e-01   3.4615819e-03   4.8968354e-03  -3.4082445e-02
   0.0000000e+00  -7.9135972e-01   3.5932641e-01   6.5683423e-03   4.4907687e-03  -3.6738777e-02
   0.0000000e+00  -7.9135972e-01   3.9591017e-01   9.6228220e-03   3.9953224e-03  -3.8681720e-02
   0.0000000e+00  -7.9135972e-01   4.3152416e-01   1.2379718e-02   3.4146261e-03  -3.9796062e-02
   0.0000000e+00  -7.9135972e-01   4.6611039e-01   1.4555402e-02   2.7635435e-03  -3.9989264e-02
   0.0000000e+00  -7.9135972e-01   4.9961977e-01   1.5855388e-02   2.0688988e-03  -3.9206544e-02
   0.0000000e+00  -7.9135972e-01   5.3201207e-01   1.6015945e-02   1.3689079e-03  -3.7445890e-02
   0.0000000e+00  -7.9135972e-01   5.6325577e-01   1.4852806e-02   7.1016026e-04  -3.4768308e-02
   0.0000000e+00  -7.9135972e-01   5.9332774e-01   1.2312432e-02   1.4261288e-04  -3.1302271e-02
   0.0000000e+00  -7.9135972e-01   6.2221291e-01   8.5133497e-03  -2.8692891e-04  -2.7238973e-02
   0.0000000e+00  -7.9135972e-01   6.4990376e-01   3.7710741e-03  -5.4131488e-04  -2.2819421e-02
   0.0000000e+00  -7.9135972e-01   6.7639983e-01  -1.4071814e-03  -5.9877082e-04  -1.8313396e-02
   0.0000000e+00  -7.9135972e-01   7.0170710e-01  -6.3657878e-03  -4.5711317e-04  -1.3993430e-02
   0.0000000e+00  -7.9135972e-01   7.2583741e-01  -1.0397229e-02  -1.3668527e-04  -1.0105441e-02
   0.0000000e+00  -7.9135972e-01   7.4880783e-01  -1.2888284e-02   3.1817754e-04  -6.8395554e-03
   0.0000000e+00  -7.9135972e-01   7.7064005e-01  -1.3494648e-02   8.4071545e-04  -4.3049809e-03
   0.0000000e+00  -7.9135972e-01   7.9135972e-01  -1.2277292e-02   1.3484093e-03  -2.5158787e-03
   0.0000000e+00  -7.9135972e-01   8.1099590e-01  -9.7265317e-03   1.7572237e-03  -1.3945342e-03
   0.0000000e+00  -7.9135972e-01   8.2958044e-01  -6.6211130e-03   2.0007868e-03  -7.9521673e-04
   0.0000000e+00  -7.9135972e-01   8.4714748e-01  -3.7626244e-03   2.0494278e-03  -5.4295135e-04
   0.0000000e+00  -7.9135972e-01   8.6373293e-01  -1.7004053e-03   1.9185178e-03  -4.7553706e-04
   0.0000000e+00  -7.9135972e-01   8.7937402e-01  -5.9023932e-04   1.6620676e-03  -4.7312611e-04
   0.0000000e+00  -7.9135972e-01   8.9410886e-01  -2.4463289e-04   1.3513283e-03  -4.6867750e-04
   0.0000000e+00  -7.9135972e-01   9.0797606e-01  -3.2007540e-04   1.0506958e-03  -4.3865437e-04
   0.0000000e+00  -7.9135972e-01   9.2101443e-01  -5.1127318e-04   8.0003539e-04  -3.8609163e-04
   0.0000000e+00  -7.9135972e-01   9.3326267e-01  -6.5083436e-04   6.1225807e-04  -3.2238287e-04
   0.0000000e+00  -7.9135972e-01   9.4475908e-01  -7.0020418e-04   4.8076300e-04  -2.5823703e-04
   0.0000000e+00  -7.9135972e-01   9.5554139e-01  -6.7705843e-04   3.9178905e-04  -1.9831046e-04
   0.0000000e+00  -7.9135972e-01   9.6564655e-01  -5.9089262e-04   3.3148642e-04  -1.4408915e-04
   0.0000000e+00  -7.9135972e-01   9.7511059e-01  -4.1209524e-04   2.8699631e-04  -9.3979490e-05
   0.0000000e+00  -7.9135972e-01   9.8396850e-01  -1.2077409e-04   2.3925626e-04  -4.9411422e-05
   0.0000000e+00  -7.9135972e-01   9.9225409e-01   1.7123597e-04   1.5615127e-04  -1.4430273e-05
   0.0000000e+00  -7.9135972e-01   1.0000000e+00   0.0000000e+00   0.0000000e+00   0.0000000e+00
   0.0000000e+00  -7.7064005e-01  -1.0000000e+00   0.0000000e+00   0.0000000e+00   0.0000000e+00
   0.0000000e+00  -7.7064005e-01  -9.9225409e-01   1.6301701e-04   1.5344598e-04   1.5478990e-05
   0.0000000e+00  -7.7064005e-01  -9.8396850e-01  -1.4542936e-04   2.3163137e-04   5.3368434e-05
   0.0000000e+00  -7.7064005e-01  -9.7511059e-01  -4.5421454e-04   2.7636206e-04   1.0236795e-04
   0.0000000e+00  -7.7064005e-01  -9.6564655e-01  -6.4262747e-04   3.2099661e-04   1.5779992e-04
   0.0000000e+00  -7.7064005e-01  -9.5554139e-01  -7.2071184e-04   3.8651720e-04   2.1833490e-04
   0.0000000e+00  -7.7064005e-01  -9.4475908e-01  -7.0990078e-04   4.8866179e-04   2.8587596e-04
   0.0000000e+00  -7.7064005e-01  -9.3326267e-01  -6.0518294e-04   6.4416559e-04   3.6041504e-04
   0.0000000e+00  -7.7064005e-01  -9.2101443e-01  -4.2251819e-04   8.6582832e-04   4.4069590e-04
   0.0000000e+00  -7.7064005e-01  -9.0797606e-01  -2.7343737e-04   1.1516555e-03   5.2407095e-04
   0.0000000e+00  -7.7064005e-01  -8.9410886e-01  -4.1928613e-04   1.4701723e-03   6.1474539e-04
   0.0000000e+00  -7.7064005e-01  -8.7937402e-01  -1.2221867e-03   1.7564455e-03   7.3639539e-04
   0.0000000e+00  -7.7064005e-01  -8.6373293e-01  -2.9627068e-03   1.9233328e-03   9.5112688e-04
   0.0000000e+00  -7.7064005e-01  -8.4714748e-01  -5.5881564e-03   1.8907555e-03   1.3735425e-03
   0.0000000e+00  -7.7064005e-01  -8.2958044e-01  -8.5457457e-03   1.6172078e-03   2.1710250e-03
   0.0000000e+00  -7.7064005e-01  -8.1099590e-01  -1.0848173e-02   1.1202236e-03   3.5409126e-03
   0.0000000e+00  -7.7064005e-01  -7.9135972e-01  -1.1382742e-02   4.7318658e-04   5.6678917e-03
   0.0000000e+00  -7.7064005e-01  -7.7064005e-01  -9.3257369e-03  -2.1595015e-04   8.6747212e-03
   0.0000000e+00  -7.7064005e-01  -7.4880783e-01  -4.4496381e-03  -8.3394399e-04   1.2584178e-02
   0.0000000e+00  -7.7064005e-01  -7.2583741e-01   2.8061322e-03  -1.2852103e-03   1.7304947e-02
   0.0000000e+00  -7.7064005e-01  -7.0170710e-01   1.1498933e-02  -1.5039273e-03   2.2642318e-02
   0.0000000e+00  -7.7064005e-01  -6.7639983e-01   2.0461624e-02  -1.4559159e-03   2.8326291e-02
   0.0000000e+00  -7.7064005e-01  -6.4990376e-01   2.8572053e-02  -1.1359829e-03   3.4045947e-02
   0.0000000e+00  -7.7064005e-01  -6.2221291e-01   3.4932709e-02  -5.6429746e-04   3.9483061e-02
   0.0000000e+00  -7.7064005e-01  -5.9332774e-01   3.8955191e-02   2.1734646e-04   4.4341163e-02
   0.0000000e+00  -7.7064005e-01  -5.6325577e-01   4.0371045e-02   1.1503690e-03   4.8369171e-02
   0.0000000e+00  -7.7064005e-01  -5.3201207e-01   3.9202336e-02   2.1665988e-03   5.1378204e-02
   0.0000000e+00  -7.7064005e-01  -4.9961977e-01   3.5706636e-02   3.1968185e-03   5.3250075e-02
   0.0000000e+00  -7.7064005e-01  -4.6611039e-01   3.0309989e-02   4.1793899e-03   5.3937181e-02
   0.0000000e+00  -7.7064005e-01  -4.3152416e-01   2.3532848e-02   5.0665744e-03   5.3454378e-02
   0.0000000e+00  -7.7064005e-01  -3.9591017e-01   1.5921174e-02   5.8279317e-03   5.1866194e-02
   0.0000000e+00  -7.7064005e-01  -3.5932641e-01   7.9883581e-03   6.4502697e-03   4.9271435e-02
   0.0000000e+00  -7.7064005e-01  -3.2183967e-01   1.7631787e-04   6.9352456e-03   4.5789077e-02
   0.0000000e+00  -7.7064005e-01  -2.8352524e-01  -7.1654190e-03   7.2953618e-03   4.1545793e-02
   0.0000000e+00  -7.7064005e-01  -2.4446655e-01  -1.3782400e-02   7.5496879e-03   3.6667373e-02
   0.0000000e+00  -7.7064005e-01  -2.0475452e-01  -1.9506525e-02   7.7199026e-03   3.1272524e-02
   0.0000000e+00  -7.7064005e-01  -1.6448690e-01  -2.4238982e-02   7.8272705e-03   2.5470149e-02
   0.0000000e+00  -7.7064005e-01  -1.2376733e-01  -2.7931399e-02   7.8905597e-03   1.9358076e-02
   0.0000000e+00  -7.7064005e-01  -8.2704342e-02  -3.0566982e-02   7.9248750e-03   1.3023991e-02
   0.0000000e+00  -7.7064005e-01  -4.1410268e-02  -3.2145323e-02   7.9411101e-03   6.5469440e-03
   0.0000000e+00  -7.7064005e-01   0.0000000e+00  -3.2670680e-02   7.9457984e-03  -3.1425440e-14
   0.0000000e+00  -7.7064005e-01   4.1410268e-02  -3.2145323e-02   7.9411101e-03  -6.5469440e-03
   0.0000000e+00  -7.7064005e-01   8.2704342e-02  -3.0566982e-02   7.9248750e-03  -1.3023991e-02
   0.0000000e+00  -7.7064005e-01   1.2376733e-01  -2.7931399e-02   7.8905597e-03  -1.9358076e-02
   0.0000000e+00  -7.7064005e-01   1.6448690e-01  -2.4238982e-02   7.8272705e-03  -2.5470149e-02
   0.0000000e+00  -7.7064005e-01   2.0475452e-01  -1.9506525e-02   7.7199026e-03  -3.1272524e-02
   0.0000000e+00  -7.7064005e-01   2.4446655e-01  -1.3782400e-02   7.5496879e-03  -3.6667373e-02
   0.0000000e+00  -7.7064005e-01   2.8352524e-01  -7.1654190e-03   7.2953618e-03  -4.1545793e-02
   0.0000000e+00  -7.7064005e-01   3.2183967e-01   1.7631787e-04   6.9352456e-03  -4.5789077e-02
   0.0000000e+00  -7.7064005e-01   3.5932641e-01   7.9883581e-03   6.4502697e-03  -4.9271435e-02
   0.0000000e+00  -7.7064005e-01   3.9591017e-01   1.5921174e-02   5.8279317e-03  -5.1866194e-02
   0.0000000e+00  -7.7064005e-01   4.3152416e-01   2.3532848e-02   5.0665744e-03  -5.3454378e-02
   0.0000000e+00  -7.7064005e-01   4.6611039e-01   3.0309989e-02   4.1793899e-03  -5.3937181e-02
   0.0000000e+00  -7.7064005e-01   4.9961977e-01   3.5706636e-02   3.1968185e-03  -5.3250075e-02
   0.0000000e+00  -7.7064005e-01   5.3201207e-01   3.9202336e-02   2.1665988e-03  -5.1378204e-02
   0.0000000e+00  -7.7064005e-01   5.6325577e-01   4.0371045e-02   1.1503690e-03  -4.8369171e-02
   0.0000000e+00  -7.7064005e-01   5.9332774e-01   3.8955191e-02   2.1734646e-04  -4.4341163e-02
   0.0000000e+00  -7.7064005e-01   6.2221291e-01   3.4932709e-02  -5.6429746e-04  -3.9483061e-02
   0.0000000e+00  -7.7064005e-01   6.4990376e-01   2.8572053e-02  -1.1359829e-03  -3.4045947e-02
   0.0000000e+00  -7.7064005e-01   6.7639983e-01   2.0461624e-02  -1.4559159e-03  -2.8326291e-02
   0.0000000e+00  -7.7064005e-01   7.0170710e-01   1.1498933e-02  -1.5039273e-03  -2.2642318e-02
   0.0000000e+00  -7.7064005e-01   7.2583741e-01   2.8061322e-03  -1.2852103e-03  -1.7304947e-02
   0.0000000e+00  -7.7064005e-01   7.4880783e-01  -4.4496381e-03  -8.3394399e-04  -1.2584178e-02
   0.0000000e+00  -7.7064005e-01   7.7064005e-01  -9.3257369e-03  -2.1595015e-04  -8.6747212e-03
   0.0000000e+00  -7.7064005e-01   7.9135972e-01  -1.1382742e-02   4.7318658e-04  -5.6678917e-03
   0.0000000e+00  -7.7064005e-01   8.1099590e-01  -1.0848173e-02   1.1202236e-03  -3.5409126e-03
   0.0000000e+00  -7.7064005e-01   8.2958044e-01  -8.5457457e-03   1.6172078e-03  -2.1710250e-03
   0.0000000e+00  -7.7064005e-01   8.4714748e-01  -5.5881564e-03   1.8907555e-03  -1.3735425e-03
   0.0000000e+00  -7.7064005e-01   8.6373293e-01  -2.9627068e-03   1.9233328e-03  -9.5112688e-04
   0.0000000e+00  -7.7064005e-01   8.7937402e-01  -1.2221867e-03   1.7564455e-03  -7.3639539e-04
   0.0000000e+00  -7.7064005e-01   8.9410886e-01  -4.1928613e-04   1.4701723e-03  -6.1474539e-04
   0.0000000e+00  -7.7064005e-01   9.0797606e-01  -2.7343737e-04   1.1516555e-03  -5.2407095e-04
   0.0000000e+00  -7.7064005e-01   9.2101443e-01  -4.2251819e-04   8.6582832e-04  -4.4069590e-04
   0.0000000e+00  -7.7064005e-01   9.3326267e-01  -6.0518294e-04   6.4416559e-04  -3.6041504e-04
   0.0000000e+00  -7.7064005e-01   9.4475908e-01  -7.0990078e-04   4.8866179e-04  -2.8587596e-04
   0.0000000e+00  -7.7064005e-01   9.5554139e-01  -7.2071184e-04   3.8651720e-04  -2.1833490e-04
   0.0000000e+00  -7.7064005e-01   9.6564655e-01  -6.4262747e-04   3.2099661e-04  -1.5779992e-04
   0.0000000e+00  -7.7064005e-01   9.7511059e-01  -4.5421454e-04   2.7636206e-04  -1.0236795e-04
   0.0000000e+00  -7.7064005e-01   9.8396850e-01  -1.4542936e-04   2.3163137e-04  -5.3368434e-05
   0.0000000e+00  -7.7064005e-01   9.9225409e-01   1.6301701e-04   1.5344598e-04  -1.5478990e-05
   0.0000000e+00  -7.7064005e-01   1.0000000e+00   0.0000000e+00   0.0000000e+00   0.0000000e+00
   0.0000000e+00  -7.4880783e-01  -1.0000000e+00   0.0000000e+00   0.0000000e+00   0.0000000e+00
   0.0000000e+00  -7.4880783e-01  -9.9225409e-01   1.4968773e-04   1.4490335e-04   1.6664817e-05
   0.0000000e+00  -7.4880783e-01  -9.8396850e-01  -1.8169075e-04   2.1280917e-04   5.8058443e-05
   0.0000000e+00  -7.4880783e-01  -9.7511059e-01  -5.1444558e-04   2.5081863e-04   1.1276515e-04
   0.0000000e+00  -7.4880783e-01  -9.6564655e-01  -7.1694259e-04   2.9260641e-04   1.7526470e-04
   0.0000000e+00  -7.4880783e-01  -9.5554139e-01  -7.9186853e-04   3.5946046e-04   2.4472679e-04
   0.0000000e+00  -7.4880783e-01  -9.4475908e-01  -7.6390864e-04   4.6698823e-04   3.2405961e-04
   0.0000000e+00  -7.4880783e-01  -9.3326267e-01  -6.5762049e-04   6.2962787e-04   4.1650959e-04
   0.0000000e+00  -7.4880783e-01  -9.2101443e-01  -5.5852214e-04   8.5169746e-04   5.2698897e-04
   0.0000000e+00  -7.4880783e-01  -9.0797606e-01  -6.8257787e-04   1.1147981e-03   6.6475971e-04
   0.0000000e+00  -7.4880783e-01  -8.9410886e-01  -1.3829943e-03   1.3648819e-03   8.5293234e-04
   0.0000000e+00  -7.4880783e-01  -8.7937402e-01  -3.0143751e-03   1.5164476e-03   1.1417471e-03
   0.0000000e+00  -7.4880783e-01  -8.6373293e-01  -5.6613757e-03   1.4748265e-03   1.6234008e-03
   0.0000000e+00  -7.4880783e-01  -8.4714748e-01  -8.8632311e-03   1.1743023e-03   2.4382645e-03
   0.0000000e+00  -7.4880783e-01  -8.2958044e-01  -1.1535769e-02   6.0948209e-04   3.7626494e-03
   0.0000000e+00  -7.4880783e-01  -8.1099590e-01  -1.2226668e-02  -1.5430675e-04   5.7741086e-03
   0.0000000e+00  -7.4880783e-01  -7.9135972e-01  -9.6324795e-03  -9.9984981e-04   8.6010798e-03
   0.0000000e+00  -7.4880783e-01  -7.7064005e-01  -3.1339341e-03  -1.7922680e-03   1.2276059e-02
   0.0000000e+00  -7.4880783e-01  -7.4880783e-01   6.9285610e-03  -2.4125828e-03   1.6710217e-02
   0.0000000e+00  -7.4880783e-01  -7.2583741e-01   1.9352535e-02  -2.7757088e-03   2.1700462e-02
   0.0000000e+00  -7.4880783e-01  -7.0170710e-01   3.2459403e-02  -2.8328512e-03   2.6962176e-02
   0.0000000e+00  -7.4880783e-01  -6.7639983e-01   4.4551205e-02  -2.5650985e-03   3.2174598e-02
   0.0000000e+00  -7.4880783e-01  -6.4990376e-01   5.4255534e-02  -1.9774935e-03   3.7022799e-02
   0.0000000e+00  -7.4880783e-01  -6.2221291e-01   6.0679615e-02  -1.0971398e-03   4.1230500e-02
   0.0000000e+00  -7.4880783e-01  -5.9332774e-01   6.3411902e-02   2.6951173e-05   4.4581775e-02
   0.0000000e+00  -7.4880783e-01  -5.6325577e-01   6.2442887e-02   1.3261516e-03   4.6934562e-02
   0.0000000e+00  -7.4880783e-01  -5.3201207e-01   5.8069017e-02   2.7194668e-03   4.8225177e-02
   0.0000000e+00  -7.4880783e-01  -4.9961977e-01   5.0801027e-02   4.1239123e-03   4.8463781e-02
   0.0000000e+00  -7.4880783e-01  -4.6611039e-01   4.1282738e-02   5.4654968e-03   4.7720495e-02
   0.0000000e+00  -7.4880783e-01  -4.3152416e-01   3.0215455e-02   6.6870620e-03   4.6105371e-02
   0.0000000e+00  -7.4880783e-01  -3.9591017e-01   1.8293016e-02   7.7521884e-03   4.3746787e-02
   0.0000000e+00  -7.4880783e-01  -3.5932641e-01   6.1495845e-03   8.6447088e-03   4.0772714e-02
   0.0000000e+00  -7.4880783e-01  -3.2183967e-01  -5.6733351e-03   9.3655449e-03   3.7298213e-02
   0.0000000e+00  -7.4880783e-01  -2.8352524e-01  -1.6742776e-02   9.9278592e-03   3.3419286e-02
   0.0000000e+00  -7.4880783e-01  -2.4446655e-01  -2.6733296e-02   1.0352159e-02   2.9212854e-02
   0.0000000e+00  -7.4880783e-01  -2.0475452e-01  -3.5416078e-02   1.0661896e-02   2.4739926e-02
   0.0000000e+00  -7.4880783e-01  -1.6448690e-01  -4.2640754e-02   1.0880194e-02   2.0050851e-02
   0.0000000e+00  -7.4880783e-01  -1.2376733e-01  -4.8316404e-02   1.1027592e-02   1.5189948e-02
   0.0000000e+00  -7.4880783e-01  -8.2704342e-02  -5.2392730e-02   1.1120745e-02   1.0199484e-02
   0.0000000e+00  -7.4880783e-01  -4.1410268e-02  -5.4845237e-02   1.1171763e-02   5.1217401e-03
   0.0000000e+00  -7.4880783e-01   0.0000000e+00  -5.5663592e-02   1.1187957e-02  -3.6931932e-13
   0.0000000e+00  -7.4880783e-01   4.1410268e-02  -5.4845237e-02   1.1171763e-02  -5.1217401e-03
   0.0000000e+00  -7.4880783e-01   8.2704342e-02  -5.2392730e-02   1.1120745e-02  -1.0199484e-02
   0.0000000e+00  -7.4880783e-01   1.2376733e-01  -4.8316404e-02   1.1027592e-02  -1.5189948e-02
   0.0000000e+00  -7.4880783e-01   1.6448690e-01  -4.2640754e-02   1.0880194e-02  -2.0050851e-02
   0.0000000e+00  -7.4880783e-01   2.0475452e-01  -3.5416078e-02   1.0661896e-02  -2.4739926e-02
   0.0000000e+00  -7.4880783e-01   2.4446655e-01  -2.6733296e-02   1.0352159e-02  -2.9212854e-02
   0.0000000e+00  -7.4880783e-01   2.8352524e-01  -1.6742776e-02   9.9278592e-03  -3.3419286e-02
   0.0000000e+00  -7.4880783e-01   3.2183967e-01  -5.6733351e-03   9.3655449e-03  -3.7298213e-02
   0.0000000e+00  -7.4880783e-01   3.5932641e-01   6.1495845e-03   8.6447088e-03  -4.0772714e-02
   0.0000000e+00  -7.4880783e-01   3.9591017e-01   1.8293016e-02   7.7521884e-03  -4.3746787e-02
   0.0000000e+00  -7.4880783e-01   4.3152416e-01   3.0215455e-02   6.6870620e-03  -4.6105371e-02
   0.0000000e+00  -7.4880783e-01   4.6611039e-01   4.1282738e-02   5.4654968e-03  -4.7720495e-02
   0.0000000e+00  -7.4880783e-01   4.9961977e-01   5.0801027e-02   4.1239123e-03  -4.8463781e-02
   0.0000000e+00  -7.4880783e-01   5.3201207e-01   5.8069017e-02   2.7194668e-03  -4.8225177e-02
   0.0000000e+00  -7.4880783e-01   5.6325577e-01   6.2442887e-02   1.3261516e-03  -4.6934562e-02
   0.0000000e+00  -7.4880783e-01   5.9332774e-01   6.3411902e-02   2.6951173e-05  -4.4581775e-02
   0.0000000e+00  -7.4880783e-01   6.2221291e-01   6.0679615e-02  -1.0971398e-03  -4.1230500e-02
   0.0000000e+00  -7.4880783e-01   6.4990376e-01   5.4255534e-02  -1.9774935e-03  -3.7022799e-02
   0.0000000e+00  -7.4880783e-01   6.7639983e-01   4.4551205e-02  -2.5650985e-03  -3.2174598e-02
   0.0000000e+00  -7.4880783e-01   7.0170710e-01   3.2459403e-02  -2.8328512e-03  -2.6962176e-02
   0.0000000e+00  -7.4880783e-01   7.2583741e-01   1.9352535e-02  -2.7757088e-03  -2.1700462e-02
   0.0000000e+00  -7.4880783e-01   7.4880783e-01   6.9285610e-03  -2.4125828e-03  -1.6710217e-02
   0.0000000e+00  -7.4880783e-01   7.7064005e-01  -3.1339341e-03  -1.7922680e-03  -1.2276059e-02
   0.0000000e+00  -7.4880783e-01   7.9135972e-01  -9.6324795e-03  -9.9984981e-04  -8.6010798e-03
   0.0000000e+00  -7.4880783e-01   8.1099590e-01  -1.2226668e-02  -1.5430675e-04  -5.7741086e-03
   0.0000000e+00  -7.4880783e-01   8.2958044e-01  -1.1535769e-02   6.0948209e-04  -3.7626494e-03
   0.0000000e+00  -7.4880783e-01   8.4714748e-01  -8.8632311e-03   1.1743023e-03  -2.4382645e-03
   0.0000000e+00  -7.4880783e-01   8.6373293e-01  -5.6613757e-03   1.4748265e-03  -1.6234008e-03
   0.0000000e+00  -7.4880783e-01   8.7937402e-01  -3.0143751e-03   1.5164476e-03  -1.1417471e-03
   0.0000000e+00  -7.4880783e-01   8.9410886e-01  -1.3829943e-03   1.3648819e-03  -8.5293234e-04
   0.0000000e+00  -7.4880783e-01   9.0797606e-01  -6.8257787e-04   1.1147981e-03  -6.6475971e-04
   0.0000000e+00  -7.4880783e-01   9.2101443e-01  -5.5852214e-04   8.5169746e-04  -5.2698897e-04
   0.0000000e+00  -7.4880783e-01   9.3326267e-01  -6.5762049e-04   6.2962787e-04  -4.1650959e-04
   0.0000000e+00  -7.4880783e-01   9.4475908e-01  -7.6390864e-04   4.6698823e-04  -3.2405961e-04
   0.0000000e+00  -7.4880783e-01   9.5554139e-01  -7.9186853e-04   3.5946046e-04  -2.4472679e-04
   0.0000000e+00  -7.4880783e-01   9.6564655e-01  -7.1694259e-04   2.9260641e-04  -1.7526470e-04
   0.0000000e+00  -7.4880783e-01   9.7511059e-01  -5.1444558e-04   2.5081863e-04  -1.1276515e-04
   0.0000000e+00  -7.4880783e-01   9.8396850e-01  -1.8169075e-04   2.1280917e-04  -5.8058443e-05
   0.0000000e+00  -7.4880783e-01   9.9225409e-01   1.4968773e-04   1.4490335e-04  -1.6664817e-05
   0.0000000e+00  -7.4880783e-01   1.0000000e+00   0.0000000e+00   0.0000000e+00   0.0000000e+00
   0.0000000e+00  -7.2583741e-01  -1.0000000e+00   0.0000000e+00   0.0000000e+00   0.0000000e+00
   0.0000000e+00  -7.2583741e-01  -9.9225409e-01   1.2875662e-04   1.2914442e-04   1.7726860e-05
   0.0000000e+00  -7.2583741e-01  -9.8396850e-01  -2.3494977e-04   1.7912047e-04   6.2684038e-05
   0.0000000e+00  -7.2583741e-01  -9.7511059e-01  -6.0404965e-04   2.0439859e-04   1.2388201e-04
   0.0000000e+00  -7.2583741e-01  -9.6564655e-01  -8.3689772e-04   2.3740440e-04   1.9466610e-04
   0.0000000e+00  -7.2583741e-01  -9.5554139e-01  -9.3615542e-04   2.9665068e-04   2.7507564e-04
   0.0000000e+00  -7.2583741e-01  -9.4475908e-01  -9.4662970e-04   3.9286270e-04   3.6932550e-04
   0.0000000e+00  -7.2583741e-01  -9.3326267e-01  -9.5004875e-04   5.3171473e-04   4.8475486e-04
   0.0000000e+00  -7.2583741e-01  -9.2101443e-01  -1.1309538e-03   7.0244289e-04   6.3285628e-04
   0.0000000e+00  -7.2583741e-01  -9.0797606e-01  -1.8219242e-03   8.6766228e-04   8.3400884e-04
   0.0000000e+00  -7.2583741e-01  -8.9410886e-01  -3.4371422e-03   9.5779929e-04   1.1256655e-03
   0.0000000e+00  -7.2583741e-01  -8.7937402e-01  -6.2345298e-03   8.8714579e-04   1.5732522e-03
   0.0000000e+00  -7.2583741e-01  -8.6373293e-01  -9.9683122e-03   5.8526335e-04   2.2770264e-03
   0.0000000e+00  -7.2583741e-01  -8.4714748e-01  -1.3638358e-02   3.4789237e-05   3.3679180e-03
   0.0000000e+00  -7.2583741e-01  -8.2958044e-01  -1.5570102e-02  -7.1056300e-04   4.9825231e-03
   0.0000000e+00  -7.2583741e-01  -8.1099590e-01  -1.3917453e-02  -1.5369791e-03   7.2200307e-03
   0.0000000e+00  -7.2583741e-01  -7.9135972e-01  -7.4021932e-03  -2.3082613e-03   1.0091158e-02
   0.0000000e+00  -7.2583741e-01  -7.7064005e-01   4.0738111e-03  -2.9064501e-03   1.3483518e-02
   0.0000000e+00  -7.2583741e-01  -7.4880783e-01   1.9277146e-02  -3.2560936e-03   1.7159349e-02
   0.0000000e+00  -7.2583741e-01  -7.2583741e-01   3.6017538e-02  -3.3228542e-03   2.0792495e-02
   0.0000000e+00  -7.2583741e-01  -7.0170710e-01   5.1840455e-02  -3.0965165e-03   2.4027810e-02
   0.0000000e+00  -7.2583741e-01  -6.7639983e-01   6.4689659e-02  -2.5744275e-03   2.6542808e-02
   0.0000000e+00  -7.2583741e-01  -6.4990376e-01   7.3289872e-02  -1.7572704e-03   2.8091192e-02
   0.0000000e+00  -7.2583741e-01  -6.2221291e-01   7.7190329e-02  -6.5721355e-04   2.8526154e-02
   0.0000000e+00  -7.2583741e-01  -5.9332774e-01   7.6586308e-02   6.9125453e-04   2.7807003e-02
   0.0000000e+00  -7.2583741e-01  -5.6325577e-01   7.2072314e-02   2.2270823e-03   2.5997978e-02
   0.0000000e+00  -7.2583741e-01  -5.3201207e-01   6.4436920e-02   3.8695643e-03   2.3259208e-02
   0.0000000e+00  -7.2583741e-01  -4.9961977e-01   5.4524894e-02   5.5320765e-03   1.9829120e-02
   0.0000000e+00  -7.2583741e-01  -4.6611039e-01   4.3154466e-02   7.1369763e-03   1.5995737e-02
   0.0000000e+00  -7.2583741e-01  -4.3152416e-01   3.1064269e-02   8.6254277e-03   1.2061181e-02
   0.0000000e+00  -7.2583741e-01  -3.9591017e-01   1.8881204e-02   9.9611650e-03   8.3054131e-03
   0.0000000e+00  -7.2583741e-01  -3.5932641e-01   7.1039036e-03   1.1128392e-02   4.9571112e-03
   0.0000000e+00  -7.2583741e-01  -3.2183967e-01  -3.8964062e-03   1.2126879e-02   2.1761566e-03
   0.0000000e+00  -7.2583741e-01  -2.8352524e-01  -1.3863080e-02   1.2965922e-02   4.8941266e-05
   0.0000000e+00  -7.2583741e-01  -2.4446655e-01  -2.2632002e-02   1.3659260e-02  -1.4055263e-03
   0.0000000e+00  -7.2583741e-01  -2.0475452e-01  -3.0108175e-02   1.4221253e-02  -2.2228436e-03
   0.0000000e+00  -7.2583741e-01  -1.6448690e-01  -3.6242897e-02   1.4664728e-02  -2.4776102e-03
   0.0000000e+00  -7.2583741e-01  -1.2376733e-01  -4.1016225e-02   1.4999948e-02  -2.2688805e-03
   0.0000000e+00  -7.2583741e-01  -8.2704342e-02  -4.4423191e-02   1.5234456e-02  -1.7083872e-03
   0.0000000e+00  -7.2583741e-01  -4.1410268e-02  -4.6465526e-02   1.5373272e-02  -9.1287936e-04
   0.0000000e+00  -7.2583741e-01   0.0000000e+00  -4.7145864e-02   1.5419240e-02  -7.5562242e-13
   0.0000000e+00  -7.2583741e-01   4.1410268e-02  -4.6465526e-02   1.5373272e-02   9.1287936e-04
   0.0000000e+00  -7.2583741e-01   8.2704342e-02  -4.4423191e-02   1.5234456e-02   1.7083872e-03
   0.0000000e+00  -7.2583741e-01   1.2376733e-01  -4.1016225e-02   1.4999948e-02   2.2688805e-03
   0.0000000e+00  -7.2583741e-01   1.6448690e-01  -3.6242897e-02   1.4664728e-02   2.4776102e-03
   0.0000000e+00  -7.2583741e-01   2.0475452e-01  -3.0108175e-02   1.4221253e-02   2.2228436e-03
   0.0000000e+00  -7.2583741e-01   2.4446655e-01  -2.2632002e-02   1.3659260e-02   1.4055263e-03
   0.0000000e+00  -7.2583741e-01   2.8352524e-01  -1.3863080e-02   1.2965922e-02  -4.8941266e-05
   0.0000000e+00  -7.2583741e-01   3.2183967e-01  -3.8964062e-03   1.2126879e-02  -2.1761566e-03
   0.0000000e+00  -7.2583741e-01   3.5932641e-01   7.1039036e-03   1.1128392e-02  -4.9571112e-03
   0.0000000e+00  -7.2583741e-01   3.9591017e-01   1.8881204e-02   9.9611650e-03  -8.3054131e-03
   0.0000000e+00  -7.2583741e-01   4.3152416e-01   3.1064269e-02   8.6254277e-03  -1.2061181e-02
   0.0000000e+00  -7.2583741e-01   4.6611039e-01   4.3154466e-02   7.1369763e-03  -1.5995737e-02
   0.0000000e+00  -7.2583741e-01   4.9961977e-01   5.4524894e-02   5.5320765e-03  -1.9829120e-02
   0.0000000e+00  -7.2583741e-01   5.3201207e-01   6.4436920e-02   3.8695643e-03  -2.3259208e-02
   0.0000000e+00  -7.2583741e-01   5.6325577e-01   7.2072314e-02   2.2270823e-03  -2.5997978e-02
   0.0000000e+00  -7.2583741e-01   5.9332774e-01   7.6586308e-02   6.9125453e-04  -2.7807003e-02
   0.0000000e+00  -7.2583741e-01   6.2221291e-01   7.7190329e-02  -6.5721355e-04  -2.8526154e-02
   0.0000000e+00  -7.2583741e-01   6.4990376e-01   7.3289872e-02  -1.7572704e-03  -2.8091192e-02
   0.0000000e+00  -7.2583741e-01   6.7639983e-01   6.4689659e-02  -2.5744275e-03  -2.6542808e-02
   0.0000000e+00  -7.2583741e-01   7.0170710e-01   5.1840455e-02  -3.0965165e-03  -2.4027810e-02
   0.0000000e+00  -7.2583741e-01   7.2583741e-01   3.6017538e-02  -3.3228542e-03  -2.0792495e-02
   0.0000000e+00  -7.2583741e-01   7.4880783e-01   1.9277146e-02  -3.2560936e-03  -1.7159349e-02
   0.0000000e+00  -7.2583741e-01   7.7064005e-01   4.0738111e-03  -2.9064501e-03  -1.3483518e-02
   0.0000000e+00  -7.2583741e-01   7.9135972e-01  -7.4021932e-03  -2.3082613e-03  -1.0091158e-02
   0.0000000e+00  -7.2583741e-01   8.1099590e-01  -1.3917453e-02  -1.5369791e-03  -7.2200307e-03
   0.0000000e+00  -7.2583741e-01   8.2958044e-01  -1.5570102e-02  -7.1056300e-04  -4.9825231e-03
   0.0000000e+00  -7.2583741e-01   8.4714748e-01  -1.3638358e-02   3.4789237e-05  -3.3679180e-03
   0.0000000e+00  -7.2583741e-01   8.6373293e-01  -9.9683122e-03   5.8526335e-04  -2.2770264e-03
   0.0000000e+00  -7.2583741e-01   8.7937402e-01  -6.2345298e-03   8.8714579e-04  -1.5732522e-03
   0.0000000e+00  -7.2583741e-01   8.9410886e-01  -3.4371422e-03   9.5779929e-04  -1.1256655e-03
   0.0000000e+00  -7.2583741e-01   9.0797606e-01  -1.8219242e-03   8.6766228e-04  -8.3400884e-04
   0.0000000e+00  -7.2583741e-01   9.2101443e-01  -1.1309538e-03   7.0244289e-04  -6.3285628e-04
   0.0000000e+00  -7.2583741e-01   9.3326267e-01  -9.5004875e-04   5.3171473e-04  -4.8475486e-04
   0.0000000e+00  -7.2583741e-01   9.4475908e-01  -9.4662970e-04   3.9286270e-04  -3.6932550e-04
   0.0000000e+00  -7.2583741e-01   9.5554139e-01  -9.3615542e-04   2.9665068e-04  -2.7507564e-04
   0.0000000e+00  -7.2583741e-01   9.6564655e-01  -8.3689772e-04   2.3740440e-04  -1.9466610e-04
   0.0000000e+00  -7.2583741e-01   9.7511059e-01  -6.0404965e-04   2.0439859e-04  -1.2388201e-04
   0.0000000e+00  -7.2583741e-01   9.8396850e-01  -2.3494977e-04   1.7912047e-04  -6.2684038e-05
   0.0000000e+00  -7.2583741e-01   9.9225409e-01   1.2875662e-04   1.2914442e-04  -1.7726860e-05
   0.0000000e+00  -7.2583741e-01   1.0000000e+00   0.0000000e+00   0.0000000e+00   0.0000000e+00
   0.0000000e+00  -7.0170710e-01  -1.0000000e+00   0.0000000e+00   0.0000000e+00   0.0000000e+00
   0.0000000e+00  -7.0170710e-01  -9.9225409e-01   9.8478027e-05   1.0665929e-04   1.8235146e-05
   0.0000000e+00  -7.0170710e-01  -9.8396850e-01  -3.0802045e-04   1.2946042e-04   6.5758831e-05
   0.0000000e+00  -7.0170710e-01  -9.7511059e-01  -7.2948182e-04   1.3397947e-04   1.3284498e-04
   0.0000000e+00  -7.0170710e-01  -9.6564655e-01  -1.0181350e-03   1.4982824e-04   2.1133646e-04
   0.0000000e+00  -7.0170710e-01  -9.5554139e-01  -1.1858052e-03   1.8891682e-04   3.0221364e-04
   0.0000000e+00  -7.0170710e-01  -9.4475908e-01  -1.3120182e-03   2.5219723e-04   4.1045393e-04
   0.0000000e+00  -7.0170710e-01  -9.3326267e-01  -1.5527135e-03   3.3161690e-04   5.4667243e-04
   0.0000000e+00  -7.0170710e-01  -9.2101443e-01  -2.1991093e-03   3.9960539e-04   7.2637971e-04
   0.0000000e+00  -7.0170710e-01  -9.0797606e-01  -3.6834582e-03   4.0641634e-04   9.7580472e-04
   0.0000000e+00  -7.0170710e-01  -8.9410886e-01  -6.4270797e-03   2.8718798e-04   1.3367995e-03
   0.0000000e+00  -7.0170710e-01  -8.7937402e-01  -1.0503765e-02  -9.5135634e-06   1.8742770e-03
   0.0000000e+00  -7.0170710e-01  -8.6373293e-01  -1.5240431e-02  -4.8800928e-04   2.6746912e-03
   0.0000000e+00  -7.0170710e-01  -8.4714748e-01  -1.9031984e-02  -1.0824424e-03   3.8329791e-03
   0.0000000e+00  -7.0170710e-01  -8.2958044e-01  -1.9620888e-02  -1.6682163e-03   5.4176395e-03
   0.0000000e+00  -7.0170710e-01  -8.1099590e-01  -1.4873295e-02  -2.1046723e-03   7.4233700e-03
   0.0000000e+00  -7.0170710e-01  -7.9135972e-01  -3.7377391e-03  -2.2900911e-03   9.7239660e-03
   0.0000000e+00  -7.0170710e-01  -7.7064005e-01   1.3102182e-02  -2.1953207e-03   1.2055092e-02
   0.0000000e+00  -7.0170710e-01  -7.4880783e-01   3.3266967e-02  -1.8584795e-03   1.4040717e-02
   0.0000000e+00  -7.0170710e-01  -7.2583741e-01   5.3415805e-02  -1.3453109e-03   1.5264778e-02
   0.0000000e+00  -7.0170710e-01  -7.0170710e-01   7.0318637e-02  -7.0204844e-04   1.5358772e-02
   0.0000000e+00  -7.0170710e-01  -6.7639983e-01   8.1755645e-02   7.0560324e-05   1.4074802e-02
   0.0000000e+00  -7.0170710e-01  -6.4990376e-01   8.6907568e-02   1.0094056e-03   1.1318455e-02
   0.0000000e+00  -7.0170710e-01  -6.2221291e-01   8.6205552e-02   2.1561044e-03   7.1456950e-03
   0.0000000e+00  -7.0170710e-01  -5.9332774e-01   8.0870489e-02   3.5226480e-03   1.7389944e-03
   0.0000000e+00  -7.0170710e-01  -5.6325577e-01   7.2417119e-02   5.0744994e-03  -4.6166044e-03
   0.0000000e+00  -7.0170710e-01  -5.3201207e-01   6.2301557e-02   6.7380209e-03  -1.1553901e-02
   0.0000000e+00  -7.0170710e-01  -4.9961977e-01   5.1739851e-02   8.4227222e-03  -1.8643820e-02
   0.0000000e+00  -7.0170710e-01  -4.6611039e-01   4.1650173e-02   1.0045952e-02  -2.5424774e-02
   0.0000000e+00  -7.0170710e-01  -4.3152416e-01   3.2654584e-02   1.1548662e-02  -3.1440715e-02
   0.0000000e+00  -7.0170710e-01  -3.9591017e-01   2.5107774e-02   1.2900254e-02  -3.6283351e-02
   0.0000000e+00  -7.0170710e-01  -3.5932641e-01   1.9137251e-02   1.4093864e-02  -3.9628432e-02
   0.0000000e+00  -7.0170710e-01  -3.2183967e-01   1.4693645e-02   1.5137661e-02  -4.1259987e-02
   0.0000000e+00  -7.0170710e-01  -2.8352524e-01   1.1604393e-02   1.6045511e-02  -4.1078981e-02
   0.0000000e+00  -7.0170710e-01  -2.4446655e-01   9.6270793e-03   1.6830246e-02  -3.9098428e-02
   0.0000000e+00  -7.0170710e-01  -2.0475452e-01   8.4942704e-03   1.7499834e-02  -3.5428680e-02
   0.0000000e+00  -7.0170710e-01  -1.6448690e-01   7.9484944e-03   1.8056569e-02  -3.0257982e-02
   0.0000000e+00  -7.0170710e-01  -1.2376733e-01   7.7644584e-03   1.8498054e-02  -2.3832342e-02
   0.0000000e+00  -7.0170710e-01  -8.2704342e-02   7.7622936e-03   1.8819273e-02  -1.6437581e-02
   0.0000000e+00  -7.0170710e-01  -4.1410268e-02   7.8125100e-03   1.9014750e-02  -8.3848966e-03
   0.0000000e+00  -7.0170710e-01   0.0000000e+00   7.8378592e-03   1.9080408e-02  -9.1903974e-13
   0.0000000e+00  -7.0170710e-01   4.1410268e-02   7.8125100e-03   1.9014750e-02   8.3848966e-03
   0.0000000e+00  -7.0170710e-01   8.2704342e-02   7.7622936e-03   1.8819273e-02   1.6437581e-02
   0.0000000e+00  -7.0170710e-01   1.2376733e-01   7.7644584e-03   1.8498054e-02   2.3832342e-02
   0.0000000e+00  -7.0170710e-01   1.6448690e-01   7.9484944e-03   1.8056569e-02   3.0257982e-02
   0.0000000e+00  -7.0170710e-01   2.0475452e-01   8.4942704e-03   1.7499834e-02   3.5428680e-02
   0.0000000e+00  -7.0170710e-01   2.4446655e-01   9.6270793e-03   1.6830246e-02   3.9098428e-02
   0.0000000e+00  -7.0170710e-01   2.8352524e-01   1.1604393e-02   1.6045511e-02   4.1078981e-02
   0.0000000e+00  -7.0170710e-01   3.2183967e-01   1.4693645e-02   1.5137661e-02   4.1259987e-02
   0.0000000e+00  -7.0170710e-01   3.5932641e-01   1.9137251e-02   1.4093864e-02   3.9628432e-02
   0.0000000e+00  -7.0170710e-01   3.9591017e-01   2.5107774e-02   1.2900254e-02   3.6283351e-02
   0.0000000e+00  -7.0170710e-01   4.3152416e-01   3.2654584e-02   1.1548662e-02   3.1440715e-02
   0.0000000e+00  -7.0170710e-01   4.6611039e-01   4.1650173e-02   1.0045952e-02   2.5424774e-02
   0.0000000e+00  -7.0170710e-01   4.9961977e-01   5.1739851e-02   8.4227222e-03   1.8643820e-02
   0.0000000e+00  -7.0170710e-01   5.3201207e-01   6.2301557e-02   6.7380209e-03   1.1553901e-02
   0.0000000e+00  -7.0170710e-01   5.6325577e-01   7.2417119e-02   5.0744994e-03   4.6166044e-03
   0.0000000e+00  -7.0170710e-01   5.9332774e-01   8.0870489e-02   3.5226480e-03  -1.7389944e-03
   0.0000000e+00  -7.0170710e-01   6.2221291e-01   8.6205552e-02   2.1561044e-03  -7.1456950e-03
   0.0000000e+00  -7.0170710e-01   6.4990376e-01   8.6907568e-02   1.0094056e-03  -1.1318455e-02
   0.0000000e+00  -7.0170710e-01   6.7639983e-01   8.1755645e-02   7.0560324e-05  -1.4074802e-02
   0.0000000e+00  -7.0170710e-01   7.0170710e-01   7.0318637e-02  -7.0204844e-04  -1.5358772e-02
   0.0000000e+00  -7.0170710e-01   7.2583741e-01   5.3415805e-02  -1.3453109e-03  -1.5264778e-02
   0.0000000e+00  -7.0170710e-01   7.4880783e-01   3.3266967e-02  -1.8584795e-03  -1.4040717e-02
   0.0000000e+00  -7.0170710e-01   7.7064005e-01   1.3102182e-02  -2.1953207e-03  -1.2055092e-02
   0.0000000e+00  -7.0170710e-01   7.9135972e-01  -3.7377391e-03  -2.2900911e-03  -9.7239660e-03
   0.0000000e+00  -7.0170710e-01   8.1099590e-01  -1.4873295e-02  -2.1046723e-03  -7.4233700e-03
   0.0000000e+00  -7.0170710e-01   8.2958044e-01  -1.9620888e-02  -1.6682163e-03  -5.4176395e-03
   0.0000000e+00  -7.0170710e-01   8.4714748e-01  -1.9031984e-02  -1.0824424e-03  -3.8329791e-03
   0.0000000e+00  -7.0170710e-01   8.6373293e-01  -1.5240431e-02  -4.8800928e-04  -2.6746912e-03
   0.0000000e+00  -7.0170710e-01   8.7937402e-01  -1.0503765e-02  -9.5135634e-06  -1.8742770e-03
   0.0000000e+00  -7.0170710e-01   8.9410886e-01  -6.4270797e-03   2.8718798e-04  -1.3367995e-03
   0.0000000e+00  -7.0170710e-01   9.0797606e-01  -3.6834582e-03   4.0641634e-04  -9.7580472e-04
   0.0000000e+00  -7.0170710e-01   9.2101443e-01  -2.1991093e-03   3.9960539e-04  -7.2637971e-04
   0.0000000e+00  -7.0170710e-01   9.3326267e-01  -1.5527135e-03   3.3161690e-04  -5.4667243e-04
   0.0000000e+00  -7.0170710e-01   9.4475908e-01  -1.3120182e-03   2.5219723e-04  -4.1045393e-04
   0.0000000e+00  -7.0170710e-01   9.5554139e-01  -1.1858052e-03   1.8891682e-04  -3.0221364e-04
   0.0000000e+00  -7.0170710e-01   9.6564655e-01  -1.0181350e-03   1.4982824e-04  -2.1133646e-04
   0.0000000e+00  -7.0170710e-01   9.7511059e-01  -7.2948182e-04   1.3397947e-04  -1.3284498e-04
   0.0000000e+00  -7.0170710e-01   9.8396850e-01  -3.0802045e-04   1.2946042e-04  -6.5758831e-05
   0.0000000e+00  -7.0170710e-01   9.9225409e-01   9.8478027e-05   1.0665929e-04  -1.8235146e-05
   0.0000000e+00  -7.0170710e-01   1.0000000e+00   0.0000000e+00   0.0000000e+00   0.0000000e+00
   0.0000000e+00  -6.7639983e-01  -1.0000000e+00   0.0000000e+00   0.0000000e+00   0.0000000e+00
   0.0000000e+00  -6.7639983e-01  -9.9225409e-01   5.9439860e-05   8.0606985e-05   1.7820164e-05
   0.0000000e+00  -6.7639983e-01  -9.8396850e-01  -3.9693602e-04   6.7190261e-05   6.5813804e-05
   0.0000000e+00  -6.7639983e-01  -9.7511059e-01  -8.8287344e-04   4.2465598e-05   1.3637938e-04
   0.0000000e+00  -6.7639983e-01  -9.6564655e-01  -1.2499634e-03   3.2698787e-05   2.1959192e-04
   0.0000000e+00  -6.7639983e-01  -9.5554139e-01  -1.5255905e-03   3.9903027e-05   3.1705950e-04
   0.0000000e+00  -6.7639983e-01  -9.4475908e-01  -1.8283592e-03   5.2122845e-05   4.3327302e-04
   0.0000000e+00  -6.7639983e-01  -9.3326267e-01  -2.3853455e-03   4.6323742e-05   5.7996944e-04
   0.0000000e+00  -6.7639983e-01  -9.2101443e-01  -3.5750364e-03  -1.7168292e-05   7.7244122e-04
   0.0000000e+00  -6.7639983e-01  -9.0797606e-01  -5.8901498e-03  -1.8565397e-04   1.0360155e-03
   0.0000000e+00  -6.7639983e-01  -8.9410886e-01  -9.7074621e-03  -4.9130382e-04   1.4075546e-03
   0.0000000e+00  -6.7639983e-01  -8.7937402e-01  -1.4871797e-02  -9.1310785e-04   1.9411797e-03
   0.0000000e+00  -6.7639983e-01  -8.6373293e-01  -2.0265575e-02  -1.3506873e-03   2.7017436e-03
   0.0000000e+00  -6.7639983e-01  -8.4714748e-01  -2.3697834e-02  -1.6314869e-03   3.7473100e-03
   0.0000000e+00  -6.7639983e-01  -8.2958044e-01  -2.2374831e-02  -1.5660326e-03   5.0877979e-03
   0.0000000e+00  -6.7639983e-01  -8.1099590e-01  -1.3934104e-02  -1.0293425e-03   6.6340269e-03
   0.0000000e+00  -6.7639983e-01  -7.9135972e-01   2.3827363e-03  -2.8015862e-05   8.1523532e-03
   0.0000000e+00  -6.7639983e-01  -7.7064005e-01   2.5027784e-02   1.2893414e-03   9.2616429e-03
   0.0000000e+00  -6.7639983e-01  -7.4880783e-01   5.0369984e-02   2.6895922e-03   9.4877526e-03
   0.0000000e+00  -6.7639983e-01  -7.2583741e-01   7.3809818e-02   3.9542120e-03   8.3732399e-03
   0.0000000e+00  -6.7639983e-01  -7.0170710e-01   9.1283529e-02   4.9696368e-03   5.5984442e-03
   0.0000000e+00  -6.7639983e-01  -6.7639983e-01   1.0045804e-01   5.7627536e-03   1.0666032e-03
   0.0000000e+00  -6.7639983e-01  -6.4990376e-01   1.0115010e-01   6.4683110e-03  -5.0836656e-03
   0.0000000e+00  -6.7639983e-01  -6.2221291e-01   9.4941298e-02   7.2506420e-03  -1.2529221e-02
   0.0000000e+00  -6.7639983e-01  -5.9332774e-01   8.4347534e-02   8.2255313e-03  -2.0842650e-02
   0.0000000e+00  -6.7639983e-01  -5.6325577e-01   7.1985383e-02   9.4180040e-03  -2.9558737e-02
   0.0000000e+00  -6.7639983e-01  -5.3201207e-01   6.0024982e-02   1.0768419e-02  -3.8211073e-02
   0.0000000e+00  -6.7639983e-01  -4.9961977e-01   4.9972218e-02   1.2170126e-02  -4.6343574e-02
   0.0000000e+00  -6.7639983e-01  -4.6611039e-01   4.2681911e-02   1.3514696e-02  -5.3517525e-02
   0.0000000e+00  -6.7639983e-01  -4.3152416e-01   3.8471551e-02   1.4723400e-02  -5.9325659e-02
   0.0000000e+00  -6.7639983e-01  -3.9591017e-01   3.7257185e-02   1.5759248e-02  -6.3416489e-02
   0.0000000e+00  -6.7639983e-01  -3.5932641e-01   3.8675543e-02   1.6621754e-02  -6.5520415e-02
   0.0000000e+00  -6.7639983e-01  -3.2183967e-01   4.2188890e-02   1.7333519e-02  -6.5470336e-02
   0.0000000e+00  -6.7639983e-01  -2.8352524e-01   4.7170804e-02   1.7925185e-02  -6.3210434e-02
   0.0000000e+00  -6.7639983e-01  -2.4446655e-01   5.2975964e-02   1.8424290e-02  -5.8793547e-02
   0.0000000e+00  -6.7639983e-01  -2.0475452e-01   5.8991529e-02   1.8849020e-02  -5.2369142e-02
   0.0000000e+00  -6.7639983e-01  -1.6448690e-01   6.4673102e-02   1.9206966e-02  -4.4166686e-02
   0.0000000e+00  -6.7639983e-01  -1.2376733e-01   6.9565293e-02   1.9496939e-02  -3.4477576e-02
   0.0000000e+00  -6.7639983e-01  -8.2704342e-02   7.3312455e-02   1.9712563e-02  -2.3638509e-02
   0.0000000e+00  -6.7639983e-01  -4.1410268e-02   7.5661301e-02   1.9846021e-02  -1.2017096e-02
   0.0000000e+00  -6.7639983e-01   0.0000000e+00   7.6460997e-02   1.9891260e-02  -7.4779990e-13
   0.0000000e+00  -6.7639983e-01   4.1410268e-02   7.5661301e-02   1.9846021e-02   1.2017096e-02
   0.0000000e+00  -6.7639983e-01   8.2704342e-02   7.3312455e-02   1.9712563e-02   2.3638509e-02
   0.0000000e+00  -6.7639983e-01   1.2376733e-01   6.9565293e-02   1.9496939e-02   3.4477576e-02
   0.0000000e+00  -6.7639983e-01   1.6448690e-01   6.4673102e-02   1.9206966e-02   4.4166686e-02
   0.0000000e+00  -6.7639983e-01   2.0475452e-01   5.8991529e-02   1.8849020e-02   5.2369142e-02
   0.0000000e+00  -6.7639983e-01   2.4446655e-01   5.2975964e-02   1.8424290e-02   5.8793547e-02
   0.0000000e+00  -6.7639983e-01   2.8352524e-01   4.7170804e-02   1.7925185e-02   6.3210434e-02
   0.0000000e+00  -6.7639983e-01   3.2183967e-01   4.2188890e-02   1.7333519e-02   6.5470336e-02
   0.0000000e+00  -6.7639983e-01   3.5932641e-01   3.8675543e-02   1.6621754e-02   6.5520415e-02
   0.0000000e+00  -6.7639983e-01   3.9591017e-01   3.7257185e-02   1.5759248e-02   6.3416489e-02
   0.0000000e+00  -6.7639983e-01   4.3152416e-01   3.8471551e-02   1.4723400e-02   5.9325659e-02
   0.0000000e+00  -6.7639983e-01   4.6611039e-01   4.2681911e-02   1.3514696e-02   5.3517525e-02
   0.0000000e+00  -6.7639983e-01   4.9961977e-01   4.9972218e-02   1.2170126e-02   4.6343574e-02
   0.0000000e+00  -6.7639983e-01   5.3201207e-01   6.0024982e-02   1.0768419e-02   3.8211073e-02
   0.0000000e+00  -6.7639983e-01   5.6325577e-01   7.1985383e-02   9.4180040e-03   2.9558737e-02
   0.0000000e+00  -6.7639983e-01   5.9332774e-01   8.4347534e-02   8.2255313e-03   2.0842650e-02
   0.0000000e+00  -6.7639983e-01   6.2221291e-01   9.4941298e-02   7.2506420e-03   1.2529221e-02
   0.0000000e+00  -6.7639983e-01   6.4990376e-01   1.0115010e-01   6.4683110e-03   5.0836656e-03
   0.0000000e+00  -6.7639983e-01   6.7639983e-01   1.0045804e-01   5.7627536e-03  -1.0666032e-03
   0.0000000e+00  -6.7639983e-01   7.0170710e-01   9.1283529e-02   4.9696368e-03  -5.5984442e-03
   0.0000000e+00  -6.7639983e-01   7.2583741e-01   7.3809818e-02   3.9542120e-03  -8.3732399e-03
   0.0000000e+00  -6.7639983e-01   7.4880783e-01   5.0369984e-02   2.6895922e-03  -9.4877526e-03
   0.0000000e+00  -6.7639983e-01   7.7064005e-01   2.5027784e-02   1.2893414e-03  -9.2616429e-03
   0.0000000e+00  -6.7639983e-01   7.9135972e-01   2.3827363e-03  -2.8015862e-05  -8.1523532e-03
   0.0000000e+00  -6.7639983e-01   8.1099590e-01  -1.3934104e-02  -1.0293425e-03  -6.6340269e-03
   0.0000000e+00  -6.7639983e-01   8.2958044e-01  -2.2374831e-02  -1.5660326e-03  -5.0877979e-03
   0.0000000e+00  -6.7639983e-01   8.4714748e-01  -2.3697834e-02  -1.6314869e-03  -3.7473100e-03
   0.0000000e+00  -6.7639983e-01   8.6373293e-01  -2.0265575e-02  -1.3506873e-03  -2.7017436e-03
   0.0000000e+00  -6.7639983e-01   8.7937402e-01  -1.4871797e-02  -9.1310785e-04  -1.9411797e-03
   0.0000000e+00  -6.7639983e-01   8.9410886e-01  -9.7074621e-03  -4.9130382e-04  -1.4075546e-03
   0.0000000e+00  -6.7639983e-01   9.0797606e-01  -5.8901498e-03  -1.8565397e-04  -1.0360155e-03
   0.0000000e+00  -6.7639983e-01   9.2101443e-01  -3.5750364e-03  -1.7168292e-05  -7.7244122e-04
   0.0000000e+00  -6.7639983e-01   9.3326267e-01  -2.3853455e-03   4.6323742e-05  -5.7996944e-04
   0.0000000e+00  -6.7639983e-01   9.4475908e-01  -1.8283592e-03   5.2122845e-05  -4.3327302e-04
   0.0000000e+00  -6.7639983e-01   9.5554139e-01  -1.5255905e-03   3.9903027e-05  -3.1705950e-04
   0.0000000e+00  -6.7639983e-01   9.6564655e-01  -1.2499634e-03   3.2698787e-05  -2.1959192e-04
   0.0000000e+00  -6.7639983e-01   9.7511059e-01  -8.8287344e-04   4.2465598e-05  -1.3637938e-04
   0.0000000e+00  -6.7639983e-01   9.8396850e-01  -3.9693602e-04   6.7190261e-05  -6.5813804e-05
   0.0000000e+00  -6.7639983e-01   9.9225409e-01   5.9439860e-05   8.0606985e-05  -1.7820164e-05
   0.0000000e+00  -6.7639983e-01   1.0000000e+00   0.0000000e+00   0.0000000e+00   0.0000000e+00
   0.0000000e+00  -6.4990376e-01  -1.0000000e+00   0.0000000e+00   0.0000000e+00   0.0000000e+00
   0.0000000e+00  -6.4990376e-01  -9.9225409e-01   1.5620675e-05   5.6778554e-05   1.6441034e-05
   0.0000000e+00  -6.4990376e-01  -9.8396850e-01  -4.8895827e-04   1.0195845e-06   6.2337493e-05
   0.0000000e+00  -6.4990376e-01  -9.7511059e-01  -1.0378124e-03  -5.9383682e-05   1.3264433e-04
   0.0000000e+00  -6.4990376e-01  -9.6564655e-01  -1.4874188e-03  -1.0018922e-04   2.1581510e-04
   0.0000000e+00  -6.4990376e-01  -9.5554139e-01  -1.8813302e-03  -1.3084998e-04   3.1355249e-04
   0.0000000e+00  -6.4990376e-01  -9.4475908e-01  -2.3685494e-03  -1.7655687e-04   4.2860878e-04
   0.0000000e+00  -6.4990376e-01  -9.3326267e-01  -3.2241918e-03  -2.7271367e-04   5.7144034e-04
   0.0000000e+00  -6.4990376e-01  -9.2101443e-01  -4.8756990e-03  -4.6216310e-04   7.5342423e-04
   0.0000000e+00  -6.4990376e-01  -9.0797606e-01  -7.8344045e-03  -7.7291715e-04   9.9417895e-04
   0.0000000e+00  -6.4990376e-01  -8.9410886e-01  -1.2413755e-02  -1.1795400e-03   1.3215040e-03
   0.0000000e+00  -6.4990376e-01  -8.7937402e-01  -1.8262672e-02  -1.5605527e-03   1.7789913e-03
   0.0000000e+00  -6.4990376e-01  -8.6373293e-01  -2.3910669e-02  -1.6881803e-03   2.4200258e-03
   0.0000000e+00  -6.4990376e-01  -8.4714748e-01  -2.6695885e-02  -1.2766863e-03   3.2907643e-03
   0.0000000e+00  -6.4990376e-01  -8.2958044e-01  -2.3358846e-02  -8.9853274e-05   4.3840359e-03
   0.0000000e+00  -6.4990376e-01  -8.1099590e-01  -1.1274598e-02   1.9353242e-03   5.5798091e-03
   0.0000000e+00  -6.4990376e-01  -7.9135972e-01   1.0162895e-02   4.6132843e-03   6.5903162e-03
   0.0000000e+00  -6.4990376e-01  -7.7064005e-01   3.8716809e-02   7.5332984e-03   6.9573738e-03
   0.0000000e+00  -6.4990376e-01  -7.4880783e-01   6.9603715e-02   1.0185915e-02   6.1263620e-03
   0.0000000e+00  -6.4990376e-01  -7.2583741e-01   9.6910907e-02   1.2141330e-02   3.5969298e-03
   0.0000000e+00  -6.4990376e-01  -7.0170710e-01   1.1554600e-01   1.3200878e-02  -9.0705097e-04
   0.0000000e+00  -6.4990376e-01  -6.7639983e-01   1.2282828e-01   1.3451061e-02  -7.3211711e-03
   0.0000000e+00  -6.4990376e-01  -6.4990376e-01   1.1905963e-01   1.3200973e-02  -1.5238917e-02
   0.0000000e+00  -6.4990376e-01  -6.2221291e-01   1.0696839e-01   1.2838690e-02  -2.4021017e-02
   0.0000000e+00  -6.4990376e-01  -5.9332774e-01   9.0477242e-02   1.2681631e-02  -3.2961224e-02
   0.0000000e+00  -6.4990376e-01  -5.6325577e-01   7.3434817e-02   1.2884402e-02  -4.1429565e-02
   0.0000000e+00  -6.4990376e-01  -5.3201207e-01   5.8778879e-02   1.3431190e-02  -4.8947032e-02
   0.0000000e+00  -6.4990376e-01  -4.9961977e-01   4.8241805e-02   1.4191144e-02  -5.5188055e-02
   0.0000000e+00  -6.4990376e-01  -4.6611039e-01   4.2459723e-02   1.4996992e-02  -5.9944170e-02
   0.0000000e+00  -6.4990376e-01  -4.3152416e-01   4.1263569e-02   1.5708319e-02  -6.3082552e-02
   0.0000000e+00  -6.4990376e-01  -3.9591017e-01   4.3992184e-02   1.6244023e-02  -6.4521385e-02
   0.0000000e+00  -6.4990376e-01  -3.5932641e-01   4.9744802e-02   1.6584006e-02  -6.4222746e-02
   0.0000000e+00  -6.4990376e-01  -3.2183967e-01   5.7557608e-02   1.6752991e-02  -6.2196364e-02
   0.0000000e+00  -6.4990376e-01  -2.8352524e-01   6.6511091e-02   1.6797988e-02  -5.8503665e-02
   0.0000000e+00  -6.4990376e-01  -2.4446655e-01   7.5788641e-02   1.6769365e-02  -5.3257681e-02
   0.0000000e+00  -6.4990376e-01  -2.0475452e-01   8.4700514e-02   1.6708644e-02  -4.6616854e-02
   0.0000000e+00  -6.4990376e-01  -1.6448690e-01   9.2688622e-02   1.6643852e-02  -3.8775572e-02
   0.0000000e+00  -6.4990376e-01  -1.2376733e-01   9.9319238e-02   1.6589934e-02  -2.9953464e-02
   0.0000000e+00  -6.4990376e-01  -8.2704342e-02   1.0427218e-01   1.6552261e-02  -2.0386240e-02
   0.0000000e+00  -6.4990376e-01  -4.1410268e-02   1.0732848e-01   1.6530806e-02  -1.0318653e-02
   0.0000000e+00  -6.4990376e-01   0.0000000e+00   1.0836117e-01   1.6523936e-02  -4.1025395e-13
   0.0000000e+00  -6.4990376e-01   4.1410268e-02   1.0732848e-01   1.6530806e-02   1.0318653e-02
   0.0000000e+00  -6.4990376e-01   8.2704342e-02   1.0427218e-01   1.6552261e-02   2.0386240e-02
   0.0000000e+00  -6.4990376e-01   1.2376733e-01   9.9319238e-02   1.6589934e-02   2.9953464e-02
   0.0000000e+00  -6.4990376e-01   1.6448690e-01   9.2688622e-02   1.6643852e-02   3.8775572e-02
   0.0000000e+00  -6.4990376e-01   2.0475452e-01   8.4700514e-02   1.6708644e-02   4.6616854e-02
   0.0000000e+00  -6.4990376e-01   2.4446655e-01   7.5788641e-02   1.6769365e-02   5.3257681e-02
   0.0000000e+00  -6.4990376e-01   2.8352524e-01   6.6511091e-02   1.6797988e-02   5.8503665e-02
   0.0000000e+00  -6.4990376e-01   3.2183967e-01   5.7557608e-02   1.6752991e-02   6.2196364e-02
   0.0000000e+00  -6.4990376e-01   3.5932641e-01   4.9744802e-02   1.6584006e-02   6.4222746e-02
   0.0000000e+00  -6.4990376e-01   3.9591017e-01   4.3992184e-02   1.6244023e-02   6.4521385e-02
   0.0000000e+00  -6.4990376e-01   4.3152416e-01   4.1263569e-02   1.5708319e-02   6.3082552e-02
   0.0000000e+00  -6.4990376e-01   4.6611039e-01   4.2459723e-02   1.4996992e-02   5.9944170e-02
   0.0000000e+00  -6.4990376e-01   4.9961977e-01   4.8241805e-02   1.4191144e-02   5.5188055e-02
   0.0000000e+00  -6.4990376e-01   5.3201207e-01   5.8778879e-02   1.3431190e-02   4.8947032e-02
   0.0000000e+00  -6.4990376e-01   5.6325577e-01   7.3434817e-02   1.2884402e-02   4.1429565e-02
   0.0000000e+00  -6.4990376e-01   5.9332774e-01   9.0477242e-02   1.2681631e-02   3.2961224e-02
   0.0000000e+00  -6.4990376e-01   6.2221291e-01   1.0696839e-01   1.2838690e-02   2.4021017e-02
   0.0000000e+00  -6.4990376e-01   6.4990376e-01   1.1905963e-01   1.3200973e-02   1.5238917e-02
   0.0000000e+00  -6.4990376e-01   6.7639983e-01   1.2282828e-01   1.3451061e-02   7.3211711e-03
   0.0000000e+00  -6.4990376e-01   7.0170710e-01   1.1554600e-01   1.3200878e-02   9.0705097e-04
   0.0000000e+00  -6.4990376e-01   7.2583741e-01   9.6910907e-02   1.2141330e-02  -3.5969298e-03
   0.0000000e+00  -6.4990376e-01   7.4880783e-01   6.9603715e-02   1.0185915e-02  -6.1263620e-03
   0.0000000e+00  -6.4990376e-01   7.7064005e-01   3.8716809e-02   7.5332984e-03  -6.9573738e-03
   0.0000000e+00  -6.4990376e-01   7.9135972e-01   1.0162895e-02   4.6132843e-03  -6.5903162e-03
   0.0000000e+00  -6.4990376e-01   8.1099590e-01  -1.1274598e-02   1.9353242e-03  -5.5798091e-03
   0.0000000e+00  -6.4990376e-01   8.2958044e-01  -2.3358846e-02  -8.9853274e-05  -4.3840359e-03
   0.0000000e+00  -6.4990376e-01   8.4714748e-01  -2.6695885e-02  -1.2766863e-03  -3.2907643e-03
   0.0000000e+00  -6.4990376e-01   8.6373293e-01  -2.3910669e-02  -1.6881803e-03  -2.4200258e-03
   0.0000000e+00  -6.4990376e-01   8.7937402e-01  -1.8262672e-02  -1.5605527e-03  -1.7789913e-03
   0.0000000e+00  -6.4990376e-01   8.9410886e-01  -1.2413755e-02  -1.1795400e-03  -1.3215040e-03
   0.0000000e+00  -6.4990376e-01   9.0797606e-01  -7.8344045e-03  -7.7291715e-04  -9.9417895e-04
   0.0000000e+00  -6.4990376e-01   9.2101443e-01  -4.8756990e-03  -4.6216310e-04  -7.5342423e-04
   0.0000000e+00  -6.4990376e-01   9.3326267e-01  -3.2241918e-03  -2.7271367e-04  -5.7144034e-04
   0.0000000e+00  -6.4990376e-01   9.4475908e-01  -2.3685494e-03  -1.7655687e-04  -4.2860878e-04
   0.0000000e+00  -6.4990376e-01   9.5554139e-01  -1.8813302e-03  -1.3084998e-04  -3.1355249e-04
   0.0000000e+00  -6.4990376e-01   9.6564655e-01  -1.4874188e-03  -1.0018922e-04  -2.1581510e-04
   0.0000000e+00  -6.4990376e-01   9.7511059e-01  -1.0378124e-03  -5.9383682e-05  -1.3264433e-04
   0.0000000e+00  -6.4990376e-01   9.8396850e-01  -4.8895827e-04   1.0195845e-06  -6.2337493e-05
   0.0000000e+00  -6.4990376e-01   9.9225409e-01   1.5620675e-05   5.6778554e-05  -1.6441034e-05
   0.0000000e+00  -6.4990376e-01   1.0000000e+00   0.0000000e+00   0.0000000e+00   0.0000000e+00
   0.0000000e+00  -6.2221291e-01  -1.0000000e+00   0.0000000e+00   0.0000000e+00   0.0000000e+00
   0.0000000e+00  -6.2221291e-01  -9.9225409e-01  -2.6726632e-05   4.1301646e-05   1.4541501e-05
   0.0000000e+00  -6.2221291e-01  -9.8396850e-01  -5.6631761e-04  -5.7904024e-05   5.6409320e-05
   0.0000000e+00  -6.2221291e-01  -9.7511059e-01  -1.1572591e-03  -1.5623513e-04   1.2268191e-04
   0.0000000e+00  -6.2221291e-01  -9.6564655e-01  -1.6657703e-03  -2.2839988e-04   2.0096810e-04
   0.0000000e+00  -6.2221291e-01  -9.5554139e-01  -2.1469027e-03  -2.9470915e-04   2.9257155e-04
   0.0000000e+00  -6.2221291e-01  -9.4475908e-01  -2.7620675e-03  -3.9141448e-04   3.9801719e-04
   0.0000000e+00  -6.2221291e-01  -9.3326267e-01  -3.7997614e-03  -5.6162591e-04   5.2487122e-04
   0.0000000e+00  -6.2221291e-01  -9.2101443e-01  -5.6933183e-03  -8.4277042e-04   6.7899797e-04
   0.0000000e+00  -6.2221291e-01  -9.0797606e-01  -8.9449405e-03  -1.2324961e-03   8.7295503e-04
   0.0000000e+00  -6.2221291e-01  -8.9410886e-01  -1.3832301e-02  -1.6362933e-03   1.1272578e-03
   0.0000000e+00  -6.2221291e-01  -8.7937402e-01  -1.9924472e-02  -1.8243973e-03   1.4834180e-03
   0.0000000e+00  -6.2221291e-01  -8.6373293e-01  -2.5596819e-02  -1.4400899e-03   2.0041613e-03
   0.0000000e+00  -6.2221291e-01  -8.4714748e-01  -2.7928004e-02  -9.0535684e-05   2.7609825e-03
   0.0000000e+00  -6.2221291e-01  -8.2958044e-01  -2.3298091e-02   2.4939463e-03   3.7836902e-03
   0.0000000e+00  -6.2221291e-01  -8.1099590e-01  -8.7101558e-03   6.2929177e-03   4.9839795e-03
   0.0000000e+00  -6.2221291e-01  -7.9135972e-01   1.6633959e-02   1.0908957e-02   6.0736655e-03
   0.0000000e+00  -6.2221291e-01  -7.7064005e-01   5.0277217e-02   1.5620470e-02   6.5385628e-03
   0.0000000e+00  -6.2221291e-01  -7.4880783e-01   8.6666593e-02   1.9577389e-02   5.7122642e-03
   0.0000000e+00  -6.2221291e-01  -7.2583741e-01   1.1866803e-01   2.2069156e-02   2.9642190e-03
   0.0000000e+00  -6.2221291e-01  -7.0170710e-01   1.3988158e-01   2.2759249e-02  -2.0598814e-03
   0.0000000e+00  -6.2221291e-01  -6.7639983e-01   1.4673191e-01   2.1783698e-02  -9.2484010e-03
   0.0000000e+00  -6.2221291e-01  -6.4990376e-01   1.3942437e-01   1.9675410e-02  -1.7988335e-02
   0.0000000e+00  -6.2221291e-01  -6.2221291e-01   1.2144964e-01   1.7151120e-02  -2.7310737e-02
   0.0000000e+00  -6.2221291e-01  -5.9332774e-01   9.8056639e-02   1.4863567e-02  -3.6156124e-02
   0.0000000e+00  -6.2221291e-01  -5.6325577e-01   7.4495621e-02   1.3220984e-02  -4.3639060e-02
   0.0000000e+00  -6.2221291e-01  -5.3201207e-01   5.4739976e-02   1.2332788e-02  -4.9211638e-02
   0.0000000e+00  -6.2221291e-01  -4.9961977e-01   4.0966765e-02   1.2068133e-02  -5.2688463e-02
   0.0000000e+00  -6.2221291e-01  -4.6611039e-01   3.3687810e-02   1.2174196e-02  -5.4166990e-02
   0.0000000e+00  -6.2221291e-01  -4.3152416e-01   3.2229375e-02   1.2391101e-02  -5.3904834e-02
   0.0000000e+00  -6.2221291e-01  -3.9591017e-01   3.5286033e-02   1.2527478e-02  -5.2210467e-02
   0.0000000e+00  -6.2221291e-01  -3.5932641e-01   4.1374975e-02   1.2486279e-02  -4.9372979e-02
   0.0000000e+00  -6.2221291e-01  -3.2183967e-01   4.9132557e-02   1.2254245e-02  -4.5633144e-02
   0.0000000e+00  -6.2221291e-01  -2.8352524e-01   5.7458020e-02   1.1872648e-02  -4.1181386e-02
   0.0000000e+00  -6.2221291e-01  -2.4446655e-01   6.5548061e-02   1.1406772e-02  -3.6168427e-02
   0.0000000e+00  -6.2221291e-01  -2.0475452e-01   7.2865349e-02   1.0922536e-02  -3.0716808e-02
   0.0000000e+00  -6.2221291e-01  -1.6448690e-01   7.9080776e-02   1.0473813e-02  -2.4929450e-02
   0.0000000e+00  -6.2221291e-01  -1.2376733e-01   8.4010959e-02   1.0098225e-02  -1.8894080e-02
   0.0000000e+00  -6.2221291e-01  -8.2704342e-02   8.7565509e-02   9.8187514e-03  -1.2685792e-02
   0.0000000e+00  -6.2221291e-01  -4.1410268e-02   8.9706279e-02   9.6475288e-03  -6.3689546e-03
   0.0000000e+00  -6.2221291e-01   0.0000000e+00   9.0420763e-02   9.5899721e-03  -1.4136301e-13
   0.0000000e+00  -6.2221291e-01   4.1410268e-02   8.9706279e-02   9.6475288e-03   6.3689546e-03
   0.0000000e+00  -6.2221291e-01   8.2704342e-02   8.7565509e-02   9.8187514e-03   1.2685792e-02
   0.0000000e+00  -6.2221291e-01   1.2376733e-01   8.4010959e-02   1.0098225e-02   1.8894080e-02
   0.0000000e+00  -6.2221291e-01   1.6448690e-01   7.9080776e-02   1.0473813e-02   2.4929450e-02
   0.0000000e+00  -6.2221291e-01   2.0475452e-01   7.2865349e-02   1.0922536e-02   3.0716808e-02
   0.0000000e+00  -6.2221291e-01   2.4446655e-01   6.5548061e-02   1.1406772e-02   3.6168427e-02
   0.0000000e+00  -6.2221291e-01   2.8352524e-01   5.7458020e-02   1.1872648e-02   4.1181386e-02
   0.0000000e+00  -6.2221291e-01   3.2183967e-01   4.9132557e-02   1.2254245e-02   4.5633144e-02
   0.0000000e+00  -6.2221291e-01   3.5932641e-01   4.1374975e-02   1.2486279e-02   4.9372979e-02
   0.0000000e+00  -6.2221291e-01   3.9591017e-01   3.5286033e-02   1.2527478e-02   5.2210467e-02
   0.0000000e+00  -6.2221291e-01   4.3152416e-01   3.2229375e-02   1.2391101e-02   5.3904834e-02
   0.0000000e+00  -6.2221291e-01   4.6611039e-01   3.3687810e-02   1.2174196e-02   5.4166990e-02
   0.0000000e+00  -6.2221291e-01   4.9961977e-01   4.0966765e-02   1.2068133e-02   5.2688463e-02
   0.0000000e+00  -6.2221291e-01   5.3201207e-01   5.4739976e-02   1.2332788e-02   4.9211638e-02
   0.0000000e+00  -6.2221291e-01   5.6325577e-01   7.4495621e-02   1.3220984e-02   4.3639060e-02
   0.0000000e+00  -6.2221291e-01   5.9332774e-01   9.8056639e-02   1.4863567e-02   3.6156124e-02
   0.0000000e+00  -6.2221291e-01   6.2221291e-01   1.2144964e-01   1.7151120e-02   2.7310737e-02
   0.0000000e+00  -6.2221291e-01   6.4990376e-01   1.3942437e-01   1.9675410e-02   1.7988335e-02
   0.0000000e+00  -6.2221291e-01   6.7639983e-01   1.4673191e-01   2.1783698e-02   9.2484010e-03
   0.0000000e+00  -6.2221291e-01   7.0170710e-01   1.3988158e-01   2.2759249e-02   2.0598814e-03
   0.0000000e+00  -6.2221291e-01   7.2583741e-01   1.1866803e-01   2.2069156e-02  -2.9642190e-03
   0.0000000e+00  -6.2221291e-01   7.4880783e-01   8.6666593e-02   1.9577389e-02  -5.7122642e-03
   0.0000000e+00  -6.2221291e-01   7.7064005e-01   5.0277217e-02   1.5620470e-02  -6.5385628e-03
   0.0000000e+00  -6.2221291e-01   7.9135972e-01   1.6633959e-02   1.0908957e-02  -6.0736655e-03
   0.0000000e+00  -6.2221291e-01   8.1099590e-01  -8.7101558e-03   6.2929177e-03  -4.9839795e-03
   0.0000000e+00  -6.2221291e-01   8.2958044e-01  -2.3298091e-02   2.4939463e-03  -3.7836902e-03
   0.0000000e+00  -6.2221291e-01   8.4714748e-01  -2.7928004e-02  -9.0535684e-05  -2.7609825e-03
   0.0000000e+00  -6.2221291e-01   8.6373293e-01  -2.5596819e-02  -1.4400899e-03  -2.0041613e-03
   0.0000000e+00  -6.2221291e-01   8.7937402e-01  -1.9924472e-02  -1.8243973e-03  -1.4834180e-03
   0.0000000e+00  -6.2221291e-01   8.9410886e-01  -1.3832301e-02  -1.6362933e-03  -1.1272578e-03
   0.0000000e+00  -6.2221291e-01   9.0797606e-01  -8.9449405e-03  -1.2324961e-03  -8.7295503e-04
   0.0000000e+00  -6.2221291e-01   9.2101443e-01  -5.6933183e-03  -8.4277042e-04  -6.7899797e-04
   0.0000000e+00  -6.2221291e-01   9.3326267e-01  -3.7997614e-03  -5.6162591e-04  -5.2487122e-04
   0.0000000e+00  -6.2221291e-01   9.4475908e-01  -2.7620675e-03  -3.9141448e-04  -3.9801719e-04
   0.0000000e+00  -6.2221291e-01   9.5554139e-01  -2.1469027e-03  -2.9470915e-04  -2.9257155e-04
   0.0000000e+00  -6.2221291e-01   9.6564655e-01  -1.6657703e-03  -2.2839988e-04  -2.0096810e-04
   0.0000000e+00  -6.2221291e-01   9.7511059e-01  -1.1572591e-03  -1.5623513e-04  -1.2268191e-04
   0.0000000e+00  -6.2221291e-01   9.8396850e-01  -5.6631761e-04  -5.7904024e-05  -5.6409320e-05
   0.0000000e+00  -6.2221291e-01   9.9225409e-01  -2.6726632e-05   4.1301646e-05  -1.4541501e-05
   0.0000000e+00  -6.2221291e-01   1.0000000e+00   0.0000000e+00   0.0000000e+00   0.0000000e+00
   0.0000000e+00  -5.9332774e-01  -1.0000000e+00   0.0000000e+00   0.0000000e+00   0.0000000e+00
   0.0000000e+00  -5.9332774e-01  -9.9225409e-01  -6.1608500e-05   3.7810846e-05   1.2889969e-05
   0.0000000e+00  -5.9332774e-01  -9.8396850e-01  -6.1337736e-04  -1.0027576e-04   5.0309948e-05
   0.0000000e+00  -5.9332774e-01  -9.7511059e-01  -1.2087062e-03  -2.3372925e-04   1.1003060e-04
   0.0000000e+00  -5.9332774e-01  -9.6564655e-01  -1.7280018e-03  -3.3249958e-04   1.8017318e-04
   0.0000000e+00  -5.9332774e-01  -9.5554139e-01  -2.2311451e-03  -4.2534514e-04   2.6135549e-04
   0.0000000e+00  -5.9332774e-01  -9.4475908e-01  -2.8719828e-03  -5.5609483e-04   3.5247252e-04
   0.0000000e+00  -5.9332774e-01  -9.3326267e-01  -3.9168903e-03  -7.7122428e-04   4.5777121e-04
   0.0000000e+00  -5.9332774e-01  -9.2101443e-01  -5.7673256e-03  -1.0985991e-03   5.7823363e-04
   0.0000000e+00  -5.9332774e-01  -9.0797606e-01  -8.9038423e-03  -1.5053596e-03   7.2060811e-04
   0.0000000e+00  -5.9332774e-01  -8.9410886e-01  -1.3625799e-02  -1.8350273e-03   9.0267079e-04
   0.0000000e+00  -5.9332774e-01  -8.7937402e-01  -1.9586644e-02  -1.7648529e-03   1.1735712e-03
   0.0000000e+00  -5.9332774e-01  -8.6373293e-01  -2.5275102e-02  -8.2731552e-04   1.6248963e-03
   0.0000000e+00  -5.9332774e-01  -8.4714748e-01  -2.7804850e-02   1.4667926e-03   2.3864471e-03
   0.0000000e+00  -5.9332774e-01  -8.2958044e-01  -2.3373932e-02   5.4279151e-03   3.5739061e-03
   0.0000000e+00  -5.9332774e-01  -8.1099590e-01  -8.5194605e-03   1.0979665e-02   5.1905091e-03
   0.0000000e+00  -5.9332774e-01  -7.9135972e-01   1.8193225e-02   1.7548880e-02   7.0029168e-03
   0.0000000e+00  -5.9332774e-01  -7.7064005e-01   5.4802257e-02   2.4123898e-02   8.4631467e-03
   0.0000000e+00  -5.9332774e-01  -7.4880783e-01   9.5723253e-02   2.9494226e-02   8.7484965e-03
   0.0000000e+00  -5.9332774e-01  -7.2583741e-01   1.3303497e-01   3.2596987e-02   6.9634316e-03
   0.0000000e+00  -5.9332774e-01  -7.0170710e-01   1.5891609e-01   3.2849571e-02   2.4579441e-03
   0.0000000e+00  -5.9332774e-01  -6.7639983e-01   1.6822175e-01   3.0333354e-02  -4.8601639e-03
   0.0000000e+00  -5.9332774e-01  -6.4990376e-01   1.6007383e-01   2.5754915e-02  -1.4375263e-02
   0.0000000e+00  -5.9332774e-01  -6.2221291e-01   1.3781889e-01   2.0197303e-02  -2.4867464e-02
   0.0000000e+00  -5.9332774e-01  -5.9332774e-01   1.0753851e-01   1.4771868e-02  -3.4842114e-02
   0.0000000e+00  -5.9332774e-01  -5.6325577e-01   7.5920650e-02   1.0310406e-02  -4.2943446e-02
   0.0000000e+00  -5.9332774e-01  -5.3201207e-01   4.8421421e-02   7.2074713e-03  -4.8283819e-02
   0.0000000e+00  -5.9332774e-01  -4.9961977e-01   2.8272517e-02   5.4344796e-03  -5.0578757e-02
   0.0000000e+00  -5.9332774e-01  -4.6611039e-01   1.6397656e-02   4.6776553e-03  -5.0082617e-02
   0.0000000e+00  -5.9332774e-01  -4.3152416e-01   1.1948581e-02   4.5143516e-03  -4.7396675e-02
   0.0000000e+00  -5.9332774e-01  -3.9591017e-01   1.3086452e-02   4.5598476e-03  -4.3247945e-02
   0.0000000e+00  -5.9332774e-01  -3.5932641e-01   1.7703099e-02   4.5484201e-03  -3.8312117e-02
   0.0000000e+00  -5.9332774e-01  -3.2183967e-01   2.3925228e-02   4.3512717e-03  -3.3113844e-02
   0.0000000e+00  -5.9332774e-01  -2.8352524e-01   3.0363802e-02   3.9509663e-03  -2.7998777e-02
   0.0000000e+00  -5.9332774e-01  -2.4446655e-01   3.6159810e-02   3.3993000e-03  -2.3154060e-02
   0.0000000e+00  -5.9332774e-01  -2.0475452e-01   4.0902595e-02   2.7768024e-03  -1.8649452e-02
   0.0000000e+00  -5.9332774e-01  -1.6448690e-01   4.4497990e-02   2.1645527e-03  -1.4479967e-02
   0.0000000e+00  -5.9332774e-01  -1.2376733e-01   4.7034512e-02   1.6290371e-03  -1.0599179e-02
   0.0000000e+00  -5.9332774e-01  -8.2704342e-02   4.8675844e-02   1.2177453e-03  -6.9412871e-03
   0.0000000e+00  -5.9332774e-01  -4.1410268e-02   4.9584192e-02   9.6049329e-04  -3.4331780e-03
   0.0000000e+00  -5.9332774e-01   0.0000000e+00   4.9873519e-02   8.7312365e-04  -2.5584438e-14
   0.0000000e+00  -5.9332774e-01   4.1410268e-02   4.9584192e-02   9.6049329e-04   3.4331780e-03
   0.0000000e+00  -5.9332774e-01   8.2704342e-02   4.8675844e-02   1.2177453e-03   6.9412871e-03
   0.0000000e+00  -5.9332774e-01   1.2376733e-01   4.7034512e-02   1.6290371e-03   1.0599179e-02
   0.0000000e+00  -5.9332774e-01   1.6448690e-01   4.4497990e-02   2.1645527e-03   1.4479967e-02
   0.0000000e+00  -5.9332774e-01   2.0475452e-01   4.0902595e-02   2.7768024e-03   1.8649452e-02
   0.0000000e+00  -5.9332774e-01   2.4446655e-01   3.6159810e-02   3.3993000e-03   2.3154060e-02
   0.0000000e+00  -5.9332774e-01   2.8352524e-01   3.0363802e-02   3.9509663e-03   2.7998777e-02
   0.0000000e+00  -5.9332774e-01   3.2183967e-01   2.3925228e-02   4.3512717e-03   3.3113844e-02
   0.0000000e+00  -5.9332774e-01   3.5932641e-01   1.7703099e-02   4.5484201e-03   3.8312117e-02
   0.0000000e+00  -5.9332774e-01   3.9591017e-01   1.3086452e-02   4.5598476e-03   4.3247945e-02
   0.0000000e+00  -5.9332774e-01   4.3152416e-01   1.1948581e-02   4.5143516e-03   4.7396675e-02
   0.0000000e+00  -5.9332774e-01   4.6611039e-01   1.6397656e-02   4.6776553e-03   5.0082617e-02
   0.0000000e+00  -5.9332774e-01   4.9961977e-01   2.8272517e-02   5.4344796e-03   5.0578757e-02
   0.0000000e+00  -5.9332774e-01   5.3201207e-01   4.8421421e-02   7.2074713e-03   4.8283819e-02
   0.0000000e+00  -5.9332774e-01   5.6325577e-01   7.5920650e-02   1.0310406e-02   4.2943446e-02
   0.0000000e+00  -5.9332774e-01   5.9332774e-01   1.0753851e-01   1.4771868e-02   3.4842114e-02
   0.0000000e+00  -5.9332774e-01   6.2221291e-01   1.3781889e-01   2.0197303e-02   2.4867464e-02
   0.0000000e+00  -5.9332774e-01   6.4990376e-01   1.6007383e-01   2.5754915e-02   1.4375263e-02
   0.0000000e+00  -5.9332774e-01   6.7639983e-01   1.6822175e-01   3.0333354e-02   4.8601639e-03
   0.0000000e+00  -5.9332774e-01   7.0170710e-01   1.5891609e-01   3.2849571e-02  -2.4579441e-03
   0.0000000e+00  -5.9332774e-01   7.2583741e-01   1.3303497e-01   3.2596987e-02  -6.9634316e-03
   0.0000000e+00  -5.9332774e-01   7.4880783e-01   9.5723253e-02   2.9494226e-02  -8.7484965e-03
   0.0000000e+00  -5.9332774e-01   7.7064005e-01   5.4802257e-02   2.4123898e-02  -8.4631467e-03
   0.0000000e+00  -5.9332774e-01   7.9135972e-01   1.8193225e-02   1.7548880e-02  -7.0029168e-03
   0.0000000e+00  -5.9332774e-01   8.1099590e-01  -8.5194605e-03   1.0979665e-02  -5.1905091e-03
   0.0000000e+00  -5.9332774e-01   8.2958044e-01  -2.3373932e-02   5.4279151e-03  -3.5739061e-03
   0.0000000e+00  -5.9332774e-01   8.4714748e-01  -2.7804850e-02   1.4667926e-03  -2.3864471e-03
   0.0000000e+00  -5.9332774e-01   8.6373293e-01  -2.5275102e-02  -8.2731552e-04  -1.6248963e-03
   0.0000000e+00  -5.9332774e-01   8.7937402e-01  -1.9586644e-02  -1.7648529e-03  -1.1735712e-03
   0.0000000e+00  -5.9332774e-01   8.9410886e-01  -1.3625799e-02  -1.8350273e-03  -9.0267079e-04
   0.0000000e+00  -5.9332774e-01   9.0797606e-01  -8.9038423e-03  -1.5053596e-03  -7.2060811e-04
   0.0000000e+00  -5.9332774e-01   9.2101443e-01  -5.7673256e-03  -1.0985991e-03  -5.7823363e-04
   0.0000000e+00  -5.9332774e-01   9.3326267e-01  -3.9168903e-03  -7.7122428e-04  -4.5777121e-04
   0.0000000e+00  -5.9332774e-01   9.4475908e-01  -2.8719828e-03  -5.5609483e-04  -3.5247252e-04
   0.0000000e+00  -5.9332774e-01   9.5554139e-01  -2.2311451e-03  -4.2534514e-04  -2.6135549e-04
   0.0000000e+00  -5.9332774e-01   9.6564655e-01  -1.7280018e-03  -3.3249958e-04  -1.8017318e-04
   0.0000000e+00  -5.9332774e-01   9.7511059e-01  -1.2087062e-03  -2.3372925e-04  -1.1003060e-04
   0.0000000e+00  -5.9332774e-01   9.8396850e-01  -6.1337736e-04  -1.0027576e-04  -5.0309948e-05
   0.0000000e+00  -5.9332774e-01   9.9225409e-01  -6.1608500e-05   3.7810846e-05  -1.2889969e-05
   0.0000000e+00  -5.9332774e-01   1.0000000e+00   0.0000000e+00   0.0000000e+00   0.0000000e+00
   0.0000000e+00  -5.6325577e-01  -1.0000000e+00   0.0000000e+00   0.0000000e+00   0.0000000e+00
   0.0000000e+00  -5.6325577e-01  -9.9225409e-01  -8.6062187e-05   4.5333692e-05   1.2208374e-05
   0.0000000e+00  -5.6325577e-01  -9.8396850e-01  -6.2358818e-04  -1.2256187e-04   4.6380225e-05
   0.0000000e+00  -5.6325577e-01  -9.7511059e-01  -1.1785539e-03  -2.8394943e-04   9.8851127e-05
   0.0000000e+00  -5.6325577e-01  -9.6564655e-01  -1.6501115e-03  -4.0128708e-04   1.5985609e-04
   0.0000000e+00  -5.6325577e-01  -9.5554139e-01  -2.0980244e-03  -5.0842953e-04   2.2924808e-04
   0.0000000e+00  -5.6325577e-01  -9.4475908e-01  -2.6533519e-03  -6.5318451e-04   3.0570421e-04
   0.0000000e+00  -5.6325577e-01  -9.3326267e-01  -3.5319422e-03  -8.8277160e-04   3.9062364e-04
   0.0000000e+00  -5.6325577e-01  -9.2101443e-01  -5.0732659e-03  -1.2171342e-03   4.8200431e-04
   0.0000000e+00  -5.6325577e-01  -9.0797606e-01  -7.7258517e-03  -1.6039106e-03   5.8268523e-04
   0.0000000e+00  -5.6325577e-01  -8.9410886e-01  -1.1860030e-02  -1.8488782e-03   7.1107812e-04
   0.0000000e+00  -5.6325577e-01  -8.7937402e-01  -1.7363450e-02  -1.5717092e-03   9.2831495e-04
   0.0000000e+00  -5.6325577e-01  -8.6373293e-01  -2.3106100e-02  -2.2892110e-04   1.3631093e-03
   0.0000000e+00  -5.6325577e-01  -8.4714748e-01  -2.6578380e-02   2.7509474e-03   2.2198064e-03
   0.0000000e+00  -5.6325577e-01  -8.2958044e-01  -2.4088355e-02   7.7463407e-03   3.7319711e-03
   0.0000000e+00  -5.6325577e-01  -8.1099590e-01  -1.1767927e-02   1.4702363e-02   6.0475547e-03
   0.0000000e+00  -5.6325577e-01  -7.9135972e-01   1.2787212e-02   2.2984524e-02   9.0594541e-03
   0.0000000e+00  -5.6325577e-01  -7.7064005e-01   4.8875106e-02   3.1405370e-02   1.2253466e-02
   0.0000000e+00  -5.6325577e-01  -7.4880783e-01   9.1907928e-02   3.8457436e-02   1.4671509e-02
   0.0000000e+00  -5.6325577e-01  -7.2583741e-01   1.3410718e-01   4.2694556e-02   1.5073682e-02
   0.0000000e+00  -5.6325577e-01  -7.0170710e-01   1.6664440e-01   4.3149888e-02   1.2298605e-02
   0.0000000e+00  -5.6325577e-01  -6.7639983e-01   1.8244212e-01   3.9637676e-02   5.7124766e-03
   0.0000000e+00  -5.6325577e-01  -6.4990376e-01   1.7846124e-01   3.2824095e-02  -4.4443080e-03
   0.0000000e+00  -5.6325577e-01  -6.2221291e-01   1.5650334e-01   2.4026714e-02  -1.6989154e-02
   0.0000000e+00  -5.6325577e-01  -5.9332774e-01   1.2229399e-01   1.4821463e-02  -3.0068122e-02
   0.0000000e+00  -5.6325577e-01  -5.6325577e-01   8.3398323e-02   6.6067194e-03  -4.1665486e-02
   0.0000000e+00  -5.6325577e-01  -5.3201207e-01   4.6938807e-02   2.8651934e-04  -5.0145029e-02
   0.0000000e+00  -5.6325577e-01  -4.9961977e-01   1.7941490e-02  -3.8414342e-03  -5.4619760e-02
   0.0000000e+00  -5.6325577e-01  -4.6611039e-01  -1.3125436e-03  -5.9976105e-03  -5.5047083e-02
   0.0000000e+00  -5.6325577e-01  -4.3152416e-01  -1.1028306e-02  -6.7145410e-03  -5.2072000e-02
   0.0000000e+00  -5.6325577e-01  -3.9591017e-01  -1.3084775e-02  -6.6094644e-03  -4.6727867e-02
   0.0000000e+00  -5.6325577e-01  -3.5932641e-01  -1.0080873e-02  -6.2126277e-03  -4.0122399e-02
   0.0000000e+00  -5.6325577e-01  -3.2183967e-01  -4.5413098e-03  -5.8800198e-03  -3.3202790e-02
   0.0000000e+00  -5.6325577e-01  -2.8352524e-01   1.5656040e-03  -5.7842294e-03  -2.6636199e-02
   0.0000000e+00  -5.6325577e-01  -2.4446655e-01   6.9986163e-03  -5.9530120e-03  -2.0794447e-02
   0.0000000e+00  -5.6325577e-01  -2.0475452e-01   1.1183926e-02  -6.3256158e-03  -1.5805004e-02
   0.0000000e+00  -5.6325577e-01  -1.6448690e-01   1.4039029e-02  -6.8034631e-03  -1.1628451e-02
   0.0000000e+00  -5.6325577e-01  -1.2376733e-01   1.5768415e-02  -7.2858854e-03  -8.1321701e-03
   0.0000000e+00  -5.6325577e-01  -8.2704342e-02   1.6688690e-02  -7.6892259e-03  -5.1453474e-03
   0.0000000e+00  -5.6325577e-01  -4.1410268e-02   1.7101325e-02  -7.9541881e-03  -2.4911986e-03
   0.0000000e+00  -5.6325577e-01   0.0000000e+00   1.7214428e-02  -8.0462398e-03  -1.6270768e-14
   0.0000000e+00  -5.6325577e-01   4.1410268e-02   1.7101325e-02  -7.9541881e-03   2.4911986e-03
   0.0000000e+00  -5.6325577e-01   8.2704342e-02   1.6688690e-02  -7.6892259e-03   5.1453474e-03
   0.0000000e+00  -5.6325577e-01   1.2376733e-01   1.5768415e-02  -7.2858854e-03   8.1321701e-03
   0.0000000e+00  -5.6325577e-01   1.6448690e-01   1.4039029e-02  -6.8034631e-03   1.1628451e-02
   0.0000000e+00  -5.6325577e-01   2.0475452e-01   1.1183926e-02  -6.3256158e-03   1.5805004e-02
   0.0000000e+00  -5.6325577e-01   2.4446655e-01   6.9986163e-03  -5.9530120e-03   2.0794447e-02
   0.0000000e+00  -5.6325577e-01   2.8352524e-01   1.5656040e-03  -5.7842294e-03   2.6636199e-02
   0.0000000e+00  -5.6325577e-01   3.2183967e-01  -4.5413098e-03  -5.8800198e-03   3.3202790e-02
   0.0000000e+00  -5.6325577e-01   3.5932641e-01  -1.0080873e-02  -6.2126277e-03   4.0122399e-02
   0.0000000e+00  -5.6325577e-01   3.9591017e-01  -1.3084775e-02  -6.6094644e-03   4.6727867e-02
   0.0000000e+00  -5.6325577e-01   4.3152416e-01  -1.1028306e-02  -6.7145410e-03   5.2072000e-02
   0.0000000e+00  -5.6325577e-01   4.6611039e-01  -1.3125436e-03  -5.9976105e-03   5.5047083e-02
   0.0000000e+00  -5.6325577e-01   4.9961977e-01   1.7941490e-02  -3.8414342e-03   5.4619760e-02
   0.0000000e+00  -5.6325577e-01   5.3201207e-01   4.6938807e-02   2.8651934e-04   5.0145029e-02
   0.0000000e+00  -5.6325577e-01   5.6325577e-01   8.3398323e-02   6.6067194e-03   4.1665486e-02
   0.0000000e+00  -5.6325577e-01   5.9332774e-01   1.2229399e-01   1.4821463e-02   3.0068122e-02
   0.0000000e+00  -5.6325577e-01   6.2221291e-01   1.5650334e-01   2.4026714e-02   1.6989154e-02
   0.0000000e+00  -5.6325577e-01   6.4990376e-01   1.7846124e-01   3.2824095e-02   4.4443080e-03
   0.0000000e+00  -5.6325577e-01   6.7639983e-01   1.8244212e-01   3.9637676e-02  -5.7124766e-03
   0.0000000e+00  -5.6325577e-01   7.0170710e-01   1.6664440e-01   4.3149888e-02  -1.2298605e-02
   0.0000000e+00  -5.6325577e-01   7.2583741e-01   1.3410718e-01   4.2694556e-02  -1.5073682e-02
   0.0000000e+00  -5.6325577e-01   7.4880783e-01   9.1907928e-02   3.8457436e-02  -1.4671509e-02
   0.0000000e+00  -5.6325577e-01   7.7064005e-01   4.8875106e-02   3.1405370e-02  -1.2253466e-02
   0.0000000e+00  -5.6325577e-01   7.9135972e-01   1.2787212e-02   2.2984524e-02  -9.0594541e-03
   0.0000000e+00  -5.6325577e-01   8.1099590e-01  -1.1767927e-02   1.4702363e-02  -6.0475547e-03
   0.0000000e+00  -5.6325577e-01   8.2958044e-01  -2.4088355e-02   7.7463407e-03  -3.7319711e-03
   0.0000000e+00  -5.6325577e-01   8.4714748e-01  -2.6578380e-02   2.7509474e-03  -2.2198064e-03
   0.0000000e+00  -5.6325577e-01   8.6373293e-01  -2.3106100e-02  -2.2892110e-04  -1.3631093e-03
   0.0000000e+00  -5.6325577e-01   8.7937402e-01  -1.7363450e-02  -1.5717092e-03  -9.2831495e-04
   0.0000000e+00  -5.6325577e-01   8.9410886e-01  -1.1860030e-02  -1.8488782e-03  -7.1107812e-04
   0.0000000e+00  -5.6325577e-01   9.0797606e-01  -7.7258517e-03  -1.6039106e-03  -5.8268523e-04
   0.0000000e+00  -5.6325577e-01   9.2101443e-01  -5.0732659e-03  -1.2171342e-03  -4.8200431e-04
   0.0000000e+00  -5.6325577e-01   9.3326267e-01  -3.5319422e-03  -8.8277160e-04  -3.9062364e-04
   0.0000000e+00  -5.6325577e-01   9.4475908e-01  -2.6533519e-03  -6.5318451e-04  -3.0570421e-04
   0.0000000e+00  -5.6325577e-01   9.5554139e-01  -2.0980244e-03  -5.0842953e-04  -2.2924808e-04
   0.0000000e+00  -5.6325577e-01   9.6564655e-01  -1.6501115e-03  -4.0128708e-04  -1.5985609e-04
   0.0000000e+00  -5.6325577e-01   9.7511059e-01  -1.1785539e-03  -2.8394943e-04  -9.8851127e-05
   0.0000000e+00  -5.6325577e-01   9.8396850e-01  -6.2358818e-04  -1.2256187e-04  -4.6380225e-05
   0.0000000e+00  -5.6325577e-01   9.9225409e-01  -8.6062187e-05   4.5333692e-05  -1.2208374e-05
   0.0000000e+00  -5.6325577e-01   1.0000000e+00   0.0000000e+00   0.0000000e+00   0.0000000e+00
   0.0000000e+00  -5.3201207e-01  -1.0000000e+00   0.0000000e+00   0.0000000e+00   0.0000000e+00
   0.0000000e+00  -5.3201207e-01  -9.9225409e-01  -1.0139741e-04   5.8803787e-05   1.2796296e-05
   0.0000000e+00  -5.3201207e-01  -9.8396850e-01  -6.0220297e-04  -1.2728830e-04   4.5793191e-05
   0.0000000e+00  -5.3201207e-01  -9.7511059e-01  -1.0776469e-03  -3.0650942e-04   9.1718248e-05
   0.0000000e+00  -5.3201207e-01  -9.6564655e-01  -1.4503322e-03  -4.3330234e-04   1.4430945e-04
   0.0000000e+00  -5.3201207e-01  -9.5554139e-01  -1.7789494e-03  -5.4315447e-04   2.0268685e-04
   0.0000000e+00  -5.3201207e-01  -9.4475908e-01  -2.1651429e-03  -6.8470829e-04   2.6690724e-04
   0.0000000e+00  -5.3201207e-01  -9.3326267e-01  -2.7573524e-03  -9.0484003e-04   3.3634233e-04
   0.0000000e+00  -5.3201207e-01  -9.2101443e-01  -3.8098406e-03  -1.2211729e-03   4.0800081e-04
   0.0000000e+00  -5.3201207e-01  -9.0797606e-01  -5.7170986e-03  -1.5795528e-03   4.8185398e-04
   0.0000000e+00  -5.3201207e-01  -8.9410886e-01  -8.9250428e-03  -1.7825377e-03   5.7684755e-04
   0.0000000e+00  -5.3201207e-01  -8.7937402e-01  -1.3627255e-02  -1.4409342e-03   7.6196412e-04
   0.0000000e+00  -5.3201207e-01  -8.6373293e-01  -1.9260713e-02   1.5039943e-05   1.1953485e-03
   0.0000000e+00  -5.3201207e-01  -8.4714748e-01  -2.4009399e-02   3.2130572e-03   2.1483086e-03
   0.0000000e+00  -5.3201207e-01  -8.2958044e-01  -2.4684983e-02   8.6250588e-03   3.9773943e-03
   0.0000000e+00  -5.3201207e-01  -8.1099590e-01  -1.7331539e-02   1.6314158e-02   7.0112908e-03
   0.0000000e+00  -5.3201207e-01  -7.9135972e-01   1.4056360e-03   2.5749410e-02   1.1353724e-02
   0.0000000e+00  -5.3201207e-01  -7.7064005e-01   3.2558517e-02   3.5768615e-02   1.6657504e-02
   0.0000000e+00  -5.3201207e-01  -7.4880783e-01   7.3536564e-02   4.4744639e-02   2.1978266e-02
   0.0000000e+00  -5.3201207e-01  -7.2583741e-01   1.1800685e-01   5.0929508e-02   2.5824679e-02
   0.0000000e+00  -5.3201207e-01  -7.0170710e-01   1.5728031e-01   5.2900080e-02   2.6468948e-02
   0.0000000e+00  -5.3201207e-01  -6.7639983e-01   1.8282323e-01   4.9965308e-02   2.2464935e-02
   0.0000000e+00  -5.3201207e-01  -6.4990376e-01   1.8893443e-01   4.2398067e-02   1.3201370e-02
   0.0000000e+00  -5.3201207e-01  -6.2221291e-01   1.7448694e-01   3.1389668e-02  -7.4400317e-04
   0.0000000e+00  -5.3201207e-01  -5.9332774e-01   1.4307178e-01   1.8734402e-02  -1.7624668e-02
   0.0000000e+00  -5.3201207e-01  -5.6325577e-01   1.0161170e-01   6.3496708e-03  -3.4941801e-02
   0.0000000e+00  -5.3201207e-01  -5.3201207e-01   5.8145526e-02  -4.1924752e-03  -5.0102506e-02
   0.0000000e+00  -5.3201207e-01  -4.9961977e-01   1.9670137e-02  -1.1972555e-02  -6.1071558e-02
   0.0000000e+00  -5.3201207e-01  -4.6611039e-01  -9.2823867e-03  -1.6794444e-02  -6.6792949e-02
   0.0000000e+00  -5.3201207e-01  -4.3152416e-01  -2.7084069e-02  -1.9048790e-02  -6.7277790e-02
   0.0000000e+00  -5.3201207e-01  -3.9591017e-01  -3.4591945e-02  -1.9458809e-02  -6.3393812e-02
   0.0000000e+00  -5.3201207e-01  -3.5932641e-01  -3.4232754e-02  -1.8818039e-02  -5.6487343e-02
   0.0000000e+00  -5.3201207e-01  -3.2183967e-01  -2.8988654e-02  -1.7796037e-02  -4.7990095e-02
   0.0000000e+00  -5.3201207e-01  -2.8352524e-01  -2.1593059e-02  -1.6844180e-02  -3.9123426e-02
   0.0000000e+00  -5.3201207e-01  -2.4446655e-01  -1.4072566e-02  -1.6188510e-02  -3.0746164e-02
   0.0000000e+00  -5.3201207e-01  -2.0475452e-01  -7.6268800e-03  -1.5877660e-02  -2.3332661e-02
   0.0000000e+00  -5.3201207e-01  -1.6448690e-01  -2.7408257e-03  -1.5849484e-02  -1.7035748e-02
   0.0000000e+00  -5.3201207e-01  -1.2376733e-01   5.9123468e-04  -1.5992670e-02  -1.1783798e-02
   0.0000000e+00  -5.3201207e-01  -8.2704342e-02   2.6288855e-03  -1.6190997e-02  -7.3740135e-03
   0.0000000e+00  -5.3201207e-01  -4.1410268e-02   3.6893938e-03  -1.6350014e-02  -3.5415547e-03
   0.0000000e+00  -5.3201207e-01   0.0000000e+00   4.0135419e-03  -1.6409789e-02  -6.2638359e-14
   0.0000000e+00  -5.3201207e-01   4.1410268e-02   3.6893938e-03  -1.6350014e-02   3.5415547e-03
   0.0000000e+00  -5.3201207e-01   8.2704342e-02   2.6288855e-03  -1.6190997e-02   7.3740135e-03
   0.0000000e+00  -5.3201207e-01   1.2376733e-01   5.9123468e-04  -1.5992670e-02   1.1783798e-02
   0.0000000e+00  -5.3201207e-01   1.6448690e-01  -2.7408257e-03  -1.5849484e-02   1.7035748e-02
   0.0000000e+00  -5.3201207e-01   2.0475452e-01  -7.6268800e-03  -1.5877660e-02   2.3332661e-02
   0.0000000e+00  -5.3201207e-01   2.4446655e-01  -1.4072566e-02  -1.6188510e-02   3.0746164e-02
   0.0000000e+00  -5.3201207e-01   2.8352524e-01  -2.1593059e-02  -1.6844180e-02   3.9123426e-02
   0.0000000e+00  -5.3201207e-01   3.2183967e-01  -2.8988654e-02  -1.7796037e-02   4.7990095e-02
   0.0000000e+00  -5.3201207e-01   3.5932641e-01  -3.4232754e-02  -1.8818039e-02   5.6487343e-02
   0.0000000e+00  -5.3201207e-01   3.9591017e-01  -3.4591945e-02  -1.9458809e-02   6.3393812e-02
   0.0000000e+00  -5.3201207e-01   4.3152416e-01  -2.7084069e-02  -1.9048790e-02   6.7277790e-02
   0.0000000e+00  -5.3201207e-01   4.6611039e-01  -9.2823867e-03  -1.6794444e-02   6.6792949e-02
   0.0000000e+00  -5.3201207e-01   4.9961977e-01   1.9670137e-02  -1.1972555e-02   6.1071558e-02
   0.0000000e+00  -5.3201207e-01   5.3201207e-01   5.8145526e-02  -4.1924752e-03   5.0102506e-02
   0.0000000e+00  -5.3201207e-01   5.6325577e-01   1.0161170e-01   6.3496708e-03   3.4941801e-02
   0.0000000e+00  -5.3201207e-01   5.9332774e-01   1.4307178e-01   1.8734402e-02   1.7624668e-02
   0.0000000e+00  -5.3201207e-01   6.2221291e-01   1.7448694e-01   3.1389668e-02   7.4400317e-04
   0.0000000e+00  -5.3201207e-01   6.4990376e-01   1.8893443e-01   4.2398067e-02  -1.3201370e-02
   0.0000000e+00  -5.3201207e-01   6.7639983e-01   1.8282323e-01   4.9965308e-02  -2.2464935e-02
   0.0000000e+00  -5.3201207e-01   7.0170710e-01   1.5728031e-01   5.2900080e-02  -2.6468948e-02
   0.0000000e+00  -5.3201207e-01   7.2583741e-01   1.1800685e-01   5.0929508e-02  -2.5824679e-02
   0.0000000e+00  -5.3201207e-01   7.4880783e-01   7.3536564e-02   4.4744639e-02  -2.1978266e-02
   0.0000000e+00  -5.3201207e-01   7.7064005e-01   3.2558517e-02   3.5768615e-02  -1.6657504e-02
   0.0000000e+00  -5.3201207e-01   7.9135972e-01   1.4056360e-03   2.5749410e-02  -1.1353724e-02
   0.0000000e+00  -5.3201207e-01   8.1099590e-01  -1.7331539e-02   1.6314158e-02  -7.0112908e-03
   0.0000000e+00  -5.3201207e-01   8.2958044e-01  -2.4684983e-02   8.6250588e-03  -3.9773943e-03
   0.0000000e+00  -5.3201207e-01   8.4714748e-01  -2.4009399e-02   3.2130572e-03  -2.1483086e-03
   0.0000000e+00  -5.3201207e-01   8.6373293e-01  -1.9260713e-02   1.5039943e-05  -1.1953485e-03
   0.0000000e+00  -5.3201207e-01   8.7937402e-01  -1.3627255e-02  -1.4409342e-03  -7.6196412e-04
   0.0000000e+00  -5.3201207e-01   8.9410886e-01  -8.9250428e-03  -1.7825377e-03  -5.7684755e-04
   0.0000000e+00  -5.3201207e-01   9.0797606e-01  -5.7170986e-03  -1.5795528e-03  -4.8185398e-04
   0.0000000e+00  -5.3201207e-01   9.2101443e-01  -3.8098406e-03  -1.2211729e-03  -4.0800081e-04
   0.0000000e+00  -5.3201207e-01   9.3326267e-01  -2.7573524e-03  -9.0484003e-04  -3.3634233e-04
   0.0000000e+00  -5.3201207e-01   9.4475908e-01  -2.1651429e-03  -6.8470829e-04  -2.6690724e-04
   0.0000000e+00  -5.3201207e-01   9.5554139e-01  -1.7789494e-03  -5.4315447e-04  -2.0268685e-04
   0.0000000e+00  -5.3201207e-01   9.6564655e-01  -1.4503322e-03  -4.3330234e-04  -1.4430945e-04
   0.0000000e+00  -5.3201207e-01   9.7511059e-01  -1.0776469e-03  -3.0650942e-04  -9.1718248e-05
   0.0000000e+00  -5.3201207e-01   9.8396850e-01  -6.0220297e-04  -1.2728830e-04  -4.5793191e-05
   0.0000000e+00  -5.3201207e-01   9.9225409e-01  -1.0139741e-04   5.8803787e-05  -1.2796296e-05
   0.0000000e+00  -5.3201207e-01   1.0000000e+00   0.0000000e+00   0.0000000e+00   0.0000000e+00
   0.0000000e+00  -4.9961977e-01  -1.0000000e+00   0.0000000e+00   0.0000000e+00   0.0000000e+00
   0.0000000e+00  -4.9961977e-01  -9.9225409e-01  -1.1264645e-04   7.1643956e-05   1.4402350e-05
   0.0000000e+00  -4.9961977e-01  -9.8396850e-01  -5.6440148e-04  -1.2031206e-04   4.8083565e-05
   0.0000000e+00  -4.9961977e-01  -9.7511059e-01  -9.3738798e-04  -3.0587839e-04   8.8657056e-05
   0.0000000e+00  -4.9961977e-01  -9.6564655e-01  -1.1817889e-03  -4.3343212e-04   1.3415561e-04
   0.0000000e+00  -4.9961977e-01  -9.5554139e-01  -1.3583583e-03  -5.3702871e-04   1.8301825e-04
   0.0000000e+00  -4.9961977e-01  -9.4475908e-01  -1.5419781e-03  -6.6340059e-04   2.3784712e-04
   0.0000000e+00  -4.9961977e-01  -9.3326267e-01  -1.8106100e-03  -8.5826859e-04   2.9673073e-04
   0.0000000e+00  -4.9961977e-01  -9.2101443e-01  -2.3191884e-03  -1.1427684e-03   3.5707519e-04
   0.0000000e+00  -4.9961977e-01  -9.0797606e-01  -3.3738697e-03  -1.4783056e-03   4.1590414e-04
   0.0000000e+00  -4.9961977e-01  -8.9410886e-01  -5.4446216e-03  -1.6989498e-03   4.8941236e-04
   0.0000000e+00  -4.9961977e-01  -8.7937402e-01  -8.9902275e-03  -1.4585723e-03   6.4323272e-04
   0.0000000e+00  -4.9961977e-01  -8.6373293e-01  -1.4048785e-02  -2.2150954e-04   1.0428043e-03
   0.0000000e+00  -4.9961977e-01  -8.4714748e-01  -1.9686662e-02   2.6482227e-03   1.9938959e-03
   0.0000000e+00  -4.9961977e-01  -8.2958044e-01  -2.3607551e-02   7.7092431e-03   3.9450215e-03
   0.0000000e+00  -4.9961977e-01  -8.1099590e-01  -2.2298277e-02   1.5206038e-02   7.4013656e-03
   0.0000000e+00  -4.9961977e-01  -7.9135972e-01  -1.1931140e-02   2.4861512e-02   1.2736955e-02
   0.0000000e+00  -4.9961977e-01  -7.7064005e-01   1.0130205e-02   3.5769160e-02   1.9927742e-02
   0.0000000e+00  -4.9961977e-01  -7.4880783e-01   4.3777176e-02   4.6452872e-02   2.8300937e-02
   0.0000000e+00  -4.9961977e-01  -7.2583741e-01   8.5288752e-02   5.5101432e-02   3.6423968e-02
   0.0000000e+00  -4.9961977e-01  -7.0170710e-01   1.2771047e-01   5.9950895e-02   4.2252920e-02
   0.0000000e+00  -4.9961977e-01  -6.7639983e-01   1.6253119e-01   5.9719424e-02   4.3569899e-02
   0.0000000e+00  -4.9961977e-01  -6.4990376e-01   1.8212140e-01   5.3974635e-02   3.8620078e-02
   0.0000000e+00  -4.9961977e-01  -6.2221291e-01   1.8200927e-01   4.3299125e-02   2.6734391e-02
   0.0000000e+00  -4.9961977e-01  -5.9332774e-01   1.6213555e-01   2.9184581e-02   8.6941647e-03
   0.0000000e+00  -4.9961977e-01  -5.6325577e-01   1.2667899e-01   1.3670062e-02  -1.3333275e-02
   0.0000000e+00  -4.9961977e-01  -5.3201207e-01   8.2650593e-02  -1.1540622e-03  -3.6286370e-02
   0.0000000e+00  -4.9961977e-01  -4.9961977e-01   3.7868439e-02  -1.3615553e-02  -5.6960641e-02
   0.0000000e+00  -4.9961977e-01  -4.6611039e-01  -9.6461707e-04  -2.2757152e-02  -7.2755430e-02
   0.0000000e+00  -4.9961977e-01  -4.3152416e-01  -2.9543328e-02  -2.8399194e-02  -8.2180375e-02
   0.0000000e+00  -4.9961977e-01  -3.9591017e-01  -4.6367421e-02  -3.0991474e-02  -8.4998768e-02
   0.0000000e+00  -4.9961977e-01  -3.5932641e-01  -5.2363910e-02  -3.1347611e-02  -8.2031765e-02
   0.0000000e+00  -4.9961977e-01  -3.2183967e-01  -5.0022747e-02  -3.0366634e-02  -7.4752586e-02
   0.0000000e+00  -4.9961977e-01  -2.8352524e-01  -4.2421454e-02  -2.8824121e-02  -6.4836112e-02
   0.0000000e+00  -4.9961977e-01  -2.4446655e-01  -3.2431251e-02  -2.7264489e-02  -5.3794981e-02
   0.0000000e+00  -4.9961977e-01  -2.0475452e-01  -2.2254747e-02  -2.5986820e-02  -4.2765877e-02
   0.0000000e+00  -4.9961977e-01  -1.6448690e-01  -1.3289581e-02  -2.5090384e-02  -3.2443531e-02
   0.0000000e+00  -4.9961977e-01  -1.2376733e-01  -6.2286996e-03  -2.4545234e-02  -2.3120111e-02
   0.0000000e+00  -4.9961977e-01  -8.2704342e-02  -1.2757787e-03  -2.4260469e-02  -1.4777079e-02
   0.0000000e+00  -4.9961977e-01  -4.1410268e-02   1.6190322e-03  -2.4137626e-02  -7.1867964e-03
   0.0000000e+00  -4.9961977e-01   0.0000000e+00   2.5671013e-03  -2.4105238e-02  -1.7759360e-13
   0.0000000e+00  -4.9961977e-01   4.1410268e-02   1.6190322e-03  -2.4137626e-02   7.1867964e-03
   0.0000000e+00  -4.9961977e-01   8.2704342e-02  -1.2757787e-03  -2.4260469e-02   1.4777079e-02
   0.0000000e+00  -4.9961977e-01   1.2376733e-01  -6.2286996e-03  -2.4545234e-02   2.3120111e-02
   0.0000000e+00  -4.9961977e-01   1.6448690e-01  -1.3289581e-02  -2.5090384e-02   3.2443531e-02
   0.0000000e+00  -4.9961977e-01   2.0475452e-01  -2.2254747e-02  -2.5986820e-02   4.2765877e-02
   0.0000000e+00  -4.9961977e-01   2.4446655e-01  -3.2431251e-02  -2.7264489e-02   5.3794981e-02
   0.0000000e+00  -4.9961977e-01   2.8352524e-01  -4.2421454e-02  -2.8824121e-02   6.4836112e-02
   0.0000000e+00  -4.9961977e-01   3.2183967e-01  -5.0022747e-02  -3.0366634e-02   7.4752586e-02
   0.0000000e+00  -4.9961977e-01   3.5932641e-01  -5.2363910e-02  -3.1347611e-02   8.2031765e-02
   0.0000000e+00  -4.9961977e-01   3.9591017e-01  -4.6367421e-02  -3.0991474e-02   8.4998768e-02
   0.0000000e+00  -4.9961977e-01   4.3152416e-01  -2.9543328e-02  -2.8399194e-02   8.2180375e-02
   0.0000000e+00  -4.9961977e-01   4.6611039e-01  -9.6461707e-04  -2.2757152e-02   7.2755430e-02
   0.0000000e+00  -4.9961977e-01   4.9961977e-01   3.7868439e-02  -1.3615553e-02   5.6960641e-02
   0.0000000e+00  -4.9961977e-01   5.3201207e-01   8.2650593e-02  -1.1540622e-03   3.6286370e-02
   0.0000000e+00  -4.9961977e-01   5.6325577e-01   1.2667899e-01   1.3670062e-02   1.3333275e-02
   0.0000000e+00  -4.9961977e-01   5.9332774e-01   1.6213555e-01   2.9184581e-02  -8.6941647e-03
   0.0000000e+00  -4.9961977e-01   6.2221291e-01   1.8200927e-01   4.3299125e-02  -2.6734391e-02
   0.0000000e+00  -4.9961977e-01   6.4990376e-01   1.8212140e-01   5.3974635e-02  -3.8620078e-02
   0.0000000e+00  -4.9961977e-01   6.7639983e-01   1.6253119e-01   5.9719424e-02  -4.3569899e-02
   0.0000000e+00  -4.9961977e-01   7.0170710e-01   1.2771047e-01   5.9950895e-02  -4.2252920e-02
   0.0000000e+00  -4.9961977e-01   7.2583741e-01   8.5288752e-02   5.5101432e-02  -3.6423968e-02
   0.0000000e+00  -4.9961977e-01   7.4880783e-01   4.3777176e-02   4.6452872e-02  -2.8300937e-02
   0.0000000e+00  -4.9961977e-01   7.7064005e-01   1.0130205e-02   3.5769160e-02  -1.9927742e-02
   0.0000000e+00  -4.9961977e-01   7.9135972e-01  -1.1931140e-02   2.4861512e-02  -1.2736955e-02
   0.0000000e+00  -4.9961977e-01   8.1099590e-01  -2.2298277e-02   1.5206038e-02  -7.4013656e-03
   0.0000000e+00  -4.9961977e-01   8.2958044e-01  -2.3607551e-02   7.7092431e-03  -3.9450215e-03
   0.0000000e+00  -4.9961977e-01   8.4714748e-01  -1.9686662e-02   2.6482227e-03  -1.9938959e-03
   0.0000000e+00  -4.9961977e-01   8.6373293e-01  -1.4048785e-02  -2.2150954e-04  -1.0428043e-03
   0.0000000e+00  -4.9961977e-01   8.7937402e-01  -8.9902275e-03  -1.4585723e-03  -6.4323272e-04
   0.0000000e+00  -4.9961977e-01   8.9410886e-01  -5.4446216e-03  -1.6989498e-03  -4.8941236e-04
   0.0000000e+00  -4.9961977e-01   9.0797606e-01  -3.3738697e-03  -1.4783056e-03  -4.1590414e-04
   0.0000000e+00  -4.9961977e-01   9.2101443e-01  -2.3191884e-03  -1.1427684e-03  -3.5707519e-04
   0.0000000e+00  -4.9961977e-01   9.3326267e-01  -1.8106100e-03  -8.5826859e-04  -2.9673073e-04
   0.0000000e+00  -4.9961977e-01   9.4475908e-01  -1.5419781e-03  -6.6340059e-04  -2.3784712e-04
   0.0000000e+00  -4.9961977e-01   9.5554139e-01  -1.3583583e-03  -5.3702871e-04  -1.8301825e-04
   0.0000000e+00  -4.9961977e-01   9.6564655e-01  -1.1817889e-03  -4.3343212e-04  -1.3415561e-04
   0.0000000e+00  -4.9961977e-01   9.7511059e-01  -9.3738798e-04  -3.0587839e-04  -8.8657056e-05
   0.0000000e+00  -4.9961977e-01   9.8396850e-01  -5.6440148e-04  -1.2031206e-04  -4.8083565e-05
   0.0000000e+00  -4.9961977e-01   9.9225409e-01  -1.1264645e-04   7.1643956e-05  -1.4402350e-05
   0.0000000e+00  -4.9961977e-01   1.0000000e+00   0.0000000e+00   0.0000000e+00   0.0000000e+00
   0.0000000e+00  -4.6611039e-01  -1.0000000e+00   0.0000000e+00   0.0000000e+00   0.0000000e+00
   0.0000000e+00  -4.6611039e-01  -9.9225409e-01  -1.2651490e-04   7.9055135e-05   1.6396154e-05
   0.0000000e+00  -4.6611039e-01  -9.8396850e-01  -5.3006973e-04  -1.0676956e-04   5.1634142e-05
   0.0000000e+00  -4.6611039e-01  -9.7511059e-01  -7.9921986e-04  -2.8695793e-04   8.7836267e-05
   0.0000000e+00  -4.6611039e-01  -9.6564655e-01  -9.1401231e-04  -4.0747883e-04   1.2734503e-04
   0.0000000e+00  -4.6611039e-01  -9.5554139e-01  -9.4276468e-04  -4.9848955e-04   1.6796730e-04
   0.0000000e+00  -4.6611039e-01  -9.4475908e-01  -9.4357124e-04  -6.0223296e-04   2.1525716e-04
   0.0000000e+00  -4.6611039e-01  -9.3326267e-01  -9.3506658e-04  -7.6152393e-04   2.6655943e-04
   0.0000000e+00  -4.6611039e-01  -9.2101443e-01  -9.7381340e-04  -1.0035374e-03   3.2039340e-04
   0.0000000e+00  -4.6611039e-01  -9.0797606e-01  -1.2464752e-03  -1.3154682e-03   3.7045551e-04
   0.0000000e+00  -4.6611039e-01  -8.9410886e-01  -2.1622093e-03  -1.5872051e-03   4.2611371e-04
   0.0000000e+00  -4.6611039e-01  -8.7937402e-01  -4.3081769e-03  -1.5578147e-03   5.3653100e-04
   0.0000000e+00  -4.6611039e-01  -8.6373293e-01  -8.1873287e-03  -7.8554287e-04   8.4563298e-04
   0.0000000e+00  -4.6611039e-01  -8.4714748e-01  -1.3722062e-02   1.3065421e-03   1.6440029e-03
   0.0000000e+00  -4.6611039e-01  -8.2958044e-01  -1.9722061e-02   5.3086463e-03   3.4051497e-03
   0.0000000e+00  -4.6611039e-01  -8.1099590e-01  -2.3644517e-02   1.1633538e-02   6.7462199e-03
   0.0000000e+00  -4.6611039e-01  -7.9135972e-01  -2.1960029e-02   2.0319198e-02   1.2290934e-02
   0.0000000e+00  -4.6611039e-01  -7.7064005e-01  -1.1189777e-02   3.0876016e-02   2.0419980e-02
   0.0000000e+00  -4.6611039e-01  -7.4880783e-01   1.0669229e-02   4.2243574e-02   3.0971596e-02
   0.0000000e+00  -4.6611039e-01  -7.2583741e-01   4.2885664e-02   5.2882924e-02   4.2987501e-02
   0.0000000e+00  -4.6611039e-01  -7.0170710e-01   8.1494258e-02   6.1018691e-02   5.4642463e-02
   0.0000000e+00  -4.6611039e-01  -6.7639983e-01   1.1989240e-01   6.4991056e-02   6.3450596e-02
   0.0000000e+00  -4.6611039e-01  -6.4990376e-01   1.5043750e-01   6.3648500e-02   6.6769173e-02
   0.0000000e+00  -4.6611039e-01  -6.2221291e-01   1.6651658e-01   5.6665663e-02   6.2485523e-02
   0.0000000e+00  -4.6611039e-01  -5.9332774e-01   1.6436605e-01   4.4682631e-02   4.9681706e-02
   0.0000000e+00  -4.6611039e-01  -5.6325577e-01   1.4402988e-01   2.9197799e-02   2.9033804e-02
   0.0000000e+00  -4.6611039e-01  -5.3201207e-01   1.0920867e-01   1.2237267e-02   2.7872671e-03
   0.0000000e+00  -4.6611039e-01  -4.9961977e-01   6.6142684e-02  -4.1040965e-03  -2.5708576e-02
   0.0000000e+00  -4.6611039e-01  -4.6611039e-01   2.1961466e-02  -1.8103849e-02  -5.2756808e-02
   0.0000000e+00  -4.6611039e-01  -4.3152416e-01  -1.6978294e-02  -2.8709987e-02  -7.5117989e-02
   0.0000000e+00  -4.6611039e-01  -3.9591017e-01  -4.6307709e-02  -3.5625928e-02  -9.0617906e-02
   0.0000000e+00  -4.6611039e-01  -3.5932641e-01  -6.4163118e-02  -3.9197902e-02  -9.8409958e-02
   0.0000000e+00  -4.6611039e-01  -3.2183967e-01  -7.1000094e-02  -4.0177326e-02  -9.8876385e-02
   0.0000000e+00  -4.6611039e-01  -2.8352524e-01  -6.8921301e-02  -3.9457008e-02  -9.3272478e-02
   0.0000000e+00  -4.6611039e-01  -2.4446655e-01  -6.0823971e-02  -3.7857948e-02  -8.3269524e-02
   0.0000000e+00  -4.6611039e-01  -2.0475452e-01  -4.9647628e-02  -3.6006899e-02  -7.0540146e-02
   0.0000000e+00  -4.6611039e-01  -1.6448690e-01  -3.7877125e-02  -3.4302260e-02  -5.6471221e-02
   0.0000000e+00  -4.6611039e-01  -1.2376733e-01  -2.7333669e-02  -3.2944070e-02  -4.2026471e-02
   0.0000000e+00  -4.6611039e-01  -8.2704342e-02  -1.9187627e-02  -3.1994718e-02  -2.7734053e-02
   0.0000000e+00  -4.6611039e-01  -4.1410268e-02  -1.4096513e-02  -3.1444673e-02  -1.3756152e-02
   0.0000000e+00  -4.6611039e-01   0.0000000e+00  -1.2370084e-02  -3.1265701e-02  -4.1701323e-13
   0.0000000e+00  -4.6611039e-01   4.1410268e-02  -1.4096513e-02  -3.1444673e-02   1.3756152e-02
   0.0000000e+00  -4.6611039e-01   8.2704342e-02  -1.9187627e-02  -3.1994718e-02   2.7734053e-02
   0.0000000e+00  -4.6611039e-01   1.2376733e-01  -2.7333669e-02  -3.2944070e-02   4.2026471e-02
   0.0000000e+00  -4.6611039e-01   1.6448690e-01  -3.7877125e-02  -3.4302260e-02   5.6471221e-02
   0.0000000e+00  -4.6611039e-01   2.0475452e-01  -4.9647628e-02  -3.6006899e-02   7.0540146e-02
   0.0000000e+00  -4.6611039e-01   2.4446655e-01  -6.0823971e-02  -3.7857948e-02   8.3269524e-02
   0.0000000e+00  -4.6611039e-01   2.8352524e-01  -6.8921301e-02  -3.9457008e-02   9.3272478e-02
   0.0000000e+00  -4.6611039e-01   3.2183967e-01  -7.1000094e-02  -4.0177326e-02   9.8876385e-02
   0.0000000e+00  -4.6611039e-01   3.5932641e-01  -6.4163118e-02  -3.9197902e-02   9.8409958e-02
   0.0000000e+00  -4.6611039e-01   3.9591017e-01  -4.6307709e-02  -3.5625928e-02   9.0617906e-02
   0.0000000e+00  -4.6611039e-01   4.3152416e-01  -1.6978294e-02  -2.8709987e-02   7.5117989e-02
   0.0000000e+00  -4.6611039e-01   4.6611039e-01   2.1961466e-02  -1.8103849e-02   5.2756808e-02
   0.0000000e+00  -4.6611039e-01   4.9961977e-01   6.6142684e-02  -4.1040965e-03   2.5708576e-02
   0.0000000e+00  -4.6611039e-01   5.3201207e-01   1.0920867e-01   1.2237267e-02  -2.7872671e-03
   0.0000000e+00  -4.6611039e-01   5.6325577e-01   1.4402988e-01   2.9197799e-02  -2.9033804e-02
   0.0000000e+00  -4.6611039e-01   5.9332774e-01   1.6436605e-01   4.4682631e-02  -4.9681706e-02
   0.0000000e+00  -4.6611039e-01   6.2221291e-01   1.6651658e-01   5.6665663e-02  -6.2485523e-02
   0.0000000e+00  -4.6611039e-01   6.4990376e-01   1.5043750e-01   6.3648500e-02  -6.6769173e-02
   0.0000000e+00  -4.6611039e-01   6.7639983e-01   1.1989240e-01   6.4991056e-02  -6.3450596e-02
   0.0000000e+00  -4.6611039e-01   7.0170710e-01   8.1494258e-02   6.1018691e-02  -5.4642463e-02
   0.0000000e+00  -4.6611039e-01   7.2583741e-01   4.2885664e-02   5.2882924e-02  -4.2987501e-02
   0.0000000e+00  -4.6611039e-01   7.4880783e-01   1.0669229e-02   4.2243574e-02  -3.0971596e-02
   0.0000000e+00  -4.6611039e-01   7.7064005e-01  -1.1189777e-02   3.0876016e-02  -2.0419980e-02
   0.0000000e+00  -4.6611039e-01   7.9135972e-01  -2.1960029e-02   2.0319198e-02  -1.2290934e-02
   0.0000000e+00  -4.6611039e-01   8.1099590e-01  -2.3644517e-02   1.1633538e-02  -6.7462199e-03
   0.0000000e+00  -4.6611039e-01   8.2958044e-01  -1.9722061e-02   5.3086463e-03  -3.4051497e-03
   0.0000000e+00  -4.6611039e-01   8.4714748e-01  -1.3722062e-02   1.3065421e-03  -1.6440029e-03
   0.0000000e+00  -4.6611039e-01   8.6373293e-01  -8.1873287e-03  -7.8554287e-04  -8.4563298e-04
   0.0000000e+00  -4.6611039e-01   8.7937402e-01  -4.3081769e-03  -1.5578147e-03  -5.3653100e-04
   0.0000000e+00  -4.6611039e-01   8.9410886e-01  -2.1622093e-03  -1.5872051e-03  -4.2611371e-04
   0.0000000e+00  -4.6611039e-01   9.0797606e-01  -1.2464752e-03  -1.3154682e-03  -3.7045551e-04
   0.0000000e+00  -4.6611039e-01   9.2101443e-01  -9.7381340e-04  -1.0035374e-03  -3.2039340e-04
   0.0000000e+00  -4.6611039e-01   9.3326267e-01  -9.3506658e-04  -7.6152393e-04  -2.6655943e-04
   0.0000000e+00  -4.6611039e-01   9.4475908e-01  -9.4357124e-04  -6.0223296e-04  -2.1525716e-04
   0.0000000e+00  -4.6611039e-01   9.5554139e-01  -9.4276468e-04  -4.9848955e-04  -1.6796730e-04
   0.0000000e+00  -4.6611039e-01   9.6564655e-01  -9.1401231e-04  -4.0747883e-04  -1.2734503e-04
   0.0000000e+00  -4.6611039e-01   9.7511059e-01  -7.9921986e-04  -2.8695793e-04  -8.7836267e-05
   0.0000000e+00  -4.6611039e-01   9.8396850e-01  -5.3006973e-04  -1.0676956e-04  -5.1634142e-05
   0.0000000e+00  -4.6611039e-01   9.9225409e-01  -1.2651490e-04   7.9055135e-05  -1.6396154e-05
   0.0000000e+00  -4.6611039e-01   1.0000000e+00   0.0000000e+00   0.0000000e+00   0.0000000e+00
   0.0000000e+00  -4.3152416e-01  -1.0000000e+00   0.0000000e+00   0.0000000e+00   0.0000000e+00
   0.0000000e+00  -4.3152416e-01  -9.9225409e-01  -1.4880633e-04   7.9798852e-05   1.8124409e-05
   0.0000000e+00  -4.3152416e-01  -9.8396850e-01  -5.1736733e-04  -8.8947830e-05   5.4751190e-05
   0.0000000e+00  -4.3152416e-01  -9.7511059e-01  -7.0180707e-04  -2.5284844e-04   8.7285802e-05
   0.0000000e+00  -4.3152416e-01  -9.6564655e-01  -7.1129310e-04  -3.5951990e-04   1.2167364e-04
   0.0000000e+00  -4.3152416e-01  -9.5554139e-01  -6.2690107e-04  -4.3344850e-04   1.5516937e-04
   0.0000000e+00  -4.3152416e-01  -9.4475908e-01  -5.0321913e-04  -5.1003340e-04   1.9596143e-04
   0.0000000e+00  -4.3152416e-01  -9.3326267e-01  -3.2188924e-04  -6.2629287e-04   2.4107904e-04
   0.0000000e+00  -4.3152416e-01  -9.2101443e-01  -6.1191812e-05  -8.1324177e-04   2.9052590e-04
   0.0000000e+00  -4.3152416e-01  -9.0797606e-01   2.1915234e-04  -1.0834873e-03   3.3510074e-04
   0.0000000e+00  -4.3152416e-01  -8.9410886e-01   2.4448871e-04  -1.3893130e-03   3.7542182e-04
   0.0000000e+00  -4.3152416e-01  -8.7937402e-01  -5.3152272e-04  -1.5749085e-03   4.3566916e-04
   0.0000000e+00  -4.3152416e-01  -8.6373293e-01  -2.8257505e-03  -1.3337109e-03   6.1467583e-04
   0.0000000e+00  -4.3152416e-01  -8.4714748e-01  -7.1719279e-03  -2.1410732e-04   1.1387022e-03
   0.0000000e+00  -4.3152416e-01  -8.2958044e-01  -1.3405072e-02   2.3184421e-03   2.4227053e-03
   0.0000000e+00  -4.3152416e-01  -8.1099590e-01  -2.0209391e-02   6.7544599e-03   5.0802257e-03
   0.0000000e+00  -4.3152416e-01  -7.9135972e-01  -2.5040439e-02   1.3384913e-02   9.8614731e-03
   0.0000000e+00  -4.3152416e-01  -7.7064005e-01  -2.4610853e-02   2.2146806e-02   1.7476220e-02
   0.0000000e+00  -4.3152416e-01  -7.4880783e-01  -1.5890026e-02   3.2520136e-02   2.8328503e-02
   0.0000000e+00  -4.3152416e-01  -7.2583741e-01   2.6967704e-03   4.3503533e-02   4.2208203e-02
   0.0000000e+00  -4.3152416e-01  -7.0170710e-01   3.0327780e-02   5.3701122e-02   5.8053040e-02
   0.0000000e+00  -4.3152416e-01  -6.7639983e-01   6.3508669e-02   6.1520424e-02   7.3885373e-02
   0.0000000e+00  -4.3152416e-01  -6.4990376e-01   9.6640333e-02   6.5465877e-02   8.7019613e-02
   0.0000000e+00  -4.3152416e-01  -6.2221291e-01   1.2329058e-01   6.4464541e-02   9.4540862e-02
   0.0000000e+00  -4.3152416e-01  -5.9332774e-01   1.3777740e-01   5.8143511e-02   9.3970047e-02
   0.0000000e+00  -4.3152416e-01  -5.6325577e-01   1.3657227e-01   4.6965643e-02   8.3928224e-02
   0.0000000e+00  -4.3152416e-01  -5.3201207e-01   1.1912948e-01   3.2171891e-02   6.4595953e-02
   0.0000000e+00  -4.3152416e-01  -4.9961977e-01   8.7942687e-02   1.5529922e-02   3.7800312e-02
   0.0000000e+00  -4.3152416e-01  -4.6611039e-01   4.7864619e-02  -1.0393510e-03   6.6878018e-03
   0.0000000e+00  -4.3152416e-01  -4.3152416e-01   4.9107197e-03  -1.5850773e-02  -2.4929346e-02
   0.0000000e+00  -4.3152416e-01  -3.9591017e-01  -3.5097815e-02  -2.7746273e-02  -5.3351457e-02
   0.0000000e+00  -4.3152416e-01  -3.5932641e-01  -6.7682074e-02  -3.6221585e-02  -7.5669301e-02
   0.0000000e+00  -4.3152416e-01  -3.2183967e-01  -9.0364688e-02  -4.1379206e-02  -9.0166448e-02
   0.0000000e+00  -4.3152416e-01  -2.8352524e-01  -1.0275505e-01  -4.3758552e-02  -9.6387285e-02
   0.0000000e+00  -4.3152416e-01  -2.4446655e-01  -1.0615867e-01  -4.4117395e-02  -9.4921346e-02
   0.0000000e+00  -4.3152416e-01  -2.0475452e-01  -1.0293444e-01  -4.3235897e-02  -8.7029086e-02
   0.0000000e+00  -4.3152416e-01  -1.6448690e-01  -9.5827652e-02  -4.1783602e-02  -7.4243391e-02
   0.0000000e+00  -4.3152416e-01  -1.2376733e-01  -8.7444443e-02  -4.0260007e-02  -5.8049574e-02
   0.0000000e+00  -4.3152416e-01  -8.2704342e-02  -7.9926974e-02  -3.8993191e-02  -3.9692546e-02
   0.0000000e+00  -4.3152416e-01  -4.1410268e-02  -7.4812553e-02  -3.8172554e-02  -2.0114867e-02
   0.0000000e+00  -4.3152416e-01   0.0000000e+00  -7.3008328e-02  -3.7890078e-02  -7.8999282e-13
   0.0000000e+00  -4.3152416e-01   4.1410268e-02  -7.4812553e-02  -3.8172554e-02   2.0114867e-02
   0.0000000e+00  -4.3152416e-01   8.2704342e-02  -7.9926974e-02  -3.8993191e-02   3.9692546e-02
   0.0000000e+00  -4.3152416e-01   1.2376733e-01  -8.7444443e-02  -4.0260007e-02   5.8049574e-02
   0.0000000e+00  -4.3152416e-01   1.6448690e-01  -9.5827652e-02  -4.1783602e-02   7.4243391e-02
   0.0000000e+00  -4.3152416e-01   2.0475452e-01  -1.0293444e-01  -4.3235897e-02   8.7029086e-02
   0.0000000e+00  -4.3152416e-01   2.4446655e-01  -1.0615867e-01  -4.4117395e-02   9.4921346e-02
   0.0000000e+00  -4.3152416e-01   2.8352524e-01  -1.0275505e-01  -4.3758552e-02   9.6387285e-02
   0.0000000e+00  -4.3152416e-01   3.2183967e-01  -9.0364688e-02  -4.1379206e-02   9.0166448e-02
   0.0000000e+00  -4.3152416e-01   3.5932641e-01  -6.7682074e-02  -3.6221585e-02   7.5669301e-02
   0.0000000e+00  -4.3152416e-01   3.9591017e-01  -3.5097815e-02  -2.7746273e-02   5.3351457e-02
   0.0000000e+00  -4.3152416e-01   4.3152416e-01   4.9107197e-03  -1.5850773e-02   2.4929346e-02
   0.0000000e+00  -4.3152416e-01   4.6611039e-01   4.7864619e-02  -1.0393510e-03  -6.6878018e-03
   0.0000000e+00  -4.3152416e-01   4.9961977e-01   8.7942687e-02   1.5529922e-02  -3.7800312e-02
   0.0000000e+00  -4.3152416e-01   5.3201207e-01   1.1912948e-01   3.2171891e-02  -6.4595953e-02
   0.0000000e+00  -4.3152416e-01   5.6325577e-01   1.3657227e-01   4.6965643e-02  -8.3928224e-02
   0.0000000e+00  -4.3152416e-01   5.9332774e-01   1.3777740e-01   5.8143511e-02  -9.3970047e-02
   0.0000000e+00  -4.3152416e-01   6.2221291e-01   1.2329058e-01   6.4464541e-02  -9.4540862e-02
   0.0000000e+00  -4.3152416e-01   6.4990376e-01   9.6640333e-02   6.5465877e-02  -8.7019613e-02
   0.0000000e+00  -4.3152416e-01   6.7639983e-01   6.3508669e-02   6.1520424e-02  -7.3885373e-02
   0.0000000e+00  -4.3152416e-01   7.0170710e-01   3.0327780e-02   5.3701122e-02  -5.8053040e-02
   0.0000000e+00  -4.3152416e-01   7.2583741e-01   2.6967704e-03   4.3503533e-02  -4.2208203e-02
   0.0000000e+00  -4.3152416e-01   7.4880783e-01  -1.5890026e-02   3.2520136e-02  -2.8328503e-02
   0.0000000e+00  -4.3152416e-01   7.7064005e-01  -2.4610853e-02   2.2146806e-02  -1.7476220e-02
   0.0000000e+00  -4.3152416e-01   7.9135972e-01  -2.5040439e-02   1.3384913e-02  -9.8614731e-03
   0.0000000e+00  -4.3152416e-01   8.1099590e-01  -2.0209391e-02   6.7544599e-03  -5.0802257e-03
   0.0000000e+00  -4.3152416e-01   8.2958044e-01  -1.3405072e-02   2.3184421e-03  -2.4227053e-03
   0.0000000e+00  -4.3152416e-01   8.4714748e-01  -7.1719279e-03  -2.1410732e-04  -1.1387022e-03
   0.0000000e+00  -4.3152416e-01   8.6373293e-01  -2.8257505e-03  -1.3337109e-03  -6.1467583e-04
   0.0000000e+00  -4.3152416e-01   8.7937402e-01  -5.3152272e-04  -1.5749085e-03  -4.3566916e-04
   0.0000000e+00  -4.3152416e-01   8.9410886e-01   2.4448871e-04  -1.3893130e-03  -3.7542182e-04
   0.0000000e+00  -4.3152416e-01   9.0797606e-01   2.1915234e-04  -1.0834873e-03  -3.3510074e-04
   0.0000000e+00  -4.3152416e-01   9.2101443e-01  -6.1191812e-05  -8.1324177e-04  -2.9052590e-04
   0.0000000e+00  -4.3152416e-01   9.3326267e-01  -3.2188924e-04  -6.2629287e-04  -2.4107904e-04
   0.0000000e+00  -4.3152416e-01   9.4475908e-01  -5.0321913e-04  -5.1003340e-04  -1.9596143e-04
   0.0000000e+00  -4.3152416e-01   9.5554139e-01  -6.2690107e-04  -4.3344850e-04  -1.5516937e-04
   0.0000000e+00  -4.3152416e-01   9.6564655e-01  -7.1129310e-04  -3.5951990e-04  -1.2167364e-04
   0.0000000e+00  -4.3152416e-01   9.7511059e-01  -7.0180707e-04  -2.5284844e-04  -8.7285802e-05
   0.0000000e+00  -4.3152416e-01   9.8396850e-01  -5.1736733e-04  -8.8947830e-05  -5.4751190e-05
   0.0000000e+00  -4.3152416e-01   9.9225409e-01  -1.4880633e-04   7.9798852e-05  -1.8124409e-05
   0.0000000e+00  -4.3152416e-01   1.0000000e+00   0.0000000e+00   0.0000000e+00   0.0000000e+00
   0.0000000e+00  -3.9591017e-01  -1.0000000e+00   0.0000000e+00   0.0000000e+00   0.0000000e+00
   0.0000000e+00  -3.9591017e-01  -9.9225409e-01  -1.8217918e-04   7.5688540e-05   1.9221662e-05
   0.0000000e+00  -3.9591017e-01  -9.8396850e-01  -5.3699297e-04  -6.7014837e-05   5.6577986e-05
   0.0000000e+00  -3.9591017e-01  -9.7511059e-01  -6.6962209e-04  -2.0578429e-04   8.6290769e-05
   0.0000000e+00  -3.9591017e-01  -9.6564655e-01  -6.1417977e-04  -2.9316509e-04   1.1672860e-04
   0.0000000e+00  -3.9591017e-01  -9.5554139e-01  -4.6700003e-04  -3.4702536e-04   1.4474433e-04
   0.0000000e+00  -3.9591017e-01  -9.4475908e-01  -2.9083840e-04  -3.9425875e-04   1.8040944e-04
   0.0000000e+00  -3.9591017e-01  -9.3326267e-01  -5.6644505e-05  -4.6305946e-04   2.2087975e-04
   0.0000000e+00  -3.9591017e-01  -9.2101443e-01   3.0056686e-04  -5.8276625e-04   2.6797954e-04
   0.0000000e+00  -3.9591017e-01  -9.0797606e-01   8.2248463e-04  -7.8193105e-04   3.1134358e-04
   0.0000000e+00  -3.9591017e-01  -8.9410886e-01   1.3937330e-03  -1.0637936e-03   3.4468381e-04
   0.0000000e+00  -3.9591017e-01  -8.7937402e-01   1.6334533e-03  -1.3701143e-03   3.6766087e-04
   0.0000000e+00  -3.9591017e-01  -8.6373293e-01   8.6696533e-04  -1.5374591e-03   4.2609663e-04
   0.0000000e+00  -3.9591017e-01  -8.4714748e-01  -1.6928028e-03  -1.2766677e-03   6.5404459e-04
   0.0000000e+00  -3.9591017e-01  -8.2958044e-01  -6.5624549e-03  -1.8680894e-04   1.3423998e-03
   0.0000000e+00  -3.9591017e-01  -8.1099590e-01  -1.3514201e-02   2.1804278e-03   2.9813282e-03
   0.0000000e+00  -3.9591017e-01  -7.9135972e-01  -2.1252971e-02   6.2218761e-03   6.2677337e-03
   0.0000000e+00  -3.9591017e-01  -7.7064005e-01  -2.7458061e-02   1.2162293e-02   1.2022359e-02
   0.0000000e+00  -3.9591017e-01  -7.4880783e-01  -2.9278481e-02   1.9944516e-02   2.1020526e-02
   0.0000000e+00  -3.9591017e-01  -7.2583741e-01  -2.4170274e-02   2.9149524e-02   3.3734436e-02
   0.0000000e+00  -3.9591017e-01  -7.0170710e-01  -1.0808281e-02   3.8976897e-02   5.0055139e-02
   0.0000000e+00  -3.9591017e-01  -6.7639983e-01   1.0247099e-02   4.8299454e-02   6.9063473e-02
   0.0000000e+00  -3.9591017e-01  -6.4990376e-01   3.6375078e-02   5.5806237e-02   8.8955802e-02
   0.0000000e+00  -3.9591017e-01  -6.2221291e-01   6.3289248e-02   6.0217125e-02   1.0718538e-01
   0.0000000e+00  -3.9591017e-01  -5.9332774e-01   8.5899311e-02   6.0536204e-02   1.2084660e-01
   0.0000000e+00  -3.9591017e-01  -5.6325577e-01   9.9401646e-02   5.6279861e-02   1.2723492e-01
   0.0000000e+00  -3.9591017e-01  -5.3201207e-01   1.0032448e-01   4.7617600e-02   1.2446121e-01
   0.0000000e+00  -3.9591017e-01  -4.9961977e-01   8.7277955e-02   3.5372406e-02   1.1194537e-01
   0.0000000e+00  -3.9591017e-01  -4.6611039e-01   6.1239698e-02   2.0872192e-02   9.0642996e-02
   0.0000000e+00  -3.9591017e-01  -4.3152416e-01   2.5303652e-02   5.6845713e-03   6.2918671e-02
   0.0000000e+00  -3.9591017e-01  -3.9591017e-01  -1.6039819e-02  -8.6889815e-03   3.2097370e-02
   0.0000000e+00  -3.9591017e-01  -3.5932641e-01  -5.7898141e-02  -2.1076980e-02   1.8187240e-03
   0.0000000e+00  -3.9591017e-01  -3.2183967e-01  -9.5963674e-02  -3.0792504e-02  -2.4618501e-02
   0.0000000e+00  -3.9591017e-01  -2.8352524e-01  -1.2723944e-01  -3.7657377e-02  -4.4756116e-02
   0.0000000e+00  -3.9591017e-01  -2.4446655e-01  -1.5035266e-01  -4.1914873e-02  -5.7221049e-02
   0.0000000e+00  -3.9591017e-01  -2.0475452e-01  -1.6545965e-01  -4.4080923e-02  -6.1713223e-02
   0.0000000e+00  -3.9591017e-01  -1.6448690e-01  -1.7385416e-01  -4.4785165e-02  -5.8805098e-02
   0.0000000e+00  -3.9591017e-01  -1.2376733e-01  -1.7744586e-01  -4.4641711e-02  -4.9657642e-02
   0.0000000e+00  -3.9591017e-01  -8.2704342e-02  -1.7824942e-01  -4.4165177e-02  -3.5746630e-02
   0.0000000e+00  -3.9591017e-01  -4.1410268e-02  -1.7797589e-01  -4.3730379e-02  -1.8661889e-02
   0.0000000e+00  -3.9591017e-01   0.0000000e+00  -1.7775384e-01  -4.3560812e-02  -1.1606048e-12
   0.0000000e+00  -3.9591017e-01   4.1410268e-02  -1.7797589e-01  -4.3730379e-02   1.8661889e-02
   0.0000000e+00  -3.9591017e-01   8.2704342e-02  -1.7824942e-01  -4.4165177e-02   3.5746630e-02
   0.0000000e+00  -3.9591017e-01   1.2376733e-01  -1.7744586e-01  -4.4641711e-02   4.9657642e-02
   0.0000000e+00  -3.9591017e-01   1.6448690e-01  -1.7385416e-01  -4.4785165e-02   5.8805098e-02
   0.0000000e+00  -3.9591017e-01   2.0475452e-01  -1.6545965e-01  -4.4080923e-02   6.1713223e-02
   0.0000000e+00  -3.9591017e-01   2.4446655e-01  -1.5035266e-01  -4.1914873e-02   5.7221049e-02
   0.0000000e+00  -3.9591017e-01   2.8352524e-01  -1.2723944e-01  -3.7657377e-02   4.4756116e-02
   0.0000000e+00  -3.9591017e-01   3.2183967e-01  -9.5963674e-02  -3.0792504e-02   2.4618501e-02
   0.0000000e+00  -3.9591017e-01   3.5932641e-01  -5.7898141e-02  -2.1076980e-02  -1.8187240e-03
   0.0000000e+00  -3.9591017e-01   3.9591017e-01  -1.6039819e-02  -8.6889815e-03  -3.2097370e-02
   0.0000000e+00  -3.9591017e-01   4.3152416e-01   2.5303652e-02   5.6845713e-03  -6.2918671e-02
   0.0000000e+00  -3.9591017e-01   4.6611039e-01   6.1239698e-02   2.0872192e-02  -9.0642996e-02
   0.0000000e+00  -3.9591017e-01   4.9961977e-01   8.7277955e-02   3.5372406e-02  -1.1194537e-01
   0.0000000e+00  -3.9591017e-01   5.3201207e-01   1.0032448e-01   4.7617600e-02  -1.2446121e-01
   0.0000000e+00  -3.9591017e-01   5.6325577e-01   9.9401646e-02   5.6279861e-02  -1.2723492e-01
   0.0000000e+00  -3.9591017e-01   5.9332774e-01   8.5899311e-02   6.0536204e-02  -1.2084660e-01
   0.0000000e+00  -3.9591017e-01   6.2221291e-01   6.3289248e-02   6.0217125e-02  -1.0718538e-01
   0.0000000e+00  -3.9591017e-01   6.4990376e-01   3.6375078e-02   5.5806237e-02  -8.8955802e-02
   0.0000000e+00  -3.9591017e-01   6.7639983e-01   1.0247099e-02   4.8299454e-02  -6.9063473e-02
   0.0000000e+00  -3.9591017e-01   7.0170710e-01  -1.0808281e-02   3.8976897e-02  -5.0055139e-02
   0.0000000e+00  -3.9591017e-01   7.2583741e-01  -2.4170274e-02   2.9149524e-02  -3.3734436e-02
   0.0000000e+00  -3.9591017e-01   7.4880783e-01  -2.9278481e-02   1.9944516e-02  -2.1020526e-02
   0.0000000e+00  -3.9591017e-01   7.7064005e-01  -2.7458061e-02   1.2162293e-02  -1.2022359e-02
   0.0000000e+00  -3.9591017e-01   7.9135972e-01  -2.1252971e-02   6.2218761e-03  -6.2677337e-03
   0.0000000e+00  -3.9591017e-01   8.1099590e-01  -1.3514201e-02   2.1804278e-03  -2.9813282e-03
   0.0000000e+00  -3.9591017e-01   8.2958044e-01  -6.5624549e-03  -1.8680894e-04  -1.3423998e-03
   0.0000000e+00  -3.9591017e-01   8.4714748e-01  -1.6928028e-03  -1.2766677e-03  -6.5404459e-04
   0.0000000e+00  -3.9591017e-01   8.6373293e-01   8.6696533e-04  -1.5374591e-03  -4.2609663e-04
   0.0000000e+00  -3.9591017e-01   8.7937402e-01   1.6334533e-03  -1.3701143e-03  -3.6766087e-04
   0.0000000e+00  -3.9591017e-01   8.9410886e-01   1.3937330e-03  -1.0637936e-03  -3.4468381e-04
   0.0000000e+00  -3.9591017e-01   9.0797606e-01   8.2248463e-04  -7.8193105e-04  -3.1134358e-04
   0.0000000e+00  -3.9591017e-01   9.2101443e-01   3.0056686e-04  -5.8276625e-04  -2.6797954e-04
   0.0000000e+00  -3.9591017e-01   9.3326267e-01  -5.6644505e-05  -4.6305946e-04  -2.2087975e-04
   0.0000000e+00  -3.9591017e-01   9.4475908e-01  -2.9083840e-04  -3.9425875e-04  -1.8040944e-04
   0.0000000e+00  -3.9591017e-01   9.5554139e-01  -4.6700003e-04  -3.4702536e-04  -1.4474433e-04
   0.0000000e+00  -3.9591017e-01   9.6564655e-01  -6.1417977e-04  -2.9316509e-04  -1.1672860e-04
   0.0000000e+00  -3.9591017e-01   9.7511059e-01  -6.6962209e-04  -2.0578429e-04  -8.6290769e-05
   0.0000000e+00  -3.9591017e-01   9.8396850e-01  -5.3699297e-04  -6.7014837e-05  -5.6577986e-05
   0.0000000e+00  -3.9591017e-01   9.9225409e-01  -1.8217918e-04   7.5688540e-05  -1.9221662e-05
   0.0000000e+00  -3.9591017e-01   1.0000000e+00   0.0000000e+00   0.0000000e+00   0.0000000e+00
   0.0000000e+00  -3.5932641e-01  -1.0000000e+00   0.0000000e+00   0.0000000e+00   0.0000000e+00
   0.0000000e+00  -3.5932641e-01  -9.9225409e-01  -2.2518500e-04   6.9412743e-05   1.9697373e-05
   0.0000000e+00  -3.5932641e-01  -9.8396850e-01  -5.8908979e-04  -4.1625067e-05   5.7292814e-05
   0.0000000e+00  -3.5932641e-01  -9.7511059e-01  -7.0657539e-04  -1.4989912e-04   8.5532110e-05
   0.0000000e+00  -3.5932641e-01  -9.6564655e-01  -6.2990196e-04  -2.1482462e-04   1.1389486e-04
   0.0000000e+00  -3.5932641e-01  -9.5554139e-01  -4.6947438e-04  -2.4766316e-04   1.3904739e-04
   0.0000000e+00  -3.5932641e-01  -9.4475908e-01  -3.0242840e-04  -2.6638848e-04   1.7210405e-04
   0.0000000e+00  -3.5932641e-01  -9.3326267e-01  -1.1034528e-04  -2.8869445e-04   2.1080670e-04
   0.0000000e+00  -3.5932641e-01  -9.2101443e-01   1.7761650e-04  -3.3662359e-04   2.5912208e-04
   0.0000000e+00  -3.5932641e-01  -9.0797606e-01   6.5626720e-04  -4.4170272e-04   3.0802206e-04
   0.0000000e+00  -3.5932641e-01  -8.9410886e-01   1.3385235e-03  -6.3596185e-04   3.4910522e-04
   0.0000000e+00  -3.5932641e-01  -8.7937402e-01   2.0445623e-03  -9.2985585e-04   3.6636764e-04
   0.0000000e+00  -3.5932641e-01  -8.6373293e-01   2.3027217e-03  -1.2769985e-03   3.6281377e-04
   0.0000000e+00  -3.5932641e-01  -8.4714748e-01   1.3889261e-03  -1.5435237e-03   3.8464608e-04
   0.0000000e+00  -3.5932641e-01  -8.2958044e-01  -1.4606744e-03  -1.4934490e-03   5.7993133e-04
   0.0000000e+00  -3.5932641e-01  -8.1099590e-01  -6.6827483e-03  -8.0666757e-04   1.2484255e-03
   0.0000000e+00  -3.5932641e-01  -7.9135972e-01  -1.4018150e-02   8.7324979e-04   2.8891596e-03
   0.0000000e+00  -3.5932641e-01  -7.7064005e-01  -2.2314572e-02   3.8641853e-03   6.1928326e-03
   0.0000000e+00  -3.5932641e-01  -7.4880783e-01  -2.9634982e-02   8.3618943e-03   1.1977358e-02
   0.0000000e+00  -3.5932641e-01  -7.2583741e-01  -3.3679144e-02   1.4358763e-02   2.1037126e-02
   0.0000000e+00  -3.5932641e-01  -7.0170710e-01  -3.2404916e-02   2.1585700e-02   3.3936692e-02
   0.0000000e+00  -3.5932641e-01  -6.7639983e-01  -2.4658749e-02   2.9488674e-02   5.0771150e-02
   0.0000000e+00  -3.5932641e-01  -6.4990376e-01  -1.0623640e-02   3.7258101e-02   7.0966449e-02
   0.0000000e+00  -3.5932641e-01  -6.2221291e-01   8.0399807e-03   4.3914590e-02   9.3174442e-02
   0.0000000e+00  -3.5932641e-01  -5.9332774e-01   2.8393060e-02   4.8450681e-02   1.1533182e-01
   0.0000000e+00  -3.5932641e-01  -5.6325577e-01   4.6701407e-02   5.0004784e-02   1.3489917e-01
   0.0000000e+00  -3.5932641e-01  -5.3201207e-01   5.9103613e-02   4.8035381e-02   1.4926838e-01
   0.0000000e+00  -3.5932641e-01  -4.9961977e-01   6.2334607e-02   4.2448483e-02   1.5625534e-01
   0.0000000e+00  -3.5932641e-01  -4.6611039e-01   5.4367304e-02   3.3641801e-02   1.5456902e-01
   0.0000000e+00  -3.5932641e-01  -4.3152416e-01   3.4825324e-02   2.2443005e-02   1.4412277e-01
   0.0000000e+00  -3.5932641e-01  -3.9591017e-01   5.0564497e-03   9.9551047e-03   1.2609847e-01
   0.0000000e+00  -3.5932641e-01  -3.5932641e-01  -3.2168790e-02  -2.6528396e-03   1.0273274e-01
   0.0000000e+00  -3.5932641e-01  -3.2183967e-01  -7.3251199e-02  -1.4350976e-02   7.6887312e-02
   0.0000000e+00  -3.5932641e-01  -2.8352524e-01  -1.1448172e-01  -2.4399908e-02   5.1518756e-02
   0.0000000e+00  -3.5932641e-01  -2.4446655e-01  -1.5268239e-01  -3.2416881e-02   2.9186464e-02
   0.0000000e+00  -3.5932641e-01  -2.0475452e-01  -1.8561885e-01  -3.8357990e-02   1.1700818e-02
   0.0000000e+00  -3.5932641e-01  -1.6448690e-01  -2.1211882e-01  -4.2437517e-02  -3.9998144e-05
   0.0000000e+00  -3.5932641e-01  -1.2376733e-01  -2.3193054e-01  -4.5018184e-02  -6.0399779e-03
   0.0000000e+00  -3.5932641e-01  -8.2704342e-02  -2.4541061e-01  -4.6500895e-02  -7.0721306e-03
   0.0000000e+00  -3.5932641e-01  -4.1410268e-02  -2.5315569e-01  -4.7234377e-02  -4.4854815e-03
   0.0000000e+00  -3.5932641e-01   0.0000000e+00  -2.5567237e-01  -4.7451675e-02  -1.2781650e-12
   0.0000000e+00  -3.5932641e-01   4.1410268e-02  -2.5315569e-01  -4.7234377e-02   4.4854815e-03
   0.0000000e+00  -3.5932641e-01   8.2704342e-02  -2.4541061e-01  -4.6500895e-02   7.0721306e-03
   0.0000000e+00  -3.5932641e-01   1.2376733e-01  -2.3193054e-01  -4.5018184e-02   6.0399779e-03
   0.0000000e+00  -3.5932641e-01   1.6448690e-01  -2.1211882e-01  -4.2437517e-02   3.9998143e-05
   0.0000000e+00  -3.5932641e-01   2.0475452e-01  -1.8561885e-01  -3.8357990e-02  -1.1700818e-02
   0.0000000e+00  -3.5932641e-01   2.4446655e-01  -1.5268239e-01  -3.2416881e-02  -2.9186464e-02
   0.0000000e+00  -3.5932641e-01   2.8352524e-01  -1.1448172e-01  -2.4399908e-02  -5.1518756e-02
   0.0000000e+00  -3.5932641e-01   3.2183967e-01  -7.3251199e-02  -1.4350976e-02  -7.6887312e-02
   0.0000000e+00  -3.5932641e-01   3.5932641e-01  -3.2168790e-02  -2.6528396e-03  -1.0273274e-01
   0.0000000e+00  -3.5932641e-01   3.9591017e-01   5.0564496e-03   9.9551047e-03  -1.2609847e-01
   0.0000000e+00  -3.5932641e-01   4.3152416e-01   3.4825324e-02   2.2443005e-02  -1.4412277e-01
   0.0000000e+00  -3.5932641e-01   4.6611039e-01   5.4367304e-02   3.3641801e-02  -1.5456902e-01
   0.0000000e+00  -3.5932641e-01   4.9961977e-01   6.2334607e-02   4.2448483e-02  -1.5625534e-01
   0.0000000e+00  -3.5932641e-01   5.3201207e-01   5.9103613e-02   4.8035381e-02  -1.4926838e-01
   0.0000000e+00  -3.5932641e-01   5.6325577e-01   4.6701407e-02   5.0004784e-02  -1.3489917e-01
   0.0000000e+00  -3.5932641e-01   5.9332774e-01   2.8393060e-02   4.8450681e-02  -1.1533182e-01
   0.0000000e+00  -3.5932641e-01   6.2221291e-01   8.0399808e-03   4.3914590e-02  -9.3174442e-02
   0.0000000e+00  -3.5932641e-01   6.4990376e-01  -1.0623640e-02   3.7258101e-02  -7.0966449e-02
   0.0000000e+00  -3.5932641e-01   6.7639983e-01  -2.4658749e-02   2.9488674e-02  -5.0771150e-02
   0.0000000e+00  -3.5932641e-01   7.0170710e-01  -3.2404916e-02   2.1585700e-02  -3.3936692e-02
   0.0000000e+00  -3.5932641e-01   7.2583741e-01  -3.3679144e-02   1.4358763e-02  -2.1037126e-02
   0.0000000e+00  -3.5932641e-01   7.4880783e-01  -2.9634982e-02   8.3618943e-03  -1.1977358e-02
   0.0000000e+00  -3.5932641e-01   7.7064005e-01  -2.2314572e-02   3.8641853e-03  -6.1928326e-03
   0.0000000e+00  -3.5932641e-01   7.9135972e-01  -1.4018150e-02   8.7324979e-04  -2.8891596e-03
   0.0000000e+00  -3.5932641e-01   8.1099590e-01  -6.6827483e-03  -8.0666757e-04  -1.2484255e-03
   0.0000000e+00  -3.5932641e-01   8.2958044e-01  -1.4606744e-03  -1.4934490e-03  -5.7993133e-04
   0.0000000e+00  -3.5932641e-01   8.4714748e-01   1.3889261e-03  -1.5435237e-03  -3.8464608e-04
   0.0000000e+00  -3.5932641e-01   8.6373293e-01   2.3027217e-03  -1.2769985e-03  -3.6281377e-04
   0.0000000e+00  -3.5932641e-01   8.7937402e-01   2.0445623e-03  -9.2985585e-04  -3.6636764e-04
   0.0000000e+00  -3.5932641e-01   8.9410886e-01   1.3385235e-03  -6.3596185e-04  -3.4910522e-04
   0.0000000e+00  -3.5932641e-01   9.0797606e-01   6.5626720e-04  -4.4170272e-04  -3.0802207e-04
   0.0000000e+00  -3.5932641e-01   9.2101443e-01   1.7761650e-04  -3.3662359e-04  -2.5912208e-04
   0.0000000e+00  -3.5932641e-01   9.3326267e-01  -1.1034528e-04  -2.8869445e-04  -2.1080670e-04
   0.0000000e+00  -3.5932641e-01   9.4475908e-01  -3.0242840e-04  -2.6638848e-04  -1.7210405e-04
   0.0000000e+00  -3.5932641e-01   9.5554139e-01  -4.6947438e-04  -2.4766316e-04  -1.3904739e-04
   0.0000000e+00  -3.5932641e-01   9.6564655e-01  -6.2990196e-04  -2.1482462e-04  -1.1389486e-04
   0.0000000e+00  -3.5932641e-01   9.7511059e-01  -7.0657539e-04  -1.4989912e-04  -8.5532110e-05
   0.0000000e+00  -3.5932641e-01   9.8396850e-01  -5.8908979e-04  -4.1625067e-05  -5.7292814e-05
   0.0000000e+00  -3.5932641e-01   9.9225409e-01  -2.2518500e-04   6.9412743e-05  -1.9697373e-05
   0.0000000e+00  -3.5932641e-01   1.0000000e+00   0.0000000e+00   0.0000000e+00   0.0000000e+00
   0.0000000e+00  -3.2183967e-01  -1.0000000e+00   0.0000000e+00   0.0000000e+00   0.0000000e+00
   0.0000000e+00  -3.2183967e-01  -9.9225409e-01  -2.7306821e-04   6.2540399e-05   1.9790592e-05
   0.0000000e+00  -3.2183967e-01  -9.8396850e-01  -6.6434654e-04  -1.5679583e-05   5.7600801e-05
   0.0000000e+00  -3.2183967e-01  -9.7511059e-01  -7.9760316e-04  -9.2503734e-05   8.6093813e-05
   0.0000000e+00  -3.2183967e-01  -9.6564655e-01  -7.3557566e-04  -1.3490846e-04   1.1472629e-04
   0.0000000e+00  -3.2183967e-01  -9.5554139e-01  -5.9866994e-04  -1.4848076e-04   1.4020153e-04
   0.0000000e+00  -3.2183967e-01  -9.4475908e-01  -4.7816793e-04  -1.4328166e-04   1.7398086e-04
   0.0000000e+00  -3.2183967e-01  -9.3326267e-01  -3.7663648e-04  -1.2706464e-04   2.1474259e-04
   0.0000000e+00  -3.2183967e-01  -9.2101443e-01  -2.4367114e-04  -1.1172727e-04   2.6868095e-04
   0.0000000e+00  -3.2183967e-01  -9.0797606e-01   1.9999128e-05  -1.2154975e-04   3.3019359e-04
   0.0000000e+00  -3.2183967e-01  -8.9410886e-01   4.9364634e-04  -1.9517121e-04   3.9387142e-04
   0.0000000e+00  -3.2183967e-01  -8.7937402e-01   1.1546677e-03  -3.7609028e-04   4.4013706e-04
   0.0000000e+00  -3.2183967e-01  -8.6373293e-01   1.7659756e-03  -6.8994958e-04   4.5017453e-04
   0.0000000e+00  -3.2183967e-01  -8.4714748e-01   1.8344725e-03  -1.1157035e-03   4.1217471e-04
   0.0000000e+00  -3.2183967e-01  -8.2958044e-01   6.8359709e-04  -1.5605299e-03   3.6108563e-04
   0.0000000e+00  -3.2183967e-01  -8.1099590e-01  -2.3261585e-03  -1.8519268e-03   4.1634334e-04
   0.0000000e+00  -3.2183967e-01  -7.9135972e-01  -7.5057688e-03  -1.7515026e-03   8.3689229e-04
   0.0000000e+00  -3.2183967e-01  -7.7064005e-01  -1.4586371e-02  -9.9204078e-04   2.0496850e-03
   0.0000000e+00  -3.2183967e-01  -7.4880783e-01  -2.2629823e-02   6.7133285e-04   4.6553079e-03
   0.0000000e+00  -3.2183967e-01  -7.2583741e-01  -3.0152835e-02   3.4027108e-03   9.3739016e-03
   0.0000000e+00  -3.2183967e-01  -7.0170710e-01  -3.5438946e-02   7.2324631e-03   1.6944610e-02
   0.0000000e+00  -3.2183967e-01  -6.7639983e-01  -3.6946219e-02   1.2016286e-02   2.7969497e-02
   0.0000000e+00  -3.2183967e-01  -6.4990376e-01  -3.3697005e-02   1.7417811e-02   4.2740010e-02
   0.0000000e+00  -3.2183967e-01  -6.2221291e-01  -2.5557964e-02   2.2919224e-02   6.1067300e-02
   0.0000000e+00  -3.2183967e-01  -5.9332774e-01  -1.3359074e-02   2.7867610e-02   8.2171690e-02
   0.0000000e+00  -3.2183967e-01  -5.6325577e-01   1.1567325e-03   3.1554061e-02   1.0466181e-01
   0.0000000e+00  -3.2183967e-01  -5.3201207e-01   1.5543906e-02   3.3320565e-02   1.2664358e-01
   0.0000000e+00  -3.2183967e-01  -4.9961977e-01   2.7001453e-02   3.2674954e-02   1.4595455e-01
   0.0000000e+00  -3.2183967e-01  -4.6611039e-01   3.2822356e-02   2.9391231e-02   1.6050164e-01
   0.0000000e+00  -3.2183967e-01  -4.3152416e-01   3.0874137e-02   2.3565735e-02   1.6862749e-01
   0.0000000e+00  -3.2183967e-01  -3.9591017e-01   2.0011656e-02   1.5611987e-02   1.6942253e-01
   0.0000000e+00  -3.2183967e-01  -3.5932641e-01   3.1235020e-04   6.1896905e-03   1.6289187e-01
   0.0000000e+00  -3.2183967e-01  -3.2183967e-01  -2.6931989e-02  -3.9128485e-03   1.4993365e-01
   0.0000000e+00  -3.2183967e-01  -2.8352524e-01  -5.9465709e-02  -1.3912992e-02   1.3213011e-01
   0.0000000e+00  -3.2183967e-01  -2.4446655e-01  -9.4481356e-02  -2.3148814e-02   1.1141370e-01
   0.0000000e+00  -3.2183967e-01  -2.0475452e-01  -1.2907569e-01  -3.1151033e-02   8.9692704e-02
   0.0000000e+00  -3.2183967e-01  -1.6448690e-01  -1.6063102e-01  -3.7660969e-02   6.8526648e-02
   0.0000000e+00  -3.2183967e-01  -1.2376733e-01  -1.8705168e-01  -4.2601883e-02   4.8910152e-02
   0.0000000e+00  -3.2183967e-01  -8.2704342e-02  -2.0683908e-01  -4.6019178e-02   3.1192471e-02
   0.0000000e+00  -3.2183967e-01  -4.1410268e-02  -2.1904496e-01  -4.8010537e-02   1.5123495e-02
   0.0000000e+00  -3.2183967e-01   0.0000000e+00  -2.2316531e-01  -4.8662972e-02  -9.8673713e-13
   0.0000000e+00  -3.2183967e-01   4.1410268e-02  -2.1904496e-01  -4.8010537e-02  -1.5123495e-02
   0.0000000e+00  -3.2183967e-01   8.2704342e-02  -2.0683908e-01  -4.6019178e-02  -3.1192471e-02
   0.0000000e+00  -3.2183967e-01   1.2376733e-01  -1.8705168e-01  -4.2601883e-02  -4.8910152e-02
   0.0000000e+00  -3.2183967e-01   1.6448690e-01  -1.6063102e-01  -3.7660969e-02  -6.8526648e-02
   0.0000000e+00  -3.2183967e-01   2.0475452e-01  -1.2907569e-01  -3.1151033e-02  -8.9692705e-02
   0.0000000e+00  -3.2183967e-01   2.4446655e-01  -9.4481356e-02  -2.3148814e-02  -1.1141370e-01
   0.0000000e+00  -3.2183967e-01   2.8352524e-01  -5.9465709e-02  -1.3912992e-02  -1.3213011e-01
   0.0000000e+00  -3.2183967e-01   3.2183967e-01  -2.6931989e-02  -3.9128485e-03  -1.4993365e-01
   0.0000000e+00  -3.2183967e-01   3.5932641e-01   3.1235019e-04   6.1896905e-03  -1.6289187e-01
   0.0000000e+00  -3.2183967e-01   3.9591017e-01   2.0011656e-02   1.5611987e-02  -1.6942253e-01
   0.0000000e+00  -3.2183967e-01   4.3152416e-01   3.0874137e-02   2.3565735e-02  -1.6862749e-01
   0.0000000e+00  -3.2183967e-01   4.6611039e-01   3.2822356e-02   2.9391231e-02  -1.6050164e-01
   0.0000000e+00  -3.2183967e-01   4.9961977e-01   2.7001453e-02   3.2674954e-02  -1.4595455e-01
   0.0000000e+00  -3.2183967e-01   5.3201207e-01   1.5543906e-02   3.3320565e-02  -1.2664358e-01
   0.0000000e+00  -3.2183967e-01   5.6325577e-01   1.1567325e-03   3.1554061e-02  -1.0466181e-01
   0.0000000e+00  -3.2183967e-01   5.9332774e-01  -1.3359074e-02   2.7867610e-02  -8.2171690e-02
   0.0000000e+00  -3.2183967e-01   6.2221291e-01  -2.5557964e-02   2.2919224e-02  -6.1067300e-02
   0.0000000e+00  -3.2183967e-01   6.4990376e-01  -3.3697005e-02   1.7417811e-02  -4.2740010e-02
   0.0000000e+00  -3.2183967e-01   6.7639983e-01  -3.6946219e-02   1.2016286e-02  -2.7969497e-02
   0.0000000e+00  -3.2183967e-01   7.0170710e-01  -3.5438946e-02   7.2324631e-03  -1.6944610e-02
   0.0000000e+00  -3.2183967e-01   7.2583741e-01  -3.0152835e-02   3.4027108e-03  -9.3739016e-03
   0.0000000e+00  -3.2183967e-01   7.4880783e-01  -2.2629823e-02   6.7133285e-04  -4.6553079e-03
   0.0000000e+00  -3.2183967e-01   7.7064005e-01  -1.4586371e-02  -9.9204078e-04  -2.0496850e-03
   0.0000000e+00  -3.2183967e-01   7.9135972e-01  -7.5057688e-03  -1.7515026e-03  -8.3689229e-04
   0.0000000e+00  -3.2183967e-01   8.1099590e-01  -2.3261585e-03  -1.8519268e-03  -4.1634334e-04
   0.0000000e+00  -3.2183967e-01   8.2958044e-01   6.8359709e-04  -1.5605299e-03  -3.6108563e-04
   0.0000000e+00  -3.2183967e-01   8.4714748e-01   1.8344725e-03  -1.1157035e-03  -4.1217471e-04
   0.0000000e+00  -3.2183967e-01   8.6373293e-01   1.7659756e-03  -6.8994958e-04  -4.5017453e-04
   0.0000000e+00  -3.2183967e-01   8.7937402e-01   1.1546677e-03  -3.7609028e-04  -4.4013706e-04
   0.0000000e+00  -3.2183967e-01   8.9410886e-01   4.9364634e-04  -1.9517121e-04  -3.9387142e-04
   0.0000000e+00  -3.2183967e-01   9.0797606e-01   1.9999128e-05  -1.2154975e-04  -3.3019359e-04
   0.0000000e+00  -3.2183967e-01   9.2101443e-01  -2.4367114e-04  -1.1172727e-04  -2.6868095e-04
   0.0000000e+00  -3.2183967e-01   9.3326267e-01  -3.7663648e-04  -1.2706464e-04  -2.1474259e-04
   0.0000000e+00  -3.2183967e-01   9.4475908e-01  -4.7816793e-04  -1.4328166e-04  -1.7398086e-04
   0.0000000e+00  -3.2183967e-01   9.5554139e-01  -5.9866994e-04  -1.4848076e-04  -1.4020153e-04
   0.0000000e+00  -3.2183967e-01   9.6564655e-01  -7.3557566e-04  -1.3490846e-04  -1.1472629e-04
   0.0000000e+00  -3.2183967e-01   9.7511059e-01  -7.9760316e-04  -9.2503734e-05  -8.6093813e-05
   0.0000000e+00  -3.2183967e-01   9.8396850e-01  -6.6434654e-04  -1.5679583e-05  -5.7600801e-05
   0.0000000e+00  -3.2183967e-01   9.9225409e-01  -2.7306821e-04   6.2540399e-05  -1.9790592e-05
   0.0000000e+00  -3.2183967e-01   1.0000000e+00   0.0000000e+00   0.0000000e+00   0.0000000e+00
   0.0000000e+00  -2.8352524e-01  -1.0000000e+00   0.0000000e+00   0.0000000e+00   0.0000000e+00
   0.0000000e+00  -2.8352524e-01  -9.9225409e-01  -3.1993984e-04   5.5036115e-05   1.9736499e-05
   0.0000000e+00  -2.8352524e-01  -9.8396850e-01  -7.4872651e-04   6.2713942e-06   5.8025770e-05
   0.0000000e+00  -2.8352524e-01  -9.7511059e-01  -9.1727195e-04  -4.2366851e-05   8.8320441e-05
   0.0000000e+00  -2.8352524e-01  -9.6564655e-01  -8.9214194e-04  -6.5273028e-05   1.1928075e-04
   0.0000000e+00  -2.8352524e-01  -9.5554139e-01  -7.9874217e-04  -6.3906750e-05   1.4780987e-04
   0.0000000e+00  -2.8352524e-01  -9.4475908e-01  -7.3785559e-04  -4.2437598e-05   1.8523512e-04
   0.0000000e+00  -2.8352524e-01  -9.3326267e-01  -7.3239917e-04  -1.1629371e-06   2.3127962e-04
   0.0000000e+00  -2.8352524e-01  -9.2101443e-01  -7.6147594e-04   5.7394722e-05   2.9402084e-04
   0.0000000e+00  -2.8352524e-01  -9.0797606e-01  -7.5180339e-04   1.2030735e-04   3.7202318e-04
   0.0000000e+00  -2.8352524e-01  -8.9410886e-01  -6.1581251e-04   1.5655961e-04   4.6576861e-04
   0.0000000e+00  -2.8352524e-01  -8.7937402e-01  -2.9587540e-04   1.1794982e-04   5.6138794e-04
   0.0000000e+00  -2.8352524e-01  -8.6373293e-01   1.4527258e-04  -4.9760398e-05   6.3838761e-04
   0.0000000e+00  -2.8352524e-01  -8.4714748e-01   4.5943477e-04  -3.8521888e-04   6.6330251e-04
   0.0000000e+00  -2.8352524e-01  -8.2958044e-01   2.0414316e-04  -8.8732412e-04   6.1125360e-04
   0.0000000e+00  -2.8352524e-01  -8.1099590e-01  -1.1576394e-03  -1.4975913e-03   4.8486497e-04
   0.0000000e+00  -2.8352524e-01  -7.9135972e-01  -4.0781550e-03  -2.0969124e-03   3.5692039e-04
   0.0000000e+00  -2.8352524e-01  -7.7064005e-01  -8.7229173e-03  -2.5194301e-03   4.0214287e-04
   0.0000000e+00  -2.8352524e-01  -7.4880783e-01  -1.4833668e-02  -2.5799770e-03   9.2929927e-04
   0.0000000e+00  -2.8352524e-01  -7.2583741e-01  -2.1709563e-02  -2.1097240e-03   2.3799737e-03
   0.0000000e+00  -2.8352524e-01  -7.0170710e-01  -2.8316138e-02  -9.9187078e-04   5.3042640e-03
   0.0000000e+00  -2.8352524e-01  -6.7639983e-01  -3.3484030e-02   8.0697048e-04   1.0292861e-02
   0.0000000e+00  -2.8352524e-01  -6.4990376e-01  -3.6138333e-02   3.2154614e-03   1.7885123e-02
   0.0000000e+00  -2.8352524e-01  -6.2221291e-01  -3.5506570e-02   6.0472463e-03   2.8449197e-02
   0.0000000e+00  -2.8352524e-01  -5.9332774e-01  -3.1273282e-02   9.0058983e-03   4.2064344e-02
   0.0000000e+00  -2.8352524e-01  -5.6325577e-01  -2.3672565e-02   1.1705361e-02   5.8416343e-02
   0.0000000e+00  -2.8352524e-01  -5.3201207e-01  -1.3513145e-02   1.3709576e-02   7.6743713e-02
   0.0000000e+00  -2.8352524e-01  -4.9961977e-01  -2.1280747e-03   1.4588217e-02   9.5850547e-02
   0.0000000e+00  -2.8352524e-01  -4.6611039e-01   8.7676078e-03   1.3984308e-02   1.1421080e-01
   0.0000000e+00  -2.8352524e-01  -4.3152416e-01   1.7312709e-02   1.1679412e-02   1.3015173e-01
   0.0000000e+00  -2.8352524e-01  -3.9591017e-01   2.1805694e-02   7.6422696e-03   1.4209406e-01
   0.0000000e+00  -2.8352524e-01  -3.5932641e-01   2.1019316e-02   2.0450875e-03   1.4879056e-01
   0.0000000e+00  -2.8352524e-01  -3.2183967e-01   1.4449946e-02  -4.7570174e-03   1.4951042e-01
   0.0000000e+00  -2.8352524e-01  -2.8352524e-01   2.4342765e-03  -1.2280078e-02   1.4411852e-01
   0.0000000e+00  -2.8352524e-01  -2.4446655e-01  -1.3892765e-02  -1.9983100e-02   1.3303769e-01
   0.0000000e+00  -2.8352524e-01  -2.0475452e-01  -3.2783626e-02  -2.7340474e-02   1.1710776e-01
   0.0000000e+00  -2.8352524e-01  -1.6448690e-01  -5.2151826e-02  -3.3897621e-02   9.7389544e-02
   0.0000000e+00  -2.8352524e-01  -1.2376733e-01  -6.9869627e-02  -3.9301954e-02   7.4965906e-02
   0.0000000e+00  -2.8352524e-01  -8.2704342e-02  -8.4031420e-02  -4.3307859e-02   5.0791154e-02
   0.0000000e+00  -2.8352524e-01  -4.1410268e-02  -9.3153195e-02  -4.5763619e-02   2.5616570e-02
   0.0000000e+00  -2.8352524e-01   0.0000000e+00  -9.6299895e-02  -4.6590200e-02  -4.0475654e-13
   0.0000000e+00  -2.8352524e-01   4.1410268e-02  -9.3153195e-02  -4.5763619e-02  -2.5616570e-02
   0.0000000e+00  -2.8352524e-01   8.2704342e-02  -8.4031420e-02  -4.3307859e-02  -5.0791154e-02
   0.0000000e+00  -2.8352524e-01   1.2376733e-01  -6.9869627e-02  -3.9301954e-02  -7.4965906e-02
   0.0000000e+00  -2.8352524e-01   1.6448690e-01  -5.2151826e-02  -3.3897621e-02  -9.7389544e-02
   0.0000000e+00  -2.8352524e-01   2.0475452e-01  -3.2783626e-02  -2.7340474e-02  -1.1710776e-01
   0.0000000e+00  -2.8352524e-01   2.4446655e-01  -1.3892765e-02  -1.9983100e-02  -1.3303769e-01
   0.0000000e+00  -2.8352524e-01   2.8352524e-01   2.4342765e-03  -1.2280078e-02  -1.4411852e-01
   0.0000000e+00  -2.8352524e-01   3.2183967e-01   1.4449946e-02  -4.7570174e-03  -1.4951042e-01
   0.0000000e+00  -2.8352524e-01   3.5932641e-01   2.1019316e-02   2.0450875e-03  -1.4879056e-01
   0.0000000e+00  -2.8352524e-01   3.9591017e-01   2.1805694e-02   7.6422696e-03  -1.4209406e-01
   0.0000000e+00  -2.8352524e-01   4.3152416e-01   1.7312709e-02   1.1679412e-02  -1.3015173e-01
   0.0000000e+00  -2.8352524e-01   4.6611039e-01   8.7676078e-03   1.3984308e-02  -1.1421080e-01
   0.0000000e+00  -2.8352524e-01   4.9961977e-01  -2.1280747e-03   1.4588217e-02  -9.5850547e-02
   0.0000000e+00  -2.8352524e-01   5.3201207e-01  -1.3513145e-02   1.3709576e-02  -7.6743713e-02
   0.0000000e+00  -2.8352524e-01   5.6325577e-01  -2.3672565e-02   1.1705361e-02  -5.8416343e-02
   0.0000000e+00  -2.8352524e-01   5.9332774e-01  -3.1273282e-02   9.0058983e-03  -4.2064344e-02
   0.0000000e+00  -2.8352524e-01   6.2221291e-01  -3.5506570e-02   6.0472463e-03  -2.8449197e-02
   0.0000000e+00  -2.8352524e-01   6.4990376e-01  -3.6138333e-02   3.2154614e-03  -1.7885123e-02
   0.0000000e+00  -2.8352524e-01   6.7639983e-01  -3.3484030e-02   8.0697048e-04  -1.0292861e-02
   0.0000000e+00  -2.8352524e-01   7.0170710e-01  -2.8316138e-02  -9.9187078e-04  -5.3042640e-03
   0.0000000e+00  -2.8352524e-01   7.2583741e-01  -2.1709563e-02  -2.1097240e-03  -2.3799737e-03
   0.0000000e+00  -2.8352524e-01   7.4880783e-01  -1.4833668e-02  -2.5799770e-03  -9.2929927e-04
   0.0000000e+00  -2.8352524e-01   7.7064005e-01  -8.7229173e-03  -2.5194301e-03  -4.0214287e-04
   0.0000000e+00  -2.8352524e-01   7.9135972e-01  -4.0781550e-03  -2.0969124e-03  -3.5692039e-04
   0.0000000e+00  -2.8352524e-01   8.1099590e-01  -1.1576394e-03  -1.4975913e-03  -4.8486497e-04
   0.0000000e+00  -2.8352524e-01   8.2958044e-01   2.0414316e-04  -8.8732412e-04  -6.1125360e-04
   0.0000000e+00  -2.8352524e-01   8.4714748e-01   4.5943477e-04  -3.8521888e-04  -6.6330251e-04
   0.0000000e+00  -2.8352524e-01   8.6373293e-01   1.4527258e-04  -4.9760398e-05  -6.3838761e-04
   0.0000000e+00  -2.8352524e-01   8.7937402e-01  -2.9587540e-04   1.1794982e-04  -5.6138794e-04
   0.0000000e+00  -2.8352524e-01   8.9410886e-01  -6.1581251e-04   1.5655961e-04  -4.6576861e-04
   0.0000000e+00  -2.8352524e-01   9.0797606e-01  -7.5180339e-04   1.2030735e-04  -3.7202318e-04
   0.0000000e+00  -2.8352524e-01   9.2101443e-01  -7.6147594e-04   5.7394722e-05  -2.9402084e-04
   0.0000000e+00  -2.8352524e-01   9.3326267e-01  -7.3239917e-04  -1.1629371e-06  -2.3127962e-04
   0.0000000e+00  -2.8352524e-01   9.4475908e-01  -7.3785559e-04  -4.2437598e-05  -1.8523512e-04
   0.0000000e+00  -2.8352524e-01   9.5554139e-01  -7.9874217e-04  -6.3906750e-05  -1.4780987e-04
   0.0000000e+00  -2.8352524e-01   9.6564655e-01  -8.9214194e-04  -6.5273028e-05  -1.1928075e-04
   0.0000000e+00  -2.8352524e-01   9.7511059e-01  -9.1727195e-04  -4.2366851e-05  -8.8320441e-05
   0.0000000e+00  -2.8352524e-01   9.8396850e-01  -7.4872651e-04   6.2713942e-06  -5.8025770e-05
   0.0000000e+00  -2.8352524e-01   9.9225409e-01  -3.1993984e-04   5.5036115e-05  -1.9736499e-05
   0.0000000e+00  -2.8352524e-01   1.0000000e+00   0.0000000e+00   0.0000000e+00   0.0000000e+00
   0.0000000e+00  -2.4446655e-01  -1.0000000e+00   0.0000000e+00   0.0000000e+00   0.0000000e+00
   0.0000000e+00  -2.4446655e-01  -9.9225409e-01  -3.6108081e-04   4.6231923e-05   1.9632006e-05
   0.0000000e+00  -2.4446655e-01  -9.8396850e-01  -8.2930874e-04   2.0386368e-05   5.8581288e-05
   0.0000000e+00  -2.4446655e-01  -9.7511059e-01  -1.0407775e-03  -6.1632815e-06   9.1499019e-05
   0.0000000e+00  -2.4446655e-01  -9.6564655e-01  -1.0613974e-03  -1.4627672e-05   1.2586502e-04
   0.0000000e+00  -2.4446655e-01  -9.5554139e-01  -1.0174937e-03  -4.0277848e-06   1.5885201e-04
   0.0000000e+00  -2.4446655e-01  -9.4475908e-01  -1.0136610e-03   2.5075541e-05   2.0135628e-04
   0.0000000e+00  -2.4446655e-01  -9.3326267e-01  -1.0863271e-03   7.6613000e-05   2.5399963e-04
   0.0000000e+00  -2.4446655e-01  -9.2101443e-01  -1.2394390e-03   1.5427269e-04   3.2603134e-04
   0.0000000e+00  -2.4446655e-01  -9.0797606e-01  -1.4335921e-03   2.5507725e-04   4.1951376e-04
   0.0000000e+00  -2.4446655e-01  -8.9410886e-01  -1.6058542e-03   3.6016547e-04   5.4074905e-04
   0.0000000e+00  -2.4446655e-01  -8.7937402e-01  -1.6835635e-03   4.3137277e-04   6.8503265e-04
   0.0000000e+00  -2.4446655e-01  -8.6373293e-01  -1.6415078e-03   4.1441325e-04   8.4150235e-04
   0.0000000e+00  -2.4446655e-01  -8.4714748e-01  -1.5560382e-03   2.5291303e-04   9.8093287e-04
   0.0000000e+00  -2.4446655e-01  -8.2958044e-01  -1.6432138e-03  -9.2933030e-05   1.0652450e-03
   0.0000000e+00  -2.4446655e-01  -8.1099590e-01  -2.2316707e-03  -6.2814739e-04   1.0510455e-03
   0.0000000e+00  -2.4446655e-01  -7.9135972e-01  -3.6758139e-03  -1.3139297e-03   9.1560713e-04
   0.0000000e+00  -2.4446655e-01  -7.7064005e-01  -6.2305051e-03  -2.0701953e-03   6.7729513e-04
   0.0000000e+00  -2.4446655e-01  -7.4880783e-01  -9.9412262e-03  -2.7895603e-03   4.2675023e-04
   0.0000000e+00  -2.4446655e-01  -7.2583741e-01  -1.4588896e-02  -3.3580840e-03   3.4069759e-04
   0.0000000e+00  -2.4446655e-01  -7.0170710e-01  -1.9706611e-02  -3.6773972e-03   6.9060152e-04
   0.0000000e+00  -2.4446655e-01  -6.7639983e-01  -2.4654450e-02  -3.6840367e-03   1.8248939e-03
   0.0000000e+00  -2.4446655e-01  -6.4990376e-01  -2.8722333e-02  -3.3628702e-03   4.1393322e-03
   0.0000000e+00  -2.4446655e-01  -6.2221291e-01  -3.1233495e-02  -2.7549707e-03   8.0221543e-03
   0.0000000e+00  -2.4446655e-01  -5.9332774e-01  -3.1632734e-02  -1.9594283e-03   1.3790662e-02
   0.0000000e+00  -2.4446655e-01  -5.6325577e-01  -2.9560254e-02  -1.1306736e-03   2.1613078e-02
   0.0000000e+00  -2.4446655e-01  -5.3201207e-01  -2.4913606e-02  -4.6901712e-04   3.1437050e-02
   0.0000000e+00  -2.4446655e-01  -4.9961977e-01  -1.7896436e-02  -2.0394600e-04   4.2929500e-02
   0.0000000e+00  -2.4446655e-01  -4.6611039e-01  -9.0373037e-03  -5.6734247e-04   5.5455107e-02
   0.0000000e+00  -2.4446655e-01  -4.3152416e-01   8.4093151e-04  -1.7595531e-03   6.8100535e-02
   0.0000000e+00  -2.4446655e-01  -3.9591017e-01   1.0717211e-02  -3.9120811e-03   7.9758505e-02
   0.0000000e+00  -2.4446655e-01  -3.5932641e-01   1.9526925e-02  -7.0565626e-03   8.9256170e-02
   0.0000000e+00  -2.4446655e-01  -3.2183967e-01   2.6348600e-02  -1.1106976e-02   9.5510589e-02
   0.0000000e+00  -2.4446655e-01  -2.8352524e-01   3.0576814e-02  -1.5861650e-02   9.7673226e-02
   0.0000000e+00  -2.4446655e-01  -2.4446655e-01   3.2038374e-02  -2.1023917e-02   9.5237529e-02
   0.0000000e+00  -2.4446655e-01  -2.0475452e-01   3.1020016e-02  -2.6237594e-02   8.8085880e-02
   0.0000000e+00  -2.4446655e-01  -1.6448690e-01   2.8203165e-02  -3.1128181e-02   7.6477499e-02
   0.0000000e+00  -2.4446655e-01  -1.2376733e-01   2.4521556e-02  -3.5342559e-02   6.0987929e-02
   0.0000000e+00  -2.4446655e-01  -8.2704342e-02   2.0976781e-02  -3.8580436e-02   4.2426061e-02
   0.0000000e+00  -2.4446655e-01  -4.1410268e-02   1.8448525e-02  -4.0616047e-02   2.1750080e-02
   0.0000000e+00  -2.4446655e-01   0.0000000e+00   1.7535251e-02  -4.1310199e-02   1.5821013e-13
   0.0000000e+00  -2.4446655e-01   4.1410268e-02   1.8448525e-02  -4.0616047e-02  -2.1750080e-02
   0.0000000e+00  -2.4446655e-01   8.2704342e-02   2.0976781e-02  -3.8580436e-02  -4.2426061e-02
   0.0000000e+00  -2.4446655e-01   1.2376733e-01   2.4521556e-02  -3.5342559e-02  -6.0987929e-02
   0.0000000e+00  -2.4446655e-01   1.6448690e-01   2.8203165e-02  -3.1128181e-02  -7.6477499e-02
   0.0000000e+00  -2.4446655e-01   2.0475452e-01   3.1020016e-02  -2.6237594e-02  -8.8085880e-02
   0.0000000e+00  -2.4446655e-01   2.4446655e-01   3.2038374e-02  -2.1023917e-02  -9.5237529e-02
   0.0000000e+00  -2.4446655e-01   2.8352524e-01   3.0576814e-02  -1.5861650e-02  -9.7673226e-02
   0.0000000e+00  -2.4446655e-01   3.2183967e-01   2.6348600e-02  -1.1106976e-02  -9.5510589e-02
   0.0000000e+00  -2.4446655e-01   3.5932641e-01   1.9526925e-02  -7.0565626e-03  -8.9256170e-02
   0.0000000e+00  -2.4446655e-01   3.9591017e-01   1.0717211e-02  -3.9120811e-03  -7.9758505e-02
   0.0000000e+00  -2.4446655e-01   4.3152416e-01   8.4093150e-04  -1.7595531e-03  -6.8100535e-02
   0.0000000e+00  -2.4446655e-01   4.6611039e-01  -9.0373037e-03  -5.6734247e-04  -5.5455107e-02
   0.0000000e+00  -2.4446655e-01   4.9961977e-01  -1.7896436e-02  -2.0394600e-04  -4.2929500e-02
   0.0000000e+00  -2.4446655e-01   5.3201207e-01  -2.4913606e-02  -4.6901712e-04  -3.1437050e-02
   0.0000000e+00  -2.4446655e-01   5.6325577e-01  -2.9560254e-02  -1.1306736e-03  -2.1613078e-02
   0.0000000e+00  -2.4446655e-01   5.9332774e-01  -3.1632734e-02  -1.9594283e-03  -1.3790662e-02
   0.0000000e+00  -2.4446655e-01   6.2221291e-01  -3.1233495e-02  -2.7549707e-03  -8.0221543e-03
   0.0000000e+00  -2.4446655e-01   6.4990376e-01  -2.8722333e-02  -3.3628702e-03  -4.1393322e-03
   0.0000000e+00  -2.4446655e-01   6.7639983e-01  -2.4654450e-02  -3.6840367e-03  -1.8248939e-03
   0.0000000e+00  -2.4446655e-01   7.0170710e-01  -1.9706611e-02  -3.6773972e-03  -6.9060152e-04
   0.0000000e+00  -2.4446655e-01   7.2583741e-01  -1.4588896e-02  -3.3580840e-03  -3.4069759e-04
   0.0000000e+00  -2.4446655e-01   7.4880783e-01  -9.9412262e-03  -2.7895603e-03  -4.2675023e-04
   0.0000000e+00  -2.4446655e-01   7.7064005e-01  -6.2305051e-03  -2.0701953e-03  -6.7729513e-04
   0.0000000e+00  -2.4446655e-01   7.9135972e-01  -3.6758139e-03  -1.3139297e-03  -9.1560713e-04
   0.0000000e+00  -2.4446655e-01   8.1099590e-01  -2.2316707e-03  -6.2814739e-04  -1.0510455e-03
   0.0000000e+00  -2.4446655e-01   8.2958044e-01  -1.6432138e-03  -9.2933030e-05  -1.0652450e-03
   0.0000000e+00  -2.4446655e-01   8.4714748e-01  -1.5560382e-03   2.5291303e-04  -9.8093287e-04
   0.0000000e+00  -2.4446655e-01   8.6373293e-01  -1.6415078e-03   4.1441325e-04  -8.4150235e-04
   0.0000000e+00  -2.4446655e-01   8.7937402e-01  -1.6835635e-03   4.3137277e-04  -6.8503265e-04
   0.0000000e+00  -2.4446655e-01   8.9410886e-01  -1.6058542e-03   3.6016547e-04  -5.4074905e-04
   0.0000000e+00  -2.4446655e-01   9.0797606e-01  -1.4335921e-03   2.5507725e-04  -4.1951376e-04
   0.0000000e+00  -2.4446655e-01   9.2101443e-01  -1.2394390e-03   1.5427269e-04  -3.2603134e-04
   0.0000000e+00  -2.4446655e-01   9.3326267e-01  -1.0863271e-03   7.6613000e-05  -2.5399963e-04
   0.0000000e+00  -2.4446655e-01   9.4475908e-01  -1.0136610e-03   2.5075541e-05  -2.0135628e-04
   0.0000000e+00  -2.4446655e-01   9.5554139e-01  -1.0174937e-03  -4.0277848e-06  -1.5885201e-04
   0.0000000e+00  -2.4446655e-01   9.6564655e-01  -1.0613974e-03  -1.4627672e-05  -1.2586502e-04
   0.0000000e+00  -2.4446655e-01   9.7511059e-01  -1.0407775e-03  -6.1632815e-06  -9.1499019e-05
   0.0000000e+00  -2.4446655e-01   9.8396850e-01  -8.2930874e-04   2.0386368e-05  -5.8581288e-05
   0.0000000e+00  -2.4446655e-01   9.9225409e-01  -3.6108081e-04   4.6231923e-05  -1.9632006e-05
   0.0000000e+00  -2.4446655e-01   1.0000000e+00   0.0000000e+00   0.0000000e+00   0.0000000e+00
   0.0000000e+00  -2.0475452e-01  -1.0000000e+00   0.0000000e+00   0.0000000e+00   0.0000000e+00
   0.0000000e+00  -2.0475452e-01  -9.9225409e-01  -3.9413185e-04   3.6057009e-05   1.9452312e-05
   0.0000000e+00  -2.0475452e-01  -9.8396850e-01  -8.9792474e-04   2.5527634e-05   5.8933044e-05
   0.0000000e+00  -2.0475452e-01  -9.7511059e-01  -1.1511492e-03   1.4056899e-05   9.4411672e-05
   0.0000000e+00  -2.0475452e-01  -9.6564655e-01  -1.2168514e-03   1.4499618e-05   1.3211352e-04
   0.0000000e+00  -2.0475452e-01  -9.5554139e-01  -1.2199591e-03   2.8860409e-05   1.6947304e-04
   0.0000000e+00  -2.0475452e-01  -9.4475908e-01  -1.2646954e-03   5.8295547e-05   2.1679274e-04
   0.0000000e+00  -2.0475452e-01  -9.3326267e-01  -1.3935589e-03   1.0818360e-04   2.7530600e-04
   0.0000000e+00  -2.0475452e-01  -9.2101443e-01  -1.6252588e-03   1.8484205e-04   3.5463504e-04
   0.0000000e+00  -2.0475452e-01  -9.0797606e-01  -1.9473927e-03   2.9124459e-04   4.5894293e-04
   0.0000000e+00  -2.0475452e-01  -8.9410886e-01  -2.3289929e-03   4.1868507e-04   5.9834815e-04
   0.0000000e+00  -2.0475452e-01  -8.7937402e-01  -2.7163795e-03   5.4218495e-04   7.7591002e-04
   0.0000000e+00  -2.0475452e-01  -8.6373293e-01  -3.0619158e-03   6.1949491e-04   9.9222818e-04
   0.0000000e+00  -2.0475452e-01  -8.4714748e-01  -3.3557507e-03   5.9942490e-04   1.2323497e-03
   0.0000000e+00  -2.0475452e-01  -8.2958044e-01  -3.6630475e-03   4.3462181e-04   1.4696463e-03
   0.0000000e+00  -2.0475452e-01  -8.1099590e-01  -4.1287461e-03   9.6647492e-05   1.6608223e-03
   0.0000000e+00  -2.0475452e-01  -7.9135972e-01  -4.9480315e-03  -4.1476103e-04   1.7595084e-03
   0.0000000e+00  -2.0475452e-01  -7.7064005e-01  -6.3043138e-03  -1.0698033e-03   1.7246650e-03
   0.0000000e+00  -2.0475452e-01  -7.4880783e-01  -8.3040252e-03  -1.8158071e-03   1.5422298e-03
   0.0000000e+00  -2.0475452e-01  -7.2583741e-01  -1.0931876e-02  -2.5894841e-03   1.2364206e-03
   0.0000000e+00  -2.0475452e-01  -7.0170710e-01  -1.4041126e-02  -3.3310168e-03   8.8465104e-04
   0.0000000e+00  -2.0475452e-01  -6.7639983e-01  -1.7374814e-02  -3.9958542e-03   6.1682750e-04
   0.0000000e+00  -2.0475452e-01  -6.4990376e-01  -2.0602403e-02  -4.5622228e-03   6.1321115e-04
   0.0000000e+00  -2.0475452e-01  -6.2221291e-01  -2.3357377e-02  -5.0342370e-03   1.0865243e-03
   0.0000000e+00  -2.0475452e-01  -5.9332774e-01  -2.5267375e-02  -5.4413339e-03   2.2615797e-03
   0.0000000e+00  -2.0475452e-01  -5.6325577e-01  -2.5981022e-02  -5.8362798e-03   4.3404935e-03
   0.0000000e+00  -2.0475452e-01  -5.3201207e-01  -2.5197727e-02  -6.2918330e-03   7.4658947e-03
   0.0000000e+00  -2.0475452e-01  -4.9961977e-01  -2.2707076e-02  -6.8966229e-03   1.1675407e-02
   0.0000000e+00  -2.0475452e-01  -4.6611039e-01  -1.8432857e-02  -7.7477190e-03   1.6864198e-02
   0.0000000e+00  -2.0475452e-01  -4.3152416e-01  -1.2471117e-02  -8.9396367e-03   2.2757225e-02
   0.0000000e+00  -2.0475452e-01  -3.9591017e-01  -5.1046617e-03  -1.0548639e-02   2.8909906e-02
   0.0000000e+00  -2.0475452e-01  -3.5932641e-01   3.2166809e-03  -1.2615591e-02   3.4737086e-02
   0.0000000e+00  -2.0475452e-01  -3.2183967e-01   1.1933510e-02  -1.5130039e-02   3.9576676e-02
   0.0000000e+00  -2.0475452e-01  -2.8352524e-01   2.0459931e-02  -1.8020876e-02   4.2773429e-02
   0.0000000e+00  -2.0475452e-01  -2.4446655e-01   2.8273353e-02  -2.1155708e-02   4.3772696e-02
   0.0000000e+00  -2.0475452e-01  -2.0475452e-01   3.4986390e-02  -2.4350917e-02   4.2201943e-02
   0.0000000e+00  -2.0475452e-01  -1.6448690e-01   4.0383835e-02  -2.7390083e-02   3.7929104e-02
   0.0000000e+00  -2.0475452e-01  -1.2376733e-01   4.4415862e-02  -3.0048363e-02   3.1085908e-02
   0.0000000e+00  -2.0475452e-01  -8.2704342e-02   4.7153743e-02  -3.2118020e-02   2.2058073e-02
   0.0000000e+00  -2.0475452e-01  -4.1410268e-02   4.8722290e-02  -3.3432067e-02   1.1445159e-02
   0.0000000e+00  -2.0475452e-01   0.0000000e+00   4.9230929e-02  -3.3882504e-02   4.6045926e-13
   0.0000000e+00  -2.0475452e-01   4.1410268e-02   4.8722290e-02  -3.3432067e-02  -1.1445159e-02
   0.0000000e+00  -2.0475452e-01   8.2704342e-02   4.7153743e-02  -3.2118020e-02  -2.2058073e-02
   0.0000000e+00  -2.0475452e-01   1.2376733e-01   4.4415862e-02  -3.0048363e-02  -3.1085908e-02
   0.0000000e+00  -2.0475452e-01   1.6448690e-01   4.0383835e-02  -2.7390083e-02  -3.7929104e-02
   0.0000000e+00  -2.0475452e-01   2.0475452e-01   3.4986390e-02  -2.4350917e-02  -4.2201943e-02
   0.0000000e+00  -2.0475452e-01   2.4446655e-01   2.8273353e-02  -2.1155708e-02  -4.3772696e-02
   0.0000000e+00  -2.0475452e-01   2.8352524e-01   2.0459931e-02  -1.8020876e-02  -4.2773429e-02
   0.0000000e+00  -2.0475452e-01   3.2183967e-01   1.1933510e-02  -1.5130039e-02  -3.9576676e-02
   0.0000000e+00  -2.0475452e-01   3.5932641e-01   3.2166809e-03  -1.2615591e-02  -3.4737086e-02
   0.0000000e+00  -2.0475452e-01   3.9591017e-01  -5.1046617e-03  -1.0548639e-02  -2.8909906e-02
   0.0000000e+00  -2.0475452e-01   4.3152416e-01  -1.2471117e-02  -8.9396367e-03  -2.2757225e-02
   0.0000000e+00  -2.0475452e-01   4.6611039e-01  -1.8432857e-02  -7.7477190e-03  -1.6864198e-02
   0.0000000e+00  -2.0475452e-01   4.9961977e-01  -2.2707076e-02  -6.8966229e-03  -1.1675407e-02
   0.0000000e+00  -2.0475452e-01   5.3201207e-01  -2.5197727e-02  -6.2918330e-03  -7.4658947e-03
   0.0000000e+00  -2.0475452e-01   5.6325577e-01  -2.5981022e-02  -5.8362798e-03  -4.3404935e-03
   0.0000000e+00  -2.0475452e-01   5.9332774e-01  -2.5267375e-02  -5.4413339e-03  -2.2615797e-03
   0.0000000e+00  -2.0475452e-01   6.2221291e-01  -2.3357377e-02  -5.0342370e-03  -1.0865244e-03
   0.0000000e+00  -2.0475452e-01   6.4990376e-01  -2.0602403e-02  -4.5622228e-03  -6.1321115e-04
   0.0000000e+00  -2.0475452e-01   6.7639983e-01  -1.7374814e-02  -3.9958542e-03  -6.1682750e-04
   0.0000000e+00  -2.0475452e-01   7.0170710e-01  -1.4041126e-02  -3.3310168e-03  -8.8465104e-04
   0.0000000e+00  -2.0475452e-01   7.2583741e-01  -1.0931876e-02  -2.5894841e-03  -1.2364206e-03
   0.0000000e+00  -2.0475452e-01   7.4880783e-01  -8.3040252e-03  -1.8158071e-03  -1.5422298e-03
   0.0000000e+00  -2.0475452e-01   7.7064005e-01  -6.3043138e-03  -1.0698033e-03  -1.7246650e-03
   0.0000000e+00  -2.0475452e-01   7.9135972e-01  -4.9480315e-03  -4.1476103e-04  -1.7595084e-03
   0.0000000e+00  -2.0475452e-01   8.1099590e-01  -4.1287461e-03   9.6647492e-05  -1.6608223e-03
   0.0000000e+00  -2.0475452e-01   8.2958044e-01  -3.6630475e-03   4.3462181e-04  -1.4696463e-03
   0.0000000e+00  -2.0475452e-01   8.4714748e-01  -3.3557507e-03   5.9942490e-04  -1.2323497e-03
   0.0000000e+00  -2.0475452e-01   8.6373293e-01  -3.0619158e-03   6.1949491e-04  -9.9222818e-04
   0.0000000e+00  -2.0475452e-01   8.7937402e-01  -2.7163795e-03   5.4218495e-04  -7.7591002e-04
   0.0000000e+00  -2.0475452e-01   8.9410886e-01  -2.3289929e-03   4.1868507e-04  -5.9834815e-04
   0.0000000e+00  -2.0475452e-01   9.0797606e-01  -1.9473927e-03   2.9124459e-04  -4.5894293e-04
   0.0000000e+00  -2.0475452e-01   9.2101443e-01  -1.6252588e-03   1.8484205e-04  -3.5463504e-04
   0.0000000e+00  -2.0475452e-01   9.3326267e-01  -1.3935589e-03   1.0818360e-04  -2.7530600e-04
   0.0000000e+00  -2.0475452e-01   9.4475908e-01  -1.2646954e-03   5.8295547e-05  -2.1679274e-04
   0.0000000e+00  -2.0475452e-01   9.5554139e-01  -1.2199591e-03   2.8860409e-05  -1.6947304e-04
   0.0000000e+00  -2.0475452e-01   9.6564655e-01  -1.2168514e-03   1.4499618e-05  -1.3211352e-04
   0.0000000e+00  -2.0475452e-01   9.7511059e-01  -1.1511492e-03   1.4056899e-05  -9.4411672e-05
   0.0000000e+00  -2.0475452e-01   9.8396850e-01  -8.9792474e-04   2.5527634e-05  -5.8933044e-05
   0.0000000e+00  -2.0475452e-01   9.9225409e-01  -3.9413185e-04   3.6057009e-05  -1.9452312e-05
   0.0000000e+00  -2.0475452e-01   1.0000000e+00   0.0000000e+00   0.0000000e+00   0.0000000e+00
   0.0000000e+00  -1.6448690e-01  -1.0000000e+00   0.0000000e+00   0.0000000e+00   0.0000000e+00
   0.0000000e+00  -1.6448690e-01  -9.9225409e-01  -4.1890430e-04   2.5461948e-05   1.9155258e-05
   0.0000000e+00  -1.6448690e-01  -9.8396850e-01  -9.5160967e-04   2.3473427e-05   5.8787304e-05
   0.0000000e+00  -1.6448690e-01  -9.7511059e-01  -1.2406425e-03   2.0780614e-05   9.6153174e-05
   0.0000000e+00  -1.6448690e-01  -9.6564655e-01  -1.3456359e-03   2.5407459e-05   1.3634440e-04
   0.0000000e+00  -1.6448690e-01  -9.5554139e-01  -1.3893689e-03   3.9446858e-05   1.7701087e-04
   0.0000000e+00  -1.6448690e-01  -9.4475908e-01  -1.4737785e-03   6.4543761e-05   2.2780372e-04
   0.0000000e+00  -1.6448690e-01  -9.3326267e-01  -1.6425961e-03   1.0576766e-04   2.9028369e-04
   0.0000000e+00  -1.6448690e-01  -9.2101443e-01  -1.9206174e-03   1.6944382e-04   3.7384135e-04
   0.0000000e+00  -1.6448690e-01  -9.0797606e-01  -2.3115032e-03   2.6063972e-04   4.8341562e-04
   0.0000000e+00  -1.6448690e-01  -8.9410886e-01  -2.8093484e-03   3.7665288e-04   6.3062207e-04
   0.0000000e+00  -1.6448690e-01  -8.7937402e-01  -3.3868810e-03   5.0293658e-04   8.2294188e-04
   0.0000000e+00  -1.6448690e-01  -8.6373293e-01  -4.0057645e-03   6.1065169e-04   1.0689888e-03
   0.0000000e+00  -1.6448690e-01  -8.4714748e-01  -4.6283750e-03   6.6144274e-04   1.3668804e-03
   0.0000000e+00  -1.6448690e-01  -8.2958044e-01  -5.2434575e-03   6.1559812e-04   1.7065602e-03
   0.0000000e+00  -1.6448690e-01  -8.1099590e-01  -5.8794156e-03   4.4320232e-04   2.0617283e-03
   0.0000000e+00  -1.6448690e-01  -7.9135972e-01  -6.6032843e-03   1.3152222e-04   2.3967181e-03
   0.0000000e+00  -1.6448690e-01  -7.7064005e-01  -7.4986704e-03  -3.1203890e-04   2.6672415e-03
   0.0000000e+00  -1.6448690e-01  -7.4880783e-01  -8.6363949e-03  -8.6377183e-04   2.8336904e-03
   0.0000000e+00  -1.6448690e-01  -7.2583741e-01  -1.0049679e-02  -1.4909949e-03   2.8666133e-03
   0.0000000e+00  -1.6448690e-01  -7.0170710e-01  -1.1723506e-02  -2.1612927e-03   2.7588953e-03
   0.0000000e+00  -1.6448690e-01  -6.7639983e-01  -1.3598068e-02  -2.8500851e-03   2.5272568e-03
   0.0000000e+00  -1.6448690e-01  -6.4990376e-01  -1.5578412e-02  -3.5453305e-03   2.2171277e-03
   0.0000000e+00  -1.6448690e-01  -6.2221291e-01  -1.7543303e-02  -4.2486185e-03   1.8974223e-03
   0.0000000e+00  -1.6448690e-01  -5.9332774e-01  -1.9348105e-02  -4.9733528e-03   1.6583566e-03
   0.0000000e+00  -1.6448690e-01  -5.6325577e-01  -2.0825387e-02  -5.7416217e-03   1.6003020e-03
   0.0000000e+00  -1.6448690e-01  -5.3201207e-01  -2.1787815e-02  -6.5806707e-03   1.8242092e-03
   0.0000000e+00  -1.6448690e-01  -4.9961977e-01  -2.2040851e-02  -7.5202350e-03   2.4129244e-03
   0.0000000e+00  -1.6448690e-01  -4.6611039e-01  -2.1405925e-02  -8.5898168e-03   3.4138263e-03
   0.0000000e+00  -1.6448690e-01  -4.3152416e-01  -1.9752442e-02  -9.8158902e-03   4.8169684e-03
   0.0000000e+00  -1.6448690e-01  -3.9591017e-01  -1.7029672e-02  -1.1217416e-02   6.5416907e-03
   0.0000000e+00  -1.6448690e-01  -3.5932641e-01  -1.3290623e-02  -1.2800429e-02   8.4300135e-03
   0.0000000e+00  -1.6448690e-01  -3.2183967e-01  -8.6990080e-03  -1.4551654e-02   1.0257822e-02
   0.0000000e+00  -1.6448690e-01  -2.8352524e-01  -3.5173002e-03  -1.6433594e-02   1.1759109e-02
   0.0000000e+00  -1.6448690e-01  -2.4446655e-01   1.9229120e-03  -1.8382058e-02   1.2665633e-02
   0.0000000e+00  -1.6448690e-01  -2.0475452e-01   7.2601171e-03  -2.0308291e-02   1.2750601e-02
   0.0000000e+00  -1.6448690e-01  -1.6448690e-01   1.2143338e-02  -2.2105411e-02   1.1871565e-02
   0.0000000e+00  -1.6448690e-01  -1.2376733e-01   1.6264620e-02  -2.3659216e-02   1.0000364e-02
   0.0000000e+00  -1.6448690e-01  -8.2704342e-02   1.9379717e-02  -2.4861117e-02   7.2365551e-03
   0.0000000e+00  -1.6448690e-01  -4.1410268e-02   2.1316059e-02  -2.5621691e-02   3.7992122e-03
   0.0000000e+00  -1.6448690e-01   0.0000000e+00   2.1972566e-02  -2.5882047e-02   4.8476721e-13
   0.0000000e+00  -1.6448690e-01   4.1410268e-02   2.1316059e-02  -2.5621691e-02  -3.7992122e-03
   0.0000000e+00  -1.6448690e-01   8.2704342e-02   1.9379717e-02  -2.4861117e-02  -7.2365551e-03
   0.0000000e+00  -1.6448690e-01   1.2376733e-01   1.6264620e-02  -2.3659216e-02  -1.0000364e-02
   0.0000000e+00  -1.6448690e-01   1.6448690e-01   1.2143338e-02  -2.2105411e-02  -1.1871565e-02
   0.0000000e+00  -1.6448690e-01   2.0475452e-01   7.2601171e-03  -2.0308291e-02  -1.2750601e-02
   0.0000000e+00  -1.6448690e-01   2.4446655e-01   1.9229120e-03  -1.8382058e-02  -1.2665633e-02
   0.0000000e+00  -1.6448690e-01   2.8352524e-01  -3.5173002e-03  -1.6433594e-02  -1.1759109e-02
   0.0000000e+00  -1.6448690e-01   3.2183967e-01  -8.6990080e-03  -1.4551654e-02  -1.0257822e-02
   0.0000000e+00  -1.6448690e-01   3.5932641e-01  -1.3290623e-02  -1.2800429e-02  -8.4300135e-03
   0.0000000e+00  -1.6448690e-01   3.9591017e-01  -1.7029672e-02  -1.1217416e-02  -6.5416907e-03
   0.0000000e+00  -1.6448690e-01   4.3152416e-01  -1.9752442e-02  -9.8158902e-03  -4.8169684e-03
   0.0000000e+00  -1.6448690e-01   4.6611039e-01  -2.1405925e-02  -8.5898168e-03  -3.4138263e-03
   0.0000000e+00  -1.6448690e-01   4.9961977e-01  -2.2040851e-02  -7.5202350e-03  -2.4129244e-03
   0.0000000e+00  -1.6448690e-01   5.3201207e-01  -2.1787815e-02  -6.5806707e-03  -1.8242092e-03
   0.0000000e+00  -1.6448690e-01   5.6325577e-01  -2.0825387e-02  -5.7416217e-03  -1.6003020e-03
   0.0000000e+00  -1.6448690e-01   5.9332774e-01  -1.9348105e-02  -4.9733528e-03  -1.6583566e-03
   0.0000000e+00  -1.6448690e-01   6.2221291e-01  -1.7543303e-02  -4.2486185e-03  -1.8974223e-03
   0.0000000e+00  -1.6448690e-01   6.4990376e-01  -1.5578412e-02  -3.5453305e-03  -2.2171277e-03
   0.0000000e+00  -1.6448690e-01   6.7639983e-01  -1.3598068e-02  -2.8500851e-03  -2.5272568e-03
   0.0000000e+00  -1.6448690e-01   7.0170710e-01  -1.1723506e-02  -2.1612927e-03  -2.7588953e-03
   0.0000000e+00  -1.6448690e-01   7.2583741e-01  -1.0049679e-02  -1.4909949e-03  -2.8666133e-03
   0.0000000e+00  -1.6448690e-01   7.4880783e-01  -8.6363949e-03  -8.6377183e-04  -2.8336904e-03
   0.0000000e+00  -1.6448690e-01   7.7064005e-01  -7.4986704e-03  -3.1203891e-04  -2.6672415e-03
   0.0000000e+00  -1.6448690e-01   7.9135972e-01  -6.6032843e-03   1.3152222e-04  -2.3967181e-03
   0.0000000e+00  -1.6448690e-01   8.1099590e-01  -5.8794156e-03   4.4320232e-04  -2.0617283e-03
   0.0000000e+00  -1.6448690e-01   8.2958044e-01  -5.2434575e-03   6.1559812e-04  -1.7065602e-03
   0.0000000e+00  -1.6448690e-01   8.4714748e-01  -4.6283750e-03   6.6144274e-04  -1.3668804e-03
   0.0000000e+00  -1.6448690e-01   8.6373293e-01  -4.0057645e-03   6.1065169e-04  -1.0689888e-03
   0.0000000e+00  -1.6448690e-01   8.7937402e-01  -3.3868810e-03   5.0293658e-04  -8.2294188e-04
   0.0000000e+00  -1.6448690e-01   8.9410886e-01  -2.8093484e-03   3.7665288e-04  -6.3062207e-04
   0.0000000e+00  -1.6448690e-01   9.0797606e-01  -2.3115032e-03   2.6063972e-04  -4.8341562e-04
   0.0000000e+00  -1.6448690e-01   9.2101443e-01  -1.9206174e-03   1.6944382e-04  -3.7384135e-04
   0.0000000e+00  -1.6448690e-01   9.3326267e-01  -1.6425961e-03   1.0576766e-04  -2.9028369e-04
   0.0000000e+00  -1.6448690e-01   9.4475908e-01  -1.4737785e-03   6.4543761e-05  -2.2780372e-04
   0.0000000e+00  -1.6448690e-01   9.5554139e-01  -1.3893689e-03   3.9446858e-05  -1.7701087e-04
   0.0000000e+00  -1.6448690e-01   9.6564655e-01  -1.3456359e-03   2.5407459e-05  -1.3634440e-04
   0.0000000e+00  -1.6448690e-01   9.7511059e-01  -1.2406425e-03   2.0780614e-05  -9.6153174e-05
   0.0000000e+00  -1.6448690e-01   9.8396850e-01  -9.5160967e-04   2.3473427e-05  -5.8787304e-05
   0.0000000e+00  -1.6448690e-01   9.9225409e-01  -4.1890430e-04   2.5461948e-05  -1.9155258e-05
   0.0000000e+00  -1.6448690e-01   1.0000000e+00   0.0000000e+00   0.0000000e+00   0.0000000e+00
   0.0000000e+00  -1.2376733e-01  -1.0000000e+00   0.0000000e+00   0.0000000e+00   0.0000000e+00
   0.0000000e+00  -1.2376733e-01  -9.9225409e-01  -4.3640655e-04   1.5917950e-05   1.8756660e-05
   0.0000000e+00  -1.2376733e-01  -9.8396850e-01  -9.9076576e-04   1.7542907e-05   5.8130070e-05
   0.0000000e+00  -1.2376733e-01  -9.7511059e-01  -1.3078289e-03   1.8881045e-05   9.6538713e-05
   0.0000000e+00  -1.2376733e-01  -9.6564655e-01  -1.4441790e-03   2.4377388e-05   1.3815825e-04
   0.0000000e+00  -1.2376733e-01  -9.5554139e-01  -1.5206042e-03   3.5730450e-05   1.8080025e-04
   0.0000000e+00  -1.2376733e-01  -9.4475908e-01  -1.6365426e-03   5.4433040e-05   2.3349798e-04
   0.0000000e+00  -1.2376733e-01  -9.3326267e-01  -1.8350348e-03   8.4440878e-05   2.9794163e-04
   0.0000000e+00  -1.2376733e-01  -9.2101443e-01  -2.1422019e-03   1.3075549e-04   3.8299936e-04
   0.0000000e+00  -1.2376733e-01  -9.0797606e-01  -2.5693372e-03   1.9809535e-04   4.9356455e-04
   0.0000000e+00  -1.2376733e-01  -8.9410886e-01  -3.1256717e-03   2.8630473e-04   6.4116750e-04
   0.0000000e+00  -1.2376733e-01  -8.7937402e-01  -3.8046593e-03   3.8739431e-04   8.3481367e-04
   0.0000000e+00  -1.2376733e-01  -8.6373293e-01  -4.5843853e-03   4.8314897e-04   1.0868746e-03
   0.0000000e+00  -1.2376733e-01  -8.4714748e-01  -5.4262075e-03   5.4788916e-04   1.4033779e-03
   0.0000000e+00  -1.2376733e-01  -8.2958044e-01  -6.2891169e-03   5.5344144e-04   1.7864899e-03
   0.0000000e+00  -1.2376733e-01  -8.1099590e-01  -7.1422989e-03   4.7673015e-04   2.2261785e-03
   0.0000000e+00  -1.2376733e-01  -7.9135972e-01  -7.9758051e-03   3.0488005e-04   2.7041991e-03
   0.0000000e+00  -1.2376733e-01  -7.7064005e-01  -8.7997123e-03   3.7801217e-05   3.1911431e-03
   0.0000000e+00  -1.2376733e-01  -7.4880783e-01  -9.6366562e-03  -3.1394103e-04   3.6546740e-03
   0.0000000e+00  -1.2376733e-01  -7.2583741e-01  -1.0512129e-02  -7.3343321e-04   4.0608202e-03
   0.0000000e+00  -1.2376733e-01  -7.0170710e-01  -1.1448039e-02  -1.2033425e-03   4.3827519e-03
   0.0000000e+00  -1.2376733e-01  -6.7639983e-01  -1.2461120e-02  -1.7107468e-03   4.6009881e-03
   0.0000000e+00  -1.2376733e-01  -6.4990376e-01  -1.3562633e-02  -2.2503363e-03   4.7085331e-03
   0.0000000e+00  -1.2376733e-01  -6.2221291e-01  -1.4757073e-02  -2.8250572e-03   4.7080537e-03
   0.0000000e+00  -1.2376733e-01  -5.9332774e-01  -1.6036628e-02  -3.4446734e-03   4.6140741e-03
   0.0000000e+00  -1.2376733e-01  -5.6325577e-01  -1.7374175e-02  -4.1230028e-03   4.4490445e-03
   0.0000000e+00  -1.2376733e-01  -5.3201207e-01  -1.8716583e-02  -4.8746273e-03   4.2441087e-03
   0.0000000e+00  -1.2376733e-01  -4.9961977e-01  -1.9983599e-02  -5.7121624e-03   4.0338721e-03
   0.0000000e+00  -1.2376733e-01  -4.6611039e-01  -2.1073233e-02  -6.6440146e-03   3.8540095e-03
   0.0000000e+00  -1.2376733e-01  -4.3152416e-01  -2.1875219e-02  -7.6730679e-03   3.7328894e-03
   0.0000000e+00  -1.2376733e-01  -3.9591017e-01  -2.2289123e-02  -8.7953880e-03   3.6861178e-03
   0.0000000e+00  -1.2376733e-01  -3.5932641e-01  -2.2244493e-02  -9.9992697e-03   3.7084634e-03
   0.0000000e+00  -1.2376733e-01  -3.2183967e-01  -2.1717454e-02  -1.1263947e-02   3.7720802e-03
   0.0000000e+00  -1.2376733e-01  -2.8352524e-01  -2.0740781e-02  -1.2558878e-02   3.8269295e-03
   0.0000000e+00  -1.2376733e-01  -2.4446655e-01  -1.9404139e-02  -1.3843507e-02   3.8094433e-03
   0.0000000e+00  -1.2376733e-01  -2.0475452e-01  -1.7845081e-02  -1.5068602e-02   3.6537919e-03
   0.0000000e+00  -1.2376733e-01  -1.6448690e-01  -1.6231957e-02  -1.6178959e-02   3.3073080e-03
   0.0000000e+00  -1.2376733e-01  -1.2376733e-01  -1.4742709e-02  -1.7117912e-02   2.7431053e-03
   0.0000000e+00  -1.2376733e-01  -8.2704342e-02  -1.3542660e-02  -1.7832719e-02   1.9693245e-03
   0.0000000e+00  -1.2376733e-01  -4.1410268e-02  -1.2765046e-02  -1.8280442e-02   1.0301984e-03
   0.0000000e+00  -1.2376733e-01   0.0000000e+00  -1.2495922e-02  -1.8432937e-02   3.6671797e-13
   0.0000000e+00  -1.2376733e-01   4.1410268e-02  -1.2765046e-02  -1.8280442e-02  -1.0301984e-03
   0.0000000e+00  -1.2376733e-01   8.2704342e-02  -1.3542660e-02  -1.7832719e-02  -1.9693245e-03
   0.0000000e+00  -1.2376733e-01   1.2376733e-01  -1.4742709e-02  -1.7117912e-02  -2.7431053e-03
   0.0000000e+00  -1.2376733e-01   1.6448690e-01  -1.6231957e-02  -1.6178959e-02  -3.3073080e-03
   0.0000000e+00  -1.2376733e-01   2.0475452e-01  -1.7845081e-02  -1.5068602e-02  -3.6537919e-03
   0.0000000e+00  -1.2376733e-01   2.4446655e-01  -1.9404139e-02  -1.3843507e-02  -3.8094433e-03
   0.0000000e+00  -1.2376733e-01   2.8352524e-01  -2.0740781e-02  -1.2558878e-02  -3.8269295e-03
   0.0000000e+00  -1.2376733e-01   3.2183967e-01  -2.1717454e-02  -1.1263947e-02  -3.7720802e-03
   0.0000000e+00  -1.2376733e-01   3.5932641e-01  -2.2244493e-02  -9.9992697e-03  -3.7084634e-03
   0.0000000e+00  -1.2376733e-01   3.9591017e-01  -2.2289123e-02  -8.7953880e-03  -3.6861178e-03
   0.0000000e+00  -1.2376733e-01   4.3152416e-01  -2.1875219e-02  -7.6730679e-03  -3.7328894e-03
   0.0000000e+00  -1.2376733e-01   4.6611039e-01  -2.1073233e-02  -6.6440146e-03  -3.8540095e-03
   0.0000000e+00  -1.2376733e-01   4.9961977e-01  -1.9983599e-02  -5.7121624e-03  -4.0338721e-03
   0.0000000e+00  -1.2376733e-01   5.3201207e-01  -1.8716583e-02  -4.8746273e-03  -4.2441087e-03
   0.0000000e+00  -1.2376733e-01   5.6325577e-01  -1.7374175e-02  -4.1230028e-03  -4.4490445e-03
   0.0000000e+00  -1.2376733e-01   5.9332774e-01  -1.6036628e-02  -3.4446734e-03  -4.6140741e-03
   0.0000000e+00  -1.2376733e-01   6.2221291e-01  -1.4757073e-02  -2.8250572e-03  -4.7080537e-03
   0.0000000e+00  -1.2376733e-01   6.4990376e-01  -1.3562633e-02  -2.2503363e-03  -4.7085331e-03
   0.0000000e+00  -1.2376733e-01   6.7639983e-01  -1.2461120e-02  -1.7107468e-03  -4.6009881e-03
   0.0000000e+00  -1.2376733e-01   7.0170710e-01  -1.1448039e-02  -1.2033425e-03  -4.3827519e-03
   0.0000000e+00  -1.2376733e-01   7.2583741e-01  -1.0512129e-02  -7.3343321e-04  -4.0608202e-03
   0.0000000e+00  -1.2376733e-01   7.4880783e-01  -9.6366562e-03  -3.1394103e-04  -3.6546740e-03
   0.0000000e+00  -1.2376733e-01   7.7064005e-01  -8.7997123e-03   3.7801217e-05  -3.1911431e-03
   0.0000000e+00  -1.2376733e-01   7.9135972e-01  -7.9758051e-03   3.0488005e-04  -2.7041991e-03
   0.0000000e+00  -1.2376733e-01   8.1099590e-01  -7.1422989e-03   4.7673015e-04  -2.2261785e-03
   0.0000000e+00  -1.2376733e-01   8.2958044e-01  -6.2891169e-03   5.5344144e-04  -1.7864899e-03
   0.0000000e+00  -1.2376733e-01   8.4714748e-01  -5.4262075e-03   5.4788916e-04  -1.4033779e-03
   0.0000000e+00  -1.2376733e-01   8.6373293e-01  -4.5843853e-03   4.8314897e-04  -1.0868746e-03
   0.0000000e+00  -1.2376733e-01   8.7937402e-01  -3.8046593e-03   3.8739431e-04  -8.3481367e-04
   0.0000000e+00  -1.2376733e-01   8.9410886e-01  -3.1256717e-03   2.8630473e-04  -6.4116750e-04
   0.0000000e+00  -1.2376733e-01   9.0797606e-01  -2.5693372e-03   1.9809535e-04  -4.9356455e-04
   0.0000000e+00  -1.2376733e-01   9.2101443e-01  -2.1422019e-03   1.3075549e-04  -3.8299936e-04
   0.0000000e+00  -1.2376733e-01   9.3326267e-01  -1.8350348e-03   8.4440878e-05  -2.9794163e-04
   0.0000000e+00  -1.2376733e-01   9.4475908e-01  -1.6365426e-03   5.4433040e-05  -2.3349798e-04
   0.0000000e+00  -1.2376733e-01   9.5554139e-01  -1.5206042e-03   3.5730450e-05  -1.8080025e-04
   0.0000000e+00  -1.2376733e-01   9.6564655e-01  -1.4441790e-03   2.4377388e-05  -1.3815825e-04
   0.0000000e+00  -1.2376733e-01   9.7511059e-01  -1.3078289e-03   1.8881045e-05  -9.6538713e-05
   0.0000000e+00  -1.2376733e-01   9.8396850e-01  -9.9076576e-04   1.7542907e-05  -5.8130070e-05
   0.0000000e+00  -1.2376733e-01   9.9225409e-01  -4.3640655e-04   1.5917950e-05  -1.8756660e-05
   0.0000000e+00  -1.2376733e-01   1.0000000e+00   0.0000000e+00   0.0000000e+00   0.0000000e+00
   0.0000000e+00  -8.2704342e-02  -1.0000000e+00   0.0000000e+00   0.0000000e+00   0.0000000e+00
   0.0000000e+00  -8.2704342e-02  -9.9225409e-01  -4.4791348e-04   8.5515117e-06   1.8343684e-05
   0.0000000e+00  -8.2704342e-02  -9.8396850e-01  -1.0171084e-03   1.0812904e-05   5.7232491e-05
   0.0000000e+00  -8.2704342e-02  -9.7511059e-01  -1.3540879e-03   1.3100018e-05   9.6023771e-05
   0.0000000e+00  -8.2704342e-02  -9.6564655e-01  -1.5131308e-03   1.7518567e-05   1.3823241e-04
   0.0000000e+00  -8.2704342e-02  -9.5554139e-01  -1.6135434e-03   2.5203376e-05   1.8178228e-04
   0.0000000e+00  -8.2704342e-02  -9.4475908e-01  -1.7528575e-03   3.7222954e-05   2.3520178e-04
   0.0000000e+00  -8.2704342e-02  -9.3326267e-01  -1.9732442e-03   5.6194922e-05   3.0020898e-04
   0.0000000e+00  -8.2704342e-02  -9.2101443e-01  -2.3005566e-03   8.5400546e-05   3.8513509e-04
   0.0000000e+00  -8.2704342e-02  -9.0797606e-01  -2.7491869e-03   1.2814905e-04   4.9452630e-04
   0.0000000e+00  -8.2704342e-02  -8.9410886e-01  -3.3360335e-03   1.8490030e-04   6.3919811e-04
   0.0000000e+00  -8.2704342e-02  -8.7937402e-01  -4.0670021e-03   2.5144085e-04   8.2811783e-04
   0.0000000e+00  -8.2704342e-02  -8.6373293e-01  -4.9328134e-03   3.1717444e-04   1.0746161e-03
   0.0000000e+00  -8.2704342e-02  -8.4714748e-01  -5.9005892e-03   3.6670137e-04   1.3881835e-03
   0.0000000e+00  -8.2704342e-02  -8.2958044e-01  -6.9207721e-03   3.8264561e-04   1.7774679e-03
   0.0000000e+00  -8.2704342e-02  -8.1099590e-01  -7.9371947e-03   3.5030108e-04   2.2425566e-03
   0.0000000e+00  -8.2704342e-02  -7.9135972e-01  -8.9017726e-03   2.6069946e-04   2.7779335e-03
   0.0000000e+00  -8.2704342e-02  -7.7064005e-01  -9.7835691e-03   1.1235047e-04   3.3680621e-03
   0.0000000e+00  -8.2704342e-02  -7.4880783e-01  -1.0572508e-02  -8.9953674e-05   3.9930058e-03
   0.0000000e+00  -8.2704342e-02  -7.2583741e-01  -1.1278061e-02  -3.3751152e-04   4.6274681e-03
   0.0000000e+00  -8.2704342e-02  -7.0170710e-01  -1.1925729e-02  -6.2120423e-04   5.2474016e-03
   0.0000000e+00  -8.2704342e-02  -6.7639983e-01  -1.2553703e-02  -9.3431392e-04   5.8290841e-03
   0.0000000e+00  -8.2704342e-02  -6.4990376e-01  -1.3208501e-02  -1.2745525e-03   6.3535539e-03
   0.0000000e+00  -8.2704342e-02  -6.2221291e-01  -1.3940171e-02  -1.6445512e-03   6.8037889e-03
   0.0000000e+00  -8.2704342e-02  -5.9332774e-01  -1.4795088e-02  -2.0511211e-03   7.1671229e-03
   0.0000000e+00  -8.2704342e-02  -5.6325577e-01  -1.5808707e-02  -2.5035250e-03   7.4322037e-03
   0.0000000e+00  -8.2704342e-02  -5.3201207e-01  -1.6998132e-02  -3.0112378e-03   7.5915602e-03
   0.0000000e+00  -8.2704342e-02  -4.9961977e-01  -1.8357711e-02  -3.5818384e-03   7.6397668e-03
   0.0000000e+00  -8.2704342e-02  -4.6611039e-01  -1.9857395e-02  -4.2191608e-03   7.5761708e-03
   0.0000000e+00  -8.2704342e-02  -4.3152416e-01  -2.1445710e-02  -4.9221757e-03   7.4030077e-03
   0.0000000e+00  -8.2704342e-02  -3.9591017e-01  -2.3055839e-02  -5.6842380e-03   7.1265553e-03
   0.0000000e+00  -8.2704342e-02  -3.5932641e-01  -2.4614912e-02  -6.4929940e-03   6.7540218e-03
   0.0000000e+00  -8.2704342e-02  -3.2183967e-01  -2.6053952e-02  -7.3304427e-03   6.2932342e-03
   0.0000000e+00  -8.2704342e-02  -2.8352524e-01  -2.7317444e-02  -8.1735325e-03   5.7497937e-03
   0.0000000e+00  -8.2704342e-02  -2.4446655e-01  -2.8369959e-02  -8.9949165e-03   5.1276665e-03
   0.0000000e+00  -8.2704342e-02  -2.0475452e-01  -2.9199166e-02  -9.7643288e-03   4.4288396e-03
   0.0000000e+00  -8.2704342e-02  -1.6448690e-01  -2.9814202e-02  -1.0450235e-02   3.6559895e-03
   0.0000000e+00  -8.2704342e-02  -1.2376733e-01  -3.0240319e-02  -1.1022070e-02   2.8140952e-03
   0.0000000e+00  -8.2704342e-02  -8.2704342e-02  -3.0510687e-02  -1.1452547e-02   1.9130601e-03
   0.0000000e+00  -8.2704342e-02  -4.1410268e-02  -3.0657452e-02  -1.1720112e-02   9.6820681e-04
   0.0000000e+00  -8.2704342e-02   0.0000000e+00  -3.0703593e-02  -1.1810888e-02   2.3886139e-13
   0.0000000e+00  -8.2704342e-02   4.1410268e-02  -3.0657452e-02  -1.1720112e-02  -9.6820681e-04
   0.0000000e+00  -8.2704342e-02   8.2704342e-02  -3.0510687e-02  -1.1452547e-02  -1.9130601e-03
   0.0000000e+00  -8.2704342e-02   1.2376733e-01  -3.0240319e-02  -1.1022070e-02  -2.8140952e-03
   0.0000000e+00  -8.2704342e-02   1.6448690e-01  -2.9814202e-02  -1.0450235e-02  -3.6559895e-03
   0.0000000e+00  -8.2704342e-02   2.0475452e-01  -2.9199166e-02  -9.7643288e-03  -4.4288396e-03
   0.0000000e+00  -8.2704342e-02   2.4446655e-01  -2.8369959e-02  -8.9949165e-03  -5.1276665e-03
   0.0000000e+00  -8.2704342e-02   2.8352524e-01  -2.7317444e-02  -8.1735325e-03  -5.7497937e-03
   0.0000000e+00  -8.2704342e-02   3.2183967e-01  -2.6053952e-02  -7.3304427e-03  -6.2932342e-03
   0.0000000e+00  -8.2704342e-02   3.5932641e-01  -2.4614912e-02  -6.4929940e-03  -6.7540218e-03
   0.0000000e+00  -8.2704342e-02   3.9591017e-01  -2.3055839e-02  -5.6842380e-03  -7.1265553e-03
   0.0000000e+00  -8.2704342e-02   4.3152416e-01  -2.1445710e-02  -4.9221757e-03  -7.4030077e-03
   0.0000000e+00  -8.2704342e-02   4.6611039e-01  -1.9857395e-02  -4.2191608e-03  -7.5761708e-03
   0.0000000e+00  -8.2704342e-02   4.9961977e-01  -1.8357711e-02  -3.5818384e-03  -7.6397668e-03
   0.0000000e+00  -8.2704342e-02   5.3201207e-01  -1.6998132e-02  -3.0112378e-03  -7.5915602e-03
   0.0000000e+00  -8.2704342e-02   5.6325577e-01  -1.5808707e-02  -2.5035250e-03  -7.4322037e-03
   0.0000000e+00  -8.2704342e-02   5.9332774e-01  -1.4795088e-02  -2.0511211e-03  -7.1671229e-03
   0.0000000e+00  -8.2704342e-02   6.2221291e-01  -1.3940171e-02  -1.6445512e-03  -6.8037889e-03
   0.0000000e+00  -8.2704342e-02   6.4990376e-01  -1.3208501e-02  -1.2745525e-03  -6.3535539e-03
   0.0000000e+00  -8.2704342e-02   6.7639983e-01  -1.2553703e-02  -9.3431392e-04  -5.8290841e-03
   0.0000000e+00  -8.2704342e-02   7.0170710e-01  -1.1925729e-02  -6.2120423e-04  -5.2474016e-03
   0.0000000e+00  -8.2704342e-02   7.2583741e-01  -1.1278061e-02  -3.3751152e-04  -4.6274681e-03
   0.0000000e+00  -8.2704342e-02   7.4880783e-01  -1.0572508e-02  -8.9953674e-05  -3.9930058e-03
   0.0000000e+00  -8.2704342e-02   7.7064005e-01  -9.7835691e-03   1.1235047e-04  -3.3680621e-03
   0.0000000e+00  -8.2704342e-02   7.9135972e-01  -8.9017726e-03   2.6069946e-04  -2.7779335e-03
   0.0000000e+00  -8.2704342e-02   8.1099590e-01  -7.9371947e-03   3.5030108e-04  -2.2425566e-03
   0.0000000e+00  -8.2704342e-02   8.2958044e-01  -6.9207721e-03   3.8264561e-04  -1.7774679e-03
   0.0000000e+00  -8.2704342e-02   8.4714748e-01  -5.9005892e-03   3.6670137e-04  -1.3881835e-03
   0.0000000e+00  -8.2704342e-02   8.6373293e-01  -4.9328134e-03   3.1717444e-04  -1.0746161e-03
   0.0000000e+00  -8.2704342e-02   8.7937402e-01  -4.0670021e-03   2.5144085e-04  -8.2811783e-04
   0.0000000e+00  -8.2704342e-02   8.9410886e-01  -3.3360335e-03   1.8490030e-04  -6.3919811e-04
   0.0000000e+00  -8.2704342e-02   9.0797606e-01  -2.7491869e-03   1.2814905e-04  -4.9452630e-04
   0.0000000e+00  -8.2704342e-02   9.2101443e-01  -2.3005566e-03   8.5400546e-05  -3.8513509e-04
   0.0000000e+00  -8.2704342e-02   9.3326267e-01  -1.9732442e-03   5.6194922e-05  -3.0020898e-04
   0.0000000e+00  -8.2704342e-02   9.4475908e-01  -1.7528575e-03   3.7222954e-05  -2.3520178e-04
   0.0000000e+00  -8.2704342e-02   9.5554139e-01  -1.6135434e-03   2.5203375e-05  -1.8178228e-04
   0.0000000e+00  -8.2704342e-02   9.6564655e-01  -1.5131308e-03   1.7518567e-05  -1.3823241e-04
   0.0000000e+00  -8.2704342e-02   9.7511059e-01  -1.3540879e-03   1.3100018e-05  -9.6023771e-05
   0.0000000e+00  -8.2704342e-02   9.8396850e-01  -1.0171084e-03   1.0812904e-05  -5.7232491e-05
   0.0000000e+00  -8.2704342e-02   9.9225409e-01  -4.4791348e-04   8.5515117e-06  -1.8343684e-05
   0.0000000e+00  -8.2704342e-02   1.0000000e+00   0.0000000e+00   0.0000000e+00   0.0000000e+00
   0.0000000e+00  -4.1410268e-02  -1.0000000e+00   0.0000000e+00   0.0000000e+00   0.0000000e+00
   0.0000000e+00  -4.1410268e-02  -9.9225409e-01  -4.5442791e-04   3.5392752e-06   1.8031725e-05
   0.0000000e+00  -4.1410268e-02  -9.8396850e-01  -1.0322385e-03   4.9536831e-06   5.6478891e-05
   0.0000000e+00  -4.1410268e-02  -9.7511059e-01  -1.3810987e-03   6.4687025e-06   9.5315300e-05
   0.0000000e+00  -4.1410268e-02  -9.6564655e-01  -1.5538704e-03   8.8575002e-06   1.3765931e-04
   0.0000000e+00  -4.1410268e-02  -9.5554139e-01  -1.6689675e-03   1.2676922e-05   1.8150173e-04
   0.0000000e+00  -4.1410268e-02  -9.4475908e-01  -1.8228025e-03   1.8475171e-05   2.3504123e-04
   0.0000000e+00  -4.1410268e-02  -9.3326267e-01  -2.0570552e-03   2.7540153e-05   2.9998970e-04
   0.0000000e+00  -4.1410268e-02  -9.2101443e-01  -2.3972052e-03   4.1463880e-05   3.8430112e-04
   0.0000000e+00  -4.1410268e-02  -9.0797606e-01  -2.8588125e-03   6.1893390e-05   4.9221073e-04
   0.0000000e+00  -4.1410268e-02  -8.9410886e-01  -3.4621109e-03   8.9151184e-05   6.3387726e-04
   0.0000000e+00  -4.1410268e-02  -8.7937402e-01  -4.2190212e-03   1.2138547e-04   8.1782118e-04
   0.0000000e+00  -4.1410268e-02  -8.6373293e-01  -5.1270749e-03   1.5371051e-04   1.0572358e-03
   0.0000000e+00  -4.1410268e-02  -8.4714748e-01  -6.1578759e-03   1.7894691e-04   1.3626663e-03
   0.0000000e+00  -4.1410268e-02  -8.2958044e-01  -7.2602769e-03   1.8890680e-04   1.7453737e-03
   0.0000000e+00  -4.1410268e-02  -8.1099590e-01  -8.3687689e-03   1.7658850e-04   2.2101952e-03
   0.0000000e+00  -4.1410268e-02  -7.9135972e-01  -9.4193589e-03   1.3758845e-04   2.7581917e-03
   0.0000000e+00  -4.1410268e-02  -7.7064005e-01  -1.0362694e-02   7.0944836e-05   3.3817454e-03
   0.0000000e+00  -4.1410268e-02  -7.4880783e-01  -1.1172585e-02  -2.1420137e-05   4.0689794e-03
   0.0000000e+00  -4.1410268e-02  -7.2583741e-01  -1.1848377e-02  -1.3575238e-04   4.8017707e-03
   0.0000000e+00  -4.1410268e-02  -7.0170710e-01  -1.2412626e-02  -2.6807351e-04   5.5612682e-03
   0.0000000e+00  -4.1410268e-02  -6.7639983e-01  -1.2906841e-02  -4.1545976e-04   6.3264217e-03
   0.0000000e+00  -4.1410268e-02  -6.4990376e-01  -1.3385224e-02  -5.7701712e-04   7.0780070e-03
   0.0000000e+00  -4.1410268e-02  -6.2221291e-01  -1.3908530e-02  -7.5415140e-04   7.7956808e-03
   0.0000000e+00  -4.1410268e-02  -5.9332774e-01  -1.4536743e-02  -9.5029625e-04   8.4601228e-03
   0.0000000e+00  -4.1410268e-02  -5.6325577e-01  -1.5322861e-02  -1.1701394e-03   9.0497071e-03
   0.0000000e+00  -4.1410268e-02  -5.3201207e-01  -1.6306684e-02  -1.4185571e-03   9.5427469e-03
   0.0000000e+00  -4.1410268e-02  -4.9961977e-01  -1.7510743e-02  -1.6995279e-03   9.9157243e-03
   0.0000000e+00  -4.1410268e-02  -4.6611039e-01  -1.8937225e-02  -2.0151135e-03   1.0146740e-02
   0.0000000e+00  -4.1410268e-02  -4.3152416e-01  -2.0567474e-02  -2.3647758e-03   1.0215282e-02
   0.0000000e+00  -4.1410268e-02  -3.9591017e-01  -2.2362954e-02  -2.7449140e-03   1.0105868e-02
   0.0000000e+00  -4.1410268e-02  -3.5932641e-01  -2.4268662e-02  -3.1488137e-03   9.8078645e-03
   0.0000000e+00  -4.1410268e-02  -3.2183967e-01  -2.6217750e-02  -3.5667754e-03   9.3178721e-03
   0.0000000e+00  -4.1410268e-02  -2.8352524e-01  -2.8137536e-02  -3.9865912e-03   8.6386308e-03
   0.0000000e+00  -4.1410268e-02  -2.4446655e-01  -2.9955409e-02  -4.3941276e-03   7.7798666e-03
   0.0000000e+00  -4.1410268e-02  -2.0475452e-01  -3.1604326e-02  -4.7741797e-03   6.7565767e-03
   0.0000000e+00  -4.1410268e-02  -1.6448690e-01  -3.3026670e-02  -5.1113661e-03   5.5890335e-03
   0.0000000e+00  -4.1410268e-02  -1.2376733e-01  -3.4176518e-02  -5.3911893e-03   4.3011811e-03
   0.0000000e+00  -4.1410268e-02  -8.2704342e-02  -3.5020006e-02  -5.6010196e-03   2.9203899e-03
   0.0000000e+00  -4.1410268e-02  -4.1410268e-02  -3.5534558e-02  -5.7310717e-03   1.4762269e-03
   0.0000000e+00  -4.1410268e-02   0.0000000e+00  -3.5707433e-02  -5.7751286e-03   1.5931214e-13
   0.0000000e+00  -4.1410268e-02   4.1410268e-02  -3.5534558e-02  -5.7310717e-03  -1.4762269e-03
   0.0000000e+00  -4.1410268e-02   8.2704342e-02  -3.5020006e-02  -5.6010196e-03  -2.9203899e-03
   0.0000000e+00  -4.1410268e-02   1.2376733e-01  -3.4176518e-02  -5.3911893e-03  -4.3011811e-03
   0.0000000e+00  -4.1410268e-02   1.6448690e-01  -3.3026670e-02  -5.1113661e-03  -5.5890335e-03
   0.0000000e+00  -4.1410268e-02   2.0475452e-01  -3.1604326e-02  -4.7741797e-03  -6.7565767e-03
   0.0000000e+00  -4.1410268e-02   2.4446655e-01  -2.9955409e-02  -4.3941276e-03  -7.7798666e-03
   0.0000000e+00  -4.1410268e-02   2.8352524e-01  -2.8137536e-02  -3.9865912e-03  -8.6386308e-03
   0.0000000e+00  -4.1410268e-02   3.2183967e-01  -2.6217750e-02  -3.5667754e-03  -9.3178721e-03
   0.0000000e+00  -4.1410268e-02   3.5932641e-01  -2.4268662e-02  -3.1488137e-03  -9.8078645e-03
   0.0000000e+00  -4.1410268e-02   3.9591017e-01  -2.2362954e-02  -2.7449140e-03  -1.0105868e-02
   0.0000000e+00  -4.1410268e-02   4.3152416e-01  -2.0567474e-02  -2.3647758e-03  -1.0215282e-02
   0.0000000e+00  -4.1410268e-02   4.6611039e-01  -1.8937225e-02  -2.0151135e-03  -1.0146740e-02
   0.0000000e+00  -4.1410268e-02   4.9961977e-01  -1.7510743e-02  -1.6995279e-03  -9.9157243e-03
   0.0000000e+00  -4.1410268e-02   5.3201207e-01  -1.6306684e-02  -1.4185571e-03  -9.5427469e-03
   0.0000000e+00  -4.1410268e-02   5.6325577e-01  -1.5322861e-02  -1.1701394e-03  -9.0497071e-03
   0.0000000e+00  -4.1410268e-02   5.9332774e-01  -1.4536743e-02  -9.5029625e-04  -8.4601228e-03
   0.0000000e+00  -4.1410268e-02   6.2221291e-01  -1.3908530e-02  -7.5415140e-04  -7.7956808e-03
   0.0000000e+00  -4.1410268e-02   6.4990376e-01  -1.3385224e-02  -5.7701712e-04  -7.0780070e-03
   0.0000000e+00  -4.1410268e-02   6.7639983e-01  -1.2906841e-02  -4.1545976e-04  -6.3264217e-03
   0.0000000e+00  -4.1410268e-02   7.0170710e-01  -1.2412626e-02  -2.6807351e-04  -5.5612682e-03
   0.0000000e+00  -4.1410268e-02   7.2583741e-01  -1.1848377e-02  -1.3575238e-04  -4.8017707e-03
   0.0000000e+00  -4.1410268e-02   7.4880783e-01  -1.1172585e-02  -2.1420137e-05  -4.0689794e-03
   0.0000000e+00  -4.1410268e-02   7.7064005e-01  -1.0362694e-02   7.0944836e-05  -3.3817454e-03
   0.0000000e+00  -4.1410268e-02   7.9135972e-01  -9.4193589e-03   1.3758845e-04  -2.7581917e-03
   0.0000000e+00  -4.1410268e-02   8.1099590e-01  -8.3687689e-03   1.7658850e-04  -2.2101952e-03
   0.0000000e+00  -4.1410268e-02   8.2958044e-01  -7.2602769e-03   1.8890680e-04  -1.7453737e-03
   0.0000000e+00  -4.1410268e-02   8.4714748e-01  -6.1578759e-03   1.7894691e-04  -1.3626663e-03
   0.0000000e+00  -4.1410268e-02   8.6373293e-01  -5.1270749e-03   1.5371051e-04  -1.0572358e-03
   0.0000000e+00  -4.1410268e-02   8.7937402e-01  -4.2190212e-03   1.2138547e-04  -8.1782118e-04
   0.0000000e+00  -4.1410268e-02   8.9410886e-01  -3.4621109e-03   8.9151184e-05  -6.3387726e-04
   0.0000000e+00  -4.1410268e-02   9.0797606e-01  -2.8588125e-03   6.1893390e-05  -4.9221073e-04
   0.0000000e+00  -4.1410268e-02   9.2101443e-01  -2.3972052e-03   4.1463880e-05  -3.8430112e-04
   0.0000000e+00  -4.1410268e-02   9.3326267e-01  -2.0570552e-03   2.7540153e-05  -2.9998970e-04
   0.0000000e+00  -4.1410268e-02   9.4475908e-01  -1.8228025e-03   1.8475171e-05  -2.3504123e-04
   0.0000000e+00  -4.1410268e-02   9.5554139e-01  -1.6689675e-03   1.2676922e-05  -1.8150173e-04
   0.0000000e+00  -4.1410268e-02   9.6564655e-01  -1.5538704e-03   8.8575001e-06  -1.3765931e-04
   0.0000000e+00  -4.1410268e-02   9.7511059e-01  -1.3810987e-03   6.4687025e-06  -9.5315300e-05
   0.0000000e+00  -4.1410268e-02   9.8396850e-01  -1.0322385e-03   4.9536831e-06  -5.6478891e-05
   0.0000000e+00  -4.1410268e-02   9.9225409e-01  -4.5442791e-04   3.5392752e-06  -1.8031725e-05
   0.0000000e+00  -4.1410268e-02   1.0000000e+00   0.0000000e+00   0.0000000e+00   0.0000000e+00
   0.0000000e+00   0.0000000e+00  -1.0000000e+00   0.0000000e+00   0.0000000e+00   0.0000000e+00
   0.0000000e+00   0.0000000e+00  -9.9225409e-01  -4.5653908e-04   2.5221168e-08   1.7916153e-05
   0.0000000e+00   0.0000000e+00  -9.8396850e-01  -1.0371793e-03   3.2268748e-08   5.6188590e-05
   0.0000000e+00   0.0000000e+00  -9.7511059e-01  -1.3899935e-03   3.4097832e-08   9.5006288e-05
   0.0000000e+00   0.0000000e+00  -9.6564655e-01  -1.5673653e-03   3.6748022e-08   1.3735567e-04
   0.0000000e+00   0.0000000e+00  -9.5554139e-01  -1.6874117e-03   4.1828900e-08   1.8124987e-04
   0.0000000e+00   0.0000000e+00  -9.4475908e-01  -1.8461833e-03   4.9439926e-08   2.3477318e-04
   0.0000000e+00   0.0000000e+00  -9.3326267e-01  -2.0852209e-03   5.9439275e-08   2.9963207e-04
   0.0000000e+00   0.0000000e+00  -9.2101443e-01  -2.4298772e-03   7.1893108e-08   3.8364707e-04
   0.0000000e+00   0.0000000e+00  -9.0797606e-01  -2.8960226e-03   8.6868252e-08   4.9093592e-04
   0.0000000e+00   0.0000000e+00  -8.9410886e-01  -3.5048085e-03   1.0431680e-07   6.3140590e-04
   0.0000000e+00   0.0000000e+00  -8.7937402e-01  -4.2698844e-03   1.2383804e-07   8.1336467e-04
   0.0000000e+00   0.0000000e+00  -8.6373293e-01  -5.1908199e-03   1.4473312e-07   1.0498460e-03
   0.0000000e+00   0.0000000e+00  -8.4714748e-01  -6.2407186e-03   1.6602708e-07   1.3515723e-03
   0.0000000e+00   0.0000000e+00  -8.2958044e-01  -7.3683062e-03   1.8674538e-07   1.7304411e-03
   0.0000000e+00   0.0000000e+00  -8.1099590e-01  -8.5057908e-03   2.0606677e-07   2.1926007e-03
   0.0000000e+00   0.0000000e+00  -7.9135972e-01  -9.5849860e-03   2.2357255e-07   2.7410329e-03
   0.0000000e+00   0.0000000e+00  -7.7064005e-01  -1.0551509e-02   2.3925229e-07   3.3705443e-03
   0.0000000e+00   0.0000000e+00  -7.4880783e-01  -1.1374590e-02   2.5353084e-07   4.0718402e-03
   0.0000000e+00   0.0000000e+00  -7.2583741e-01  -1.2050435e-02   2.6708315e-07   4.8292441e-03
   0.0000000e+00   0.0000000e+00  -7.0170710e-01  -1.2600159e-02   2.8074474e-07   5.6258889e-03
   0.0000000e+00   0.0000000e+00  -6.7639983e-01  -1.3065210e-02   2.9532511e-07   6.4420923e-03
   0.0000000e+00   0.0000000e+00  -6.4990376e-01  -1.3500519e-02   3.1158133e-07   7.2592676e-03
   0.0000000e+00   0.0000000e+00  -6.2221291e-01  -1.3967975e-02   3.3013302e-07   8.0569560e-03
   0.0000000e+00   0.0000000e+00  -5.9332774e-01  -1.4529143e-02   3.5150704e-07   8.8148735e-03
   0.0000000e+00   0.0000000e+00  -5.6325577e-01  -1.5239489e-02   3.7609820e-07   9.5094416e-03
   0.0000000e+00   0.0000000e+00  -5.3201207e-01  -1.6142750e-02   4.0421074e-07   1.0115802e-02
   0.0000000e+00   0.0000000e+00  -4.9961977e-01  -1.7267268e-02   4.3600758e-07   1.0605849e-02
   0.0000000e+00   0.0000000e+00  -4.6611039e-01  -1.8622864e-02   4.7151974e-07   1.0951602e-02
   0.0000000e+00   0.0000000e+00  -4.3152416e-01  -2.0199712e-02   5.1057924e-07   1.1125167e-02
   0.0000000e+00   0.0000000e+00  -3.9591017e-01  -2.1968134e-02   5.5280816e-07   1.1102871e-02
   0.0000000e+00   0.0000000e+00  -3.5932641e-01  -2.3880475e-02   5.9755636e-07   1.0865870e-02
   0.0000000e+00   0.0000000e+00  -3.2183967e-01  -2.5874131e-02   6.4390016e-07   1.0403482e-02
   0.0000000e+00   0.0000000e+00  -2.8352524e-01  -2.7876239e-02   6.9061866e-07   9.7130138e-03
   0.0000000e+00   0.0000000e+00  -2.4446655e-01  -2.9808888e-02   7.3623917e-07   8.8013107e-03
   0.0000000e+00   0.0000000e+00  -2.0475452e-01  -3.1594736e-02   7.7908327e-07   7.6833861e-03
   0.0000000e+00   0.0000000e+00  -1.6448690e-01  -3.3161923e-02   8.1737984e-07   6.3823581e-03
   0.0000000e+00   0.0000000e+00  -1.2376733e-01  -3.4448124e-02   8.4938058e-07   4.9274425e-03
   0.0000000e+00   0.0000000e+00  -8.2704342e-02  -3.5403219e-02   8.7351768e-07   3.3531052e-03
   0.0000000e+00   0.0000000e+00  -4.1410268e-02  -3.5990886e-02   8.8853839e-07   1.6972033e-03
   0.0000000e+00   0.0000000e+00   0.0000000e+00  -3.6189207e-02   8.9363890e-07   1.3442238e-13
   0.0000000e+00   0.0000000e+00   4.1410268e-02  -3.5990886e-02   8.8853838e-07  -1.6972033e-03
   0.0000000e+00   0.0000000e+00   8.2704342e-02  -3.5403219e-02   8.7351767e-07  -3.3531052e-03
   0.0000000e+00   0.0000000e+00   1.2376733e-01  -3.4448124e-02   8.4938057e-07  -4.9274425e-03
   0.0000000e+00   0.0000000e+00   1.6448690e-01  -3.3161923e-02   8.1737984e-07  -6.3823581e-03
   0.0000000e+00   0.0000000e+00   2.0475452e-01  -3.1594736e-02   7.7908327e-07  -7.6833861e-03
   0.0000000e+00   0.0000000e+00   2.4446655e-01  -2.9808888e-02   7.3623917e-07  -8.8013107e-03
   0.0000000e+00   0.0000000e+00   2.8352524e-01  -2.7876239e-02   6.9061865e-07  -9.7130138e-03
   0.0000000e+00   0.0000000e+00   3.2183967e-01  -2.5874131e-02   6.4390015e-07  -1.0403482e-02
   0.0000000e+00   0.0000000e+00   3.5932641e-01  -2.3880475e-02   5.9755636e-07  -1.0865870e-02
   0.0000000e+00   0.0000000e+00   3.9591017e-01  -2.1968134e-02   5.5280816e-07  -1.1102871e-02
   0.0000000e+00   0.0000000e+00   4.3152416e-01  -2.0199712e-02   5.1057923e-07  -1.1125167e-02
   0.0000000e+00   0.0000000e+00   4.6611039e-01  -1.8622864e-02   4.7151974e-07  -1.0951602e-02
   0.0000000e+00   0.0000000e+00   4.9961977e-01  -1.7267268e-02   4.3600757e-07  -1.0605849e-02
   0.0000000e+00   0.0000000e+00   5.3201207e-01  -1.6142750e-02   4.0421073e-07  -1.0115802e-02
   0.0000000e+00   0.0000000e+00   5.6325577e-01  -1.5239489e-02   3.7609820e-07  -9.5094416e-03
   0.0000000e+00   0.0000000e+00   5.9332774e-01  -1.4529143e-02   3.5150704e-07  -8.8148735e-03
   0.0000000e+00   0.0000000e+00   6.2221291e-01  -1.3967975e-02   3.3013302e-07  -8.0569560e-03
   0.0000000e+00   0.0000000e+00   6.4990376e-01  -1.3500519e-02   3.1158132e-07  -7.2592676e-03
   0.0000000e+00   0.0000000e+00   6.7639983e-01  -1.3065210e-02   2.9532511e-07  -6.4420923e-03
   0.0000000e+00   0.0000000e+00   7.0170710e-01  -1.2600159e-02   2.8074474e-07  -5.6258889e-03
   0.0000000e+00   0.0000000e+00   7.2583741e-01  -1.2050435e-02   2.6708314e-07  -4.8292441e-03
   0.0000000e+00   0.0000000e+00   7.4880783e-01  -1.1374590e-02   2.5353083e-07  -4.0718402e-03
   0.0000000e+00   0.0000000e+00   7.7064005e-01  -1.0551509e-02   2.3925229e-07  -3.3705443e-03
   0.0000000e+00   0.0000000e+00   7.9135972e-01  -9.5849860e-03   2.2357254e-07  -2.7410329e-03
   0.0000000e+00   0.0000000e+00   8.1099590e-01  -8.5057908e-03   2.0606676e-07  -2.1926007e-03
   0.0000000e+00   0.0000000e+00   8.2958044e-01  -7.3683062e-03   1.8674538e-07  -1.7304411e-03
   0.0000000e+00   0.0000000e+00   8.4714748e-01  -6.2407186e-03   1.6602707e-07  -1.3515723e-03
   0.0000000e+00   0.0000000e+00   8.6373293e-01  -5.1908199e-03   1.4473312e-07  -1.0498460e-03
   0.0000000e+00   0.0000000e+00   8.7937402e-01  -4.2698844e-03   1.2383804e-07  -8.1336467e-04
   0.0000000e+00   0.0000000e+00   8.9410886e-01  -3.5048085e-03   1.0431680e-07  -6.3140590e-04
   0.0000000e+00   0.0000000e+00   9.0797606e-01  -2.8960226e-03   8.6868252e-08  -4.9093592e-04
   0.0000000e+00   0.0000000e+00   9.2101443e-01  -2.4298772e-03   7.1893107e-08  -3.8364707e-04
   0.0000000e+00   0.0000000e+00   9.3326267e-01  -2.0852209e-03   5.9439275e-08  -2.9963207e-04
   0.0000000e+00   0.0000000e+00   9.4475908e-01  -1.8461833e-03   4.9439925e-08  -2.3477318e-04
   0.0000000e+00   0.0000000e+00   9.5554139e-01  -1.6874117e-03   4.1828900e-08  -1.8124987e-04
   0.0000000e+00   0.0000000e+00   9.6564655e-01  -1.5673653e-03   3.6748022e-08  -1.3735567e-04
   0.0000000e+00   0.0000000e+00   9.7511059e-01  -1.3899935e-03   3.4097832e-08  -9.5006288e-05
   0.0000000e+00   0.0000000e+00   9.8396850e-01  -1.0371793e-03   3.2268748e-08  -5.6188590e-05
   0.0000000e+00   0.0000000e+00   9.9225409e-01  -4.5653908e-04   2.5221167e-08  -1.7916153e-05
   0.0000000e+00   0.0000000e+00   1.0000000e+00   0.0000000e+00   0.0000000e+00   0.0000000e+00
   0.0000000e+00   4.1410268e-02  -1.0000000e+00   0.0000000e+00   0.0000000e+00   0.0000000e+00
   0.0000000e+00   4.1410268e-02  -9.9225409e-01  -4.5443103e-04  -3.4892953e-06   1.8031934e-05
   0.0000000e+00   4.1410268e-02  -9.8396850e-01  -1.0322437e-03  -4.8896527e-06   5.6479501e-05
   0.0000000e+00   4.1410268e-02  -9.7511059e-01  -1.3811035e-03  -6.4009741e-06   9.5316215e-05
   0.0000000e+00   4.1410268e-02  -9.6564655e-01  -1.5538732e-03  -8.7844727e-06   1.3766054e-04
   0.0000000e+00   4.1410268e-02  -9.5554139e-01  -1.6689678e-03  -1.2593794e-05   1.8150325e-04
   0.0000000e+00   4.1410268e-02  -9.4475908e-01  -1.8228005e-03  -1.8376932e-05   2.3504313e-04
   0.0000000e+00   4.1410268e-02  -9.3326267e-01  -2.0570510e-03  -2.7422068e-05   2.9999207e-04
   0.0000000e+00   4.1410268e-02  -9.2101443e-01  -2.3971993e-03  -4.1321080e-05   3.8430413e-04
   0.0000000e+00   4.1410268e-02  -9.0797606e-01  -2.8588052e-03  -6.1720872e-05   4.9221456e-04
   0.0000000e+00   4.1410268e-02  -8.9410886e-01  -3.4621026e-03  -8.8944036e-05   6.3388217e-04
   0.0000000e+00   4.1410268e-02  -8.7937402e-01  -4.2190124e-03  -1.2113958e-04   8.1782746e-04
   0.0000000e+00   4.1410268e-02  -8.6373293e-01  -5.1270661e-03  -1.5342313e-04   1.0572439e-03
   0.0000000e+00   4.1410268e-02  -8.4714748e-01  -6.1578677e-03  -1.7861724e-04   1.3626765e-03
   0.0000000e+00   4.1410268e-02  -8.2958044e-01  -7.2602695e-03  -1.8853597e-04   1.7453865e-03
   0.0000000e+00   4.1410268e-02  -8.1099590e-01  -8.3687626e-03  -1.7617928e-04   2.2102111e-03
   0.0000000e+00   4.1410268e-02  -7.9135972e-01  -9.4193536e-03  -1.3714444e-04   2.7582112e-03
   0.0000000e+00   4.1410268e-02  -7.7064005e-01  -1.0362690e-02  -7.0469672e-05   3.3817689e-03
   0.0000000e+00   4.1410268e-02  -7.4880783e-01  -1.1172580e-02   2.1923654e-05   4.0690075e-03
   0.0000000e+00   4.1410268e-02  -7.2583741e-01  -1.1848370e-02   1.3628279e-04   4.8018036e-03
   0.0000000e+00   4.1410268e-02  -7.0170710e-01  -1.2412616e-02   2.6863099e-04   5.5613064e-03
   0.0000000e+00   4.1410268e-02  -6.7639983e-01  -1.2906828e-02   4.1604612e-04   6.3264655e-03
   0.0000000e+00   4.1410268e-02  -6.4990376e-01  -1.3385206e-02   5.7763568e-04   7.0780565e-03
   0.0000000e+00   4.1410268e-02  -6.2221291e-01  -1.3908505e-02   7.5480670e-04   7.7957362e-03
   0.0000000e+00   4.1410268e-02  -5.9332774e-01  -1.4536710e-02   9.5099391e-04   8.4601842e-03
   0.0000000e+00   4.1410268e-02  -5.6325577e-01  -1.5322819e-02   1.1708858e-03   9.0497743e-03
   0.0000000e+00   4.1410268e-02  -5.3201207e-01  -1.6306632e-02   1.4193594e-03   9.5428198e-03
   0.0000000e+00   4.1410268e-02  -4.9961977e-01  -1.7510680e-02   1.7003933e-03   9.9158023e-03
   0.0000000e+00   4.1410268e-02  -4.6611039e-01  -1.8937149e-02   2.0160496e-03   1.0146822e-02
   0.0000000e+00   4.1410268e-02  -4.3152416e-01  -2.0567385e-02   2.3657897e-03   1.0215367e-02
   0.0000000e+00   4.1410268e-02  -3.9591017e-01  -2.2362850e-02   2.7460122e-03   1.0105956e-02
   0.0000000e+00   4.1410268e-02  -3.5932641e-01  -2.4268544e-02   3.1500012e-03   9.8079526e-03
   0.0000000e+00   4.1410268e-02  -3.2183967e-01  -2.6217616e-02   3.5680556e-03   9.3179586e-03
   0.0000000e+00   4.1410268e-02  -2.8352524e-01  -2.8137385e-02   3.9879648e-03   8.6387135e-03
   0.0000000e+00   4.1410268e-02  -2.4446655e-01  -2.9955243e-02   4.3955926e-03   7.7799432e-03
   0.0000000e+00   4.1410268e-02  -2.0475452e-01  -3.1604144e-02   4.7757305e-03   6.7566450e-03
   0.0000000e+00   4.1410268e-02  -1.6448690e-01  -3.3026474e-02   5.1129936e-03   5.5890913e-03
   0.0000000e+00   4.1410268e-02  -1.2376733e-01  -3.4176310e-02   5.3928809e-03   4.3012263e-03
   0.0000000e+00   4.1410268e-02  -8.2704342e-02  -3.5019789e-02   5.6027596e-03   2.9204210e-03
   0.0000000e+00   4.1410268e-02  -4.1410268e-02  -3.5534336e-02   5.7328418e-03   1.4762428e-03
   0.0000000e+00   4.1410268e-02   0.0000000e+00  -3.5707209e-02   5.7769089e-03   1.6107492e-13
   0.0000000e+00   4.1410268e-02   4.1410268e-02  -3.5534336e-02   5.7328418e-03  -1.4762428e-03
   0.0000000e+00   4.1410268e-02   8.2704342e-02  -3.5019789e-02   5.6027596e-03  -2.9204210e-03
   0.0000000e+00   4.1410268e-02   1.2376733e-01  -3.4176310e-02   5.3928809e-03  -4.3012263e-03
   0.0000000e+00   4.1410268e-02   1.6448690e-01  -3.3026474e-02   5.1129936e-03  -5.5890913e-03
   0.0000000e+00   4.1410268e-02   2.0475452e-01  -3.1604144e-02   4.7757305e-03  -6.7566450e-03
   0.0000000e+00   4.1410268e-02   2.4446655e-01  -2.9955243e-02   4.3955926e-03  -7.7799432e-03
   0.0000000e+00   4.1410268e-02   2.8352524e-01  -2.8137385e-02   3.9879648e-03  -8.6387135e-03
   0.0000000e+00   4.1410268e-02   3.2183967e-01  -2.6217616e-02   3.5680556e-03  -9.3179586e-03
   0.0000000e+00   4.1410268e-02   3.5932641e-01  -2.4268544e-02   3.1500012e-03  -9.8079526e-03
   0.0000000e+00   4.1410268e-02   3.9591017e-01  -2.2362850e-02   2.7460122e-03  -1.0105956e-02
   0.0000000e+00   4.1410268e-02   4.3152416e-01  -2.0567385e-02   2.3657897e-03  -1.0215367e-02
   0.0000000e+00   4.1410268e-02   4.6611039e-01  -1.8937149e-02   2.0160496e-03  -1.0146822e-02
   0.0000000e+00   4.1410268e-02   4.9961977e-01  -1.7510680e-02   1.7003933e-03  -9.9158023e-03
   0.0000000e+00   4.1410268e-02   5.3201207e-01  -1.6306632e-02   1.4193594e-03  -9.5428198e-03
   0.0000000e+00   4.1410268e-02   5.6325577e-01  -1.5322819e-02   1.1708858e-03  -9.0497743e-03
   0.0000000e+00   4.1410268e-02   5.9332774e-01  -1.4536710e-02   9.5099391e-04  -8.4601842e-03
   0.0000000e+00   4.1410268e-02   6.2221291e-01  -1.3908505e-02   7.5480670e-04  -7.7957362e-03
   0.0000000e+00   4.1410268e-02   6.4990376e-01  -1.3385206e-02   5.7763568e-04  -7.0780565e-03
   0.0000000e+00   4.1410268e-02   6.7639983e-01  -1.2906828e-02   4.1604612e-04  -6.3264655e-03
   0.0000000e+00   4.1410268e-02   7.0170710e-01  -1.2412616e-02   2.6863099e-04  -5.5613064e-03
   0.0000000e+00   4.1410268e-02   7.2583741e-01  -1.1848370e-02   1.3628279e-04  -4.8018036e-03
   0.0000000e+00   4.1410268e-02   7.4880783e-01  -1.1172580e-02   2.1923654e-05  -4.0690075e-03
   0.0000000e+00   4.1410268e-02   7.7064005e-01  -1.0362690e-02  -7.0469672e-05  -3.3817689e-03
   0.0000000e+00   4.1410268e-02   7.9135972e-01  -9.4193536e-03  -1.3714444e-04  -2.7582112e-03
   0.0000000e+00   4.1410268e-02   8.1099590e-01  -8.3687626e-03  -1.7617928e-04  -2.2102111e-03
   0.0000000e+00   4.1410268e-02   8.2958044e-01  -7.2602695e-03  -1.8853597e-04  -1.7453865e-03
   0.0000000e+00   4.1410268e-02   8.4714748e-01  -6.1578677e-03  -1.7861724e-04  -1.3626765e-03
   0.0000000e+00   4.1410268e-02   8.6373293e-01  -5.1270661e-03  -1.5342313e-04  -1.0572439e-03
   0.0000000e+00   4.1410268e-02   8.7937402e-01  -4.2190124e-03  -1.2113958e-04  -8.1782746e-04
   0.0000000e+00   4.1410268e-02   8.9410886e-01  -3.4621026e-03  -8.8944036e-05  -6.3388217e-04
   0.0000000e+00   4.1410268e-02   9.0797606e-01  -2.8588052e-03  -6.1720872e-05  -4.9221456e-04
   0.0000000e+00   4.1410268e-02   9.2101443e-01  -2.3971993e-03  -4.1321080e-05  -3.8430413e-04
   0.0000000e+00   4.1410268e-02   9.3326267e-01  -2.0570510e-03  -2.7422068e-05  -2.9999207e-04
   0.0000000e+00   4.1410268e-02   9.4475908e-01  -1.8228005e-03  -1.8376932e-05  -2.3504313e-04
   0.0000000e+00   4.1410268e-02   9.5554139e-01  -1.6689678e-03  -1.2593794e-05  -1.8150325e-04
   0.0000000e+00   4.1410268e-02   9.6564655e-01  -1.5538732e-03  -8.7844727e-06  -1.3766054e-04
   0.0000000e+00   4.1410268e-02   9.7511059e-01  -1.3811035e-03  -6.4009741e-06  -9.5316215e-05
   0.0000000e+00   4.1410268e-02   9.8396850e-01  -1.0322437e-03  -4.8896527e-06  -5.6479501e-05
   0.0000000e+00   4.1410268e-02   9.9225409e-01  -4.5443103e-04  -3.4892953e-06  -1.8031934e-05
   0.0000000e+00   4.1410268e-02   1.0000000e+00   0.0000000e+00   0.0000000e+00   0.0000000e+00
   0.0000000e+00   8.2704342e-02  -1.0000000e+00   0.0000000e+00   0.0000000e+00   0.0000000e+00
   0.0000000e+00   8.2704342e-02  -9.9225409e-01  -4.4791962e-04  -8.5028881e-06   1.8344094e-05
   0.0000000e+00   8.2704342e-02  -9.8396850e-01  -1.0171188e-03  -1.0750356e-05   5.7233684e-05
   0.0000000e+00   8.2704342e-02  -9.7511059e-01  -1.3540975e-03  -1.3033651e-05   9.6025560e-05
   0.0000000e+00   8.2704342e-02  -9.6564655e-01  -1.5131364e-03  -1.7446901e-05   1.3823481e-04
   0.0000000e+00   8.2704342e-02  -9.5554139e-01  -1.6135442e-03  -2.5121784e-05   1.8178524e-04
   0.0000000e+00   8.2704342e-02  -9.4475908e-01  -1.7528535e-03  -3.7126575e-05   2.3520549e-04
   0.0000000e+00   8.2704342e-02  -9.3326267e-01  -1.9732361e-03  -5.6079143e-05   3.0021361e-04
   0.0000000e+00   8.2704342e-02  -9.2101443e-01  -2.3005449e-03  -8.5260617e-05   3.8514097e-04
   0.0000000e+00   8.2704342e-02  -9.0797606e-01  -2.7491724e-03  -1.2798008e-04   4.9453378e-04
   0.0000000e+00   8.2704342e-02  -8.9410886e-01  -3.3360169e-03  -1.8469749e-04   6.3920770e-04
   0.0000000e+00   8.2704342e-02  -8.7937402e-01  -4.0669845e-03  -2.5120016e-04   8.2813010e-04
   0.0000000e+00   8.2704342e-02  -8.6373293e-01  -4.9327957e-03  -3.1689318e-04   1.0746318e-03
   0.0000000e+00   8.2704342e-02  -8.4714748e-01  -5.9005725e-03  -3.6637872e-04   1.3882034e-03
   0.0000000e+00   8.2704342e-02  -8.2958044e-01  -6.9207572e-03  -3.8228266e-04   1.7774930e-03
   0.0000000e+00   8.2704342e-02  -8.1099590e-01  -7.9371817e-03  -3.4990050e-04   2.2425878e-03
   0.0000000e+00   8.2704342e-02  -7.9135972e-01  -8.9017612e-03  -2.6026479e-04   2.7779719e-03
   0.0000000e+00   8.2704342e-02  -7.7064005e-01  -9.7835583e-03  -1.1188528e-04   3.3681086e-03
   0.0000000e+00   8.2704342e-02  -7.4880783e-01  -1.0572496e-02   9.0446605e-05   3.9930613e-03
   0.0000000e+00   8.2704342e-02  -7.2583741e-01  -1.1278046e-02   3.3803069e-04   4.6275334e-03
   0.0000000e+00   8.2704342e-02  -7.0170710e-01  -1.1925708e-02   6.2174977e-04   5.2474774e-03
   0.0000000e+00   8.2704342e-02  -6.7639983e-01  -1.2553673e-02   9.3488752e-04   5.8291710e-03
   0.0000000e+00   8.2704342e-02  -6.4990376e-01  -1.3208460e-02   1.2751573e-03   6.3536521e-03
   0.0000000e+00   8.2704342e-02  -6.2221291e-01  -1.3940117e-02   1.6451918e-03   6.8038986e-03
   0.0000000e+00   8.2704342e-02  -5.9332774e-01  -1.4795017e-02   2.0518030e-03   7.1672441e-03
   0.0000000e+00   8.2704342e-02  -5.6325577e-01  -1.5808618e-02   2.5042545e-03   7.4323358e-03
   0.0000000e+00   8.2704342e-02  -5.3201207e-01  -1.6998022e-02   3.0120220e-03   7.5917026e-03
   0.0000000e+00   8.2704342e-02  -4.9961977e-01  -1.8357578e-02   3.5826848e-03   7.6399182e-03
   0.0000000e+00   8.2704342e-02  -4.6611039e-01  -1.9857236e-02   4.2200769e-03   7.5763297e-03
   0.0000000e+00   8.2704342e-02  -4.3152416e-01  -2.1445524e-02   4.9231688e-03   7.4031717e-03
   0.0000000e+00   8.2704342e-02  -3.9591017e-01  -2.3055623e-02   5.6853147e-03   7.1267218e-03
   0.0000000e+00   8.2704342e-02  -3.5932641e-01  -2.4614664e-02   6.4941597e-03   6.7541877e-03
   0.0000000e+00   8.2704342e-02  -3.2183967e-01  -2.6053669e-02   7.3317008e-03   6.2933958e-03
   0.0000000e+00   8.2704342e-02  -2.8352524e-01  -2.7317126e-02   8.1748840e-03   5.7499473e-03
   0.0000000e+00   8.2704342e-02  -2.4446655e-01  -2.8369605e-02   8.9963595e-03   5.1278080e-03
   0.0000000e+00   8.2704342e-02  -2.0475452e-01  -2.9198777e-02   9.7658577e-03   4.4289651e-03
   0.0000000e+00   8.2704342e-02  -1.6448690e-01  -2.9813780e-02   1.0451841e-02   3.6560952e-03
   0.0000000e+00   8.2704342e-02  -1.2376733e-01  -3.0239870e-02   1.1023740e-02   2.8141778e-03
   0.0000000e+00   8.2704342e-02  -8.2704342e-02  -3.0510215e-02   1.1454266e-02   1.9131167e-03
   0.0000000e+00   8.2704342e-02  -4.1410268e-02  -3.0656967e-02   1.1721861e-02   9.6823566e-04
   0.0000000e+00   8.2704342e-02   0.0000000e+00  -3.0703104e-02   1.1812648e-02   2.4331846e-13
   0.0000000e+00   8.2704342e-02   4.1410268e-02  -3.0656967e-02   1.1721861e-02  -9.6823566e-04
   0.0000000e+00   8.2704342e-02   8.2704342e-02  -3.0510215e-02   1.1454266e-02  -1.9131167e-03
   0.0000000e+00   8.2704342e-02   1.2376733e-01  -3.0239870e-02   1.1023740e-02  -2.8141778e-03
   0.0000000e+00   8.2704342e-02   1.6448690e-01  -2.9813780e-02   1.0451841e-02  -3.6560952e-03
   0.0000000e+00   8.2704342e-02   2.0475452e-01  -2.9198777e-02   9.7658577e-03  -4.4289651e-03
   0.0000000e+00   8.2704342e-02   2.4446655e-01  -2.8369605e-02   8.9963595e-03  -5.1278080e-03
   0.0000000e+00   8.2704342e-02   2.8352524e-01  -2.7317126e-02   8.1748840e-03  -5.7499473e-03
   0.0000000e+00   8.2704342e-02   3.2183967e-01  -2.6053669e-02   7.3317008e-03  -6.2933958e-03
   0.0000000e+00   8.2704342e-02   3.5932641e-01  -2.4614664e-02   6.4941597e-03  -6.7541877e-03
   0.0000000e+00   8.2704342e-02   3.9591017e-01  -2.3055623e-02   5.6853147e-03  -7.1267218e-03
   0.0000000e+00   8.2704342e-02   4.3152416e-01  -2.1445524e-02   4.9231688e-03  -7.4031717e-03
   0.0000000e+00   8.2704342e-02   4.6611039e-01  -1.9857236e-02   4.2200769e-03  -7.5763297e-03
   0.0000000e+00   8.2704342e-02   4.9961977e-01  -1.8357578e-02   3.5826848e-03  -7.6399182e-03
   0.0000000e+00   8.2704342e-02   5.3201207e-01  -1.6998022e-02   3.0120220e-03  -7.5917026e-03
   0.0000000e+00   8.2704342e-02   5.6325577e-01  -1.5808618e-02   2.5042545e-03  -7.4323358e-03
   0.0000000e+00   8.2704342e-02   5.9332774e-01  -1.4795017e-02   2.0518030e-03  -7.1672441e-03
   0.0000000e+00   8.2704342e-02   6.2221291e-01  -1.3940117e-02   1.6451918e-03  -6.8038986e-03
   0.0000000e+00   8.2704342e-02   6.4990376e-01  -1.3208460e-02   1.2751573e-03  -6.3536521e-03
   0.0000000e+00   8.2704342e-02   6.7639983e-01  -1.2553673e-02   9.3488752e-04  -5.8291710e-03
   0.0000000e+00   8.2704342e-02   7.0170710e-01  -1.1925708e-02   6.2174977e-04  -5.2474774e-03
   0.0000000e+00   8.2704342e-02   7.2583741e-01  -1.1278046e-02   3.3803069e-04  -4.6275334e-03
   0.0000000e+00   8.2704342e-02   7.4880783e-01  -1.0572496e-02   9.0446605e-05  -3.9930613e-03
   0.0000000e+00   8.2704342e-02   7.7064005e-01  -9.7835583e-03  -1.1188528e-04  -3.3681086e-03
   0.0000000e+00   8.2704342e-02   7.9135972e-01  -8.9017612e-03  -2.6026479e-04  -2.7779719e-03
   0.0000000e+00   8.2704342e-02   8.1099590e-01  -7.9371817e-03  -3.4990050e-04  -2.2425878e-03
   0.0000000e+00   8.2704342e-02   8.2958044e-01  -6.9207572e-03  -3.8228266e-04  -1.7774930e-03
   0.0000000e+00   8.2704342e-02   8.4714748e-01  -5.9005725e-03  -3.6637872e-04  -1.3882034e-03
   0.0000000e+00   8.2704342e-02   8.6373293e-01  -4.9327957e-03  -3.1689318e-04  -1.0746318e-03
   0.0000000e+00   8.2704342e-02   8.7937402e-01  -4.0669845e-03  -2.5120016e-04  -8.2813010e-04
   0.0000000e+00   8.2704342e-02   8.9410886e-01  -3.3360169e-03  -1.8469749e-04  -6.3920770e-04
   0.0000000e+00   8.2704342e-02   9.0797606e-01  -2.7491724e-03  -1.2798008e-04  -4.9453378e-04
   0.0000000e+00   8.2704342e-02   9.2101443e-01  -2.3005449e-03  -8.5260617e-05  -3.8514097e-04
   0.0000000e+00   8.2704342e-02   9.3326267e-01  -1.9732361e-03  -5.6079143e-05  -3.0021361e-04
   0.0000000e+00   8.2704342e-02   9.4475908e-01  -1.7528535e-03  -3.7126575e-05  -2.3520549e-04
   0.0000000e+00   8.2704342e-02   9.5554139e-01  -1.6135442e-03  -2.5121783e-05  -1.8178524e-04
   0.0000000e+00   8.2704342e-02   9.6564655e-01  -1.5131364e-03  -1.7446901e-05  -1.3823481e-04
   0.0000000e+00   8.2704342e-02   9.7511059e-01  -1.3540975e-03  -1.3033651e-05  -9.6025560e-05
   0.0000000e+00   8.2704342e-02   9.8396850e-01  -1.0171188e-03  -1.0750356e-05  -5.7233684e-05
   0.0000000e+00   8.2704342e-02   9.9225409e-01  -4.4791962e-04  -8.5028881e-06  -1.8344094e-05
   0.0000000e+00   8.2704342e-02   1.0000000e+00   0.0000000e+00   0.0000000e+00   0.0000000e+00
   0.0000000e+00   1.2376733e-01  -1.0000000e+00   0.0000000e+00   0.0000000e+00   0.0000000e+00
   0.0000000e+00   1.2376733e-01  -9.9225409e-01  -4.3641550e-04  -1.5871481e-05   1.8757254e-05
   0.0000000e+00   1.2376733e-01  -9.8396850e-01  -9.9078091e-04  -1.7482695e-05   5.8131797e-05
   0.0000000e+00   1.2376733e-01  -9.7511059e-01  -1.3078429e-03  -1.8816803e-05   9.6541299e-05
   0.0000000e+00   1.2376733e-01  -9.6564655e-01  -1.4441874e-03  -2.4307835e-05   1.3816172e-04
   0.0000000e+00   1.2376733e-01  -9.5554139e-01  -1.5206054e-03  -3.5651239e-05   1.8080452e-04
   0.0000000e+00   1.2376733e-01  -9.4475908e-01  -1.6365370e-03  -5.4339548e-05   2.3350333e-04
   0.0000000e+00   1.2376733e-01  -9.3326267e-01  -1.8350230e-03  -8.4328686e-05   2.9794829e-04
   0.0000000e+00   1.2376733e-01  -9.2101443e-01  -2.1421849e-03  -1.3062004e-04   3.8300782e-04
   0.0000000e+00   1.2376733e-01  -9.0797606e-01  -2.5693159e-03  -1.9793195e-04   4.9357531e-04
   0.0000000e+00   1.2376733e-01  -8.9410886e-01  -3.1256473e-03  -2.8610876e-04   6.4118131e-04
   0.0000000e+00   1.2376733e-01  -8.7937402e-01  -3.8046331e-03  -3.8716189e-04   8.3483136e-04
   0.0000000e+00   1.2376733e-01  -8.6373293e-01  -4.5843590e-03  -4.8287749e-04   1.0868972e-03
   0.0000000e+00   1.2376733e-01  -8.4714748e-01  -5.4261823e-03  -5.4757779e-04   1.4034067e-03
   0.0000000e+00   1.2376733e-01  -8.2958044e-01  -6.2890939e-03  -5.5309121e-04   1.7865264e-03
   0.0000000e+00   1.2376733e-01  -8.1099590e-01  -7.1422783e-03  -4.7634360e-04   2.2262240e-03
   0.0000000e+00   1.2376733e-01  -7.9135972e-01  -7.9757862e-03  -3.0446058e-04   2.7042553e-03
   0.0000000e+00   1.2376733e-01  -7.7064005e-01  -8.7996933e-03  -3.7352280e-05   3.1912113e-03
   0.0000000e+00   1.2376733e-01  -7.4880783e-01  -9.6366343e-03   3.1441671e-04   3.6547557e-03
   0.0000000e+00   1.2376733e-01  -7.2583741e-01  -1.0512101e-02   7.3393413e-04   4.0609163e-03
   0.0000000e+00   1.2376733e-01  -7.0170710e-01  -1.1448001e-02   1.2038687e-03   4.3828632e-03
   0.0000000e+00   1.2376733e-01  -6.7639983e-01  -1.2461067e-02   1.7112999e-03   4.6011151e-03
   0.0000000e+00   1.2376733e-01  -6.4990376e-01  -1.3562562e-02   2.2509193e-03   4.7086760e-03
   0.0000000e+00   1.2376733e-01  -6.2221291e-01  -1.4756980e-02   2.8256747e-03   4.7082120e-03
   0.0000000e+00   1.2376733e-01  -5.9332774e-01  -1.6036509e-02   3.4453306e-03   4.6142472e-03
   0.0000000e+00   1.2376733e-01  -5.6325577e-01  -1.7374028e-02   4.1237061e-03   4.4492312e-03
   0.0000000e+00   1.2376733e-01  -5.3201207e-01  -1.8716403e-02   4.8753837e-03   4.2443073e-03
   0.0000000e+00   1.2376733e-01  -4.9961977e-01  -1.9983383e-02   5.7129794e-03   4.0340803e-03
   0.0000000e+00   1.2376733e-01  -4.6611039e-01  -2.1072976e-02   6.6449000e-03   3.8542246e-03
   0.0000000e+00   1.2376733e-01  -4.3152416e-01  -2.1874916e-02   7.6740290e-03   3.7331084e-03
   0.0000000e+00   1.2376733e-01  -3.9591017e-01  -2.2288769e-02   8.7964316e-03   3.6863372e-03
   0.0000000e+00   1.2376733e-01  -3.5932641e-01  -2.2244081e-02   1.0000401e-02   3.7086793e-03
   0.0000000e+00   1.2376733e-01  -3.2183967e-01  -2.1716978e-02   1.1265170e-02   3.7722888e-03
   0.0000000e+00   1.2376733e-01  -2.8352524e-01  -2.0740236e-02   1.2560195e-02   3.8271264e-03
   0.0000000e+00   1.2376733e-01  -2.4446655e-01  -1.9403523e-02   1.3844914e-02   3.8096241e-03
   0.0000000e+00   1.2376733e-01  -2.0475452e-01  -1.7844394e-02   1.5070096e-02   3.6539520e-03
   0.0000000e+00   1.2376733e-01  -1.6448690e-01  -1.6231202e-02   1.6180529e-02   3.3074429e-03
   0.0000000e+00   1.2376733e-01  -1.2376733e-01  -1.4741896e-02   1.7119548e-02   2.7432108e-03
   0.0000000e+00   1.2376733e-01  -8.2704342e-02  -1.3541801e-02   1.7834403e-02   1.9693971e-03
   0.0000000e+00   1.2376733e-01  -4.1410268e-02  -1.2764159e-02   1.8282157e-02   1.0302354e-03
   0.0000000e+00   1.2376733e-01   0.0000000e+00  -1.2495025e-02   1.8434662e-02   3.7268328e-13
   0.0000000e+00   1.2376733e-01   4.1410268e-02  -1.2764159e-02   1.8282157e-02  -1.0302354e-03
   0.0000000e+00   1.2376733e-01   8.2704342e-02  -1.3541801e-02   1.7834403e-02  -1.9693971e-03
   0.0000000e+00   1.2376733e-01   1.2376733e-01  -1.4741896e-02   1.7119548e-02  -2.7432108e-03
   0.0000000e+00   1.2376733e-01   1.6448690e-01  -1.6231202e-02   1.6180529e-02  -3.3074429e-03
   0.0000000e+00   1.2376733e-01   2.0475452e-01  -1.7844394e-02   1.5070096e-02  -3.6539520e-03
   0.0000000e+00   1.2376733e-01   2.4446655e-01  -1.9403523e-02   1.3844914e-02  -3.8096241e-03
   0.0000000e+00   1.2376733e-01   2.8352524e-01  -2.0740236e-02   1.2560195e-02  -3.8271264e-03
   0.0000000e+00   1.2376733e-01   3.2183967e-01  -2.1716978e-02   1.1265170e-02  -3.7722888e-03
   0.0000000e+00   1.2376733e-01   3.5932641e-01  -2.2244081e-02   1.0000401e-02  -3.7086793e-03
   0.0000000e+00   1.2376733e-01   3.9591017e-01  -2.2288769e-02   8.7964316e-03  -3.6863372e-03
   0.0000000e+00   1.2376733e-01   4.3152416e-01  -2.1874916e-02   7.6740290e-03  -3.7331084e-03
   0.0000000e+00   1.2376733e-01   4.6611039e-01  -2.1072976e-02   6.6449000e-03  -3.8542246e-03
   0.0000000e+00   1.2376733e-01   4.9961977e-01  -1.9983383e-02   5.7129795e-03  -4.0340803e-03
   0.0000000e+00   1.2376733e-01   5.3201207e-01  -1.8716403e-02   4.8753837e-03  -4.2443073e-03
   0.0000000e+00   1.2376733e-01   5.6325577e-01  -1.7374028e-02   4.1237061e-03  -4.4492312e-03
   0.0000000e+00   1.2376733e-01   5.9332774e-01  -1.6036509e-02   3.4453306e-03  -4.6142472e-03
   0.0000000e+00   1.2376733e-01   6.2221291e-01  -1.4756980e-02   2.8256747e-03  -4.7082120e-03
   0.0000000e+00   1.2376733e-01   6.4990376e-01  -1.3562562e-02   2.2509193e-03  -4.7086760e-03
   0.0000000e+00   1.2376733e-01   6.7639983e-01  -1.2461067e-02   1.7112999e-03  -4.6011151e-03
   0.0000000e+00   1.2376733e-01   7.0170710e-01  -1.1448001e-02   1.2038687e-03  -4.3828632e-03
   0.0000000e+00   1.2376733e-01   7.2583741e-01  -1.0512101e-02   7.3393413e-04  -4.0609163e-03
   0.0000000e+00   1.2376733e-01   7.4880783e-01  -9.6366343e-03   3.1441671e-04  -3.6547557e-03
   0.0000000e+00   1.2376733e-01   7.7064005e-01  -8.7996933e-03  -3.7352280e-05  -3.1912113e-03
   0.0000000e+00   1.2376733e-01   7.9135972e-01  -7.9757862e-03  -3.0446058e-04  -2.7042553e-03
   0.0000000e+00   1.2376733e-01   8.1099590e-01  -7.1422783e-03  -4.7634360e-04  -2.2262240e-03
   0.0000000e+00   1.2376733e-01   8.2958044e-01  -6.2890939e-03  -5.5309121e-04  -1.7865264e-03
   0.0000000e+00   1.2376733e-01   8.4714748e-01  -5.4261823e-03  -5.4757779e-04  -1.4034067e-03
   0.0000000e+00   1.2376733e-01   8.6373293e-01  -4.5843590e-03  -4.8287749e-04  -1.0868972e-03
   0.0000000e+00   1.2376733e-01   8.7937402e-01  -3.8046331e-03  -3.8716189e-04  -8.3483136e-04
   0.0000000e+00   1.2376733e-01   8.9410886e-01  -3.1256473e-03  -2.8610876e-04  -6.4118131e-04
   0.0000000e+00   1.2376733e-01   9.0797606e-01  -2.5693159e-03  -1.9793195e-04  -4.9357531e-04
   0.0000000e+00   1.2376733e-01   9.2101443e-01  -2.1421849e-03  -1.3062004e-04  -3.8300782e-04
   0.0000000e+00   1.2376733e-01   9.3326267e-01  -1.8350230e-03  -8.4328686e-05  -2.9794829e-04
   0.0000000e+00   1.2376733e-01   9.4475908e-01  -1.6365370e-03  -5.4339548e-05  -2.3350333e-04
   0.0000000e+00   1.2376733e-01   9.5554139e-01  -1.5206054e-03  -3.5651239e-05  -1.8080452e-04
   0.0000000e+00   1.2376733e-01   9.6564655e-01  -1.4441874e-03  -2.4307835e-05  -1.3816172e-04
   0.0000000e+00   1.2376733e-01   9.7511059e-01  -1.3078429e-03  -1.8816803e-05  -9.6541299e-05
   0.0000000e+00   1.2376733e-01   9.8396850e-01  -9.9078091e-04  -1.7482695e-05  -5.8131797e-05
   0.0000000e+00   1.2376733e-01   9.9225409e-01  -4.3641550e-04  -1.5871481e-05  -1.8757254e-05
   0.0000000e+00   1.2376733e-01   1.0000000e+00   0.0000000e+00   0.0000000e+00   0.0000000e+00
   0.0000000e+00   1.6448690e-01  -1.0000000e+00   0.0000000e+00   0.0000000e+00   0.0000000e+00
   0.0000000e+00   1.6448690e-01  -9.9225409e-01  -4.1891576e-04  -2.5418283e-05   1.9156011e-05
   0.0000000e+00   1.6448690e-01  -9.8396850e-01  -9.5162919e-04  -2.3416216e-05   5.8789492e-05
   0.0000000e+00   1.6448690e-01  -9.7511059e-01  -1.2406607e-03  -2.0719064e-05   9.6156441e-05
   0.0000000e+00   1.6448690e-01  -9.6564655e-01  -1.3456470e-03  -2.5340555e-05   1.3634877e-04
   0.0000000e+00   1.6448690e-01  -9.5554139e-01  -1.3893708e-03  -3.9370623e-05   1.7701626e-04
   0.0000000e+00   1.6448690e-01  -9.4475908e-01  -1.4737717e-03  -6.4453880e-05   2.2781045e-04
   0.0000000e+00   1.6448690e-01  -9.3326267e-01  -1.6425813e-03  -1.0565998e-04   2.9029206e-04
   0.0000000e+00   1.6448690e-01  -9.2101443e-01  -1.9205959e-03  -1.6931402e-04   3.7385198e-04
   0.0000000e+00   1.6448690e-01  -9.0797606e-01  -2.3114760e-03  -2.6048339e-04   4.8342915e-04
   0.0000000e+00   1.6448690e-01  -8.9410886e-01  -2.8093171e-03  -3.7646569e-04   6.3063944e-04
   0.0000000e+00   1.6448690e-01  -8.7937402e-01  -3.3868472e-03  -5.0271485e-04   8.2296419e-04
   0.0000000e+00   1.6448690e-01  -8.6373293e-01  -4.0057301e-03  -6.1039294e-04   1.0690175e-03
   0.0000000e+00   1.6448690e-01  -8.4714748e-01  -4.6283417e-03  -6.6114620e-04   1.3669170e-03
   0.0000000e+00   1.6448690e-01  -8.2958044e-01  -5.2434264e-03  -6.1526470e-04   1.7066066e-03
   0.0000000e+00   1.6448690e-01  -8.1099590e-01  -5.8793863e-03  -4.4283437e-04   2.0617865e-03
   0.0000000e+00   1.6448690e-01  -7.9135972e-01  -6.6032555e-03  -1.3112290e-04   2.3967900e-03
   0.0000000e+00   1.6448690e-01  -7.7064005e-01  -7.4986391e-03   3.1246638e-04   2.6673288e-03
   0.0000000e+00   1.6448690e-01  -7.4880783e-01  -8.6363571e-03   8.6422492e-04   2.8337946e-03
   0.0000000e+00   1.6448690e-01  -7.2583741e-01  -1.0049630e-02   1.4914722e-03   2.8667353e-03
   0.0000000e+00   1.6448690e-01  -7.0170710e-01  -1.1723441e-02   2.1617944e-03   2.7590356e-03
   0.0000000e+00   1.6448690e-01  -6.7639983e-01  -1.3597982e-02   2.8506126e-03   2.5274151e-03
   0.0000000e+00   1.6448690e-01  -6.4990376e-01  -1.5578300e-02   3.5458868e-03   2.2173031e-03
   0.0000000e+00   1.6448690e-01  -6.2221291e-01  -1.7543161e-02   4.2492078e-03   1.8976133e-03
   0.0000000e+00   1.6448690e-01  -5.9332774e-01  -1.9347927e-02   4.9739804e-03   1.6585612e-03
   0.0000000e+00   1.6448690e-01  -5.6325577e-01  -2.0825169e-02   5.7422936e-03   1.6005180e-03
   0.0000000e+00   1.6448690e-01  -5.3201207e-01  -2.1787551e-02   6.5813938e-03   1.8244339e-03
   0.0000000e+00   1.6448690e-01  -4.9961977e-01  -2.2040532e-02   7.5210166e-03   2.4131555e-03
   0.0000000e+00   1.6448690e-01  -4.6611039e-01  -2.1405542e-02   8.5906642e-03   3.4140614e-03
   0.0000000e+00   1.6448690e-01  -4.3152416e-01  -1.9751981e-02   9.8168107e-03   4.8172056e-03
   0.0000000e+00   1.6448690e-01  -3.9591017e-01  -1.7029119e-02   1.1218416e-02   6.5419283e-03
   0.0000000e+00   1.6448690e-01  -3.5932641e-01  -1.3289961e-02   1.2801514e-02   8.4302494e-03
   0.0000000e+00   1.6448690e-01  -3.2183967e-01  -8.6982233e-03   1.4552829e-02   1.0258054e-02
   0.0000000e+00   1.6448690e-01  -2.8352524e-01  -3.5163797e-03   1.6434860e-02   1.1759333e-02
   0.0000000e+00   1.6448690e-01  -2.4446655e-01   1.9239757e-03   1.8383414e-02   1.2665845e-02
   0.0000000e+00   1.6448690e-01  -2.0475452e-01   7.2613243e-03   2.0309732e-02   1.2750795e-02
   0.0000000e+00   1.6448690e-01  -1.6448690e-01   1.2144680e-02   2.2106930e-02   1.1871734e-02
   0.0000000e+00   1.6448690e-01  -1.2376733e-01   1.6266080e-02   2.3660800e-02   1.0000499e-02
   0.0000000e+00   1.6448690e-01  -8.2704342e-02   1.9381268e-02   2.4862750e-02   7.2366498e-03
   0.0000000e+00   1.6448690e-01  -4.1410268e-02   2.1317668e-02   2.5623355e-02   3.7992611e-03
   0.0000000e+00   1.6448690e-01   0.0000000e+00   2.1974194e-02   2.5883721e-02   4.8207675e-13
   0.0000000e+00   1.6448690e-01   4.1410268e-02   2.1317668e-02   2.5623355e-02  -3.7992611e-03
   0.0000000e+00   1.6448690e-01   8.2704342e-02   1.9381268e-02   2.4862750e-02  -7.2366498e-03
   0.0000000e+00   1.6448690e-01   1.2376733e-01   1.6266080e-02   2.3660800e-02  -1.0000499e-02
   0.0000000e+00   1.6448690e-01   1.6448690e-01   1.2144680e-02   2.2106930e-02  -1.1871734e-02
   0.0000000e+00   1.6448690e-01   2.0475452e-01   7.2613243e-03   2.0309732e-02  -1.2750795e-02
   0.0000000e+00   1.6448690e-01   2.4446655e-01   1.9239757e-03   1.8383414e-02  -1.2665845e-02
   0.0000000e+00   1.6448690e-01   2.8352524e-01  -3.5163797e-03   1.6434860e-02  -1.1759333e-02
   0.0000000e+00   1.6448690e-01   3.2183967e-01  -8.6982233e-03   1.4552829e-02  -1.0258054e-02
   0.0000000e+00   1.6448690e-01   3.5932641e-01  -1.3289961e-02   1.2801514e-02  -8.4302494e-03
   0.0000000e+00   1.6448690e-01   3.9591017e-01  -1.7029119e-02   1.1218416e-02  -6.5419283e-03
   0.0000000e+00   1.6448690e-01   4.3152416e-01  -1.9751981e-02   9.8168107e-03  -4.8172056e-03
   0.0000000e+00   1.6448690e-01   4.6611039e-01  -2.1405542e-02   8.5906642e-03  -3.4140614e-03
   0.0000000e+00   1.6448690e-01   4.9961977e-01  -2.2040532e-02   7.5210166e-03  -2.4131555e-03
   0.0000000e+00   1.6448690e-01   5.3201207e-01  -2.1787551e-02   6.5813938e-03  -1.8244339e-03
   0.0000000e+00   1.6448690e-01   5.6325577e-01  -2.0825169e-02   5.7422936e-03  -1.6005180e-03
   0.0000000e+00   1.6448690e-01   5.9332774e-01  -1.9347927e-02   4.9739804e-03  -1.6585612e-03
   0.0000000e+00   1.6448690e-01   6.2221291e-01  -1.7543161e-02   4.2492078e-03  -1.8976133e-03
   0.0000000e+00   1.6448690e-01   6.4990376e-01  -1.5578300e-02   3.5458868e-03  -2.2173031e-03
   0.0000000e+00   1.6448690e-01   6.7639983e-01  -1.3597982e-02   2.8506126e-03  -2.5274151e-03
   0.0000000e+00   1.6448690e-01   7.0170710e-01  -1.1723441e-02   2.1617944e-03  -2.7590356e-03
   0.0000000e+00   1.6448690e-01   7.2583741e-01  -1.0049630e-02   1.4914722e-03  -2.8667353e-03
   0.0000000e+00   1.6448690e-01   7.4880783e-01  -8.6363571e-03   8.6422492e-04  -2.8337946e-03
   0.0000000e+00   1.6448690e-01   7.7064005e-01  -7.4986391e-03   3.1246638e-04  -2.6673288e-03
   0.0000000e+00   1.6448690e-01   7.9135972e-01  -6.6032555e-03  -1.3112290e-04  -2.3967900e-03
   0.0000000e+00   1.6448690e-01   8.1099590e-01  -5.8793863e-03  -4.4283437e-04  -2.0617865e-03
   0.0000000e+00   1.6448690e-01   8.2958044e-01  -5.2434264e-03  -6.1526470e-04  -1.7066066e-03
   0.0000000e+00   1.6448690e-01   8.4714748e-01  -4.6283417e-03  -6.6114620e-04  -1.3669170e-03
   0.0000000e+00   1.6448690e-01   8.6373293e-01  -4.0057301e-03  -6.1039294e-04  -1.0690175e-03
   0.0000000e+00   1.6448690e-01   8.7937402e-01  -3.3868472e-03  -5.0271485e-04  -8.2296419e-04
   0.0000000e+00   1.6448690e-01   8.9410886e-01  -2.8093171e-03  -3.7646569e-04  -6.3063944e-04
   0.0000000e+00   1.6448690e-01   9.0797606e-01  -2.3114760e-03  -2.6048339e-04  -4.8342915e-04
   0.0000000e+00   1.6448690e-01   9.2101443e-01  -1.9205959e-03  -1.6931402e-04  -3.7385198e-04
   0.0000000e+00   1.6448690e-01   9.3326267e-01  -1.6425813e-03  -1.0565998e-04  -2.9029206e-04
   0.0000000e+00   1.6448690e-01   9.4475908e-01  -1.4737717e-03  -6.4453880e-05  -2.2781045e-04
   0.0000000e+00   1.6448690e-01   9.5554139e-01  -1.3893708e-03  -3.9370623e-05  -1.7701626e-04
   0.0000000e+00   1.6448690e-01   9.6564655e-01  -1.3456470e-03  -2.5340555e-05  -1.3634877e-04
   0.0000000e+00   1.6448690e-01   9.7511059e-01  -1.2406607e-03  -2.0719064e-05  -9.6156441e-05
   0.0000000e+00   1.6448690e-01   9.8396850e-01  -9.5162919e-04  -2.3416216e-05  -5.8789492e-05
   0.0000000e+00   1.6448690e-01   9.9225409e-01  -4.1891576e-04  -2.5418283e-05  -1.9156011e-05
   0.0000000e+00   1.6448690e-01   1.0000000e+00   0.0000000e+00   0.0000000e+00   0.0000000e+00
   0.0000000e+00   2.0475452e-01  -1.0000000e+00   0.0000000e+00   0.0000000e+00   0.0000000e+00
   0.0000000e+00   2.0475452e-01  -9.9225409e-01  -3.9414546e-04  -3.6016598e-05   1.9453193e-05
   0.0000000e+00   2.0475452e-01  -9.8396850e-01  -8.9794816e-04  -2.5473843e-05   5.8935601e-05
   0.0000000e+00   2.0475452e-01  -9.7511059e-01  -1.1511712e-03  -1.3998348e-05   9.4415482e-05
   0.0000000e+00   2.0475452e-01  -9.6564655e-01  -1.2168653e-03  -1.4435619e-05   1.3211861e-04
   0.0000000e+00   2.0475452e-01  -9.5554139e-01  -1.2199622e-03  -2.8787417e-05   1.6947929e-04
   0.0000000e+00   2.0475452e-01  -9.4475908e-01  -1.2646882e-03  -5.8209608e-05   2.1680054e-04
   0.0000000e+00   2.0475452e-01  -9.3326267e-01  -1.3935424e-03  -1.0808085e-04   2.7531570e-04
   0.0000000e+00   2.0475452e-01  -9.2101443e-01  -1.6252342e-03  -1.8471851e-04   3.5464735e-04
   0.0000000e+00   2.0475452e-01  -9.0797606e-01  -1.9473614e-03  -2.9109616e-04   4.5895859e-04
   0.0000000e+00   2.0475452e-01  -8.9410886e-01  -2.3289563e-03  -4.1850775e-04   5.9836827e-04
   0.0000000e+00   2.0475452e-01  -8.7937402e-01  -2.7163397e-03  -5.4197536e-04   7.7593589e-04
   0.0000000e+00   2.0475452e-01  -8.6373293e-01  -3.0618749e-03  -6.1925078e-04   9.9226148e-04
   0.0000000e+00   2.0475452e-01  -8.4714748e-01  -3.3557100e-03  -5.9914544e-04   1.2323924e-03
   0.0000000e+00   2.0475452e-01  -8.2958044e-01  -3.6630076e-03  -4.3430776e-04   1.4697005e-03
   0.0000000e+00   2.0475452e-01  -8.1099590e-01  -4.1287058e-03  -9.6300890e-05   1.6608901e-03
   0.0000000e+00   2.0475452e-01  -7.9135972e-01  -4.9479884e-03   4.1513747e-04   1.7595920e-03
   0.0000000e+00   2.0475452e-01  -7.7064005e-01  -6.3042639e-03   1.0702069e-03   1.7247660e-03
   0.0000000e+00   2.0475452e-01  -7.4880783e-01  -8.3039638e-03   1.8162355e-03   1.5423491e-03
   0.0000000e+00   2.0475452e-01  -7.2583741e-01  -1.0931798e-02   2.5899363e-03   1.2365583e-03
   0.0000000e+00   2.0475452e-01  -7.0170710e-01  -1.4041026e-02   3.3314930e-03   8.8480642e-04
   0.0000000e+00   2.0475452e-01  -6.7639983e-01  -1.7374688e-02   3.9963558e-03   6.1699889e-04
   0.0000000e+00   2.0475452e-01  -6.4990376e-01  -2.0602245e-02   4.5627524e-03   6.1339636e-04
   0.0000000e+00   2.0475452e-01  -6.2221291e-01  -2.3357183e-02   5.0347981e-03   1.0867210e-03
   0.0000000e+00   2.0475452e-01  -5.9332774e-01  -2.5267137e-02   5.4419310e-03   2.2617857e-03
   0.0000000e+00   2.0475452e-01  -5.6325577e-01  -2.5980731e-02   5.8369179e-03   4.3407076e-03
   0.0000000e+00   2.0475452e-01  -5.3201207e-01  -2.5197368e-02   6.2925177e-03   7.4661174e-03
   0.0000000e+00   2.0475452e-01  -4.9961977e-01  -2.2706631e-02   6.8973602e-03   1.1675640e-02
   0.0000000e+00   2.0475452e-01  -4.6611039e-01  -1.8432302e-02   7.7485151e-03   1.6864445e-02
   0.0000000e+00   2.0475452e-01  -4.3152416e-01  -1.2470423e-02   8.9404983e-03   2.2757492e-02
   0.0000000e+00   2.0475452e-01  -3.9591017e-01  -5.1037978e-03   1.0549573e-02   2.8910196e-02
   0.0000000e+00   2.0475452e-01  -3.5932641e-01   3.2177470e-03   1.2616603e-02   3.4737402e-02
   0.0000000e+00   2.0475452e-01  -3.2183967e-01   1.1934806e-02   1.5131134e-02   3.9577018e-02
   0.0000000e+00   2.0475452e-01  -2.8352524e-01   2.0461477e-02   1.8022058e-02   4.2773791e-02
   0.0000000e+00   2.0475452e-01  -2.4446655e-01   2.8275159e-02   2.1156978e-02   4.3773065e-02
   0.0000000e+00   2.0475452e-01  -2.0475452e-01   3.4988450e-02   2.4352272e-02   4.2202302e-02
   0.0000000e+00   2.0475452e-01  -1.6448690e-01   4.0386128e-02   2.7391516e-02   3.7929431e-02
   0.0000000e+00   2.0475452e-01  -1.2376733e-01   4.4418355e-02   3.0049863e-02   3.1086180e-02
   0.0000000e+00   2.0475452e-01  -8.2704342e-02   4.7156388e-02   3.2119572e-02   2.2058269e-02
   0.0000000e+00   2.0475452e-01  -4.1410268e-02   4.8725031e-02   3.3433652e-02   1.1445261e-02
   0.0000000e+00   2.0475452e-01   0.0000000e+00   4.9233702e-02   3.3884099e-02   4.2619822e-13
   0.0000000e+00   2.0475452e-01   4.1410268e-02   4.8725031e-02   3.3433652e-02  -1.1445261e-02
   0.0000000e+00   2.0475452e-01   8.2704342e-02   4.7156388e-02   3.2119572e-02  -2.2058269e-02
   0.0000000e+00   2.0475452e-01   1.2376733e-01   4.4418355e-02   3.0049863e-02  -3.1086180e-02
   0.0000000e+00   2.0475452e-01   1.6448690e-01   4.0386128e-02   2.7391516e-02  -3.7929431e-02
   0.0000000e+00   2.0475452e-01   2.0475452e-01   3.4988450e-02   2.4352272e-02  -4.2202302e-02
   0.0000000e+00   2.0475452e-01   2.4446655e-01   2.8275159e-02   2.1156978e-02  -4.3773065e-02
   0.0000000e+00   2.0475452e-01   2.8352524e-01   2.0461477e-02   1.8022058e-02  -4.2773791e-02
   0.0000000e+00   2.0475452e-01   3.2183967e-01   1.1934806e-02   1.5131134e-02  -3.9577018e-02
   0.0000000e+00   2.0475452e-01   3.5932641e-01   3.2177470e-03   1.2616603e-02  -3.4737402e-02
   0.0000000e+00   2.0475452e-01   3.9591017e-01  -5.1037978e-03   1.0549573e-02  -2.8910196e-02
   0.0000000e+00   2.0475452e-01   4.3152416e-01  -1.2470423e-02   8.9404983e-03  -2.2757492e-02
   0.0000000e+00   2.0475452e-01   4.6611039e-01  -1.8432302e-02   7.7485151e-03  -1.6864445e-02
   0.0000000e+00   2.0475452e-01   4.9961977e-01  -2.2706631e-02   6.8973602e-03  -1.1675640e-02
   0.0000000e+00   2.0475452e-01   5.3201207e-01  -2.5197368e-02   6.2925177e-03  -7.4661174e-03
   0.0000000e+00   2.0475452e-01   5.6325577e-01  -2.5980731e-02   5.8369179e-03  -4.3407076e-03
   0.0000000e+00   2.0475452e-01   5.9332774e-01  -2.5267137e-02   5.4419310e-03  -2.2617857e-03
   0.0000000e+00   2.0475452e-01   6.2221291e-01  -2.3357183e-02   5.0347981e-03  -1.0867210e-03
   0.0000000e+00   2.0475452e-01   6.4990376e-01  -2.0602245e-02   4.5627524e-03  -6.1339636e-04
   0.0000000e+00   2.0475452e-01   6.7639983e-01  -1.7374688e-02   3.9963558e-03  -6.1699889e-04
   0.0000000e+00   2.0475452e-01   7.0170710e-01  -1.4041026e-02   3.3314930e-03  -8.8480642e-04
   0.0000000e+00   2.0475452e-01   7.2583741e-01  -1.0931798e-02   2.5899363e-03  -1.2365583e-03
   0.0000000e+00   2.0475452e-01   7.4880783e-01  -8.3039638e-03   1.8162355e-03  -1.5423491e-03
   0.0000000e+00   2.0475452e-01   7.7064005e-01  -6.3042639e-03   1.0702069e-03  -1.7247660e-03
   0.0000000e+00   2.0475452e-01   7.9135972e-01  -4.9479884e-03   4.1513747e-04  -1.7595920e-03
   0.0000000e+00   2.0475452e-01   8.1099590e-01  -4.1287058e-03  -9.6300890e-05  -1.6608901e-03
   0.0000000e+00   2.0475452e-01   8.2958044e-01  -3.6630076e-03  -4.3430776e-04  -1.4697005e-03
   0.0000000e+00   2.0475452e-01   8.4714748e-01  -3.3557100e-03  -5.9914544e-04  -1.2323924e-03
   0.0000000e+00   2.0475452e-01   8.6373293e-01  -3.0618749e-03  -6.1925078e-04  -9.9226148e-04
   0.0000000e+00   2.0475452e-01   8.7937402e-01  -2.7163397e-03  -5.4197536e-04  -7.7593589e-04
   0.0000000e+00   2.0475452e-01   8.9410886e-01  -2.3289563e-03  -4.1850775e-04  -5.9836827e-04
   0.0000000e+00   2.0475452e-01   9.0797606e-01  -1.9473614e-03  -2.9109616e-04  -4.5895859e-04
   0.0000000e+00   2.0475452e-01   9.2101443e-01  -1.6252342e-03  -1.8471851e-04  -3.5464735e-04
   0.0000000e+00   2.0475452e-01   9.3326267e-01  -1.3935424e-03  -1.0808085e-04  -2.7531570e-04
   0.0000000e+00   2.0475452e-01   9.4475908e-01  -1.2646882e-03  -5.8209608e-05  -2.1680054e-04
   0.0000000e+00   2.0475452e-01   9.5554139e-01  -1.2199622e-03  -2.8787417e-05  -1.6947929e-04
   0.0000000e+00   2.0475452e-01   9.6564655e-01  -1.2168653e-03  -1.4435619e-05  -1.3211861e-04
   0.0000000e+00   2.0475452e-01   9.7511059e-01  -1.1511712e-03  -1.3998348e-05  -9.4415482e-05
   0.0000000e+00   2.0475452e-01   9.8396850e-01  -8.9794816e-04  -2.5473843e-05  -5.8935601e-05
   0.0000000e+00   2.0475452e-01   9.9225409e-01  -3.9414546e-04  -3.6016598e-05  -1.9453193e-05
   0.0000000e+00   2.0475452e-01   1.0000000e+00   0.0000000e+00   0.0000000e+00   0.0000000e+00
   0.0000000e+00   2.4446655e-01  -1.0000000e+00   0.0000000e+00   0.0000000e+00   0.0000000e+00
   0.0000000e+00   2.4446655e-01  -9.9225409e-01  -3.6109620e-04  -4.6194993e-05   1.9632980e-05
   0.0000000e+00   2.4446655e-01  -9.8396850e-01  -8.2933556e-04  -2.0336142e-05   5.8584115e-05
   0.0000000e+00   2.4446655e-01  -9.7511059e-01  -1.0408032e-03   6.2188034e-06   9.1503222e-05
   0.0000000e+00   2.4446655e-01  -9.6564655e-01  -1.0614142e-03   1.4688813e-05   1.2587063e-04
   0.0000000e+00   2.4446655e-01  -9.5554139e-01  -1.0174987e-03   4.0976187e-06   1.5885887e-04
   0.0000000e+00   2.4446655e-01  -9.4475908e-01  -1.0136547e-03  -2.4993445e-05   2.0136483e-04
   0.0000000e+00   2.4446655e-01  -9.3326267e-01  -1.0863105e-03  -7.6515094e-05   2.5401023e-04
   0.0000000e+00   2.4446655e-01  -9.2101443e-01  -1.2394135e-03  -1.5415532e-04   3.2604478e-04
   0.0000000e+00   2.4446655e-01  -9.0797606e-01  -1.4335591e-03  -2.5493669e-04   4.1953084e-04
   0.0000000e+00   2.4446655e-01  -8.9410886e-01  -1.6058153e-03  -3.5999808e-04   5.4077099e-04
   0.0000000e+00   2.4446655e-01  -8.7937402e-01  -1.6835203e-03  -4.3117548e-04   6.8506084e-04
   0.0000000e+00   2.4446655e-01  -8.6373293e-01  -1.6414619e-03  -4.1418391e-04   8.4153862e-04
   0.0000000e+00   2.4446655e-01  -8.4714748e-01  -1.5559904e-03  -2.5265078e-04   9.8097921e-04
   0.0000000e+00   2.4446655e-01  -8.2958044e-01  -1.6431634e-03   9.3227787e-05   1.0653036e-03
   0.0000000e+00   2.4446655e-01  -8.1099590e-01  -2.2316157e-03   6.2847318e-04   1.0511184e-03
   0.0000000e+00   2.4446655e-01  -7.9135972e-01  -3.6757511e-03   1.3142844e-03   9.1569595e-04
   0.0000000e+00   2.4446655e-01  -7.7064005e-01  -6.2304308e-03   2.0705769e-03   6.7740072e-04
   0.0000000e+00   2.4446655e-01  -7.4880783e-01  -9.9411367e-03   2.7899670e-03   4.2687254e-04
   0.0000000e+00   2.4446655e-01  -7.2583741e-01  -1.4588789e-02   3.3585149e-03   3.4083555e-04
   0.0000000e+00   2.4446655e-01  -7.0170710e-01  -1.9706482e-02   3.6778519e-03   6.9075346e-04
   0.0000000e+00   2.4446655e-01  -6.7639983e-01  -2.4654297e-02   3.6845156e-03   1.8250580e-03
   0.0000000e+00   2.4446655e-01  -6.4990376e-01  -2.8722150e-02   3.3633742e-03   4.1395078e-03
   0.0000000e+00   2.4446655e-01  -6.2221291e-01  -3.1233275e-02   2.7555009e-03   8.0223426e-03
   0.0000000e+00   2.4446655e-01  -5.9332774e-01  -3.1632461e-02   1.9599862e-03   1.3790868e-02
   0.0000000e+00   2.4446655e-01  -5.6325577e-01  -2.9559908e-02   1.1312608e-03   2.1613310e-02
   0.0000000e+00   2.4446655e-01  -5.3201207e-01  -2.4913157e-02   4.6963587e-04   3.1437321e-02
   0.0000000e+00   2.4446655e-01  -4.9961977e-01  -1.7895845e-02   2.0459945e-04   4.2929829e-02
   0.0000000e+00   2.4446655e-01  -4.6611039e-01  -9.0365235e-03   5.6803519e-04   5.5455512e-02
   0.0000000e+00   2.4446655e-01  -4.3152416e-01   8.4195019e-04   1.7602914e-03   6.8101035e-02
   0.0000000e+00   2.4446655e-01  -3.9591017e-01   1.0718517e-02   3.9128731e-03   7.9759112e-02
   0.0000000e+00   2.4446655e-01  -3.5932641e-01   1.9528558e-02   7.0574180e-03   8.9256887e-02
   0.0000000e+00   2.4446655e-01  -3.2183967e-01   2.6350590e-02   1.1107905e-02   9.5511406e-02
   0.0000000e+00   2.4446655e-01  -2.8352524e-01   3.0579172e-02   1.5862661e-02   9.7674116e-02
   0.0000000e+00   2.4446655e-01  -2.4446655e-01   3.2041091e-02   2.1025017e-02   9.5238452e-02
   0.0000000e+00   2.4446655e-01  -2.0475452e-01   3.1023066e-02   2.6238785e-02   8.8086782e-02
   0.0000000e+00   2.4446655e-01  -1.6448690e-01   2.8206506e-02   3.1129458e-02   7.6478321e-02
   0.0000000e+00   2.4446655e-01  -1.2376733e-01   2.4525133e-02   3.5343913e-02   6.0988611e-02
   0.0000000e+00   2.4446655e-01  -8.2704342e-02   2.0980531e-02   3.8581850e-02   4.2426549e-02
   0.0000000e+00   2.4446655e-01  -4.1410268e-02   1.8452380e-02   4.0617500e-02   2.1750334e-02
   0.0000000e+00   2.4446655e-01   0.0000000e+00   1.7539142e-02   4.1311665e-02   7.0884330e-14
   0.0000000e+00   2.4446655e-01   4.1410268e-02   1.8452380e-02   4.0617500e-02  -2.1750334e-02
   0.0000000e+00   2.4446655e-01   8.2704342e-02   2.0980531e-02   3.8581850e-02  -4.2426549e-02
   0.0000000e+00   2.4446655e-01   1.2376733e-01   2.4525133e-02   3.5343913e-02  -6.0988611e-02
   0.0000000e+00   2.4446655e-01   1.6448690e-01   2.8206506e-02   3.1129458e-02  -7.6478321e-02
   0.0000000e+00   2.4446655e-01   2.0475452e-01   3.1023066e-02   2.6238785e-02  -8.8086782e-02
   0.0000000e+00   2.4446655e-01   2.4446655e-01   3.2041091e-02   2.1025017e-02  -9.5238452e-02
   0.0000000e+00   2.4446655e-01   2.8352524e-01   3.0579172e-02   1.5862661e-02  -9.7674116e-02
   0.0000000e+00   2.4446655e-01   3.2183967e-01   2.6350590e-02   1.1107905e-02  -9.5511406e-02
   0.0000000e+00   2.4446655e-01   3.5932641e-01   1.9528558e-02   7.0574180e-03  -8.9256887e-02
   0.0000000e+00   2.4446655e-01   3.9591017e-01   1.0718517e-02   3.9128731e-03  -7.9759112e-02
   0.0000000e+00   2.4446655e-01   4.3152416e-01   8.4195019e-04   1.7602914e-03  -6.8101035e-02
   0.0000000e+00   2.4446655e-01   4.6611039e-01  -9.0365235e-03   5.6803519e-04  -5.5455512e-02
   0.0000000e+00   2.4446655e-01   4.9961977e-01  -1.7895845e-02   2.0459945e-04  -4.2929829e-02
   0.0000000e+00   2.4446655e-01   5.3201207e-01  -2.4913157e-02   4.6963587e-04  -3.1437321e-02
   0.0000000e+00   2.4446655e-01   5.6325577e-01  -2.9559908e-02   1.1312608e-03  -2.1613310e-02
   0.0000000e+00   2.4446655e-01   5.9332774e-01  -3.1632461e-02   1.9599862e-03  -1.3790868e-02
   0.0000000e+00   2.4446655e-01   6.2221291e-01  -3.1233275e-02   2.7555009e-03  -8.0223426e-03
   0.0000000e+00   2.4446655e-01   6.4990376e-01  -2.8722150e-02   3.3633742e-03  -4.1395078e-03
   0.0000000e+00   2.4446655e-01   6.7639983e-01  -2.4654297e-02   3.6845156e-03  -1.8250580e-03
   0.0000000e+00   2.4446655e-01   7.0170710e-01  -1.9706482e-02   3.6778519e-03  -6.9075346e-04
   0.0000000e+00   2.4446655e-01   7.2583741e-01  -1.4588789e-02   3.3585149e-03  -3.4083555e-04
   0.0000000e+00   2.4446655e-01   7.4880783e-01  -9.9411367e-03   2.7899670e-03  -4.2687254e-04
   0.0000000e+00   2.4446655e-01   7.7064005e-01  -6.2304308e-03   2.0705769e-03  -6.7740072e-04
   0.0000000e+00   2.4446655e-01   7.9135972e-01  -3.6757511e-03   1.3142844e-03  -9.1569595e-04
   0.0000000e+00   2.4446655e-01   8.1099590e-01  -2.2316157e-03   6.2847318e-04  -1.0511184e-03
   0.0000000e+00   2.4446655e-01   8.2958044e-01  -1.6431634e-03   9.3227787e-05  -1.0653036e-03
   0.0000000e+00   2.4446655e-01   8.4714748e-01  -1.5559904e-03  -2.5265078e-04  -9.8097921e-04
   0.0000000e+00   2.4446655e-01   8.6373293e-01  -1.6414619e-03  -4.1418391e-04  -8.4153862e-04
   0.0000000e+00   2.4446655e-01   8.7937402e-01  -1.6835203e-03  -4.3117548e-04  -6.8506084e-04
   0.0000000e+00   2.4446655e-01   8.9410886e-01  -1.6058153e-03  -3.5999808e-04  -5.4077099e-04
   0.0000000e+00   2.4446655e-01   9.0797606e-01  -1.4335591e-03  -2.5493669e-04  -4.1953084e-04
   0.0000000e+00   2.4446655e-01   9.2101443e-01  -1.2394135e-03  -1.5415532e-04  -3.2604478e-04
   0.0000000e+00   2.4446655e-01   9.3326267e-01  -1.0863105e-03  -7.6515094e-05  -2.5401023e-04
   0.0000000e+00   2.4446655e-01   9.4475908e-01  -1.0136547e-03  -2.4993445e-05  -2.0136483e-04
   0.0000000e+00   2.4446655e-01   9.5554139e-01  -1.0174987e-03   4.0976187e-06  -1.5885887e-04
   0.0000000e+00   2.4446655e-01   9.6564655e-01  -1.0614142e-03   1.4688813e-05  -1.2587063e-04
   0.0000000e+00   2.4446655e-01   9.7511059e-01  -1.0408032e-03   6.2188034e-06  -9.1503222e-05
   0.0000000e+00   2.4446655e-01   9.8396850e-01  -8.2933556e-04  -2.0336142e-05  -5.8584115e-05
   0.0000000e+00   2.4446655e-01   9.9225409e-01  -3.6109620e-04  -4.6194993e-05  -1.9632980e-05
   0.0000000e+00   2.4446655e-01   1.0000000e+00   0.0000000e+00   0.0000000e+00   0.0000000e+00
   0.0000000e+00   2.8352524e-01  -1.0000000e+00   0.0000000e+00   0.0000000e+00   0.0000000e+00
   0.0000000e+00   2.8352524e-01  -9.9225409e-01  -3.1995663e-04  -5.5002666e-05   1.9737533e-05
   0.0000000e+00   2.8352524e-01  -9.8396850e-01  -7.4875628e-04  -6.2246166e-06   5.8028767e-05
   0.0000000e+00   2.8352524e-01  -9.7511059e-01  -9.1730118e-04   4.2419576e-05   8.8324893e-05
   0.0000000e+00   2.8352524e-01  -9.6564655e-01  -8.9216224e-04   6.5331636e-05   1.1928668e-04
   0.0000000e+00   2.8352524e-01  -9.5554139e-01  -7.9875031e-04   6.3973840e-05   1.4781712e-04
   0.0000000e+00   2.8352524e-01  -9.4475908e-01  -7.3785202e-04   4.2516365e-05   1.8524413e-04
   0.0000000e+00   2.8352524e-01  -9.3326267e-01  -7.3238503e-04   1.2566331e-06   2.3129076e-04
   0.0000000e+00   2.8352524e-01  -9.2101443e-01  -7.6145269e-04  -5.7282750e-05   2.9403492e-04
   0.0000000e+00   2.8352524e-01  -9.0797606e-01  -7.5177218e-04  -1.2017368e-04   3.7204101e-04
   0.0000000e+00   2.8352524e-01  -8.9410886e-01  -6.1577456e-04  -1.5640093e-04   4.6579144e-04
   0.0000000e+00   2.8352524e-01  -8.7937402e-01  -2.9583157e-04  -1.1776321e-04   5.6141713e-04
   0.0000000e+00   2.8352524e-01  -8.6373293e-01   1.4532190e-04   4.9977083e-05   6.3842490e-04
   0.0000000e+00   2.8352524e-01  -8.4714748e-01   4.5949021e-04   3.8546680e-04   6.6334967e-04
   0.0000000e+00   2.8352524e-01  -8.2958044e-01   2.0420623e-04   8.8760337e-04   6.1131246e-04
   0.0000000e+00   2.8352524e-01  -8.1099590e-01  -1.1575668e-03   1.4979010e-03   4.8493692e-04
   0.0000000e+00   2.8352524e-01  -7.9135972e-01  -4.0780712e-03   2.0972512e-03   3.5700630e-04
   0.0000000e+00   2.8352524e-01  -7.7064005e-01  -8.7228221e-03   2.5197961e-03   4.0224286e-04
   0.0000000e+00   2.8352524e-01  -7.4880783e-01  -1.4833563e-02   2.5803681e-03   9.2941303e-04
   0.0000000e+00   2.8352524e-01  -7.2583741e-01  -2.1709449e-02   2.1101376e-03   2.3801011e-03
   0.0000000e+00   2.8352524e-01  -7.0170710e-01  -2.8316019e-02   9.9230402e-04   5.3044063e-03
   0.0000000e+00   2.8352524e-01  -6.7639983e-01  -3.3483902e-02  -8.0652119e-04   1.0293022e-02
   0.0000000e+00   2.8352524e-01  -6.4990376e-01  -3.6138187e-02  -3.2150005e-03   1.7885314e-02
   0.0000000e+00   2.8352524e-01  -6.2221291e-01  -3.5506388e-02  -6.0467790e-03   2.8449435e-02
   0.0000000e+00   2.8352524e-01  -5.9332774e-01  -3.1273032e-02  -9.0054299e-03   4.2064654e-02
   0.0000000e+00   2.8352524e-01  -5.6325577e-01  -2.3672203e-02  -1.1704897e-02   5.8416758e-02
   0.0000000e+00   2.8352524e-01  -5.3201207e-01  -1.3512616e-02  -1.3709118e-02   7.6744274e-02
   0.0000000e+00   2.8352524e-01  -4.9961977e-01  -2.1273157e-03  -1.4587765e-02   9.5851296e-02
   0.0000000e+00   2.8352524e-01  -4.6611039e-01   8.7686600e-03  -1.3983856e-02   1.1421177e-01
   0.0000000e+00   2.8352524e-01  -4.3152416e-01   1.7314110e-02  -1.1678949e-02   1.3015295e-01
   0.0000000e+00   2.8352524e-01  -3.9591017e-01   2.1807481e-02  -7.6417798e-03   1.4209554e-01
   0.0000000e+00   2.8352524e-01  -3.5932641e-01   2.1021505e-02  -2.0445508e-03   1.4879227e-01
   0.0000000e+00   2.8352524e-01  -3.2183967e-01   1.4452527e-02   4.7576225e-03   1.4951232e-01
   0.0000000e+00   2.8352524e-01  -2.8352524e-01   2.4372130e-03   1.2280772e-02   1.4412053e-01
   0.0000000e+00   2.8352524e-01  -2.4446655e-01  -1.3889528e-02   1.9983897e-02   1.3303971e-01
   0.0000000e+00   2.8352524e-01  -2.0475452e-01  -3.2780152e-02   2.7341382e-02   1.1710968e-01
   0.0000000e+00   2.8352524e-01  -1.6448690e-01  -5.2148181e-02   3.3898639e-02   9.7391252e-02
   0.0000000e+00   2.8352524e-01  -1.2376733e-01  -6.9865869e-02   3.9303070e-02   7.4967294e-02
   0.0000000e+00   2.8352524e-01  -8.2704342e-02  -8.4027595e-02   4.3309053e-02   5.0792133e-02
   0.0000000e+00   2.8352524e-01  -4.1410268e-02  -9.3149337e-02   4.5764862e-02   2.5617076e-02
   0.0000000e+00   2.8352524e-01   0.0000000e+00  -9.6296026e-02   4.6591461e-02  -5.3345315e-13
   0.0000000e+00   2.8352524e-01   4.1410268e-02  -9.3149337e-02   4.5764862e-02  -2.5617076e-02
   0.0000000e+00   2.8352524e-01   8.2704342e-02  -8.4027595e-02   4.3309053e-02  -5.0792133e-02
   0.0000000e+00   2.8352524e-01   1.2376733e-01  -6.9865869e-02   3.9303070e-02  -7.4967294e-02
   0.0000000e+00   2.8352524e-01   1.6448690e-01  -5.2148181e-02   3.3898639e-02  -9.7391252e-02
   0.0000000e+00   2.8352524e-01   2.0475452e-01  -3.2780152e-02   2.7341382e-02  -1.1710968e-01
   0.0000000e+00   2.8352524e-01   2.4446655e-01  -1.3889528e-02   1.9983897e-02  -1.3303971e-01
   0.0000000e+00   2.8352524e-01   2.8352524e-01   2.4372130e-03   1.2280772e-02  -1.4412053e-01
   0.0000000e+00   2.8352524e-01   3.2183967e-01   1.4452527e-02   4.7576225e-03  -1.4951232e-01
   0.0000000e+00   2.8352524e-01   3.5932641e-01   2.1021505e-02  -2.0445508e-03  -1.4879227e-01
   0.0000000e+00   2.8352524e-01   3.9591017e-01   2.1807481e-02  -7.6417798e-03  -1.4209554e-01
   0.0000000e+00   2.8352524e-01   4.3152416e-01   1.7314110e-02  -1.1678949e-02  -1.3015295e-01
   0.0000000e+00   2.8352524e-01   4.6611039e-01   8.7686600e-03  -1.3983856e-02  -1.1421177e-01
   0.0000000e+00   2.8352524e-01   4.9961977e-01  -2.1273157e-03  -1.4587765e-02  -9.5851296e-02
   0.0000000e+00   2.8352524e-01   5.3201207e-01  -1.3512616e-02  -1.3709118e-02  -7.6744274e-02
   0.0000000e+00   2.8352524e-01   5.6325577e-01  -2.3672203e-02  -1.1704897e-02  -5.8416758e-02
   0.0000000e+00   2.8352524e-01   5.9332774e-01  -3.1273032e-02  -9.0054299e-03  -4.2064654e-02
   0.0000000e+00   2.8352524e-01   6.2221291e-01  -3.5506388e-02  -6.0467790e-03  -2.8449435e-02
   0.0000000e+00   2.8352524e-01   6.4990376e-01  -3.6138187e-02  -3.2150005e-03  -1.7885314e-02
   0.0000000e+00   2.8352524e-01   6.7639983e-01  -3.3483902e-02  -8.0652119e-04  -1.0293022e-02
   0.0000000e+00   2.8352524e-01   7.0170710e-01  -2.8316019e-02   9.9230402e-04  -5.3044063e-03
   0.0000000e+00   2.8352524e-01   7.2583741e-01  -2.1709449e-02   2.1101376e-03  -2.3801011e-03
   0.0000000e+00   2.8352524e-01   7.4880783e-01  -1.4833563e-02   2.5803681e-03  -9.2941303e-04
   0.0000000e+00   2.8352524e-01   7.7064005e-01  -8.7228221e-03   2.5197961e-03  -4.0224286e-04
   0.0000000e+00   2.8352524e-01   7.9135972e-01  -4.0780712e-03   2.0972512e-03  -3.5700630e-04
   0.0000000e+00   2.8352524e-01   8.1099590e-01  -1.1575668e-03   1.4979010e-03  -4.8493692e-04
   0.0000000e+00   2.8352524e-01   8.2958044e-01   2.0420624e-04   8.8760337e-04  -6.1131246e-04
   0.0000000e+00   2.8352524e-01   8.4714748e-01   4.5949021e-04   3.8546680e-04  -6.6334967e-04
   0.0000000e+00   2.8352524e-01   8.6373293e-01   1.4532190e-04   4.9977083e-05  -6.3842490e-04
   0.0000000e+00   2.8352524e-01   8.7937402e-01  -2.9583157e-04  -1.1776321e-04  -5.6141713e-04
   0.0000000e+00   2.8352524e-01   8.9410886e-01  -6.1577456e-04  -1.5640093e-04  -4.6579144e-04
   0.0000000e+00   2.8352524e-01   9.0797606e-01  -7.5177218e-04  -1.2017368e-04  -3.7204101e-04
   0.0000000e+00   2.8352524e-01   9.2101443e-01  -7.6145269e-04  -5.7282750e-05  -2.9403492e-04
   0.0000000e+00   2.8352524e-01   9.3326267e-01  -7.3238503e-04   1.2566331e-06  -2.3129076e-04
   0.0000000e+00   2.8352524e-01   9.4475908e-01  -7.3785202e-04   4.2516365e-05  -1.8524413e-04
   0.0000000e+00   2.8352524e-01   9.5554139e-01  -7.9875031e-04   6.3973840e-05  -1.4781712e-04
   0.0000000e+00   2.8352524e-01   9.6564655e-01  -8.9216224e-04   6.5331636e-05  -1.1928668e-04
   0.0000000e+00   2.8352524e-01   9.7511059e-01  -9.1730118e-04   4.2419576e-05  -8.8324893e-05
   0.0000000e+00   2.8352524e-01   9.8396850e-01  -7.4875628e-04  -6.2246166e-06  -5.8028767e-05
   0.0000000e+00   2.8352524e-01   9.9225409e-01  -3.1995663e-04  -5.5002666e-05  -1.9737533e-05
   0.0000000e+00   2.8352524e-01   1.0000000e+00   0.0000000e+00   0.0000000e+00   0.0000000e+00
   0.0000000e+00   3.2183967e-01  -1.0000000e+00   0.0000000e+00   0.0000000e+00   0.0000000e+00
   0.0000000e+00   3.2183967e-01  -9.9225409e-01  -2.7308602e-04  -6.2510244e-05   1.9791655e-05
   0.0000000e+00   3.2183967e-01  -9.8396850e-01  -6.6437888e-04   1.5723223e-05   5.7603889e-05
   0.0000000e+00   3.2183967e-01  -9.7511059e-01  -7.9763597e-04   9.2554064e-05   8.6098410e-05
   0.0000000e+00   3.2183967e-01  -9.6564655e-01  -7.3560008e-04   1.3496503e-04   1.1473242e-04
   0.0000000e+00   3.2183967e-01  -9.5554139e-01  -5.9868257e-04   1.4854573e-04   1.4020901e-04
   0.0000000e+00   3.2183967e-01  -9.4475908e-01  -4.7816927e-04   1.4335789e-04   1.7399015e-04
   0.0000000e+00   3.2183967e-01  -9.3326267e-01  -3.7662773e-04   1.2715516e-04   2.1475405e-04
   0.0000000e+00   3.2183967e-01  -9.2101443e-01  -2.4365367e-04   1.1183522e-04   2.6869536e-04
   0.0000000e+00   3.2183967e-01  -9.0797606e-01   2.0024623e-05   1.2167839e-04   3.3021172e-04
   0.0000000e+00   3.2183967e-01  -8.9410886e-01   4.9367960e-04   1.9532375e-04   3.9389441e-04
   0.0000000e+00   3.2183967e-01  -8.7937402e-01   1.1547093e-03   3.7626968e-04   4.4016609e-04
   0.0000000e+00   3.2183967e-01  -8.6373293e-01   1.7660266e-03   6.9015822e-04   4.5021101e-04
   0.0000000e+00   3.2183967e-01  -8.4714748e-01   1.8345344e-03   1.1159430e-03   4.1221992e-04
   0.0000000e+00   3.2183967e-01  -8.2958044e-01   6.8367057e-04   1.5608006e-03   3.6114079e-04
   0.0000000e+00   3.2183967e-01  -8.1099590e-01  -2.3260748e-03   1.8522281e-03   4.1640932e-04
   0.0000000e+00   3.2183967e-01  -7.9135972e-01  -7.5056795e-03   1.7518323e-03   8.3696998e-04
   0.0000000e+00   3.2183967e-01  -7.7064005e-01  -1.4586284e-02   9.9239544e-04   2.0497758e-03
   0.0000000e+00   3.2183967e-01  -7.4880783e-01  -2.2629749e-02  -6.7095874e-04   4.6554150e-03
   0.0000000e+00   3.2183967e-01  -7.2583741e-01  -3.0152782e-02  -3.4023249e-03   9.3740323e-03
   0.0000000e+00   3.2183967e-01  -7.0170710e-01  -3.5438916e-02  -7.2320757e-03   1.6944778e-02
   0.0000000e+00   3.2183967e-01  -6.7639983e-01  -3.6946205e-02  -1.2015910e-02   2.7969725e-02
   0.0000000e+00   3.2183967e-01  -6.4990376e-01  -3.3696980e-02  -1.7417461e-02   4.2740334e-02
   0.0000000e+00   3.2183967e-01  -6.2221291e-01  -2.5557886e-02  -2.2918916e-02   6.1067766e-02
   0.0000000e+00   3.2183967e-01  -5.9332774e-01  -1.3358881e-02  -2.7867360e-02   8.2172358e-02
   0.0000000e+00   3.2183967e-01  -5.6325577e-01   1.1571131e-03  -3.1553878e-02   1.0466275e-01
   0.0000000e+00   3.2183967e-01  -5.3201207e-01   1.5544552e-02  -3.3320452e-02   1.2664485e-01
   0.0000000e+00   3.2183967e-01  -4.9961977e-01   2.7002432e-02  -3.2674906e-02   1.4595620e-01
   0.0000000e+00   3.2183967e-01  -4.6611039e-01   3.2823715e-02  -2.9391231e-02   1.6050371e-01
   0.0000000e+00   3.2183967e-01  -4.3152416e-01   3.0875889e-02  -2.3565758e-02   1.6862997e-01
   0.0000000e+00   3.2183967e-01  -3.9591017e-01   2.0013776e-02  -1.5611998e-02   1.6942539e-01
   0.0000000e+00   3.2183967e-01  -3.5932641e-01   3.1477480e-04  -6.1896511e-03   1.6289502e-01
   0.0000000e+00   3.2183967e-01  -3.2183967e-01  -2.6929356e-02   3.9129750e-03   1.4993698e-01
   0.0000000e+00   3.2183967e-01  -2.8352524e-01  -5.9462979e-02   1.3913236e-02   1.3213348e-01
   0.0000000e+00   3.2183967e-01  -2.4446655e-01  -9.4478639e-02   2.3149197e-02   1.1141695e-01
   0.0000000e+00   3.2183967e-01  -2.0475452e-01  -1.2907308e-01   3.1151562e-02   8.9695679e-02
   0.0000000e+00   3.2183967e-01  -1.6448690e-01  -1.6062857e-01   3.7661640e-02   6.8529210e-02
   0.0000000e+00   3.2183967e-01  -1.2376733e-01  -1.8704941e-01   4.2602679e-02   4.8912182e-02
   0.0000000e+00   3.2183967e-01  -8.2704342e-02  -2.0683698e-01   4.6020071e-02   3.1193876e-02
   0.0000000e+00   3.2183967e-01  -4.1410268e-02  -2.1904298e-01   4.8011492e-02   1.5124214e-02
   0.0000000e+00   3.2183967e-01   0.0000000e+00  -2.2316337e-01   4.8663948e-02  -1.1027938e-12
   0.0000000e+00   3.2183967e-01   4.1410268e-02  -2.1904298e-01   4.8011492e-02  -1.5124214e-02
   0.0000000e+00   3.2183967e-01   8.2704342e-02  -2.0683698e-01   4.6020071e-02  -3.1193876e-02
   0.0000000e+00   3.2183967e-01   1.2376733e-01  -1.8704941e-01   4.2602679e-02  -4.8912182e-02
   0.0000000e+00   3.2183967e-01   1.6448690e-01  -1.6062857e-01   3.7661640e-02  -6.8529210e-02
   0.0000000e+00   3.2183967e-01   2.0475452e-01  -1.2907308e-01   3.1151562e-02  -8.9695679e-02
   0.0000000e+00   3.2183967e-01   2.4446655e-01  -9.4478639e-02   2.3149197e-02  -1.1141695e-01
   0.0000000e+00   3.2183967e-01   2.8352524e-01  -5.9462979e-02   1.3913236e-02  -1.3213348e-01
   0.0000000e+00   3.2183967e-01   3.2183967e-01  -2.6929356e-02   3.9129750e-03  -1.4993698e-01
   0.0000000e+00   3.2183967e-01   3.5932641e-01   3.1477479e-04  -6.1896511e-03  -1.6289502e-01
   0.0000000e+00   3.2183967e-01   3.9591017e-01   2.0013776e-02  -1.5611998e-02  -1.6942539e-01
   0.0000000e+00   3.2183967e-01   4.3152416e-01   3.0875889e-02  -2.3565758e-02  -1.6862997e-01
   0.0000000e+00   3.2183967e-01   4.6611039e-01   3.2823715e-02  -2.9391231e-02  -1.6050371e-01
   0.0000000e+00   3.2183967e-01   4.9961977e-01   2.7002432e-02  -3.2674906e-02  -1.4595620e-01
   0.0000000e+00   3.2183967e-01   5.3201207e-01   1.5544552e-02  -3.3320452e-02  -1.2664485e-01
   0.0000000e+00   3.2183967e-01   5.6325577e-01   1.1571131e-03  -3.1553878e-02  -1.0466275e-01
   0.0000000e+00   3.2183967e-01   5.9332774e-01  -1.3358881e-02  -2.7867360e-02  -8.2172358e-02
   0.0000000e+00   3.2183967e-01   6.2221291e-01  -2.5557886e-02  -2.2918916e-02  -6.1067766e-02
   0.0000000e+00   3.2183967e-01   6.4990376e-01  -3.3696980e-02  -1.7417461e-02  -4.2740334e-02
   0.0000000e+00   3.2183967e-01   6.7639983e-01  -3.6946205e-02  -1.2015910e-02  -2.7969725e-02
   0.0000000e+00   3.2183967e-01   7.0170710e-01  -3.5438916e-02  -7.2320757e-03  -1.6944778e-02
   0.0000000e+00   3.2183967e-01   7.2583741e-01  -3.0152782e-02  -3.4023249e-03  -9.3740323e-03
   0.0000000e+00   3.2183967e-01   7.4880783e-01  -2.2629749e-02  -6.7095874e-04  -4.6554150e-03
   0.0000000e+00   3.2183967e-01   7.7064005e-01  -1.4586284e-02   9.9239544e-04  -2.0497758e-03
   0.0000000e+00   3.2183967e-01   7.9135972e-01  -7.5056795e-03   1.7518323e-03  -8.3696998e-04
   0.0000000e+00   3.2183967e-01   8.1099590e-01  -2.3260748e-03   1.8522281e-03  -4.1640932e-04
   0.0000000e+00   3.2183967e-01   8.2958044e-01   6.8367057e-04   1.5608006e-03  -3.6114079e-04
   0.0000000e+00   3.2183967e-01   8.4714748e-01   1.8345344e-03   1.1159430e-03  -4.1221992e-04
   0.0000000e+00   3.2183967e-01   8.6373293e-01   1.7660266e-03   6.9015822e-04  -4.5021101e-04
   0.0000000e+00   3.2183967e-01   8.7937402e-01   1.1547093e-03   3.7626968e-04  -4.4016609e-04
   0.0000000e+00   3.2183967e-01   8.9410886e-01   4.9367960e-04   1.9532375e-04  -3.9389441e-04
   0.0000000e+00   3.2183967e-01   9.0797606e-01   2.0024623e-05   1.2167839e-04  -3.3021172e-04
   0.0000000e+00   3.2183967e-01   9.2101443e-01  -2.4365367e-04   1.1183522e-04  -2.6869536e-04
   0.0000000e+00   3.2183967e-01   9.3326267e-01  -3.7662773e-04   1.2715516e-04  -2.1475405e-04
   0.0000000e+00   3.2183967e-01   9.4475908e-01  -4.7816927e-04   1.4335789e-04  -1.7399015e-04
   0.0000000e+00   3.2183967e-01   9.5554139e-01  -5.9868257e-04   1.4854573e-04  -1.4020901e-04
   0.0000000e+00   3.2183967e-01   9.6564655e-01  -7.3560008e-04   1.3496503e-04  -1.1473242e-04
   0.0000000e+00   3.2183967e-01   9.7511059e-01  -7.9763597e-04   9.2554064e-05  -8.6098410e-05
   0.0000000e+00   3.2183967e-01   9.8396850e-01  -6.6437888e-04   1.5723223e-05  -5.7603889e-05
   0.0000000e+00   3.2183967e-01   9.9225409e-01  -2.7308602e-04  -6.2510244e-05  -1.9791655e-05
   0.0000000e+00   3.2183967e-01   1.0000000e+00   0.0000000e+00   0.0000000e+00   0.0000000e+00
   0.0000000e+00   3.5932641e-01  -1.0000000e+00   0.0000000e+00   0.0000000e+00   0.0000000e+00
   0.0000000e+00   3.5932641e-01  -9.9225409e-01  -2.2520353e-04  -6.9385578e-05   1.9698446e-05
   0.0000000e+00   3.5932641e-01  -9.8396850e-01  -5.8912445e-04   4.1665961e-05   5.7295943e-05
   0.0000000e+00   3.5932641e-01  -9.7511059e-01  -7.0661199e-04   1.4994749e-04   8.5536807e-05
   0.0000000e+00   3.5932641e-01  -9.6564655e-01  -6.2993143e-04   2.1487966e-04   1.1390115e-04
   0.0000000e+00   3.5932641e-01  -9.5554139e-01  -4.6949325e-04   2.4772663e-04   1.3905511e-04
   0.0000000e+00   3.5932641e-01  -9.4475908e-01  -3.0243723e-04   2.6646302e-04   1.7211362e-04
   0.0000000e+00   3.5932641e-01  -9.3326267e-01  -1.1034530e-04   2.8878297e-04   2.1081847e-04
   0.0000000e+00   3.5932641e-01  -9.2101443e-01   1.7762416e-04   3.3672921e-04   2.5913679e-04
   0.0000000e+00   3.5932641e-01  -9.0797606e-01   6.5628258e-04   4.4182876e-04   3.0804040e-04
   0.0000000e+00   3.5932641e-01  -8.9410886e-01   1.3385475e-03   6.3611170e-04   3.4912813e-04
   0.0000000e+00   3.5932641e-01  -8.7937402e-01   2.0445970e-03   9.3003274e-04   3.6639597e-04
   0.0000000e+00   3.5932641e-01  -8.6373293e-01   2.3027686e-03   1.2772051e-03   3.6284850e-04
   0.0000000e+00   3.5932641e-01  -8.4714748e-01   1.3889851e-03   1.5437614e-03   3.8468804e-04
   0.0000000e+00   3.5932641e-01  -8.2958044e-01  -1.4606074e-03   1.4937178e-03   5.7998156e-04
   0.0000000e+00   3.5932641e-01  -8.1099590e-01  -6.6826831e-03   8.0696491e-04   1.2484857e-03
   0.0000000e+00   3.5932641e-01  -7.9135972e-01  -1.4018102e-02  -8.7292952e-04   2.8892333e-03
   0.0000000e+00   3.5932641e-01  -7.7064005e-01  -2.2314560e-02  -3.8638515e-03   6.1929270e-03
   0.0000000e+00   3.5932641e-01  -7.4880783e-01  -2.9635023e-02  -8.3615608e-03   1.1977487e-02
   0.0000000e+00   3.5932641e-01  -7.2583741e-01  -3.3679245e-02  -1.4358448e-02   2.1037314e-02
   0.0000000e+00   3.5932641e-01  -7.0170710e-01  -3.2405067e-02  -2.1585428e-02   3.3936975e-02
   0.0000000e+00   3.5932641e-01  -6.7639983e-01  -2.4658915e-02  -2.9488471e-02   5.0771582e-02
   0.0000000e+00   3.5932641e-01  -6.4990376e-01  -1.0623761e-02  -3.7257994e-02   7.0967098e-02
   0.0000000e+00   3.5932641e-01  -6.2221291e-01   8.0399877e-03  -4.3914604e-02   9.3175389e-02
   0.0000000e+00   3.5932641e-01  -5.9332774e-01   2.8393290e-02  -4.8450835e-02   1.1533315e-01
   0.0000000e+00   3.5932641e-01  -5.6325577e-01   4.6701951e-02  -5.0005082e-02   1.3490096e-01
   0.0000000e+00   3.5932641e-01  -5.3201207e-01   5.9104540e-02  -4.8035815e-02   1.4927068e-01
   0.0000000e+00   3.5932641e-01  -4.9961977e-01   6.2335943e-02  -4.2449026e-02   1.5625818e-01
   0.0000000e+00   3.5932641e-01  -4.6611039e-01   5.4369024e-02  -3.3642413e-02   1.5457236e-01
   0.0000000e+00   3.5932641e-01  -4.3152416e-01   3.4827346e-02  -2.2443633e-02   1.4412655e-01
   0.0000000e+00   3.5932641e-01  -3.9591017e-01   5.0586400e-03  -9.9556931e-03   1.2610257e-01
   0.0000000e+00   3.5932641e-01  -3.5932641e-01  -3.2166597e-02   2.6523436e-03   1.0273699e-01
   0.0000000e+00   3.5932641e-01  -3.2183967e-01  -7.3249178e-02   1.4350616e-02   7.6891555e-02
   0.0000000e+00   3.5932641e-01  -2.8352524e-01  -1.1448003e-01   2.4399713e-02   5.1522821e-02
   0.0000000e+00   3.5932641e-01  -2.4446655e-01  -1.5268116e-01   3.2416865e-02   2.9190197e-02
   0.0000000e+00   3.5932641e-01  -2.0475452e-01  -1.8561813e-01   3.8358150e-02   1.1704090e-02
   0.0000000e+00   3.5932641e-01  -1.6448690e-01  -2.1211863e-01   4.2437838e-02  -3.7285827e-05
   0.0000000e+00   3.5932641e-01  -1.2376733e-01  -2.3193082e-01   4.5018639e-02  -6.0378947e-03
   0.0000000e+00   3.5932641e-01  -8.2704342e-02  -2.4541128e-01   4.6501450e-02  -7.0707212e-03
   0.0000000e+00   3.5932641e-01  -4.1410268e-02  -2.5315660e-01   4.7234994e-02  -4.4847711e-03
   0.0000000e+00   3.5932641e-01   0.0000000e+00  -2.5567336e-01   4.7452313e-02  -1.3302726e-12
   0.0000000e+00   3.5932641e-01   4.1410268e-02  -2.5315660e-01   4.7234994e-02   4.4847711e-03
   0.0000000e+00   3.5932641e-01   8.2704342e-02  -2.4541128e-01   4.6501450e-02   7.0707212e-03
   0.0000000e+00   3.5932641e-01   1.2376733e-01  -2.3193082e-01   4.5018639e-02   6.0378947e-03
   0.0000000e+00   3.5932641e-01   1.6448690e-01  -2.1211863e-01   4.2437838e-02   3.7285826e-05
   0.0000000e+00   3.5932641e-01   2.0475452e-01  -1.8561813e-01   3.8358150e-02  -1.1704090e-02
   0.0000000e+00   3.5932641e-01   2.4446655e-01  -1.5268116e-01   3.2416865e-02  -2.9190197e-02
   0.0000000e+00   3.5932641e-01   2.8352524e-01  -1.1448003e-01   2.4399713e-02  -5.1522821e-02
   0.0000000e+00   3.5932641e-01   3.2183967e-01  -7.3249178e-02   1.4350616e-02  -7.6891555e-02
   0.0000000e+00   3.5932641e-01   3.5932641e-01  -3.2166597e-02   2.6523436e-03  -1.0273699e-01
   0.0000000e+00   3.5932641e-01   3.9591017e-01   5.0586400e-03  -9.9556931e-03  -1.2610257e-01
   0.0000000e+00   3.5932641e-01   4.3152416e-01   3.4827346e-02  -2.2443633e-02  -1.4412655e-01
   0.0000000e+00   3.5932641e-01   4.6611039e-01   5.4369024e-02  -3.3642413e-02  -1.5457236e-01
   0.0000000e+00   3.5932641e-01   4.9961977e-01   6.2335943e-02  -4.2449026e-02  -1.5625818e-01
   0.0000000e+00   3.5932641e-01   5.3201207e-01   5.9104540e-02  -4.8035815e-02  -1.4927068e-01
   0.0000000e+00   3.5932641e-01   5.6325577e-01   4.6701951e-02  -5.0005082e-02  -1.3490096e-01
   0.0000000e+00   3.5932641e-01   5.9332774e-01   2.8393290e-02  -4.8450835e-02  -1.1533315e-01
   0.0000000e+00   3.5932641e-01   6.2221291e-01   8.0399877e-03  -4.3914604e-02  -9.3175389e-02
   0.0000000e+00   3.5932641e-01   6.4990376e-01  -1.0623761e-02  -3.7257994e-02  -7.0967098e-02
   0.0000000e+00   3.5932641e-01   6.7639983e-01  -2.4658915e-02  -2.9488471e-02  -5.0771582e-02
   0.0000000e+00   3.5932641e-01   7.0170710e-01  -3.2405067e-02  -2.1585428e-02  -3.3936975e-02
   0.0000000e+00   3.5932641e-01   7.2583741e-01  -3.3679245e-02  -1.4358448e-02  -2.1037314e-02
   0.0000000e+00   3.5932641e-01   7.4880783e-01  -2.9635023e-02  -8.3615608e-03  -1.1977487e-02
   0.0000000e+00   3.5932641e-01   7.7064005e-01  -2.2314560e-02  -3.8638515e-03  -6.1929270e-03
   0.0000000e+00   3.5932641e-01   7.9135972e-01  -1.4018102e-02  -8.7292952e-04  -2.8892333e-03
   0.0000000e+00   3.5932641e-01   8.1099590e-01  -6.6826831e-03   8.0696491e-04  -1.2484857e-03
   0.0000000e+00   3.5932641e-01   8.2958044e-01  -1.4606074e-03   1.4937178e-03  -5.7998156e-04
   0.0000000e+00   3.5932641e-01   8.4714748e-01   1.3889851e-03   1.5437614e-03  -3.8468804e-04
   0.0000000e+00   3.5932641e-01   8.6373293e-01   2.3027686e-03   1.2772051e-03  -3.6284850e-04
   0.0000000e+00   3.5932641e-01   8.7937402e-01   2.0445970e-03   9.3003274e-04  -3.6639597e-04
   0.0000000e+00   3.5932641e-01   8.9410886e-01   1.3385475e-03   6.3611170e-04  -3.4912813e-04
   0.0000000e+00   3.5932641e-01   9.0797606e-01   6.5628258e-04   4.4182876e-04  -3.0804040e-04
   0.0000000e+00   3.5932641e-01   9.2101443e-01   1.7762416e-04   3.3672921e-04  -2.5913679e-04
   0.0000000e+00   3.5932641e-01   9.3326267e-01  -1.1034530e-04   2.8878297e-04  -2.1081847e-04
   0.0000000e+00   3.5932641e-01   9.4475908e-01  -3.0243723e-04   2.6646302e-04  -1.7211362e-04
   0.0000000e+00   3.5932641e-01   9.5554139e-01  -4.6949325e-04   2.4772663e-04  -1.3905511e-04
   0.0000000e+00   3.5932641e-01   9.6564655e-01  -6.2993143e-04   2.1487966e-04  -1.1390115e-04
   0.0000000e+00   3.5932641e-01   9.7511059e-01  -7.0661199e-04   1.4994749e-04  -8.5536807e-05
   0.0000000e+00   3.5932641e-01   9.8396850e-01  -5.8912445e-04   4.1665961e-05  -5.7295943e-05
   0.0000000e+00   3.5932641e-01   9.9225409e-01  -2.2520353e-04  -6.9385578e-05  -1.9698446e-05
   0.0000000e+00   3.5932641e-01   1.0000000e+00   0.0000000e+00   0.0000000e+00   0.0000000e+00
   0.0000000e+00   3.9591017e-01  -1.0000000e+00   0.0000000e+00   0.0000000e+00   0.0000000e+00
   0.0000000e+00   3.9591017e-01  -9.9225409e-01  -1.8219818e-04  -7.5664042e-05   1.9222735e-05
   0.0000000e+00   3.9591017e-01  -9.8396850e-01  -5.3702981e-04   6.7053298e-05   5.6581144e-05
   0.0000000e+00   3.9591017e-01  -9.7511059e-01  -6.6966290e-04   2.0583096e-04   8.6295591e-05
   0.0000000e+00   3.9591017e-01  -9.6564655e-01  -6.1421545e-04   2.9321887e-04   1.1673513e-04
   0.0000000e+00   3.9591017e-01  -9.5554139e-01  -4.6702711e-04   3.4708771e-04   1.4475242e-04
   0.0000000e+00   3.9591017e-01  -9.4475908e-01  -2.9085753e-04   3.9433216e-04   1.8041952e-04
   0.0000000e+00   3.9591017e-01  -9.3326267e-01  -5.6656950e-05   4.6314689e-04   2.2089214e-04
   0.0000000e+00   3.9591017e-01  -9.2101443e-01   3.0056024e-04   5.8287099e-04   2.6799494e-04
   0.0000000e+00   3.9591017e-01  -9.0797606e-01   8.2248449e-04   7.8205675e-04   3.1136255e-04
   0.0000000e+00   3.9591017e-01  -8.9410886e-01   1.3937410e-03   1.0639440e-03   3.4470711e-04
   0.0000000e+00   3.9591017e-01  -8.7937402e-01   1.6334711e-03   1.3702930e-03   3.6768905e-04
   0.0000000e+00   3.9591017e-01  -8.6373293e-01   8.6699223e-04   1.5376684e-03   4.2613039e-04
   0.0000000e+00   3.9591017e-01  -8.4714748e-01  -1.6927727e-03   1.2769080e-03   6.5408490e-04
   0.0000000e+00   3.9591017e-01  -8.2958044e-01  -6.5624353e-03   1.8707710e-04   1.3424488e-03
   0.0000000e+00   3.9591017e-01  -8.1099590e-01  -1.3514214e-02  -2.1801395e-03   2.9813909e-03
   0.0000000e+00   3.9591017e-01  -7.9135972e-01  -2.1253042e-02  -6.2215811e-03   6.2678203e-03
   0.0000000e+00   3.9591017e-01  -7.7064005e-01  -2.7458214e-02  -1.2162012e-02   1.2022488e-02
   0.0000000e+00   3.9591017e-01  -7.4880783e-01  -2.9278725e-02  -1.9944275e-02   2.1020729e-02
   0.0000000e+00   3.9591017e-01  -7.2583741e-01  -2.4170594e-02  -2.9149358e-02   3.3734761e-02
   0.0000000e+00   3.9591017e-01  -7.0170710e-01  -1.0808628e-02  -3.8976844e-02   5.0055650e-02
   0.0000000e+00   3.9591017e-01  -6.7639983e-01   1.0246809e-02  -4.8299552e-02   6.9064251e-02
   0.0000000e+00   3.9591017e-01  -6.4990376e-01   3.6374956e-02  -5.5806519e-02   8.8956937e-02
   0.0000000e+00   3.9591017e-01  -6.2221291e-01   6.3289416e-02  -6.0217613e-02   1.0718697e-01
   0.0000000e+00   3.9591017e-01  -5.9332774e-01   8.5899875e-02  -6.0536902e-02   1.2084870e-01
   0.0000000e+00   3.9591017e-01  -5.6325577e-01   9.9402673e-02  -5.6280752e-02   1.2723758e-01
   0.0000000e+00   3.9591017e-01  -5.3201207e-01   1.0032598e-01  -4.7618644e-02   1.2446443e-01
   0.0000000e+00   3.9591017e-01  -4.9961977e-01   8.7279856e-02  -3.5373546e-02   1.1194908e-01
   0.0000000e+00   3.9591017e-01  -4.6611039e-01   6.1241864e-02  -2.0873356e-02   9.0647078e-02
   0.0000000e+00   3.9591017e-01  -4.3152416e-01   2.5305890e-02  -5.6856905e-03   6.2922976e-02
   0.0000000e+00   3.9591017e-01  -3.9591017e-01  -1.6037728e-02   8.6879716e-03   3.2101722e-02
   0.0000000e+00   3.9591017e-01  -3.5932641e-01  -5.7896413e-02   2.1076128e-02   1.8229467e-03
   0.0000000e+00   3.9591017e-01  -3.2183967e-01  -9.5962492e-02   3.0791839e-02  -2.4614564e-02
   0.0000000e+00   3.9591017e-01  -2.8352524e-01  -1.2723893e-01   3.7656909e-02  -4.4752586e-02
   0.0000000e+00   3.9591017e-01  -2.4446655e-01  -1.5035288e-01   4.1914595e-02  -5.7218006e-02
   0.0000000e+00   3.9591017e-01  -2.0475452e-01  -1.6546059e-01   4.4080814e-02  -6.1710708e-02
   0.0000000e+00   3.9591017e-01  -1.6448690e-01  -1.7385576e-01   4.4785198e-02  -5.8803120e-02
   0.0000000e+00   3.9591017e-01  -1.2376733e-01  -1.7744803e-01   4.4641855e-02  -4.9656189e-02
   0.0000000e+00   3.9591017e-01  -8.2704342e-02  -1.7825200e-01   4.4165399e-02  -3.5745679e-02
   0.0000000e+00   3.9591017e-01  -4.1410268e-02  -1.7797872e-01   4.3730647e-02  -1.8661420e-02
   0.0000000e+00   3.9591017e-01   0.0000000e+00  -1.7775676e-01   4.3561096e-02  -1.1484008e-12
   0.0000000e+00   3.9591017e-01   4.1410268e-02  -1.7797872e-01   4.3730647e-02   1.8661420e-02
   0.0000000e+00   3.9591017e-01   8.2704342e-02  -1.7825200e-01   4.4165399e-02   3.5745679e-02
   0.0000000e+00   3.9591017e-01   1.2376733e-01  -1.7744803e-01   4.4641855e-02   4.9656189e-02
   0.0000000e+00   3.9591017e-01   1.6448690e-01  -1.7385576e-01   4.4785198e-02   5.8803120e-02
   0.0000000e+00   3.9591017e-01   2.0475452e-01  -1.6546059e-01   4.4080814e-02   6.1710708e-02
   0.0000000e+00   3.9591017e-01   2.4446655e-01  -1.5035288e-01   4.1914595e-02   5.7218006e-02
   0.0000000e+00   3.9591017e-01   2.8352524e-01  -1.2723893e-01   3.7656909e-02   4.4752586e-02
   0.0000000e+00   3.9591017e-01   3.2183967e-01  -9.5962492e-02   3.0791839e-02   2.4614564e-02
   0.0000000e+00   3.9591017e-01   3.5932641e-01  -5.7896413e-02   2.1076128e-02  -1.8229467e-03
   0.0000000e+00   3.9591017e-01   3.9591017e-01  -1.6037728e-02   8.6879716e-03  -3.2101722e-02
   0.0000000e+00   3.9591017e-01   4.3152416e-01   2.5305890e-02  -5.6856905e-03  -6.2922976e-02
   0.0000000e+00   3.9591017e-01   4.6611039e-01   6.1241864e-02  -2.0873356e-02  -9.0647078e-02
   0.0000000e+00   3.9591017e-01   4.9961977e-01   8.7279856e-02  -3.5373546e-02  -1.1194908e-01
   0.0000000e+00   3.9591017e-01   5.3201207e-01   1.0032598e-01  -4.7618644e-02  -1.2446443e-01
   0.0000000e+00   3.9591017e-01   5.6325577e-01   9.9402673e-02  -5.6280752e-02  -1.2723758e-01
   0.0000000e+00   3.9591017e-01   5.9332774e-01   8.5899875e-02  -6.0536902e-02  -1.2084870e-01
   0.0000000e+00   3.9591017e-01   6.2221291e-01   6.3289416e-02  -6.0217613e-02  -1.0718697e-01
   0.0000000e+00   3.9591017e-01   6.4990376e-01   3.6374956e-02  -5.5806519e-02  -8.8956937e-02
   0.0000000e+00   3.9591017e-01   6.7639983e-01   1.0246809e-02  -4.8299552e-02  -6.9064251e-02
   0.0000000e+00   3.9591017e-01   7.0170710e-01  -1.0808628e-02  -3.8976844e-02  -5.0055650e-02
   0.0000000e+00   3.9591017e-01   7.2583741e-01  -2.4170594e-02  -2.9149358e-02  -3.3734761e-02
   0.0000000e+00   3.9591017e-01   7.4880783e-01  -2.9278725e-02  -1.9944275e-02  -2.1020729e-02
   0.0000000e+00   3.9591017e-01   7.7064005e-01  -2.7458214e-02  -1.2162012e-02  -1.2022488e-02
   0.0000000e+00   3.9591017e-01   7.9135972e-01  -2.1253042e-02  -6.2215811e-03  -6.2678203e-03
   0.0000000e+00   3.9591017e-01   8.1099590e-01  -1.3514214e-02  -2.1801395e-03  -2.9813909e-03
   0.0000000e+00   3.9591017e-01   8.2958044e-01  -6.5624353e-03   1.8707710e-04  -1.3424488e-03
   0.0000000e+00   3.9591017e-01   8.4714748e-01  -1.6927727e-03   1.2769080e-03  -6.5408490e-04
   0.0000000e+00   3.9591017e-01   8.6373293e-01   8.6699223e-04   1.5376684e-03  -4.2613039e-04
   0.0000000e+00   3.9591017e-01   8.7937402e-01   1.6334711e-03   1.3702930e-03  -3.6768905e-04
   0.0000000e+00   3.9591017e-01   8.9410886e-01   1.3937410e-03   1.0639440e-03  -3.4470711e-04
   0.0000000e+00   3.9591017e-01   9.0797606e-01   8.2248449e-04   7.8205675e-04  -3.1136255e-04
[truncated: 51,149,944 more chars]
