# Supplementary material for: Linear stability analysis of magnetohydrodynamic duct flows with perfectly conducting walls
Source: PLoS One. 2017 Oct 27;12(10):e0186944. doi: 10.1371/journal.pone.0186944 (PMC5659796; doi:10.1371/journal.pone.0186944)
Supplement: S1 File — (ZIP) [file pone.0186944.s001.zip › plosone_data/Fig2/meanvel_y.HA=00]

-1.00000000E+00  0.00000000E+00
-9.76284441E-01  5.34218144E-02
-9.51053367E-01  1.08201621E-01
-9.24252896E-01  1.64117293E-01
-8.95833805E-01  2.20913107E-01
-8.65752655E-01  2.78300685E-01
-8.33972986E-01  3.35960913E-01
-8.00466549E-01  3.93546903E-01
-7.65214571E-01  4.50687970E-01
-7.28209005E-01  5.06994578E-01
-6.89453745E-01  5.62064111E-01
-6.48965766E-01  6.15487283E-01
-6.06776134E-01  6.66854929E-01
-5.62930868E-01  7.15764887E-01
-5.17491586E-01  7.61828673E-01
-4.70535909E-01  8.04677656E-01
-4.22157569E-01  8.43968489E-01
-3.72466212E-01  8.79387609E-01
-3.21586846E-01  9.10654715E-01
-2.69658944E-01  9.37525222E-01
-2.16835189E-01  9.59791765E-01
-1.63279879E-01  9.77284927E-01
-1.09167023E-01  9.89873383E-01
-5.46781648E-02  9.97463699E-01
 0.00000000E+00  1.00000000E+00
 5.46781648E-02  9.97463699E-01
 1.09167023E-01  9.89873383E-01
 1.63279879E-01  9.77284927E-01
 2.16835189E-01  9.59791765E-01
 2.69658944E-01  9.37525222E-01
 3.21586846E-01  9.10654715E-01
 3.72466212E-01  8.79387609E-01
 4.22157569E-01  8.43968489E-01
 4.70535909E-01  8.04677656E-01
 5.17491586E-01  7.61828673E-01
 5.62930868E-01  7.15764887E-01
 6.06776134E-01  6.66854929E-01
 6.48965766E-01  6.15487283E-01
 6.89453745E-01  5.62064111E-01
 7.28209005E-01  5.06994578E-01
 7.65214571E-01  4.50687970E-01
 8.00466549E-01  3.93546903E-01
 8.33972986E-01  3.35960913E-01
 8.65752655E-01  2.78300685E-01
 8.95833805E-01  2.20913107E-01
 9.24252896E-01  1.64117293E-01
 9.51053367E-01  1.08201621E-01
 9.76284441E-01  5.34218144E-02
 1.00000000E+00  0.00000000E+00
