# Supplementary material for: Linear stability analysis of magnetohydrodynamic duct flows with perfectly conducting walls
Source: PLoS One. 2017 Oct 27;12(10):e0186944. doi: 10.1371/journal.pone.0186944 (PMC5659796; doi:10.1371/journal.pone.0186944)
Supplement: S1 File — (ZIP) [file pone.0186944.s001.zip › plosone_data/Fig2/meanvel_y.HA=10]

-1.00000000E+00  0.00000000E+00
-9.82353219E-01  6.78365236E-02
-9.63861807E-01  1.36037146E-01
-9.44502391E-01  2.04262303E-01
-9.24252896E-01  2.72137554E-01
-9.03092808E-01  3.39256434E-01
-8.81003444E-01  4.05185083E-01
-8.57968228E-01  4.69468762E-01
-8.33972986E-01  5.31640377E-01
-8.09006243E-01  5.91230989E-01
-7.83059522E-01  6.47782168E-01
-7.56127639E-01  7.00859836E-01
-7.28209005E-01  7.50069098E-01
-6.99305899E-01  7.95069355E-01
-6.69424745E-01  8.35588842E-01
-6.38576351E-01  8.71437659E-01
-6.06776134E-01  9.02518315E-01
-5.74044301E-01  9.28832901E-01
-5.40406006E-01  9.50486173E-01
-5.05891443E-01  9.67684070E-01
-4.70535909E-01  9.80727544E-01
-4.34379800E-01  9.90001879E-01
-3.97468556E-01  9.95962077E-01
-3.59852537E-01  9.99115099E-01
-3.21586846E-01  1.00000000E+00
-2.82731082E-01  9.99167055E-01
-2.43349031E-01  9.97156950E-01
-2.03508298E-01  9.94481010E-01
-1.63279879E-01  9.91603230E-01
-1.22737685E-01  9.88924676E-01
-8.19580170E-02  9.86770598E-01
-4.10190010E-02  9.85380411E-01
 0.00000000E+00  9.84900584E-01
 4.10190010E-02  9.85380411E-01
 8.19580170E-02  9.86770598E-01
 1.22737685E-01  9.88924676E-01
 1.63279879E-01  9.91603230E-01
 2.03508298E-01  9.94481010E-01
 2.43349031E-01  9.97156950E-01
 2.82731082E-01  9.99167055E-01
 3.21586846E-01  1.00000000E+00
 3.59852537E-01  9.99115099E-01
 3.97468556E-01  9.95962077E-01
 4.34379800E-01  9.90001879E-01
 4.70535909E-01  9.80727544E-01
 5.05891443E-01  9.67684070E-01
 5.40406006E-01  9.50486173E-01
 5.74044301E-01  9.28832901E-01
 6.06776134E-01  9.02518315E-01
 6.38576351E-01  8.71437659E-01
 6.69424745E-01  8.35588842E-01
 6.99305899E-01  7.95069355E-01
 7.28209005E-01  7.50069098E-01
 7.56127639E-01  7.00859836E-01
 7.83059522E-01  6.47782168E-01
 8.09006243E-01  5.91230989E-01
 8.33972986E-01  5.31640377E-01
 8.57968228E-01  4.69468762E-01
 8.81003444E-01  4.05185083E-01
 9.03092808E-01  3.39256434E-01
 9.24252896E-01  2.72137554E-01
 9.44502391E-01  2.04262303E-01
 9.63861807E-01  1.36037146E-01
 9.82353219E-01  6.78365236E-02
 1.00000000E+00  0.00000000E+00
