# Supplementary material for: Linear stability analysis of magnetohydrodynamic duct flows with perfectly conducting walls
Source: PLoS One. 2017 Oct 27;12(10):e0186944. doi: 10.1371/journal.pone.0186944 (PMC5659796; doi:10.1371/journal.pone.0186944)
Supplement: S1 File — (ZIP) [file pone.0186944.s001.zip › plosone_data/Fig2/meanvel_y.HA=50]

-1.00000000E+00  0.00000000E+00
-9.96153438E-01  3.38113933E-02
-9.91919192E-01  7.02742746E-02
-9.87260092E-01  1.09475926E-01
-9.82135815E-01  1.51480977E-01
-9.76502704E-01  1.96318424E-01
-9.70313599E-01  2.43970966E-01
-9.63517684E-01  2.94362576E-01
-9.56060359E-01  3.47344317E-01
-9.47883140E-01  4.02678538E-01
-9.38923608E-01  4.60021884E-01
-9.29115403E-01  5.18907868E-01
-9.18388298E-01  5.78730332E-01
-9.06668342E-01  6.38729766E-01
-8.93878118E-01  6.97985324E-01
-8.79937107E-01  7.55416349E-01
-8.64762196E-01  8.09798107E-01
-8.48268343E-01  8.59797019E-01
-8.30369419E-01  9.04030484E-01
-8.10979244E-01  9.41154731E-01
-7.90012829E-01  9.69980531E-01
-7.67387849E-01  9.89610440E-01
-7.43026325E-01  9.99582962E-01
-7.16856534E-01  1.00000000E+00
-6.88815117E-01  9.91607211E-01
-6.58849358E-01  9.75796405E-01
-6.26919592E-01  9.54508583E-01
-5.93001671E-01  9.30036452E-01
-5.57089422E-01  9.04752296E-01
-5.19196983E-01  8.80812040E-01
-4.79360930E-01  8.59898564E-01
-4.37642049E-01  8.43059721E-01
-3.94126652E-01  8.30670399E-01
-3.48927304E-01  8.22513056E-01
-3.02182861E-01  8.17941131E-01
-2.54057734E-01  8.16074947E-01
-2.04740325E-01  8.15983002E-01
-1.54440637E-01  8.16817867E-01
-1.03387078E-01  8.17896710E-01
-5.18225578E-02  8.18734056E-01
 0.00000000E+00  8.19044397E-01
 5.18225578E-02  8.18734056E-01
 1.03387078E-01  8.17896710E-01
 1.54440637E-01  8.16817867E-01
 2.04740325E-01  8.15983002E-01
 2.54057734E-01  8.16074947E-01
 3.02182861E-01  8.17941131E-01
 3.48927304E-01  8.22513056E-01
 3.94126652E-01  8.30670399E-01
 4.37642049E-01  8.43059721E-01
 4.79360930E-01  8.59898564E-01
 5.19196983E-01  8.80812040E-01
 5.57089422E-01  9.04752296E-01
 5.93001671E-01  9.30036452E-01
 6.26919592E-01  9.54508583E-01
 6.58849358E-01  9.75796405E-01
 6.88815117E-01  9.91607211E-01
 7.16856534E-01  1.00000000E+00
 7.43026325E-01  9.99582962E-01
 7.67387849E-01  9.89610440E-01
 7.90012829E-01  9.69980531E-01
 8.10979244E-01  9.41154731E-01
 8.30369419E-01  9.04030484E-01
 8.48268343E-01  8.59797019E-01
 8.64762196E-01  8.09798107E-01
 8.79937107E-01  7.55416349E-01
 8.93878118E-01  6.97985324E-01
 9.06668342E-01  6.38729766E-01
 9.18388298E-01  5.78730332E-01
 9.29115403E-01  5.18907868E-01
 9.38923608E-01  4.60021884E-01
 9.47883140E-01  4.02678538E-01
 9.56060359E-01  3.47344317E-01
 9.63517684E-01  2.94362576E-01
 9.70313599E-01  2.43970966E-01
 9.76502704E-01  1.96318424E-01
 9.82135815E-01  1.51480977E-01
 9.87260092E-01  1.09475926E-01
 9.91919192E-01  7.02742746E-02
 9.96153438E-01  3.38113933E-02
 1.00000000E+00  0.00000000E+00
