# Supplementary material for: Linear stability analysis of magnetohydrodynamic duct flows with perfectly conducting walls
Source: PLoS One. 2017 Oct 27;12(10):e0186944. doi: 10.1371/journal.pone.0186944 (PMC5659796; doi:10.1371/journal.pone.0186944)
Supplement: S1 File — (ZIP) [file pone.0186944.s001.zip › plosone_data/Fig2/meanvel_z.HA=10]

-1.00000000E+00  0.00000000E+00
-9.82353219E-01  1.41728479E-01
-9.63861807E-01  2.66330112E-01
-9.44502391E-01  3.74983795E-01
-9.24252896E-01  4.68968179E-01
-9.03092808E-01  5.49625539E-01
-8.81003444E-01  6.18325997E-01
-8.57968228E-01  6.76433575E-01
-8.33972986E-01  7.25275430E-01
-8.09006243E-01  7.66115351E-01
-7.83059522E-01  8.00132300E-01
-7.56127639E-01  8.28404414E-01
-7.28209005E-01  8.51898557E-01
-6.99305899E-01  8.71465162E-01
-6.69424745E-01  8.87837847E-01
-6.38576351E-01  9.01637093E-01
-6.06776134E-01  9.13377122E-01
-5.74044301E-01  9.23475102E-01
-5.40406006E-01  9.32261823E-01
-5.05891443E-01  9.39993054E-01
-4.70535909E-01  9.46860954E-01
-4.34379800E-01  9.53005012E-01
-3.97468556E-01  9.58522163E-01
-3.59852537E-01  9.63475862E-01
-3.21586846E-01  9.67903997E-01
-2.82731082E-01  9.71825629E-01
-2.43349031E-01  9.75246618E-01
-2.03508298E-01  9.78164203E-01
-1.63279879E-01  9.80570683E-01
-1.22737685E-01  9.82456277E-01
-8.19580170E-02  9.83811314E-01
-4.10190010E-02  9.84627816E-01
 0.00000000E+00  9.84900584E-01
 4.10190010E-02  9.84627816E-01
 8.19580170E-02  9.83811314E-01
 1.22737685E-01  9.82456277E-01
 1.63279879E-01  9.80570683E-01
 2.03508298E-01  9.78164203E-01
 2.43349031E-01  9.75246618E-01
 2.82731082E-01  9.71825629E-01
 3.21586846E-01  9.67903997E-01
 3.59852537E-01  9.63475862E-01
 3.97468556E-01  9.58522163E-01
 4.34379800E-01  9.53005012E-01
 4.70535909E-01  9.46860954E-01
 5.05891443E-01  9.39993054E-01
 5.40406006E-01  9.32261823E-01
 5.74044301E-01  9.23475102E-01
 6.06776134E-01  9.13377122E-01
 6.38576351E-01  9.01637093E-01
 6.69424745E-01  8.87837847E-01
 6.99305899E-01  8.71465162E-01
 7.28209005E-01  8.51898557E-01
 7.56127639E-01  8.28404414E-01
 7.83059522E-01  8.00132300E-01
 8.09006243E-01  7.66115351E-01
 8.33972986E-01  7.25275430E-01
 8.57968228E-01  6.76433575E-01
 8.81003444E-01  6.18325997E-01
 9.03092808E-01  5.49625539E-01
 9.24252896E-01  4.68968179E-01
 9.44502391E-01  3.74983795E-01
 9.63861807E-01  2.66330112E-01
 9.82353219E-01  1.41728479E-01
 1.00000000E+00  0.00000000E+00
