# Supplementary material for: Linear stability analysis of magnetohydrodynamic duct flows with perfectly conducting walls
Source: PLoS One. 2017 Oct 27;12(10):e0186944. doi: 10.1371/journal.pone.0186944 (PMC5659796; doi:10.1371/journal.pone.0186944)
Supplement: S1 File — (ZIP) [file pone.0186944.s001.zip › plosone_data/Fig2/meanvel_z.HA=30]

-1.00000000E+00  0.00000000E+00
-9.90234542E-01  2.10272260E-01
-9.79613169E-01  3.78667042E-01
-9.68071280E-01  5.09858397E-01
-9.55541387E-01  6.09078410E-01
-9.41953384E-01  6.81761621E-01
-9.27234913E-01  7.33206854E-01
-9.11311840E-01  7.68292443E-01
-8.94108857E-01  7.91271381E-01
-8.75550213E-01  8.05659024E-01
-8.55560605E-01  8.14210696E-01
-8.34066212E-01  8.18973366E-01
-8.10995897E-01  8.21387288E-01
-7.86282569E-01  8.22411318E-01
-7.59864699E-01  8.22648995E-01
-7.31687978E-01  8.22459405E-01
-7.01707096E-01  8.22044753E-01
-6.69887602E-01  8.21513382E-01
-6.36207813E-01  8.20921383E-01
-6.00660713E-01  8.20297931E-01
-5.63255767E-01  8.19659562E-01
-5.24020594E-01  8.19017595E-01
-4.83002407E-01  8.18381705E-01
-4.40269139E-01  8.17761449E-01
-3.95910169E-01  8.17166788E-01
-3.50036582E-01  8.16608117E-01
-3.02780885E-01  8.16096047E-01
-2.54296144E-01  8.15641058E-01
-2.04754524E-01  8.15253076E-01
-1.54345216E-01  8.14941030E-01
-1.03271816E-01  8.14712411E-01
-5.17491999E-02  8.14572882E-01
 0.00000000E+00  8.14525973E-01
 5.17491999E-02  8.14572882E-01
 1.03271816E-01  8.14712411E-01
 1.54345216E-01  8.14941030E-01
 2.04754524E-01  8.15253076E-01
 2.54296144E-01  8.15641058E-01
 3.02780885E-01  8.16096047E-01
 3.50036582E-01  8.16608117E-01
 3.95910169E-01  8.17166788E-01
 4.40269139E-01  8.17761449E-01
 4.83002407E-01  8.18381705E-01
 5.24020594E-01  8.19017595E-01
 5.63255767E-01  8.19659562E-01
 6.00660713E-01  8.20297931E-01
 6.36207813E-01  8.20921383E-01
 6.69887602E-01  8.21513382E-01
 7.01707096E-01  8.22044753E-01
 7.31687978E-01  8.22459405E-01
 7.59864699E-01  8.22648995E-01
 7.86282569E-01  8.22411318E-01
 8.10995897E-01  8.21387288E-01
 8.34066212E-01  8.18973366E-01
 8.55560605E-01  8.14210696E-01
 8.75550213E-01  8.05659024E-01
 8.94108857E-01  7.91271381E-01
 9.11311840E-01  7.68292443E-01
 9.27234913E-01  7.33206854E-01
 9.41953384E-01  6.81761621E-01
 9.55541387E-01  6.09078410E-01
 9.68071280E-01  5.09858397E-01
 9.79613169E-01  3.78667042E-01
 9.90234542E-01  2.10272260E-01
 1.00000000E+00  0.00000000E+00
