# Supplementary material for: Linear stability analysis of magnetohydrodynamic duct flows with perfectly conducting walls
Source: PLoS One. 2017 Oct 27;12(10):e0186944. doi: 10.1371/journal.pone.0186944 (PMC5659796; doi:10.1371/journal.pone.0186944)
Supplement: S1 File — (ZIP) [file pone.0186944.s001.zip › plosone_data/Fig2/meanvel_z.HA=50]

-1.00000000E+00  0.00000000E+00
-9.96153438E-01  1.44314742E-01
-9.91919192E-01  2.74074978E-01
-9.87260092E-01  3.88354288E-01
-9.82135815E-01  4.86740412E-01
-9.76502704E-01  5.69366144E-01
-9.70313599E-01  6.36898673E-01
-9.63517684E-01  6.90484501E-01
-9.56060359E-01  7.31653124E-01
-9.47883140E-01  7.62189146E-01
-9.38923608E-01  7.83988109E-01
-9.29115403E-01  7.98914499E-01
-9.18388298E-01  8.08680121E-01
-9.06668342E-01  8.14756950E-01
-8.93878118E-01  8.18331587E-01
-8.79937107E-01  8.20300269E-01
-8.64762196E-01  8.21296287E-01
-8.48268343E-01  8.21737396E-01
-8.30369419E-01  8.21880217E-01
-8.10979244E-01  8.21871160E-01
-7.90012829E-01  8.21787608E-01
-7.67387849E-01  8.21667396E-01
-7.43026325E-01  8.21527679E-01
-7.16856534E-01  8.21375803E-01
-6.88815117E-01  8.21214947E-01
-6.58849358E-01  8.21046796E-01
-6.26919592E-01  8.20872677E-01
-5.93001671E-01  8.20694014E-01
-5.57089422E-01  8.20512493E-01
-5.19196983E-01  8.20330114E-01
-4.79360930E-01  8.20149201E-01
-4.37642049E-01  8.19972368E-01
-3.94126652E-01  8.19802481E-01
-3.48927304E-01  8.19642576E-01
-3.02182861E-01  8.19495772E-01
-2.54057734E-01  8.19365156E-01
-2.04740325E-01  8.19253652E-01
-1.54440637E-01  8.19163892E-01
-1.03387078E-01  8.19098087E-01
-5.18225578E-02  8.19057908E-01
 0.00000000E+00  8.19044397E-01
 5.18225578E-02  8.19057908E-01
 1.03387078E-01  8.19098087E-01
 1.54440637E-01  8.19163892E-01
 2.04740325E-01  8.19253652E-01
 2.54057734E-01  8.19365156E-01
 3.02182861E-01  8.19495772E-01
 3.48927304E-01  8.19642576E-01
 3.94126652E-01  8.19802481E-01
 4.37642049E-01  8.19972368E-01
 4.79360930E-01  8.20149201E-01
 5.19196983E-01  8.20330114E-01
 5.57089422E-01  8.20512493E-01
 5.93001671E-01  8.20694014E-01
 6.26919592E-01  8.20872677E-01
 6.58849358E-01  8.21046796E-01
 6.88815117E-01  8.21214947E-01
 7.16856534E-01  8.21375803E-01
 7.43026325E-01  8.21527679E-01
 7.67387849E-01  8.21667396E-01
 7.90012829E-01  8.21787608E-01
 8.10979244E-01  8.21871160E-01
 8.30369419E-01  8.21880217E-01
 8.48268343E-01  8.21737396E-01
 8.64762196E-01  8.21296287E-01
 8.79937107E-01  8.20300269E-01
 8.93878118E-01  8.18331587E-01
 9.06668342E-01  8.14756950E-01
 9.18388298E-01  8.08680121E-01
 9.29115403E-01  7.98914499E-01
 9.38923608E-01  7.83988109E-01
 9.47883140E-01  7.62189146E-01
 9.56060359E-01  7.31653124E-01
 9.63517684E-01  6.90484501E-01
 9.70313599E-01  6.36898673E-01
 9.76502704E-01  5.69366144E-01
 9.82135815E-01  4.86740412E-01
 9.87260092E-01  3.88354288E-01
 9.91919192E-01  2.74074978E-01
 9.96153438E-01  1.44314742E-01
 1.00000000E+00  0.00000000E+00
