# Supplementary material for: Linear stability analysis of magnetohydrodynamic duct flows with perfectly conducting walls
Source: PLoS One. 2017 Oct 27;12(10):e0186944. doi: 10.1371/journal.pone.0186944 (PMC5659796; doi:10.1371/journal.pone.0186944)
Supplement: S1 File — (ZIP) [file pone.0186944.s001.zip › plosone_data/Fig3/HA=10/meanvel_y.r=3]

-3.00000000E+00  0.00000000E+00
-2.97384205E+00  1.01376504E-01
-2.94705966E+00  1.98904731E-01
-2.91964374E+00  2.92141113E-01
-2.89158542E+00  3.80649842E-01
-2.86287604E+00  4.64018198E-01
-2.83350717E+00  5.41868347E-01
-2.80347067E+00  6.13869133E-01
-2.77275869E+00  6.79747365E-01
-2.74136367E+00  7.39298002E-01
-2.70927842E+00  7.92392696E-01
-2.67649612E+00  8.38986174E-01
-2.64301033E+00  8.79120038E-01
-2.60881504E+00  9.12923695E-01
-2.57390468E+00  9.40612274E-01
-2.53827418E+00  9.62481556E-01
-2.50191896E+00  9.78900112E-01
-2.46483497E+00  9.90299022E-01
-2.42701873E+00  9.97159639E-01
-2.38846735E+00  1.00000000E+00
-2.34917857E+00  9.99360527E-01
-2.30915074E+00  9.95789650E-01
-2.26838292E+00  9.89829986E-01
-2.22687485E+00  9.82005625E-01
-2.18462701E+00  9.72810954E-01
-2.14164063E+00  9.62701388E-01
-2.09791770E+00  9.52086187E-01
-2.05346102E+00  9.41323470E-01
-2.00827424E+00  9.30717386E-01
-1.96236180E+00  9.20517328E-01
-1.91572905E+00  9.10918982E-01
-1.86838221E+00  9.02066945E-01
-1.82032840E+00  8.94058619E-01
-1.77157564E+00  8.86949074E-01
-1.72213290E+00  8.80756549E-01
-1.67201008E+00  8.75468313E-01
-1.62121802E+00  8.71046613E-01
-1.56976851E+00  8.67434475E-01
-1.51767433E+00  8.64561164E-01
-1.46494917E+00  8.62347163E-01
-1.41160773E+00  8.60708564E-01
-1.35766561E+00  8.59560800E-01
-1.30313940E+00  8.58821700E-01
-1.24804661E+00  8.58413866E-01
-1.19240567E+00  8.58266404E-01
-1.13623592E+00  8.58316065E-01
-1.07955761E+00  8.58507859E-01
-1.02239183E+00  8.58795229E-01
-9.64760537E-01  8.59139856E-01
-9.06686491E-01  8.59511179E-01
-8.48193246E-01  8.59885718E-01
-7.89305105E-01  8.60246261E-01
-7.30047093E-01  8.60580978E-01
-6.70444910E-01  8.60882525E-01
-6.10524894E-01  8.61147165E-01
-5.50313977E-01  8.61373945E-01
-4.89839638E-01  8.61563960E-01
-4.29129855E-01  8.61719693E-01
-3.68213056E-01  8.61844456E-01
-3.07118066E-01  8.61941927E-01
-2.45874051E-01  8.62015770E-01
-1.84510467E-01  8.62069341E-01
-1.23057003E-01  8.62105462E-01
-6.15435207E-02  8.62126255E-01
 0.00000000E+00  8.62133038E-01
 6.15435207E-02  8.62126255E-01
 1.23057003E-01  8.62105462E-01
 1.84510467E-01  8.62069341E-01
 2.45874051E-01  8.62015770E-01
 3.07118066E-01  8.61941927E-01
 3.68213056E-01  8.61844456E-01
 4.29129855E-01  8.61719693E-01
 4.89839638E-01  8.61563960E-01
 5.50313977E-01  8.61373945E-01
 6.10524894E-01  8.61147165E-01
 6.70444910E-01  8.60882525E-01
 7.30047093E-01  8.60580978E-01
 7.89305105E-01  8.60246261E-01
 8.48193246E-01  8.59885718E-01
 9.06686491E-01  8.59511179E-01
 9.64760537E-01  8.59139856E-01
 1.02239183E+00  8.58795229E-01
 1.07955761E+00  8.58507859E-01
 1.13623592E+00  8.58316065E-01
 1.19240567E+00  8.58266404E-01
 1.24804661E+00  8.58413866E-01
 1.30313940E+00  8.58821700E-01
 1.35766561E+00  8.59560800E-01
 1.41160773E+00  8.60708564E-01
 1.46494917E+00  8.62347163E-01
 1.51767433E+00  8.64561164E-01
 1.56976851E+00  8.67434475E-01
 1.62121802E+00  8.71046613E-01
 1.67201008E+00  8.75468313E-01
 1.72213290E+00  8.80756549E-01
 1.77157564E+00  8.86949074E-01
 1.82032840E+00  8.94058619E-01
 1.86838221E+00  9.02066945E-01
 1.91572905E+00  9.10918982E-01
 1.96236180E+00  9.20517328E-01
 2.00827424E+00  9.30717386E-01
 2.05346102E+00  9.41323470E-01
 2.09791770E+00  9.52086187E-01
 2.14164063E+00  9.62701388E-01
 2.18462701E+00  9.72810954E-01
 2.22687485E+00  9.82005625E-01
 2.26838292E+00  9.89829986E-01
 2.30915074E+00  9.95789650E-01
 2.34917857E+00  9.99360527E-01
 2.38846735E+00  1.00000000E+00
 2.42701873E+00  9.97159639E-01
 2.46483497E+00  9.90299022E-01
 2.50191896E+00  9.78900112E-01
 2.53827418E+00  9.62481556E-01
 2.57390468E+00  9.40612274E-01
 2.60881504E+00  9.12923695E-01
 2.64301033E+00  8.79120038E-01
 2.67649612E+00  8.38986174E-01
 2.70927842E+00  7.92392696E-01
 2.74136367E+00  7.39298002E-01
 2.77275869E+00  6.79747365E-01
 2.80347067E+00  6.13869133E-01
 2.83350717E+00  5.41868347E-01
 2.86287604E+00  4.64018198E-01
 2.89158542E+00  3.80649842E-01
 2.91964374E+00  2.92141113E-01
 2.94705966E+00  1.98904731E-01
 2.97384205E+00  1.01376504E-01
 3.00000000E+00  0.00000000E+00
