# Supplementary material for: Linear stability analysis of magnetohydrodynamic duct flows with perfectly conducting walls
Source: PLoS One. 2017 Oct 27;12(10):e0186944. doi: 10.1371/journal.pone.0186944 (PMC5659796; doi:10.1371/journal.pone.0186944)
Supplement: S1 File — (ZIP) [file pone.0186944.s001.zip › plosone_data/Fig3/HA=10/meanvel_y.r=5]

-5.00000000E+00  0.00000000E+00
-4.96129859E+00  1.47879560E-01
-4.92177622E+00  2.85174975E-01
-4.88142220E+00  4.11043370E-01
-4.84022609E+00  5.24766038E-01
-4.79817763E+00  6.25817860E-01
-4.75526683E+00  7.13905850E-01
-4.71148395E+00  7.88995047E-01
-4.66681955E+00  8.51319486E-01
-4.62126448E+00  9.01377256E-01
-4.57480994E+00  9.39910155E-01
-4.52744747E+00  9.67869829E-01
-4.47916902E+00  9.86373449E-01
-4.42996692E+00  9.96652680E-01
-4.37983393E+00  1.00000000E+00
-4.32876328E+00  9.97716222E-01
-4.27674866E+00  9.91062595E-01
-4.22378430E+00  9.81220027E-01
-4.16986493E+00  9.69257100E-01
-4.11498586E+00  9.56107635E-01
-4.05914296E+00  9.42557743E-01
-4.00233275E+00  9.29241665E-01
-3.94455234E+00  9.16645195E-01
-3.88579955E+00  9.05115230E-01
-3.82607286E+00  8.94873868E-01
-3.76537145E+00  8.86035472E-01
-3.70369527E+00  8.78625286E-01
-3.64104502E+00  8.72598348E-01
-3.57742218E+00  8.67857698E-01
-3.51282904E+00  8.64271109E-01
-3.44726873E+00  8.61685805E-01
-3.38074521E+00  8.59940863E-01
-3.31326333E+00  8.58877154E-01
-3.24482883E+00  8.58344865E-01
-3.17544835E+00  8.58208743E-01
-3.10512946E+00  8.58351311E-01
-3.03388067E+00  8.58674334E-01
-2.96171144E+00  8.59098884E-01
-2.88863219E+00  8.59564324E-01
-2.81465434E+00  8.60026529E-01
-2.73979026E+00  8.60455643E-01
-2.66405333E+00  8.60833612E-01
-2.58745793E+00  8.61151702E-01
-2.51001942E+00  8.61408157E-01
-2.43175417E+00  8.61606100E-01
-2.35267954E+00  8.61751750E-01
-2.27281389E+00  8.61852976E-01
-2.19217655E+00  8.61918190E-01
-2.11078785E+00  8.61955552E-01
-2.02866905E+00  8.61972447E-01
-1.94584240E+00  8.61975197E-01
-1.86233106E+00  8.61968945E-01
-1.77815912E+00  8.61957664E-01
-1.69335156E+00  8.61944261E-01
-1.60793423E+00  8.61930725E-01
-1.52193384E+00  8.61918301E-01
-1.43537790E+00  8.61907658E-01
-1.34829472E+00  8.61899051E-01
-1.26071337E+00  8.61892452E-01
-1.17266362E+00  8.61887664E-01
-1.08417595E+00  8.61884402E-01
-9.95281450E-01  8.61882354E-01
-9.06011844E-01  8.61881218E-01
-8.16399396E-01  8.61880731E-01
-7.26476888E-01  8.61880672E-01
-6.36277571E-01  8.61880869E-01
-5.45835113E-01  8.61881196E-01
-4.55183553E-01  8.61881564E-01
-3.64357248E-01  8.61881913E-01
-2.73390824E-01  8.61882208E-01
-1.82319122E-01  8.61882429E-01
-9.11771433E-02  8.61882564E-01
 0.00000000E+00  8.61882610E-01
 9.11771433E-02  8.61882564E-01
 1.82319122E-01  8.61882429E-01
 2.73390824E-01  8.61882208E-01
 3.64357248E-01  8.61881913E-01
 4.55183553E-01  8.61881564E-01
 5.45835113E-01  8.61881196E-01
 6.36277571E-01  8.61880869E-01
 7.26476888E-01  8.61880672E-01
 8.16399396E-01  8.61880731E-01
 9.06011844E-01  8.61881218E-01
 9.95281450E-01  8.61882354E-01
 1.08417595E+00  8.61884402E-01
 1.17266362E+00  8.61887664E-01
 1.26071337E+00  8.61892452E-01
 1.34829472E+00  8.61899051E-01
 1.43537790E+00  8.61907658E-01
 1.52193384E+00  8.61918301E-01
 1.60793423E+00  8.61930725E-01
 1.69335156E+00  8.61944261E-01
 1.77815912E+00  8.61957664E-01
 1.86233106E+00  8.61968945E-01
 1.94584240E+00  8.61975197E-01
 2.02866905E+00  8.61972447E-01
 2.11078785E+00  8.61955552E-01
 2.19217655E+00  8.61918190E-01
 2.27281389E+00  8.61852976E-01
 2.35267954E+00  8.61751750E-01
 2.43175417E+00  8.61606100E-01
 2.51001942E+00  8.61408157E-01
 2.58745793E+00  8.61151702E-01
 2.66405333E+00  8.60833612E-01
 2.73979026E+00  8.60455643E-01
 2.81465434E+00  8.60026529E-01
 2.88863219E+00  8.59564324E-01
 2.96171144E+00  8.59098884E-01
 3.03388067E+00  8.58674334E-01
 3.10512946E+00  8.58351311E-01
 3.17544835E+00  8.58208743E-01
 3.24482883E+00  8.58344865E-01
 3.31326333E+00  8.58877154E-01
 3.38074521E+00  8.59940863E-01
 3.44726873E+00  8.61685805E-01
 3.51282904E+00  8.64271109E-01
 3.57742218E+00  8.67857698E-01
 3.64104502E+00  8.72598348E-01
 3.70369527E+00  8.78625286E-01
 3.76537145E+00  8.86035472E-01
 3.82607286E+00  8.94873868E-01
 3.88579955E+00  9.05115230E-01
 3.94455234E+00  9.16645195E-01
 4.00233275E+00  9.29241665E-01
 4.05914296E+00  9.42557743E-01
 4.11498586E+00  9.56107635E-01
 4.16986493E+00  9.69257100E-01
 4.22378430E+00  9.81220027E-01
 4.27674866E+00  9.91062595E-01
 4.32876328E+00  9.97716222E-01
 4.37983393E+00  1.00000000E+00
 4.42996692E+00  9.96652680E-01
 4.47916902E+00  9.86373449E-01
 4.52744747E+00  9.67869829E-01
 4.57480994E+00  9.39910155E-01
 4.62126448E+00  9.01377256E-01
 4.66681955E+00  8.51319486E-01
 4.71148395E+00  7.88995047E-01
 4.75526683E+00  7.13905850E-01
 4.79817763E+00  6.25817860E-01
 4.84022609E+00  5.24766038E-01
 4.88142220E+00  4.11043370E-01
 4.92177622E+00  2.85174975E-01
 4.96129859E+00  1.47879560E-01
 5.00000000E+00  0.00000000E+00
