# Supplementary material for: Linear stability analysis of magnetohydrodynamic duct flows with perfectly conducting walls
Source: PLoS One. 2017 Oct 27;12(10):e0186944. doi: 10.1371/journal.pone.0186944 (PMC5659796; doi:10.1371/journal.pone.0186944)
Supplement: S1 File — (ZIP) [file pone.0186944.s001.zip › plosone_data/Fig3/HA=10/meanvel_y.r=9]

-9.00000000E+00  0.00000000E+00
-8.96535224E+00  1.33005632E-01
-8.93033747E+00  2.56615462E-01
-8.89495326E+00  3.70462149E-01
-8.85919719E+00  4.74266122E-01
-8.82306688E+00  5.67862194E-01
-8.78655997E+00  6.51212022E-01
-8.74967410E+00  7.24410564E-01
-8.71240696E+00  7.87686402E-01
-8.67475627E+00  8.41396166E-01
-8.63671974E+00  8.86013678E-01
-8.59829515E+00  9.22114711E-01
-8.55948030E+00  9.50358474E-01
-8.52027300E+00  9.71467009E-01
-8.48067112E+00  9.86203717E-01
-8.44067254E+00  9.95352099E-01
-8.40027519E+00  9.99695699E-01
-8.35947703E+00  1.00000000E+00
-8.31827606E+00  9.96996832E-01
-8.27667032E+00  9.91371623E-01
-8.23465789E+00  9.83753645E-01
-8.19223688E+00  9.74709208E-01
-8.14940545E+00  9.64737648E-01
-8.10616182E+00  9.54269825E-01
-8.06250424E+00  9.43668803E-01
-8.01843100E+00  9.33232336E-01
-7.97394045E+00  9.23196778E-01
-7.92903099E+00  9.13742058E-01
-7.88370107E+00  9.04997355E-01
-7.83794919E+00  8.97047192E-01
-7.79177390E+00  8.89937678E-01
-7.74517381E+00  8.83682669E-01
-7.69814759E+00  8.78269696E-01
-7.65069397E+00  8.73665509E-01
-7.60281174E+00  8.69821151E-01
-7.55449974E+00  8.66676502E-01
-7.50575687E+00  8.64164256E-01
-7.45658213E+00  8.62213327E-01
-7.40697454E+00  8.60751690E-01
-7.35693321E+00  8.59708682E-01
-7.30645733E+00  8.59016806E-01
-7.25554613E+00  8.58613076E-01
-7.20419894E+00  8.58439949E-01
-7.15241515E+00  8.58445908E-01
-7.10019422E+00  8.58585741E-01
-7.04753570E+00  8.58820564E-01
-6.99443919E+00  8.59117645E-01
-6.94090442E+00  8.59450071E-01
-6.88693114E+00  8.59796304E-01
-6.83251922E+00  8.60139655E-01
-6.77766861E+00  8.60467716E-01
-6.72237933E+00  8.60771779E-01
-6.66665149E+00  8.61046253E-01
-6.61048530E+00  8.61288110E-01
-6.55388104E+00  8.61496373E-01
-6.49683910E+00  8.61671641E-01
-6.43935993E+00  8.61815671E-01
-6.38144411E+00  8.61931024E-01
-6.32309228E+00  8.62020755E-01
-6.26430520E+00  8.62088166E-01
-6.20508371E+00  8.62136608E-01
-6.14542875E+00  8.62169330E-01
-6.08534137E+00  8.62189370E-01
-6.02482271E+00  8.62199482E-01
-5.96387399E+00  8.62202095E-01
-5.90249657E+00  8.62199292E-01
-5.84069189E+00  8.62192812E-01
-5.77846149E+00  8.62184070E-01
-5.71580703E+00  8.62174178E-01
-5.65273025E+00  8.62163980E-01
-5.58923303E+00  8.62154086E-01
-5.52531732E+00  8.62144913E-01
-5.46098520E+00  8.62136717E-01
-5.39623886E+00  8.62129627E-01
-5.33108059E+00  8.62123676E-01
-5.26551278E+00  8.62118829E-01
-5.19953795E+00  8.62115002E-01
-5.13315871E+00  8.62112083E-01
-5.06637781E+00  8.62109946E-01
-4.99919808E+00  8.62108460E-01
-4.93162247E+00  8.62107501E-01
-4.86365405E+00  8.62106952E-01
-4.79529600E+00  8.62106712E-01
-4.72655161E+00  8.62106694E-01
-4.65742428E+00  8.62106826E-01
-4.58791752E+00  8.62107049E-01
-4.51803496E+00  8.62107320E-01
-4.44778034E+00  8.62107607E-01
-4.37715751E+00  8.62107885E-01
-4.30617043E+00  8.62108141E-01
-4.23482318E+00  8.62108365E-01
-4.16311994E+00  8.62108555E-01
-4.09106500E+00  8.62108709E-01
-4.01866278E+00  8.62108830E-01
-3.94591780E+00  8.62108922E-01
-3.87283466E+00  8.62108988E-01
-3.79941812E+00  8.62109033E-01
-3.72567301E+00  8.62109061E-01
-3.65160429E+00  8.62109077E-01
-3.57721700E+00  8.62109084E-01
-3.50251632E+00  8.62109083E-01
-3.42750749E+00  8.62109079E-01
-3.35219591E+00  8.62109073E-01
-3.27658702E+00  8.62109065E-01
-3.20068641E+00  8.62109057E-01
-3.12449975E+00  8.62109050E-01
-3.04803280E+00  8.62109044E-01
-2.97129144E+00  8.62109038E-01
-2.89428161E+00  8.62109034E-01
-2.81700939E+00  8.62109030E-01
-2.73948091E+00  8.62109028E-01
-2.66170241E+00  8.62109026E-01
-2.58368022E+00  8.62109025E-01
-2.50542075E+00  8.62109024E-01
-2.42693050E+00  8.62109023E-01
-2.34821605E+00  8.62109023E-01
-2.26928406E+00  8.62109023E-01
-2.19014128E+00  8.62109023E-01
-2.11079452E+00  8.62109024E-01
-2.03125067E+00  8.62109024E-01
-1.95151670E+00  8.62109024E-01
-1.87159965E+00  8.62109024E-01
-1.79150661E+00  8.62109024E-01
-1.71124476E+00  8.62109025E-01
-1.63082132E+00  8.62109025E-01
-1.55024359E+00  8.62109025E-01
-1.46951891E+00  8.62109025E-01
-1.38865470E+00  8.62109025E-01
-1.30765840E+00  8.62109025E-01
-1.22653752E+00  8.62109025E-01
-1.14529963E+00  8.62109025E-01
-1.06395231E+00  8.62109025E-01
-9.82503203E-01  8.62109025E-01
-9.00959994E-01  8.62109025E-01
-8.19330395E-01  8.62109025E-01
-7.37622153E-01  8.62109025E-01
-6.55843046E-01  8.62109025E-01
-5.74000880E-01  8.62109025E-01
-4.92103483E-01  8.62109025E-01
-4.10158706E-01  8.62109025E-01
-3.28174419E-01  8.62109025E-01
-2.46158504E-01  8.62109025E-01
-1.64118858E-01  8.62109025E-01
-8.20633862E-02  8.62109025E-01
 0.00000000E+00  8.62109025E-01
 8.20633862E-02  8.62109025E-01
 1.64118858E-01  8.62109025E-01
 2.46158504E-01  8.62109025E-01
 3.28174419E-01  8.62109025E-01
 4.10158706E-01  8.62109025E-01
 4.92103483E-01  8.62109025E-01
 5.74000880E-01  8.62109025E-01
 6.55843046E-01  8.62109025E-01
 7.37622153E-01  8.62109025E-01
 8.19330395E-01  8.62109025E-01
 9.00959994E-01  8.62109025E-01
 9.82503203E-01  8.62109025E-01
 1.06395231E+00  8.62109025E-01
 1.14529963E+00  8.62109025E-01
 1.22653752E+00  8.62109025E-01
 1.30765840E+00  8.62109025E-01
 1.38865470E+00  8.62109025E-01
 1.46951891E+00  8.62109025E-01
 1.55024359E+00  8.62109025E-01
 1.63082132E+00  8.62109025E-01
 1.71124476E+00  8.62109025E-01
 1.79150661E+00  8.62109024E-01
 1.87159965E+00  8.62109024E-01
 1.95151670E+00  8.62109024E-01
 2.03125067E+00  8.62109024E-01
 2.11079452E+00  8.62109024E-01
 2.19014128E+00  8.62109023E-01
 2.26928406E+00  8.62109023E-01
 2.34821605E+00  8.62109023E-01
 2.42693050E+00  8.62109023E-01
 2.50542075E+00  8.62109024E-01
 2.58368022E+00  8.62109025E-01
 2.66170241E+00  8.62109026E-01
 2.73948091E+00  8.62109028E-01
 2.81700939E+00  8.62109030E-01
 2.89428161E+00  8.62109034E-01
 2.97129144E+00  8.62109038E-01
 3.04803280E+00  8.62109044E-01
 3.12449975E+00  8.62109050E-01
 3.20068641E+00  8.62109057E-01
 3.27658702E+00  8.62109065E-01
 3.35219591E+00  8.62109073E-01
 3.42750749E+00  8.62109079E-01
 3.50251632E+00  8.62109083E-01
 3.57721700E+00  8.62109084E-01
 3.65160429E+00  8.62109077E-01
 3.72567301E+00  8.62109061E-01
 3.79941812E+00  8.62109033E-01
 3.87283466E+00  8.62108988E-01
 3.94591780E+00  8.62108922E-01
 4.01866278E+00  8.62108830E-01
 4.09106500E+00  8.62108709E-01
 4.16311994E+00  8.62108555E-01
 4.23482318E+00  8.62108365E-01
 4.30617043E+00  8.62108141E-01
 4.37715751E+00  8.62107885E-01
 4.44778034E+00  8.62107607E-01
 4.51803496E+00  8.62107320E-01
 4.58791752E+00  8.62107049E-01
 4.65742428E+00  8.62106826E-01
 4.72655161E+00  8.62106694E-01
 4.79529600E+00  8.62106712E-01
 4.86365405E+00  8.62106952E-01
 4.93162247E+00  8.62107501E-01
 4.99919808E+00  8.62108460E-01
 5.06637781E+00  8.62109946E-01
 5.13315871E+00  8.62112083E-01
 5.19953795E+00  8.62115002E-01
 5.26551278E+00  8.62118829E-01
 5.33108059E+00  8.62123676E-01
 5.39623886E+00  8.62129627E-01
 5.46098520E+00  8.62136717E-01
 5.52531732E+00  8.62144913E-01
 5.58923303E+00  8.62154086E-01
 5.65273025E+00  8.62163980E-01
 5.71580703E+00  8.62174178E-01
 5.77846149E+00  8.62184070E-01
 5.84069189E+00  8.62192812E-01
 5.90249657E+00  8.62199292E-01
 5.96387399E+00  8.62202095E-01
 6.02482271E+00  8.62199482E-01
 6.08534137E+00  8.62189370E-01
 6.14542875E+00  8.62169330E-01
 6.20508371E+00  8.62136608E-01
 6.26430520E+00  8.62088166E-01
 6.32309228E+00  8.62020755E-01
 6.38144411E+00  8.61931024E-01
 6.43935993E+00  8.61815671E-01
 6.49683910E+00  8.61671641E-01
 6.55388104E+00  8.61496373E-01
 6.61048530E+00  8.61288110E-01
 6.66665149E+00  8.61046253E-01
 6.72237933E+00  8.60771779E-01
 6.77766861E+00  8.60467716E-01
 6.83251922E+00  8.60139655E-01
 6.88693114E+00  8.59796304E-01
 6.94090442E+00  8.59450071E-01
 6.99443919E+00  8.59117645E-01
 7.04753570E+00  8.58820564E-01
 7.10019422E+00  8.58585741E-01
 7.15241515E+00  8.58445908E-01
 7.20419894E+00  8.58439949E-01
 7.25554613E+00  8.58613076E-01
 7.30645733E+00  8.59016806E-01
 7.35693321E+00  8.59708682E-01
 7.40697454E+00  8.60751690E-01
 7.45658213E+00  8.62213327E-01
 7.50575687E+00  8.64164256E-01
 7.55449974E+00  8.66676502E-01
 7.60281174E+00  8.69821151E-01
 7.65069397E+00  8.73665509E-01
 7.69814759E+00  8.78269696E-01
 7.74517381E+00  8.83682669E-01
 7.79177390E+00  8.89937678E-01
 7.83794919E+00  8.97047192E-01
 7.88370107E+00  9.04997355E-01
 7.92903099E+00  9.13742058E-01
 7.97394045E+00  9.23196778E-01
 8.01843100E+00  9.33232336E-01
 8.06250424E+00  9.43668803E-01
 8.10616182E+00  9.54269825E-01
 8.14940545E+00  9.64737648E-01
 8.19223688E+00  9.74709208E-01
 8.23465789E+00  9.83753645E-01
 8.27667032E+00  9.91371623E-01
 8.31827606E+00  9.96996832E-01
 8.35947703E+00  1.00000000E+00
 8.40027519E+00  9.99695699E-01
 8.44067254E+00  9.95352099E-01
 8.48067112E+00  9.86203717E-01
 8.52027300E+00  9.71467009E-01
 8.55948030E+00  9.50358474E-01
 8.59829515E+00  9.22114711E-01
 8.63671974E+00  8.86013678E-01
 8.67475627E+00  8.41396166E-01
 8.71240696E+00  7.87686402E-01
 8.74967410E+00  7.24410564E-01
 8.78655997E+00  6.51212022E-01
 8.82306688E+00  5.67862194E-01
 8.85919719E+00  4.74266122E-01
 8.89495326E+00  3.70462149E-01
 8.93033747E+00  2.56615462E-01
 8.96535224E+00  1.33005632E-01
 9.00000000E+00  0.00000000E+00
