# Supplementary material for: Linear stability analysis of magnetohydrodynamic duct flows with perfectly conducting walls
Source: PLoS One. 2017 Oct 27;12(10):e0186944. doi: 10.1371/journal.pone.0186944 (PMC5659796; doi:10.1371/journal.pone.0186944)
Supplement: S1 File — (ZIP) [file pone.0186944.s001.zip › plosone_data/Fig3/HA=10/meanvel_z.r=3]

-1.00000000E+00  0.00000000E+00
-9.82353219E-01  1.39466893E-01
-9.63861807E-01  2.61453232E-01
-9.44502391E-01  3.67149530E-01
-9.24252896E-01  4.57848485E-01
-9.03092808E-01  5.34908693E-01
-8.81003444E-01  5.99718714E-01
-8.57968228E-01  6.53663007E-01
-8.33972986E-01  6.98091061E-01
-8.09006243E-01  7.34290836E-01
-7.83059522E-01  7.63467275E-01
-7.56127639E-01  7.86726309E-01
-7.28209005E-01  8.05064430E-01
-6.99305899E-01  8.19363563E-01
-6.69424745E-01  8.30390706E-01
-6.38576351E-01  8.38801590E-01
-6.06776134E-01  8.45147507E-01
-5.74044301E-01  8.49884400E-01
-5.40406006E-01  8.53383339E-01
-5.05891443E-01  8.55941609E-01
-4.70535909E-01  8.57793749E-01
-4.34379800E-01  8.59122048E-01
-3.97468556E-01  8.60066135E-01
-3.59852537E-01  8.60731460E-01
-3.21586846E-01  8.61196573E-01
-2.82731082E-01  8.61519206E-01
-2.43349031E-01  8.61741231E-01
-2.03508298E-01  8.61892605E-01
-1.63279879E-01  8.61994438E-01
-1.22737685E-01  8.62061323E-01
-8.19580170E-02  8.62103047E-01
-4.10190010E-02  8.62125813E-01
 0.00000000E+00  8.62133038E-01
 4.10190010E-02  8.62125813E-01
 8.19580170E-02  8.62103047E-01
 1.22737685E-01  8.62061323E-01
 1.63279879E-01  8.61994438E-01
 2.03508298E-01  8.61892605E-01
 2.43349031E-01  8.61741231E-01
 2.82731082E-01  8.61519206E-01
 3.21586846E-01  8.61196573E-01
 3.59852537E-01  8.60731460E-01
 3.97468556E-01  8.60066135E-01
 4.34379800E-01  8.59122048E-01
 4.70535909E-01  8.57793749E-01
 5.05891443E-01  8.55941609E-01
 5.40406006E-01  8.53383339E-01
 5.74044301E-01  8.49884400E-01
 6.06776134E-01  8.45147507E-01
 6.38576351E-01  8.38801590E-01
 6.69424745E-01  8.30390706E-01
 6.99305899E-01  8.19363563E-01
 7.28209005E-01  8.05064430E-01
 7.56127639E-01  7.86726309E-01
 7.83059522E-01  7.63467275E-01
 8.09006243E-01  7.34290836E-01
 8.33972986E-01  6.98091061E-01
 8.57968228E-01  6.53663007E-01
 8.81003444E-01  5.99718714E-01
 9.03092808E-01  5.34908693E-01
 9.24252896E-01  4.57848485E-01
 9.44502391E-01  3.67149530E-01
 9.63861807E-01  2.61453232E-01
 9.82353219E-01  1.39466893E-01
 1.00000000E+00  0.00000000E+00
