# Supplementary material for: Linear stability analysis of magnetohydrodynamic duct flows with perfectly conducting walls
Source: PLoS One. 2017 Oct 27;12(10):e0186944. doi: 10.1371/journal.pone.0186944 (PMC5659796; doi:10.1371/journal.pone.0186944)
Supplement: S1 File — (ZIP) [file pone.0186944.s001.zip › plosone_data/Fig3/HA=10/meanvel_z.r=5]

-1.00000000E+00  0.00000000E+00
-9.76284441E-01  1.81999394E-01
-9.51053367E-01  3.33601789E-01
-9.24252896E-01  4.57761005E-01
-8.95833805E-01  5.57675779E-01
-8.65752655E-01  6.36638467E-01
-8.33972986E-01  6.97894226E-01
-8.00466549E-01  7.44520336E-01
-7.65214571E-01  7.79332564E-01
-7.28209005E-01  8.04822113E-01
-6.89453745E-01  8.23123203E-01
-6.48965766E-01  8.36008299E-01
-6.06776134E-01  8.44905728E-01
-5.62930868E-01  8.50933273E-01
-5.17491586E-01  8.54941142E-01
-4.70535909E-01  8.57558397E-01
-4.22157569E-01  8.59238207E-01
-3.72466212E-01  8.60298733E-01
-3.21586846E-01  8.60957882E-01
-2.69658944E-01  8.61361390E-01
-2.16835189E-01  8.61604466E-01
-1.63279879E-01  8.61747816E-01
-1.09167023E-01  8.61828993E-01
-5.46781648E-02  8.61870093E-01
 0.00000000E+00  8.61882610E-01
 5.46781648E-02  8.61870093E-01
 1.09167023E-01  8.61828993E-01
 1.63279879E-01  8.61747816E-01
 2.16835189E-01  8.61604466E-01
 2.69658944E-01  8.61361390E-01
 3.21586846E-01  8.60957882E-01
 3.72466212E-01  8.60298733E-01
 4.22157569E-01  8.59238207E-01
 4.70535909E-01  8.57558397E-01
 5.17491586E-01  8.54941142E-01
 5.62930868E-01  8.50933273E-01
 6.06776134E-01  8.44905728E-01
 6.48965766E-01  8.36008299E-01
 6.89453745E-01  8.23123203E-01
 7.28209005E-01  8.04822113E-01
 7.65214571E-01  7.79332564E-01
 8.00466549E-01  7.44520336E-01
 8.33972986E-01  6.97894226E-01
 8.65752655E-01  6.36638467E-01
 8.95833805E-01  5.57675779E-01
 9.24252896E-01  4.57761005E-01
 9.51053367E-01  3.33601789E-01
 9.76284441E-01  1.81999394E-01
 1.00000000E+00  0.00000000E+00
