# Supplementary material for: Linear stability analysis of magnetohydrodynamic duct flows with perfectly conducting walls
Source: PLoS One. 2017 Oct 27;12(10):e0186944. doi: 10.1371/journal.pone.0186944 (PMC5659796; doi:10.1371/journal.pone.0186944)
Supplement: S1 File — (ZIP) [file pone.0186944.s001.zip › plosone_data/Fig3/HA=10/meanvel_z.r=9]

-1.00000000E+00  0.00000000E+00
-9.76284441E-01  1.82047147E-01
-9.51053367E-01  3.33689321E-01
-9.24252896E-01  4.57881119E-01
-8.95833805E-01  5.57822116E-01
-8.65752655E-01  6.36805532E-01
-8.33972986E-01  6.98077375E-01
-8.00466549E-01  7.44715733E-01
-7.65214571E-01  7.79537110E-01
-7.28209005E-01  8.05033363E-01
-6.89453745E-01  8.23339273E-01
-6.48965766E-01  8.36227767E-01
-6.06776134E-01  8.45127548E-01
-5.62930868E-01  8.51156693E-01
-5.17491586E-01  8.55165631E-01
-4.70535909E-01  8.57783590E-01
-4.22157569E-01  8.59463857E-01
-3.72466212E-01  8.60524676E-01
-3.21586846E-01  8.61184013E-01
-2.69658944E-01  8.61587638E-01
-2.16835189E-01  8.61830789E-01
-1.63279879E-01  8.61974184E-01
-1.09167023E-01  8.62055389E-01
-5.46781648E-02  8.62096503E-01
 0.00000000E+00  8.62109025E-01
 5.46781648E-02  8.62096503E-01
 1.09167023E-01  8.62055389E-01
 1.63279879E-01  8.61974184E-01
 2.16835189E-01  8.61830789E-01
 2.69658944E-01  8.61587638E-01
 3.21586846E-01  8.61184013E-01
 3.72466212E-01  8.60524676E-01
 4.22157569E-01  8.59463857E-01
 4.70535909E-01  8.57783590E-01
 5.17491586E-01  8.55165631E-01
 5.62930868E-01  8.51156693E-01
 6.06776134E-01  8.45127548E-01
 6.48965766E-01  8.36227767E-01
 6.89453745E-01  8.23339273E-01
 7.28209005E-01  8.05033363E-01
 7.65214571E-01  7.79537110E-01
 8.00466549E-01  7.44715733E-01
 8.33972986E-01  6.98077375E-01
 8.65752655E-01  6.36805532E-01
 8.95833805E-01  5.57822116E-01
 9.24252896E-01  4.57881119E-01
 9.51053367E-01  3.33689321E-01
 9.76284441E-01  1.82047147E-01
 1.00000000E+00  0.00000000E+00
