# Supplementary material for: Linear stability analysis of magnetohydrodynamic duct flows with perfectly conducting walls
Source: PLoS One. 2017 Oct 27;12(10):e0186944. doi: 10.1371/journal.pone.0186944 (PMC5659796; doi:10.1371/journal.pone.0186944)
Supplement: S1 File — (ZIP) [file pone.0186944.s001.zip › plosone_data/Fig3/HA=50/meanvel_y.r=3]

-3.00000000E+00  0.00000000E+00
-2.99243086E+00  6.52579467E-02
-2.98436061E+00  1.32140862E-01
-2.97575758E+00  2.00372322E-01
-2.96658826E+00  2.69621655E-01
-2.95681731E+00  3.39488378E-01
-2.94640744E+00  4.09495953E-01
-2.93531935E+00  4.79086917E-01
-2.92351164E+00  5.47620245E-01
-2.91094080E+00  6.14372097E-01
-2.89756111E+00  6.78541331E-01
-2.88332462E+00  7.39261343E-01
-2.86818108E+00  7.95619884E-01
-2.85207792E+00  8.46688345E-01
-2.83496025E+00  8.91561600E-01
-2.81677082E+00  9.29408564E-01
-2.79745008E+00  9.59532277E-01
-2.77693614E+00  9.81436369E-01
-2.75516489E+00  9.94892384E-01
-2.73207007E+00  1.00000000E+00
-2.70758331E+00  9.97230108E-01
-2.68163436E+00  9.87439888E-01
-2.65415118E+00  9.71850200E-01
-2.62506021E+00  9.51979425E-01
-2.59428659E+00  9.29534458E-01
-2.56175444E+00  9.06268006E-01
-2.52738726E+00  8.83819823E-01
-2.49110826E+00  8.63565669E-01
-2.45284085E+00  8.46499052E-01
-2.41250914E+00  8.33166100E-01
-2.37003849E+00  8.23663805E-01
-2.32535615E+00  8.17698940E-01
-2.27839194E+00  8.14692904E-01
-2.22907898E+00  8.13909910E-01
-2.17735447E+00  8.14584069E-01
-2.12316060E+00  8.16024675E-01
-2.06644535E+00  8.17686570E-01
-2.00716351E+00  8.19201259E-01
-1.94527758E+00  8.20372453E-01
-1.88075878E+00  8.21145410E-01
-1.81358798E+00  8.21562228E-01
-1.74375676E+00  8.21715168E-01
-1.67126826E+00  8.21707466E-01
-1.59613813E+00  8.21627046E-01
-1.51839530E+00  8.21534193E-01
-1.43808279E+00  8.21460708E-01
-1.35525826E+00  8.21416202E-01
-1.26999454E+00  8.21396981E-01
-1.18237996E+00  8.21394089E-01
-1.09251847E+00  8.21398743E-01
-1.00052969E+00  8.21404873E-01
-9.06548584E-01  8.21409496E-01
-8.10725081E-01  8.21411911E-01
-7.13223360E-01  8.21412603E-01
-6.14220976E-01  8.21412382E-01
-5.13907744E-01  8.21411895E-01
-4.12484428E-01  8.21411495E-01
-3.10161234E-01  8.21411281E-01
-2.07156137E-01  8.21411216E-01
-1.03693070E-01  8.21411219E-01
 0.00000000E+00  8.21411228E-01
 1.03693070E-01  8.21411219E-01
 2.07156137E-01  8.21411216E-01
 3.10161234E-01  8.21411281E-01
 4.12484428E-01  8.21411495E-01
 5.13907744E-01  8.21411895E-01
 6.14220976E-01  8.21412382E-01
 7.13223360E-01  8.21412603E-01
 8.10725081E-01  8.21411911E-01
 9.06548584E-01  8.21409496E-01
 1.00052969E+00  8.21404873E-01
 1.09251847E+00  8.21398743E-01
 1.18237996E+00  8.21394089E-01
 1.26999454E+00  8.21396981E-01
 1.35525826E+00  8.21416202E-01
 1.43808279E+00  8.21460708E-01
 1.51839530E+00  8.21534193E-01
 1.59613813E+00  8.21627046E-01
 1.67126826E+00  8.21707466E-01
 1.74375676E+00  8.21715168E-01
 1.81358798E+00  8.21562228E-01
 1.88075878E+00  8.21145410E-01
 1.94527758E+00  8.20372453E-01
 2.00716351E+00  8.19201259E-01
 2.06644535E+00  8.17686570E-01
 2.12316060E+00  8.16024675E-01
 2.17735447E+00  8.14584069E-01
 2.22907898E+00  8.13909910E-01
 2.27839194E+00  8.14692904E-01
 2.32535615E+00  8.17698940E-01
 2.37003849E+00  8.23663805E-01
 2.41250914E+00  8.33166100E-01
 2.45284085E+00  8.46499052E-01
 2.49110826E+00  8.63565669E-01
 2.52738726E+00  8.83819823E-01
 2.56175444E+00  9.06268006E-01
 2.59428659E+00  9.29534458E-01
 2.62506021E+00  9.51979425E-01
 2.65415118E+00  9.71850200E-01
 2.68163436E+00  9.87439888E-01
 2.70758331E+00  9.97230108E-01
 2.73207007E+00  1.00000000E+00
 2.75516489E+00  9.94892384E-01
 2.77693614E+00  9.81436369E-01
 2.79745008E+00  9.59532277E-01
 2.81677082E+00  9.29408564E-01
 2.83496025E+00  8.91561600E-01
 2.85207792E+00  8.46688345E-01
 2.86818108E+00  7.95619884E-01
 2.88332462E+00  7.39261343E-01
 2.89756111E+00  6.78541331E-01
 2.91094080E+00  6.14372097E-01
 2.92351164E+00  5.47620245E-01
 2.93531935E+00  4.79086917E-01
 2.94640744E+00  4.09495953E-01
 2.95681731E+00  3.39488378E-01
 2.96658826E+00  2.69621655E-01
 2.97575758E+00  2.00372322E-01
 2.98436061E+00  1.32140862E-01
 2.99243086E+00  6.52579467E-02
 3.00000000E+00  0.00000000E+00
