# Supplementary material for: Linear stability analysis of magnetohydrodynamic duct flows with perfectly conducting walls
Source: PLoS One. 2017 Oct 27;12(10):e0186944. doi: 10.1371/journal.pone.0186944 (PMC5659796; doi:10.1371/journal.pone.0186944)
Supplement: S1 File — (ZIP) [file pone.0186944.s001.zip › plosone_data/Fig3/HA=50/meanvel_y.r=5]

-5.00000000E+00  0.00000000E+00
-4.99221061E+00  6.66887443E-02
-4.98410248E+00  1.33412247E-01
-4.97566311E+00  1.99942935E-01
-4.96687957E+00  2.66029267E-01
-4.95773848E+00  3.31394412E-01
-4.94822596E+00  3.95736374E-01
-4.93832770E+00  4.58728825E-01
-4.92802886E+00  5.20022811E-01
-4.91731412E+00  5.79249519E-01
-4.90616764E+00  6.36024279E-01
-4.89457307E+00  6.89951970E-01
-4.88251352E+00  7.40633955E-01
-4.86997155E+00  7.87676646E-01
-4.85692919E+00  8.30701688E-01
-4.84336788E+00  8.69357685E-01
-4.82926852E+00  9.03333234E-01
-4.81461142E+00  9.32370893E-01
-4.79937631E+00  9.56281519E-01
-4.78354233E+00  9.74958246E-01
-4.76708804E+00  9.88389189E-01
-4.74999141E+00  9.96667835E-01
-4.73222978E+00  1.00000000E+00
-4.71377993E+00  9.98706262E-01
-4.69461804E+00  9.93218899E-01
-4.67471968E+00  9.84072660E-01
-4.65405986E+00  9.71889095E-01
-4.63261300E+00  9.57354711E-01
-4.61035295E+00  9.41193847E-01
-4.58725301E+00  9.24137751E-01
-4.56328594E+00  9.06891950E-01
-4.53842397E+00  8.90104324E-01
-4.51263885E+00  8.74336487E-01
-4.48590183E+00  8.60040862E-01
-4.45818374E+00  8.47545410E-01
-4.42945497E+00  8.37047207E-01
-4.39968554E+00  8.28615181E-01
-4.36884513E+00  8.22201361E-01
-4.33690313E+00  8.17659197E-01
-4.30382868E+00  8.14766838E-01
-4.26959074E+00  8.13252966E-01
-4.23415812E+00  8.12822755E-01
-4.19749957E+00  8.13181761E-01
-4.15958385E+00  8.14056047E-01
-4.12037978E+00  8.15207373E-01
-4.07985637E+00  8.16442915E-01
-4.03798283E+00  8.17619528E-01
-3.99472876E+00  8.18643069E-01
-3.95006415E+00  8.19463651E-01
-3.90395955E+00  8.20067992E-01
-3.85638617E+00  8.20470105E-01
-3.80731597E+00  8.20701588E-01
-3.75672180E+00  8.20802609E-01
-3.70457755E+00  8.20814426E-01
-3.65085822E+00  8.20773953E-01
-3.59554013E+00  8.20710515E-01
-3.53860099E+00  8.20644643E-01
-3.48002012E+00  8.20588474E-01
-3.41977852E+00  8.20547241E-01
-3.35785911E+00  8.20521263E-01
-3.29424679E+00  8.20507973E-01
-3.22892868E+00  8.20503632E-01
-3.16189422E+00  8.20504548E-01
-3.09313534E+00  8.20507770E-01
-3.02264664E+00  8.20511339E-01
-2.95042551E+00  8.20514224E-01
-2.87647228E+00  8.20516090E-01
-2.80079040E+00  8.20517028E-01
-2.72338652E+00  8.20517312E-01
-2.64427068E+00  8.20517236E-01
-2.56345640E+00  8.20517028E-01
-2.48096079E+00  8.20516824E-01
-2.39680465E+00  8.20516684E-01
-2.31101258E+00  8.20516612E-01
-2.22361304E+00  8.20516592E-01
-2.13463839E+00  8.20516598E-01
-2.04412496E+00  8.20516613E-01
-1.95211307E+00  8.20516626E-01
-1.85864702E+00  8.20516634E-01
-1.76377509E+00  8.20516637E-01
-1.66754948E+00  8.20516637E-01
-1.57002629E+00  8.20516636E-01
-1.47126543E+00  8.20516635E-01
-1.37133049E+00  8.20516634E-01
-1.27028867E+00  8.20516634E-01
-1.16821058E+00  8.20516634E-01
-1.06517013E+00  8.20516634E-01
-9.61244283E-01  8.20516634E-01
-8.56512907E-01  8.20516634E-01
-7.51058507E-01  8.20516634E-01
-6.44965997E-01  8.20516634E-01
-5.38322433E-01  8.20516634E-01
-4.31216742E-01  8.20516634E-01
-3.23739424E-01  8.20516634E-01
-2.15982258E-01  8.20516634E-01
-1.08037987E-01  8.20516634E-01
 0.00000000E+00  8.20516634E-01
 1.08037987E-01  8.20516634E-01
 2.15982258E-01  8.20516634E-01
 3.23739424E-01  8.20516634E-01
 4.31216742E-01  8.20516634E-01
 5.38322433E-01  8.20516634E-01
 6.44965997E-01  8.20516634E-01
 7.51058507E-01  8.20516634E-01
 8.56512907E-01  8.20516634E-01
 9.61244283E-01  8.20516634E-01
 1.06517013E+00  8.20516634E-01
 1.16821058E+00  8.20516634E-01
 1.27028867E+00  8.20516634E-01
 1.37133049E+00  8.20516634E-01
 1.47126543E+00  8.20516635E-01
 1.57002629E+00  8.20516636E-01
 1.66754948E+00  8.20516637E-01
 1.76377509E+00  8.20516637E-01
 1.85864702E+00  8.20516634E-01
 1.95211307E+00  8.20516626E-01
 2.04412496E+00  8.20516613E-01
 2.13463839E+00  8.20516598E-01
 2.22361304E+00  8.20516592E-01
 2.31101258E+00  8.20516612E-01
 2.39680465E+00  8.20516684E-01
 2.48096079E+00  8.20516824E-01
 2.56345640E+00  8.20517028E-01
 2.64427068E+00  8.20517236E-01
 2.72338652E+00  8.20517312E-01
 2.80079040E+00  8.20517028E-01
 2.87647228E+00  8.20516090E-01
 2.95042551E+00  8.20514224E-01
 3.02264664E+00  8.20511339E-01
 3.09313534E+00  8.20507770E-01
 3.16189422E+00  8.20504548E-01
 3.22892868E+00  8.20503632E-01
 3.29424679E+00  8.20507973E-01
 3.35785911E+00  8.20521263E-01
 3.41977852E+00  8.20547241E-01
 3.48002012E+00  8.20588474E-01
 3.53860099E+00  8.20644643E-01
 3.59554013E+00  8.20710515E-01
 3.65085822E+00  8.20773953E-01
 3.70457755E+00  8.20814426E-01
 3.75672180E+00  8.20802609E-01
 3.80731597E+00  8.20701588E-01
 3.85638617E+00  8.20470105E-01
 3.90395955E+00  8.20067992E-01
 3.95006415E+00  8.19463651E-01
 3.99472876E+00  8.18643069E-01
 4.03798283E+00  8.17619528E-01
 4.07985637E+00  8.16442915E-01
 4.12037978E+00  8.15207373E-01
 4.15958385E+00  8.14056047E-01
 4.19749957E+00  8.13181761E-01
 4.23415812E+00  8.12822755E-01
 4.26959074E+00  8.13252966E-01
 4.30382868E+00  8.14766838E-01
 4.33690313E+00  8.17659197E-01
 4.36884513E+00  8.22201361E-01
 4.39968554E+00  8.28615181E-01
 4.42945497E+00  8.37047207E-01
 4.45818374E+00  8.47545410E-01
 4.48590183E+00  8.60040862E-01
 4.51263885E+00  8.74336487E-01
 4.53842397E+00  8.90104324E-01
 4.56328594E+00  9.06891950E-01
 4.58725301E+00  9.24137751E-01
 4.61035295E+00  9.41193847E-01
 4.63261300E+00  9.57354711E-01
 4.65405986E+00  9.71889095E-01
 4.67471968E+00  9.84072660E-01
 4.69461804E+00  9.93218899E-01
 4.71377993E+00  9.98706262E-01
 4.73222978E+00  1.00000000E+00
 4.74999141E+00  9.96667835E-01
 4.76708804E+00  9.88389189E-01
 4.78354233E+00  9.74958246E-01
 4.79937631E+00  9.56281519E-01
 4.81461142E+00  9.32370893E-01
 4.82926852E+00  9.03333234E-01
 4.84336788E+00  8.69357685E-01
 4.85692919E+00  8.30701688E-01
 4.86997155E+00  7.87676646E-01
 4.88251352E+00  7.40633955E-01
 4.89457307E+00  6.89951970E-01
 4.90616764E+00  6.36024279E-01
 4.91731412E+00  5.79249519E-01
 4.92802886E+00  5.20022811E-01
 4.93832770E+00  4.58728825E-01
 4.94822596E+00  3.95736374E-01
 4.95773848E+00  3.31394412E-01
 4.96687957E+00  2.66029267E-01
 4.97566311E+00  1.99942935E-01
 4.98410248E+00  1.33412247E-01
 4.99221061E+00  6.66887443E-02
 5.00000000E+00  0.00000000E+00
