# Supplementary material for: Linear stability analysis of magnetohydrodynamic duct flows with perfectly conducting walls
Source: PLoS One. 2017 Oct 27;12(10):e0186944. doi: 10.1371/journal.pone.0186944 (PMC5659796; doi:10.1371/journal.pone.0186944)
Supplement: S1 File — (ZIP) [file pone.0186944.s001.zip › plosone_data/Fig3/HA=50/meanvel_y.r=9]

-9.00000000E+00  0.00000000E+00
-8.99071539E+00  7.90099190E-02
-8.98117906E+00  1.56439960E-01
-8.97138446E+00  2.32044297E-01
-8.96132488E+00  3.05560898E-01
-8.95099348E+00  3.76717453E-01
-8.94038323E+00  4.45234212E-01
-8.92948695E+00  5.10827423E-01
-8.91829729E+00  5.73213431E-01
-8.90680673E+00  6.32113454E-01
-8.89500759E+00  6.87258982E-01
-8.88289201E+00  7.38397754E-01
-8.87045194E+00  7.85300197E-01
-8.85767917E+00  8.27766170E-01
-8.84456531E+00  8.65631835E-01
-8.83110175E+00  8.98776410E-01
-8.81727974E+00  9.27128527E-01
-8.80309032E+00  9.50671890E-01
-8.78852433E+00  9.69449902E-01
-8.77357243E+00  9.83568932E-01
-8.75822508E+00  9.93199912E-01
-8.74247254E+00  9.98577984E-01
-8.72630486E+00  1.00000000E+00
-8.70971191E+00  9.97819751E-01
-8.69268333E+00  9.92440924E-01
-8.67520859E+00  9.84307921E-01
-8.65727692E+00  9.73894785E-01
-8.63887735E+00  9.61692657E-01
-8.61999872E+00  9.48196254E-01
-8.60062962E+00  9.33890009E-01
-8.58075848E+00  9.19234526E-01
-8.56037348E+00  9.04654041E-01
-8.53946260E+00  8.90525524E-01
-8.51801360E+00  8.77169983E-01
-8.49601406E+00  8.64846370E-01
-8.47345130E+00  8.53748355E-01
-8.45031247E+00  8.44004008E-01
-8.42658449E+00  8.35678277E-01
-8.40225409E+00  8.28777953E-01
-8.37730776E+00  8.23258684E-01
-8.35173181E+00  8.19033506E-01
-8.32551236E+00  8.15982291E-01
-8.29863531E+00  8.13961547E-01
-8.27108637E+00  8.12814003E-01
-8.24285105E+00  8.12377522E-01
-8.21391469E+00  8.12492965E-01
-8.18426243E+00  8.13010747E-01
-8.15387924E+00  8.13795922E-01
-8.12274993E+00  8.14731750E-01
-8.09085911E+00  8.15721777E-01
-8.05819128E+00  8.16690543E-01
-8.02473073E+00  8.17583076E-01
-7.99046166E+00  8.18363387E-01
-7.95536810E+00  8.19012203E-01
-7.91943396E+00  8.19524179E-01
-7.88264306E+00  8.19904843E-01
-7.84497908E+00  8.20167500E-01
-7.80642563E+00  8.20330295E-01
-7.76696623E+00  8.20413613E-01
-7.72658433E+00  8.20437914E-01
-7.68526333E+00  8.20422096E-01
-7.64298659E+00  8.20382381E-01
-7.59973745E+00  8.20331719E-01
-7.55549922E+00  8.20279625E-01
-7.51025526E+00  8.20232375E-01
-7.46398892E+00  8.20193446E-01
-7.41668361E+00  8.20164101E-01
-7.36832281E+00  8.20144019E-01
-7.31889008E+00  8.20131893E-01
-7.26836910E+00  8.20125941E-01
-7.21674367E+00  8.20124304E-01
-7.16399774E+00  8.20125308E-01
-7.11011546E+00  8.20127614E-01
-7.05508117E+00  8.20130270E-01
-6.99887944E+00  8.20132687E-01
-6.94149510E+00  8.20134577E-01
-6.88291328E+00  8.20135865E-01
-6.82311940E+00  8.20136616E-01
-6.76209925E+00  8.20136956E-01
-6.69983898E+00  8.20137026E-01
-6.63632517E+00  8.20136948E-01
-6.57154480E+00  8.20136815E-01
-6.50548537E+00  8.20136683E-01
-6.43813486E+00  8.20136579E-01
-6.36948179E+00  8.20136513E-01
-6.29951526E+00  8.20136479E-01
-6.22822499E+00  8.20136467E-01
-6.15560134E+00  8.20136468E-01
-6.08163536E+00  8.20136475E-01
-6.00631881E+00  8.20136483E-01
-5.92964422E+00  8.20136489E-01
-5.85160491E+00  8.20136492E-01
-5.77219503E+00  8.20136493E-01
-5.69140959E+00  8.20136494E-01
-5.60924452E+00  8.20136493E-01
-5.52569670E+00  8.20136493E-01
-5.44076395E+00  8.20136492E-01
-5.35444515E+00  8.20136492E-01
-5.26674021E+00  8.20136492E-01
-5.17765010E+00  8.20136492E-01
-5.08717696E+00  8.20136492E-01
-4.99532402E+00  8.20136492E-01
-4.90209574E+00  8.20136492E-01
-4.80749775E+00  8.20136492E-01
-4.71153697E+00  8.20136492E-01
-4.61422153E+00  8.20136492E-01
-4.51556088E+00  8.20136491E-01
-4.41556580E+00  8.20136491E-01
-4.31424837E+00  8.20136491E-01
-4.21162206E+00  8.20136491E-01
-4.10770168E+00  8.20136491E-01
-4.00250347E+00  8.20136491E-01
-3.89604502E+00  8.20136491E-01
-3.78834536E+00  8.20136491E-01
-3.67942493E+00  8.20136491E-01
-3.56930558E+00  8.20136491E-01
-3.45801059E+00  8.20136491E-01
-3.34556464E+00  8.20136491E-01
-3.23199384E+00  8.20136491E-01
-3.11732568E+00  8.20136491E-01
-3.00158906E+00  8.20136491E-01
-2.88481424E+00  8.20136491E-01
-2.76703282E+00  8.20136491E-01
-2.64827777E+00  8.20136491E-01
-2.52858333E+00  8.20136491E-01
-2.40798502E+00  8.20136491E-01
-2.28651961E+00  8.20136491E-01
-2.16422506E+00  8.20136491E-01
-2.04114052E+00  8.20136491E-01
-1.91730623E+00  8.20136491E-01
-1.79276352E+00  8.20136491E-01
-1.66755475E+00  8.20136491E-01
-1.54172323E+00  8.20136491E-01
-1.41531321E+00  8.20136491E-01
-1.28836976E+00  8.20136491E-01
-1.16093879E+00  8.20136491E-01
-1.03306691E+00  8.20136491E-01
-9.04801399E-01  8.20136491E-01
-7.76190135E-01  8.20136491E-01
-6.47281523E-01  8.20136491E-01
-5.18124420E-01  8.20136491E-01
-3.88768065E-01  8.20136491E-01
-2.59262001E-01  8.20136491E-01
-1.29656003E-01  8.20136491E-01
 0.00000000E+00  8.20136491E-01
 1.29656003E-01  8.20136491E-01
 2.59262001E-01  8.20136491E-01
 3.88768065E-01  8.20136491E-01
 5.18124420E-01  8.20136491E-01
 6.47281523E-01  8.20136491E-01
 7.76190135E-01  8.20136491E-01
 9.04801399E-01  8.20136491E-01
 1.03306691E+00  8.20136491E-01
 1.16093879E+00  8.20136491E-01
 1.28836976E+00  8.20136491E-01
 1.41531321E+00  8.20136491E-01
 1.54172323E+00  8.20136491E-01
 1.66755475E+00  8.20136491E-01
 1.79276352E+00  8.20136491E-01
 1.91730623E+00  8.20136491E-01
 2.04114052E+00  8.20136491E-01
 2.16422506E+00  8.20136491E-01
 2.28651961E+00  8.20136491E-01
 2.40798502E+00  8.20136491E-01
 2.52858333E+00  8.20136491E-01
 2.64827777E+00  8.20136491E-01
 2.76703282E+00  8.20136491E-01
 2.88481424E+00  8.20136491E-01
 3.00158906E+00  8.20136491E-01
 3.11732568E+00  8.20136491E-01
 3.23199384E+00  8.20136491E-01
 3.34556464E+00  8.20136491E-01
 3.45801059E+00  8.20136491E-01
 3.56930558E+00  8.20136491E-01
 3.67942493E+00  8.20136491E-01
 3.78834536E+00  8.20136491E-01
 3.89604502E+00  8.20136491E-01
 4.00250347E+00  8.20136491E-01
 4.10770168E+00  8.20136491E-01
 4.21162206E+00  8.20136491E-01
 4.31424837E+00  8.20136491E-01
 4.41556580E+00  8.20136491E-01
 4.51556088E+00  8.20136491E-01
 4.61422153E+00  8.20136492E-01
 4.71153697E+00  8.20136492E-01
 4.80749775E+00  8.20136492E-01
 4.90209574E+00  8.20136492E-01
 4.99532402E+00  8.20136492E-01
 5.08717696E+00  8.20136492E-01
 5.17765010E+00  8.20136492E-01
 5.26674021E+00  8.20136492E-01
 5.35444515E+00  8.20136492E-01
 5.44076395E+00  8.20136492E-01
 5.52569670E+00  8.20136493E-01
 5.60924452E+00  8.20136493E-01
 5.69140959E+00  8.20136494E-01
 5.77219503E+00  8.20136493E-01
 5.85160491E+00  8.20136492E-01
 5.92964422E+00  8.20136489E-01
 6.00631881E+00  8.20136483E-01
 6.08163536E+00  8.20136475E-01
 6.15560134E+00  8.20136468E-01
 6.22822499E+00  8.20136467E-01
 6.29951526E+00  8.20136479E-01
 6.36948179E+00  8.20136513E-01
 6.43813486E+00  8.20136579E-01
 6.50548537E+00  8.20136683E-01
 6.57154480E+00  8.20136815E-01
 6.63632517E+00  8.20136948E-01
 6.69983898E+00  8.20137026E-01
 6.76209925E+00  8.20136956E-01
 6.82311940E+00  8.20136616E-01
 6.88291328E+00  8.20135865E-01
 6.94149510E+00  8.20134577E-01
 6.99887944E+00  8.20132687E-01
 7.05508117E+00  8.20130270E-01
 7.11011546E+00  8.20127614E-01
 7.16399774E+00  8.20125308E-01
 7.21674367E+00  8.20124304E-01
 7.26836910E+00  8.20125941E-01
 7.31889008E+00  8.20131893E-01
 7.36832281E+00  8.20144019E-01
 7.41668361E+00  8.20164101E-01
 7.46398892E+00  8.20193446E-01
 7.51025526E+00  8.20232375E-01
 7.55549922E+00  8.20279625E-01
 7.59973745E+00  8.20331719E-01
 7.64298659E+00  8.20382381E-01
 7.68526333E+00  8.20422096E-01
 7.72658433E+00  8.20437914E-01
 7.76696623E+00  8.20413613E-01
 7.80642563E+00  8.20330295E-01
 7.84497908E+00  8.20167500E-01
 7.88264306E+00  8.19904843E-01
 7.91943396E+00  8.19524179E-01
 7.95536810E+00  8.19012203E-01
 7.99046166E+00  8.18363387E-01
 8.02473073E+00  8.17583076E-01
 8.05819128E+00  8.16690543E-01
 8.09085911E+00  8.15721777E-01
 8.12274993E+00  8.14731750E-01
 8.15387924E+00  8.13795922E-01
 8.18426243E+00  8.13010747E-01
 8.21391469E+00  8.12492965E-01
 8.24285105E+00  8.12377522E-01
 8.27108637E+00  8.12814003E-01
 8.29863531E+00  8.13961547E-01
 8.32551236E+00  8.15982291E-01
 8.35173181E+00  8.19033506E-01
 8.37730776E+00  8.23258684E-01
 8.40225409E+00  8.28777953E-01
 8.42658449E+00  8.35678277E-01
 8.45031247E+00  8.44004008E-01
 8.47345130E+00  8.53748355E-01
 8.49601406E+00  8.64846370E-01
 8.51801360E+00  8.77169983E-01
 8.53946260E+00  8.90525524E-01
 8.56037348E+00  9.04654041E-01
 8.58075848E+00  9.19234526E-01
 8.60062962E+00  9.33890009E-01
 8.61999872E+00  9.48196254E-01
 8.63887735E+00  9.61692657E-01
 8.65727692E+00  9.73894785E-01
 8.67520859E+00  9.84307921E-01
 8.69268333E+00  9.92440924E-01
 8.70971191E+00  9.97819751E-01
 8.72630486E+00  1.00000000E+00
 8.74247254E+00  9.98577984E-01
 8.75822508E+00  9.93199912E-01
 8.77357243E+00  9.83568932E-01
 8.78852433E+00  9.69449902E-01
 8.80309032E+00  9.50671890E-01
 8.81727974E+00  9.27128527E-01
 8.83110175E+00  8.98776410E-01
 8.84456531E+00  8.65631835E-01
 8.85767917E+00  8.27766170E-01
 8.87045194E+00  7.85300197E-01
 8.88289201E+00  7.38397754E-01
 8.89500759E+00  6.87258982E-01
 8.90680673E+00  6.32113454E-01
 8.91829729E+00  5.73213431E-01
 8.92948695E+00  5.10827423E-01
 8.94038323E+00  4.45234212E-01
 8.95099348E+00  3.76717453E-01
 8.96132488E+00  3.05560898E-01
 8.97138446E+00  2.32044297E-01
 8.98117906E+00  1.56439960E-01
 8.99071539E+00  7.90099190E-02
 9.00000000E+00  0.00000000E+00
