# Supplementary material for: Linear stability analysis of magnetohydrodynamic duct flows with perfectly conducting walls
Source: PLoS One. 2017 Oct 27;12(10):e0186944. doi: 10.1371/journal.pone.0186944 (PMC5659796; doi:10.1371/journal.pone.0186944)
Supplement: S1 File — (ZIP) [file pone.0186944.s001.zip › plosone_data/Fig3/HA=50/meanvel_z.r=5]

-1.00000000E+00  0.00000000E+00
-9.96153438E-01  1.43878675E-01
-9.91919192E-01  2.73251819E-01
-9.87260092E-01  3.87196210E-01
-9.82135815E-01  4.85301160E-01
-9.76502704E-01  5.67699315E-01
-9.70313599E-01  6.35056032E-01
-9.63517684E-01  6.88514469E-01
-9.56060359E-01  7.29599576E-01
-9.47883140E-01  7.60090616E-01
-9.38923608E-01  7.81877455E-01
-9.29115403E-01  7.96819019E-01
-9.18388298E-01  8.06622051E-01
-9.06668342E-01  8.12754239E-01
-8.93878118E-01  8.16398812E-01
-8.79937107E-01  8.18449553E-01
-8.64762196E-01  8.19538121E-01
-8.48268343E-01  8.20081299E-01
-8.30369419E-01  8.20335201E-01
-8.10979244E-01  8.20446016E-01
-7.90012829E-01  8.20491036E-01
-7.67387849E-01  8.20508013E-01
-7.43026325E-01  8.20513942E-01
-7.16856534E-01  8.20515855E-01
-6.88815117E-01  8.20516426E-01
-6.58849358E-01  8.20516582E-01
-6.26919592E-01  8.20516622E-01
-5.93001671E-01  8.20516631E-01
-5.57089422E-01  8.20516633E-01
-5.19196983E-01  8.20516634E-01
-4.79360930E-01  8.20516634E-01
-4.37642049E-01  8.20516634E-01
-3.94126652E-01  8.20516634E-01
-3.48927304E-01  8.20516634E-01
-3.02182861E-01  8.20516634E-01
-2.54057734E-01  8.20516634E-01
-2.04740325E-01  8.20516634E-01
-1.54440637E-01  8.20516634E-01
-1.03387078E-01  8.20516634E-01
-5.18225578E-02  8.20516634E-01
 0.00000000E+00  8.20516634E-01
 5.18225578E-02  8.20516634E-01
 1.03387078E-01  8.20516634E-01
 1.54440637E-01  8.20516634E-01
 2.04740325E-01  8.20516634E-01
 2.54057734E-01  8.20516634E-01
 3.02182861E-01  8.20516634E-01
 3.48927304E-01  8.20516634E-01
 3.94126652E-01  8.20516634E-01
 4.37642049E-01  8.20516634E-01
 4.79360930E-01  8.20516634E-01
 5.19196983E-01  8.20516634E-01
 5.57089422E-01  8.20516633E-01
 5.93001671E-01  8.20516631E-01
 6.26919592E-01  8.20516622E-01
 6.58849358E-01  8.20516582E-01
 6.88815117E-01  8.20516426E-01
 7.16856534E-01  8.20515855E-01
 7.43026325E-01  8.20513942E-01
 7.67387849E-01  8.20508013E-01
 7.90012829E-01  8.20491036E-01
 8.10979244E-01  8.20446016E-01
 8.30369419E-01  8.20335201E-01
 8.48268343E-01  8.20081299E-01
 8.64762196E-01  8.19538121E-01
 8.79937107E-01  8.18449553E-01
 8.93878118E-01  8.16398812E-01
 9.06668342E-01  8.12754239E-01
 9.18388298E-01  8.06622051E-01
 9.29115403E-01  7.96819019E-01
 9.38923608E-01  7.81877455E-01
 9.47883140E-01  7.60090616E-01
 9.56060359E-01  7.29599576E-01
 9.63517684E-01  6.88514469E-01
 9.70313599E-01  6.35056032E-01
 9.76502704E-01  5.67699315E-01
 9.82135815E-01  4.85301160E-01
 9.87260092E-01  3.87196210E-01
 9.91919192E-01  2.73251819E-01
 9.96153438E-01  1.43878675E-01
 1.00000000E+00  0.00000000E+00
