# Supplementary material for: Linear stability analysis of magnetohydrodynamic duct flows with perfectly conducting walls
Source: PLoS One. 2017 Oct 27;12(10):e0186944. doi: 10.1371/journal.pone.0186944 (PMC5659796; doi:10.1371/journal.pone.0186944)
Supplement: S1 File — (ZIP) [file pone.0186944.s001.zip › plosone_data/Fig4/Fig4a/modeI.dat]

   0.0000000e+00   8.0000000e-01   1.0000000e+00
   4.0000000e+01   4.0000000e-01   3.4735875e+02
   8.0000000e+01   0.0000000e+00   5.0371140e+02
   1.2000000e+02   0.0000000e+00   6.5512002e+02
   1.6000000e+02   0.0000000e+00   7.1527004e+02
   2.0000000e+02   0.0000000e+00   6.9560945e+02
   2.4000000e+02   0.0000000e+00   6.2872245e+02
   2.8000000e+02   0.0000000e+00   5.4069770e+02
   3.2000000e+02   0.0000000e+00   4.4871807e+02
   3.6000000e+02   0.0000000e+00   3.6262222e+02
   4.0000000e+02   0.0000000e+00   2.8712609e+02
