# Supplementary material for: Linear stability analysis of magnetohydrodynamic duct flows with perfectly conducting walls
Source: PLoS One. 2017 Oct 27;12(10):e0186944. doi: 10.1371/journal.pone.0186944 (PMC5659796; doi:10.1371/journal.pone.0186944)
Supplement: S1 File — (ZIP) [file pone.0186944.s001.zip › plosone_data/Fig4/Fig4a/modeIII.dat]

   0.0000000e+00   8.0000000e-01   1.0000000e+00
   4.0000000e+01   4.0000000e-01   3.9843002e+02
   8.0000000e+01   0.0000000e+00   6.7295623e+02
   1.2000000e+02   0.0000000e+00   7.0585507e+02
   1.6000000e+02   0.0000000e+00   5.8891980e+02
   2.0000000e+02   0.0000000e+00   4.3371345e+02
   2.4000000e+02   0.0000000e+00   2.9531698e+02
   2.8000000e+02   0.0000000e+00   1.9056509e+02
   3.2000000e+02   0.0000000e+00   1.1826865e+02
   3.6000000e+02   0.0000000e+00   7.1268495e+01
   4.0000000e+02   0.0000000e+00   4.1971027e+01
