# Supplementary material for: Linear stability analysis of magnetohydrodynamic duct flows with perfectly conducting walls
Source: PLoS One. 2017 Oct 27;12(10):e0186944. doi: 10.1371/journal.pone.0186944 (PMC5659796; doi:10.1371/journal.pone.0186944)
Supplement: S1 File — (ZIP) [file pone.0186944.s001.zip › plosone_data/Fig4/Fig4b/r=3.dat]

   0.0000000e+00   8.0000000e-01   1.0000000e+00
   8.0000000e+01   2.0000000e-01   9.7949521e+02
   1.2000000e+02   0.0000000e+00   1.2181974e+03
   1.6000000e+02   0.0000000e+00   1.3912553e+03
   2.0000000e+02   0.0000000e+00   1.4606337e+03
   2.4000000e+02   0.0000000e+00   1.4500493e+03
   2.8000000e+02   0.0000000e+00   1.3822832e+03
   3.2000000e+02   0.0000000e+00   1.2777542e+03
   3.6000000e+02   0.0000000e+00   1.1531260e+03
   4.0000000e+02   0.0000000e+00   1.0209974e+03
