# Supplementary material for: Linear stability analysis of magnetohydrodynamic duct flows with perfectly conducting walls
Source: PLoS One. 2017 Oct 27;12(10):e0186944. doi: 10.1371/journal.pone.0186944 (PMC5659796; doi:10.1371/journal.pone.0186944)
Supplement: S1 File — (ZIP) [file pone.0186944.s001.zip › plosone_data/Fig4/Fig4b/r=5.dat]

   0.0000000e+00   8.0000000e-01   1.0000000e+00
   8.0000000e+01   0.0000000e+00   9.8669462e+02
   1.2000000e+02   0.0000000e+00   1.3465210e+03
   1.6000000e+02   0.0000000e+00   1.5557290e+03
   2.0000000e+02   0.0000000e+00   1.6465377e+03
   2.4000000e+02   0.0000000e+00   1.6506213e+03
   2.8000000e+02   0.0000000e+00   1.5928232e+03
   3.2000000e+02   0.0000000e+00   1.4931689e+03
   3.6000000e+02   0.0000000e+00   1.3681254e+03
   4.0000000e+02   0.0000000e+00   1.2307270e+03
