# Supplementary material for: Linear stability analysis of magnetohydrodynamic duct flows with perfectly conducting walls
Source: PLoS One. 2017 Oct 27;12(10):e0186944. doi: 10.1371/journal.pone.0186944 (PMC5659796; doi:10.1371/journal.pone.0186944)
Supplement: S1 File — (ZIP) [file pone.0186944.s001.zip › plosone_data/Fig4/Fig4b/r=9.dat]

   0.0000000e+00   8.0000000e-01   1.0000000e+00
   8.0000000e+01   0.0000000e+00   1.0089006e+03
   1.2000000e+02   0.0000000e+00   1.3920404e+03
   1.6000000e+02   0.0000000e+00   1.6228751e+03
   2.0000000e+02   0.0000000e+00   1.7241243e+03
   2.4000000e+02   0.0000000e+00   1.7389120e+03
   2.8000000e+02   0.0000000e+00   1.6828050e+03
   3.2000000e+02   0.0000000e+00   1.5842588e+03
   3.6000000e+02   0.0000000e+00   1.4580132e+03
   4.0000000e+02   0.0000000e+00   1.3186391e+03
