# Supplementary material for: Linear stability analysis of magnetohydrodynamic duct flows with perfectly conducting walls
Source: PLoS One. 2017 Oct 27;12(10):e0186944. doi: 10.1371/journal.pone.0186944 (PMC5659796; doi:10.1371/journal.pone.0186944)
Supplement: S1 File — (ZIP) [file pone.0186944.s001.zip › plosone_data/Fig5/HA=10/r=1.dat]

   0.0000000e+00   8.0000000e+00   1.0000000e+00
   2.0000000e+00   6.0000000e+00   1.6837260e+01
   4.0000000e+00   3.9000000e+00   3.9771095e+01
   6.0000000e+00   2.6000000e+00   6.2663612e+01
   8.0000000e+00   1.9000000e+00   7.9439795e+01
   1.0000000e+01   1.5000000e+00   9.0600286e+01
   1.1000000e+01   1.3000000e+00   9.4290813e+01
   1.2000000e+01   1.2000000e+00   9.7154008e+01
   1.3000000e+01   1.1000000e+00   9.9067747e+01
   1.4000000e+01   1.0000000e+00   1.0020047e+02
   1.5000000e+01   9.0000000e-01   1.0060186e+02
   1.6000000e+01   9.0000000e-01   1.0047033e+02
   1.7000000e+01   8.0000000e-01   1.0010767e+02
   1.8000000e+01   7.0000000e-01   9.8871703e+01
   1.9000000e+01   7.0000000e-01   9.7900617e+01
   2.0000000e+01   7.0000000e-01   9.5967201e+01
   2.4000000e+01   5.0000000e-01   8.9385267e+01
   2.8000000e+01   4.0000000e-01   8.1270189e+01
   3.2000000e+01   4.0000000e-01   7.2412099e+01
   3.6000000e+01   3.0000000e-01   6.4703753e+01
   4.0000000e+01   3.0000000e-01   5.6604479e+01
   4.4000000e+01   2.0000000e-01   4.9259539e+01
   4.8000000e+01   2.0000000e-01   4.3254028e+01
   5.2000000e+01   2.0000000e-01   3.7555702e+01
   5.6000000e+01   2.0000000e-01   3.2264688e+01
   6.0000000e+01   2.0000000e-01   2.7439100e+01
   6.4000000e+01   1.0000000e-01   2.3882893e+01
   6.8000000e+01   1.0000000e-01   2.0818954e+01
   7.2000000e+01   1.0000000e-01   1.8120168e+01
   7.6000000e+01   1.0000000e-01   1.5748902e+01
   8.0000000e+01   0.0000000e+00   1.3768837e+01
   8.4000000e+01   0.0000000e+00   1.2252202e+01
   8.8000000e+01   0.0000000e+00   1.0907412e+01
   9.2000000e+01   0.0000000e+00   9.7103624e+00
   9.6000000e+01   0.0000000e+00   8.6436204e+00
   1.0000000e+02   0.0000000e+00   7.6950303e+00
