# Supplementary material for: Linear stability analysis of magnetohydrodynamic duct flows with perfectly conducting walls
Source: PLoS One. 2017 Oct 27;12(10):e0186944. doi: 10.1371/journal.pone.0186944 (PMC5659796; doi:10.1371/journal.pone.0186944)
Supplement: S1 File — (ZIP) [file pone.0186944.s001.zip › plosone_data/Fig5/HA=10/r=3.dat]

   0.0000000e+00   8.0000000e+00   1.0000000e+00
   2.0000000e+00   5.0000000e+00   1.6450740e+01
   4.0000000e+00   3.6400000e+00   3.9233617e+01
   6.0000000e+00   2.4400000e+00   6.1578389e+01
   8.0000000e+00   1.8000000e+00   7.7973017e+01
   1.0000000e+01   1.4000000e+00   8.8782744e+01
   1.1000000e+01   1.3000000e+00   9.2415341e+01
   1.2000000e+01   1.2000000e+00   9.4954466e+01
   1.3000000e+01   1.0000000e+00   9.6688119e+01
   1.4000000e+01   1.0000000e+00   9.7787443e+01
   1.5000000e+01   9.0000000e-01   9.8308896e+01
   1.6000000e+01   8.0000000e-01   9.8168260e+01
   1.7000000e+01   8.0000000e-01   9.7372000e+01
   1.8000000e+01   7.0000000e-01   9.6627542e+01
   1.9000000e+01   7.0000000e-01   9.5056529e+01
   2.0000000e+01   6.0000000e-01   9.3712519e+01
   2.4000000e+01   5.0000000e-01   8.5584796e+01
   2.8000000e+01   4.0000000e-01   7.7189669e+01
   3.2000000e+01   3.0000000e-01   6.8741332e+01
   3.6000000e+01   3.0000000e-01   6.0035410e+01
   4.0000000e+01   2.0000000e-01   5.3120691e+01
   4.4000000e+01   2.0000000e-01   4.6275105e+01
   4.8000000e+01   1.0000000e-01   4.0174864e+01
   5.2000000e+01   1.0000000e-01   3.5165840e+01
   5.6000000e+01   1.0000000e-01   3.0596748e+01
   6.0000000e+01   0.0000000e+00   2.6596353e+01
   6.4000000e+01   0.0000000e+00   2.3197981e+01
   6.8000000e+01   0.0000000e+00   2.0202127e+01
   7.2000000e+01   0.0000000e+00   1.7580741e+01
   7.6000000e+01   0.0000000e+00   1.5306125e+01
   8.0000000e+01   0.0000000e+00   1.3355517e+01
   8.4000000e+01   0.0000000e+00   1.1714830e+01
   8.8000000e+01   0.0000000e+00   1.0373613e+01
   9.2000000e+01   0.0000000e+00   9.2972588e+00
   9.6000000e+01   0.0000000e+00   8.4151681e+00
   1.0000000e+02   0.0000000e+00   7.6621521e+00
