# Supplementary material for: Linear stability analysis of magnetohydrodynamic duct flows with perfectly conducting walls
Source: PLoS One. 2017 Oct 27;12(10):e0186944. doi: 10.1371/journal.pone.0186944 (PMC5659796; doi:10.1371/journal.pone.0186944)
Supplement: S1 File — (ZIP) [file pone.0186944.s001.zip › plosone_data/Fig5/HA=10/r=5.dat]

   0.0000000e+00   8.0000000e+00   1.0000000e+00
   2.0000000e+00   6.0000000e+00   1.6858150e+01
   4.0000000e+00   3.6000000e+00   3.9003066e+01
   6.0000000e+00   2.4000000e+00   6.1226570e+01
   8.0000000e+00   1.8000000e+00   7.7579036e+01
   1.0000000e+01   1.4000000e+00   8.8365745e+01
   1.1000000e+01   1.3000000e+00   9.1963190e+01
   1.2000000e+01   1.1000000e+00   9.4518982e+01
   1.3000000e+01   1.0000000e+00   9.6307447e+01
   1.4000000e+01   1.0000000e+00   9.7335117e+01
   1.5000000e+01   9.0000000e-01   9.7890137e+01
   1.6000000e+01   8.0000000e-01   9.7797785e+01
   1.7000000e+01   8.0000000e-01   9.6952009e+01
   1.8000000e+01   7.0000000e-01   9.6276352e+01
   1.9000000e+01   7.0000000e-01   9.4666952e+01
   2.0000000e+01   6.0000000e-01   9.2765550e+01
   2.4000000e+01   5.0000000e-01   8.5313066e+01
   2.8000000e+01   4.0000000e-01   7.6984177e+01
   3.2000000e+01   3.0000000e-01   6.8613369e+01
   3.6000000e+01   3.0000000e-01   5.9891840e+01
   4.0000000e+01   2.0000000e-01   5.3050362e+01
   4.4000000e+01   2.0000000e-01   4.6199595e+01
   4.8000000e+01   1.0000000e-01   4.0140212e+01
   5.2000000e+01   1.0000000e-01   3.5128123e+01
   5.6000000e+01   1.0000000e-01   3.0556832e+01
   6.0000000e+01   0.0000000e+00   2.6558855e+01
   6.4000000e+01   0.0000000e+00   2.3156480e+01
   6.8000000e+01   0.0000000e+00   2.0156181e+01
   7.2000000e+01   0.0000000e+00   1.7529351e+01
   7.6000000e+01   0.0000000e+00   1.5247622e+01
   8.0000000e+01   0.0000000e+00   1.3287464e+01
   8.4000000e+01   0.0000000e+00   1.1635005e+01
   8.8000000e+01   0.0000000e+00   1.0284219e+01
   9.2000000e+01   0.0000000e+00   9.2077423e+00
   9.6000000e+01   0.0000000e+00   8.3329152e+00
   1.0000000e+02   0.0000000e+00   7.5877895e+00
