# Supplementary material for: Linear stability analysis of magnetohydrodynamic duct flows with perfectly conducting walls
Source: PLoS One. 2017 Oct 27;12(10):e0186944. doi: 10.1371/journal.pone.0186944 (PMC5659796; doi:10.1371/journal.pone.0186944)
Supplement: S1 File — (ZIP) [file pone.0186944.s001.zip › plosone_data/Fig5/HA=10/r=9.dat]

   0.0000000e+00   8.0000000e+00   1.0000000e+00
   2.0000000e+00   6.0000000e+00   1.6797855e+01
   4.0000000e+00   3.6000000e+00   3.8939878e+01
   6.0000000e+00   2.4000000e+00   6.1109876e+01
   8.0000000e+00   1.8000000e+00   7.7411469e+01
   1.0000000e+01   1.4000000e+00   8.8174595e+01
   1.1000000e+01   1.3000000e+00   9.1748714e+01
   1.2000000e+01   1.1000000e+00   9.4340006e+01
   1.3000000e+01   1.0000000e+00   9.6132060e+01
   1.4000000e+01   1.0000000e+00   9.7112048e+01
   1.5000000e+01   9.0000000e-01   9.7686925e+01
   1.6000000e+01   8.0000000e-01   9.7625967e+01
   1.7000000e+01   8.0000000e-01   9.6744266e+01
   1.8000000e+01   7.0000000e-01   9.6115357e+01
   1.9000000e+01   7.0000000e-01   9.4476589e+01
   2.0000000e+01   6.0000000e-01   9.2635467e+01
   2.4000000e+01   5.0000000e-01   8.5197284e+01
   2.8000000e+01   4.0000000e-01   7.6909192e+01
   3.2000000e+01   3.0000000e-01   6.8589091e+01
   3.6000000e+01   2.0000000e-01   5.9900859e+01
   4.0000000e+01   2.0000000e-01   5.3053366e+01
   4.4000000e+01   2.0000000e-01   4.6190351e+01
   4.8000000e+01   1.0000000e-01   4.0156654e+01
   5.2000000e+01   1.0000000e-01   3.5137178e+01
   5.6000000e+01   1.0000000e-01   3.0559465e+01
   6.0000000e+01   1.0000000e-01   2.6441788e+01
   6.4000000e+01   1.0000000e-01   2.2778850e+01
   6.8000000e+01   1.0000000e-01   1.9551343e+01
   7.2000000e+01   1.0000000e-01   1.6733128e+01
   7.6000000e+01   1.0000000e-01   1.4298198e+01
   8.0000000e+01   1.0000000e-01   1.2233228e+01
   8.4000000e+01   1.0000000e-01   1.0564314e+01
   8.8000000e+01   1.0000000e-01   9.3397981e+00
   9.2000000e+01   1.0000000e-01   8.4175176e+00
   9.6000000e+01   1.0000000e-01   7.6400045e+00
   1.0000000e+02   1.0000000e-01   6.9512485e+00
