# Supplementary material for: Linear stability analysis of magnetohydrodynamic duct flows with perfectly conducting walls
Source: PLoS One. 2017 Oct 27;12(10):e0186944. doi: 10.1371/journal.pone.0186944 (PMC5659796; doi:10.1371/journal.pone.0186944)
Supplement: S1 File — (ZIP) [file pone.0186944.s001.zip › plosone_data/Fig5/HA=20/r=1.dat]

   0.0000000e+00   8.0000000e+00   1.0000000e+00
   2.0000000e+00   6.0000000e+00   1.6393338e+01
   3.0000000e+00   4.7000000e+00   2.6424211e+01
   4.0000000e+00   3.6400000e+00   3.2959904e+01
   5.0000000e+00   2.9000000e+00   3.6594077e+01
   6.0000000e+00   2.4400000e+00   3.7918197e+01
   7.0000000e+00   2.1000000e+00   3.7596647e+01
   8.0000000e+00   1.8000000e+00   3.6207435e+01
   9.0000000e+00   1.6000000e+00   3.4170848e+01
   1.0000000e+01   1.4000000e+00   3.1791040e+01
   1.1000000e+01   1.3000000e+00   2.9236798e+01
   1.4000000e+01   9.0000000e-01   2.1941291e+01
   1.5000000e+01   9.0000000e-01   1.9764712e+01
   1.6000000e+01   8.0000000e-01   1.7825219e+01
   1.7000000e+01   7.0000000e-01   1.6021193e+01
   1.8000000e+01   7.0000000e-01   1.4362434e+01
   1.9000000e+01   6.0000000e-01   1.2933458e+01
   2.0000000e+01   6.0000000e-01   1.1586758e+01
   2.2000000e+01   5.0000000e-01   9.4085909e+00
   2.4000000e+01   3.5000000e+00   1.0357678e+01
   2.8000000e+01   3.3000000e+00   1.0868583e+01
   3.2000000e+01   3.2000000e+00   1.1028169e+01
   3.6000000e+01   3.2000000e+00   1.0966961e+01
   4.0000000e+01   3.1000000e+00   1.0828841e+01
   4.4000000e+01   3.1000000e+00   1.0659527e+01
   4.8000000e+01   3.0000000e+00   1.0516097e+01
   5.2000000e+01   3.0000000e+00   1.0447484e+01
   5.6000000e+01   3.0000000e+00   1.0408892e+01
   6.0000000e+01   3.0000000e+00   1.0387213e+01
   6.4000000e+01   3.0000000e+00   1.0369646e+01
   6.8000000e+01   3.0000000e+00   1.0348301e+01
   7.2000000e+01   3.0000000e+00   1.0320558e+01
   7.6000000e+01   2.9000000e+00   1.0312438e+01
   8.0000000e+01   2.9000000e+00   1.0313158e+01
