# Supplementary material for: Linear stability analysis of magnetohydrodynamic duct flows with perfectly conducting walls
Source: PLoS One. 2017 Oct 27;12(10):e0186944. doi: 10.1371/journal.pone.0186944 (PMC5659796; doi:10.1371/journal.pone.0186944)
Supplement: S1 File — (ZIP) [file pone.0186944.s001.zip › plosone_data/Fig5/HA=20/r=3.dat]

   0.0000000e+00   8.0000000e+00   1.0000000e+00
   2.0000000e+00   6.0000000e+00   1.7506305e+01
   3.0000000e+00   4.8000000e+00   2.7005805e+01
   4.0000000e+00   3.7000000e+00   3.3437195e+01
   5.0000000e+00   3.0000000e+00   3.6981170e+01
   6.0000000e+00   2.4000000e+00   3.8236815e+01
   7.0000000e+00   2.1000000e+00   3.7895993e+01
   8.0000000e+00   1.8000000e+00   3.6488191e+01
   9.0000000e+00   1.6000000e+00   3.4425791e+01
   1.0000000e+01   1.4000000e+00   3.2038443e+01
   1.1000000e+01   1.2000000e+00   2.9460657e+01
   1.2000000e+01   1.1000000e+00   2.6941801e+01
   1.4000000e+01   9.0000000e-01   2.2134756e+01
   1.6000000e+01   8.0000000e-01   1.7948561e+01
   1.8000000e+01   6.0000000e-01   1.4441440e+01
   2.0000000e+01   5.0000000e-01   1.1640169e+01
   2.2000000e+01   5.0000000e-01   9.4170103e+00
   2.4000000e+01   4.0000000e-01   7.7003494e+00
   2.6000000e+01   2.0000000e-01   6.4321088e+00
   2.8000000e+01   2.5000000e+00   5.7329847e+00
   3.0000000e+01   2.7000000e+00   5.7655383e+00
   3.5000000e+01   2.6000000e+00   5.0459495e+00
   4.0000000e+01   2.4000000e+00   4.2930229e+00
   4.5000000e+01   2.3000000e+00   3.5929780e+00
   5.0000000e+01   2.3000000e+00   2.9907830e+00
   5.5000000e+01   2.2000000e+00   2.5006048e+00
   6.0000000e+01   2.2000000e+00   2.1079698e+00
   6.5000000e+01   2.2000000e+00   1.7912595e+00
   7.0000000e+01   2.2000000e+00   1.5301026e+00
   7.5000000e+01   2.1000000e+00   1.3094583e+00
   8.0000000e+01   2.0000000e+00   1.1010033e+00
