# Supplementary material for: Linear stability analysis of magnetohydrodynamic duct flows with perfectly conducting walls
Source: PLoS One. 2017 Oct 27;12(10):e0186944. doi: 10.1371/journal.pone.0186944 (PMC5659796; doi:10.1371/journal.pone.0186944)
Supplement: S1 File — (ZIP) [file pone.0186944.s001.zip › plosone_data/Fig5/HA=20/r=5.dat]

   0.0000000e+00   8.0000000e+00   1.0000000e+00
   2.0000000e+00   6.0000000e+00   1.7328076e+01
   3.0000000e+00   4.8000000e+00   2.6823625e+01
   4.0000000e+00   3.7000000e+00   3.3299729e+01
   5.0000000e+00   2.9000000e+00   3.6873713e+01
   6.0000000e+00   2.4000000e+00   3.8143294e+01
   7.0000000e+00   2.1000000e+00   3.7804808e+01
   8.0000000e+00   1.8000000e+00   3.6405008e+01
   9.0000000e+00   1.6000000e+00   3.4346744e+01
   1.0000000e+01   1.4000000e+00   3.1968214e+01
   1.1000000e+01   1.2000000e+00   2.9403557e+01
   1.2000000e+01   1.1000000e+00   2.6891720e+01
   1.4000000e+01   9.0000000e-01   2.2098076e+01
   1.6000000e+01   8.0000000e-01   1.7916375e+01
   1.8000000e+01   6.0000000e-01   1.4424974e+01
   2.0000000e+01   5.0000000e-01   1.1627557e+01
   2.2000000e+01   5.0000000e-01   9.4018898e+00
   2.4000000e+01   4.0000000e-01   7.6873696e+00
   2.6000000e+01   2.0000000e-01   6.4234451e+00
   2.8000000e+01   2.5000000e+00   5.7100374e+00
   3.0000000e+01   2.7000000e+00   5.6728876e+00
   3.5000000e+01   2.5000000e+00   4.9729360e+00
   4.0000000e+01   2.4000000e+00   4.2370096e+00
   4.5000000e+01   2.3000000e+00   3.5494534e+00
   5.0000000e+01   2.3000000e+00   2.9535264e+00
   5.5000000e+01   2.2000000e+00   2.4724876e+00
   6.0000000e+01   2.2000000e+00   2.0840723e+00
   6.5000000e+01   2.2000000e+00   1.7708752e+00
   7.0000000e+01   2.2000000e+00   1.5126637e+00
   7.5000000e+01   2.1000000e+00   1.2964486e+00
   8.0000000e+01   2.1000000e+00   1.1143564e+00
