# Supplementary material for: Linear stability analysis of magnetohydrodynamic duct flows with perfectly conducting walls
Source: PLoS One. 2017 Oct 27;12(10):e0186944. doi: 10.1371/journal.pone.0186944 (PMC5659796; doi:10.1371/journal.pone.0186944)
Supplement: S1 File — (ZIP) [file pone.0186944.s001.zip › plosone_data/Fig5/HA=20/r=9.dat]

   0.0000000e+00   8.0000000e+00   1.0000000e+00
   2.0000000e+00   6.0000000e+00   1.7766562e+01
   3.0000000e+00   5.0000000e+00   2.7773961e+01
   4.0000000e+00   3.8000000e+00   3.4310177e+01
   5.0000000e+00   3.0000000e+00   3.7822734e+01
   6.0000000e+00   2.5000000e+00   3.8998508e+01
   7.0000000e+00   2.1000000e+00   3.8538903e+01
   8.0000000e+00   1.8000000e+00   3.7029832e+01
   9.0000000e+00   1.6000000e+00   3.4901521e+01
   1.0000000e+01   1.4000000e+00   3.2440947e+01
   1.1000000e+01   1.3000000e+00   2.9804114e+01
   1.1333333e+01   1.2000000e+00   2.8982825e+01
   1.2666667e+01   1.1000000e+00   2.5526093e+01
   1.4000000e+01   9.0000000e-01   2.2379294e+01
   1.5333333e+01   8.0000000e-01   1.9488806e+01
   1.6666667e+01   7.0000000e-01   1.6901431e+01
   1.8000000e+01   6.0000000e-01   1.4606074e+01
   1.9333333e+01   6.0000000e-01   1.2681818e+01
   2.0666667e+01   5.0000000e-01   1.0997800e+01
   2.2000000e+01   5.0000000e-01   9.5231520e+00
   2.3333333e+01   4.0000000e-01   8.3378618e+00
   2.4666667e+01   3.0000000e-01   7.3163282e+00
   2.6000000e+01   2.0000000e-01   6.4955989e+00
   2.8666667e+01   2.5000000e+00   5.6882306e+00
   3.0000000e+01   2.5000000e+00   5.5851917e+00
   3.5000000e+01   2.5000000e+00   4.9917580e+00
   4.0000000e+01   2.5000000e+00   4.2321299e+00
   4.5000000e+01   2.3000000e+00   3.5619043e+00
   5.0000000e+01   2.3000000e+00   2.9625978e+00
   5.5000000e+01   2.3000000e+00   2.4653807e+00
   6.0000000e+01   2.1000000e+00   2.0703889e+00
   6.5000000e+01   2.1000000e+00   1.7617691e+00
   7.0000000e+01   2.1000000e+00   1.5086883e+00
   7.5000000e+01   2.1000000e+00   1.2957495e+00
   8.0000000e+01   2.1000000e+00   1.1129227e+00
