# Supplementary material for: Linear stability analysis of magnetohydrodynamic duct flows with perfectly conducting walls
Source: PLoS One. 2017 Oct 27;12(10):e0186944. doi: 10.1371/journal.pone.0186944 (PMC5659796; doi:10.1371/journal.pone.0186944)
Supplement: S1 File — (ZIP) [file pone.0186944.s001.zip › plosone_data/Fig5/HA=30/r=1.dat]

   0.0000000e+00   8.0000000e+00   1.0000000e+00
   2.0000000e+00   6.0000000e+00   1.4632628e+01
   3.0000000e+00   4.9000000e+00   1.9125818e+01
   4.0000000e+00   3.8000000e+00   1.9932781e+01
   5.0000000e+00   3.1000000e+00   1.8609106e+01
   6.0000000e+00   2.5000000e+00   1.6340518e+01
   7.0000000e+00   2.1000000e+00   1.3859779e+01
   8.0000000e+00   1.8000000e+00   1.1536496e+01
   9.0000000e+00   1.6000000e+00   9.5120801e+00
   1.0000000e+01   1.4000000e+00   7.8171864e+00
   1.1000000e+01   1.2000000e+00   6.4485934e+00
   1.2000000e+01   1.0000000e+00   5.3581278e+00
   1.4000000e+01   4.1000000e+00   5.4663599e+00
   1.6000000e+01   3.9000000e+00   5.6300527e+00
   1.8000000e+01   3.7000000e+00   5.6396113e+00
   2.0000000e+01   3.6000000e+00   5.5207270e+00
   2.2000000e+01   3.5000000e+00   5.3006732e+00
   2.4000000e+01   3.5000000e+00   4.9734806e+00
   2.6000000e+01   3.4000000e+00   4.6557895e+00
   2.8000000e+01   3.4000000e+00   4.2630615e+00
   3.0000000e+01   3.3000000e+00   3.9600502e+00
   3.2000000e+01   3.1000000e+00   3.6958147e+00
   3.4000000e+01   3.1000000e+00   3.3961102e+00
   3.6000000e+01   3.0000000e+00   3.1266326e+00
   3.8000000e+01   3.0000000e+00   2.8931975e+00
   4.0000000e+01   3.0000000e+00   2.6877004e+00
   4.2000000e+01   3.0000000e+00   2.5067119e+00
   4.4000000e+01   3.0000000e+00   2.3455559e+00
   4.6000000e+01   3.0000000e+00   2.1995277e+00
   4.8000000e+01   3.0000000e+00   2.0646804e+00
   5.0000000e+01   3.0000000e+00   1.9382032e+00
