# Supplementary material for: Linear stability analysis of magnetohydrodynamic duct flows with perfectly conducting walls
Source: PLoS One. 2017 Oct 27;12(10):e0186944. doi: 10.1371/journal.pone.0186944 (PMC5659796; doi:10.1371/journal.pone.0186944)
Supplement: S1 File — (ZIP) [file pone.0186944.s001.zip › plosone_data/Fig5/HA=30/r=3.dat]

   0.0000000e+00   8.0000000e+00   1.0000000e+00
   2.0000000e+00   6.0000000e+00   1.4427093e+01
   3.0000000e+00   4.8000000e+00   1.8778365e+01
   4.0000000e+00   3.7000000e+00   1.9583773e+01
   5.0000000e+00   3.0000000e+00   1.8311183e+01
   6.0000000e+00   2.5000000e+00   1.6109056e+01
   7.0000000e+00   2.1000000e+00   1.3683319e+01
   8.0000000e+00   1.8000000e+00   1.1399875e+01
   9.0000000e+00   1.6000000e+00   9.3976601e+00
   1.0000000e+01   1.3000000e+00   7.7335463e+00
   1.1000000e+01   1.2000000e+00   6.3757233e+00
   1.2000000e+01   1.0000000e+00   5.2995209e+00
   1.4000000e+01   4.2000000e+00   4.7066913e+00
   1.6000000e+01   3.9000000e+00   4.7190171e+00
   1.8000000e+01   3.7000000e+00   4.6101974e+00
   2.0000000e+01   3.6000000e+00   4.4134258e+00
   2.2000000e+01   3.4000000e+00   4.1538634e+00
   2.4000000e+01   3.3000000e+00   3.8614237e+00
   2.6000000e+01   3.2000000e+00   3.5539897e+00
   2.8000000e+01   3.1000000e+00   3.2470753e+00
   3.0000000e+01   3.1000000e+00   2.9530781e+00
   3.2000000e+01   3.0000000e+00   2.6806504e+00
   3.4000000e+01   3.0000000e+00   2.4300148e+00
   3.6000000e+01   2.9000000e+00   2.2043520e+00
   3.8000000e+01   2.9000000e+00   2.0069727e+00
   4.0000000e+01   2.9000000e+00   1.8323874e+00
   4.2000000e+01   2.9000000e+00   1.6785114e+00
   4.4000000e+01   2.9000000e+00   1.5423760e+00
   4.6000000e+01   2.9000000e+00   1.4208044e+00
   4.8000000e+01   2.9000000e+00   1.3109203e+00
   5.0000000e+01   2.9000000e+00   1.2104128e+00
