# Supplementary material for: Linear stability analysis of magnetohydrodynamic duct flows with perfectly conducting walls
Source: PLoS One. 2017 Oct 27;12(10):e0186944. doi: 10.1371/journal.pone.0186944 (PMC5659796; doi:10.1371/journal.pone.0186944)
Supplement: S1 File — (ZIP) [file pone.0186944.s001.zip › plosone_data/Fig5/HA=30/r=5.dat]

   0.0000000e+00   8.0000000e+00   1.0000000e+00
   2.0000000e+00   6.0000000e+00   1.4384322e+01
   3.0000000e+00   4.8000000e+00   1.8698430e+01
   4.0000000e+00   3.7000000e+00   1.9498889e+01
   5.0000000e+00   3.0000000e+00   1.8231992e+01
   6.0000000e+00   2.5000000e+00   1.6041218e+01
   7.0000000e+00   2.1000000e+00   1.3629624e+01
   8.0000000e+00   1.8000000e+00   1.1357920e+01
   9.0000000e+00   1.5000000e+00   9.3642904e+00
   1.0000000e+01   1.3000000e+00   7.7115447e+00
   1.1000000e+01   1.1000000e+00   6.3590468e+00
   1.2000000e+01   1.0000000e+00   5.2848367e+00
   1.4000000e+01   4.2000000e+00   4.6789354e+00
   1.6000000e+01   3.9000000e+00   4.6881800e+00
   1.8000000e+01   3.7000000e+00   4.5763732e+00
   2.0000000e+01   3.6000000e+00   4.3762723e+00
   2.2000000e+01   3.4000000e+00   4.1180086e+00
   2.4000000e+01   3.3000000e+00   3.8260523e+00
   2.6000000e+01   3.2000000e+00   3.5205038e+00
   2.8000000e+01   3.1000000e+00   3.2164334e+00
   3.0000000e+01   3.1000000e+00   2.9245232e+00
   3.2000000e+01   3.0000000e+00   2.6559623e+00
   3.4000000e+01   3.0000000e+00   2.4084583e+00
   3.6000000e+01   2.9000000e+00   2.1864311e+00
   3.8000000e+01   2.9000000e+00   1.9921156e+00
   4.0000000e+01   2.9000000e+00   1.8204135e+00
   4.2000000e+01   2.9000000e+00   1.6691071e+00
   4.4000000e+01   2.9000000e+00   1.5351612e+00
   4.6000000e+01   2.9000000e+00   1.4153897e+00
   4.8000000e+01   2.9000000e+00   1.3069491e+00
   5.0000000e+01   2.9000000e+00   1.2075852e+00
