# Supplementary material for: Linear stability analysis of magnetohydrodynamic duct flows with perfectly conducting walls
Source: PLoS One. 2017 Oct 27;12(10):e0186944. doi: 10.1371/journal.pone.0186944 (PMC5659796; doi:10.1371/journal.pone.0186944)
Supplement: S1 File — (ZIP) [file pone.0186944.s001.zip › plosone_data/Fig5/HA=30/r=9.dat]

   0.0000000e+00   8.0000000e+00   1.0000000e+00
   2.0000000e+00   6.0000000e+00   1.4413107e+01
   3.0000000e+00   4.8000000e+00   1.8749985e+01
   4.0000000e+00   3.7000000e+00   1.9546793e+01
   5.0000000e+00   3.0000000e+00   1.8275770e+01
   6.0000000e+00   2.5000000e+00   1.6080759e+01
   7.0000000e+00   2.1000000e+00   1.3665304e+01
   8.0000000e+00   1.8000000e+00   1.1390169e+01
   9.0000000e+00   1.5000000e+00   9.3937366e+00
   1.0000000e+01   1.3000000e+00   7.7378310e+00
   1.1000000e+01   1.1000000e+00   6.3824947e+00
   1.2000000e+01   1.0000000e+00   5.3051588e+00
   1.4000000e+01   4.2000000e+00   4.6733194e+00
   1.6000000e+01   3.9000000e+00   4.6818264e+00
   1.8000000e+01   3.7000000e+00   4.5693967e+00
   2.0000000e+01   3.6000000e+00   4.3685804e+00
   2.2000000e+01   3.4000000e+00   4.1104325e+00
   2.4000000e+01   3.3000000e+00   3.8185198e+00
   2.6000000e+01   3.2000000e+00   3.5132331e+00
   2.8000000e+01   3.1000000e+00   3.2095941e+00
   3.0000000e+01   3.1000000e+00   2.9179945e+00
   3.2000000e+01   3.0000000e+00   2.6500395e+00
   3.4000000e+01   3.0000000e+00   2.4029837e+00
   3.6000000e+01   3.0000000e+00   2.1799053e+00
   3.8000000e+01   3.0000000e+00   1.9821558e+00
   4.2000000e+01   2.9000000e+00   1.6534571e+00
   4.4000000e+01   2.9000000e+00   1.5234612e+00
   4.6000000e+01   2.9000000e+00   1.4124897e+00
   4.8000000e+01   2.9000000e+00   1.3234491e+00
   5.0000000e+01   2.9000000e+00   1.2234852e+00
