# Supplementary material for: Linear stability analysis of magnetohydrodynamic duct flows with perfectly conducting walls
Source: PLoS One. 2017 Oct 27;12(10):e0186944. doi: 10.1371/journal.pone.0186944 (PMC5659796; doi:10.1371/journal.pone.0186944)
Supplement: S1 File — (ZIP) [file pone.0186944.s001.zip › plosone_data/Fig6/HA=10/r=1.dat]

   0.0000000e+00   8.0000000e+00   1.0000000e+00
   2.0000000e+00   6.0000000e+00   2.5708746e+01
   4.0000000e+00   4.1000000e+00   6.0666133e+01
   6.0000000e+00   2.8000000e+00   1.0429248e+02
   8.0000000e+00   2.0000000e+00   1.4361047e+02
   1.0000000e+01   1.6000000e+00   1.7694789e+02
   1.2000000e+01   1.3000000e+00   2.0412617e+02
   1.4000000e+01   1.1000000e+00   2.2558924e+02
   1.5000000e+01   1.0000000e+00   2.3450386e+02
   1.6000000e+01   9.0000000e-01   2.4203715e+02
   1.7000000e+01   9.0000000e-01   2.4822136e+02
   1.8000000e+01   8.0000000e-01   2.5435677e+02
   1.9000000e+01   8.0000000e-01   2.5800068e+02
   2.0000000e+01   7.0000000e-01   2.6279346e+02
   2.1000000e+01   7.0000000e-01   2.6517408e+02
   2.2000000e+01   6.0000000e-01   2.6762009e+02
   2.3000000e+01   6.0000000e-01   2.6970708e+02
   2.4000000e+01   6.0000000e-01   2.6983831e+02
   2.5000000e+01   5.0000000e-01   2.7013056e+02
   2.6000000e+01   5.0000000e-01   2.7101420e+02
   2.7000000e+01   5.0000000e-01   2.7047751e+02
   2.8000000e+01   5.0000000e-01   2.6855247e+02
   3.2000000e+01   4.0000000e-01   2.6300905e+02
   3.6000000e+01   3.0000000e-01   2.5181099e+02
   4.0000000e+01   3.0000000e-01   2.4279975e+02
   4.4000000e+01   3.0000000e-01   2.2753819e+02
   4.8000000e+01   2.0000000e-01   2.1380355e+02
   5.2000000e+01   2.0000000e-01   2.0236486e+02
   5.6000000e+01   2.0000000e-01   1.8912262e+02
   6.0000000e+01   2.0000000e-01   1.7462749e+02
   6.4000000e+01   2.0000000e-01   1.5937582e+02
   6.8000000e+01   1.0000000e-01   1.4483207e+02
   7.2000000e+01   1.0000000e-01   1.3503912e+02
   7.6000000e+01   1.0000000e-01   1.2545884e+02
   8.0000000e+01   1.0000000e-01   1.1618036e+02
   8.4000000e+01   1.0000000e-01   1.0726631e+02
   8.8000000e+01   1.0000000e-01   9.8758745e+01
   9.2000000e+01   1.0000000e-01   9.0683990e+01
   9.6000000e+01   1.0000000e-01   8.3056592e+01
   1.0000000e+02   1.0000000e-01   7.5882198e+01
