# Supplementary material for: Linear stability analysis of magnetohydrodynamic duct flows with perfectly conducting walls
Source: PLoS One. 2017 Oct 27;12(10):e0186944. doi: 10.1371/journal.pone.0186944 (PMC5659796; doi:10.1371/journal.pone.0186944)
Supplement: S1 File — (ZIP) [file pone.0186944.s001.zip › plosone_data/Fig6/HA=10/r=3.dat]

   0.0000000e+00   8.0000000e+00   1.0000000e+00
   2.0000000e+00   6.0000000e+00   2.7917710e+01
   4.0000000e+00   4.7000000e+00   6.6353997e+01
   6.0000000e+00   3.0000000e+00   1.1219312e+02
   8.0000000e+00   2.1000000e+00   1.5256945e+02
   1.0000000e+01   1.6000000e+00   1.8615186e+02
   1.2000000e+01   1.3000000e+00   2.1334402e+02
   1.4000000e+01   1.1000000e+00   2.3459159e+02
   1.5000000e+01   1.0000000e+00   2.4321277e+02
   1.6000000e+01   9.0000000e-01   2.5042628e+02
   1.7000000e+01   9.0000000e-01   2.5650221e+02
   1.8000000e+01   8.0000000e-01   2.6227334e+02
   1.9000000e+01   7.0000000e-01   2.6560046e+02
   2.0000000e+01   7.0000000e-01   2.7014100e+02
   2.1000000e+01   7.0000000e-01   2.7207350e+02
   2.2000000e+01   6.0000000e-01   2.7450972e+02
   2.3000000e+01   6.0000000e-01   2.7610512e+02
   2.4000000e+01   6.0000000e-01   2.7567086e+02
   2.5000000e+01   5.0000000e-01   2.7633637e+02
   2.6000000e+01   5.0000000e-01   2.7669857e+02
   2.7000000e+01   5.0000000e-01   2.7558736e+02
   2.8000000e+01   5.0000000e-01   2.7304806e+02
   3.2000000e+01   4.0000000e-01   2.6433464e+02
   3.6000000e+01   3.0000000e-01   2.5304740e+02
   4.0000000e+01   3.0000000e-01   2.3997518e+02
   4.4000000e+01   2.0000000e-01   2.2356833e+02
   4.8000000e+01   2.0000000e-01   2.1179052e+02
   5.2000000e+01   2.0000000e-01   1.9744017e+02
   5.6000000e+01   2.0000000e-01   1.8132079e+02
   6.0000000e+01   1.0000000e-01   1.6628638e+02
   6.4000000e+01   1.0000000e-01   1.5544939e+02
   6.8000000e+01   1.0000000e-01   1.4452780e+02
   7.2000000e+01   1.0000000e-01   1.3371040e+02
   7.6000000e+01   1.0000000e-01   1.2314356e+02
   8.0000000e+01   1.0000000e-01   1.1293817e+02
   8.4000000e+01   1.0000000e-01   1.0317577e+02
   8.8000000e+01   0.0000000e+00   9.4729819e+01
   9.2000000e+01   0.0000000e+00   8.7473678e+01
   9.6000000e+01   0.0000000e+00   8.0676439e+01
   1.0000000e+02   0.0000000e+00   7.4331785e+01
