# Supplementary material for: Linear stability analysis of magnetohydrodynamic duct flows with perfectly conducting walls
Source: PLoS One. 2017 Oct 27;12(10):e0186944. doi: 10.1371/journal.pone.0186944 (PMC5659796; doi:10.1371/journal.pone.0186944)
Supplement: S1 File — (ZIP) [file pone.0186944.s001.zip › plosone_data/Fig6/HA=10/r=5.dat]

   0.0000000e+00   8.0000000e+00   1.0000000e+00
   2.0000000e+00   6.0000000e+00   2.7868003e+01
   4.0000000e+00   4.9000000e+00   6.7426322e+01
   6.0000000e+00   3.1000000e+00   1.1361635e+02
   8.0000000e+00   2.2000000e+00   1.5389375e+02
   1.0000000e+01   1.7000000e+00   1.8720185e+02
   1.2000000e+01   1.3000000e+00   2.1396359e+02
   1.4000000e+01   1.1000000e+00   2.3506398e+02
   1.5000000e+01   1.0000000e+00   2.4355664e+02
   1.6000000e+01   9.0000000e-01   2.5063011e+02
   1.7000000e+01   9.0000000e-01   2.5681410e+02
   1.8000000e+01   8.0000000e-01   2.6241135e+02
   1.9000000e+01   8.0000000e-01   2.6581102e+02
   2.0000000e+01   7.0000000e-01   2.7018315e+02
   2.1000000e+01   7.0000000e-01   2.7216057e+02
   2.2000000e+01   6.0000000e-01   2.7446518e+02
   2.3000000e+01   6.0000000e-01   2.7607706e+02
   2.4000000e+01   6.0000000e-01   2.7566510e+02
   2.5000000e+01   5.0000000e-01   2.7625139e+02
   2.6000000e+01   5.0000000e-01   2.7661276e+02
   2.7000000e+01   5.0000000e-01   2.7550385e+02
   2.8000000e+01   5.0000000e-01   2.7297029e+02
   3.2000000e+01   4.0000000e-01   2.6426168e+02
   3.6000000e+01   3.0000000e-01   2.5302843e+02
   4.0000000e+01   3.0000000e-01   2.3992532e+02
   4.4000000e+01   2.0000000e-01   2.2364625e+02
   4.8000000e+01   2.0000000e-01   2.1184100e+02
   5.2000000e+01   2.0000000e-01   1.9746574e+02
   5.6000000e+01   2.0000000e-01   1.8132517e+02
   6.0000000e+01   1.0000000e-01   1.6642093e+02
   6.4000000e+01   1.0000000e-01   1.5556902e+02
   6.8000000e+01   1.0000000e-01   1.4463325e+02
   7.2000000e+01   1.0000000e-01   1.3380251e+02
   7.6000000e+01   1.0000000e-01   1.2322324e+02
   8.0000000e+01   1.0000000e-01   1.1300636e+02
   8.4000000e+01   1.0000000e-01   1.0323340e+02
   8.8000000e+01   0.0000000e+00   9.4815200e+01
   9.2000000e+01   0.0000000e+00   8.7550607e+01
   9.6000000e+01   0.0000000e+00   8.0745299e+01
   1.0000000e+02   0.0000000e+00   7.4392910e+01
