# Supplementary material for: Linear stability analysis of magnetohydrodynamic duct flows with perfectly conducting walls
Source: PLoS One. 2017 Oct 27;12(10):e0186944. doi: 10.1371/journal.pone.0186944 (PMC5659796; doi:10.1371/journal.pone.0186944)
Supplement: S1 File — (ZIP) [file pone.0186944.s001.zip › plosone_data/Fig6/HA=10/r=9.dat]

   0.0000000e+00   8.0000000e+00   1.0000000e+00
   2.0000000e+00   6.0000000e+00   2.7795075e+01
   4.0000000e+00   4.5000000e+00   6.4722626e+01
   6.0000000e+00   2.9000000e+00   1.0985165e+02
   8.0000000e+00   2.1000000e+00   1.4988748e+02
   1.0000000e+01   1.6000000e+00   1.8331790e+02
   1.2000000e+01   1.3000000e+00   2.1033966e+02
   1.4000000e+01   1.1000000e+00   2.3143576e+02
   1.5000000e+01   1.0000000e+00   2.4011715e+02
   1.6000000e+01   9.0000000e-01   2.4747041e+02
   1.7000000e+01   9.0000000e-01   2.5317801e+02
   1.8000000e+01   8.0000000e-01   2.5921544e+02
   1.9000000e+01   7.0000000e-01   2.6286218e+02
   2.0000000e+01   7.0000000e-01   2.6715387e+02
   2.1000000e+01   7.0000000e-01   2.6885023e+02
   2.2000000e+01   6.0000000e-01   2.7173720e+02
   2.3000000e+01   6.0000000e-01   2.7314948e+02
   2.4000000e+01   6.0000000e-01   2.7254596e+02
   2.5000000e+01   5.0000000e-01   2.7375384e+02
   2.6000000e+01   5.0000000e-01   2.7398649e+02
   2.7000000e+01   5.0000000e-01   2.7275660e+02
   2.8000000e+01   5.0000000e-01   2.7011105e+02
   3.2000000e+01   4.0000000e-01   2.6180746e+02
   3.6000000e+01   3.0000000e-01   2.5106032e+02
   4.0000000e+01   3.0000000e-01   2.3787968e+02
   4.4000000e+01   2.0000000e-01   2.2212725e+02
   4.8000000e+01   2.0000000e-01   2.1032192e+02
   5.2000000e+01   2.0000000e-01   1.9597442e+02
   5.6000000e+01   2.0000000e-01   1.7988612e+02
   6.0000000e+01   1.0000000e-01   1.6545278e+02
   6.4000000e+01   1.0000000e-01   1.5463595e+02
   6.8000000e+01   1.0000000e-01   1.4373971e+02
   7.2000000e+01   1.0000000e-01   1.3295196e+02
   7.6000000e+01   1.0000000e-01   1.2241816e+02
   8.0000000e+01   1.0000000e-01   1.1224839e+02
   8.4000000e+01   1.0000000e-01   1.0252338e+02
   8.8000000e+01   0.0000000e+00   9.4310078e+01
   9.2000000e+01   0.0000000e+00   8.7072182e+01
   9.6000000e+01   0.0000000e+00   8.0292338e+01
   1.0000000e+02   0.0000000e+00   7.3964119e+01
