# Supplementary material for: Linear stability analysis of magnetohydrodynamic duct flows with perfectly conducting walls
Source: PLoS One. 2017 Oct 27;12(10):e0186944. doi: 10.1371/journal.pone.0186944 (PMC5659796; doi:10.1371/journal.pone.0186944)
Supplement: S1 File — (ZIP) [file pone.0186944.s001.zip › plosone_data/Fig6/HA=20/r=1.dat]

   0.0000000e+00   8.0000000e+00   1.0000000e+00
   2.0000000e+00   5.5000000e+00   2.6802002e+01
   4.0000000e+00   4.0000000e+00   6.6503577e+01
   5.0000000e+00   3.2000000e+00   8.1212383e+01
   6.0000000e+00   2.7000000e+00   9.2249456e+01
   7.0000000e+00   2.3000000e+00   9.9869632e+01
   8.0000000e+00   2.0000000e+00   1.0459049e+02
   9.0000000e+00   1.7000000e+00   1.0693473e+02
   1.0000000e+01   1.5000000e+00   1.0739921e+02
   1.1000000e+01   1.4000000e+00   1.0654656e+02
   1.2000000e+01   1.3000000e+00   1.0434989e+02
   1.3000000e+01   1.1000000e+00   1.0149510e+02
   1.4000000e+01   1.0000000e+00   9.7974953e+01
   1.6000000e+01   9.0000000e-01   9.0258907e+01
   1.8000000e+01   8.0000000e-01   8.1623998e+01
   2.0000000e+01   7.0000000e-01   7.3134592e+01
   2.2000000e+01   6.0000000e-01   6.5058739e+01
   2.4000000e+01   6.0000000e-01   5.6892438e+01
   2.6000000e+01   4.0000000e-01   4.9664375e+01
   2.8000000e+01   4.0000000e-01   4.4474276e+01
   3.0000000e+01   4.0000000e-01   3.9261204e+01
   3.2000000e+01   4.0000000e-01   3.4185709e+01
   3.4000000e+01   3.2000000e+00   3.5001217e+01
   3.6000000e+01   3.2000000e+00   3.6676611e+01
   3.8000000e+01   3.2000000e+00   3.8171825e+01
   4.0000000e+01   3.2000000e+00   4.1300707e+01
   4.4000000e+01   3.1000000e+00   4.4264591e+01
   4.8000000e+01   3.1000000e+00   4.7145645e+01
   5.2000000e+01   3.0000000e+00   5.0400117e+01
   5.6000000e+01   3.0000000e+00   5.3925415e+01
   6.0000000e+01   3.0000000e+00   5.7720244e+01
   6.4000000e+01   2.9000000e+00   6.1915831e+01
   6.8000000e+01   2.9000000e+00   6.6677173e+01
   7.2000000e+01   2.9000000e+00   7.1775445e+01
   7.6000000e+01   2.9000000e+00   7.7222708e+01
   8.0000000e+01   2.9000000e+00   8.3044997e+01
   8.4000000e+01   2.9000000e+00   8.9277244e+01
   8.8000000e+01   2.9000000e+00   9.5957952e+01
   9.2000000e+01   2.9000000e+00   1.0312613e+02
   9.6000000e+01   2.8000000e+00   1.1116781e+02
   1.0000000e+02   2.8000000e+00   1.1990406e+02
