# Supplementary material for: Linear stability analysis of magnetohydrodynamic duct flows with perfectly conducting walls
Source: PLoS One. 2017 Oct 27;12(10):e0186944. doi: 10.1371/journal.pone.0186944 (PMC5659796; doi:10.1371/journal.pone.0186944)
Supplement: S1 File — (ZIP) [file pone.0186944.s001.zip › plosone_data/Fig6/HA=20/r=3.dat]

   0.0000000e+00   8.0000000e+00   1.0000000e+00
   2.0000000e+00   5.0000000e+00   2.5598376e+01
   4.0000000e+00   4.0000000e+00   6.5755141e+01
   5.0000000e+00   3.2000000e+00   8.0440668e+01
   6.0000000e+00   2.7000000e+00   9.1467238e+01
   7.0000000e+00   2.3000000e+00   9.9117683e+01
   8.0000000e+00   2.0000000e+00   1.0388244e+02
   9.0000000e+00   1.7000000e+00   1.0633671e+02
   1.0000000e+01   1.5000000e+00   1.0687499e+02
   1.1000000e+01   1.4000000e+00   1.0601491e+02
   1.2000000e+01   1.2000000e+00   1.0390007e+02
   1.3000000e+01   1.1000000e+00   1.0113802e+02
   1.4000000e+01   1.0000000e+00   9.7671619e+01
   1.6000000e+01   9.0000000e-01   8.9931649e+01
   1.8000000e+01   8.0000000e-01   8.1303774e+01
   2.0000000e+01   6.0000000e-01   7.2066976e+01
   2.2000000e+01   6.0000000e-01   6.4846818e+01
   2.4000000e+01   6.0000000e-01   5.6582170e+01
   2.6000000e+01   4.0000000e-01   4.9559768e+01
   2.8000000e+01   4.0000000e-01   4.4298991e+01
   3.0000000e+01   4.0000000e-01   3.9027134e+01
   3.2000000e+01   4.0000000e-01   3.3908795e+01
   3.4000000e+01   4.0000000e-01   2.9072498e+01
   3.6000000e+01   2.0000000e-01   2.5925867e+01
   3.8000000e+01   2.0000000e-01   2.3265081e+01
   4.0000000e+01   2.0000000e-01   2.0800227e+01
   4.2000000e+01   2.0000000e-01   1.8533644e+01
   4.4000000e+01   2.4000000e+00   1.7502052e+01
   4.6000000e+01   2.4000000e+00   1.7077602e+01
   4.8000000e+01   2.4000000e+00   1.6576586e+01
   5.0000000e+01   2.2000000e+00   1.6165725e+01
   5.2000000e+01   2.2000000e+00   1.5879467e+01
   5.6000000e+01   2.2000000e+00   1.4920314e+01
   6.0000000e+01   2.1000000e+00   1.3956852e+01
   6.4000000e+01   2.1000000e+00   1.3091045e+01
   6.8000000e+01   2.1000000e+00   1.2278586e+01
   7.2000000e+01   2.1000000e+00   1.1532021e+01
   7.6000000e+01   2.0000000e+00   1.0886963e+01
   8.0000000e+01   2.0000000e+00   1.0306558e+01
   8.4000000e+01   2.0000000e+00   9.7694900e+00
   8.8000000e+01   2.0000000e+00   9.2671461e+00
   9.2000000e+01   2.0000000e+00   8.7933869e+00
   9.6000000e+01   2.0000000e+00   8.3445609e+00
   1.0000000e+02   1.9000000e+00   7.9477275e+00
