# Supplementary material for: Linear stability analysis of magnetohydrodynamic duct flows with perfectly conducting walls
Source: PLoS One. 2017 Oct 27;12(10):e0186944. doi: 10.1371/journal.pone.0186944 (PMC5659796; doi:10.1371/journal.pone.0186944)
Supplement: S1 File — (ZIP) [file pone.0186944.s001.zip › plosone_data/Fig6/HA=20/r=5.dat]

   0.0000000e+00   8.0000000e+00   1.0000000e+00
   2.0000000e+00   5.0000000e+00   2.5585549e+01
   4.0000000e+00   4.0000000e+00   6.5633100e+01
   5.0000000e+00   3.2000000e+00   8.0258300e+01
   6.0000000e+00   2.6000000e+00   9.1189365e+01
   7.0000000e+00   2.3000000e+00   9.8850619e+01
   8.0000000e+00   2.0000000e+00   1.0359835e+02
   9.0000000e+00   1.7000000e+00   1.0608410e+02
   1.0000000e+01   1.6000000e+00   1.0638343e+02
   1.1000000e+01   1.4000000e+00   1.0575412e+02
   1.2000000e+01   1.2000000e+00   1.0371437e+02
   1.3000000e+01   1.1000000e+00   1.0096610e+02
   1.4000000e+01   1.0000000e+00   9.7527644e+01
   1.6000000e+01   8.0000000e-01   8.8933516e+01
   1.8000000e+01   8.0000000e-01   8.1166681e+01
   2.0000000e+01   6.0000000e-01   7.2067169e+01
   2.2000000e+01   6.0000000e-01   6.4799427e+01
   2.4000000e+01   6.0000000e-01   5.6493886e+01
   2.6000000e+01   4.0000000e-01   4.9599276e+01
   2.8000000e+01   4.0000000e-01   4.4313804e+01
   3.0000000e+01   4.0000000e-01   3.9015457e+01
   3.2000000e+01   4.0000000e-01   3.3880034e+01
   3.4000000e+01   4.0000000e-01   2.9031052e+01
   3.6000000e+01   2.0000000e-01   2.5944400e+01
   3.8000000e+01   2.0000000e-01   2.3271551e+01
   4.0000000e+01   2.0000000e-01   2.0796057e+01
   4.2000000e+01   2.0000000e-01   1.8520366e+01
   4.4000000e+01   2.4000000e+00   1.7210741e+01
   4.6000000e+01   2.4000000e+00   1.6774869e+01
   4.8000000e+01   2.2000000e+00   1.6310505e+01
   5.0000000e+01   2.2000000e+00   1.5915041e+01
   5.2000000e+01   2.2000000e+00   1.5624226e+01
   5.6000000e+01   2.2000000e+00   1.4672102e+01
   6.0000000e+01   2.1000000e+00   1.3747159e+01
   6.4000000e+01   2.1000000e+00   1.2901074e+01
   6.8000000e+01   2.1000000e+00   1.2111642e+01
   7.2000000e+01   2.1000000e+00   1.1388517e+01
   7.6000000e+01   2.0000000e+00   1.0775356e+01
   8.0000000e+01   2.0000000e+00   1.0213317e+01
   8.4000000e+01   2.0000000e+00   9.6923322e+00
   8.8000000e+01   2.0000000e+00   9.2038769e+00
   9.2000000e+01   2.0000000e+00   8.7421636e+00
   9.6000000e+01   2.0000000e+00   8.3039448e+00
   1.0000000e+02   1.9000000e+00   7.9216223e+00
