# Supplementary material for: Linear stability analysis of magnetohydrodynamic duct flows with perfectly conducting walls
Source: PLoS One. 2017 Oct 27;12(10):e0186944. doi: 10.1371/journal.pone.0186944 (PMC5659796; doi:10.1371/journal.pone.0186944)
Supplement: S1 File — (ZIP) [file pone.0186944.s001.zip › plosone_data/Fig6/HA=20/r=9.dat]

   0.0000000e+00   8.0000000e+00   1.0000000e+00
   2.0000000e+00   5.0000000e+00   2.5332209e+01
   4.0000000e+00   4.0000000e+00   6.4447969e+01
   5.0000000e+00   3.2000000e+00   7.8889273e+01
   6.0000000e+00   2.6000000e+00   8.9755527e+01
   7.0000000e+00   2.2000000e+00   9.7312761e+01
   8.0000000e+00   2.0000000e+00   1.0196557e+02
   9.0000000e+00   1.7000000e+00   1.0455055e+02
   1.0000000e+01   1.6000000e+00   1.0474627e+02
   1.1000000e+01   1.4000000e+00   1.0422937e+02
   1.2000000e+01   1.2000000e+00   1.0234749e+02
   1.3000000e+01   1.1000000e+00   9.9645724e+01
   1.4000000e+01   1.0000000e+00   9.6279489e+01
   1.6000000e+01   8.0000000e-01   8.7878198e+01
   1.8000000e+01   8.0000000e-01   8.0092235e+01
   2.0000000e+01   6.0000000e-01   7.1236271e+01
   2.2000000e+01   6.0000000e-01   6.3994520e+01
   2.4000000e+01   6.0000000e-01   5.5739428e+01
   2.6000000e+01   4.0000000e-01   4.9055077e+01
   2.8000000e+01   4.0000000e-01   4.3803060e+01
   3.0000000e+01   4.0000000e-01   3.8549326e+01
   3.0000000e+01   4.0000000e-01   3.8544635e+01
   3.2000000e+01   4.0000000e-01   3.3452820e+01
   3.4000000e+01   4.0000000e-01   2.8649548e+01
   3.6000000e+01   2.0000000e-01   2.5679616e+01
   3.8000000e+01   2.0000000e-01   2.3024840e+01
   4.0000000e+01   2.0000000e-01   2.0567337e+01
   4.2000000e+01   2.0000000e-01   1.8309360e+01
   4.4000000e+01   2.4000000e+00   1.6786376e+01
   4.6000000e+01   2.4000000e+00   1.6344325e+01
   4.8000000e+01   2.2000000e+00   1.5937460e+01
   5.0000000e+01   2.2000000e+00   1.5541295e+01
   5.2000000e+01   2.2000000e+00   1.5248688e+01
   5.6000000e+01   2.2000000e+00   1.4314279e+01
   6.0000000e+01   2.1000000e+00   1.3434884e+01
   6.4000000e+01   2.1000000e+00   1.2617722e+01
   6.8000000e+01   2.1000000e+00   1.1859895e+01
   7.2000000e+01   2.0000000e+00   1.1175993e+01
   7.6000000e+01   2.0000000e+00   1.0589900e+01
   8.0000000e+01   2.0000000e+00   1.0052455e+01
   8.4000000e+01   2.0000000e+00   9.5533909e+00
   8.8000000e+01   2.0000000e+00   9.0843036e+00
   9.2000000e+01   2.0000000e+00   8.6397661e+00
   9.6000000e+01   1.9000000e+00   8.2175886e+00
   1.0000000e+02   1.9000000e+00   7.8495149e+00
