# Supplementary material for: Linear stability analysis of magnetohydrodynamic duct flows with perfectly conducting walls
Source: PLoS One. 2017 Oct 27;12(10):e0186944. doi: 10.1371/journal.pone.0186944 (PMC5659796; doi:10.1371/journal.pone.0186944)
Supplement: S1 File — (ZIP) [file pone.0186944.s001.zip › plosone_data/Fig6/HA=30/r=1.dat]

   0.0000000e+00   2.0000000e+01   1.0000000e+00
   1.0000000e+00   1.0000000e+01   1.1874336e+01
   2.0000000e+00   7.4000000e+00   2.7774376e+01
   3.0000000e+00   5.2000000e+00   4.1844965e+01
   4.0000000e+00   4.0000000e+00   5.0901121e+01
   5.0000000e+00   3.2000000e+00   5.5206008e+01
   6.0000000e+00   2.7000000e+00   5.5925889e+01
   7.0000000e+00   2.3000000e+00   5.4260609e+01
   8.0000000e+00   2.0000000e+00   5.1140797e+01
   9.0000000e+00   1.7000000e+00   4.7269989e+01
   1.0000000e+01   1.5000000e+00   4.3076003e+01
   1.2000000e+01   1.2000000e+00   3.4854844e+01
   1.4000000e+01   1.0000000e+00   2.7718169e+01
   1.6000000e+01   8.0000000e-01   2.1881627e+01
   1.8000000e+01   7.0000000e-01   1.7389723e+01
   2.0000000e+01   6.0000000e-01   1.3919061e+01
   2.2000000e+01   3.5000000e+00   1.5625232e+01
   2.4000000e+01   3.4000000e+00   1.6196571e+01
   2.6000000e+01   3.3000000e+00   1.6557983e+01
   2.8000000e+01   3.2000000e+00   1.6741891e+01
   3.0000000e+01   3.1000000e+00   1.6773195e+01
   3.2000000e+01   3.1000000e+00   1.6717189e+01
   3.4000000e+01   3.0000000e+00   1.6579148e+01
   3.6000000e+01   3.0000000e+00   1.6418031e+01
   3.8000000e+01   3.0000000e+00   1.6220955e+01
   4.0000000e+01   2.9000000e+00   1.6053140e+01
   4.2000000e+01   2.9000000e+00   1.5919282e+01
   4.4000000e+01   2.9000000e+00   1.5805212e+01
   4.6000000e+01   2.9000000e+00   1.5713736e+01
   4.8000000e+01   2.9000000e+00   1.5642123e+01
   5.0000000e+01   2.9000000e+00   1.5584826e+01
