# Supplementary material for: Linear stability analysis of magnetohydrodynamic duct flows with perfectly conducting walls
Source: PLoS One. 2017 Oct 27;12(10):e0186944. doi: 10.1371/journal.pone.0186944 (PMC5659796; doi:10.1371/journal.pone.0186944)
Supplement: S1 File — (ZIP) [file pone.0186944.s001.zip › plosone_data/Fig6/HA=30/r=3.dat]

   0.0000000e+00   2.0000000e+01   1.0000000e+00
   1.0000000e+00   1.0000000e+01   1.2132618e+01
   2.0000000e+00   7.8000000e+00   2.8835724e+01
   3.0000000e+00   5.4000000e+00   4.3230255e+01
   4.0000000e+00   4.1000000e+00   5.2456496e+01
   5.0000000e+00   3.3000000e+00   5.6788593e+01
   6.0000000e+00   2.7000000e+00   5.7461496e+01
   7.0000000e+00   2.3000000e+00   5.5706143e+01
   8.0000000e+00   2.0000000e+00   5.2477684e+01
   9.0000000e+00   1.7000000e+00   4.8436378e+01
   1.0000000e+01   1.5000000e+00   4.4121293e+01
   1.2000000e+01   1.2000000e+00   3.5677855e+01
   1.4000000e+01   1.0000000e+00   2.8357259e+01
   1.6000000e+01   8.0000000e-01   2.2357999e+01
   1.8000000e+01   7.0000000e-01   1.7749431e+01
   2.0000000e+01   6.0000000e-01   1.4181374e+01
   2.2000000e+01   3.5000000e+00   1.3233386e+01
   2.4000000e+01   3.5000000e+00   1.3519665e+01
   2.6000000e+01   3.4000000e+00   1.3572900e+01
   2.8000000e+01   3.2000000e+00   1.3485826e+01
   3.0000000e+01   3.2000000e+00   1.3286013e+01
   3.2000000e+01   3.1000000e+00   1.3009993e+01
   3.4000000e+01   3.0000000e+00   1.2673888e+01
   3.6000000e+01   2.9000000e+00   1.2287961e+01
   3.8000000e+01   2.9000000e+00   1.1907343e+01
   4.0000000e+01   2.9000000e+00   1.1501960e+01
   4.2000000e+01   2.8000000e+00   1.1132327e+01
   4.4000000e+01   2.8000000e+00   1.0770520e+01
   4.6000000e+01   2.8000000e+00   1.0422557e+01
   4.8000000e+01   2.7000000e+00   1.0101192e+01
   5.0000000e+01   2.7000000e+00   9.8171461e+00
