# Supplementary material for: Linear stability analysis of magnetohydrodynamic duct flows with perfectly conducting walls
Source: PLoS One. 2017 Oct 27;12(10):e0186944. doi: 10.1371/journal.pone.0186944 (PMC5659796; doi:10.1371/journal.pone.0186944)
Supplement: S1 File — (ZIP) [file pone.0186944.s001.zip › plosone_data/Fig6/HA=30/r=5.dat]

   0.0000000e+00   2.0000000e+01   1.0000000e+00
   1.0000000e+00   1.0000000e+01   1.2061454e+01
   2.0000000e+00   8.0000000e+00   2.8873115e+01
   3.0000000e+00   5.4000000e+00   4.3230952e+01
   3.8000000e+00   4.3000000e+00   5.0988443e+01
   5.0000000e+00   3.3000000e+00   5.6690977e+01
   5.6000000e+00   2.9000000e+00   5.7434189e+01
   7.0000000e+00   2.3000000e+00   5.5584559e+01
   7.4000000e+00   2.2000000e+00   5.4408639e+01
   9.0000000e+00   1.7000000e+00   4.8343618e+01
   9.2000000e+00   1.7000000e+00   4.7529506e+01
   1.1000000e+01   1.4000000e+00   3.9765983e+01
   1.2800000e+01   1.1000000e+00   3.2535394e+01
   1.4600000e+01   1.0000000e+00   2.6344089e+01
   1.6400000e+01   8.0000000e-01   2.1366361e+01
   1.8200000e+01   7.0000000e-01   1.7342597e+01
   2.0000000e+01   6.0000000e-01   1.4187459e+01
   2.2000000e+01   3.5000000e+00   1.3072136e+01
   2.4000000e+01   3.5000000e+00   1.3316177e+01
   2.6000000e+01   3.3000000e+00   1.3370121e+01
   2.8000000e+01   3.2000000e+00   1.3281119e+01
   3.0000000e+01   3.1000000e+00   1.3079184e+01
   3.2000000e+01   3.1000000e+00   1.2791173e+01
   3.4000000e+01   3.0000000e+00   1.2467716e+01
   3.6000000e+01   2.9000000e+00   1.2098318e+01
   3.8000000e+01   2.9000000e+00   1.1720356e+01
   4.0000000e+01   2.8000000e+00   1.1333741e+01
   4.2000000e+01   2.8000000e+00   1.0976440e+01
   4.4000000e+01   2.8000000e+00   1.0626488e+01
   4.6000000e+01   2.8000000e+00   1.0291985e+01
   4.8000000e+01   2.7000000e+00   9.9929015e+00
   5.0000000e+01   2.7000000e+00   9.7219001e+00
