# Supplementary material for: Linear stability analysis of magnetohydrodynamic duct flows with perfectly conducting walls
Source: PLoS One. 2017 Oct 27;12(10):e0186944. doi: 10.1371/journal.pone.0186944 (PMC5659796; doi:10.1371/journal.pone.0186944)
Supplement: S1 File — (ZIP) [file pone.0186944.s001.zip › plosone_data/Fig6/HA=30/r=9.dat]

   0.0000000e+00   2.0000000e+01   1.0000000e+00
   1.0000000e+00   1.0000000e+01   1.1914250e+01
   2.0000000e+00   7.6000000e+00   2.7963127e+01
   3.0000000e+00   5.3000000e+00   4.1998002e+01
   3.8000000e+00   4.2000000e+00   4.9631545e+01
   5.0000000e+00   3.2000000e+00   5.5312339e+01
   5.6000000e+00   2.9000000e+00   5.6090318e+01
   7.0000000e+00   2.3000000e+00   5.4371333e+01
   7.4000000e+00   2.1000000e+00   5.3256291e+01
   9.0000000e+00   1.7000000e+00   4.7409591e+01
   9.2000000e+00   1.7000000e+00   4.6581025e+01
   1.1000000e+01   1.4000000e+00   3.8999765e+01
   1.2800000e+01   1.1000000e+00   3.1973720e+01
   1.4600000e+01   9.0000000e-01   2.5896768e+01
   1.6400000e+01   8.0000000e-01   2.1017829e+01
   1.8200000e+01   7.0000000e-01   1.7065054e+01
   2.0000000e+01   6.0000000e-01   1.3969142e+01
   2.2000000e+01   3.5000000e+00   1.2796940e+01
   2.4000000e+01   3.4000000e+00   1.3011249e+01
   2.6000000e+01   3.3000000e+00   1.3051041e+01
   2.8000000e+01   3.2000000e+00   1.2954404e+01
   3.0000000e+01   3.1000000e+00   1.2753726e+01
   3.2000000e+01   3.0000000e+00   1.2473062e+01
   3.4000000e+01   3.0000000e+00   1.2145677e+01
   3.6000000e+01   2.9000000e+00   1.1796678e+01
   3.8000000e+01   2.9000000e+00   1.1425609e+01
   4.0000000e+01   2.8000000e+00   1.1065173e+01
   4.2000000e+01   2.8000000e+00   1.0721698e+01
   4.4000000e+01   2.8000000e+00   1.0388411e+01
   4.6000000e+01   2.8000000e+00   1.0072194e+01
   4.8000000e+01   2.7000000e+00   9.7986573e+00
   5.0000000e+01   2.7000000e+00   9.5448682e+00
