# Supplementary material for: Linear stability analysis of magnetohydrodynamic duct flows with perfectly conducting walls
Source: PLoS One. 2017 Oct 27;12(10):e0186944. doi: 10.1371/journal.pone.0186944 (PMC5659796; doi:10.1371/journal.pone.0186944)
Supplement: S1 File — (ZIP) [file pone.0186944.s001.zip › plosone_data/Fig6/HA=50/r=1.dat]

   0.0000000e+00   2.0000000e+01   1.0000000e+00
   1.0000000e+00   1.0000000e+01   1.0465155e+01
   2.0000000e+00   7.6000000e+00   2.0186238e+01
   3.0000000e+00   5.5161290e+00   2.2978374e+01
   4.0000000e+00   4.2000000e+00   2.1206155e+01
   5.0000000e+00   3.2580645e+00   1.7643622e+01
   6.0000000e+00   2.7000000e+00   1.3964804e+01
   7.0000000e+00   2.1290323e+00   1.0772071e+01
   8.0000000e+00   1.8000000e+00   8.3416072e+00
   1.0000000e+01   5.7000000e+00   6.1626458e+00
   1.2000000e+01   4.5000000e+00   7.0730061e+00
   1.4000000e+01   4.5000000e+00   7.6542994e+00
   1.6000000e+01   4.5000000e+00   7.8534931e+00
   1.8000000e+01   4.4000000e+00   7.7163919e+00
   2.0000000e+01   4.2000000e+00   7.4230448e+00
   2.2000000e+01   4.0000000e+00   7.0453351e+00
   2.4000000e+01   4.0000000e+00   7.0936016e+00
   2.6000000e+01   3.9000000e+00   6.6692424e+00
   2.8000000e+01   3.8000000e+00   6.4361466e+00
   3.0000000e+01   3.8000000e+00   6.1374292e+00
