# Supplementary material for: Linear stability analysis of magnetohydrodynamic duct flows with perfectly conducting walls
Source: PLoS One. 2017 Oct 27;12(10):e0186944. doi: 10.1371/journal.pone.0186944 (PMC5659796; doi:10.1371/journal.pone.0186944)
Supplement: S1 File — (ZIP) [file pone.0186944.s001.zip › plosone_data/Fig6/HA=50/r=3.dat]

   0.0000000e+00   2.0000000e+01   1.0000000e+00
   1.0000000e+00   1.0000000e+01   1.0385272e+01
   2.0000000e+00   7.6000000e+00   2.0325113e+01
   3.0000000e+00   5.4000000e+00   2.3220952e+01
   4.0000000e+00   4.2000000e+00   2.1476137e+01
   5.0000000e+00   3.4000000e+00   1.7900309e+01
   6.0000000e+00   2.7000000e+00   1.4179262e+01
   7.0000000e+00   2.2000000e+00   1.0970966e+01
   8.0000000e+00   1.8000000e+00   8.4704813e+00
   1.0000000e+01   5.7000000e+00   6.9343129e+00
   1.2000000e+01   4.5000000e+00   7.2070782e+00
   1.4000000e+01   4.5000000e+00   7.8090211e+00
   1.6000000e+01   4.5000000e+00   8.0252015e+00
   1.8000000e+01   4.4000000e+00   7.9129570e+00
   2.0000000e+01   4.2000000e+00   7.6558080e+00
   2.2000000e+01   4.0000000e+00   7.3116139e+00
   2.4000000e+01   3.9000000e+00   6.9357071e+00
   2.6000000e+01   3.9000000e+00   6.5570682e+00
   2.8000000e+01   3.8000000e+00   6.2115320e+00
   3.0000000e+01   3.8000000e+00   5.8948775e+00
