# Supplementary material for: Linear stability analysis of magnetohydrodynamic duct flows with perfectly conducting walls
Source: PLoS One. 2017 Oct 27;12(10):e0186944. doi: 10.1371/journal.pone.0186944 (PMC5659796; doi:10.1371/journal.pone.0186944)
Supplement: S1 File — (ZIP) [file pone.0186944.s001.zip › plosone_data/Fig6/HA=50/r=9.dat]

   0.0000000e+00   2.0000000e+01   1.0000000e+00
   1.0000000e+00   1.0000000e+01   1.0306610e+01
   2.0000000e+00   7.6000000e+00   2.0224435e+01
   3.0000000e+00   5.4000000e+00   2.3146990e+01
   4.0000000e+00   4.2000000e+00   2.1440130e+01
   5.0000000e+00   3.4000000e+00   1.7895559e+01
   6.0000000e+00   2.7000000e+00   1.4200240e+01
   7.0000000e+00   2.2000000e+00   1.1002140e+01
   8.0000000e+00   1.8000000e+00   8.5041850e+00
   1.0000000e+01   5.6000000e+00   6.9138162e+00
   1.2000000e+01   4.5000000e+00   7.2197411e+00
   1.4000000e+01   4.5000000e+00   7.7863103e+00
   1.6000000e+01   4.5000000e+00   7.9625357e+00
   1.8000000e+01   4.3000000e+00   7.8390135e+00
   2.0000000e+01   4.1000000e+00   7.5785817e+00
   2.1000000e+01   4.0000000e+00   7.4116858e+00
   2.2000000e+01   4.0000000e+00   7.2474297e+00
   2.3000000e+01   4.0000000e+00   7.0632568e+00
   2.4000000e+01   3.9000000e+00   6.8839684e+00
   2.5000000e+01   3.9000000e+00   6.7008290e+00
   2.6000000e+01   3.8000000e+00   6.5235057e+00
   2.7000000e+01   3.8000000e+00   6.3564891e+00
   2.8000000e+01   3.8000000e+00   6.1956025e+00
   2.9000000e+01   3.8000000e+00   6.0428801e+00
   3.0000000e+01   3.7000000e+00   5.9014758e+00
