# Supplementary material for: Linear stability analysis of magnetohydrodynamic duct flows with perfectly conducting walls
Source: PLoS One. 2017 Oct 27;12(10):e0186944. doi: 10.1371/journal.pone.0186944 (PMC5659796; doi:10.1371/journal.pone.0186944)
Supplement: S1 File — (ZIP) [file pone.0186944.s001.zip › plosone_data/Fig7/HA=10/r=1.dat]

   0.0000000e+00   8.0000000e+00   1.0000000e+00
   2.0000000e+00   5.5000000e+00   3.4351939e+01
   4.0000000e+00   4.3000000e+00   8.1107311e+01
   6.0000000e+00   3.1000000e+00   1.4160418e+02
   8.0000000e+00   2.2000000e+00   2.0356358e+02
   1.0000000e+01   1.7000000e+00   2.6035484e+02
   1.2000000e+01   1.4000000e+00   3.1115119e+02
   1.4000000e+01   1.2000000e+00   3.5530354e+02
   1.6000000e+01   1.0000000e+00   3.9359771e+02
   1.8000000e+01   9.0000000e-01   4.2554476e+02
   2.0000000e+01   8.0000000e-01   4.5231932e+02
   2.4000000e+01   6.0000000e-01   4.9315134e+02
   2.8000000e+01   5.0000000e-01   5.1808013e+02
   3.2000000e+01   4.0000000e-01   5.2823629e+02
   3.6000000e+01   4.0000000e-01   5.3097460e+02
   4.0000000e+01   3.0000000e-01   5.2605238e+02
   4.4000000e+01   3.0000000e-01   5.1763444e+02
   4.8000000e+01   3.0000000e-01   4.9415481e+02
   5.2000000e+01   2.0000000e-01   4.8012649e+02
   5.6000000e+01   2.0000000e-01   4.6550762e+02
   6.0000000e+01   2.0000000e-01   4.4454083e+02
   6.5000000e+01   2.0000000e-01   4.2209936e+02
   7.0000000e+01   2.0000000e-01   3.9872368e+02
   7.5000000e+01   1.0000000e-01   3.7066544e+02
   8.0000000e+01   1.0000000e-01   3.5311417e+02
   8.5000000e+01   1.0000000e-01   3.3444476e+02
   9.0000000e+01   1.0000000e-01   3.1507161e+02
   9.5000000e+01   1.0000000e-01   2.9534064e+02
   1.0000000e+02   1.0000000e-01   2.7553868e+02
   1.0500000e+02   1.0000000e-01   2.5590242e+02
   1.1000000e+02   1.0000000e-01   2.3662636e+02
   1.1500000e+02   1.0000000e-01   2.1786948e+02
   1.2000000e+02   1.0000000e-01   1.9976047e+02
   1.2500000e+02   1.0000000e-01   1.8240201e+02
   1.3000000e+02   1.0000000e-01   1.6587397e+02
   1.3500000e+02   1.0000000e-01   1.5023608e+02
   1.4000000e+02   0.0000000e+00   1.3871496e+02
   1.4500000e+02   0.0000000e+00   1.2901130e+02
   1.5000000e+02   0.0000000e+00   1.2002493e+02
