# Supplementary material for: Linear stability analysis of magnetohydrodynamic duct flows with perfectly conducting walls
Source: PLoS One. 2017 Oct 27;12(10):e0186944. doi: 10.1371/journal.pone.0186944 (PMC5659796; doi:10.1371/journal.pone.0186944)
Supplement: S1 File — (ZIP) [file pone.0186944.s001.zip › plosone_data/Fig7/HA=10/r=3.dat]

   0.0000000e+00   8.0000000e+00   1.0000000e+00
   2.0000000e+00   5.5000000e+00   3.4511075e+01
   4.0000000e+00   4.2000000e+00   8.0101452e+01
   6.0000000e+00   3.1000000e+00   1.4798245e+02
   8.0000000e+00   2.3000000e+00   2.1133341e+02
   1.0000000e+01   1.7000000e+00   2.6892992e+02
   1.2000000e+01   1.4000000e+00   3.2028359e+02
   1.4000000e+01   1.2000000e+00   3.6453007e+02
   1.6000000e+01   1.0000000e+00   4.0275167e+02
   1.8000000e+01   9.0000000e-01   4.3409064e+02
   2.0000000e+01   8.0000000e-01   4.6020791e+02
   2.4000000e+01   6.0000000e-01   5.0064376e+02
   2.8000000e+01   5.0000000e-01   5.2416425e+02
   3.2000000e+01   4.0000000e-01   5.3402425e+02
   3.6000000e+01   4.0000000e-01   5.3240984e+02
   4.0000000e+01   3.0000000e-01   5.2952578e+02
   4.4000000e+01   3.0000000e-01   5.1742002e+02
   4.8000000e+01   2.0000000e-01   4.9167405e+02
   5.2000000e+01   2.0000000e-01   4.8165967e+02
   5.6000000e+01   2.0000000e-01   4.6445795e+02
   6.0000000e+01   2.0000000e-01   4.4437885e+02
   6.5000000e+01   2.0000000e-01   4.0967655e+02
   7.0000000e+01   1.0000000e-01   3.8627722e+02
   7.5000000e+01   1.0000000e-01   3.6743648e+02
   8.0000000e+01   1.0000000e-01   3.4688485e+02
   8.5000000e+01   1.0000000e-01   3.2521116e+02
   9.0000000e+01   1.0000000e-01   3.0292344e+02
   9.5000000e+01   1.0000000e-01   2.8045331e+02
   1.0000000e+02   1.0000000e-01   2.5816170e+02
   1.0500000e+02   1.0000000e-01   2.3634522e+02
   1.1000000e+02   0.0000000e+00   2.2069778e+02
   1.1500000e+02   0.0000000e+00   2.0618483e+02
   1.2000000e+02   0.0000000e+00   1.9235445e+02
   1.2500000e+02   0.0000000e+00   1.7923152e+02
   1.3000000e+02   0.0000000e+00   1.6682560e+02
   1.3500000e+02   0.0000000e+00   1.5513448e+02
   1.4000000e+02   0.0000000e+00   1.4414717e+02
   1.4500000e+02   0.0000000e+00   1.3384625e+02
   1.5000000e+02   0.0000000e+00   1.2420968e+02
