# Supplementary material for: Linear stability analysis of magnetohydrodynamic duct flows with perfectly conducting walls
Source: PLoS One. 2017 Oct 27;12(10):e0186944. doi: 10.1371/journal.pone.0186944 (PMC5659796; doi:10.1371/journal.pone.0186944)
Supplement: S1 File — (ZIP) [file pone.0186944.s001.zip › plosone_data/Fig7/HA=10/r=5.dat]

   0.0000000e+00   8.0000000e+00   1.0000000e+00
   2.0000000e+00   5.5000000e+00   3.4528193e+01
   4.0000000e+00   5.1000000e+00   8.4045291e+01
   6.0000000e+00   3.2000000e+00   1.4934009e+02
   8.0000000e+00   2.3000000e+00   2.1265214e+02
   1.0000000e+01   1.8000000e+00   2.7016028e+02
   1.2000000e+01   1.4000000e+00   3.2118893e+02
   1.4000000e+01   1.2000000e+00   3.6539960e+02
   1.6000000e+01   1.0000000e+00   4.0343460e+02
   1.8000000e+01   9.0000000e-01   4.3476258e+02
   2.0000000e+01   8.0000000e-01   4.6081097e+02
   2.4000000e+01   6.0000000e-01   5.0109903e+02
   2.8000000e+01   5.0000000e-01   5.2460063e+02
   3.2000000e+01   4.0000000e-01   5.3451895e+02
   3.6000000e+01   4.0000000e-01   5.3277463e+02
   4.0000000e+01   3.0000000e-01   5.3008532e+02
   4.4000000e+01   3.0000000e-01   5.1784435e+02
   4.8000000e+01   2.0000000e-01   4.9242629e+02
   5.2000000e+01   2.0000000e-01   4.8231986e+02
   5.6000000e+01   2.0000000e-01   4.6501533e+02
   6.0000000e+01   2.0000000e-01   4.4163854e+02
   6.5000000e+01   2.0000000e-01   4.1004270e+02
   7.0000000e+01   1.0000000e-01   3.8701425e+02
   7.5000000e+01   1.0000000e-01   3.6811744e+02
   8.0000000e+01   1.0000000e-01   3.4750698e+02
   8.5000000e+01   1.0000000e-01   3.2577334e+02
   9.0000000e+01   1.0000000e-01   3.0342596e+02
   9.5000000e+01   1.0000000e-01   2.8089762e+02
   1.0000000e+02   1.0000000e-01   2.5855018e+02
   1.0500000e+02   1.0000000e-01   2.3668097e+02
   1.1000000e+02   0.0000000e+00   2.2113628e+02
   1.1500000e+02   0.0000000e+00   2.0659322e+02
   1.2000000e+02   0.0000000e+00   1.9273415e+02
   1.2500000e+02   0.0000000e+00   1.7958395e+02
   1.3000000e+02   0.0000000e+00   1.6715214e+02
   1.3500000e+02   0.0000000e+00   1.5543645e+02
   1.4000000e+02   0.0000000e+00   1.4442585e+02
   1.4500000e+02   0.0000000e+00   1.3410284e+02
   1.5000000e+02   0.0000000e+00   1.2444533e+02
