# Supplementary material for: Linear stability analysis of magnetohydrodynamic duct flows with perfectly conducting walls
Source: PLoS One. 2017 Oct 27;12(10):e0186944. doi: 10.1371/journal.pone.0186944 (PMC5659796; doi:10.1371/journal.pone.0186944)
Supplement: S1 File — (ZIP) [file pone.0186944.s001.zip › plosone_data/Fig7/HA=10/r=9.dat]

   0.0000000e+00   8.0000000e+00   1.0000000e+00
   2.0000000e+00   5.5000000e+00   3.4416397e+01
   4.0000000e+00   4.2000000e+00   7.9776542e+01
   6.0000000e+00   3.1000000e+00   1.4624628e+02
   8.0000000e+00   2.2000000e+00   2.0911281e+02
   1.0000000e+01   1.7000000e+00   2.6653206e+02
   1.2000000e+01   1.4000000e+00   3.1753402e+02
   1.4000000e+01   1.2000000e+00   3.6142725e+02
   1.6000000e+01   1.0000000e+00   3.9967350e+02
   1.8000000e+01   9.0000000e-01   4.3070464e+02
   2.0000000e+01   8.0000000e-01   4.5671884e+02
   2.4000000e+01   6.0000000e-01   4.9752109e+02
   2.8000000e+01   5.0000000e-01   5.2104401e+02
   3.2000000e+01   4.0000000e-01   5.3124970e+02
   3.6000000e+01   4.0000000e-01   5.2909358e+02
   4.0000000e+01   3.0000000e-01   5.2698844e+02
   4.4000000e+01   3.0000000e-01   5.1458343e+02
   4.8000000e+01   2.0000000e-01   4.8983643e+02
   5.2000000e+01   2.0000000e-01   4.7966312e+02
   5.6000000e+01   2.0000000e-01   4.6233910e+02
   6.0000000e+01   2.0000000e-01   4.3898957e+02
   6.0000000e+01   2.0000000e-01   4.4224130e+02
   6.5000000e+01   2.0000000e-01   4.0750008e+02
   7.0000000e+01   1.0000000e-01   3.8520874e+02
   7.5000000e+01   1.0000000e-01   3.6635161e+02
   8.0000000e+01   1.0000000e-01   3.4579570e+02
   8.5000000e+01   1.0000000e-01   3.2412916e+02
   9.0000000e+01   1.0000000e-01   3.0185911e+02
   9.5000000e+01   1.0000000e-01   2.7941592e+02
   1.0000000e+02   1.0000000e-01   2.5715927e+02
   1.0500000e+02   0.0000000e+00   2.3538958e+02
   1.1000000e+02   0.0000000e+00   2.2025162e+02
   1.1500000e+02   0.0000000e+00   2.0575200e+02
   1.2000000e+02   0.0000000e+00   1.9193504e+02
   1.2500000e+02   0.0000000e+00   1.7882536e+02
   1.3000000e+02   0.0000000e+00   1.6643240e+02
   1.3500000e+02   0.0000000e+00   1.5475389e+02
   1.4000000e+02   0.0000000e+00   1.4377865e+02
   1.4500000e+02   0.0000000e+00   1.3348918e+02
   1.5000000e+02   0.0000000e+00   1.2386333e+02
