# Supplementary material for: Linear stability analysis of magnetohydrodynamic duct flows with perfectly conducting walls
Source: PLoS One. 2017 Oct 27;12(10):e0186944. doi: 10.1371/journal.pone.0186944 (PMC5659796; doi:10.1371/journal.pone.0186944)
Supplement: S1 File — (ZIP) [file pone.0186944.s001.zip › plosone_data/Fig7/HA=20/r=1.dat]

   0.0000000e+00   8.0000000e+00   1.0000000e+00
   3.0000000e+00   5.5000000e+00   6.6875159e+01
   6.0000000e+00   2.8000000e+00   1.4478001e+02
   9.0000000e+00   1.8000000e+00   1.9011523e+02
   1.0000000e+01   1.6000000e+00   1.9860051e+02
   1.1000000e+01   1.4000000e+00   2.0412957e+02
   1.2000000e+01   1.3000000e+00   2.0793012e+02
   1.2000000e+01   1.3000000e+00   2.0793012e+02
   1.3000000e+01   1.2000000e+00   2.0954787e+02
   1.4000000e+01   1.1000000e+00   2.0951512e+02
   1.5000000e+01   1.0000000e+00   2.0806338e+02
   1.5000000e+01   1.0000000e+00   2.0806338e+02
   1.6000000e+01   9.0000000e-01   2.0511381e+02
   1.7000000e+01   9.0000000e-01   2.0208174e+02
   1.8000000e+01   8.0000000e-01   1.9792922e+02
   1.8000000e+01   8.0000000e-01   1.9792922e+02
   1.9000000e+01   8.0000000e-01   1.9307051e+02
   2.0000000e+01   7.0000000e-01   1.8797782e+02
   2.1000000e+01   7.0000000e-01   1.8266595e+02
   2.4000000e+01   6.0000000e-01   1.6509329e+02
   2.7000000e+01   5.0000000e-01   1.4737913e+02
   3.0000000e+01   5.0000000e-01   1.2799855e+02
   3.2000000e+01   4.0000000e-01   1.1943506e+02
   3.4000000e+01   4.0000000e-01   1.0890836e+02
   3.6000000e+01   4.0000000e-01   9.7983365e+01
   3.8000000e+01   4.0000000e-01   8.7001226e+01
   4.0000000e+01   2.0000000e-01   7.8339701e+01
   4.2000000e+01   3.0000000e+00   7.7042713e+01
   4.4000000e+01   3.0000000e+00   8.1365986e+01
   4.6000000e+01   3.0000000e+00   8.5680797e+01
   4.8000000e+01   3.0000000e+00   9.0038137e+01
   5.0000000e+01   3.0000000e+00   9.4486464e+01
   5.5000000e+01   3.0000000e+00   1.1170939e+02
   6.0000000e+01   2.9000000e+00   1.2627315e+02
   6.5000000e+01   2.9000000e+00   1.4358621e+02
   7.0000000e+01   2.9000000e+00   1.6323674e+02
   7.5000000e+01   2.9000000e+00   1.8544783e+02
   8.0000000e+01   2.9000000e+00   2.1051997e+02
   8.5000000e+01   2.8000000e+00   2.4028051e+02
   9.0000000e+01   2.8000000e+00   2.7416296e+02
   9.5000000e+01   2.8000000e+00   3.1272014e+02
   1.0000000e+02   2.8000000e+00   3.5661882e+02
