# Supplementary material for: Linear stability analysis of magnetohydrodynamic duct flows with perfectly conducting walls
Source: PLoS One. 2017 Oct 27;12(10):e0186944. doi: 10.1371/journal.pone.0186944 (PMC5659796; doi:10.1371/journal.pone.0186944)
Supplement: S1 File — (ZIP) [file pone.0186944.s001.zip › plosone_data/Fig7/HA=20/r=3.dat]

   0.0000000e+00   8.0000000e+00   1.0000000e+00
   3.0000000e+00   5.5000000e+00   6.6324865e+01
   6.0000000e+00   2.8000000e+00   1.4366884e+02
   9.0000000e+00   1.8000000e+00   1.8893086e+02
   1.0000000e+01   1.6000000e+00   1.9744248e+02
   1.1000000e+01   1.4000000e+00   2.0306319e+02
   1.2000000e+01   1.3000000e+00   2.0688044e+02
   1.2000000e+01   1.3000000e+00   2.0688044e+02
   1.3000000e+01   1.2000000e+00   2.0853440e+02
   1.4000000e+01   1.1000000e+00   2.0855709e+02
   1.5000000e+01   1.0000000e+00   2.0718471e+02
   1.5000000e+01   1.0000000e+00   2.0718471e+02
   1.6000000e+01   9.0000000e-01   2.0433465e+02
   1.7000000e+01   9.0000000e-01   2.0121848e+02
   1.8000000e+01   8.0000000e-01   1.9719207e+02
   1.8000000e+01   8.0000000e-01   1.9719207e+02
   1.9000000e+01   8.0000000e-01   1.9225480e+02
   2.0000000e+01   7.0000000e-01   1.8731745e+02
   2.1000000e+01   7.0000000e-01   1.8193049e+02
   2.4000000e+01   6.0000000e-01   1.6440584e+02
   2.7000000e+01   5.0000000e-01   1.4678539e+02
   3.0000000e+01   5.0000000e-01   1.2725450e+02
   3.2000000e+01   4.0000000e-01   1.1887895e+02
   3.4000000e+01   4.0000000e-01   1.0827582e+02
   3.6000000e+01   3.0000000e-01   9.8203978e+01
   3.8000000e+01   3.0000000e-01   9.0485248e+01
   4.0000000e+01   3.0000000e-01   8.2700353e+01
   4.2000000e+01   3.0000000e-01   7.4993018e+01
   4.4000000e+01   3.0000000e-01   6.7486293e+01
   4.6000000e+01   2.0000000e-01   6.1997135e+01
   4.8000000e+01   2.0000000e-01   5.6991383e+01
   5.0000000e+01   2.0000000e-01   5.2196623e+01
   5.5000000e+01   1.0000000e-01   4.3625341e+01
   6.0000000e+01   1.0000000e-01   3.6826338e+01
   6.5000000e+01   0.0000000e+00   3.1349012e+01
   7.0000000e+01   0.0000000e+00   2.6911631e+01
   7.5000000e+01   0.0000000e+00   2.3081861e+01
   8.0000000e+01   0.0000000e+00   1.9787194e+01
   8.5000000e+01   0.0000000e+00   1.6960370e+01
   9.0000000e+01   0.0000000e+00   1.4540147e+01
   9.5000000e+01   0.0000000e+00   1.2471556e+01
   1.0000000e+02   0.0000000e+00   1.0705827e+01
