# Supplementary material for: Linear stability analysis of magnetohydrodynamic duct flows with perfectly conducting walls
Source: PLoS One. 2017 Oct 27;12(10):e0186944. doi: 10.1371/journal.pone.0186944 (PMC5659796; doi:10.1371/journal.pone.0186944)
Supplement: S1 File — (ZIP) [file pone.0186944.s001.zip › plosone_data/Fig7/HA=20/r=5.dat]

   0.0000000e+00   8.0000000e+00   1.0000000e+00
   3.0000000e+00   5.5000000e+00   6.5859159e+01
   6.0000000e+00   2.8000000e+00   1.4313010e+02
   9.0000000e+00   1.8000000e+00   1.8836478e+02
   1.0000000e+01   1.6000000e+00   1.9687894e+02
   1.1000000e+01   1.4000000e+00   2.0254304e+02
   1.2000000e+01   1.3000000e+00   2.0633876e+02
   1.2000000e+01   1.3000000e+00   2.0633876e+02
   1.3000000e+01   1.2000000e+00   2.0799468e+02
   1.4000000e+01   1.1000000e+00   2.0803838e+02
   1.5000000e+01   1.0000000e+00   2.0670317e+02
   1.5000000e+01   1.0000000e+00   2.0670319e+02
   1.6000000e+01   9.0000000e-01   2.0391228e+02
   1.7000000e+01   9.0000000e-01   2.0073677e+02
   1.8000000e+01   8.0000000e-01   1.9679366e+02
   1.8000000e+01   8.0000000e-01   1.9679363e+02
   1.9000000e+01   8.0000000e-01   1.9180735e+02
   2.0000000e+01   7.0000000e-01   1.8697386e+02
   2.1000000e+01   7.0000000e-01   1.8154790e+02
   2.4000000e+01   6.0000000e-01   1.6408422e+02
   2.7000000e+01   5.0000000e-01   1.4655232e+02
   3.0000000e+01   4.0000000e-01   1.2860084e+02
   3.2000000e+01   4.0000000e-01   1.1873147e+02
   3.4000000e+01   4.0000000e-01   1.0810932e+02
   3.6000000e+01   3.0000000e-01   9.8136690e+01
   3.8000000e+01   3.0000000e-01   9.0403755e+01
   4.0000000e+01   3.0000000e-01   8.2607381e+01
   4.2000000e+01   3.0000000e-01   7.4891512e+01
   4.4000000e+01   3.0000000e-01   6.7379303e+01
   4.6000000e+01   2.0000000e-01   6.1945120e+01
   4.8000000e+01   2.0000000e-01   5.6930818e+01
   5.0000000e+01   2.0000000e-01   5.2129125e+01
   5.5000000e+01   1.0000000e-01   4.3633792e+01
   6.0000000e+01   1.0000000e-01   3.6827566e+01
   6.5000000e+01   0.0000000e+00   3.1350046e+01
   7.0000000e+01   0.0000000e+00   2.6908150e+01
   7.5000000e+01   0.0000000e+00   2.3074841e+01
   8.0000000e+01   0.0000000e+00   1.9777472e+01
   8.5000000e+01   0.0000000e+00   1.6948651e+01
   9.0000000e+01   0.0000000e+00   1.4527005e+01
   9.5000000e+01   0.0000000e+00   1.2457456e+01
   1.0000000e+02   0.0000000e+00   1.0691121e+01
