# Supplementary material for: Linear stability analysis of magnetohydrodynamic duct flows with perfectly conducting walls
Source: PLoS One. 2017 Oct 27;12(10):e0186944. doi: 10.1371/journal.pone.0186944 (PMC5659796; doi:10.1371/journal.pone.0186944)
Supplement: S1 File — (ZIP) [file pone.0186944.s001.zip › plosone_data/Fig7/HA=20/r=9.dat]

   0.0000000e+00   8.0000000e+00   1.0000000e+00
   3.0000000e+00   5.5000000e+00   6.5709520e+01
   6.0000000e+00   2.8000000e+00   1.4266679e+02
   9.0000000e+00   1.8000000e+00   1.8774072e+02
   1.0000000e+01   1.6000000e+00   1.9623348e+02
   1.1000000e+01   1.4000000e+00   2.0190510e+02
   1.2000000e+01   1.3000000e+00   2.0568344e+02
   1.2000000e+01   1.3000000e+00   2.0568347e+02
   1.3000000e+01   1.2000000e+00   2.0733533e+02
   1.4000000e+01   1.1000000e+00   2.0739230e+02
   1.5000000e+01   1.0000000e+00   2.0608762e+02
   1.5000000e+01   1.0000000e+00   2.0608767e+02
   1.6000000e+01   9.0000000e-01   2.0334451e+02
   1.7000000e+01   9.0000000e-01   2.0012531e+02
   1.8000000e+01   8.0000000e-01   1.9625105e+02
   1.8000000e+01   8.0000000e-01   1.9625107e+02
   1.9000000e+01   8.0000000e-01   1.9123325e+02
   2.0000000e+01   7.0000000e-01   1.8648657e+02
   2.1000000e+01   7.0000000e-01   1.8103727e+02
   3.0000000e+01   4.0000000e-01   1.2835836e+02
   3.2000000e+01   4.0000000e-01   1.1848159e+02
   3.4000000e+01   4.0000000e-01   1.0785733e+02
   3.6000000e+01   3.0000000e-01   9.7981176e+01
   3.8000000e+01   3.0000000e-01   9.0245956e+01
   4.0000000e+01   3.0000000e-01   8.2449603e+01
   4.2000000e+01   3.0000000e-01   7.4735959e+01
   4.4000000e+01   3.0000000e-01   6.7227982e+01
   4.6000000e+01   2.0000000e-01   6.1853081e+01
   4.8000000e+01   2.0000000e-01   5.6838161e+01
   5.0000000e+01   2.0000000e-01   5.2036766e+01
   5.5000000e+01   1.0000000e-01   4.3602126e+01
   6.0000000e+01   1.0000000e-01   3.6795921e+01
   6.5000000e+01   0.0000000e+00   3.1327409e+01
   7.0000000e+01   0.0000000e+00   2.6885369e+01
   7.5000000e+01   0.0000000e+00   2.3052233e+01
   8.0000000e+01   0.0000000e+00   1.9755277e+01
   8.5000000e+01   0.0000000e+00   1.6927046e+01
   9.0000000e+01   0.0000000e+00   1.4506110e+01
   9.5000000e+01   0.0000000e+00   1.2437350e+01
   1.0000000E+02   0.0000000e+00   1.0671843e+01
