# Supplementary material for: Linear stability analysis of magnetohydrodynamic duct flows with perfectly conducting walls
Source: PLoS One. 2017 Oct 27;12(10):e0186944. doi: 10.1371/journal.pone.0186944 (PMC5659796; doi:10.1371/journal.pone.0186944)
Supplement: S1 File — (ZIP) [file pone.0186944.s001.zip › plosone_data/Fig7/HA=30/r=1.dat]

   0.0000000e+00   8.0000000e+00   1.0000000e+00
   2.0000000e+00   5.5000000e+00   3.6315920e+01
   4.0000000e+00   4.2000000e+00   8.3188673e+01
   5.0000000e+00   3.3000000e+00   9.6869976e+01
   6.0000000e+00   2.8000000e+00   1.0523736e+02
   7.0000000e+00   2.4000000e+00   1.0919874e+02
   8.0000000e+00   2.0000000e+00   1.0983976e+02
   9.0000000e+00   1.8000000e+00   1.0810175e+02
   1.0000000e+01   1.6000000e+00   1.0457250e+02
   1.1000000e+01   1.4000000e+00   9.9798227e+01
   1.2000000e+01   1.3000000e+00   9.4498956e+01
   1.3000000e+01   1.2000000e+00   8.8713089e+01
   1.4000000e+01   1.1000000e+00   8.2809486e+01
   1.6000000e+01   9.0000000e-01   7.1184670e+01
   1.8000000e+01   8.0000000e-01   6.0657889e+01
   2.0000000e+01   7.0000000e-01   5.1356128e+01
   2.2000000e+01   6.0000000e-01   4.3423391e+01
   2.4000000e+01   5.0000000e-01   3.6694365e+01
   2.6000000e+01   5.0000000e-01   3.1136904e+01
   2.8000000e+01   3.3000000e+00   3.3248254e+01
   3.0000000e+01   3.2000000e+00   3.4709333e+01
   3.2000000e+01   3.1000000e+00   3.5937770e+01
   3.6000000e+01   3.0000000e+00   3.7856900e+01
   4.0000000e+01   2.9000000e+00   3.9379048e+01
   4.4000000e+01   2.9000000e+00   4.0822688e+01
   4.8000000e+01   2.8000000e+00   4.2466738e+01
   5.2000000e+01   2.8000000e+00   4.4370880e+01
   5.6000000e+01   2.8000000e+00   4.6431303e+01
   6.0000000e+01   2.7000000e+00   4.8730640e+01
   6.4000000e+01   2.7000000e+00   5.1355928e+01
   6.8000000e+01   2.7000000e+00   5.4130496e+01
   7.2000000e+01   2.7000000e+00   5.7065220e+01
   7.6000000e+01   2.7000000e+00   6.0164285e+01
   8.0000000e+01   2.7000000e+00   6.3422624e+01
