# Supplementary material for: Linear stability analysis of magnetohydrodynamic duct flows with perfectly conducting walls
Source: PLoS One. 2017 Oct 27;12(10):e0186944. doi: 10.1371/journal.pone.0186944 (PMC5659796; doi:10.1371/journal.pone.0186944)
Supplement: S1 File — (ZIP) [file pone.0186944.s001.zip › plosone_data/Fig7/HA=30/r=3.dat]

   0.0000000e+00   8.0000000e+00   1.0000000e+00
   2.0000000e+00   5.5000000e+00   3.6339496e+01
   4.0000000e+00   4.2000000e+00   8.3185476e+01
   5.0000000e+00   3.3000000e+00   9.6886979e+01
   6.0000000e+00   2.8000000e+00   1.0527093e+02
   7.0000000e+00   2.4000000e+00   1.0925248e+02
   8.0000000e+00   2.0000000e+00   1.0994308e+02
   9.0000000e+00   1.8000000e+00   1.0820881e+02
   1.0000000e+01   1.6000000e+00   1.0469286e+02
   1.1000000e+01   1.4000000e+00   9.9945628e+01
   1.2000000e+01   1.3000000e+00   9.4627780e+01
   1.3000000e+01   1.2000000e+00   8.8829531e+01
   1.4000000e+01   1.1000000e+00   8.2919141e+01
   1.6000000e+01   9.0000000e-01   7.1297857e+01
   1.8000000e+01   8.0000000e-01   6.0728576e+01
   2.0000000e+01   7.0000000e-01   5.1399690e+01
   2.2000000e+01   6.0000000e-01   4.3450489e+01
   2.4000000e+01   5.0000000e-01   3.6708073e+01
   2.6000000e+01   5.0000000e-01   3.1103573e+01
   2.8000000e+01   3.3000000e+00   2.6701348e+01
   3.0000000e+01   3.2000000e+00   2.7360468e+01
   3.2000000e+01   3.1000000e+00   2.7810927e+01
   3.6000000e+01   2.9000000e+00   2.8180862e+01
   4.0000000e+01   2.8000000e+00   2.8123682e+01
   4.4000000e+01   2.8000000e+00   2.7809036e+01
   4.8000000e+01   2.7000000e+00   2.7494197e+01
   5.2000000e+01   2.6000000e+00   2.7146484e+01
   5.6000000e+01   2.6000000e+00   2.6974211e+01
   6.0000000e+01   2.6000000e+00   2.6841348e+01
   6.4000000e+01   2.5000000e+00   2.6733137e+01
   6.8000000e+01   2.5000000e+00   2.6779128e+01
   7.2000000e+01   2.5000000e+00   2.6830094e+01
   7.6000000e+01   2.5000000e+00   2.6881921e+01
   8.0000000e+01   2.5000000e+00   2.6938150e+01
