# Supplementary material for: Linear stability analysis of magnetohydrodynamic duct flows with perfectly conducting walls
Source: PLoS One. 2017 Oct 27;12(10):e0186944. doi: 10.1371/journal.pone.0186944 (PMC5659796; doi:10.1371/journal.pone.0186944)
Supplement: S1 File — (ZIP) [file pone.0186944.s001.zip › plosone_data/Fig7/HA=30/r=5.dat]

   0.0000000e+00   8.0000000e+00   1.0000000e+00
   2.0000000e+00   5.5000000e+00   3.6421687e+01
   4.0000000e+00   4.2000000e+00   8.3646212e+01
   5.0000000e+00   3.4000000e+00   9.7443080e+01
   6.0000000e+00   2.8000000e+00   1.0588394e+02
   7.0000000e+00   2.4000000e+00   1.0989531e+02
   8.0000000e+00   2.0000000e+00   1.1052890e+02
   9.0000000e+00   1.8000000e+00   1.0881145e+02
   1.0000000e+01   1.6000000e+00   1.0527544e+02
   1.1000000e+01   1.4000000e+00   1.0048807e+02
   1.2000000e+01   1.3000000e+00   9.5160237e+01
   1.3000000e+01   1.2000000e+00   8.9339909e+01
   1.4000000e+01   1.1000000e+00   8.3400383e+01
   1.6000000e+01   9.0000000e-01   7.1714911e+01
   1.8000000e+01   8.0000000e-01   6.1097066e+01
   2.0000000e+01   7.0000000e-01   5.1718930e+01
   2.2000000e+01   6.0000000e-01   4.3724105e+01
   2.4000000e+01   5.0000000e-01   3.6940162e+01
   2.6000000e+01   5.0000000e-01   3.1304217e+01
   2.8000000e+01   3.3000000e+00   2.6511806e+01
   3.0000000e+01   3.2000000e+00   2.7187775e+01
   3.2000000e+01   3.1000000e+00   2.7656488e+01
   3.6000000e+01   2.9000000e+00   2.8059877e+01
   4.0000000e+01   2.8000000e+00   2.8014401e+01
   4.4000000e+01   2.7000000e+00   2.7700895e+01
   4.8000000e+01   2.7000000e+00   2.7378660e+01
   5.2000000e+01   2.6000000e+00   2.7035390e+01
   5.6000000e+01   2.6000000e+00   2.6844065e+01
   6.0000000e+01   2.6000000e+00   2.6691393e+01
   6.4000000e+01   2.5000000e+00   2.6589469e+01
   6.8000000e+01   2.5000000e+00   2.6616702e+01
   7.2000000e+01   2.5000000e+00   2.6648976e+01
   7.6000000e+01   2.5000000e+00   2.6681962e+01
   8.0000000e+01   2.5000000e+00   2.6719833e+01
