# Supplementary material for: Linear stability analysis of magnetohydrodynamic duct flows with perfectly conducting walls
Source: PLoS One. 2017 Oct 27;12(10):e0186944. doi: 10.1371/journal.pone.0186944 (PMC5659796; doi:10.1371/journal.pone.0186944)
Supplement: S1 File — (ZIP) [file pone.0186944.s001.zip › plosone_data/Fig7/HA=30/r=9.dat]

   0.0000000e+00   8.0000000e+00   1.0000000e+00
   2.0000000e+00   5.5000000e+00   3.6269511e+01
   4.0000000e+00   4.2000000e+00   8.3100746e+01
   5.0000000e+00   3.3000000e+00   9.6807873e+01
   6.0000000e+00   2.8000000e+00   1.0521755e+02
   7.0000000e+00   2.4000000e+00   1.0920911e+02
   8.0000000e+00   2.0000000e+00   1.0989734e+02
   9.0000000e+00   1.8000000e+00   1.0817682e+02
   1.0000000e+01   1.6000000e+00   1.0467403e+02
   1.1000000e+01   1.4000000e+00   9.9945253e+01
   1.2000000e+01   1.3000000e+00   9.4635340e+01
   1.3000000e+01   1.2000000e+00   8.8846147e+01
   1.4000000e+01   1.1000000e+00   8.2946745e+01
   1.6000000e+01   9.0000000e-01   7.1355664e+01
   1.8000000e+01   8.0000000e-01   6.0789292e+01
   2.0000000e+01   7.0000000e-01   5.1465562e+01
   2.2000000e+01   6.0000000e-01   4.3522319e+01
   2.4000000e+01   5.0000000e-01   3.6783872e+01
   2.6000000e+01   5.0000000e-01   3.1160409e+01
   2.8000000e+01   3.3000000e+00   2.6245801e+01
   3.0000000e+01   3.2000000e+00   2.6905418e+01
   3.2000000e+01   3.1000000e+00   2.7364348e+01
   3.6000000e+01   2.9000000e+00   2.7766781e+01
   4.0000000e+01   2.8000000e+00   2.7718239e+01
   4.4000000e+01   2.7000000e+00   2.7417982e+01
   4.8000000e+01   2.7000000e+00   2.7102088e+01
   5.2000000e+01   2.6000000e+00   2.6789726e+01
   5.6000000e+01   2.6000000e+00   2.6616870e+01
   6.0000000e+01   2.6000000e+00   2.6483761e+01
   6.4000000e+01   2.5000000e+00   2.6412467e+01
   6.8000000e+01   2.5000000e+00   2.6456261e+01
   7.2000000e+01   2.5000000e+00   2.6504193e+01
   7.6000000e+01   2.5000000e+00   2.6552549e+01
   8.0000000e+01   2.5000000e+00   2.6604812e+01
