# Supplementary material for: Linear stability analysis of magnetohydrodynamic duct flows with perfectly conducting walls
Source: PLoS One. 2017 Oct 27;12(10):e0186944. doi: 10.1371/journal.pone.0186944 (PMC5659796; doi:10.1371/journal.pone.0186944)
Supplement: S1 File — (ZIP) [file pone.0186944.s001.zip › plosone_data/Fig7/HA=50/r=1.dat]

   0.0000000e+00   2.0000000e+01   1.0000000e+00
   1.0000000e+00   1.0000000e+01   1.5498377e+01
   2.0000000e+00   8.0000000e+00   3.2946015e+01
   3.0000000e+00   5.6000000e+00   4.3140544e+01
   4.0000000e+00   4.2000000e+00   4.5502087e+01
   5.0000000e+00   3.4000000e+00   4.3082992e+01
   6.0000000e+00   2.8000000e+00   3.8352507e+01
   7.0000000e+00   2.4000000e+00   3.2966843e+01
   8.0000000e+00   2.0000000e+00   2.7726391e+01
   1.0000000e+01   1.6000000e+00   1.9122591e+01
   1.2000000e+01   1.2000000e+00   1.3325455e+01
   1.4000000e+01   5.0000000e+00   1.3573248e+01
   1.6000000e+01   4.8000000e+00   1.4695266e+01
   1.8000000e+01   4.6000000e+00   1.5421766e+01
   2.0000000e+01   4.0000000e+00   1.6383638e+01
   2.2000000e+01   4.0000000e+00   1.6979469e+01
   2.4000000e+01   4.0000000e+00   1.7220603e+01
   2.6000000e+01   3.9000000e+00   1.7286736e+01
   2.8000000e+01   3.8000000e+00   1.7290582e+01
   3.0000000e+01   3.7000000e+00   1.7265775e+01
   3.2000000e+01   3.7000000e+00   1.7262336e+01
   3.4000000e+01   3.6000000e+00   1.7284947e+01
   3.6000000e+01   3.6000000e+00   1.7367146e+01
   3.8000000e+01   3.6000000e+00   1.7471741e+01
   4.0000000e+01   3.5000000e+00   1.7613401e+01
   4.2000000e+01   3.5000000e+00   1.7804179e+01
   4.4000000e+01   3.5000000e+00   1.8000737e+01
   4.6000000e+01   3.5000000e+00   1.8198089e+01
   4.8000000e+01   3.4000000e+00   1.8400803e+01
   5.0000000e+01   3.4000000e+00   1.8651180e+01
