# Supplementary material for: Linear stability analysis of magnetohydrodynamic duct flows with perfectly conducting walls
Source: PLoS One. 2017 Oct 27;12(10):e0186944. doi: 10.1371/journal.pone.0186944 (PMC5659796; doi:10.1371/journal.pone.0186944)
Supplement: S1 File — (ZIP) [file pone.0186944.s001.zip › plosone_data/Fig7/HA=50/r=3.dat]

   0.0000000e+00   2.0000000e+01   1.0000000e+00
   1.0000000e+00   1.0000000e+01   1.5401238e+01
   2.0000000e+00   8.0000000e+00   3.2818135e+01
   3.0000000e+00   5.6000000e+00   4.3127610e+01
   4.0000000e+00   4.2000000e+00   4.5623709e+01
   5.0000000e+00   3.4000000e+00   4.3288345e+01
   6.0000000e+00   2.8000000e+00   3.8602790e+01
   7.0000000e+00   2.4000000e+00   3.3224258e+01
   8.0000000e+00   2.0000000e+00   2.7975545e+01
   1.0000000e+01   1.6000000e+00   1.9318184e+01
   1.2000000e+01   1.2000000e+00   1.3467795e+01
   1.4000000e+01   5.0000000e+00   1.3660933e+01
   1.6000000e+01   4.6000000e+00   1.4793902e+01
   1.8000000e+01   4.4000000e+00   1.5610873e+01
   2.0000000e+01   4.0000000e+00   1.5935600e+01
   2.2000000e+01   4.0000000e+00   1.6365958e+01
   2.4000000e+01   3.9000000e+00   1.6472290e+01
   2.6000000e+01   3.8000000e+00   1.6454613e+01
   2.8000000e+01   3.8000000e+00   1.6383249e+01
   3.0000000e+01   3.7000000e+00   1.6308642e+01
   3.2000000e+01   3.7000000e+00   1.6232406e+01
   3.4000000e+01   3.6000000e+00   1.6223935e+01
   3.6000000e+01   3.6000000e+00   1.6243003e+01
   3.8000000e+01   3.5000000e+00   1.6289751e+01
   4.0000000e+01   3.5000000e+00   1.6398090e+01
   4.2000000e+01   3.5000000e+00   1.6515320e+01
   4.4000000e+01   3.5000000e+00   1.6632907e+01
   4.6000000e+01   3.4000000e+00   1.6762759e+01
   4.8000000e+01   3.4000000e+00   1.6921583e+01
   5.0000000e+01   3.4000000e+00   1.7077709e+01
