# Supplementary material for: Linear stability analysis of magnetohydrodynamic duct flows with perfectly conducting walls
Source: PLoS One. 2017 Oct 27;12(10):e0186944. doi: 10.1371/journal.pone.0186944 (PMC5659796; doi:10.1371/journal.pone.0186944)
Supplement: S1 File — (ZIP) [file pone.0186944.s001.zip › plosone_data/Fig7/HA=50/r=5.dat]

   0.0000000e+00   2.0000000e+01   1.0000000e+00
   1.0000000e+00   1.0000000e+01   1.5420834e+01
   2.0000000e+00   8.0000000e+00   3.2864257e+01
   3.0000000e+00   5.6000000e+00   4.3220245e+01
   4.0000000e+00   4.2000000e+00   4.5741454e+01
   5.0000000e+00   3.4000000e+00   4.3421768e+01
   6.0000000e+00   2.8000000e+00   3.8734887e+01
   7.0000000e+00   2.4000000e+00   3.3350222e+01
   8.0000000e+00   2.0000000e+00   2.8085840e+01
   1.0000000e+01   1.6000000e+00   1.9405496e+01
   1.2000000e+01   1.2000000e+00   1.3530002e+01
   1.4000000e+01   5.0000000e+00   1.3668550e+01
   1.6000000e+01   4.6000000e+00   1.4802569e+01
   1.8000000e+01   4.4000000e+00   1.5616652e+01
   2.0000000e+01   4.0000000e+00   1.5947278e+01
   2.2000000e+01   4.0000000e+00   1.6372706e+01
   2.4000000e+01   3.9000000e+00   1.6479216e+01
   2.6000000e+01   3.8000000e+00   1.6463948e+01
   2.8000000e+01   3.8000000e+00   1.6393699e+01
   3.0000000e+01   3.7000000e+00   1.6325033e+01
   3.2000000e+01   3.6000000e+00   1.6253665e+01
   3.4000000e+01   3.6000000e+00   1.6252021e+01
   3.6000000e+01   3.6000000e+00   1.6276447e+01
   3.8000000e+01   3.5000000e+00   1.6330396e+01
   4.0000000e+01   3.5000000e+00   1.6443884e+01
   4.2000000e+01   3.5000000e+00   1.6565894e+01
   4.4000000e+01   3.5000000e+00   1.6687939e+01
   4.6000000e+01   3.4000000e+00   1.6824084e+01
   4.8000000e+01   3.4000000e+00   1.6987397e+01
   5.0000000e+01   3.4000000e+00   1.7148093e+01
