# Supplementary material for: Linear stability analysis of magnetohydrodynamic duct flows with perfectly conducting walls
Source: PLoS One. 2017 Oct 27;12(10):e0186944. doi: 10.1371/journal.pone.0186944 (PMC5659796; doi:10.1371/journal.pone.0186944)
Supplement: S1 File — (ZIP) [file pone.0186944.s001.zip › plosone_data/Fig7/HA=50/r=9.dat]

   0.0000000e+00   2.0000000e+01   1.0000000e+00
   1.0000000e+00   1.0000000e+01   1.5358770e+01
   2.0000000e+00   8.0000000e+00   3.2718288e+01
   3.0000000e+00   5.6000000e+00   4.3041102e+01
   4.0000000e+00   4.2000000e+00   4.5573785e+01
   5.0000000e+00   3.4000000e+00   4.3271065e+01
   6.0000000e+00   2.8000000e+00   3.8612428e+01
   7.0000000e+00   2.4000000e+00   3.3249484e+01
   8.0000000e+00   2.0000000e+00   2.8013685e+01
   1.0000000e+01   1.6000000e+00   1.9358006e+01
   1.2000000e+01   1.2000000e+00   1.3505629e+01
   1.4000000e+01   5.0000000e+00   1.3599193e+01
   1.6000000e+01   4.6000000e+00   1.4725011e+01
   1.8000000e+01   4.4000000e+00   1.5520476e+01
   2.0000000e+01   4.0000000e+00   1.5865532e+01
   2.2000000e+01   4.0000000e+00   1.6266982e+01
   2.4000000e+01   3.9000000e+00   1.6369806e+01
   2.6000000e+01   3.8000000e+00   1.6358875e+01
   2.8000000e+01   3.7000000e+00   1.6290042e+01
   3.0000000e+01   3.7000000e+00   1.6237573e+01
   3.2000000e+01   3.6000000e+00   1.6186293e+01
   3.4000000e+01   3.6000000e+00   1.6198887e+01
   3.6000000e+01   3.6000000e+00   1.6239019e+01
   3.8000000e+01   3.5000000e+00   1.6315324e+01
   4.0000000e+01   3.5000000e+00   1.6443980e+01
   4.2000000e+01   3.5000000e+00   1.6580239e+01
