# Supplementary material for: Linear stability analysis of magnetohydrodynamic duct flows with perfectly conducting walls
Source: PLoS One. 2017 Oct 27;12(10):e0186944. doi: 10.1371/journal.pone.0186944 (PMC5659796; doi:10.1371/journal.pone.0186944)
Supplement: S1 File — (ZIP) [file pone.0186944.s001.zip › plosone_data/Fig8/re3k_ha10_r=1_tau=15.dat]

TITLE = "VELOCITY COMPONENT"
VARIABLES ="Y","Z","U","V","W"
ZONE I=65, J=65, F=POINT

-0.10000000E+01 -0.10000000E+01  0.00000000E+00  0.00000000E+00  0.00000000E+00
-0.10000000E+01 -0.99023454E+00  0.00000000E+00  0.00000000E+00  0.00000000E+00
-0.10000000E+01 -0.97961317E+00  0.00000000E+00  0.00000000E+00  0.00000000E+00
-0.10000000E+01 -0.96807128E+00  0.00000000E+00  0.00000000E+00  0.00000000E+00
-0.10000000E+01 -0.95554139E+00  0.00000000E+00  0.00000000E+00  0.00000000E+00
-0.10000000E+01 -0.94195338E+00  0.00000000E+00  0.00000000E+00  0.00000000E+00
-0.10000000E+01 -0.92723491E+00  0.00000000E+00  0.00000000E+00  0.00000000E+00
-0.10000000E+01 -0.91131184E+00  0.00000000E+00  0.00000000E+00  0.00000000E+00
-0.10000000E+01 -0.89410886E+00  0.00000000E+00  0.00000000E+00  0.00000000E+00
-0.10000000E+01 -0.87555021E+00  0.00000000E+00  0.00000000E+00  0.00000000E+00
-0.10000000E+01 -0.85556060E+00  0.00000000E+00  0.00000000E+00  0.00000000E+00
-0.10000000E+01 -0.83406621E+00  0.00000000E+00  0.00000000E+00  0.00000000E+00
-0.10000000E+01 -0.81099590E+00  0.00000000E+00  0.00000000E+00  0.00000000E+00
-0.10000000E+01 -0.78628257E+00  0.00000000E+00  0.00000000E+00  0.00000000E+00
-0.10000000E+01 -0.75986470E+00  0.00000000E+00  0.00000000E+00  0.00000000E+00
-0.10000000E+01 -0.73168798E+00  0.00000000E+00  0.00000000E+00  0.00000000E+00
-0.10000000E+01 -0.70170710E+00  0.00000000E+00  0.00000000E+00  0.00000000E+00
-0.10000000E+01 -0.66988760E+00  0.00000000E+00  0.00000000E+00  0.00000000E+00
-0.10000000E+01 -0.63620781E+00  0.00000000E+00  0.00000000E+00  0.00000000E+00
-0.10000000E+01 -0.60066071E+00  0.00000000E+00  0.00000000E+00  0.00000000E+00
-0.10000000E+01 -0.56325577E+00  0.00000000E+00  0.00000000E+00  0.00000000E+00
-0.10000000E+01 -0.52402059E+00  0.00000000E+00  0.00000000E+00  0.00000000E+00
-0.10000000E+01 -0.48300241E+00  0.00000000E+00  0.00000000E+00  0.00000000E+00
-0.10000000E+01 -0.44026914E+00  0.00000000E+00  0.00000000E+00  0.00000000E+00
-0.10000000E+01 -0.39591017E+00  0.00000000E+00  0.00000000E+00  0.00000000E+00
-0.10000000E+01 -0.35003658E+00  0.00000000E+00  0.00000000E+00  0.00000000E+00
-0.10000000E+01 -0.30278088E+00  0.00000000E+00  0.00000000E+00  0.00000000E+00
-0.10000000E+01 -0.25429614E+00  0.00000000E+00  0.00000000E+00  0.00000000E+00
-0.10000000E+01 -0.20475452E+00  0.00000000E+00  0.00000000E+00  0.00000000E+00
-0.10000000E+01 -0.15434522E+00  0.00000000E+00  0.00000000E+00  0.00000000E+00
-0.10000000E+01 -0.10327182E+00  0.00000000E+00  0.00000000E+00  0.00000000E+00
-0.10000000E+01 -0.51749200E-01  0.00000000E+00  0.00000000E+00  0.00000000E+00
-0.10000000E+01  0.00000000E+00  0.00000000E+00  0.00000000E+00  0.00000000E+00
-0.10000000E+01  0.51749200E-01  0.00000000E+00  0.00000000E+00  0.00000000E+00
-0.10000000E+01  0.10327182E+00  0.00000000E+00  0.00000000E+00  0.00000000E+00
-0.10000000E+01  0.15434522E+00  0.00000000E+00  0.00000000E+00  0.00000000E+00
-0.10000000E+01  0.20475452E+00  0.00000000E+00  0.00000000E+00  0.00000000E+00
-0.10000000E+01  0.25429614E+00  0.00000000E+00  0.00000000E+00  0.00000000E+00
-0.10000000E+01  0.30278088E+00  0.00000000E+00  0.00000000E+00  0.00000000E+00
-0.10000000E+01  0.35003658E+00  0.00000000E+00  0.00000000E+00  0.00000000E+00
-0.10000000E+01  0.39591017E+00  0.00000000E+00  0.00000000E+00  0.00000000E+00
-0.10000000E+01  0.44026914E+00  0.00000000E+00  0.00000000E+00  0.00000000E+00
-0.10000000E+01  0.48300241E+00  0.00000000E+00  0.00000000E+00  0.00000000E+00
-0.10000000E+01  0.52402059E+00  0.00000000E+00  0.00000000E+00  0.00000000E+00
-0.10000000E+01  0.56325577E+00  0.00000000E+00  0.00000000E+00  0.00000000E+00
-0.10000000E+01  0.60066071E+00  0.00000000E+00  0.00000000E+00  0.00000000E+00
-0.10000000E+01  0.63620781E+00  0.00000000E+00  0.00000000E+00  0.00000000E+00
-0.10000000E+01  0.66988760E+00  0.00000000E+00  0.00000000E+00  0.00000000E+00
-0.10000000E+01  0.70170710E+00  0.00000000E+00  0.00000000E+00  0.00000000E+00
-0.10000000E+01  0.73168798E+00  0.00000000E+00  0.00000000E+00  0.00000000E+00
-0.10000000E+01  0.75986470E+00  0.00000000E+00  0.00000000E+00  0.00000000E+00
-0.10000000E+01  0.78628257E+00  0.00000000E+00  0.00000000E+00  0.00000000E+00
-0.10000000E+01  0.81099590E+00  0.00000000E+00  0.00000000E+00  0.00000000E+00
-0.10000000E+01  0.83406621E+00  0.00000000E+00  0.00000000E+00  0.00000000E+00
-0.10000000E+01  0.85556060E+00  0.00000000E+00  0.00000000E+00  0.00000000E+00
-0.10000000E+01  0.87555021E+00  0.00000000E+00  0.00000000E+00  0.00000000E+00
-0.10000000E+01  0.89410886E+00  0.00000000E+00  0.00000000E+00  0.00000000E+00
-0.10000000E+01  0.91131184E+00  0.00000000E+00  0.00000000E+00  0.00000000E+00
-0.10000000E+01  0.92723491E+00  0.00000000E+00  0.00000000E+00  0.00000000E+00
-0.10000000E+01  0.94195338E+00  0.00000000E+00  0.00000000E+00  0.00000000E+00
-0.10000000E+01  0.95554139E+00  0.00000000E+00  0.00000000E+00  0.00000000E+00
-0.10000000E+01  0.96807128E+00  0.00000000E+00  0.00000000E+00  0.00000000E+00
-0.10000000E+01  0.97961317E+00  0.00000000E+00  0.00000000E+00  0.00000000E+00
-0.10000000E+01  0.99023454E+00  0.00000000E+00  0.00000000E+00  0.00000000E+00
-0.10000000E+01  0.10000000E+01  0.00000000E+00  0.00000000E+00  0.00000000E+00
 
-0.99023454E+00 -0.10000000E+01  0.00000000E+00  0.00000000E+00  0.00000000E+00
-0.99023454E+00 -0.99023454E+00 -0.67228568E-04 -0.12725146E-04  0.11630438E-04
-0.99023454E+00 -0.97961317E+00 -0.12914145E-03 -0.34635231E-04  0.60184606E-04
-0.99023454E+00 -0.96807128E+00 -0.18331973E-03 -0.52200116E-04  0.16339079E-03
-0.99023454E+00 -0.95554139E+00 -0.22869357E-03 -0.59388148E-04  0.30210610E-03
-0.99023454E+00 -0.94195338E+00 -0.26554324E-03 -0.56366978E-04  0.45681675E-03
-0.99023454E+00 -0.92723491E+00 -0.29535875E-03 -0.45118538E-04  0.59970961E-03
-0.99023454E+00 -0.91131184E+00 -0.32064885E-03 -0.29046626E-04  0.70795423E-03
-0.99023454E+00 -0.89410886E+00 -0.34464471E-03 -0.11746295E-04  0.76367705E-03
-0.99023454E+00 -0.87555021E+00 -0.37094680E-03  0.35101759E-05  0.76005595E-03
-0.99023454E+00 -0.85556060E+00 -0.40314807E-03  0.14369703E-04  0.70094749E-03
-0.99023454E+00 -0.83406621E+00 -0.44448958E-03  0.19714829E-04  0.60093796E-03
-0.99023454E+00 -0.81099590E+00 -0.49757951E-03  0.19621420E-04  0.48120283E-03
-0.99023454E+00 -0.78628257E+00 -0.56416313E-03  0.15084202E-04  0.36592779E-03
-0.99023454E+00 -0.75986470E+00 -0.64484456E-03  0.76428220E-05  0.27763263E-03
-0.99023454E+00 -0.73168798E+00 -0.73865165E-03 -0.82560388E-06  0.23392042E-03
-0.99023454E+00 -0.70170710E+00 -0.84232508E-03 -0.81791050E-05  0.24313248E-03
-0.99023454E+00 -0.66988760E+00 -0.94937534E-03 -0.12082576E-04  0.30010573E-03
-0.99023454E+00 -0.63620781E+00 -0.10490619E-02 -0.10287925E-04  0.38140131E-03
-0.99023454E+00 -0.60066071E+00 -0.11256835E-02 -0.11933075E-05  0.44361903E-03
-0.99023454E+00 -0.56325577E+00 -0.11586067E-02  0.15468938E-04  0.42671667E-03
-0.99023454E+00 -0.52402059E+00 -0.11235129E-02  0.38063794E-04  0.26512641E-03
-0.99023454E+00 -0.48300241E+00 -0.99510496E-03  0.62899015E-04 -0.94639576E-04
-0.99023454E+00 -0.44026914E+00 -0.75128116E-03  0.84620186E-04 -0.67285844E-03
-0.99023454E+00 -0.39591017E+00 -0.37831025E-03  0.97187441E-04 -0.14383067E-02
-0.99023454E+00 -0.35003658E+00  0.12381969E-03  0.95261398E-04 -0.22993539E-02
-0.99023454E+00 -0.30278088E+00  0.73713467E-03  0.75728422E-04 -0.31105069E-02
-0.99023454E+00 -0.25429614E+00  0.14238230E-02  0.38946636E-04 -0.36966703E-02
-0.99023454E+00 -0.20475452E+00  0.21279883E-02 -0.10694364E-04 -0.38922616E-02
-0.99023454E+00 -0.15434522E+00  0.27814761E-02 -0.65229263E-04 -0.35861614E-02
-0.99023454E+00 -0.10327182E+00  0.33133144E-02 -0.11462823E-03 -0.27593129E-02
-0.99023454E+00 -0.51749200E-01  0.36611277E-02 -0.14908094E-03 -0.15016292E-02
-0.99023454E+00  0.00000000E+00  0.37821419E-02 -0.16143723E-03 -0.38484045E-13
-0.99023454E+00  0.51749200E-01  0.36611277E-02 -0.14908094E-03  0.15016292E-02
-0.99023454E+00  0.10327182E+00  0.33133144E-02 -0.11462823E-03  0.27593129E-02
-0.99023454E+00  0.15434522E+00  0.27814761E-02 -0.65229263E-04  0.35861614E-02
-0.99023454E+00  0.20475452E+00  0.21279883E-02 -0.10694364E-04  0.38922616E-02
-0.99023454E+00  0.25429614E+00  0.14238230E-02  0.38946636E-04  0.36966703E-02
-0.99023454E+00  0.30278088E+00  0.73713467E-03  0.75728422E-04  0.31105069E-02
-0.99023454E+00  0.35003658E+00  0.12381969E-03  0.95261398E-04  0.22993539E-02
-0.99023454E+00  0.39591017E+00 -0.37831025E-03  0.97187441E-04  0.14383067E-02
-0.99023454E+00  0.44026914E+00 -0.75128116E-03  0.84620186E-04  0.67285844E-03
-0.99023454E+00  0.48300241E+00 -0.99510496E-03  0.62899015E-04  0.94639576E-04
-0.99023454E+00  0.52402059E+00 -0.11235129E-02  0.38063794E-04 -0.26512641E-03
-0.99023454E+00  0.56325577E+00 -0.11586067E-02  0.15468938E-04 -0.42671667E-03
-0.99023454E+00  0.60066071E+00 -0.11256835E-02 -0.11933075E-05 -0.44361903E-03
-0.99023454E+00  0.63620781E+00 -0.10490619E-02 -0.10287925E-04 -0.38140131E-03
-0.99023454E+00  0.66988760E+00 -0.94937534E-03 -0.12082576E-04 -0.30010573E-03
-0.99023454E+00  0.70170710E+00 -0.84232508E-03 -0.81791050E-05 -0.24313248E-03
-0.99023454E+00  0.73168798E+00 -0.73865165E-03 -0.82560388E-06 -0.23392042E-03
-0.99023454E+00  0.75986470E+00 -0.64484456E-03  0.76428220E-05 -0.27763263E-03
-0.99023454E+00  0.78628257E+00 -0.56416313E-03  0.15084202E-04 -0.36592779E-03
-0.99023454E+00  0.81099590E+00 -0.49757951E-03  0.19621420E-04 -0.48120283E-03
-0.99023454E+00  0.83406621E+00 -0.44448958E-03  0.19714829E-04 -0.60093796E-03
-0.99023454E+00  0.85556060E+00 -0.40314807E-03  0.14369703E-04 -0.70094749E-03
-0.99023454E+00  0.87555021E+00 -0.37094680E-03  0.35101759E-05 -0.76005595E-03
-0.99023454E+00  0.89410886E+00 -0.34464471E-03 -0.11746295E-04 -0.76367705E-03
-0.99023454E+00  0.91131184E+00 -0.32064885E-03 -0.29046626E-04 -0.70795423E-03
-0.99023454E+00  0.92723491E+00 -0.29535875E-03 -0.45118538E-04 -0.59970961E-03
-0.99023454E+00  0.94195338E+00 -0.26554324E-03 -0.56366978E-04 -0.45681675E-03
-0.99023454E+00  0.95554139E+00 -0.22869357E-03 -0.59388148E-04 -0.30210610E-03
-0.99023454E+00  0.96807128E+00 -0.18331973E-03 -0.52200116E-04 -0.16339079E-03
-0.99023454E+00  0.97961317E+00 -0.12914145E-03 -0.34635231E-04 -0.60184606E-04
-0.99023454E+00  0.99023454E+00 -0.67228568E-04 -0.12725146E-04 -0.11630438E-04
-0.99023454E+00  0.10000000E+01  0.00000000E+00  0.00000000E+00  0.00000000E+00
 
-0.97961317E+00 -0.10000000E+01  0.00000000E+00  0.00000000E+00  0.00000000E+00
-0.97961317E+00 -0.99023454E+00 -0.12946407E-03 -0.66074605E-04  0.36783861E-04
-0.97961317E+00 -0.97961317E+00 -0.25111505E-03 -0.14630364E-03  0.14952765E-03
-0.97961317E+00 -0.96807128E+00 -0.35814081E-03 -0.20803049E-03  0.34422824E-03
-0.97961317E+00 -0.95554139E+00 -0.44725620E-03 -0.23146771E-03  0.59497444E-03
-0.97961317E+00 -0.94195338E+00 -0.51824973E-03 -0.21648399E-03  0.86733522E-03
-0.97961317E+00 -0.92723491E+00 -0.57358841E-03 -0.16944674E-03  0.11142700E-02
-0.97961317E+00 -0.91131184E+00 -0.61800340E-03 -0.10290476E-03  0.12926387E-02
-0.97961317E+00 -0.89410886E+00 -0.65792923E-03 -0.30816232E-04  0.13677557E-02
-0.97961317E+00 -0.87555021E+00 -0.70079627E-03  0.33413293E-04  0.13240528E-02
-0.97961317E+00 -0.85556060E+00 -0.75422492E-03  0.79785388E-04  0.11668847E-02
-0.97961317E+00 -0.83406621E+00 -0.82523661E-03  0.10305894E-03  0.92304959E-03
-0.97961317E+00 -0.81099590E+00 -0.91958375E-03  0.10291553E-03  0.63422897E-03
-0.97961317E+00 -0.78628257E+00 -0.10412205E-02  0.82867044E-04  0.35021792E-03
-0.97961317E+00 -0.75986470E+00 -0.11917553E-02  0.48855768E-04  0.12024674E-03
-0.97961317E+00 -0.73168798E+00 -0.13696608E-02  0.83413043E-05 -0.13684711E-04
-0.97961317E+00 -0.70170710E+00 -0.15689740E-02 -0.29963134E-04 -0.25292255E-04
-0.97961317E+00 -0.66988760E+00 -0.17775030E-02 -0.56352645E-04  0.87201133E-04
-0.97961317E+00 -0.63620781E+00 -0.19748017E-02 -0.61148440E-04  0.29098771E-03
-0.97961317E+00 -0.60066071E+00 -0.21306405E-02 -0.36884944E-04  0.51347506E-03
-0.97961317E+00 -0.56325577E+00 -0.22048498E-02  0.18894413E-04  0.64603807E-03
-0.97961317E+00 -0.52402059E+00 -0.21495276E-02  0.10119036E-03  0.56229324E-03
-0.97961317E+00 -0.48300241E+00 -0.19141942E-02  0.19666242E-03  0.14944295E-03
-0.97961317E+00 -0.44026914E+00 -0.14539708E-02  0.28493251E-03 -0.65230627E-03
-0.97961317E+00 -0.39591017E+00 -0.73992948E-03  0.34226170E-03 -0.18137385E-02
-0.97961317E+00 -0.35003658E+00  0.23004143E-03  0.34697904E-03 -0.31964726E-02
-0.97961317E+00 -0.30278088E+00  0.14223873E-02  0.28558088E-03 -0.45604903E-02
-0.97961317E+00 -0.25429614E+00  0.27638094E-02  0.15784301E-03 -0.56044227E-02
-0.97961317E+00 -0.20475452E+00  0.41444284E-02 -0.20729551E-04 -0.60341686E-02
-0.97961317E+00 -0.15434522E+00  0.54292366E-02 -0.22045077E-03 -0.56438451E-02
-0.97961317E+00 -0.10327182E+00  0.64769588E-02 -0.40322641E-03 -0.43850157E-02
-0.97961317E+00 -0.51749200E-01  0.71630399E-02 -0.53144214E-03 -0.23994673E-02
-0.97961317E+00  0.00000000E+00  0.74018993E-02 -0.57754858E-03 -0.79567183E-13
-0.97961317E+00  0.51749200E-01  0.71630399E-02 -0.53144214E-03  0.23994673E-02
-0.97961317E+00  0.10327182E+00  0.64769588E-02 -0.40322641E-03  0.43850157E-02
-0.97961317E+00  0.15434522E+00  0.54292366E-02 -0.22045077E-03  0.56438451E-02
-0.97961317E+00  0.20475452E+00  0.41444284E-02 -0.20729551E-04  0.60341686E-02
-0.97961317E+00  0.25429614E+00  0.27638094E-02  0.15784301E-03  0.56044227E-02
-0.97961317E+00  0.30278088E+00  0.14223873E-02  0.28558088E-03  0.45604903E-02
-0.97961317E+00  0.35003658E+00  0.23004143E-03  0.34697904E-03  0.31964726E-02
-0.97961317E+00  0.39591017E+00 -0.73992948E-03  0.34226170E-03  0.18137385E-02
-0.97961317E+00  0.44026914E+00 -0.14539708E-02  0.28493251E-03  0.65230627E-03
-0.97961317E+00  0.48300241E+00 -0.19141942E-02  0.19666242E-03 -0.14944295E-03
-0.97961317E+00  0.52402059E+00 -0.21495276E-02  0.10119036E-03 -0.56229324E-03
-0.97961317E+00  0.56325577E+00 -0.22048498E-02  0.18894413E-04 -0.64603807E-03
-0.97961317E+00  0.60066071E+00 -0.21306405E-02 -0.36884944E-04 -0.51347506E-03
-0.97961317E+00  0.63620781E+00 -0.19748017E-02 -0.61148440E-04 -0.29098771E-03
-0.97961317E+00  0.66988760E+00 -0.17775030E-02 -0.56352645E-04 -0.87201133E-04
-0.97961317E+00  0.70170710E+00 -0.15689740E-02 -0.29963134E-04  0.25292255E-04
-0.97961317E+00  0.73168798E+00 -0.13696608E-02  0.83413043E-05  0.13684711E-04
-0.97961317E+00  0.75986470E+00 -0.11917553E-02  0.48855768E-04 -0.12024674E-03
-0.97961317E+00  0.78628257E+00 -0.10412205E-02  0.82867044E-04 -0.35021792E-03
-0.97961317E+00  0.81099590E+00 -0.91958375E-03  0.10291553E-03 -0.63422897E-03
-0.97961317E+00  0.83406621E+00 -0.82523661E-03  0.10305894E-03 -0.92304959E-03
-0.97961317E+00  0.85556060E+00 -0.75422492E-03  0.79785388E-04 -0.11668847E-02
-0.97961317E+00  0.87555021E+00 -0.70079627E-03  0.33413293E-04 -0.13240528E-02
-0.97961317E+00  0.89410886E+00 -0.65792923E-03 -0.30816232E-04 -0.13677557E-02
-0.97961317E+00  0.91131184E+00 -0.61800340E-03 -0.10290476E-03 -0.12926387E-02
-0.97961317E+00  0.92723491E+00 -0.57358841E-03 -0.16944674E-03 -0.11142700E-02
-0.97961317E+00  0.94195338E+00 -0.51824973E-03 -0.21648399E-03 -0.86733522E-03
-0.97961317E+00  0.95554139E+00 -0.44725620E-03 -0.23146771E-03 -0.59497444E-03
-0.97961317E+00  0.96807128E+00 -0.35814081E-03 -0.20803049E-03 -0.34422824E-03
-0.97961317E+00  0.97961317E+00 -0.25111505E-03 -0.14630364E-03 -0.14952765E-03
-0.97961317E+00  0.99023454E+00 -0.12946407E-03 -0.66074605E-04 -0.36783861E-04
-0.97961317E+00  0.10000000E+01  0.00000000E+00  0.00000000E+00  0.00000000E+00
 
-0.96807128E+00 -0.10000000E+01  0.00000000E+00  0.00000000E+00  0.00000000E+00
-0.96807128E+00 -0.99023454E+00 -0.18321988E-03 -0.17783417E-03  0.63608639E-04
-0.96807128E+00 -0.97961317E+00 -0.35675002E-03 -0.34790022E-03  0.24078509E-03
-0.96807128E+00 -0.96807128E+00 -0.50906398E-03 -0.46760883E-03  0.51506715E-03
-0.96807128E+00 -0.95554139E+00 -0.63383748E-03 -0.50811717E-03  0.85118974E-03
-0.96807128E+00 -0.94195338E+00 -0.72956279E-03 -0.46678567E-03  0.11992325E-02
-0.96807128E+00 -0.92723491E+00 -0.79910937E-03 -0.35553811E-03  0.14954275E-02
-0.96807128E+00 -0.91131184E+00 -0.84916398E-03 -0.19994668E-03  0.16779189E-02
-0.96807128E+00 -0.89410886E+00 -0.88942563E-03 -0.30847015E-04  0.16968840E-02
-0.96807128E+00 -0.87555021E+00 -0.93149336E-03  0.12099798E-03  0.15290212E-02
-0.96807128E+00 -0.85556060E+00 -0.98752026E-03  0.23167104E-03  0.11825033E-02
-0.96807128E+00 -0.83406621E+00 -0.10688438E-02  0.28776923E-03  0.69807144E-03
-0.96807128E+00 -0.81099590E+00 -0.11848227E-02  0.28718756E-03  0.14085455E-03
-0.96807128E+00 -0.78628257E+00 -0.13419916E-02  0.23685165E-03 -0.40905382E-03
-0.96807128E+00 -0.75986470E+00 -0.15433369E-02  0.14961923E-03 -0.86817894E-03
-0.96807128E+00 -0.73168798E+00 -0.17873293E-02  0.42151581E-04 -0.11587561E-02
-0.96807128E+00 -0.70170710E+00 -0.20662434E-02 -0.65660240E-04 -0.12202503E-02
-0.96807128E+00 -0.66988760E+00 -0.23636595E-02 -0.15114460E-03 -0.10224958E-02
-0.96807128E+00 -0.63620781E+00 -0.26514380E-02 -0.19090740E-03 -0.58221665E-03
-0.96807128E+00 -0.60066071E+00 -0.28871702E-02 -0.16560790E-03  0.24735547E-04
-0.96807128E+00 -0.56325577E+00 -0.30134373E-02 -0.66361631E-04  0.66178030E-03
-0.96807128E+00 -0.52402059E+00 -0.29604509E-02  0.99343066E-04  0.11494906E-02
-0.96807128E+00 -0.48300241E+00 -0.26531359E-02  0.30501121E-03  0.13031575E-02
-0.96807128E+00 -0.44026914E+00 -0.20229556E-02  0.50739442E-03  0.98496865E-03
-0.96807128E+00 -0.39591017E+00 -0.10233674E-02  0.65419627E-03  0.15641948E-03
-0.96807128E+00 -0.35003658E+00  0.35353192E-03  0.69597242E-03 -0.10858681E-02
-0.96807128E+00 -0.30278088E+00  0.20630145E-02  0.59982564E-03 -0.25078831E-02
-0.96807128E+00 -0.25429614E+00  0.40007129E-02  0.36118254E-03 -0.37783303E-02
-0.96807128E+00 -0.20475452E+00  0.60065270E-02  0.98133296E-05 -0.45476685E-02
-0.96807128E+00 -0.15434522E+00  0.78812727E-02 -0.39298216E-03 -0.45471773E-02
-0.96807128E+00 -0.10327182E+00  0.94148751E-02 -0.76665945E-03 -0.36778054E-02
-0.96807128E+00 -0.51749200E-01  0.10421178E-01 -0.10307806E-02 -0.20566481E-02
-0.96807128E+00  0.00000000E+00  0.10771876E-01 -0.11260846E-02 -0.12688468E-12
-0.96807128E+00  0.51749200E-01  0.10421178E-01 -0.10307806E-02  0.20566481E-02
-0.96807128E+00  0.10327182E+00  0.94148751E-02 -0.76665945E-03  0.36778054E-02
-0.96807128E+00  0.15434522E+00  0.78812727E-02 -0.39298216E-03  0.45471773E-02
-0.96807128E+00  0.20475452E+00  0.60065270E-02  0.98133295E-05  0.45476685E-02
-0.96807128E+00  0.25429614E+00  0.40007129E-02  0.36118254E-03  0.37783303E-02
-0.96807128E+00  0.30278088E+00  0.20630145E-02  0.59982564E-03  0.25078831E-02
-0.96807128E+00  0.35003658E+00  0.35353192E-03  0.69597242E-03  0.10858681E-02
-0.96807128E+00  0.39591017E+00 -0.10233674E-02  0.65419627E-03 -0.15641948E-03
-0.96807128E+00  0.44026914E+00 -0.20229556E-02  0.50739442E-03 -0.98496865E-03
-0.96807128E+00  0.48300241E+00 -0.26531359E-02  0.30501121E-03 -0.13031575E-02
-0.96807128E+00  0.52402059E+00 -0.29604509E-02  0.99343066E-04 -0.11494906E-02
-0.96807128E+00  0.56325577E+00 -0.30134373E-02 -0.66361631E-04 -0.66178030E-03
-0.96807128E+00  0.60066071E+00 -0.28871702E-02 -0.16560790E-03 -0.24735547E-04
-0.96807128E+00  0.63620781E+00 -0.26514380E-02 -0.19090740E-03  0.58221665E-03
-0.96807128E+00  0.66988760E+00 -0.23636595E-02 -0.15114460E-03  0.10224958E-02
-0.96807128E+00  0.70170710E+00 -0.20662434E-02 -0.65660240E-04  0.12202503E-02
-0.96807128E+00  0.73168798E+00 -0.17873293E-02  0.42151581E-04  0.11587561E-02
-0.96807128E+00  0.75986470E+00 -0.15433369E-02  0.14961923E-03  0.86817894E-03
-0.96807128E+00  0.78628257E+00 -0.13419916E-02  0.23685165E-03  0.40905382E-03
-0.96807128E+00  0.81099590E+00 -0.11848227E-02  0.28718756E-03 -0.14085455E-03
-0.96807128E+00  0.83406621E+00 -0.10688438E-02  0.28776923E-03 -0.69807144E-03
-0.96807128E+00  0.85556060E+00 -0.98752026E-03  0.23167104E-03 -0.11825033E-02
-0.96807128E+00  0.87555021E+00 -0.93149336E-03  0.12099798E-03 -0.15290212E-02
-0.96807128E+00  0.89410886E+00 -0.88942563E-03 -0.30847015E-04 -0.16968840E-02
-0.96807128E+00  0.91131184E+00 -0.84916398E-03 -0.19994668E-03 -0.16779189E-02
-0.96807128E+00  0.92723491E+00 -0.79910937E-03 -0.35553811E-03 -0.14954275E-02
-0.96807128E+00  0.94195338E+00 -0.72956279E-03 -0.46678567E-03 -0.11992325E-02
-0.96807128E+00  0.95554139E+00 -0.63383748E-03 -0.50811717E-03 -0.85118974E-03
-0.96807128E+00  0.96807128E+00 -0.50906398E-03 -0.46760883E-03 -0.51506715E-03
-0.96807128E+00  0.97961317E+00 -0.35675002E-03 -0.34790022E-03 -0.24078509E-03
-0.96807128E+00  0.99023454E+00 -0.18321988E-03 -0.17783417E-03 -0.63608639E-04
-0.96807128E+00  0.10000000E+01  0.00000000E+00  0.00000000E+00  0.00000000E+00
 
-0.95554139E+00 -0.10000000E+01  0.00000000E+00  0.00000000E+00  0.00000000E+00
-0.95554139E+00 -0.99023454E+00 -0.22560813E-03 -0.35003588E-03  0.86288600E-04
-0.95554139E+00 -0.97961317E+00 -0.43892429E-03 -0.64100979E-03  0.31623768E-03
-0.95554139E+00 -0.96807128E+00 -0.62356795E-03 -0.82496178E-03  0.65211562E-03
-0.95554139E+00 -0.95554139E+00 -0.76959610E-03 -0.86918904E-03  0.10424323E-02
-0.95554139E+00 -0.94195338E+00 -0.87353719E-03 -0.77077279E-03  0.14178249E-02
-0.95554139E+00 -0.92723491E+00 -0.93818911E-03 -0.55069529E-03  0.16964640E-02
-0.95554139E+00 -0.91131184E+00 -0.97206792E-03 -0.25278749E-03  0.17982189E-02
-0.95554139E+00 -0.89410886E+00 -0.98837420E-03  0.67582962E-04  0.16602150E-02
-0.95554139E+00 -0.87555021E+00 -0.10033653E-02  0.35404918E-03  0.12544506E-02
-0.95554139E+00 -0.85556060E+00 -0.10342803E-02  0.56165574E-03  0.59592173E-03
-0.95554139E+00 -0.83406621E+00 -0.10972047E-02  0.66430907E-03 -0.25618041E-03
-0.95554139E+00 -0.81099590E+00 -0.12053209E-02  0.65644163E-03 -0.12082282E-02
-0.95554139E+00 -0.78628257E+00 -0.13678105E-02  0.54894156E-03 -0.21437989E-02
-0.95554139E+00 -0.75986470E+00 -0.15891734E-02  0.36342226E-03 -0.29366929E-02
-0.95554139E+00 -0.73168798E+00 -0.18684186E-02  0.12836846E-03 -0.34603692E-02
-0.95554139E+00 -0.70170710E+00 -0.21973566E-02 -0.12152140E-03 -0.36001711E-02
-0.95554139E+00 -0.66988760E+00 -0.25576653E-02 -0.34531163E-03 -0.32695404E-02
-0.95554139E+00 -0.63620781E+00 -0.29169265E-02 -0.49845908E-03 -0.24338938E-02
-0.95554139E+00 -0.60066071E+00 -0.32248190E-02 -0.54052534E-03 -0.11343550E-02
-0.95554139E+00 -0.56325577E+00 -0.34112243E-02 -0.44651117E-03  0.49707386E-03
-0.95554139E+00 -0.52402059E+00 -0.33884646E-02 -0.21824674E-03  0.22437651E-02
-0.95554139E+00 -0.48300241E+00 -0.30593882E-02  0.10922004E-03  0.38363815E-02
-0.95554139E+00 -0.44026914E+00 -0.23320495E-02  0.46948150E-03  0.50084241E-02
-0.95554139E+00 -0.39591017E+00 -0.11398399E-02  0.77629782E-03  0.55616534E-02
-0.95554139E+00 -0.35003658E+00  0.53602570E-03  0.94299892E-03  0.54228851E-02
-0.95554139E+00 -0.30278088E+00  0.26468053E-02  0.90581088E-03  0.46713630E-02
-0.95554139E+00 -0.25429614E+00  0.50653469E-02  0.64477920E-03  0.35230346E-02
-0.95554139E+00 -0.20475452E+00  0.75896457E-02  0.19557182E-03  0.22703273E-02
-0.95554139E+00 -0.15434522E+00  0.99637274E-02 -0.35335308E-03  0.11929156E-02
-0.95554139E+00 -0.10327182E+00  0.11914536E-01 -0.87964945E-03  0.46848926E-03
-0.95554139E+00 -0.51749200E-01  0.13198337E-01 -0.12582556E-02  0.11672444E-03
-0.95554139E+00  0.00000000E+00  0.13646385E-01 -0.13959434E-02 -0.18157713E-12
-0.95554139E+00  0.51749200E-01  0.13198337E-01 -0.12582556E-02 -0.11672444E-03
-0.95554139E+00  0.10327182E+00  0.11914536E-01 -0.87964945E-03 -0.46848926E-03
-0.95554139E+00  0.15434522E+00  0.99637274E-02 -0.35335308E-03 -0.11929156E-02
-0.95554139E+00  0.20475452E+00  0.75896457E-02  0.19557182E-03 -0.22703273E-02
-0.95554139E+00  0.25429614E+00  0.50653469E-02  0.64477920E-03 -0.35230346E-02
-0.95554139E+00  0.30278088E+00  0.26468053E-02  0.90581088E-03 -0.46713630E-02
-0.95554139E+00  0.35003658E+00  0.53602570E-03  0.94299892E-03 -0.54228851E-02
-0.95554139E+00  0.39591017E+00 -0.11398399E-02  0.77629782E-03 -0.55616534E-02
-0.95554139E+00  0.44026914E+00 -0.23320495E-02  0.46948150E-03 -0.50084241E-02
-0.95554139E+00  0.48300241E+00 -0.30593882E-02  0.10922004E-03 -0.38363815E-02
-0.95554139E+00  0.52402059E+00 -0.33884646E-02 -0.21824674E-03 -0.22437651E-02
-0.95554139E+00  0.56325577E+00 -0.34112243E-02 -0.44651117E-03 -0.49707386E-03
-0.95554139E+00  0.60066071E+00 -0.32248190E-02 -0.54052534E-03  0.11343550E-02
-0.95554139E+00  0.63620781E+00 -0.29169265E-02 -0.49845908E-03  0.24338938E-02
-0.95554139E+00  0.66988760E+00 -0.25576653E-02 -0.34531163E-03  0.32695404E-02
-0.95554139E+00  0.70170710E+00 -0.21973566E-02 -0.12152140E-03  0.36001711E-02
-0.95554139E+00  0.73168798E+00 -0.18684186E-02  0.12836846E-03  0.34603692E-02
-0.95554139E+00  0.75986470E+00 -0.15891734E-02  0.36342226E-03  0.29366929E-02
-0.95554139E+00  0.78628257E+00 -0.13678105E-02  0.54894156E-03  0.21437989E-02
-0.95554139E+00  0.81099590E+00 -0.12053209E-02  0.65644163E-03  0.12082282E-02
-0.95554139E+00  0.83406621E+00 -0.10972047E-02  0.66430907E-03  0.25618041E-03
-0.95554139E+00  0.85556060E+00 -0.10342803E-02  0.56165574E-03 -0.59592173E-03
-0.95554139E+00  0.87555021E+00 -0.10033653E-02  0.35404918E-03 -0.12544506E-02
-0.95554139E+00  0.89410886E+00 -0.98837420E-03  0.67582962E-04 -0.16602150E-02
-0.95554139E+00  0.91131184E+00 -0.97206792E-03 -0.25278749E-03 -0.17982189E-02
-0.95554139E+00  0.92723491E+00 -0.93818911E-03 -0.55069529E-03 -0.16964640E-02
-0.95554139E+00  0.94195338E+00 -0.87353719E-03 -0.77077279E-03 -0.14178249E-02
-0.95554139E+00  0.95554139E+00 -0.76959610E-03 -0.86918904E-03 -0.10424323E-02
-0.95554139E+00  0.96807128E+00 -0.62356795E-03 -0.82496178E-03 -0.65211562E-03
-0.95554139E+00  0.97961317E+00 -0.43892429E-03 -0.64100979E-03 -0.31623768E-03
-0.95554139E+00  0.99023454E+00 -0.22560813E-03 -0.35003588E-03 -0.86288600E-04
-0.95554139E+00  0.10000000E+01  0.00000000E+00  0.00000000E+00  0.00000000E+00
 
-0.94195338E+00 -0.10000000E+01  0.00000000E+00  0.00000000E+00  0.00000000E+00
-0.94195338E+00 -0.99023454E+00 -0.25412841E-03 -0.57904811E-03  0.10130138E-03
-0.94195338E+00 -0.97961317E+00 -0.49173932E-03 -0.10161345E-02  0.36377417E-03
-0.94195338E+00 -0.96807128E+00 -0.69115564E-03 -0.12611192E-02  0.73131635E-03
-0.94195338E+00 -0.95554139E+00 -0.83823537E-03 -0.12820452E-02  0.11333564E-02
-0.94195338E+00 -0.94195338E+00 -0.92700758E-03 -0.10796360E-02  0.14788068E-02
-0.94195338E+00 -0.92723491E+00 -0.95993094E-03 -0.68950010E-03  0.16658629E-02
-0.94195338E+00 -0.91131184E+00 -0.94749069E-03 -0.18089580E-03  0.15967013E-02
-0.94195338E+00 -0.89410886E+00 -0.90689749E-03  0.35684349E-03  0.11980797E-02
-0.94195338E+00 -0.87555021E+00 -0.85973514E-03  0.83216362E-03  0.44183035E-03
-0.94195338E+00 -0.85556060E+00 -0.82885811E-03  0.11711811E-02 -0.64473252E-03
-0.94195338E+00 -0.83406621E+00 -0.83524320E-03  0.13304765E-02 -0.19785351E-02
-0.94195338E+00 -0.81099590E+00 -0.89558543E-03  0.12995602E-02 -0.34328255E-02
-0.94195338E+00 -0.78628257E+00 -0.10211260E-02  0.10938379E-02 -0.48508761E-02
-0.94195338E+00 -0.75986470E+00 -0.12174202E-02  0.74480377E-03 -0.60588171E-02
-0.94195338E+00 -0.73168798E+00 -0.14842310E-02  0.29381633E-03 -0.68724352E-02
-0.94195338E+00 -0.70170710E+00 -0.18143696E-02 -0.20802251E-03 -0.71063631E-02
-0.94195338E+00 -0.66988760E+00 -0.21908047E-02 -0.69780082E-03 -0.65903271E-02
-0.94195338E+00 -0.63620781E+00 -0.25820023E-02 -0.11023348E-02 -0.51997537E-02
-0.94195338E+00 -0.60066071E+00 -0.29367118E-02 -0.13480474E-02 -0.28947200E-02
-0.94195338E+00 -0.56325577E+00 -0.31802713E-02 -0.13779410E-02  0.24227981E-03
-0.94195338E+00 -0.52402059E+00 -0.32152947E-02 -0.11706587E-02  0.39870660E-02
-0.94195338E+00 -0.48300241E+00 -0.29292651E-02 -0.75375149E-03  0.79838900E-02
-0.94195338E+00 -0.44026914E+00 -0.22105124E-02 -0.20546023E-03  0.11790060E-01
-0.94195338E+00 -0.39591017E+00 -0.97174789E-03  0.35806697E-03  0.14946928E-01
-0.94195338E+00 -0.35003658E+00  0.82228730E-03  0.80833294E-03  0.17061394E-01
-0.94195338E+00 -0.30278088E+00  0.31292951E-02  0.10375896E-02  0.17875717E-01
-0.94195338E+00 -0.25429614E+00  0.58137474E-02  0.99047158E-03  0.17306256E-01
-0.94195338E+00 -0.20475452E+00  0.86485179E-02  0.68424499E-03  0.15440115E-01
-0.94195338E+00 -0.15434522E+00  0.11338063E-01  0.20917405E-03  0.12493348E-01
-0.94195338E+00 -0.10327182E+00  0.13562034E-01 -0.29381732E-03  0.87482886E-02
-0.94195338E+00 -0.51749200E-01  0.15031575E-01 -0.67348234E-03  0.44952328E-02
-0.94195338E+00  0.00000000E+00  0.15545476E-01 -0.81439906E-03 -0.23989373E-12
-0.94195338E+00  0.51749200E-01  0.15031575E-01 -0.67348234E-03 -0.44952328E-02
-0.94195338E+00  0.10327182E+00  0.13562034E-01 -0.29381732E-03 -0.87482886E-02
-0.94195338E+00  0.15434522E+00  0.11338063E-01  0.20917405E-03 -0.12493348E-01
-0.94195338E+00  0.20475452E+00  0.86485179E-02  0.68424499E-03 -0.15440115E-01
-0.94195338E+00  0.25429614E+00  0.58137474E-02  0.99047158E-03 -0.17306256E-01
-0.94195338E+00  0.30278088E+00  0.31292951E-02  0.10375896E-02 -0.17875717E-01
-0.94195338E+00  0.35003658E+00  0.82228730E-03  0.80833294E-03 -0.17061394E-01
-0.94195338E+00  0.39591017E+00 -0.97174789E-03  0.35806697E-03 -0.14946928E-01
-0.94195338E+00  0.44026914E+00 -0.22105124E-02 -0.20546023E-03 -0.11790060E-01
-0.94195338E+00  0.48300241E+00 -0.29292651E-02 -0.75375149E-03 -0.79838900E-02
-0.94195338E+00  0.52402059E+00 -0.32152947E-02 -0.11706587E-02 -0.39870660E-02
-0.94195338E+00  0.56325577E+00 -0.31802713E-02 -0.13779410E-02 -0.24227981E-03
-0.94195338E+00  0.60066071E+00 -0.29367118E-02 -0.13480474E-02  0.28947200E-02
-0.94195338E+00  0.63620781E+00 -0.25820023E-02 -0.11023348E-02  0.51997537E-02
-0.94195338E+00  0.66988760E+00 -0.21908047E-02 -0.69780082E-03  0.65903271E-02
-0.94195338E+00  0.70170710E+00 -0.18143696E-02 -0.20802251E-03  0.71063631E-02
-0.94195338E+00  0.73168798E+00 -0.14842310E-02  0.29381633E-03  0.68724352E-02
-0.94195338E+00  0.75986470E+00 -0.12174202E-02  0.74480377E-03  0.60588171E-02
-0.94195338E+00  0.78628257E+00 -0.10211260E-02  0.10938379E-02  0.48508761E-02
-0.94195338E+00  0.81099590E+00 -0.89558543E-03  0.12995602E-02  0.34328255E-02
-0.94195338E+00  0.83406621E+00 -0.83524320E-03  0.13304765E-02  0.19785351E-02
-0.94195338E+00  0.85556060E+00 -0.82885811E-03  0.11711811E-02  0.64473252E-03
-0.94195338E+00  0.87555021E+00 -0.85973514E-03  0.83216362E-03 -0.44183035E-03
-0.94195338E+00  0.89410886E+00 -0.90689749E-03  0.35684349E-03 -0.11980797E-02
-0.94195338E+00  0.91131184E+00 -0.94749069E-03 -0.18089580E-03 -0.15967013E-02
-0.94195338E+00  0.92723491E+00 -0.95993094E-03 -0.68950010E-03 -0.16658629E-02
-0.94195338E+00  0.94195338E+00 -0.92700758E-03 -0.10796360E-02 -0.14788068E-02
-0.94195338E+00  0.95554139E+00 -0.83823537E-03 -0.12820452E-02 -0.11333564E-02
-0.94195338E+00  0.96807128E+00 -0.69115564E-03 -0.12611192E-02 -0.73131635E-03
-0.94195338E+00  0.97961317E+00 -0.49173932E-03 -0.10161345E-02 -0.36377417E-03
-0.94195338E+00  0.99023454E+00 -0.25412841E-03 -0.57904811E-03 -0.10130138E-03
-0.94195338E+00  0.10000000E+01  0.00000000E+00  0.00000000E+00  0.00000000E+00
 
-0.92723491E+00 -0.10000000E+01  0.00000000E+00  0.00000000E+00  0.00000000E+00
-0.92723491E+00 -0.99023454E+00 -0.26652004E-03 -0.84798157E-03  0.10585571E-03
-0.92723491E+00 -0.97961317E+00 -0.51005112E-03 -0.14442665E-02  0.37282581E-03
-0.92723491E+00 -0.96807128E+00 -0.70286801E-03 -0.17347698E-02  0.73116070E-03
-0.92723491E+00 -0.95554139E+00 -0.82600700E-03 -0.16898374E-02  0.10916522E-02
-0.92723491E+00 -0.94195338E+00 -0.87063929E-03 -0.13188052E-02  0.13426806E-02
-0.92723491E+00 -0.92723491E+00 -0.83894600E-03 -0.67969803E-03  0.13635739E-02
-0.92723491E+00 -0.91131184E+00 -0.74391780E-03  0.12258666E-03  0.10424848E-02
-0.92723491E+00 -0.89410886E+00 -0.60763017E-03  0.95295344E-03  0.30138233E-03
-0.92723491E+00 -0.87555021E+00 -0.45781031E-03  0.16736978E-02 -0.88099357E-03
-0.92723491E+00 -0.85556060E+00 -0.32327296E-03  0.21741030E-02 -0.24582133E-02
-0.92723491E+00 -0.83406621E+00 -0.22944991E-03  0.23898950E-02 -0.43185711E-02
-0.92723491E+00 -0.81099590E+00 -0.19531289E-03  0.23057291E-02 -0.63010079E-02
-0.92723491E+00 -0.78628257E+00 -0.23246436E-03  0.19429801E-02 -0.82111185E-02
-0.92723491E+00 -0.75986470E+00 -0.34597581E-03  0.13435019E-02 -0.98321971E-02
-0.92723491E+00 -0.73168798E+00 -0.53577320E-03  0.56003993E-03 -0.10925801E-01
-0.92723491E+00 -0.70170710E+00 -0.79685703E-03 -0.34225276E-03 -0.11232801E-01
-0.92723491E+00 -0.66988760E+00 -0.11172226E-02 -0.12788446E-02 -0.10484347E-01
-0.92723491E+00 -0.63620781E+00 -0.14730648E-02 -0.21427385E-02 -0.84355981E-02
-0.92723491E+00 -0.60066071E+00 -0.18222984E-02 -0.28137679E-02 -0.49205139E-02
-0.92723491E+00 -0.56325577E+00 -0.20985412E-02 -0.31804446E-02  0.80905481E-04
-0.92723491E+00 -0.52402059E+00 -0.22089064E-02 -0.31685403E-02  0.63840400E-02
-0.92723491E+00 -0.48300241E+00 -0.20389736E-02 -0.27655021E-02  0.13569263E-01
-0.92723491E+00 -0.44026914E+00 -0.14674195E-02 -0.20317497E-02  0.20996475E-01
-0.92723491E+00 -0.39591017E+00 -0.39028136E-03 -0.10929215E-02  0.27868239E-01
-0.92723491E+00 -0.35003658E+00  0.12483743E-02 -0.11360300E-03  0.33334393E-01
-0.92723491E+00 -0.30278088E+00  0.34261593E-02  0.74209436E-03  0.36618701E-01
-0.92723491E+00 -0.25429614E+00  0.60215047E-02  0.13523149E-02  0.37142648E-01
-0.92723491E+00 -0.20475452E+00  0.88113894E-02  0.16689490E-02  0.34620980E-01
-0.92723491E+00 -0.15434522E+00  0.11493464E-01  0.17272104E-02  0.29111190E-01
-0.92723491E+00 -0.10327182E+00  0.13732140E-01  0.16282485E-02  0.21010750E-01
-0.92723491E+00 -0.51749200E-01  0.15220351E-01  0.14989537E-02  0.11007990E-01
-0.92723491E+00  0.00000000E+00  0.15742321E-01  0.14426612E-02 -0.29129732E-12
-0.92723491E+00  0.51749200E-01  0.15220351E-01  0.14989537E-02 -0.11007990E-01
-0.92723491E+00  0.10327182E+00  0.13732140E-01  0.16282485E-02 -0.21010750E-01
-0.92723491E+00  0.15434522E+00  0.11493464E-01  0.17272104E-02 -0.29111190E-01
-0.92723491E+00  0.20475452E+00  0.88113894E-02  0.16689490E-02 -0.34620980E-01
-0.92723491E+00  0.25429614E+00  0.60215047E-02  0.13523149E-02 -0.37142648E-01
-0.92723491E+00  0.30278088E+00  0.34261593E-02  0.74209436E-03 -0.36618701E-01
-0.92723491E+00  0.35003658E+00  0.12483743E-02 -0.11360300E-03 -0.33334393E-01
-0.92723491E+00  0.39591017E+00 -0.39028136E-03 -0.10929215E-02 -0.27868239E-01
-0.92723491E+00  0.44026914E+00 -0.14674195E-02 -0.20317497E-02 -0.20996475E-01
-0.92723491E+00  0.48300241E+00 -0.20389736E-02 -0.27655021E-02 -0.13569263E-01
-0.92723491E+00  0.52402059E+00 -0.22089064E-02 -0.31685403E-02 -0.63840400E-02
-0.92723491E+00  0.56325577E+00 -0.20985412E-02 -0.31804446E-02 -0.80905481E-04
-0.92723491E+00  0.60066071E+00 -0.18222984E-02 -0.28137679E-02  0.49205139E-02
-0.92723491E+00  0.63620781E+00 -0.14730648E-02 -0.21427385E-02  0.84355981E-02
-0.92723491E+00  0.66988760E+00 -0.11172226E-02 -0.12788446E-02  0.10484347E-01
-0.92723491E+00  0.70170710E+00 -0.79685703E-03 -0.34225276E-03  0.11232801E-01
-0.92723491E+00  0.73168798E+00 -0.53577320E-03  0.56003993E-03  0.10925801E-01
-0.92723491E+00  0.75986470E+00 -0.34597581E-03  0.13435019E-02  0.98321971E-02
-0.92723491E+00  0.78628257E+00 -0.23246436E-03  0.19429801E-02  0.82111185E-02
-0.92723491E+00  0.81099590E+00 -0.19531289E-03  0.23057291E-02  0.63010079E-02
-0.92723491E+00  0.83406621E+00 -0.22944991E-03  0.23898950E-02  0.43185711E-02
-0.92723491E+00  0.85556060E+00 -0.32327296E-03  0.21741030E-02  0.24582133E-02
-0.92723491E+00  0.87555021E+00 -0.45781031E-03  0.16736978E-02  0.88099357E-03
-0.92723491E+00  0.89410886E+00 -0.60763017E-03  0.95295344E-03 -0.30138233E-03
-0.92723491E+00  0.91131184E+00 -0.74391780E-03  0.12258666E-03 -0.10424848E-02
-0.92723491E+00  0.92723491E+00 -0.83894600E-03 -0.67969803E-03 -0.13635739E-02
-0.92723491E+00  0.94195338E+00 -0.87063929E-03 -0.13188052E-02 -0.13426806E-02
-0.92723491E+00  0.95554139E+00 -0.82600700E-03 -0.16898374E-02 -0.10916522E-02
-0.92723491E+00  0.96807128E+00 -0.70286801E-03 -0.17347698E-02 -0.73116070E-03
-0.92723491E+00  0.97961317E+00 -0.51005112E-03 -0.14442665E-02 -0.37282581E-03
-0.92723491E+00  0.99023454E+00 -0.26652004E-03 -0.84798157E-03 -0.10585571E-03
-0.92723491E+00  0.10000000E+01  0.00000000E+00  0.00000000E+00  0.00000000E+00
 
-0.91131184E+00 -0.10000000E+01  0.00000000E+00  0.00000000E+00  0.00000000E+00
-0.91131184E+00 -0.99023454E+00 -0.26067760E-03 -0.11291830E-02  0.97342066E-04
-0.91131184E+00 -0.97961317E+00 -0.48942397E-03 -0.18766402E-02  0.33408385E-03
-0.91131184E+00 -0.96807128E+00 -0.65158787E-03 -0.21807242E-02  0.63229638E-03
-0.91131184E+00 -0.95554139E+00 -0.72287582E-03 -0.20140416E-02  0.88888147E-03
-0.91131184E+00 -0.94195338E+00 -0.69159654E-03 -0.13994645E-02  0.97811891E-03
-0.91131184E+00 -0.92723491E+00 -0.56024217E-03 -0.42636868E-03  0.76747129E-03
-0.91131184E+00 -0.91131184E+00 -0.34541510E-03  0.75270952E-03  0.14048235E-03
-0.91131184E+00 -0.89410886E+00 -0.75348323E-04  0.19440054E-02 -0.97516849E-03
-0.91131184E+00 -0.87555021E+00  0.21515255E-03  0.29529171E-02 -0.25832421E-02
-0.91131184E+00 -0.85556060E+00  0.49131823E-03  0.36259160E-02 -0.46103000E-02
-0.91131184E+00 -0.83406621E+00  0.72455965E-03  0.38775526E-02 -0.69133216E-02
-0.91131184E+00 -0.81099590E+00  0.89614883E-03  0.36912000E-02 -0.93017331E-02
-0.91131184E+00 -0.78628257E+00  0.99734483E-03  0.30980894E-02 -0.11556471E-01
-0.91131184E+00 -0.75986470E+00  0.10266522E-02  0.21510777E-02 -0.13438103E-01
-0.91131184E+00 -0.73168798E+00  0.98596336E-03  0.91005965E-03 -0.14677752E-01
-0.91131184E+00 -0.70170710E+00  0.87793161E-03 -0.55356811E-03 -0.14964383E-01
-0.91131184E+00 -0.66988760E+00  0.70619276E-03 -0.21410202E-02 -0.13943225E-01
-0.91131184E+00 -0.63620781E+00  0.47931569E-03 -0.37128412E-02 -0.11245070E-01
-0.91131184E+00 -0.60066071E+00  0.21787815E-03 -0.50922668E-02 -0.65517198E-02
-0.91131184E+00 -0.56325577E+00 -0.37148048E-04 -0.60886651E-02  0.30694164E-03
-0.91131184E+00 -0.52402059E+00 -0.21810898E-03 -0.65359341E-02  0.92466077E-02
-0.91131184E+00 -0.48300241E+00 -0.23046451E-03 -0.63325501E-02  0.19841106E-01
-0.91131184E+00 -0.44026914E+00  0.37718409E-04 -0.54705890E-02  0.31285455E-01
-0.91131184E+00 -0.39591017E+00  0.69526045E-03 -0.40435033E-02  0.42431180E-01
-0.91131184E+00 -0.35003658E+00  0.18184834E-02 -0.22298741E-02  0.51902836E-01
-0.91131184E+00 -0.30278088E+00  0.34192271E-02 -0.25627080E-03  0.58285220E-01
-0.91131184E+00 -0.25429614E+00  0.54196705E-02  0.16504851E-02  0.60353316E-01
-0.91131184E+00 -0.20475452E+00  0.76441650E-02  0.33080018E-02  0.57302236E-01
-0.91131184E+00 -0.15434522E+00  0.98353691E-02  0.46057813E-02  0.48929268E-01
-0.91131184E+00 -0.10327182E+00  0.11695557E-01  0.55071963E-02  0.35725704E-01
-0.91131184E+00 -0.51749200E-01  0.12945517E-01  0.60269464E-02  0.18852834E-01
-0.91131184E+00  0.00000000E+00  0.13386219E-01  0.61954224E-02 -0.31792423E-12
-0.91131184E+00  0.51749200E-01  0.12945517E-01  0.60269464E-02 -0.18852834E-01
-0.91131184E+00  0.10327182E+00  0.11695557E-01  0.55071963E-02 -0.35725704E-01
-0.91131184E+00  0.15434522E+00  0.98353691E-02  0.46057813E-02 -0.48929268E-01
-0.91131184E+00  0.20475452E+00  0.76441650E-02  0.33080018E-02 -0.57302236E-01
-0.91131184E+00  0.25429614E+00  0.54196705E-02  0.16504851E-02 -0.60353316E-01
-0.91131184E+00  0.30278088E+00  0.34192271E-02 -0.25627080E-03 -0.58285220E-01
-0.91131184E+00  0.35003658E+00  0.18184834E-02 -0.22298741E-02 -0.51902836E-01
-0.91131184E+00  0.39591017E+00  0.69526045E-03 -0.40435033E-02 -0.42431180E-01
-0.91131184E+00  0.44026914E+00  0.37718409E-04 -0.54705890E-02 -0.31285455E-01
-0.91131184E+00  0.48300241E+00 -0.23046451E-03 -0.63325501E-02 -0.19841106E-01
-0.91131184E+00  0.52402059E+00 -0.21810898E-03 -0.65359341E-02 -0.92466077E-02
-0.91131184E+00  0.56325577E+00 -0.37148048E-04 -0.60886651E-02 -0.30694164E-03
-0.91131184E+00  0.60066071E+00  0.21787815E-03 -0.50922668E-02  0.65517198E-02
-0.91131184E+00  0.63620781E+00  0.47931569E-03 -0.37128412E-02  0.11245070E-01
-0.91131184E+00  0.66988760E+00  0.70619276E-03 -0.21410202E-02  0.13943225E-01
-0.91131184E+00  0.70170710E+00  0.87793161E-03 -0.55356811E-03  0.14964383E-01
-0.91131184E+00  0.73168798E+00  0.98596336E-03  0.91005965E-03  0.14677752E-01
-0.91131184E+00  0.75986470E+00  0.10266522E-02  0.21510777E-02  0.13438103E-01
-0.91131184E+00  0.78628257E+00  0.99734483E-03  0.30980894E-02  0.11556471E-01
-0.91131184E+00  0.81099590E+00  0.89614883E-03  0.36912000E-02  0.93017331E-02
-0.91131184E+00  0.83406621E+00  0.72455965E-03  0.38775526E-02  0.69133216E-02
-0.91131184E+00  0.85556060E+00  0.49131823E-03  0.36259160E-02  0.46103000E-02
-0.91131184E+00  0.87555021E+00  0.21515255E-03  0.29529171E-02  0.25832421E-02
-0.91131184E+00  0.89410886E+00 -0.75348323E-04  0.19440054E-02  0.97516849E-03
-0.91131184E+00  0.91131184E+00 -0.34541510E-03  0.75270952E-03 -0.14048235E-03
-0.91131184E+00  0.92723491E+00 -0.56024217E-03 -0.42636868E-03 -0.76747129E-03
-0.91131184E+00  0.94195338E+00 -0.69159654E-03 -0.13994645E-02 -0.97811891E-03
-0.91131184E+00  0.95554139E+00 -0.72287582E-03 -0.20140416E-02 -0.88888147E-03
-0.91131184E+00  0.96807128E+00 -0.65158787E-03 -0.21807242E-02 -0.63229638E-03
-0.91131184E+00  0.97961317E+00 -0.48942397E-03 -0.18766402E-02 -0.33408385E-03
-0.91131184E+00  0.99023454E+00 -0.26067760E-03 -0.11291830E-02 -0.97342066E-04
-0.91131184E+00  0.10000000E+01  0.00000000E+00  0.00000000E+00  0.00000000E+00
 
-0.89410886E+00 -0.10000000E+01  0.00000000E+00  0.00000000E+00  0.00000000E+00
-0.89410886E+00 -0.99023454E+00 -0.23482488E-03 -0.13796125E-02  0.74239871E-04
-0.89410886E+00 -0.97961317E+00 -0.42665888E-03 -0.22401292E-02  0.24237391E-03
-0.89410886E+00 -0.96807128E+00 -0.53323698E-03 -0.25064484E-02  0.42565050E-03
-0.89410886E+00 -0.95554139E+00 -0.52485104E-03 -0.21522535E-02  0.51539872E-03
-0.89410886E+00 -0.94195338E+00 -0.38760910E-03 -0.12190217E-02  0.38338008E-03
-0.89410886E+00 -0.92723491E+00 -0.12571459E-03  0.16291563E-03 -0.10130523E-03
-0.89410886E+00 -0.91131184E+00  0.23872808E-03  0.17807188E-02 -0.10436728E-02
-0.89410886E+00 -0.89410886E+00  0.66950008E-03  0.33699119E-02 -0.24940935E-02
-0.89410886E+00 -0.87555021E+00  0.11236944E-02  0.46711004E-02 -0.44245756E-02
-0.89410886E+00 -0.85556060E+00  0.15610679E-02  0.54870439E-02 -0.67261356E-02
-0.89410886E+00 -0.83406621E+00  0.19521850E-02  0.57172102E-02 -0.92247559E-02
-0.89410886E+00 -0.81099590E+00  0.22824856E-02  0.53536962E-02 -0.11712158E-01
-0.89410886E+00 -0.78628257E+00  0.25509170E-02  0.44462764E-02 -0.13969105E-01
-0.89410886E+00 -0.75986470E+00  0.27643324E-02  0.30612641E-02 -0.15770344E-01
-0.89410886E+00 -0.73168798E+00  0.29301698E-02  0.12594209E-02 -0.16863865E-01
-0.89410886E+00 -0.70170710E+00  0.30504270E-02 -0.89550902E-03 -0.16940098E-01
-0.89410886E+00 -0.66988760E+00  0.31189080E-02 -0.33073869E-02 -0.15610357E-01
-0.89410886E+00 -0.63620781E+00  0.31230044E-02 -0.58170100E-02 -0.12421000E-01
-0.89410886E+00 -0.60066071E+00  0.30500236E-02 -0.81914550E-02 -0.69170954E-02
-0.89410886E+00 -0.56325577E+00  0.28971089E-02 -0.10142393E-01  0.12411439E-02
-0.89410886E+00 -0.52402059E+00  0.26820191E-02 -0.11371455E-01  0.12128004E-01
-0.89410886E+00 -0.48300241E+00  0.24508046E-02 -0.11628810E-01  0.25401336E-01
-0.89410886E+00 -0.44026914E+00  0.22778540E-02 -0.10769042E-01  0.40197239E-01
-0.89410886E+00 -0.39591017E+00  0.22552325E-02 -0.87886188E-02  0.55114051E-01
-0.89410886E+00 -0.35003658E+00  0.24712625E-02 -0.58361324E-02  0.68317454E-01
-0.89410886E+00 -0.30278088E+00  0.29825385E-02 -0.21924807E-02  0.77772740E-01
-0.89410886E+00 -0.25429614E+00  0.37873855E-02  0.17732941E-02  0.81578809E-01
-0.89410886E+00 -0.20475452E+00  0.48105936E-02  0.56613338E-02  0.78345243E-01
-0.89410886E+00 -0.15434522E+00  0.59076075E-02  0.90965461E-02  0.67530459E-01
-0.89410886E+00 -0.10327182E+00  0.68909240E-02  0.11770069E-01  0.49654058E-01
-0.89410886E+00 -0.51749200E-01  0.75736771E-02  0.13460536E-01  0.26316320E-01
-0.89410886E+00  0.00000000E+00  0.78181524E-02  0.14038149E-01 -0.29771457E-12
-0.89410886E+00  0.51749200E-01  0.75736771E-02  0.13460536E-01 -0.26316320E-01
-0.89410886E+00  0.10327182E+00  0.68909240E-02  0.11770069E-01 -0.49654058E-01
-0.89410886E+00  0.15434522E+00  0.59076075E-02  0.90965461E-02 -0.67530459E-01
-0.89410886E+00  0.20475452E+00  0.48105936E-02  0.56613338E-02 -0.78345243E-01
-0.89410886E+00  0.25429614E+00  0.37873855E-02  0.17732941E-02 -0.81578809E-01
-0.89410886E+00  0.30278088E+00  0.29825385E-02 -0.21924807E-02 -0.77772740E-01
-0.89410886E+00  0.35003658E+00  0.24712625E-02 -0.58361324E-02 -0.68317454E-01
-0.89410886E+00  0.39591017E+00  0.22552325E-02 -0.87886188E-02 -0.55114051E-01
-0.89410886E+00  0.44026914E+00  0.22778540E-02 -0.10769042E-01 -0.40197239E-01
-0.89410886E+00  0.48300241E+00  0.24508046E-02 -0.11628810E-01 -0.25401336E-01
-0.89410886E+00  0.52402059E+00  0.26820191E-02 -0.11371455E-01 -0.12128004E-01
-0.89410886E+00  0.56325577E+00  0.28971089E-02 -0.10142393E-01 -0.12411439E-02
-0.89410886E+00  0.60066071E+00  0.30500236E-02 -0.81914550E-02  0.69170954E-02
-0.89410886E+00  0.63620781E+00  0.31230044E-02 -0.58170100E-02  0.12421000E-01
-0.89410886E+00  0.66988760E+00  0.31189080E-02 -0.33073869E-02  0.15610357E-01
-0.89410886E+00  0.70170710E+00  0.30504270E-02 -0.89550902E-03  0.16940098E-01
-0.89410886E+00  0.73168798E+00  0.29301698E-02  0.12594209E-02  0.16863865E-01
-0.89410886E+00  0.75986470E+00  0.27643324E-02  0.30612641E-02  0.15770344E-01
-0.89410886E+00  0.78628257E+00  0.25509170E-02  0.44462764E-02  0.13969105E-01
-0.89410886E+00  0.81099590E+00  0.22824856E-02  0.53536962E-02  0.11712158E-01
-0.89410886E+00  0.83406621E+00  0.19521850E-02  0.57172102E-02  0.92247559E-02
-0.89410886E+00  0.85556060E+00  0.15610679E-02  0.54870439E-02  0.67261356E-02
-0.89410886E+00  0.87555021E+00  0.11236944E-02  0.46711004E-02  0.44245756E-02
-0.89410886E+00  0.89410886E+00  0.66950008E-03  0.33699119E-02  0.24940935E-02
-0.89410886E+00  0.91131184E+00  0.23872808E-03  0.17807188E-02  0.10436728E-02
-0.89410886E+00  0.92723491E+00 -0.12571459E-03  0.16291563E-03  0.10130523E-03
-0.89410886E+00  0.94195338E+00 -0.38760910E-03 -0.12190217E-02 -0.38338008E-03
-0.89410886E+00  0.95554139E+00 -0.52485104E-03 -0.21522535E-02 -0.51539872E-03
-0.89410886E+00  0.96807128E+00 -0.53323698E-03 -0.25064484E-02 -0.42565050E-03
-0.89410886E+00  0.97961317E+00 -0.42665888E-03 -0.22401292E-02 -0.24237391E-03
-0.89410886E+00  0.99023454E+00 -0.23482488E-03 -0.13796125E-02 -0.74239871E-04
-0.89410886E+00  0.10000000E+01  0.00000000E+00  0.00000000E+00  0.00000000E+00
 
-0.87555021E+00 -0.10000000E+01  0.00000000E+00  0.00000000E+00  0.00000000E+00
-0.87555021E+00 -0.99023454E+00 -0.18795443E-03 -0.15456560E-02  0.36800955E-04
-0.87555021E+00 -0.97961317E+00 -0.32083602E-03 -0.24454060E-02  0.99958086E-04
-0.87555021E+00 -0.96807128E+00 -0.34863224E-03 -0.26044583E-02  0.11875236E-03
-0.87555021E+00 -0.95554139E+00 -0.23690520E-03 -0.19965762E-02 -0.93984385E-05
-0.87555021E+00 -0.94195338E+00  0.28795664E-04 -0.68740717E-03 -0.39951871E-03
-0.87555021E+00 -0.92723491E+00  0.44010365E-03  0.11423662E-02 -0.11622482E-02
-0.87555021E+00 -0.91131184E+00  0.96660025E-03  0.32086200E-02 -0.23705441E-02
-0.87555021E+00 -0.89410886E+00  0.15616946E-02  0.51683104E-02 -0.40333856E-02
-0.87555021E+00 -0.87555021E+00  0.21733165E-02  0.66961244E-02 -0.60760310E-02
-0.87555021E+00 -0.85556060E+00  0.27567260E-02  0.75591435E-02 -0.83473988E-02
-0.87555021E+00 -0.83406621E+00  0.32848311E-02  0.76576114E-02 -0.10647300E-01
-0.87555021E+00 -0.81099590E+00  0.37521904E-02  0.70114927E-02 -0.12768000E-01
-0.87555021E+00 -0.78628257E+00  0.41712686E-02  0.57049117E-02 -0.14522791E-01
-0.87555021E+00 -0.75986470E+00  0.45630621E-02  0.38242481E-02 -0.15748548E-01
-0.87555021E+00 -0.73168798E+00  0.49456344E-02  0.14253005E-02 -0.16273997E-01
-0.87555021E+00 -0.70170710E+00  0.53241756E-02 -0.14537325E-02 -0.15870310E-01
-0.87555021E+00 -0.66988760E+00  0.56845590E-02 -0.47454455E-02 -0.14205482E-01
-0.87555021E+00 -0.63620781E+00  0.59916817E-02 -0.82980912E-02 -0.10832841E-01
-0.87555021E+00 -0.60066071E+00  0.61931877E-02 -0.11841466E-01 -0.52351196E-02
-0.87555021E+00 -0.56325577E+00  0.62289705E-02 -0.14990143E-01  0.30625930E-02
-0.87555021E+00 -0.52402059E+00  0.60453582E-02 -0.17288409E-01  0.14320188E-01
-0.87555021E+00 -0.48300241E+00  0.56111346E-02 -0.18285865E-01  0.28381162E-01
-0.87555021E+00 -0.44026914E+00  0.49307390E-02 -0.17626708E-01  0.44497142E-01
-0.87555021E+00 -0.39591017E+00  0.40498140E-02 -0.15131409E-01  0.61241888E-01
-0.87555021E+00 -0.35003658E+00  0.30499030E-02 -0.10853344E-01  0.76572261E-01
-0.87555021E+00 -0.30278088E+00  0.20325082E-02 -0.50969324E-02  0.88065593E-01
-0.87555021E+00 -0.25429614E+00  0.10967168E-02  0.16073101E-02  0.93319368E-01
-0.87555021E+00 -0.20475452E+00  0.31758578E-03  0.85675155E-02  0.90446703E-01
-0.87555021E+00 -0.15434522E+00 -0.26697872E-03  0.15022740E-01  0.78556732E-01
-0.87555021E+00 -0.10327182E+00 -0.65593403E-03  0.20246090E-01  0.58089548E-01
-0.87555021E+00 -0.51749200E-01 -0.87173854E-03  0.23641088E-01  0.30894550E-01
-0.87555021E+00  0.00000000E+00 -0.94003745E-03  0.24817878E-01 -0.21210500E-12
-0.87555021E+00  0.51749200E-01 -0.87173854E-03  0.23641088E-01 -0.30894550E-01
-0.87555021E+00  0.10327182E+00 -0.65593403E-03  0.20246090E-01 -0.58089548E-01
-0.87555021E+00  0.15434522E+00 -0.26697872E-03  0.15022740E-01 -0.78556732E-01
-0.87555021E+00  0.20475452E+00  0.31758578E-03  0.85675155E-02 -0.90446703E-01
-0.87555021E+00  0.25429614E+00  0.10967168E-02  0.16073101E-02 -0.93319368E-01
-0.87555021E+00  0.30278088E+00  0.20325082E-02 -0.50969324E-02 -0.88065593E-01
-0.87555021E+00  0.35003658E+00  0.30499030E-02 -0.10853344E-01 -0.76572261E-01
-0.87555021E+00  0.39591017E+00  0.40498140E-02 -0.15131409E-01 -0.61241888E-01
-0.87555021E+00  0.44026914E+00  0.49307390E-02 -0.17626708E-01 -0.44497142E-01
-0.87555021E+00  0.48300241E+00  0.56111346E-02 -0.18285865E-01 -0.28381162E-01
-0.87555021E+00  0.52402059E+00  0.60453582E-02 -0.17288409E-01 -0.14320188E-01
-0.87555021E+00  0.56325577E+00  0.62289705E-02 -0.14990143E-01 -0.30625930E-02
-0.87555021E+00  0.60066071E+00  0.61931877E-02 -0.11841466E-01  0.52351196E-02
-0.87555021E+00  0.63620781E+00  0.59916817E-02 -0.82980912E-02  0.10832841E-01
-0.87555021E+00  0.66988760E+00  0.56845590E-02 -0.47454455E-02  0.14205482E-01
-0.87555021E+00  0.70170710E+00  0.53241756E-02 -0.14537325E-02  0.15870310E-01
-0.87555021E+00  0.73168798E+00  0.49456344E-02  0.14253005E-02  0.16273997E-01
-0.87555021E+00  0.75986470E+00  0.45630621E-02  0.38242481E-02  0.15748548E-01
-0.87555021E+00  0.78628257E+00  0.41712686E-02  0.57049117E-02  0.14522791E-01
-0.87555021E+00  0.81099590E+00  0.37521904E-02  0.70114927E-02  0.12768000E-01
-0.87555021E+00  0.83406621E+00  0.32848311E-02  0.76576114E-02  0.10647300E-01
-0.87555021E+00  0.85556060E+00  0.27567260E-02  0.75591435E-02  0.83473988E-02
-0.87555021E+00  0.87555021E+00  0.21733165E-02  0.66961244E-02  0.60760310E-02
-0.87555021E+00  0.89410886E+00  0.15616946E-02  0.51683104E-02  0.40333856E-02
-0.87555021E+00  0.91131184E+00  0.96660025E-03  0.32086200E-02  0.23705441E-02
-0.87555021E+00  0.92723491E+00  0.44010365E-03  0.11423662E-02  0.11622482E-02
-0.87555021E+00  0.94195338E+00  0.28795664E-04 -0.68740717E-03  0.39951871E-03
-0.87555021E+00  0.95554139E+00 -0.23690520E-03 -0.19965762E-02  0.93984385E-05
-0.87555021E+00  0.96807128E+00 -0.34863224E-03 -0.26044583E-02 -0.11875236E-03
-0.87555021E+00  0.97961317E+00 -0.32083602E-03 -0.24454060E-02 -0.99958086E-04
-0.87555021E+00  0.99023454E+00 -0.18795443E-03 -0.15456560E-02 -0.36800955E-04
-0.87555021E+00  0.10000000E+01  0.00000000E+00  0.00000000E+00  0.00000000E+00
 
-0.85556060E+00 -0.10000000E+01  0.00000000E+00  0.00000000E+00  0.00000000E+00
-0.85556060E+00 -0.99023454E+00 -0.12046610E-03 -0.15689283E-02 -0.11109196E-04
-0.85556060E+00 -0.97961317E+00 -0.17457004E-03 -0.23988979E-02 -0.77932746E-04
-0.85556060E+00 -0.96807128E+00 -0.10529912E-03 -0.23696219E-02 -0.25390110E-03
-0.85556060E+00 -0.95554139E+00  0.12481116E-03 -0.14546214E-02 -0.62215599E-03
-0.85556060E+00 -0.94195338E+00  0.52801104E-03  0.25046726E-03 -0.12674602E-02
-0.85556060E+00 -0.92723491E+00  0.10882746E-02  0.25067393E-02 -0.22604975E-02
-0.85556060E+00 -0.91131184E+00  0.17632908E-02  0.49519979E-02 -0.36222355E-02
-0.85556060E+00 -0.89410886E+00  0.24934092E-02  0.71642857E-02 -0.53035318E-02
-0.85556060E+00 -0.87555021E+00  0.32165334E-02  0.87614484E-02 -0.71731221E-02
-0.85556060E+00 -0.85556060E+00  0.38849318E-02  0.94945954E-02 -0.90380161E-02
-0.85556060E+00 -0.83406621E+00  0.44775603E-02  0.92919442E-02 -0.10683410E-01
-0.85556060E+00 -0.81099590E+00  0.50031881E-02  0.82302050E-02 -0.11924933E-01
-0.85556060E+00 -0.78628257E+00  0.54932459E-02  0.64512395E-02 -0.12642193E-01
-0.85556060E+00 -0.75986470E+00  0.59880130E-02  0.40737389E-02 -0.12780085E-01
-0.85556060E+00 -0.73168798E+00  0.65210131E-02  0.11464765E-02 -0.12309803E-01
-0.85556060E+00 -0.70170710E+00  0.71056463E-02 -0.23348035E-02 -0.11165972E-01
-0.85556060E+00 -0.66988760E+00  0.77254170E-02 -0.63615947E-02 -0.91800148E-02
-0.85556060E+00 -0.63620781E+00  0.83283617E-02 -0.10828810E-01 -0.60384775E-02
-0.85556060E+00 -0.60066071E+00  0.88264633E-02 -0.15469560E-01 -0.12906513E-02
-0.85556060E+00 -0.56325577E+00  0.91019719E-02 -0.19832407E-01  0.55722561E-02
-0.85556060E+00 -0.52402059E+00  0.90220386E-02 -0.23314183E-01  0.14961226E-01
-0.85556060E+00 -0.48300241E+00  0.84612813E-02 -0.25244323E-01  0.26975362E-01
-0.85556060E+00 -0.44026914E+00  0.73288646E-02 -0.25006848E-01  0.41180056E-01
-0.85556060E+00 -0.39591017E+00  0.55942985E-02 -0.22175205E-01  0.56450045E-01
-0.85556060E+00 -0.35003658E+00  0.33053143E-02 -0.16632883E-01  0.70955036E-01
-0.85556060E+00 -0.30278088E+00  0.59250952E-03 -0.86515470E-02  0.82342795E-01
-0.85556060E+00 -0.25429614E+00 -0.23413405E-02  0.10944916E-02  0.88126389E-01
-0.85556060E+00 -0.20475452E+00 -0.52455387E-02  0.11588922E-01  0.86216511E-01
-0.85556060E+00 -0.15434522E+00 -0.78540560E-02  0.21604611E-01  0.75476785E-01
-0.85556060E+00 -0.10327182E+00 -0.99198052E-02  0.29885561E-01  0.56144191E-01
-0.85556060E+00 -0.51749200E-01 -0.11244528E-01  0.35346712E-01  0.29969526E-01
-0.85556060E+00  0.00000000E+00 -0.11700734E-01  0.37253630E-01 -0.58068006E-13
-0.85556060E+00  0.51749200E-01 -0.11244528E-01  0.35346712E-01 -0.29969526E-01
-0.85556060E+00  0.10327182E+00 -0.99198052E-02  0.29885561E-01 -0.56144191E-01
-0.85556060E+00  0.15434522E+00 -0.78540560E-02  0.21604611E-01 -0.75476785E-01
-0.85556060E+00  0.20475452E+00 -0.52455387E-02  0.11588922E-01 -0.86216511E-01
-0.85556060E+00  0.25429614E+00 -0.23413405E-02  0.10944916E-02 -0.88126389E-01
-0.85556060E+00  0.30278088E+00  0.59250952E-03 -0.86515470E-02 -0.82342795E-01
-0.85556060E+00  0.35003658E+00  0.33053143E-02 -0.16632883E-01 -0.70955036E-01
-0.85556060E+00  0.39591017E+00  0.55942985E-02 -0.22175205E-01 -0.56450045E-01
-0.85556060E+00  0.44026914E+00  0.73288646E-02 -0.25006848E-01 -0.41180056E-01
-0.85556060E+00  0.48300241E+00  0.84612813E-02 -0.25244323E-01 -0.26975362E-01
-0.85556060E+00  0.52402059E+00  0.90220386E-02 -0.23314183E-01 -0.14961226E-01
-0.85556060E+00  0.56325577E+00  0.91019719E-02 -0.19832407E-01 -0.55722561E-02
-0.85556060E+00  0.60066071E+00  0.88264633E-02 -0.15469560E-01  0.12906513E-02
-0.85556060E+00  0.63620781E+00  0.83283617E-02 -0.10828810E-01  0.60384775E-02
-0.85556060E+00  0.66988760E+00  0.77254170E-02 -0.63615947E-02  0.91800148E-02
-0.85556060E+00  0.70170710E+00  0.71056463E-02 -0.23348035E-02  0.11165972E-01
-0.85556060E+00  0.73168798E+00  0.65210131E-02  0.11464765E-02  0.12309803E-01
-0.85556060E+00  0.75986470E+00  0.59880130E-02  0.40737389E-02  0.12780085E-01
-0.85556060E+00  0.78628257E+00  0.54932459E-02  0.64512395E-02  0.12642193E-01
-0.85556060E+00  0.81099590E+00  0.50031881E-02  0.82302050E-02  0.11924933E-01
-0.85556060E+00  0.83406621E+00  0.44775603E-02  0.92919442E-02  0.10683410E-01
-0.85556060E+00  0.85556060E+00  0.38849318E-02  0.94945954E-02  0.90380161E-02
-0.85556060E+00  0.87555021E+00  0.32165334E-02  0.87614484E-02  0.71731221E-02
-0.85556060E+00  0.89410886E+00  0.24934092E-02  0.71642857E-02  0.53035318E-02
-0.85556060E+00  0.91131184E+00  0.17632908E-02  0.49519979E-02  0.36222355E-02
-0.85556060E+00  0.92723491E+00  0.10882746E-02  0.25067393E-02  0.22604975E-02
-0.85556060E+00  0.94195338E+00  0.52801104E-03  0.25046726E-03  0.12674602E-02
-0.85556060E+00  0.95554139E+00  0.12481116E-03 -0.14546214E-02  0.62215599E-03
-0.85556060E+00  0.96807128E+00 -0.10529912E-03 -0.23696219E-02  0.25390110E-03
-0.85556060E+00  0.97961317E+00 -0.17457004E-03 -0.23988979E-02  0.77932746E-04
-0.85556060E+00  0.99023454E+00 -0.12046610E-03 -0.15689283E-02  0.11109196E-04
-0.85556060E+00  0.10000000E+01  0.00000000E+00  0.00000000E+00  0.00000000E+00
 
-0.83406621E+00 -0.10000000E+01  0.00000000E+00  0.00000000E+00  0.00000000E+00
-0.83406621E+00 -0.99023454E+00 -0.34785530E-04 -0.14039322E-02 -0.61925814E-04
-0.83406621E+00 -0.97961317E+00  0.50509522E-05 -0.20321079E-02 -0.26259992E-03
-0.83406621E+00 -0.96807128E+00  0.18172557E-03 -0.17359976E-02 -0.63088507E-03
-0.83406621E+00 -0.95554139E+00  0.53300336E-03 -0.49004640E-03 -0.12180284E-02
-0.83406621E+00 -0.94195338E+00  0.10652805E-02  0.15750621E-02 -0.20642173E-02
-0.83406621E+00 -0.92723491E+00  0.17507866E-02  0.41581638E-02 -0.31847695E-02
-0.83406621E+00 -0.91131184E+00  0.25316242E-02  0.68197107E-02 -0.45362530E-02
-0.83406621E+00 -0.89410886E+00  0.33328161E-02  0.90692083E-02 -0.60048906E-02
-0.83406621E+00 -0.87555021E+00  0.40821716E-02  0.10489109E-01 -0.74055503E-02
-0.83406621E+00 -0.85556060E+00  0.47312270E-02  0.10845991E-01 -0.85156850E-02
-0.83406621E+00 -0.83406621E+00  0.52688395E-02  0.10132383E-01 -0.91263534E-02
-0.83406621E+00 -0.81099590E+00  0.57221509E-02  0.85165646E-02 -0.91014212E-02
-0.83406621E+00 -0.78628257E+00  0.61448751E-02  0.62253918E-02 -0.84130811E-02
-0.83406621E+00 -0.75986470E+00  0.65987732E-02  0.34260958E-02 -0.71420324E-02
-0.83406621E+00 -0.73168798E+00  0.71348395E-02  0.16423729E-03 -0.54367253E-02
-0.83406621E+00 -0.70170710E+00  0.77783440E-02 -0.36163375E-02 -0.34472734E-02
-0.83406621E+00 -0.66988760E+00  0.85177037E-02 -0.79904206E-02 -0.12494991E-02
-0.83406621E+00 -0.63620781E+00  0.92961608E-02 -0.12940528E-01  0.12204937E-02
-0.83406621E+00 -0.60066071E+00  0.10006421E-01 -0.18259181E-01  0.42017868E-02
-0.83406621E+00 -0.56325577E+00  0.10491300E-01 -0.23493109E-01  0.80891290E-02
-0.83406621E+00 -0.52402059E+00  0.10554558E-01 -0.27951202E-01  0.13338967E-01
-0.83406621E+00 -0.48300241E+00  0.99850738E-02 -0.30782534E-01  0.20298968E-01
-0.83406621E+00 -0.44026914E+00  0.85938119E-02 -0.31119066E-01  0.28991351E-01
-0.83406621E+00 -0.39591017E+00  0.62584528E-02 -0.28259596E-01  0.38912758E-01
-0.83406621E+00 -0.35003658E+00  0.29665606E-02 -0.21860410E-01  0.48932262E-01
-0.83406621E+00 -0.30278088E+00 -0.11537732E-02 -0.12088273E-01  0.57360507E-01
-0.83406621E+00 -0.25429614E+00 -0.58257380E-02  0.30657431E-03  0.62222625E-01
-0.83406621E+00 -0.20475452E+00 -0.10644086E-01  0.14029864E-01  0.61702092E-01
-0.83406621E+00 -0.15434522E+00 -0.15123531E-01  0.27404246E-01  0.54651117E-01
-0.83406621E+00 -0.10327182E+00 -0.18768264E-01  0.38632200E-01  0.41014473E-01
-0.83406621E+00 -0.51749200E-01 -0.21149794E-01  0.46111628E-01  0.22013806E-01
-0.83406621E+00  0.00000000E+00 -0.21977858E-01  0.48736375E-01  0.14128332E-12
-0.83406621E+00  0.51749200E-01 -0.21149794E-01  0.46111628E-01 -0.22013806E-01
-0.83406621E+00  0.10327182E+00 -0.18768264E-01  0.38632200E-01 -0.41014473E-01
-0.83406621E+00  0.15434522E+00 -0.15123531E-01  0.27404246E-01 -0.54651117E-01
-0.83406621E+00  0.20475452E+00 -0.10644086E-01  0.14029864E-01 -0.61702092E-01
-0.83406621E+00  0.25429614E+00 -0.58257380E-02  0.30657431E-03 -0.62222625E-01
-0.83406621E+00  0.30278088E+00 -0.11537732E-02 -0.12088273E-01 -0.57360507E-01
-0.83406621E+00  0.35003658E+00  0.29665606E-02 -0.21860410E-01 -0.48932262E-01
-0.83406621E+00  0.39591017E+00  0.62584528E-02 -0.28259596E-01 -0.38912758E-01
-0.83406621E+00  0.44026914E+00  0.85938119E-02 -0.31119066E-01 -0.28991351E-01
-0.83406621E+00  0.48300241E+00  0.99850738E-02 -0.30782534E-01 -0.20298968E-01
-0.83406621E+00  0.52402059E+00  0.10554558E-01 -0.27951202E-01 -0.13338967E-01
-0.83406621E+00  0.56325577E+00  0.10491300E-01 -0.23493109E-01 -0.80891290E-02
-0.83406621E+00  0.60066071E+00  0.10006421E-01 -0.18259181E-01 -0.42017868E-02
-0.83406621E+00  0.63620781E+00  0.92961608E-02 -0.12940528E-01 -0.12204937E-02
-0.83406621E+00  0.66988760E+00  0.85177037E-02 -0.79904206E-02  0.12494991E-02
-0.83406621E+00  0.70170710E+00  0.77783440E-02 -0.36163375E-02  0.34472734E-02
-0.83406621E+00  0.73168798E+00  0.71348395E-02  0.16423729E-03  0.54367253E-02
-0.83406621E+00  0.75986470E+00  0.65987732E-02  0.34260958E-02  0.71420324E-02
-0.83406621E+00  0.78628257E+00  0.61448751E-02  0.62253918E-02  0.84130811E-02
-0.83406621E+00  0.81099590E+00  0.57221509E-02  0.85165646E-02  0.91014212E-02
-0.83406621E+00  0.83406621E+00  0.52688395E-02  0.10132383E-01  0.91263534E-02
-0.83406621E+00  0.85556060E+00  0.47312270E-02  0.10845991E-01  0.85156850E-02
-0.83406621E+00  0.87555021E+00  0.40821716E-02  0.10489109E-01  0.74055503E-02
-0.83406621E+00  0.89410886E+00  0.33328161E-02  0.90692083E-02  0.60048906E-02
-0.83406621E+00  0.91131184E+00  0.25316242E-02  0.68197107E-02  0.45362530E-02
-0.83406621E+00  0.92723491E+00  0.17507866E-02  0.41581638E-02  0.31847695E-02
-0.83406621E+00  0.94195338E+00  0.10652805E-02  0.15750621E-02  0.20642173E-02
-0.83406621E+00  0.95554139E+00  0.53300336E-03 -0.49004640E-03  0.12180284E-02
-0.83406621E+00  0.96807128E+00  0.18172557E-03 -0.17359976E-02  0.63088507E-03
-0.83406621E+00  0.97961317E+00  0.50509522E-05 -0.20321079E-02  0.26259992E-03
-0.83406621E+00  0.99023454E+00 -0.34785530E-04 -0.14039322E-02  0.61925814E-04
-0.83406621E+00  0.10000000E+01  0.00000000E+00  0.00000000E+00  0.00000000E+00
 
-0.81099590E+00 -0.10000000E+01  0.00000000E+00  0.00000000E+00  0.00000000E+00
-0.81099590E+00 -0.99023454E+00  0.64347786E-04 -0.10352271E-02 -0.10525252E-03
-0.81099590E+00 -0.97961317E+00  0.20644148E-03 -0.13298229E-02 -0.41603049E-03
-0.81099590E+00 -0.96807128E+00  0.49093558E-03 -0.70940597E-03 -0.93369496E-03
-0.81099590E+00 -0.95554139E+00  0.95246954E-03  0.84771465E-03 -0.16695311E-02
-0.81099590E+00 -0.94195338E+00  0.15876731E-02  0.31733892E-02 -0.26120041E-02
-0.81099590E+00 -0.92723491E+00  0.23532792E-02  0.59067890E-02 -0.37153239E-02
-0.81099590E+00 -0.91131184E+00  0.31731236E-02  0.85422120E-02 -0.48725605E-02
-0.81099590E+00 -0.89410886E+00  0.39562105E-02  0.10543326E-01 -0.59144577E-02
-0.81099590E+00 -0.87555021E+00  0.46219333E-02  0.11490198E-01 -0.66212022E-02
-0.81099590E+00 -0.85556060E+00  0.51246287E-02  0.11203999E-01 -0.67670704E-02
-0.81099590E+00 -0.83406621E+00  0.54670012E-02  0.97800330E-02 -0.61774743E-02
-0.81099590E+00 -0.81099590E+00  0.56971357E-02  0.75100819E-02 -0.47875296E-02
-0.81099590E+00 -0.78628257E+00  0.58910071E-02  0.47284096E-02 -0.26735596E-02
-0.81099590E+00 -0.75986470E+00  0.61294002E-02  0.16645693E-02 -0.50057752E-04
-0.81099590E+00 -0.73168798E+00  0.64776574E-02 -0.16315181E-02  0.27681230E-02
-0.81099590E+00 -0.70170710E+00  0.69721378E-02 -0.52661239E-02  0.54234758E-02
-0.81099590E+00 -0.66988760E+00  0.76112295E-02 -0.94057041E-02  0.75840948E-02
-0.81099590E+00 -0.63620781E+00  0.83473638E-02 -0.14147309E-01  0.90154617E-02
-0.81099590E+00 -0.60066071E+00  0.90785866E-02 -0.19396569E-01  0.96490693E-02
-0.81099590E+00 -0.56325577E+00  0.96428451E-02 -0.24781121E-01  0.96297236E-02
-0.81099590E+00 -0.52402059E+00  0.98212594E-02 -0.29626060E-01  0.93144885E-02
-0.81099590E+00 -0.48300241E+00  0.93570992E-02 -0.33008336E-01  0.91996680E-02
-0.81099590E+00 -0.44026914E+00  0.79939133E-02 -0.33897439E-01  0.97742419E-02
-0.81099590E+00 -0.39591017E+00  0.55303477E-02 -0.31366908E-01  0.11331643E-01
-0.81099590E+00 -0.35003658E+00  0.18823718E-02 -0.24840779E-01  0.13801426E-01
-0.81099590E+00 -0.30278088E+00 -0.28620558E-02 -0.14318435E-01  0.16673495E-01
-0.81099590E+00 -0.25429614E+00 -0.84128668E-02 -0.51479695E-03  0.19068903E-01
-0.81099590E+00 -0.20475452E+00 -0.14286700E-01  0.15140136E-01  0.19964540E-01
-0.81099590E+00 -0.15434522E+00 -0.19860865E-01  0.30669915E-01  0.18516721E-01
-0.81099590E+00 -0.10327182E+00 -0.24467259E-01  0.43874157E-01  0.14376929E-01
-0.81099590E+00 -0.51749200E-01 -0.27508685E-01  0.52743131E-01  0.78773218E-02
-0.81099590E+00  0.00000000E+00 -0.28571751E-01  0.55868253E-01  0.33520242E-12
-0.81099590E+00  0.51749200E-01 -0.27508685E-01  0.52743131E-01 -0.78773218E-02
-0.81099590E+00  0.10327182E+00 -0.24467259E-01  0.43874157E-01 -0.14376929E-01
-0.81099590E+00  0.15434522E+00 -0.19860865E-01  0.30669915E-01 -0.18516721E-01
-0.81099590E+00  0.20475452E+00 -0.14286700E-01  0.15140136E-01 -0.19964540E-01
-0.81099590E+00  0.25429614E+00 -0.84128668E-02 -0.51479695E-03 -0.19068903E-01
-0.81099590E+00  0.30278088E+00 -0.28620558E-02 -0.14318435E-01 -0.16673495E-01
-0.81099590E+00  0.35003658E+00  0.18823718E-02 -0.24840779E-01 -0.13801426E-01
-0.81099590E+00  0.39591017E+00  0.55303477E-02 -0.31366908E-01 -0.11331643E-01
-0.81099590E+00  0.44026914E+00  0.79939133E-02 -0.33897439E-01 -0.97742419E-02
-0.81099590E+00  0.48300241E+00  0.93570992E-02 -0.33008336E-01 -0.91996680E-02
-0.81099590E+00  0.52402059E+00  0.98212594E-02 -0.29626060E-01 -0.93144885E-02
-0.81099590E+00  0.56325577E+00  0.96428451E-02 -0.24781121E-01 -0.96297236E-02
-0.81099590E+00  0.60066071E+00  0.90785866E-02 -0.19396569E-01 -0.96490693E-02
-0.81099590E+00  0.63620781E+00  0.83473638E-02 -0.14147309E-01 -0.90154617E-02
-0.81099590E+00  0.66988760E+00  0.76112295E-02 -0.94057041E-02 -0.75840948E-02
-0.81099590E+00  0.70170710E+00  0.69721378E-02 -0.52661239E-02 -0.54234758E-02
-0.81099590E+00  0.73168798E+00  0.64776574E-02 -0.16315181E-02 -0.27681230E-02
-0.81099590E+00  0.75986470E+00  0.61294002E-02  0.16645693E-02  0.50057752E-04
-0.81099590E+00  0.78628257E+00  0.58910071E-02  0.47284096E-02  0.26735596E-02
-0.81099590E+00  0.81099590E+00  0.56971357E-02  0.75100819E-02  0.47875296E-02
-0.81099590E+00  0.83406621E+00  0.54670012E-02  0.97800330E-02  0.61774743E-02
-0.81099590E+00  0.85556060E+00  0.51246287E-02  0.11203999E-01  0.67670704E-02
-0.81099590E+00  0.87555021E+00  0.46219333E-02  0.11490198E-01  0.66212022E-02
-0.81099590E+00  0.89410886E+00  0.39562105E-02  0.10543326E-01  0.59144577E-02
-0.81099590E+00  0.91131184E+00  0.31731236E-02  0.85422120E-02  0.48725605E-02
-0.81099590E+00  0.92723491E+00  0.23532792E-02  0.59067890E-02  0.37153239E-02
-0.81099590E+00  0.94195338E+00  0.15876731E-02  0.31733892E-02  0.26120041E-02
-0.81099590E+00  0.95554139E+00  0.95246954E-03  0.84771465E-03  0.16695311E-02
-0.81099590E+00  0.96807128E+00  0.49093558E-03 -0.70940597E-03  0.93369496E-03
-0.81099590E+00  0.97961317E+00  0.20644148E-03 -0.13298229E-02  0.41603049E-03
-0.81099590E+00  0.99023454E+00  0.64347786E-04 -0.10352271E-02  0.10525252E-03
-0.81099590E+00  0.10000000E+01  0.00000000E+00  0.00000000E+00  0.00000000E+00
 
-0.78628257E+00 -0.10000000E+01  0.00000000E+00  0.00000000E+00  0.00000000E+00
-0.78628257E+00 -0.99023454E+00  0.17013596E-03 -0.49450654E-03 -0.13130797E-03
-0.78628257E+00 -0.97961317E+00  0.41469477E-03 -0.35606836E-03 -0.50312028E-03
-0.78628257E+00 -0.96807128E+00  0.79738620E-03  0.60592833E-03 -0.10919243E-02
-0.78628257E+00 -0.95554139E+00  0.13461971E-02  0.24043524E-02 -0.18681428E-02
-0.78628257E+00 -0.94195338E+00  0.20447208E-02  0.48354823E-02 -0.27713751E-02
-0.78628257E+00 -0.92723491E+00  0.28319080E-02  0.74901854E-02 -0.37014979E-02
-0.78628257E+00 -0.91131184E+00  0.36129117E-02  0.98197244E-02 -0.45039422E-02
-0.78628257E+00 -0.89410886E+00  0.42827611E-02  0.11276007E-01 -0.49786874E-02
-0.78628257E+00 -0.87555021E+00  0.47567522E-02  0.11477135E-01 -0.49043471E-02
-0.78628257E+00 -0.85556060E+00  0.49973462E-02  0.10338043E-01 -0.40875238E-02
-0.78628257E+00 -0.83406621E+00  0.50253360E-02  0.80871828E-02 -0.24181814E-02
-0.78628257E+00 -0.81099590E+00  0.49107907E-02  0.51574410E-02  0.82130787E-04
-0.78628257E+00 -0.78628257E+00  0.47486865E-02  0.19970218E-02  0.32401386E-02
-0.78628257E+00 -0.75986470E+00  0.46318275E-02 -0.11002950E-02  0.67408640E-02
-0.78628257E+00 -0.73168798E+00  0.46313730E-02 -0.40755630E-02  0.10160476E-01
-0.78628257E+00 -0.70170710E+00  0.47880839E-02 -0.70745684E-02  0.13007583E-01
-0.78628257E+00 -0.66988760E+00  0.51094838E-02 -0.10343665E-01  0.14768772E-01
-0.78628257E+00 -0.63620781E+00  0.55663963E-02 -0.14094542E-01  0.14965528E-01
-0.78628257E+00 -0.60066071E+00  0.60851852E-02 -0.18375095E-01  0.13232112E-01
-0.78628257E+00 -0.56325577E+00  0.65377868E-02 -0.22966235E-01  0.94115295E-02
-0.78628257E+00 -0.52402059E+00  0.67363019E-02 -0.27328426E-01  0.36459431E-02
-0.78628257E+00 -0.48300241E+00  0.64410716E-02 -0.30620875E-01 -0.35750350E-02
-0.78628257E+00 -0.44026914E+00  0.53894028E-02 -0.31813742E-01 -0.11441931E-01
-0.78628257E+00 -0.39591017E+00  0.33464897E-02 -0.29891267E-01 -0.18939938E-01
-0.78628257E+00 -0.35003658E+00  0.17201517E-03 -0.24117331E-01 -0.25030666E-01
-0.78628257E+00 -0.30278088E+00 -0.41126320E-02 -0.14304190E-01 -0.28852682E-01
-0.78628257E+00 -0.25429614E+00 -0.92769211E-02 -0.10086506E-02 -0.29881687E-01
-0.78628257E+00 -0.20475452E+00 -0.14873925E-01  0.14419620E-01 -0.28002593E-01
-0.78628257E+00 -0.15434522E+00 -0.20285765E-01  0.29983985E-01 -0.23479195E-01
-0.78628257E+00 -0.10327182E+00 -0.24820506E-01  0.43377247E-01 -0.16846757E-01
-0.78628257E+00 -0.51749200E-01 -0.27842266E-01  0.52443293E-01 -0.87813317E-02
-0.78628257E+00  0.00000000E+00 -0.28903308E-01  0.55650093E-01  0.46143255E-12
-0.78628257E+00  0.51749200E-01 -0.27842266E-01  0.52443293E-01  0.87813317E-02
-0.78628257E+00  0.10327182E+00 -0.24820506E-01  0.43377247E-01  0.16846757E-01
-0.78628257E+00  0.15434522E+00 -0.20285765E-01  0.29983985E-01  0.23479195E-01
-0.78628257E+00  0.20475452E+00 -0.14873925E-01  0.14419620E-01  0.28002593E-01
-0.78628257E+00  0.25429614E+00 -0.92769211E-02 -0.10086506E-02  0.29881687E-01
-0.78628257E+00  0.30278088E+00 -0.41126320E-02 -0.14304190E-01  0.28852682E-01
-0.78628257E+00  0.35003658E+00  0.17201517E-03 -0.24117331E-01  0.25030666E-01
-0.78628257E+00  0.39591017E+00  0.33464897E-02 -0.29891267E-01  0.18939938E-01
-0.78628257E+00  0.44026914E+00  0.53894028E-02 -0.31813742E-01  0.11441931E-01
-0.78628257E+00  0.48300241E+00  0.64410716E-02 -0.30620875E-01  0.35750350E-02
-0.78628257E+00  0.52402059E+00  0.67363019E-02 -0.27328426E-01 -0.36459431E-02
-0.78628257E+00  0.56325577E+00  0.65377868E-02 -0.22966235E-01 -0.94115295E-02
-0.78628257E+00  0.60066071E+00  0.60851852E-02 -0.18375095E-01 -0.13232112E-01
-0.78628257E+00  0.63620781E+00  0.55663963E-02 -0.14094542E-01 -0.14965528E-01
-0.78628257E+00  0.66988760E+00  0.51094838E-02 -0.10343665E-01 -0.14768772E-01
-0.78628257E+00  0.70170710E+00  0.47880839E-02 -0.70745684E-02 -0.13007583E-01
-0.78628257E+00  0.73168798E+00  0.46313730E-02 -0.40755630E-02 -0.10160476E-01
-0.78628257E+00  0.75986470E+00  0.46318275E-02 -0.11002950E-02 -0.67408640E-02
-0.78628257E+00  0.78628257E+00  0.47486865E-02  0.19970218E-02 -0.32401386E-02
-0.78628257E+00  0.81099590E+00  0.49107907E-02  0.51574410E-02 -0.82130787E-04
-0.78628257E+00  0.83406621E+00  0.50253360E-02  0.80871828E-02  0.24181814E-02
-0.78628257E+00  0.85556060E+00  0.49973462E-02  0.10338043E-01  0.40875238E-02
-0.78628257E+00  0.87555021E+00  0.47567522E-02  0.11477135E-01  0.49043471E-02
-0.78628257E+00  0.89410886E+00  0.42827611E-02  0.11276007E-01  0.49786874E-02
-0.78628257E+00  0.91131184E+00  0.36129117E-02  0.98197244E-02  0.45039422E-02
-0.78628257E+00  0.92723491E+00  0.28319080E-02  0.74901854E-02  0.37014979E-02
-0.78628257E+00  0.94195338E+00  0.20447208E-02  0.48354823E-02  0.27713751E-02
-0.78628257E+00  0.95554139E+00  0.13461971E-02  0.24043524E-02  0.18681428E-02
-0.78628257E+00  0.96807128E+00  0.79738620E-03  0.60592833E-03  0.10919243E-02
-0.78628257E+00  0.97961317E+00  0.41469477E-03 -0.35606836E-03  0.50312028E-03
-0.78628257E+00  0.99023454E+00  0.17013596E-03 -0.49450654E-03  0.13130797E-03
-0.78628257E+00  0.10000000E+01  0.00000000E+00  0.00000000E+00  0.00000000E+00
 
-0.75986470E+00 -0.10000000E+01  0.00000000E+00  0.00000000E+00  0.00000000E+00
-0.75986470E+00 -0.99023454E+00  0.27461609E-03  0.14084142E-03 -0.13448392E-03
-0.75986470E+00 -0.97961317E+00  0.61384537E-03  0.75047393E-03 -0.50480409E-03
-0.75986470E+00 -0.96807128E+00  0.10769889E-02  0.20196061E-02 -0.10698981E-02
-0.75986470E+00 -0.95554139E+00  0.16824489E-02  0.39461964E-02 -0.17663624E-02
-0.75986470E+00 -0.94195338E+00  0.23989952E-02  0.62980865E-02 -0.24975297E-02
-0.75986470E+00 -0.92723491E+00  0.31478580E-02  0.86380820E-02 -0.31271149E-02
-0.75986470E+00 -0.91131184E+00  0.38181245E-02  0.10407664E-01 -0.34799377E-02
-0.75986470E+00 -0.89410886E+00  0.42961234E-02  0.11087794E-01 -0.33589679E-02
-0.75986470E+00 -0.87555021E+00  0.45001653E-02  0.10374891E-01 -0.25787376E-02
-0.75986470E+00 -0.85556060E+00  0.44078689E-02  0.83072366E-02 -0.10116429E-02
-0.75986470E+00 -0.83406621E+00  0.40626374E-02  0.52585695E-02  0.13665823E-02
-0.75986470E+00 -0.81099590E+00  0.35565086E-02  0.17969114E-02  0.44476045E-02
-0.75986470E+00 -0.78628257E+00  0.29982564E-02 -0.15327911E-02  0.79872528E-02
-0.75986470E+00 -0.75986470E+00  0.24832899E-02 -0.43896368E-02  0.11625522E-01
-0.75986470E+00 -0.73168798E+00  0.20771437E-02 -0.67114032E-02  0.14914756E-01
-0.75986470E+00 -0.70170710E+00  0.18141961E-02 -0.86718754E-02  0.17342796E-01
-0.75986470E+00 -0.66988760E+00  0.17039228E-02 -0.10571336E-01  0.18349610E-01
-0.75986470E+00 -0.63620781E+00  0.17353968E-02 -0.12708434E-01  0.17354874E-01
-0.75986470E+00 -0.60066071E+00  0.18743316E-02 -0.15264279E-01  0.13819074E-01
-0.75986470E+00 -0.56325577E+00  0.20530393E-02 -0.18204982E-01  0.73525754E-02
-0.75986470E+00 -0.52402059E+00  0.21588385E-02 -0.21215211E-01 -0.21384828E-02
-0.75986470E+00 -0.48300241E+00  0.20296622E-02 -0.23683347E-01 -0.14304873E-01
-0.75986470E+00 -0.44026914E+00  0.14658258E-02 -0.24766532E-01 -0.28258467E-01
-0.75986470E+00 -0.39591017E+00  0.26319430E-03 -0.23547683E-01 -0.42577031E-01
-0.75986470E+00 -0.35003658E+00 -0.17339677E-02 -0.19270699E-01 -0.55438747E-01
-0.75986470E+00 -0.30278088E+00 -0.45713204E-02 -0.11604334E-01 -0.64879773E-01
-0.75986470E+00 -0.25429614E+00 -0.81321807E-02 -0.86062687E-03 -0.69131970E-01
-0.75986470E+00 -0.20475452E+00 -0.12115893E-01  0.11914287E-01 -0.66969235E-01
-0.75986470E+00 -0.15434522E+00 -0.16062778E-01  0.25035889E-01 -0.57983220E-01
-0.75986470E+00 -0.10327182E+00 -0.19429178E-01  0.36473131E-01 -0.42722485E-01
-0.75986470E+00 -0.51749200E-01 -0.21698568E-01  0.44279746E-01 -0.22661071E-01
-0.75986470E+00  0.00000000E+00 -0.22500012E-01  0.47052381E-01  0.47526426E-12
-0.75986470E+00  0.51749200E-01 -0.21698568E-01  0.44279746E-01  0.22661071E-01
-0.75986470E+00  0.10327182E+00 -0.19429178E-01  0.36473131E-01  0.42722485E-01
-0.75986470E+00  0.15434522E+00 -0.16062778E-01  0.25035889E-01  0.57983220E-01
-0.75986470E+00  0.20475452E+00 -0.12115893E-01  0.11914287E-01  0.66969235E-01
-0.75986470E+00  0.25429614E+00 -0.81321807E-02 -0.86062687E-03  0.69131970E-01
-0.75986470E+00  0.30278088E+00 -0.45713204E-02 -0.11604334E-01  0.64879773E-01
-0.75986470E+00  0.35003658E+00 -0.17339677E-02 -0.19270699E-01  0.55438747E-01
-0.75986470E+00  0.39591017E+00  0.26319430E-03 -0.23547683E-01  0.42577031E-01
-0.75986470E+00  0.44026914E+00  0.14658258E-02 -0.24766532E-01  0.28258467E-01
-0.75986470E+00  0.48300241E+00  0.20296622E-02 -0.23683347E-01  0.14304873E-01
-0.75986470E+00  0.52402059E+00  0.21588385E-02 -0.21215211E-01  0.21384828E-02
-0.75986470E+00  0.56325577E+00  0.20530393E-02 -0.18204982E-01 -0.73525754E-02
-0.75986470E+00  0.60066071E+00  0.18743316E-02 -0.15264279E-01 -0.13819074E-01
-0.75986470E+00  0.63620781E+00  0.17353968E-02 -0.12708434E-01 -0.17354874E-01
-0.75986470E+00  0.66988760E+00  0.17039228E-02 -0.10571336E-01 -0.18349610E-01
-0.75986470E+00  0.70170710E+00  0.18141961E-02 -0.86718754E-02 -0.17342796E-01
-0.75986470E+00  0.73168798E+00  0.20771437E-02 -0.67114032E-02 -0.14914756E-01
-0.75986470E+00  0.75986470E+00  0.24832899E-02 -0.43896368E-02 -0.11625522E-01
-0.75986470E+00  0.78628257E+00  0.29982564E-02 -0.15327911E-02 -0.79872528E-02
-0.75986470E+00  0.81099590E+00  0.35565086E-02  0.17969114E-02 -0.44476045E-02
-0.75986470E+00  0.83406621E+00  0.40626374E-02  0.52585695E-02 -0.13665823E-02
-0.75986470E+00  0.85556060E+00  0.44078689E-02  0.83072366E-02  0.10116429E-02
-0.75986470E+00  0.87555021E+00  0.45001653E-02  0.10374891E-01  0.25787376E-02
-0.75986470E+00  0.89410886E+00  0.42961234E-02  0.11087794E-01  0.33589679E-02
-0.75986470E+00  0.91131184E+00  0.38181245E-02  0.10407664E-01  0.34799377E-02
-0.75986470E+00  0.92723491E+00  0.31478580E-02  0.86380820E-02  0.31271149E-02
-0.75986470E+00  0.94195338E+00  0.23989952E-02  0.62980865E-02  0.24975297E-02
-0.75986470E+00  0.95554139E+00  0.16824489E-02  0.39461964E-02  0.17663624E-02
-0.75986470E+00  0.96807128E+00  0.10769889E-02  0.20196061E-02  0.10698981E-02
-0.75986470E+00  0.97961317E+00  0.61384537E-03  0.75047393E-03  0.50480409E-03
-0.75986470E+00  0.99023454E+00  0.27461609E-03  0.14084142E-03  0.13448392E-03
-0.75986470E+00  0.10000000E+01  0.00000000E+00  0.00000000E+00  0.00000000E+00
 
-0.73168798E+00 -0.10000000E+01  0.00000000E+00  0.00000000E+00  0.00000000E+00
-0.73168798E+00 -0.99023454E+00  0.36992971E-03  0.76387548E-03 -0.11584332E-03
-0.73168798E+00 -0.97961317E+00  0.78949708E-03  0.18056633E-02 -0.42647995E-03
-0.73168798E+00 -0.96807128E+00  0.13106144E-02  0.32964459E-02 -0.88274829E-03
-0.73168798E+00 -0.95554139E+00  0.19403050E-02  0.52135881E-02 -0.14003298E-02
-0.73168798E+00 -0.94195338E+00  0.26326365E-02  0.73082609E-02 -0.18649116E-02
-0.73168798E+00 -0.92723491E+00  0.32937155E-02  0.91417154E-02 -0.21283955E-02
-0.73168798E+00 -0.91131184E+00  0.38020079E-02  0.10183727E-01 -0.20251490E-02
-0.73168798E+00 -0.89410886E+00  0.40429735E-02  0.99842322E-02 -0.13935866E-02
-0.73168798E+00 -0.87555021E+00  0.39467784E-02  0.83490974E-02 -0.11387188E-03
-0.73168798E+00 -0.85556060E+00  0.35137887E-02  0.54514777E-02  0.18562913E-02
-0.73168798E+00 -0.83406621E+00  0.28140625E-02  0.17983558E-02  0.44525185E-02
-0.73168798E+00 -0.81099590E+00  0.19606907E-02 -0.19390056E-02  0.74979569E-02
-0.73168798E+00 -0.78628257E+00  0.10705524E-02 -0.51592730E-02  0.10717898E-01
-0.73168798E+00 -0.75986470E+00  0.23268013E-03 -0.75095698E-02  0.13769217E-01
-0.73168798E+00 -0.73168798E+00 -0.50340826E-03 -0.89425452E-02  0.16264148E-01
-0.73168798E+00 -0.70170710E+00 -0.11202083E-02 -0.96549167E-02  0.17778508E-01
-0.73168798E+00 -0.66988760E+00 -0.16161869E-02 -0.99729981E-02  0.17843477E-01
-0.73168798E+00 -0.63620781E+00 -0.19924210E-02 -0.10239623E-01  0.15942692E-01
-0.73168798E+00 -0.60066071E+00 -0.22485338E-02 -0.10726936E-01  0.11541699E-01
-0.73168798E+00 -0.56325577E+00 -0.23888929E-02 -0.11565993E-01  0.41758161E-02
-0.73168798E+00 -0.52402059E+00 -0.24356622E-02 -0.12689206E-01 -0.64006025E-02
-0.73168798E+00 -0.48300241E+00 -0.24423404E-02 -0.13795591E-01 -0.20026039E-01
-0.73168798E+00 -0.44026914E+00 -0.24997620E-02 -0.14366349E-01 -0.35957682E-01
-0.73168798E+00 -0.39591017E+00 -0.27276834E-02 -0.13752183E-01 -0.52778048E-01
-0.73168798E+00 -0.35003658E+00 -0.32489428E-02 -0.11335225E-01 -0.68446998E-01
-0.73168798E+00 -0.30278088E+00 -0.41502195E-02 -0.67356314E-02 -0.80534004E-01
-0.73168798E+00 -0.25429614E+00 -0.54404319E-02 -0.59288793E-05 -0.86618714E-01
-0.73168798E+00 -0.20475452E+00 -0.70228303E-02  0.82588946E-02 -0.84790158E-01
-0.73168798E+00 -0.15434522E+00 -0.86954132E-02  0.16954707E-01 -0.74129685E-01
-0.73168798E+00 -0.10327182E+00 -0.10186676E-01  0.24665518E-01 -0.55044491E-01
-0.73168798E+00 -0.51749200E-01 -0.11220338E-01  0.29987224E-01 -0.29342470E-01
-0.73168798E+00  0.00000000E+00 -0.11590319E-01  0.31887608E-01  0.37599963E-12
-0.73168798E+00  0.51749200E-01 -0.11220338E-01  0.29987224E-01  0.29342470E-01
-0.73168798E+00  0.10327182E+00 -0.10186676E-01  0.24665518E-01  0.55044491E-01
-0.73168798E+00  0.15434522E+00 -0.86954132E-02  0.16954707E-01  0.74129685E-01
-0.73168798E+00  0.20475452E+00 -0.70228303E-02  0.82588946E-02  0.84790158E-01
-0.73168798E+00  0.25429614E+00 -0.54404319E-02 -0.59288792E-05  0.86618714E-01
-0.73168798E+00  0.30278088E+00 -0.41502195E-02 -0.67356314E-02  0.80534004E-01
-0.73168798E+00  0.35003658E+00 -0.32489428E-02 -0.11335225E-01  0.68446998E-01
-0.73168798E+00  0.39591017E+00 -0.27276834E-02 -0.13752183E-01  0.52778048E-01
-0.73168798E+00  0.44026914E+00 -0.24997620E-02 -0.14366349E-01  0.35957682E-01
-0.73168798E+00  0.48300241E+00 -0.24423404E-02 -0.13795591E-01  0.20026039E-01
-0.73168798E+00  0.52402059E+00 -0.24356622E-02 -0.12689206E-01  0.64006025E-02
-0.73168798E+00  0.56325577E+00 -0.23888929E-02 -0.11565993E-01 -0.41758161E-02
-0.73168798E+00  0.60066071E+00 -0.22485338E-02 -0.10726936E-01 -0.11541699E-01
-0.73168798E+00  0.63620781E+00 -0.19924210E-02 -0.10239623E-01 -0.15942692E-01
-0.73168798E+00  0.66988760E+00 -0.16161869E-02 -0.99729981E-02 -0.17843477E-01
-0.73168798E+00  0.70170710E+00 -0.11202083E-02 -0.96549167E-02 -0.17778508E-01
-0.73168798E+00  0.73168798E+00 -0.50340826E-03 -0.89425452E-02 -0.16264148E-01
-0.73168798E+00  0.75986470E+00  0.23268013E-03 -0.75095698E-02 -0.13769217E-01
-0.73168798E+00  0.78628257E+00  0.10705524E-02 -0.51592730E-02 -0.10717898E-01
-0.73168798E+00  0.81099590E+00  0.19606907E-02 -0.19390056E-02 -0.74979569E-02
-0.73168798E+00  0.83406621E+00  0.28140625E-02  0.17983558E-02 -0.44525185E-02
-0.73168798E+00  0.85556060E+00  0.35137887E-02  0.54514777E-02 -0.18562913E-02
-0.73168798E+00  0.87555021E+00  0.39467784E-02  0.83490974E-02  0.11387188E-03
-0.73168798E+00  0.89410886E+00  0.40429735E-02  0.99842322E-02  0.13935866E-02
-0.73168798E+00  0.91131184E+00  0.38020079E-02  0.10183727E-01  0.20251490E-02
-0.73168798E+00  0.92723491E+00  0.32937155E-02  0.91417154E-02  0.21283955E-02
-0.73168798E+00  0.94195338E+00  0.26326365E-02  0.73082609E-02  0.18649116E-02
-0.73168798E+00  0.95554139E+00  0.19403050E-02  0.52135881E-02  0.14003298E-02
-0.73168798E+00  0.96807128E+00  0.13106144E-02  0.32964459E-02  0.88274829E-03
-0.73168798E+00  0.97961317E+00  0.78949708E-03  0.18056633E-02  0.42647995E-03
-0.73168798E+00  0.99023454E+00  0.36992971E-03  0.76387548E-03  0.11584332E-03
-0.73168798E+00  0.10000000E+01  0.00000000E+00  0.00000000E+00  0.00000000E+00
 
-0.70170710E+00 -0.10000000E+01  0.00000000E+00  0.00000000E+00  0.00000000E+00
-0.70170710E+00 -0.99023454E+00  0.44965039E-03  0.12713512E-02 -0.82409034E-04
-0.70170710E+00 -0.97961317E+00  0.93107831E-03  0.26358672E-02 -0.29520813E-03
-0.70170710E+00 -0.96807128E+00  0.14867448E-02  0.42269556E-02 -0.58967091E-03
-0.70170710E+00 -0.95554139E+00  0.21118586E-02  0.59983553E-02 -0.87534478E-03
-0.70170710E+00 -0.94195338E+00  0.27476693E-02  0.76992961E-02 -0.10392932E-02
-0.70170710E+00 -0.92723491E+00  0.32896695E-02  0.89176796E-02 -0.94503887E-03
-0.70170710E+00 -0.91131184E+00  0.36127720E-02  0.91871381E-02 -0.46107478E-03
-0.70170710E+00 -0.89410886E+00  0.36102167E-02  0.81572594E-02  0.51687844E-03
-0.70170710E+00 -0.87555021E+00  0.32325377E-02  0.57577060E-02  0.20297615E-02
-0.70170710E+00 -0.85556060E+00  0.25090286E-02  0.22856000E-02  0.40350702E-02
-0.70170710E+00 -0.83406621E+00  0.15385670E-02 -0.16545521E-02  0.63971469E-02
-0.70170710E+00 -0.81099590E+00  0.45303308E-03 -0.53402197E-02  0.89040376E-02
-0.70170710E+00 -0.78628257E+00 -0.62809114E-03 -0.81676235E-02  0.11295769E-01
-0.70170710E+00 -0.75986470E+00 -0.16288855E-02 -0.98149808E-02  0.13298274E-01
-0.70170710E+00 -0.73168798E+00 -0.25222795E-02 -0.10273795E-01  0.14641050E-01
-0.70170710E+00 -0.70170710E+00 -0.33137928E-02 -0.97657459E-02  0.15054845E-01
-0.70170710E+00 -0.66988760E+00 -0.40172836E-02 -0.86231291E-02  0.14248535E-01
-0.70170710E+00 -0.63620781E+00 -0.46348154E-02 -0.71927615E-02  0.11885963E-01
-0.70170710E+00 -0.60066071E+00 -0.51465888E-02 -0.57827055E-02  0.75852083E-02
-0.70170710E+00 -0.56325577E+00 -0.55119622E-02 -0.46301676E-02  0.96809466E-03
-0.70170710E+00 -0.52402059E+00 -0.56799044E-02 -0.38700877E-02 -0.82287491E-02
-0.70170710E+00 -0.48300241E+00 -0.56057779E-02 -0.34998060E-02 -0.19987742E-01
-0.70170710E+00 -0.44026914E+00 -0.52694315E-02 -0.33587000E-02 -0.33827106E-01
-0.70170710E+00 -0.39591017E+00 -0.46887115E-02 -0.31455956E-02 -0.48660715E-01
-0.70170710E+00 -0.35003658E+00 -0.39227267E-02 -0.24891506E-02 -0.62774744E-01
-0.70170710E+00 -0.30278088E+00 -0.30624464E-02 -0.10634396E-02 -0.73979103E-01
-0.70170710E+00 -0.25429614E+00 -0.22105297E-02  0.12811605E-02 -0.79951429E-01
-0.70170710E+00 -0.20475452E+00 -0.14574072E-02  0.44191947E-02 -0.78726587E-01
-0.70170710E+00 -0.15434522E+00 -0.86258851E-03  0.79290925E-02 -0.69220568E-01
-0.70170710E+00 -0.10327182E+00 -0.44888018E-03  0.11174495E-01 -0.51636274E-01
-0.70170710E+00 -0.51749200E-01 -0.21111059E-03  0.13473801E-01 -0.27607465E-01
-0.70170710E+00  0.00000000E+00 -0.13431467E-03  0.14305316E-01  0.20966353E-12
-0.70170710E+00  0.51749200E-01 -0.21111059E-03  0.13473801E-01  0.27607465E-01
-0.70170710E+00  0.10327182E+00 -0.44888018E-03  0.11174495E-01  0.51636274E-01
-0.70170710E+00  0.15434522E+00 -0.86258851E-03  0.79290925E-02  0.69220568E-01
-0.70170710E+00  0.20475452E+00 -0.14574072E-02  0.44191947E-02  0.78726587E-01
-0.70170710E+00  0.25429614E+00 -0.22105297E-02  0.12811605E-02  0.79951429E-01
-0.70170710E+00  0.30278088E+00 -0.30624464E-02 -0.10634396E-02  0.73979103E-01
-0.70170710E+00  0.35003658E+00 -0.39227267E-02 -0.24891506E-02  0.62774744E-01
-0.70170710E+00  0.39591017E+00 -0.46887115E-02 -0.31455956E-02  0.48660715E-01
-0.70170710E+00  0.44026914E+00 -0.52694315E-02 -0.33587000E-02  0.33827106E-01
-0.70170710E+00  0.48300241E+00 -0.56057779E-02 -0.34998060E-02  0.19987742E-01
-0.70170710E+00  0.52402059E+00 -0.56799044E-02 -0.38700877E-02  0.82287491E-02
-0.70170710E+00  0.56325577E+00 -0.55119622E-02 -0.46301676E-02 -0.96809467E-03
-0.70170710E+00  0.60066071E+00 -0.51465888E-02 -0.57827055E-02 -0.75852083E-02
-0.70170710E+00  0.63620781E+00 -0.46348154E-02 -0.71927615E-02 -0.11885963E-01
-0.70170710E+00  0.66988760E+00 -0.40172836E-02 -0.86231291E-02 -0.14248535E-01
-0.70170710E+00  0.70170710E+00 -0.33137928E-02 -0.97657459E-02 -0.15054845E-01
-0.70170710E+00  0.73168798E+00 -0.25222795E-02 -0.10273795E-01 -0.14641050E-01
-0.70170710E+00  0.75986470E+00 -0.16288855E-02 -0.98149808E-02 -0.13298274E-01
-0.70170710E+00  0.78628257E+00 -0.62809114E-03 -0.81676235E-02 -0.11295769E-01
-0.70170710E+00  0.81099590E+00  0.45303308E-03 -0.53402197E-02 -0.89040376E-02
-0.70170710E+00  0.83406621E+00  0.15385670E-02 -0.16545521E-02 -0.63971469E-02
-0.70170710E+00  0.85556060E+00  0.25090286E-02  0.22856000E-02 -0.40350702E-02
-0.70170710E+00  0.87555021E+00  0.32325377E-02  0.57577060E-02 -0.20297615E-02
-0.70170710E+00  0.89410886E+00  0.36102167E-02  0.81572594E-02 -0.51687844E-03
-0.70170710E+00  0.91131184E+00  0.36127720E-02  0.91871381E-02  0.46107478E-03
-0.70170710E+00  0.92723491E+00  0.32896695E-02  0.89176796E-02  0.94503887E-03
-0.70170710E+00  0.94195338E+00  0.27476693E-02  0.76992961E-02  0.10392932E-02
-0.70170710E+00  0.95554139E+00  0.21118586E-02  0.59983553E-02  0.87534478E-03
-0.70170710E+00  0.96807128E+00  0.14867448E-02  0.42269556E-02  0.58967091E-03
-0.70170710E+00  0.97961317E+00  0.93107831E-03  0.26358672E-02  0.29520813E-03
-0.70170710E+00  0.99023454E+00  0.44965039E-03  0.12713512E-02  0.82409034E-04
-0.70170710E+00  0.10000000E+01  0.00000000E+00  0.00000000E+00  0.00000000E+00
 
-0.66988760E+00 -0.10000000E+01  0.00000000E+00  0.00000000E+00  0.00000000E+00
-0.66988760E+00 -0.99023454E+00  0.50966918E-03  0.15921036E-02 -0.44078648E-04
-0.66988760E+00 -0.97961317E+00  0.10329633E-02  0.31251706E-02 -0.14804817E-03
-0.66988760E+00 -0.96807128E+00  0.16019509E-02  0.46830666E-02 -0.26921552E-03
-0.66988760E+00 -0.95554139E+00  0.22008202E-02  0.61969482E-02 -0.32346616E-03
-0.66988760E+00 -0.94195338E+00  0.27610338E-02  0.74294208E-02 -0.21359875E-03
-0.66988760E+00 -0.92723491E+00  0.31727350E-02  0.80200133E-02  0.16878722E-03
-0.66988760E+00 -0.91131184E+00  0.33142601E-02  0.75927322E-02  0.90786439E-03
-0.66988760E+00 -0.89410886E+00  0.30939984E-02  0.59125151E-02  0.20437714E-02
-0.66988760E+00 -0.87555021E+00  0.24888590E-02  0.30273697E-02  0.35431943E-02
-0.66988760E+00 -0.85556060E+00  0.15599834E-02 -0.67322778E-03  0.52966899E-02
-0.66988760E+00 -0.83406621E+00  0.43413222E-03 -0.45396907E-02  0.71278716E-02
-0.66988760E+00 -0.81099590E+00 -0.74216167E-03 -0.78587025E-02  0.88277285E-02
-0.66988760E+00 -0.78628257E+00 -0.18521584E-02 -0.10077393E-01  0.10189244E-01
-0.66988760E+00 -0.75986470E+00 -0.28373478E-02 -0.10941756E-01  0.11038330E-01
-0.66988760E+00 -0.73168798E+00 -0.36951589E-02 -0.10500195E-01  0.11241891E-01
-0.66988760E+00 -0.70170710E+00 -0.44547755E-02 -0.90018699E-02  0.10697716E-01
-0.66988760E+00 -0.66988760E+00 -0.51474873E-02 -0.67740938E-02  0.93061594E-02
-0.66988760E+00 -0.63620781E+00 -0.57836800E-02 -0.41413077E-02  0.69406036E-02
-0.66988760E+00 -0.60066071E+00 -0.63403142E-02 -0.14011646E-02  0.34291249E-02
-0.66988760E+00 -0.56325577E+00 -0.67585242E-02  0.11712951E-02 -0.14314223E-02
-0.66988760E+00 -0.52402059E+00 -0.69501744E-02  0.33235968E-02 -0.78175350E-02
-0.66988760E+00 -0.48300241E+00 -0.68129222E-02  0.48474446E-02 -0.15772423E-01
-0.66988760E+00 -0.44026914E+00 -0.62521732E-02  0.56148683E-02 -0.25069462E-01
-0.66988760E+00 -0.39591017E+00 -0.52067074E-02  0.56113185E-02 -0.35084033E-01
-0.66988760E+00 -0.35003658E+00 -0.36723066E-02  0.49456623E-02 -0.44732266E-01
-0.66988760E+00 -0.30278088E+00 -0.17172985E-02  0.38275925E-02 -0.52532724E-01
-0.66988760E+00 -0.25429614E+00  0.51536644E-03  0.25153637E-02 -0.56823780E-01
-0.66988760E+00 -0.20475452E+00  0.28213869E-02  0.12512900E-02 -0.56117944E-01
-0.66988760E+00 -0.15434522E+00  0.49620516E-02  0.20849978E-03 -0.49515405E-01
-0.66988760E+00 -0.10327182E+00  0.66992234E-02 -0.53038372E-03 -0.37051942E-01
-0.66988760E+00 -0.51749200E-01  0.78314953E-02 -0.95683121E-03 -0.19851438E-01
-0.66988760E+00  0.00000000E+00  0.82246020E-02 -0.10944200E-02  0.42830374E-13
-0.66988760E+00  0.51749200E-01  0.78314953E-02 -0.95683121E-03  0.19851438E-01
-0.66988760E+00  0.10327182E+00  0.66992234E-02 -0.53038372E-03  0.37051942E-01
-0.66988760E+00  0.15434522E+00  0.49620516E-02  0.20849978E-03  0.49515405E-01
-0.66988760E+00  0.20475452E+00  0.28213869E-02  0.12512900E-02  0.56117944E-01
-0.66988760E+00  0.25429614E+00  0.51536644E-03  0.25153637E-02  0.56823780E-01
-0.66988760E+00  0.30278088E+00 -0.17172985E-02  0.38275925E-02  0.52532724E-01
-0.66988760E+00  0.35003658E+00 -0.36723066E-02  0.49456623E-02  0.44732266E-01
-0.66988760E+00  0.39591017E+00 -0.52067074E-02  0.56113185E-02  0.35084033E-01
-0.66988760E+00  0.44026914E+00 -0.62521732E-02  0.56148683E-02  0.25069462E-01
-0.66988760E+00  0.48300241E+00 -0.68129222E-02  0.48474446E-02  0.15772423E-01
-0.66988760E+00  0.52402059E+00 -0.69501744E-02  0.33235968E-02  0.78175350E-02
-0.66988760E+00  0.56325577E+00 -0.67585242E-02  0.11712951E-02  0.14314223E-02
-0.66988760E+00  0.60066071E+00 -0.63403142E-02 -0.14011646E-02 -0.34291249E-02
-0.66988760E+00  0.63620781E+00 -0.57836800E-02 -0.41413077E-02 -0.69406036E-02
-0.66988760E+00  0.66988760E+00 -0.51474873E-02 -0.67740938E-02 -0.93061594E-02
-0.66988760E+00  0.70170710E+00 -0.44547755E-02 -0.90018699E-02 -0.10697716E-01
-0.66988760E+00  0.73168798E+00 -0.36951589E-02 -0.10500195E-01 -0.11241891E-01
-0.66988760E+00  0.75986470E+00 -0.28373478E-02 -0.10941756E-01 -0.11038330E-01
-0.66988760E+00  0.78628257E+00 -0.18521584E-02 -0.10077393E-01 -0.10189244E-01
-0.66988760E+00  0.81099590E+00 -0.74216167E-03 -0.78587025E-02 -0.88277285E-02
-0.66988760E+00  0.83406621E+00  0.43413222E-03 -0.45396907E-02 -0.71278716E-02
-0.66988760E+00  0.85556060E+00  0.15599834E-02 -0.67322778E-03 -0.52966899E-02
-0.66988760E+00  0.87555021E+00  0.24888590E-02  0.30273697E-02 -0.35431943E-02
-0.66988760E+00  0.89410886E+00  0.30939984E-02  0.59125151E-02 -0.20437714E-02
-0.66988760E+00  0.91131184E+00  0.33142601E-02  0.75927322E-02 -0.90786439E-03
-0.66988760E+00  0.92723491E+00  0.31727350E-02  0.80200133E-02 -0.16878722E-03
-0.66988760E+00  0.94195338E+00  0.27610338E-02  0.74294208E-02  0.21359875E-03
-0.66988760E+00  0.95554139E+00  0.22008202E-02  0.61969482E-02  0.32346616E-03
-0.66988760E+00  0.96807128E+00  0.16019509E-02  0.46830666E-02  0.26921552E-03
-0.66988760E+00  0.97961317E+00  0.10329633E-02  0.31251706E-02  0.14804817E-03
-0.66988760E+00  0.99023454E+00  0.50966918E-03  0.15921036E-02  0.44078648E-04
-0.66988760E+00  0.10000000E+01  0.00000000E+00  0.00000000E+00  0.00000000E+00
 
-0.63620781E+00 -0.10000000E+01  0.00000000E+00  0.00000000E+00  0.00000000E+00
-0.63620781E+00 -0.99023454E+00  0.54850803E-03  0.17048412E-02 -0.98015575E-05
-0.63620781E+00 -0.97961317E+00  0.10944363E-02  0.32438415E-02 -0.18153375E-04
-0.63620781E+00 -0.96807128E+00  0.16596166E-02  0.46480849E-02  0.93914529E-05
-0.63620781E+00 -0.95554139E+00  0.22188898E-02  0.58314567E-02  0.14301550E-03
-0.63620781E+00 -0.94195338E+00  0.26973352E-02  0.65837109E-02  0.45704123E-03
-0.63620781E+00 -0.92723491E+00  0.29845740E-02  0.66142652E-02  0.10250708E-02
-0.63620781E+00 -0.91131184E+00  0.29677338E-02  0.56516853E-02  0.18831930E-02
-0.63620781E+00 -0.89410886E+00  0.25748546E-02  0.35760331E-02  0.30143164E-02
-0.63620781E+00 -0.87555021E+00  0.18113841E-02  0.53129519E-03  0.43284258E-02
-0.63620781E+00 -0.85556060E+00  0.76918945E-03 -0.30456877E-02  0.56756293E-02
-0.63620781E+00 -0.83406621E+00 -0.40127802E-03 -0.65186525E-02  0.68708462E-02
-0.63620781E+00 -0.81099590E+00 -0.15446134E-02 -0.92400885E-02  0.77384261E-02
-0.63620781E+00 -0.78628257E+00 -0.25519235E-02 -0.10748743E-01  0.81458302E-02
-0.63620781E+00 -0.75986470E+00 -0.33845525E-02 -0.10877897E-01  0.80248816E-02
-0.63620781E+00 -0.73168798E+00 -0.40635035E-02 -0.97355589E-02  0.73670817E-02
-0.63620781E+00 -0.70170710E+00 -0.46384396E-02 -0.75932832E-02  0.62065343E-02
-0.63620781E+00 -0.66988760E+00 -0.51554045E-02 -0.47660213E-02  0.45923041E-02
-0.63620781E+00 -0.63620781E+00 -0.56347665E-02 -0.15436174E-02  0.25629606E-02
-0.63620781E+00 -0.60066071E+00 -0.60603106E-02  0.18135437E-02  0.12474668E-03
-0.63620781E+00 -0.56325577E+00 -0.63767281E-02  0.50455520E-02 -0.27554002E-02
-0.63620781E+00 -0.52402059E+00 -0.64935938E-02  0.78678846E-02 -0.61361812E-02
-0.63620781E+00 -0.48300241E+00 -0.62966610E-02  0.99752062E-02 -0.10058200E-01
-0.63620781E+00 -0.44026914E+00 -0.56672627E-02  0.11076864E-01 -0.14474345E-01
-0.63620781E+00 -0.39591017E+00 -0.45093549E-02  0.10954052E-01 -0.19168740E-01
-0.63620781E+00 -0.35003658E+00 -0.27802294E-02  0.95200957E-02 -0.23696803E-01
-0.63620781E+00 -0.30278088E+00 -0.51838967E-03  0.68655693E-02 -0.27383232E-01
-0.63620781E+00 -0.25429614E+00  0.21400628E-02  0.32723273E-02 -0.29408496E-01
-0.63620781E+00 -0.20475452E+00  0.49638356E-02 -0.81109779E-03 -0.28985596E-01
-0.63620781E+00 -0.15434522E+00  0.76516609E-02 -0.48312035E-02 -0.25591199E-01
-0.63620781E+00 -0.10327182E+00  0.98778728E-02 -0.82164850E-02 -0.19178574E-01
-0.63620781E+00 -0.51749200E-01  0.11349989E-01 -0.10472154E-01 -0.10288786E-01
-0.63620781E+00  0.00000000E+00  0.11864918E-01 -0.11263447E-01 -0.73415430E-13
-0.63620781E+00  0.51749200E-01  0.11349989E-01 -0.10472154E-01  0.10288786E-01
-0.63620781E+00  0.10327182E+00  0.98778728E-02 -0.82164850E-02  0.19178574E-01
-0.63620781E+00  0.15434522E+00  0.76516609E-02 -0.48312035E-02  0.25591199E-01
-0.63620781E+00  0.20475452E+00  0.49638356E-02 -0.81109779E-03  0.28985596E-01
-0.63620781E+00  0.25429614E+00  0.21400628E-02  0.32723273E-02  0.29408496E-01
-0.63620781E+00  0.30278088E+00 -0.51838967E-03  0.68655693E-02  0.27383232E-01
-0.63620781E+00  0.35003658E+00 -0.27802294E-02  0.95200957E-02  0.23696803E-01
-0.63620781E+00  0.39591017E+00 -0.45093549E-02  0.10954052E-01  0.19168740E-01
-0.63620781E+00  0.44026914E+00 -0.56672627E-02  0.11076864E-01  0.14474345E-01
-0.63620781E+00  0.48300241E+00 -0.62966610E-02  0.99752062E-02  0.10058200E-01
-0.63620781E+00  0.52402059E+00 -0.64935938E-02  0.78678846E-02  0.61361812E-02
-0.63620781E+00  0.56325577E+00 -0.63767281E-02  0.50455520E-02  0.27554002E-02
-0.63620781E+00  0.60066071E+00 -0.60603106E-02  0.18135437E-02 -0.12474668E-03
-0.63620781E+00  0.63620781E+00 -0.56347665E-02 -0.15436174E-02 -0.25629606E-02
-0.63620781E+00  0.66988760E+00 -0.51554045E-02 -0.47660213E-02 -0.45923041E-02
-0.63620781E+00  0.70170710E+00 -0.46384396E-02 -0.75932832E-02 -0.62065343E-02
-0.63620781E+00  0.73168798E+00 -0.40635035E-02 -0.97355589E-02 -0.73670817E-02
-0.63620781E+00  0.75986470E+00 -0.33845525E-02 -0.10877897E-01 -0.80248816E-02
-0.63620781E+00  0.78628257E+00 -0.25519235E-02 -0.10748743E-01 -0.81458302E-02
-0.63620781E+00  0.81099590E+00 -0.15446134E-02 -0.92400885E-02 -0.77384261E-02
-0.63620781E+00  0.83406621E+00 -0.40127802E-03 -0.65186525E-02 -0.68708462E-02
-0.63620781E+00  0.85556060E+00  0.76918945E-03 -0.30456877E-02 -0.56756293E-02
-0.63620781E+00  0.87555021E+00  0.18113841E-02  0.53129519E-03 -0.43284258E-02
-0.63620781E+00  0.89410886E+00  0.25748546E-02  0.35760331E-02 -0.30143164E-02
-0.63620781E+00  0.91131184E+00  0.29677338E-02  0.56516853E-02 -0.18831930E-02
-0.63620781E+00  0.92723491E+00  0.29845740E-02  0.66142652E-02 -0.10250708E-02
-0.63620781E+00  0.94195338E+00  0.26973352E-02  0.65837109E-02 -0.45704123E-03
-0.63620781E+00  0.95554139E+00  0.22188898E-02  0.58314567E-02 -0.14301550E-03
-0.63620781E+00  0.96807128E+00  0.16596166E-02  0.46480849E-02 -0.93914529E-05
-0.63620781E+00  0.97961317E+00  0.10944363E-02  0.32438415E-02  0.18153375E-04
-0.63620781E+00  0.99023454E+00  0.54850803E-03  0.17048412E-02  0.98015575E-05
-0.63620781E+00  0.10000000E+01  0.00000000E+00  0.00000000E+00  0.00000000E+00
 
-0.60066071E+00 -0.10000000E+01  0.00000000E+00  0.00000000E+00  0.00000000E+00
-0.60066071E+00 -0.99023454E+00  0.56694819E-03  0.16339247E-02  0.14867206E-04
-0.60066071E+00 -0.97961317E+00  0.11185753E-02  0.30402661E-02  0.74156643E-04
-0.60066071E+00 -0.96807128E+00  0.16675359E-02  0.42017795E-02  0.20438049E-03
-0.60066071E+00 -0.95554139E+00  0.21814664E-02  0.50230948E-02  0.45943166E-03
-0.60066071E+00 -0.94195338E+00  0.25821960E-02  0.53316059E-02  0.89049647E-03
-0.60066071E+00 -0.92723491E+00  0.27623989E-02  0.49167423E-02  0.15386177E-02
-0.60066071E+00 -0.91131184E+00  0.26209272E-02  0.36140158E-02  0.24007228E-02
-0.60066071E+00 -0.89410886E+00  0.21065183E-02  0.14062357E-02  0.34182696E-02
-0.60066071E+00 -0.87555021E+00  0.12513820E-02 -0.14982875E-02  0.44674603E-02
-0.60066071E+00 -0.85556060E+00  0.17348313E-03 -0.46631718E-02  0.53837751E-02
-0.60066071E+00 -0.83406621E+00 -0.95942378E-03 -0.75186935E-02  0.59971699E-02
-0.60066071E+00 -0.81099590E+00 -0.19892989E-02 -0.95267351E-02  0.61802825E-02
-0.60066071E+00 -0.78628257E+00 -0.28192405E-02 -0.10340222E-01  0.58765122E-02
-0.60066071E+00 -0.75986470E+00 -0.34313297E-02 -0.98796531E-02  0.51084006E-02
-0.60066071E+00 -0.73168798E+00 -0.38677809E-02 -0.82984495E-02  0.39595138E-02
-0.60066071E+00 -0.70170710E+00 -0.41942622E-02 -0.58746876E-02  0.25506670E-02
-0.60066071E+00 -0.66988760E+00 -0.44669150E-02 -0.29014527E-02  0.10149007E-02
-0.60066071E+00 -0.63620781E+00 -0.47136970E-02  0.37028747E-03 -0.51954751E-03
-0.60066071E+00 -0.60066071E+00 -0.49278635E-02  0.37264269E-02 -0.19454415E-02
-0.60066071E+00 -0.56325577E+00 -0.50681780E-02  0.69500600E-02 -0.31897676E-02
-0.60066071E+00 -0.52402059E+00 -0.50625309E-02  0.97835795E-02 -0.42248845E-02
-0.60066071E+00 -0.48300241E+00 -0.48159084E-02  0.11918971E-01 -0.50686605E-02
-0.60066071E+00 -0.44026914E+00 -0.42245087E-02  0.13024735E-01 -0.57702626E-02
-0.60066071E+00 -0.39591017E+00 -0.31973355E-02  0.12805555E-01 -0.63792374E-02
-0.60066071E+00 -0.35003658E+00 -0.16832693E-02  0.11080578E-01 -0.69073987E-02
-0.60066071E+00 -0.30278088E+00  0.30124933E-03  0.78605971E-02 -0.72977542E-02
-0.60066071E+00 -0.25429614E+00  0.26521565E-02  0.34001231E-02 -0.74193343E-02
-0.60066071E+00 -0.20475452E+00  0.51737243E-02 -0.17972634E-02 -0.70981435E-02
-0.60066071E+00 -0.15434522E+00  0.75969193E-02 -0.70334835E-02 -0.61808239E-02
-0.60066071E+00 -0.10327182E+00  0.96202238E-02 -0.11527409E-01 -0.46086018E-02
-0.60066071E+00 -0.51749200E-01  0.10965941E-01 -0.14562400E-01 -0.24694158E-02
-0.60066071E+00  0.00000000E+00  0.11438080E-01 -0.15634544E-01 -0.12367820E-12
-0.60066071E+00  0.51749200E-01  0.10965941E-01 -0.14562400E-01  0.24694158E-02
-0.60066071E+00  0.10327182E+00  0.96202238E-02 -0.11527409E-01  0.46086018E-02
-0.60066071E+00  0.15434522E+00  0.75969193E-02 -0.70334835E-02  0.61808239E-02
-0.60066071E+00  0.20475452E+00  0.51737243E-02 -0.17972634E-02  0.70981435E-02
-0.60066071E+00  0.25429614E+00  0.26521565E-02  0.34001231E-02  0.74193343E-02
-0.60066071E+00  0.30278088E+00  0.30124933E-03  0.78605971E-02  0.72977542E-02
-0.60066071E+00  0.35003658E+00 -0.16832693E-02  0.11080578E-01  0.69073987E-02
-0.60066071E+00  0.39591017E+00 -0.31973355E-02  0.12805555E-01  0.63792374E-02
-0.60066071E+00  0.44026914E+00 -0.42245087E-02  0.13024735E-01  0.57702626E-02
-0.60066071E+00  0.48300241E+00 -0.48159084E-02  0.11918971E-01  0.50686605E-02
-0.60066071E+00  0.52402059E+00 -0.50625309E-02  0.97835795E-02  0.42248845E-02
-0.60066071E+00  0.56325577E+00 -0.50681780E-02  0.69500600E-02  0.31897676E-02
-0.60066071E+00  0.60066071E+00 -0.49278635E-02  0.37264269E-02  0.19454415E-02
-0.60066071E+00  0.63620781E+00 -0.47136970E-02  0.37028747E-03  0.51954751E-03
-0.60066071E+00  0.66988760E+00 -0.44669150E-02 -0.29014527E-02 -0.10149007E-02
-0.60066071E+00  0.70170710E+00 -0.41942622E-02 -0.58746876E-02 -0.25506670E-02
-0.60066071E+00  0.73168798E+00 -0.38677809E-02 -0.82984495E-02 -0.39595138E-02
-0.60066071E+00  0.75986470E+00 -0.34313297E-02 -0.98796531E-02 -0.51084006E-02
-0.60066071E+00  0.78628257E+00 -0.28192405E-02 -0.10340222E-01 -0.58765122E-02
-0.60066071E+00  0.81099590E+00 -0.19892989E-02 -0.95267351E-02 -0.61802825E-02
-0.60066071E+00  0.83406621E+00 -0.95942378E-03 -0.75186935E-02 -0.59971699E-02
-0.60066071E+00  0.85556060E+00  0.17348313E-03 -0.46631718E-02 -0.53837751E-02
-0.60066071E+00  0.87555021E+00  0.12513820E-02 -0.14982875E-02 -0.44674603E-02
-0.60066071E+00  0.89410886E+00  0.21065183E-02  0.14062357E-02 -0.34182696E-02
-0.60066071E+00  0.91131184E+00  0.26209272E-02  0.36140158E-02 -0.24007228E-02
-0.60066071E+00  0.92723491E+00  0.27623989E-02  0.49167423E-02 -0.15386177E-02
-0.60066071E+00  0.94195338E+00  0.25821960E-02  0.53316059E-02 -0.89049647E-03
-0.60066071E+00  0.95554139E+00  0.21814664E-02  0.50230948E-02 -0.45943166E-03
-0.60066071E+00  0.96807128E+00  0.16675359E-02  0.42017795E-02 -0.20438049E-03
-0.60066071E+00  0.97961317E+00  0.11185753E-02  0.30402661E-02 -0.74156643E-04
-0.60066071E+00  0.99023454E+00  0.56694819E-03  0.16339247E-02 -0.14867206E-04
-0.60066071E+00  0.10000000E+01  0.00000000E+00  0.00000000E+00  0.00000000E+00
 
-0.56325577E+00 -0.10000000E+01  0.00000000E+00  0.00000000E+00  0.00000000E+00
-0.56325577E+00 -0.99023454E+00  0.56733068E-03  0.14352082E-02  0.28205550E-04
-0.56325577E+00 -0.97961317E+00  0.11107522E-02  0.26161908E-02  0.12281821E-03
-0.56325577E+00 -0.96807128E+00  0.16354316E-02  0.34865981E-02  0.30397927E-03
-0.56325577E+00 -0.95554139E+00  0.21040794E-02  0.39501918E-02  0.61084960E-03
-0.56325577E+00 -0.94195338E+00  0.24377949E-02  0.38781677E-02  0.10758909E-02
-0.56325577E+00 -0.92723491E+00  0.25343627E-02  0.31423658E-02  0.17157184E-02
-0.56325577E+00 -0.91131184E+00  0.23048357E-02  0.16790193E-02  0.25021571E-02
-0.56325577E+00 -0.89410886E+00  0.17166184E-02 -0.44449843E-03  0.33542596E-02
-0.56325577E+00 -0.87555021E+00  0.82385523E-03 -0.29871575E-02  0.41364051E-02
-0.56325577E+00 -0.85556060E+00 -0.23616291E-03 -0.55533217E-02  0.46888502E-02
-0.56325577E+00 -0.83406621E+00 -0.12853391E-02 -0.76792414E-02  0.48680400E-02
-0.56325577E+00 -0.81099590E+00 -0.21681686E-02 -0.89627631E-02  0.45935983E-02
-0.56325577E+00 -0.78628257E+00 -0.28018972E-02 -0.91769780E-02  0.38696853E-02
-0.56325577E+00 -0.75986470E+00 -0.31884352E-02 -0.83156710E-02  0.27817038E-02
-0.56325577E+00 -0.73168798E+00 -0.33881250E-02 -0.65530970E-02  0.14673053E-02
-0.56325577E+00 -0.70170710E+00 -0.34785173E-02 -0.41508553E-02  0.86935735E-04
-0.56325577E+00 -0.66988760E+00 -0.35216378E-02 -0.13672279E-02 -0.11989834E-02
-0.56325577E+00 -0.63620781E+00 -0.35494762E-02  0.15880281E-02 -0.22392621E-02
-0.56325577E+00 -0.60066071E+00 -0.35627306E-02  0.45459057E-02 -0.28996876E-02
-0.56325577E+00 -0.56325577E+00 -0.35349939E-02  0.73393389E-02 -0.30732806E-02
-0.56325577E+00 -0.52402059E+00 -0.34175968E-02  0.97641567E-02 -0.26988947E-02
-0.56325577E+00 -0.48300241E+00 -0.31456141E-02  0.11563307E-01 -0.17814873E-02
-0.56325577E+00 -0.44026914E+00 -0.26468872E-02  0.12444398E-01 -0.40863145E-03
-0.56325577E+00 -0.39591017E+00 -0.18561178E-02  0.12130075E-01  0.12470627E-02
-0.56325577E+00 -0.35003658E+00 -0.73343896E-03  0.10431501E-01  0.29436797E-02
-0.56325577E+00 -0.30278088E+00  0.71526259E-03  0.73279758E-02  0.44056850E-02
-0.56325577E+00 -0.25429614E+00  0.24221798E-02  0.30289251E-02  0.53725870E-02
-0.56325577E+00 -0.20475452E+00  0.42521430E-02 -0.20067079E-02  0.56504013E-02
-0.56325577E+00 -0.15434522E+00  0.60137260E-02 -0.71123745E-02  0.51523875E-02
-0.56325577E+00 -0.10327182E+00  0.74880133E-02 -0.11519579E-01  0.39194478E-02
-0.56325577E+00 -0.51749200E-01  0.84705280E-02 -0.14508685E-01  0.21154671E-02
-0.56325577E+00  0.00000000E+00  0.88156234E-02 -0.15566988E-01 -0.12287577E-12
-0.56325577E+00  0.51749200E-01  0.84705280E-02 -0.14508685E-01 -0.21154671E-02
-0.56325577E+00  0.10327182E+00  0.74880133E-02 -0.11519579E-01 -0.39194478E-02
-0.56325577E+00  0.15434522E+00  0.60137260E-02 -0.71123745E-02 -0.51523875E-02
-0.56325577E+00  0.20475452E+00  0.42521430E-02 -0.20067079E-02 -0.56504013E-02
-0.56325577E+00  0.25429614E+00  0.24221798E-02  0.30289251E-02 -0.53725870E-02
-0.56325577E+00  0.30278088E+00  0.71526259E-03  0.73279758E-02 -0.44056850E-02
-0.56325577E+00  0.35003658E+00 -0.73343896E-03  0.10431501E-01 -0.29436797E-02
-0.56325577E+00  0.39591017E+00 -0.18561178E-02  0.12130075E-01 -0.12470627E-02
-0.56325577E+00  0.44026914E+00 -0.26468872E-02  0.12444398E-01  0.40863145E-03
-0.56325577E+00  0.48300241E+00 -0.31456141E-02  0.11563307E-01  0.17814873E-02
-0.56325577E+00  0.52402059E+00 -0.34175968E-02  0.97641567E-02  0.26988947E-02
-0.56325577E+00  0.56325577E+00 -0.35349939E-02  0.73393389E-02  0.30732806E-02
-0.56325577E+00  0.60066071E+00 -0.35627306E-02  0.45459057E-02  0.28996876E-02
-0.56325577E+00  0.63620781E+00 -0.35494762E-02  0.15880281E-02  0.22392621E-02
-0.56325577E+00  0.66988760E+00 -0.35216378E-02 -0.13672279E-02  0.11989834E-02
-0.56325577E+00  0.70170710E+00 -0.34785173E-02 -0.41508553E-02 -0.86935735E-04
-0.56325577E+00  0.73168798E+00 -0.33881250E-02 -0.65530970E-02 -0.14673053E-02
-0.56325577E+00  0.75986470E+00 -0.31884352E-02 -0.83156710E-02 -0.27817038E-02
-0.56325577E+00  0.78628257E+00 -0.28018972E-02 -0.91769780E-02 -0.38696853E-02
-0.56325577E+00  0.81099590E+00 -0.21681686E-02 -0.89627631E-02 -0.45935983E-02
-0.56325577E+00  0.83406621E+00 -0.12853391E-02 -0.76792414E-02 -0.48680400E-02
-0.56325577E+00  0.85556060E+00 -0.23616291E-03 -0.55533217E-02 -0.46888502E-02
-0.56325577E+00  0.87555021E+00  0.82385523E-03 -0.29871575E-02 -0.41364051E-02
-0.56325577E+00  0.89410886E+00  0.17166184E-02 -0.44449843E-03 -0.33542596E-02
-0.56325577E+00  0.91131184E+00  0.23048357E-02  0.16790193E-02 -0.25021571E-02
-0.56325577E+00  0.92723491E+00  0.25343627E-02  0.31423658E-02 -0.17157184E-02
-0.56325577E+00  0.94195338E+00  0.24377949E-02  0.38781677E-02 -0.10758909E-02
-0.56325577E+00  0.95554139E+00  0.21040794E-02  0.39501918E-02 -0.61084960E-03
-0.56325577E+00  0.96807128E+00  0.16354316E-02  0.34865981E-02 -0.30397927E-03
-0.56325577E+00  0.97961317E+00  0.11107522E-02  0.26161908E-02 -0.12281821E-03
-0.56325577E+00  0.99023454E+00  0.56733068E-03  0.14352082E-02 -0.28205550E-04
-0.56325577E+00  0.10000000E+01  0.00000000E+00  0.00000000E+00  0.00000000E+00
 
-0.52402059E+00 -0.10000000E+01  0.00000000E+00  0.00000000E+00  0.00000000E+00
-0.52402059E+00 -0.99023454E+00  0.55267638E-03  0.11753961E-02  0.31377230E-04
-0.52402059E+00 -0.97961317E+00  0.10770224E-02  0.20915100E-02  0.13248654E-03
-0.52402059E+00 -0.96807128E+00  0.15727431E-02  0.26632008E-02  0.31882848E-03
-0.52402059E+00 -0.95554139E+00  0.19998178E-02  0.27997131E-02  0.61835678E-03
-0.52402059E+00 -0.94195338E+00  0.22804729E-02  0.24173026E-02  0.10511652E-02
-0.52402059E+00 -0.92723491E+00  0.23183435E-02  0.14661772E-02  0.16198359E-02
-0.52402059E+00 -0.91131184E+00  0.20352698E-02 -0.27708555E-04  0.22859899E-02
-0.52402059E+00 -0.89410886E+00  0.14131791E-02 -0.19302350E-02  0.29642421E-02
-0.52402059E+00 -0.87555021E+00  0.52156792E-03 -0.39913191E-02  0.35247137E-02
-0.52402059E+00 -0.85556060E+00 -0.49043589E-03 -0.58812745E-02  0.38241285E-02
-0.52402059E+00 -0.83406621E+00 -0.14406156E-02 -0.72632100E-02  0.37462546E-02
-0.52402059E+00 -0.81099590E+00 -0.21791167E-02 -0.78807478E-02  0.32450357E-02
-0.52402059E+00 -0.78628257E+00 -0.26369068E-02 -0.76222985E-02  0.23609718E-02
-0.52402059E+00 -0.75986470E+00 -0.28327867E-02 -0.65367561E-02  0.12107543E-02
-0.52402059E+00 -0.73168798E+00 -0.28414702E-02 -0.47945294E-02 -0.47528738E-04
-0.52402059E+00 -0.70170710E+00 -0.27490178E-02 -0.26183205E-02 -0.12473821E-02
-0.52402059E+00 -0.66988760E+00 -0.26205632E-02 -0.21817527E-03 -0.22357124E-02
-0.52402059E+00 -0.63620781E+00 -0.24894052E-02  0.22401640E-02 -0.28773657E-02
-0.52402059E+00 -0.60066071E+00 -0.23603794E-02  0.46283681E-02 -0.30559934E-02
-0.52402059E+00 -0.56325577E+00 -0.22178147E-02  0.68243344E-02 -0.26782693E-02
-0.52402059E+00 -0.52402059E+00 -0.20320925E-02  0.86797227E-02 -0.16898171E-02
-0.52402059E+00 -0.48300241E+00 -0.17648167E-02  0.10004461E-01 -0.98404210E-04
-0.52402059E+00 -0.44026914E+00 -0.13741669E-02  0.10577479E-01  0.20004287E-02
-0.52402059E+00 -0.39591017E+00 -0.82259810E-03  0.10184398E-01  0.44072881E-02
-0.52402059E+00 -0.35003658E+00 -0.87019986E-04  0.86757329E-02  0.68212493E-02
-0.52402059E+00 -0.30278088E+00  0.82957029E-03  0.60326171E-02  0.88695639E-02
-0.52402059E+00 -0.25429614E+00  0.18884048E-02  0.24207484E-02  0.10164909E-01
-0.52402059E+00 -0.20475452E+00  0.30110567E-02 -0.17890534E-02  0.10383140E-01
-0.52402059E+00 -0.15434522E+00  0.40852647E-02 -0.60510615E-02  0.93436052E-02
-0.52402059E+00 -0.10327182E+00  0.49814826E-02 -0.97297924E-02  0.70698488E-02
-0.52402059E+00 -0.51749200E-01  0.55778730E-02 -0.12225750E-01  0.38091690E-02
-0.52402059E+00  0.00000000E+00  0.57872260E-02 -0.13109715E-01 -0.97004099E-13
-0.52402059E+00  0.51749200E-01  0.55778730E-02 -0.12225750E-01 -0.38091690E-02
-0.52402059E+00  0.10327182E+00  0.49814826E-02 -0.97297924E-02 -0.70698488E-02
-0.52402059E+00  0.15434522E+00  0.40852647E-02 -0.60510615E-02 -0.93436052E-02
-0.52402059E+00  0.20475452E+00  0.30110567E-02 -0.17890534E-02 -0.10383140E-01
-0.52402059E+00  0.25429614E+00  0.18884048E-02  0.24207484E-02 -0.10164909E-01
-0.52402059E+00  0.30278088E+00  0.82957029E-03  0.60326171E-02 -0.88695639E-02
-0.52402059E+00  0.35003658E+00 -0.87019986E-04  0.86757329E-02 -0.68212493E-02
-0.52402059E+00  0.39591017E+00 -0.82259810E-03  0.10184398E-01 -0.44072881E-02
-0.52402059E+00  0.44026914E+00 -0.13741669E-02  0.10577479E-01 -0.20004287E-02
-0.52402059E+00  0.48300241E+00 -0.17648167E-02  0.10004461E-01  0.98404211E-04
-0.52402059E+00  0.52402059E+00 -0.20320925E-02  0.86797227E-02  0.16898171E-02
-0.52402059E+00  0.56325577E+00 -0.22178147E-02  0.68243344E-02  0.26782693E-02
-0.52402059E+00  0.60066071E+00 -0.23603794E-02  0.46283681E-02  0.30559934E-02
-0.52402059E+00  0.63620781E+00 -0.24894052E-02  0.22401640E-02  0.28773658E-02
-0.52402059E+00  0.66988760E+00 -0.26205632E-02 -0.21817527E-03  0.22357124E-02
-0.52402059E+00  0.70170710E+00 -0.27490178E-02 -0.26183205E-02  0.12473821E-02
-0.52402059E+00  0.73168798E+00 -0.28414702E-02 -0.47945294E-02  0.47528738E-04
-0.52402059E+00  0.75986470E+00 -0.28327867E-02 -0.65367561E-02 -0.12107543E-02
-0.52402059E+00  0.78628257E+00 -0.26369068E-02 -0.76222985E-02 -0.23609718E-02
-0.52402059E+00  0.81099590E+00 -0.21791167E-02 -0.78807478E-02 -0.32450357E-02
-0.52402059E+00  0.83406621E+00 -0.14406156E-02 -0.72632100E-02 -0.37462546E-02
-0.52402059E+00  0.85556060E+00 -0.49043589E-03 -0.58812745E-02 -0.38241285E-02
-0.52402059E+00  0.87555021E+00  0.52156792E-03 -0.39913191E-02 -0.35247137E-02
-0.52402059E+00  0.89410886E+00  0.14131791E-02 -0.19302350E-02 -0.29642421E-02
-0.52402059E+00  0.91131184E+00  0.20352698E-02 -0.27708555E-04 -0.22859899E-02
-0.52402059E+00  0.92723491E+00  0.23183435E-02  0.14661772E-02 -0.16198359E-02
-0.52402059E+00  0.94195338E+00  0.22804729E-02  0.24173026E-02 -0.10511652E-02
-0.52402059E+00  0.95554139E+00  0.19998178E-02  0.27997131E-02 -0.61835678E-03
-0.52402059E+00  0.96807128E+00  0.15727431E-02  0.26632008E-02 -0.31882848E-03
-0.52402059E+00  0.97961317E+00  0.10770224E-02  0.20915100E-02 -0.13248654E-03
-0.52402059E+00  0.99023454E+00  0.55267638E-03  0.11753961E-02 -0.31377230E-04
-0.52402059E+00  0.10000000E+01  0.00000000E+00  0.00000000E+00  0.00000000E+00
 
-0.48300241E+00 -0.10000000E+01  0.00000000E+00  0.00000000E+00  0.00000000E+00
-0.48300241E+00 -0.99023454E+00  0.52602960E-03  0.91723111E-03  0.27044584E-04
-0.48300241E+00 -0.97961317E+00  0.10230034E-02  0.15787642E-02  0.11337395E-03
-0.48300241E+00 -0.96807128E+00  0.14872510E-02  0.18793524E-02  0.27117666E-03
-0.48300241E+00 -0.95554139E+00  0.18780187E-02  0.17365641E-02  0.52098947E-03
-0.48300241E+00 -0.94195338E+00  0.21200024E-02  0.11081082E-02  0.87662253E-03
-0.48300241E+00 -0.92723491E+00  0.21225931E-02  0.13573970E-04  0.13362780E-02
-0.48300241E+00 -0.91131184E+00  0.18159744E-02 -0.14441349E-02  0.18640219E-02
-0.48300241E+00 -0.89410886E+00  0.11914862E-02 -0.30775933E-02  0.23843127E-02
-0.48300241E+00 -0.87555021E+00  0.32686684E-03 -0.46390502E-02  0.27852265E-02
-0.48300241E+00 -0.85556060E+00 -0.62412731E-03 -0.58715875E-02  0.29455300E-02
-0.48300241E+00 -0.83406621E+00 -0.14801179E-02 -0.65665839E-02  0.27711621E-02
-0.48300241E+00 -0.81099590E+00 -0.20979515E-02 -0.66091131E-02  0.22334355E-02
-0.48300241E+00 -0.78628257E+00 -0.24195970E-02 -0.59934099E-02  0.13834831E-02
-0.48300241E+00 -0.75986470E+00 -0.24760169E-02 -0.48096901E-02  0.34083923E-03
-0.48300241E+00 -0.73168798E+00 -0.23518207E-02 -0.32087584E-02 -0.74112604E-03
-0.48300241E+00 -0.70170710E+00 -0.21386651E-02 -0.13599609E-02 -0.17088376E-02
-0.48300241E+00 -0.66988760E+00 -0.19032936E-02  0.58453941E-03 -0.24303417E-02
-0.48300241E+00 -0.63620781E+00 -0.16790180E-02  0.25058745E-02 -0.27988397E-02
-0.48300241E+00 -0.60066071E+00 -0.14723081E-02  0.43126028E-02 -0.27301356E-02
-0.48300241E+00 -0.56325577E+00 -0.12735184E-02  0.59193488E-02 -0.21617138E-02
-0.48300241E+00 -0.52402059E+00 -0.10649079E-02  0.72243036E-02 -0.10625326E-02
-0.48300241E+00 -0.48300241E+00 -0.82556291E-03  0.80977515E-02  0.54913130E-03
-0.48300241E+00 -0.44026914E+00 -0.53454116E-03  0.83890714E-02  0.25831484E-02
-0.48300241E+00 -0.39591017E+00 -0.17432978E-03  0.79530463E-02  0.48608565E-02
-0.48300241E+00 -0.35003658E+00  0.26493874E-03  0.66913559E-02  0.71127547E-02
-0.48300241E+00 -0.30278088E+00  0.78050051E-03  0.45998720E-02  0.90004818E-02
-0.48300241E+00 -0.25429614E+00  0.13527980E-02  0.18079342E-02  0.10165636E-01
-0.48300241E+00 -0.20475452E+00  0.19437467E-02 -0.14063145E-02  0.10301296E-01
-0.48300241E+00 -0.15434522E+00  0.24994795E-02 -0.46374861E-02  0.92304428E-02
-0.48300241E+00 -0.10327182E+00  0.29580449E-02 -0.74149483E-02  0.69691980E-02
-0.48300241E+00 -0.51749200E-01  0.32612287E-02 -0.92950716E-02  0.37513235E-02
-0.48300241E+00  0.00000000E+00  0.33673358E-02 -0.99602461E-02 -0.66872855E-13
-0.48300241E+00  0.51749200E-01  0.32612287E-02 -0.92950716E-02 -0.37513235E-02
-0.48300241E+00  0.10327182E+00  0.29580449E-02 -0.74149483E-02 -0.69691980E-02
-0.48300241E+00  0.15434522E+00  0.24994795E-02 -0.46374861E-02 -0.92304428E-02
-0.48300241E+00  0.20475452E+00  0.19437467E-02 -0.14063145E-02 -0.10301296E-01
-0.48300241E+00  0.25429614E+00  0.13527980E-02  0.18079342E-02 -0.10165636E-01
-0.48300241E+00  0.30278088E+00  0.78050051E-03  0.45998720E-02 -0.90004818E-02
-0.48300241E+00  0.35003658E+00  0.26493874E-03  0.66913559E-02 -0.71127547E-02
-0.48300241E+00  0.39591017E+00 -0.17432978E-03  0.79530463E-02 -0.48608565E-02
-0.48300241E+00  0.44026914E+00 -0.53454116E-03  0.83890714E-02 -0.25831484E-02
-0.48300241E+00  0.48300241E+00 -0.82556291E-03  0.80977515E-02 -0.54913130E-03
-0.48300241E+00  0.52402059E+00 -0.10649079E-02  0.72243036E-02  0.10625326E-02
-0.48300241E+00  0.56325577E+00 -0.12735184E-02  0.59193488E-02  0.21617138E-02
-0.48300241E+00  0.60066071E+00 -0.14723081E-02  0.43126028E-02  0.27301356E-02
-0.48300241E+00  0.63620781E+00 -0.16790180E-02  0.25058745E-02  0.27988397E-02
-0.48300241E+00  0.66988760E+00 -0.19032936E-02  0.58453941E-03  0.24303417E-02
-0.48300241E+00  0.70170710E+00 -0.21386651E-02 -0.13599609E-02  0.17088376E-02
-0.48300241E+00  0.73168798E+00 -0.23518207E-02 -0.32087584E-02  0.74112604E-03
-0.48300241E+00  0.75986470E+00 -0.24760169E-02 -0.48096901E-02 -0.34083923E-03
-0.48300241E+00  0.78628257E+00 -0.24195970E-02 -0.59934099E-02 -0.13834831E-02
-0.48300241E+00  0.81099590E+00 -0.20979515E-02 -0.66091131E-02 -0.22334355E-02
-0.48300241E+00  0.83406621E+00 -0.14801179E-02 -0.65665839E-02 -0.27711621E-02
-0.48300241E+00  0.85556060E+00 -0.62412731E-03 -0.58715875E-02 -0.29455300E-02
-0.48300241E+00  0.87555021E+00  0.32686684E-03 -0.46390502E-02 -0.27852265E-02
-0.48300241E+00  0.89410886E+00  0.11914862E-02 -0.30775933E-02 -0.23843127E-02
-0.48300241E+00  0.91131184E+00  0.18159744E-02 -0.14441349E-02 -0.18640219E-02
-0.48300241E+00  0.92723491E+00  0.21225931E-02  0.13573970E-04 -0.13362780E-02
-0.48300241E+00  0.94195338E+00  0.21200024E-02  0.11081082E-02 -0.87662253E-03
-0.48300241E+00  0.95554139E+00  0.18780187E-02  0.17365641E-02 -0.52098947E-03
-0.48300241E+00  0.96807128E+00  0.14872510E-02  0.18793524E-02 -0.27117666E-03
-0.48300241E+00  0.97961317E+00  0.10230034E-02  0.15787642E-02 -0.11337395E-03
-0.48300241E+00  0.99023454E+00  0.52602960E-03  0.91723111E-03 -0.27044584E-04
-0.48300241E+00  0.10000000E+01  0.00000000E+00  0.00000000E+00  0.00000000E+00
 
-0.44026914E+00 -0.10000000E+01  0.00000000E+00  0.00000000E+00  0.00000000E+00
-0.44026914E+00 -0.99023454E+00  0.49000900E-03  0.70845903E-03  0.18307589E-04
-0.44026914E+00 -0.97961317E+00  0.95317887E-03  0.11640298E-02  0.77347526E-04
-0.44026914E+00 -0.96807128E+00  0.13843744E-02  0.12470574E-02  0.18676162E-03
-0.44026914E+00 -0.95554139E+00  0.17438539E-02  0.88240636E-03  0.36265876E-03
-0.44026914E+00 -0.94195338E+00  0.19598321E-02  0.61364770E-04  0.61704207E-03
-0.44026914E+00 -0.92723491E+00  0.19470801E-02 -0.11396651E-02  0.95076734E-03
-0.44026914E+00 -0.91131184E+00  0.16415316E-02 -0.25538031E-02  0.13390234E-02
-0.44026914E+00 -0.89410886E+00  0.10389159E-02 -0.39482316E-02  0.17255159E-02
-0.44026914E+00 -0.87555021E+00  0.21851805E-03 -0.50764402E-02  0.20234608E-02
-0.44026914E+00 -0.85556060E+00 -0.66772021E-03 -0.57437748E-02  0.21355233E-02
-0.44026914E+00 -0.83406621E+00 -0.14431466E-02 -0.58540828E-02  0.19834021E-02
-0.44026914E+00 -0.81099590E+00 -0.19711070E-02 -0.54187022E-02  0.15407849E-02
-0.44026914E+00 -0.78628257E+00 -0.22006057E-02 -0.45275086E-02  0.84860151E-03
-0.44026914E+00 -0.75986470E+00 -0.21690371E-02 -0.33070326E-02  0.79097268E-05
-0.44026914E+00 -0.73168798E+00 -0.19658944E-02 -0.18860535E-02 -0.84906816E-03
-0.44026914E+00 -0.70170710E+00 -0.16855740E-02 -0.37807298E-03 -0.15902089E-02
-0.44026914E+00 -0.66988760E+00 -0.13955645E-02  0.11254453E-02 -0.21057279E-02
-0.44026914E+00 -0.63620781E+00 -0.11289800E-02  0.25539842E-02 -0.23136013E-02
-0.44026914E+00 -0.60066071E+00 -0.89278487E-03  0.38509140E-02 -0.21570958E-02
-0.44026914E+00 -0.56325577E+00 -0.68008873E-03  0.49607294E-02 -0.16012053E-02
-0.44026914E+00 -0.52402059E+00 -0.47910095E-03  0.58166192E-02 -0.63678974E-03
-0.44026914E+00 -0.48300241E+00 -0.27802660E-03  0.63344504E-02  0.70879208E-03
-0.44026914E+00 -0.44026914E+00 -0.67063223E-04  0.64184332E-02  0.23563464E-02
-0.44026914E+00 -0.39591017E+00  0.16046307E-03  0.59790650E-02  0.41629653E-02
-0.44026914E+00 -0.35003658E+00  0.40723535E-03  0.49608926E-02  0.59199373E-02
-0.44026914E+00 -0.30278088E+00  0.67081792E-03  0.33735991E-02  0.73685227E-02
-0.44026914E+00 -0.25429614E+00  0.94284464E-03  0.13173326E-02  0.82359133E-02
-0.44026914E+00 -0.20475452E+00  0.12087944E-02 -0.10082892E-02  0.82890395E-02
-0.44026914E+00 -0.15434522E+00  0.14491852E-02 -0.33197945E-02  0.73944792E-02
-0.44026914E+00 -0.10327182E+00  0.16421975E-02 -0.52922744E-02  0.55676274E-02
-0.44026914E+00 -0.51749200E-01  0.17676521E-02 -0.66216185E-02  0.29923996E-02
-0.44026914E+00  0.00000000E+00  0.18111973E-02 -0.70909538E-02 -0.42683232E-13
-0.44026914E+00  0.51749200E-01  0.17676521E-02 -0.66216185E-02 -0.29923996E-02
-0.44026914E+00  0.10327182E+00  0.16421975E-02 -0.52922744E-02 -0.55676274E-02
-0.44026914E+00  0.15434522E+00  0.14491852E-02 -0.33197945E-02 -0.73944792E-02
-0.44026914E+00  0.20475452E+00  0.12087944E-02 -0.10082892E-02 -0.82890395E-02
-0.44026914E+00  0.25429614E+00  0.94284464E-03  0.13173326E-02 -0.82359133E-02
-0.44026914E+00  0.30278088E+00  0.67081792E-03  0.33735991E-02 -0.73685227E-02
-0.44026914E+00  0.35003658E+00  0.40723535E-03  0.49608926E-02 -0.59199373E-02
-0.44026914E+00  0.39591017E+00  0.16046307E-03  0.59790650E-02 -0.41629653E-02
-0.44026914E+00  0.44026914E+00 -0.67063223E-04  0.64184332E-02 -0.23563464E-02
-0.44026914E+00  0.48300241E+00 -0.27802660E-03  0.63344504E-02 -0.70879208E-03
-0.44026914E+00  0.52402059E+00 -0.47910095E-03  0.58166192E-02  0.63678974E-03
-0.44026914E+00  0.56325577E+00 -0.68008873E-03  0.49607294E-02  0.16012053E-02
-0.44026914E+00  0.60066071E+00 -0.89278487E-03  0.38509140E-02  0.21570958E-02
-0.44026914E+00  0.63620781E+00 -0.11289800E-02  0.25539842E-02  0.23136013E-02
-0.44026914E+00  0.66988760E+00 -0.13955645E-02  0.11254453E-02  0.21057279E-02
-0.44026914E+00  0.70170710E+00 -0.16855740E-02 -0.37807298E-03  0.15902089E-02
-0.44026914E+00  0.73168798E+00 -0.19658944E-02 -0.18860535E-02  0.84906816E-03
-0.44026914E+00  0.75986470E+00 -0.21690371E-02 -0.33070326E-02 -0.79097268E-05
-0.44026914E+00  0.78628257E+00 -0.22006057E-02 -0.45275086E-02 -0.84860151E-03
-0.44026914E+00  0.81099590E+00 -0.19711070E-02 -0.54187022E-02 -0.15407849E-02
-0.44026914E+00  0.83406621E+00 -0.14431466E-02 -0.58540828E-02 -0.19834021E-02
-0.44026914E+00  0.85556060E+00 -0.66772021E-03 -0.57437748E-02 -0.21355233E-02
-0.44026914E+00  0.87555021E+00  0.21851805E-03 -0.50764402E-02 -0.20234608E-02
-0.44026914E+00  0.89410886E+00  0.10389159E-02 -0.39482316E-02 -0.17255159E-02
-0.44026914E+00  0.91131184E+00  0.16415316E-02 -0.25538031E-02 -0.13390234E-02
-0.44026914E+00  0.92723491E+00  0.19470801E-02 -0.11396651E-02 -0.95076734E-03
-0.44026914E+00  0.94195338E+00  0.19598321E-02  0.61364770E-04 -0.61704207E-03
-0.44026914E+00  0.95554139E+00  0.17438539E-02  0.88240636E-03 -0.36265876E-03
-0.44026914E+00  0.96807128E+00  0.13843744E-02  0.12470574E-02 -0.18676162E-03
-0.44026914E+00  0.97961317E+00  0.95317887E-03  0.11640298E-02 -0.77347526E-04
-0.44026914E+00  0.99023454E+00  0.49000900E-03  0.70845903E-03 -0.18307589E-04
-0.44026914E+00  0.10000000E+01  0.00000000E+00  0.00000000E+00  0.00000000E+00
 
-0.39591017E+00 -0.10000000E+01  0.00000000E+00  0.00000000E+00  0.00000000E+00
-0.39591017E+00 -0.99023454E+00  0.44672502E-03  0.57797073E-03  0.80084359E-05
-0.39591017E+00 -0.97961317E+00  0.87086160E-03  0.89980143E-03  0.35348083E-04
-0.39591017E+00 -0.96807128E+00  0.12673566E-02  0.83424780E-03  0.89440355E-04
-0.39591017E+00 -0.95554139E+00  0.15989419E-02  0.30936568E-03  0.18376507E-03
-0.39591017E+00 -0.94195338E+00  0.17983076E-02 -0.66085902E-03  0.33093177E-03
-0.39591017E+00 -0.92723491E+00  0.17854234E-02 -0.19580291E-02  0.53813341E-03
-0.39591017E+00 -0.91131184E+00  0.14999557E-02 -0.33640099E-02  0.79583502E-03
-0.39591017E+00 -0.89410886E+00  0.93790804E-03 -0.46041858E-02  0.10712788E-02
-0.39591017E+00 -0.87555021E+00  0.17448259E-03 -0.54229506E-02  0.13056349E-02
-0.39591017E+00 -0.85556060E+00 -0.64571666E-03 -0.56647153E-02  0.14253854E-02
-0.39591017E+00 -0.83406621E+00 -0.13541056E-02 -0.53174390E-02  0.13633771E-02
-0.39591017E+00 -0.81099590E+00 -0.18202014E-02 -0.44958988E-02  0.10863919E-02
-0.39591017E+00 -0.78628257E+00 -0.19961740E-02 -0.33758644E-02  0.61261611E-03
-0.39591017E+00 -0.75986470E+00 -0.19201790E-02 -0.21234861E-02  0.12098629E-04
-0.39591017E+00 -0.73168798E+00 -0.16814703E-02 -0.85557516E-03 -0.61305054E-03
-0.39591017E+00 -0.70170710E+00 -0.13741444E-02  0.36091183E-03 -0.11550268E-02
-0.39591017E+00 -0.66988760E+00 -0.10655612E-02  0.14904367E-02 -0.15226080E-02
-0.39591017E+00 -0.63620781E+00 -0.78884477E-03  0.25097701E-02 -0.16499488E-02
-0.39591017E+00 -0.60066071E+00 -0.55134447E-03  0.33962926E-02 -0.14966743E-02
-0.39591017E+00 -0.56325577E+00 -0.34739542E-03  0.41204893E-02 -0.10441926E-02
-0.39591017E+00 -0.52402059E+00 -0.16767740E-03  0.46416884E-02 -0.29618039E-03
-0.39591017E+00 -0.48300241E+00 -0.41306035E-05  0.49074350E-02  0.71673641E-03
-0.39591017E+00 -0.44026914E+00  0.14853562E-03  0.48593826E-02  0.19284846E-02
-0.39591017E+00 -0.39591017E+00  0.29274220E-03  0.44458982E-02  0.32310706E-02
-0.39591017E+00 -0.35003658E+00  0.42866741E-03  0.36401869E-02  0.44741916E-02
-0.39591017E+00 -0.30278088E+00  0.55483814E-03  0.24596147E-02  0.54766902E-02
-0.39591017E+00 -0.25429614E+00  0.66881288E-03  0.98070348E-03  0.60511648E-02
-0.39591017E+00 -0.20475452E+00  0.76763804E-03 -0.65675917E-03  0.60403657E-02
-0.39591017E+00 -0.15434522E+00  0.84833077E-03 -0.22611870E-02  0.53573409E-02
-0.39591017E+00 -0.10327182E+00  0.90816451E-03 -0.36172417E-02  0.40182017E-02
-0.39591017E+00 -0.51749200E-01  0.94499663E-03 -0.45257220E-02  0.21548436E-02
-0.39591017E+00  0.00000000E+00  0.95742934E-03 -0.48455515E-02 -0.26538210E-13
-0.39591017E+00  0.51749200E-01  0.94499663E-03 -0.45257220E-02 -0.21548436E-02
-0.39591017E+00  0.10327182E+00  0.90816451E-03 -0.36172417E-02 -0.40182017E-02
-0.39591017E+00  0.15434522E+00  0.84833077E-03 -0.22611870E-02 -0.53573409E-02
-0.39591017E+00  0.20475452E+00  0.76763804E-03 -0.65675917E-03 -0.60403657E-02
-0.39591017E+00  0.25429614E+00  0.66881288E-03  0.98070348E-03 -0.60511648E-02
-0.39591017E+00  0.30278088E+00  0.55483814E-03  0.24596147E-02 -0.54766902E-02
-0.39591017E+00  0.35003658E+00  0.42866741E-03  0.36401869E-02 -0.44741916E-02
-0.39591017E+00  0.39591017E+00  0.29274220E-03  0.44458982E-02 -0.32310706E-02
-0.39591017E+00  0.44026914E+00  0.14853562E-03  0.48593826E-02 -0.19284846E-02
-0.39591017E+00  0.48300241E+00 -0.41306035E-05  0.49074350E-02 -0.71673641E-03
-0.39591017E+00  0.52402059E+00 -0.16767740E-03  0.46416884E-02  0.29618039E-03
-0.39591017E+00  0.56325577E+00 -0.34739542E-03  0.41204893E-02  0.10441926E-02
-0.39591017E+00  0.60066071E+00 -0.55134447E-03  0.33962926E-02  0.14966743E-02
-0.39591017E+00  0.63620781E+00 -0.78884477E-03  0.25097701E-02  0.16499488E-02
-0.39591017E+00  0.66988760E+00 -0.10655612E-02  0.14904367E-02  0.15226080E-02
-0.39591017E+00  0.70170710E+00 -0.13741444E-02  0.36091183E-03  0.11550268E-02
-0.39591017E+00  0.73168798E+00 -0.16814703E-02 -0.85557516E-03  0.61305054E-03
-0.39591017E+00  0.75986470E+00 -0.19201790E-02 -0.21234861E-02 -0.12098629E-04
-0.39591017E+00  0.78628257E+00 -0.19961740E-02 -0.33758644E-02 -0.61261611E-03
-0.39591017E+00  0.81099590E+00 -0.18202014E-02 -0.44958988E-02 -0.10863919E-02
-0.39591017E+00  0.83406621E+00 -0.13541056E-02 -0.53174390E-02 -0.13633771E-02
-0.39591017E+00  0.85556060E+00 -0.64571666E-03 -0.56647153E-02 -0.14253854E-02
-0.39591017E+00  0.87555021E+00  0.17448259E-03 -0.54229506E-02 -0.13056349E-02
-0.39591017E+00  0.89410886E+00  0.93790804E-03 -0.46041858E-02 -0.10712788E-02
-0.39591017E+00  0.91131184E+00  0.14999557E-02 -0.33640099E-02 -0.79583502E-03
-0.39591017E+00  0.92723491E+00  0.17854234E-02 -0.19580291E-02 -0.53813341E-03
-0.39591017E+00  0.94195338E+00  0.17983076E-02 -0.66085902E-03 -0.33093177E-03
-0.39591017E+00  0.95554139E+00  0.15989419E-02  0.30936568E-03 -0.18376507E-03
-0.39591017E+00  0.96807128E+00  0.12673566E-02  0.83424780E-03 -0.89440355E-04
-0.39591017E+00  0.97961317E+00  0.87086160E-03  0.89980143E-03 -0.35348083E-04
-0.39591017E+00  0.99023454E+00  0.44672502E-03  0.57797073E-03 -0.80084359E-05
-0.39591017E+00  0.10000000E+01  0.00000000E+00  0.00000000E+00  0.00000000E+00
 
-0.35003658E+00 -0.10000000E+01  0.00000000E+00  0.00000000E+00  0.00000000E+00
-0.35003658E+00 -0.99023454E+00  0.39784458E-03  0.53466596E-03 -0.15827993E-05
-0.35003658E+00 -0.97961317E+00  0.77843829E-03  0.80256529E-03 -0.37961035E-05
-0.35003658E+00 -0.96807128E+00  0.11378685E-02  0.66172713E-03 -0.13401011E-05
-0.35003658E+00 -0.95554139E+00  0.14424910E-02  0.37684566E-04  0.17353663E-04
-0.35003658E+00 -0.94195338E+00  0.16304518E-02 -0.10450412E-02  0.66052036E-04
-0.35003658E+00 -0.92723491E+00  0.16272287E-02 -0.24416829E-02  0.15882842E-03
-0.35003658E+00 -0.91131184E+00  0.13752368E-02 -0.38953485E-02  0.30142076E-03
-0.35003658E+00 -0.89410886E+00  0.86806805E-03 -0.50913181E-02  0.48424410E-03
-0.35003658E+00 -0.87555021E+00  0.17266956E-03 -0.57504315E-02  0.67551624E-03
-0.35003658E+00 -0.85556060E+00 -0.57825279E-03 -0.57269870E-02  0.82428717E-03
-0.35003658E+00 -0.83406621E+00 -0.12274430E-02 -0.50582827E-02  0.87266514E-03
-0.35003658E+00 -0.81099590E+00 -0.16510667E-02 -0.39352803E-02  0.77786032E-03
-0.35003658E+00 -0.78628257E+00 -0.18018291E-02 -0.26095637E-02  0.53171257E-03
-0.35003658E+00 -0.75986470E+00 -0.17140144E-02 -0.12946349E-02  0.16939642E-03
-0.35003658E+00 -0.73168798E+00 -0.14719230E-02 -0.11309838E-03 -0.23996552E-03
-0.35003658E+00 -0.70170710E+00 -0.11661130E-02  0.89706735E-03 -0.61315938E-03
-0.35003658E+00 -0.66988760E+00 -0.86250981E-03  0.17452063E-02 -0.87419826E-03
-0.35003658E+00 -0.63620781E+00 -0.59426287E-03  0.24512806E-02 -0.96646885E-03
-0.35003658E+00 -0.60066071E+00 -0.36940005E-03  0.30259941E-02 -0.85644057E-03
-0.35003658E+00 -0.56325577E+00 -0.18315109E-03  0.34643489E-02 -0.53157560E-03
-0.35003658E+00 -0.52402059E+00 -0.27236477E-04  0.37466792E-02  0.76753532E-06
-0.35003658E+00 -0.48300241E+00  0.10523910E-03  0.38425092E-02  0.71247347E-03
-0.35003658E+00 -0.44026914E+00  0.21840707E-03  0.37175370E-02  0.15510958E-02
-0.35003658E+00 -0.39591017E+00  0.31385012E-03  0.33433166E-02  0.24374865E-02
-0.35003658E+00 -0.35003658E+00  0.39167012E-03  0.27093518E-02  0.32669323E-02
-0.35003658E+00 -0.30278088E+00  0.45158069E-03  0.18348668E-02  0.39176817E-02
-0.35003658E+00 -0.25429614E+00  0.49399195E-03  0.77721472E-03  0.42672941E-02
-0.35003658E+00 -0.20475452E+00  0.52060791E-03 -0.36697301E-03  0.42159869E-02
-0.35003658E+00 -0.15434522E+00  0.53460480E-03 -0.14702137E-02  0.37116726E-02
-0.35003658E+00 -0.10327182E+00  0.54011188E-03 -0.23924656E-02  0.27699307E-02
-0.35003658E+00 -0.51749200E-01  0.54132295E-03 -0.30060457E-02  0.14810909E-02
-0.35003658E+00  0.00000000E+00  0.54133923E-03 -0.32213299E-02 -0.16786801E-13
-0.35003658E+00  0.51749200E-01  0.54132295E-03 -0.30060457E-02 -0.14810909E-02
-0.35003658E+00  0.10327182E+00  0.54011188E-03 -0.23924656E-02 -0.27699307E-02
-0.35003658E+00  0.15434522E+00  0.53460480E-03 -0.14702137E-02 -0.37116726E-02
-0.35003658E+00  0.20475452E+00  0.52060791E-03 -0.36697301E-03 -0.42159869E-02
-0.35003658E+00  0.25429614E+00  0.49399195E-03  0.77721472E-03 -0.42672941E-02
-0.35003658E+00  0.30278088E+00  0.45158069E-03  0.18348668E-02 -0.39176817E-02
-0.35003658E+00  0.35003658E+00  0.39167012E-03  0.27093518E-02 -0.32669323E-02
-0.35003658E+00  0.39591017E+00  0.31385012E-03  0.33433166E-02 -0.24374865E-02
-0.35003658E+00  0.44026914E+00  0.21840707E-03  0.37175370E-02 -0.15510958E-02
-0.35003658E+00  0.48300241E+00  0.10523910E-03  0.38425092E-02 -0.71247347E-03
-0.35003658E+00  0.52402059E+00 -0.27236477E-04  0.37466792E-02 -0.76753527E-06
-0.35003658E+00  0.56325577E+00 -0.18315109E-03  0.34643489E-02  0.53157560E-03
-0.35003658E+00  0.60066071E+00 -0.36940005E-03  0.30259941E-02  0.85644057E-03
-0.35003658E+00  0.63620781E+00 -0.59426287E-03  0.24512806E-02  0.96646885E-03
-0.35003658E+00  0.66988760E+00 -0.86250981E-03  0.17452063E-02  0.87419826E-03
-0.35003658E+00  0.70170710E+00 -0.11661130E-02  0.89706735E-03  0.61315938E-03
-0.35003658E+00  0.73168798E+00 -0.14719230E-02 -0.11309838E-03  0.23996552E-03
-0.35003658E+00  0.75986470E+00 -0.17140144E-02 -0.12946349E-02 -0.16939642E-03
-0.35003658E+00  0.78628257E+00 -0.18018291E-02 -0.26095637E-02 -0.53171257E-03
-0.35003658E+00  0.81099590E+00 -0.16510667E-02 -0.39352803E-02 -0.77786032E-03
-0.35003658E+00  0.83406621E+00 -0.12274430E-02 -0.50582827E-02 -0.87266514E-03
-0.35003658E+00  0.85556060E+00 -0.57825279E-03 -0.57269870E-02 -0.82428717E-03
-0.35003658E+00  0.87555021E+00  0.17266956E-03 -0.57504315E-02 -0.67551624E-03
-0.35003658E+00  0.89410886E+00  0.86806805E-03 -0.50913181E-02 -0.48424410E-03
-0.35003658E+00  0.91131184E+00  0.13752368E-02 -0.38953485E-02 -0.30142076E-03
-0.35003658E+00  0.92723491E+00  0.16272287E-02 -0.24416829E-02 -0.15882842E-03
-0.35003658E+00  0.94195338E+00  0.16304518E-02 -0.10450412E-02 -0.66052036E-04
-0.35003658E+00  0.95554139E+00  0.14424910E-02  0.37684566E-04 -0.17353663E-04
-0.35003658E+00  0.96807128E+00  0.11378685E-02  0.66172713E-03  0.13401011E-05
-0.35003658E+00  0.97961317E+00  0.77843829E-03  0.80256529E-03  0.37961035E-05
-0.35003658E+00  0.99023454E+00  0.39784458E-03  0.53466596E-03  0.15827993E-05
-0.35003658E+00  0.10000000E+01  0.00000000E+00  0.00000000E+00  0.00000000E+00
 
-0.30278088E+00 -0.10000000E+01  0.00000000E+00  0.00000000E+00  0.00000000E+00
-0.30278088E+00 -0.99023454E+00  0.34479549E-03  0.57052488E-03 -0.89526001E-05
-0.30278088E+00 -0.97961317E+00  0.67786307E-03  0.85773908E-03 -0.34101007E-04
-0.30278088E+00 -0.96807128E+00  0.99695225E-03  0.70906965E-03 -0.72172928E-04
-0.30278088E+00 -0.95554139E+00  0.12728606E-02  0.41878986E-04 -0.11347773E-03
-0.30278088E+00 -0.94195338E+00  0.14502175E-02 -0.11202990E-02 -0.14379447E-03
-0.30278088E+00 -0.92723491E+00  0.14608976E-02 -0.26211620E-02 -0.14391552E-03
-0.30278088E+00 -0.91131184E+00  0.12502680E-02 -0.41772052E-02 -0.95955477E-04
-0.30278088E+00 -0.89410886E+00  0.80844807E-03 -0.54357403E-02  0.96710918E-05
-0.30278088E+00 -0.87555021E+00  0.19158582E-03 -0.60806735E-02  0.16430321E-03
-0.30278088E+00 -0.85556060E+00 -0.48306540E-03 -0.59480247E-02  0.33720256E-03
-0.30278088E+00 -0.83406621E+00 -0.10729361E-02 -0.50897574E-02  0.47987656E-03
-0.30278088E+00 -0.81099590E+00 -0.14625639E-02 -0.37447382E-02  0.54257989E-03
-0.30278088E+00 -0.78628257E+00 -0.16044230E-02 -0.22288671E-02  0.49457912E-03
-0.30278088E+00 -0.75986470E+00 -0.15259758E-02 -0.81027715E-03  0.33954696E-03
-0.30278088E+00 -0.73168798E+00 -0.13027310E-02  0.36346683E-03  0.11568042E-03
-0.30278088E+00 -0.70170710E+00 -0.10184467E-02  0.12627142E-02 -0.11717940E-03
-0.30278088E+00 -0.66988760E+00 -0.73575155E-03  0.19270747E-02 -0.29667378E-03
-0.30278088E+00 -0.63620781E+00 -0.48728252E-03  0.24128816E-02 -0.37225139E-03
-0.30278088E+00 -0.60066071E+00 -0.28191013E-03  0.27624888E-02 -0.31220535E-03
-0.30278088E+00 -0.56325577E+00 -0.11593737E-03  0.29949302E-02 -0.10387236E-03
-0.30278088E+00 -0.52402059E+00  0.18109761E-04  0.31091960E-02  0.24755136E-03
-0.30278088E+00 -0.48300241E+00  0.12672951E-03  0.30912668E-02  0.72005204E-03
-0.30278088E+00 -0.44026914E+00  0.21404538E-03  0.29225008E-02  0.12741650E-02
-0.30278088E+00 -0.39591017E+00  0.28199875E-03  0.25880537E-02  0.18531146E-02
-0.30278088E+00 -0.35003658E+00  0.33137550E-03  0.20855753E-02  0.23848424E-02
-0.30278088E+00 -0.30278088E+00  0.36285897E-03  0.14325617E-02  0.27884958E-02
-0.30278088E+00 -0.25429614E+00  0.37803897E-03  0.67100839E-03  0.29852840E-02
-0.30278088E+00 -0.20475452E+00  0.37992138E-03 -0.13287364E-03  0.29132188E-02
-0.30278088E+00 -0.15434522E+00  0.37298883E-03 -0.89476876E-03  0.25422568E-02
-0.30278088E+00 -0.10327182E+00  0.36256458E-03 -0.15241575E-02  0.18859433E-02
-0.30278088E+00 -0.51749200E-01  0.35380000E-03 -0.19397491E-02  0.10049254E-02
-0.30278088E+00  0.00000000E+00  0.35041952E-03 -0.20850328E-02 -0.11070680E-13
-0.30278088E+00  0.51749200E-01  0.35380000E-03 -0.19397491E-02 -0.10049254E-02
-0.30278088E+00  0.10327182E+00  0.36256458E-03 -0.15241575E-02 -0.18859433E-02
-0.30278088E+00  0.15434522E+00  0.37298883E-03 -0.89476876E-03 -0.25422568E-02
-0.30278088E+00  0.20475452E+00  0.37992138E-03 -0.13287364E-03 -0.29132188E-02
-0.30278088E+00  0.25429614E+00  0.37803897E-03  0.67100839E-03 -0.29852840E-02
-0.30278088E+00  0.30278088E+00  0.36285897E-03  0.14325617E-02 -0.27884958E-02
-0.30278088E+00  0.35003658E+00  0.33137550E-03  0.20855753E-02 -0.23848424E-02
-0.30278088E+00  0.39591017E+00  0.28199875E-03  0.25880537E-02 -0.18531145E-02
-0.30278088E+00  0.44026914E+00  0.21404538E-03  0.29225008E-02 -0.12741650E-02
-0.30278088E+00  0.48300241E+00  0.12672951E-03  0.30912668E-02 -0.72005204E-03
-0.30278088E+00  0.52402059E+00  0.18109761E-04  0.31091960E-02 -0.24755136E-03
-0.30278088E+00  0.56325577E+00 -0.11593737E-03  0.29949302E-02  0.10387236E-03
-0.30278088E+00  0.60066071E+00 -0.28191013E-03  0.27624888E-02  0.31220535E-03
-0.30278088E+00  0.63620781E+00 -0.48728252E-03  0.24128816E-02  0.37225139E-03
-0.30278088E+00  0.66988760E+00 -0.73575155E-03  0.19270747E-02  0.29667378E-03
-0.30278088E+00  0.70170710E+00 -0.10184467E-02  0.12627142E-02  0.11717940E-03
-0.30278088E+00  0.73168798E+00 -0.13027310E-02  0.36346683E-03 -0.11568042E-03
-0.30278088E+00  0.75986470E+00 -0.15259758E-02 -0.81027715E-03 -0.33954696E-03
-0.30278088E+00  0.78628257E+00 -0.16044230E-02 -0.22288671E-02 -0.49457912E-03
-0.30278088E+00  0.81099590E+00 -0.14625639E-02 -0.37447382E-02 -0.54257989E-03
-0.30278088E+00  0.83406621E+00 -0.10729361E-02 -0.50897574E-02 -0.47987656E-03
-0.30278088E+00  0.85556060E+00 -0.48306540E-03 -0.59480247E-02 -0.33720256E-03
-0.30278088E+00  0.87555021E+00  0.19158582E-03 -0.60806735E-02 -0.16430321E-03
-0.30278088E+00  0.89410886E+00  0.80844807E-03 -0.54357403E-02 -0.96710919E-05
-0.30278088E+00  0.91131184E+00  0.12502680E-02 -0.41772052E-02  0.95955477E-04
-0.30278088E+00  0.92723491E+00  0.14608976E-02 -0.26211620E-02  0.14391552E-03
-0.30278088E+00  0.94195338E+00  0.14502175E-02 -0.11202990E-02  0.14379447E-03
-0.30278088E+00  0.95554139E+00  0.12728606E-02  0.41878986E-04  0.11347773E-03
-0.30278088E+00  0.96807128E+00  0.99695225E-03  0.70906965E-03  0.72172928E-04
-0.30278088E+00  0.97961317E+00  0.67786307E-03  0.85773908E-03  0.34101007E-04
-0.30278088E+00  0.99023454E+00  0.34479549E-03  0.57052488E-03  0.89526001E-05
-0.30278088E+00  0.10000000E+01  0.00000000E+00  0.00000000E+00  0.00000000E+00
 
-0.25429614E+00 -0.10000000E+01  0.00000000E+00  0.00000000E+00  0.00000000E+00
-0.25429614E+00 -0.99023454E+00  0.28888064E-03  0.66507121E-03 -0.13339991E-04
-0.25429614E+00 -0.97961317E+00  0.57098151E-03  0.10273457E-02 -0.52466217E-04
-0.25429614E+00 -0.96807128E+00  0.84573145E-03  0.92397876E-03 -0.11590160E-03
-0.25429614E+00 -0.95554139E+00  0.10888535E-02  0.25995375E-03 -0.19603001E-03
-0.25429614E+00 -0.94195338E+00  0.12524829E-02 -0.95135789E-03 -0.27941195E-03
-0.25429614E+00 -0.92723491E+00  0.12762606E-02 -0.25545710E-02 -0.34462382E-03
-0.25429614E+00 -0.91131184E+00  0.11097651E-02 -0.42507843E-02 -0.36651501E-03
-0.25429614E+00 -0.89410886E+00  0.74008915E-03 -0.56532867E-02 -0.32259662E-03
-0.25429614E+00 -0.87555021E+00  0.21160927E-03 -0.64005606E-02 -0.20447723E-03
-0.25429614E+00 -0.85556060E+00 -0.37638405E-03 -0.62888231E-02 -0.26261431E-04
-0.25429614E+00 -0.83406621E+00 -0.89935994E-03 -0.53558325E-02  0.17372332E-03
-0.25429614E+00 -0.81099590E+00 -0.12531093E-02 -0.38625466E-02  0.34420806E-03
-0.25429614E+00 -0.78628257E+00 -0.13910044E-02 -0.21760534E-02  0.44019989E-03
-0.25429614E+00 -0.75986470E+00 -0.13326071E-02 -0.62218049E-03  0.44215203E-03
-0.25429614E+00 -0.73168798E+00 -0.11419675E-02  0.61151455E-03  0.36311167E-03
-0.25429614E+00 -0.70170710E+00 -0.89303529E-03  0.14850847E-02  0.24216082E-03
-0.25429614E+00 -0.66988760E+00 -0.64286107E-03  0.20534005E-02  0.12850976E-03
-0.25429614E+00 -0.63620781E+00 -0.42241362E-03  0.24006169E-02  0.66724312E-04
-0.25429614E+00 -0.60066071E+00 -0.24115391E-03  0.25974610E-02  0.87572951E-04
-0.25429614E+00 -0.56325577E+00 -0.96638656E-04  0.26860734E-02  0.20575135E-03
-0.25429614E+00 -0.52402059E+00  0.17575698E-04  0.26828982E-02  0.42039903E-03
-0.25429614E+00 -0.48300241E+00  0.10750407E-03  0.25875068E-02  0.71671101E-03
-0.25429614E+00 -0.44026914E+00  0.17731019E-03  0.23923046E-02  0.10667271E-02
-0.25429614E+00 -0.39591017E+00  0.22936206E-03  0.20906742E-02  0.14307016E-02
-0.25429614E+00 -0.35003658E+00  0.26504611E-03  0.16839869E-02  0.17594300E-02
-0.25429614E+00 -0.30278088E+00  0.28560591E-03  0.11865907E-02  0.19992297E-02
-0.25429614E+00 -0.25429614E+00  0.29293640E-03  0.62853881E-03  0.20992446E-02
-0.25429614E+00 -0.20475452E+00  0.28995777E-03  0.54825752E-04  0.20208157E-02
-0.25429614E+00 -0.15434522E+00  0.28064123E-03 -0.47893811E-03  0.17466179E-02
-0.25429614E+00 -0.10327182E+00  0.26949104E-03 -0.91427970E-03  0.12873726E-02
-0.25429614E+00 -0.51749200E-01  0.26075905E-03 -0.11994237E-02  0.68341856E-03
-0.25429614E+00  0.00000000E+00  0.25747681E-03 -0.12987151E-02 -0.76187349E-14
-0.25429614E+00  0.51749200E-01  0.26075905E-03 -0.11994237E-02 -0.68341856E-03
-0.25429614E+00  0.10327182E+00  0.26949104E-03 -0.91427970E-03 -0.12873726E-02
-0.25429614E+00  0.15434522E+00  0.28064123E-03 -0.47893811E-03 -0.17466179E-02
-0.25429614E+00  0.20475452E+00  0.28995777E-03  0.54825752E-04 -0.20208157E-02
-0.25429614E+00  0.25429614E+00  0.29293640E-03  0.62853881E-03 -0.20992446E-02
-0.25429614E+00  0.30278088E+00  0.28560591E-03  0.11865907E-02 -0.19992297E-02
-0.25429614E+00  0.35003658E+00  0.26504611E-03  0.16839869E-02 -0.17594300E-02
-0.25429614E+00  0.39591017E+00  0.22936206E-03  0.20906742E-02 -0.14307016E-02
-0.25429614E+00  0.44026914E+00  0.17731019E-03  0.23923046E-02 -0.10667271E-02
-0.25429614E+00  0.48300241E+00  0.10750407E-03  0.25875068E-02 -0.71671101E-03
-0.25429614E+00  0.52402059E+00  0.17575698E-04  0.26828982E-02 -0.42039903E-03
-0.25429614E+00  0.56325577E+00 -0.96638656E-04  0.26860734E-02 -0.20575135E-03
-0.25429614E+00  0.60066071E+00 -0.24115391E-03  0.25974610E-02 -0.87572951E-04
-0.25429614E+00  0.63620781E+00 -0.42241362E-03  0.24006169E-02 -0.66724312E-04
-0.25429614E+00  0.66988760E+00 -0.64286107E-03  0.20534005E-02 -0.12850976E-03
-0.25429614E+00  0.70170710E+00 -0.89303529E-03  0.14850847E-02 -0.24216082E-03
-0.25429614E+00  0.73168798E+00 -0.11419675E-02  0.61151455E-03 -0.36311167E-03
-0.25429614E+00  0.75986470E+00 -0.13326071E-02 -0.62218049E-03 -0.44215203E-03
-0.25429614E+00  0.78628257E+00 -0.13910044E-02 -0.21760534E-02 -0.44019989E-03
-0.25429614E+00  0.81099590E+00 -0.12531093E-02 -0.38625466E-02 -0.34420806E-03
-0.25429614E+00  0.83406621E+00 -0.89935994E-03 -0.53558325E-02 -0.17372332E-03
-0.25429614E+00  0.85556060E+00 -0.37638405E-03 -0.62888231E-02  0.26261431E-04
-0.25429614E+00  0.87555021E+00  0.21160927E-03 -0.64005606E-02  0.20447723E-03
-0.25429614E+00  0.89410886E+00  0.74008915E-03 -0.56532867E-02  0.32259662E-03
-0.25429614E+00  0.91131184E+00  0.11097651E-02 -0.42507843E-02  0.36651501E-03
-0.25429614E+00  0.92723491E+00  0.12762606E-02 -0.25545710E-02  0.34462382E-03
-0.25429614E+00  0.94195338E+00  0.12524829E-02 -0.95135789E-03  0.27941195E-03
-0.25429614E+00  0.95554139E+00  0.10888535E-02  0.25995375E-03  0.19603001E-03
-0.25429614E+00  0.96807128E+00  0.84573145E-03  0.92397876E-03  0.11590160E-03
-0.25429614E+00  0.97961317E+00  0.57098151E-03  0.10273457E-02  0.52466217E-04
-0.25429614E+00  0.99023454E+00  0.28888064E-03  0.66507121E-03  0.13339991E-04
-0.25429614E+00  0.10000000E+01  0.00000000E+00  0.00000000E+00  0.00000000E+00
 
-0.20475452E+00 -0.10000000E+01  0.00000000E+00  0.00000000E+00  0.00000000E+00
-0.20475452E+00 -0.99023454E+00  0.23131794E-03  0.79148617E-03 -0.14663668E-04
-0.20475452E+00 -0.97961317E+00  0.45968658E-03  0.12609260E-02 -0.58444911E-04
-0.20475452E+00 -0.96807128E+00  0.68583386E-03  0.12362127E-02 -0.13123752E-03
-0.20475452E+00 -0.95554139E+00  0.89059001E-03  0.60797743E-03 -0.22757744E-03
-0.20475452E+00 -0.94195338E+00  0.10345296E-02 -0.62623817E-03 -0.33596557E-03
-0.20475452E+00 -0.92723491E+00  0.10666922E-02 -0.23207341E-02 -0.43581750E-03
-0.20475452E+00 -0.91131184E+00  0.94284675E-03 -0.41705691E-02 -0.50001225E-03
-0.20475452E+00 -0.89410886E+00  0.64864246E-03 -0.57608847E-02 -0.50022804E-03
-0.20475452E+00 -0.87555021E+00  0.21701366E-03 -0.66828479E-02 -0.41816678E-03
-0.20475452E+00 -0.85556060E+00 -0.27220750E-03 -0.66812285E-02 -0.25596112E-03
-0.20475452E+00 -0.83406621E+00 -0.71561323E-03 -0.57604153E-02 -0.41580212E-04
-0.20475452E+00 -0.81099590E+00 -0.10238236E-02 -0.41832020E-02  0.17799788E-03
-0.20475452E+00 -0.78628257E+00 -0.11536795E-02 -0.23540724E-02  0.35335126E-03
-0.20475452E+00 -0.75986470E+00 -0.11173935E-02 -0.65382056E-03  0.45226518E-03
-0.20475452E+00 -0.73168798E+00 -0.96611610E-03  0.68246227E-03  0.47066700E-03
-0.20475452E+00 -0.70170710E+00 -0.76149453E-03  0.15916687E-02  0.43087185E-03
-0.20475452E+00 -0.66988760E+00 -0.55259850E-03  0.21313993E-02  0.36941849E-03
-0.20475452E+00 -0.63620781E+00 -0.36713108E-03  0.24047935E-02  0.32355164E-03
-0.20475452E+00 -0.60066071E+00 -0.21445320E-03  0.25061934E-02  0.32155621E-03
-0.20475452E+00 -0.56325577E+00 -0.93321482E-04  0.24986934E-02  0.37919954E-03
-0.20475452E+00 -0.52402059E+00  0.14263430E-05  0.24148335E-02  0.49945468E-03
-0.20475452E+00 -0.48300241E+00  0.74984956E-04  0.22660179E-02  0.67394592E-03
-0.20475452E+00 -0.44026914E+00  0.13122015E-03  0.20532212E-02  0.88417904E-03
-0.20475452E+00 -0.39591017E+00  0.17259143E-03  0.17753235E-02  0.11032728E-02
-0.20475452E+00 -0.35003658E+00  0.20072812E-03  0.14354309E-02  0.12981557E-02
-0.20475452E+00 -0.30278088E+00  0.21703542E-03  0.10447242E-02  0.14333416E-02
-0.20475452E+00 -0.25429614E+00  0.22327146E-03  0.62432565E-03  0.14758900E-02
-0.20475452E+00 -0.20475452E+00  0.22180512E-03  0.20455304E-03  0.14014350E-02
-0.20475452E+00 -0.15434522E+00  0.21563836E-03 -0.17803731E-03  0.11997581E-02
-0.20475452E+00 -0.10327182E+00  0.20804653E-03 -0.48569873E-03  0.87869464E-03
-0.20475452E+00 -0.51749200E-01  0.20205699E-03 -0.68542024E-03  0.46476273E-03
-0.20475452E+00  0.00000000E+00  0.19980025E-03 -0.75466703E-03 -0.53401869E-14
-0.20475452E+00  0.51749200E-01  0.20205699E-03 -0.68542024E-03 -0.46476273E-03
-0.20475452E+00  0.10327182E+00  0.20804653E-03 -0.48569873E-03 -0.87869464E-03
-0.20475452E+00  0.15434522E+00  0.21563836E-03 -0.17803731E-03 -0.11997581E-02
-0.20475452E+00  0.20475452E+00  0.22180512E-03  0.20455304E-03 -0.14014350E-02
-0.20475452E+00  0.25429614E+00  0.22327146E-03  0.62432565E-03 -0.14758900E-02
-0.20475452E+00  0.30278088E+00  0.21703542E-03  0.10447242E-02 -0.14333416E-02
-0.20475452E+00  0.35003658E+00  0.20072812E-03  0.14354309E-02 -0.12981557E-02
-0.20475452E+00  0.39591017E+00  0.17259143E-03  0.17753235E-02 -0.11032728E-02
-0.20475452E+00  0.44026914E+00  0.13122015E-03  0.20532212E-02 -0.88417904E-03
-0.20475452E+00  0.48300241E+00  0.74984956E-04  0.22660179E-02 -0.67394592E-03
-0.20475452E+00  0.52402059E+00  0.14263430E-05  0.24148335E-02 -0.49945468E-03
-0.20475452E+00  0.56325577E+00 -0.93321482E-04  0.24986934E-02 -0.37919954E-03
-0.20475452E+00  0.60066071E+00 -0.21445320E-03  0.25061934E-02 -0.32155621E-03
-0.20475452E+00  0.63620781E+00 -0.36713108E-03  0.24047935E-02 -0.32355164E-03
-0.20475452E+00  0.66988760E+00 -0.55259850E-03  0.21313993E-02 -0.36941849E-03
-0.20475452E+00  0.70170710E+00 -0.76149453E-03  0.15916687E-02 -0.43087185E-03
-0.20475452E+00  0.73168798E+00 -0.96611610E-03  0.68246227E-03 -0.47066700E-03
-0.20475452E+00  0.75986470E+00 -0.11173935E-02 -0.65382056E-03 -0.45226518E-03
-0.20475452E+00  0.78628257E+00 -0.11536795E-02 -0.23540724E-02 -0.35335126E-03
-0.20475452E+00  0.81099590E+00 -0.10238236E-02 -0.41832020E-02 -0.17799788E-03
-0.20475452E+00  0.83406621E+00 -0.71561323E-03 -0.57604153E-02  0.41580212E-04
-0.20475452E+00  0.85556060E+00 -0.27220750E-03 -0.66812285E-02  0.25596112E-03
-0.20475452E+00  0.87555021E+00  0.21701366E-03 -0.66828479E-02  0.41816678E-03
-0.20475452E+00  0.89410886E+00  0.64864246E-03 -0.57608847E-02  0.50022804E-03
-0.20475452E+00  0.91131184E+00  0.94284675E-03 -0.41705691E-02  0.50001225E-03
-0.20475452E+00  0.92723491E+00  0.10666922E-02 -0.23207341E-02  0.43581750E-03
-0.20475452E+00  0.94195338E+00  0.10345296E-02 -0.62623817E-03  0.33596557E-03
-0.20475452E+00  0.95554139E+00  0.89059001E-03  0.60797743E-03  0.22757744E-03
-0.20475452E+00  0.96807128E+00  0.68583386E-03  0.12362127E-02  0.13123752E-03
-0.20475452E+00  0.97961317E+00  0.45968658E-03  0.12609260E-02  0.58444911E-04
-0.20475452E+00  0.99023454E+00  0.23131794E-03  0.79148617E-03  0.14663668E-04
-0.20475452E+00  0.10000000E+01  0.00000000E+00  0.00000000E+00  0.00000000E+00
 
-0.15434522E+00 -0.10000000E+01  0.00000000E+00  0.00000000E+00  0.00000000E+00
-0.15434522E+00 -0.99023454E+00  0.17313688E-03  0.92219442E-03 -0.13315455E-04
-0.15434522E+00 -0.97961317E+00  0.34576956E-03  0.15058476E-02 -0.53494154E-04
-0.15434522E+00 -0.96807128E+00  0.51930723E-03  0.15712778E-02 -0.12123180E-03
-0.15434522E+00 -0.95554139E+00  0.67963814E-03  0.99518863E-03 -0.21302782E-03
-0.15434522E+00 -0.94195338E+00  0.79654585E-03 -0.24241548E-03 -0.32006990E-03
-0.15434522E+00 -0.92723491E+00  0.83010635E-03 -0.20098552E-02 -0.42511322E-03
-0.15434522E+00 -0.91131184E+00  0.74454148E-03 -0.40026998E-02 -0.50376178E-03
-0.15434522E+00 -0.89410886E+00  0.52625281E-03 -0.57849324E-02 -0.52849103E-03
-0.15434522E+00 -0.87555021E+00  0.19792290E-03 -0.69048606E-02 -0.47821180E-03
-0.15434522E+00 -0.85556060E+00 -0.18070706E-03 -0.70547329E-02 -0.34830781E-03
-0.15434522E+00 -0.83406621E+00 -0.52991395E-03 -0.61977445E-02 -0.15727379E-03
-0.15434522E+00 -0.81099590E+00 -0.77880981E-03 -0.45858958E-02  0.56786225E-04
-0.15434522E+00 -0.78628257E+00 -0.89099091E-03 -0.26482553E-02  0.24900287E-03
-0.15434522E+00 -0.75986470E+00 -0.87295455E-03 -0.81254348E-03  0.38494462E-03
-0.15434522E+00 -0.73168798E+00 -0.76254192E-03  0.63943142E-03  0.45207647E-03
-0.15434522E+00 -0.70170710E+00 -0.60726452E-03  0.16160622E-02  0.46085584E-03
-0.15434522E+00 -0.66988760E+00 -0.44600510E-03  0.21695230E-02  0.43627367E-03
-0.15434522E+00 -0.63620781E+00 -0.30146117E-03  0.24142174E-02  0.40689449E-03
-0.15434522E+00 -0.60066071E+00 -0.18192518E-03  0.24624849E-02  0.39621816E-03
-0.15434522E+00 -0.56325577E+00 -0.87050979E-04  0.23948632E-02  0.41885793E-03
-0.15434522E+00 -0.52402059E+00 -0.13063628E-04  0.22577581E-02  0.47974819E-03
-0.15434522E+00 -0.48300241E+00  0.44112049E-04  0.20726377E-02  0.57515088E-03
-0.15434522E+00 -0.44026914E+00  0.87675916E-04  0.18473595E-02  0.69378978E-03
-0.15434522E+00 -0.39591017E+00  0.11980089E-03  0.15848331E-02  0.81842364E-03
-0.15434522E+00 -0.35003658E+00  0.14200325E-03  0.12891581E-02  0.92764447E-03
-0.15434522E+00 -0.30278088E+00  0.15554792E-03  0.96900311E-03  0.99861014E-03
-0.15434522E+00 -0.25429614E+00  0.16184245E-03  0.63916985E-03  0.10103550E-02
-0.15434522E+00 -0.20475452E+00  0.16260801E-03  0.32006899E-03  0.94763934E-03
-0.15434522E+00 -0.15434522E+00  0.15990474E-03  0.35775861E-04  0.80434641E-03
-0.15434522E+00 -0.10327182E+00  0.15590589E-03 -0.18925869E-03  0.58576741E-03
-0.15434522E+00 -0.51749200E-01  0.15258362E-03 -0.33388601E-03  0.30882232E-03
-0.15434522E+00  0.00000000E+00  0.15130911E-03 -0.38378905E-03 -0.36690034E-14
-0.15434522E+00  0.51749200E-01  0.15258362E-03 -0.33388601E-03 -0.30882232E-03
-0.15434522E+00  0.10327182E+00  0.15590589E-03 -0.18925869E-03 -0.58576741E-03
-0.15434522E+00  0.15434522E+00  0.15990474E-03  0.35775861E-04 -0.80434641E-03
-0.15434522E+00  0.20475452E+00  0.16260801E-03  0.32006899E-03 -0.94763934E-03
-0.15434522E+00  0.25429614E+00  0.16184245E-03  0.63916985E-03 -0.10103550E-02
-0.15434522E+00  0.30278088E+00  0.15554792E-03  0.96900311E-03 -0.99861014E-03
-0.15434522E+00  0.35003658E+00  0.14200325E-03  0.12891581E-02 -0.92764447E-03
-0.15434522E+00  0.39591017E+00  0.11980089E-03  0.15848331E-02 -0.81842364E-03
-0.15434522E+00  0.44026914E+00  0.87675916E-04  0.18473595E-02 -0.69378978E-03
-0.15434522E+00  0.48300241E+00  0.44112049E-04  0.20726377E-02 -0.57515088E-03
-0.15434522E+00  0.52402059E+00 -0.13063628E-04  0.22577581E-02 -0.47974819E-03
-0.15434522E+00  0.56325577E+00 -0.87050979E-04  0.23948632E-02 -0.41885793E-03
-0.15434522E+00  0.60066071E+00 -0.18192518E-03  0.24624849E-02 -0.39621816E-03
-0.15434522E+00  0.63620781E+00 -0.30146117E-03  0.24142174E-02 -0.40689449E-03
-0.15434522E+00  0.66988760E+00 -0.44600510E-03  0.21695230E-02 -0.43627367E-03
-0.15434522E+00  0.70170710E+00 -0.60726452E-03  0.16160622E-02 -0.46085584E-03
-0.15434522E+00  0.73168798E+00 -0.76254192E-03  0.63943142E-03 -0.45207647E-03
-0.15434522E+00  0.75986470E+00 -0.87295455E-03 -0.81254348E-03 -0.38494462E-03
-0.15434522E+00  0.78628257E+00 -0.89099091E-03 -0.26482553E-02 -0.24900287E-03
-0.15434522E+00  0.81099590E+00 -0.77880981E-03 -0.45858958E-02 -0.56786225E-04
-0.15434522E+00  0.83406621E+00 -0.52991395E-03 -0.61977445E-02  0.15727379E-03
-0.15434522E+00  0.85556060E+00 -0.18070706E-03 -0.70547329E-02  0.34830781E-03
-0.15434522E+00  0.87555021E+00  0.19792290E-03 -0.69048606E-02  0.47821180E-03
-0.15434522E+00  0.89410886E+00  0.52625281E-03 -0.57849324E-02  0.52849103E-03
-0.15434522E+00  0.91131184E+00  0.74454148E-03 -0.40026998E-02  0.50376178E-03
-0.15434522E+00  0.92723491E+00  0.83010635E-03 -0.20098552E-02  0.42511322E-03
-0.15434522E+00  0.94195338E+00  0.79654585E-03 -0.24241548E-03  0.32006990E-03
-0.15434522E+00  0.95554139E+00  0.67963814E-03  0.99518863E-03  0.21302782E-03
-0.15434522E+00  0.96807128E+00  0.51930723E-03  0.15712778E-02  0.12123180E-03
-0.15434522E+00  0.97961317E+00  0.34576956E-03  0.15058476E-02  0.53494154E-04
-0.15434522E+00  0.99023454E+00  0.17313688E-03  0.92219442E-03  0.13315455E-04
-0.15434522E+00  0.10000000E+01  0.00000000E+00  0.00000000E+00  0.00000000E+00
 
-0.10327182E+00 -0.10000000E+01  0.00000000E+00  0.00000000E+00  0.00000000E+00
-0.10327182E+00 -0.99023454E+00  0.11505253E-03  0.10332696E-02 -0.99512159E-05
-0.10327182E+00 -0.97961317E+00  0.23068323E-03  0.17157597E-02 -0.40184979E-04
-0.10327182E+00 -0.96807128E+00  0.34830903E-03  0.18623129E-02 -0.91594945E-04
-0.10327182E+00 -0.95554139E+00  0.45869695E-03  0.13382015E-02 -0.16223891E-03
-0.10327182E+00 -0.94195338E+00  0.54140570E-03  0.10790151E-03 -0.24627734E-03
-0.10327182E+00 -0.92723491E+00  0.56896057E-03 -0.17108112E-02 -0.33147893E-03
-0.10327182E+00 -0.91131184E+00  0.51614922E-03 -0.38172336E-02 -0.39971652E-03
-0.10327182E+00 -0.89410886E+00  0.37237305E-03 -0.57611969E-02 -0.42960687E-03
-0.10327182E+00 -0.87555021E+00  0.15158953E-03 -0.70574840E-02 -0.40338383E-03
-0.10327182E+00 -0.85556060E+00 -0.10659074E-03 -0.73540125E-02 -0.31466352E-03
-0.10327182E+00 -0.83406621E+00 -0.34802237E-03 -0.65757670E-02 -0.17417695E-03
-0.10327182E+00 -0.81099590E+00 -0.52350016E-03 -0.49595351E-02 -0.83458492E-05
-0.10327182E+00 -0.78628257E+00 -0.60660984E-03 -0.29486066E-02  0.14934396E-03
-0.10327182E+00 -0.75986470E+00 -0.60016263E-03 -0.10059111E-02  0.27092251E-03
-0.10327182E+00 -0.73168798E+00 -0.52894525E-03  0.54815327E-03  0.34317673E-03
-0.10327182E+00 -0.70170710E+00 -0.42515406E-03  0.15955623E-02  0.36966480E-03
-0.10327182E+00 -0.66988760E+00 -0.31571581E-03  0.21799411E-02  0.36553863E-03
-0.10327182E+00 -0.63620781E+00 -0.21674829E-03  0.24213015E-02  0.34993777E-03
-0.10327182E+00 -0.60066071E+00 -0.13447033E-03  0.24442804E-02  0.33958498E-03
-0.10327182E+00 -0.56325577E+00 -0.69000339E-04  0.23423518E-02  0.34564976E-03
-0.10327182E+00 -0.52402059E+00 -0.17914249E-04  0.21725837E-02  0.37287783E-03
-0.10327182E+00 -0.48300241E+00  0.21563932E-04  0.19642415E-02  0.42016118E-03
-0.10327182E+00 -0.44026914E+00  0.51696842E-04  0.17304184E-02  0.48134198E-03
-0.10327182E+00 -0.39591017E+00  0.74080626E-04  0.14769861E-02  0.54635472E-03
-0.10327182E+00 -0.35003658E+00  0.89856727E-04  0.12087553E-02  0.60247828E-03
-0.10327182E+00 -0.30278088E+00  0.99955913E-04  0.93270688E-03  0.63611591E-03
-0.10327182E+00 -0.25429614E+00  0.10534208E-03  0.65950402E-03  0.63483956E-03
-0.10327182E+00 -0.20475452E+00  0.10711720E-03  0.40321842E-03  0.58969461E-03
-0.10327182E+00 -0.15434522E+00  0.10654486E-03  0.18008640E-03  0.49716433E-03
-0.10327182E+00 -0.10327182E+00  0.10492288E-03  0.63264465E-05  0.36045350E-03
-0.10327182E+00 -0.51749200E-01  0.10341198E-03 -0.10418012E-03  0.18955226E-03
-0.10327182E+00  0.00000000E+00  0.10281112E-03 -0.14211609E-03 -0.23041217E-14
-0.10327182E+00  0.51749200E-01  0.10341198E-03 -0.10418012E-03 -0.18955226E-03
-0.10327182E+00  0.10327182E+00  0.10492288E-03  0.63264465E-05 -0.36045350E-03
-0.10327182E+00  0.15434522E+00  0.10654486E-03  0.18008640E-03 -0.49716433E-03
-0.10327182E+00  0.20475452E+00  0.10711720E-03  0.40321842E-03 -0.58969461E-03
-0.10327182E+00  0.25429614E+00  0.10534208E-03  0.65950402E-03 -0.63483956E-03
-0.10327182E+00  0.30278088E+00  0.99955913E-04  0.93270688E-03 -0.63611591E-03
-0.10327182E+00  0.35003658E+00  0.89856727E-04  0.12087553E-02 -0.60247828E-03
-0.10327182E+00  0.39591017E+00  0.74080626E-04  0.14769861E-02 -0.54635472E-03
-0.10327182E+00  0.44026914E+00  0.51696842E-04  0.17304184E-02 -0.48134198E-03
-0.10327182E+00  0.48300241E+00  0.21563932E-04  0.19642415E-02 -0.42016118E-03
-0.10327182E+00  0.52402059E+00 -0.17914249E-04  0.21725837E-02 -0.37287783E-03
-0.10327182E+00  0.56325577E+00 -0.69000339E-04  0.23423518E-02 -0.34564976E-03
-0.10327182E+00  0.60066071E+00 -0.13447033E-03  0.24442804E-02 -0.33958498E-03
-0.10327182E+00  0.63620781E+00 -0.21674829E-03  0.24213015E-02 -0.34993777E-03
-0.10327182E+00  0.66988760E+00 -0.31571581E-03  0.21799411E-02 -0.36553863E-03
-0.10327182E+00  0.70170710E+00 -0.42515406E-03  0.15955623E-02 -0.36966480E-03
-0.10327182E+00  0.73168798E+00 -0.52894525E-03  0.54815327E-03 -0.34317673E-03
-0.10327182E+00  0.75986470E+00 -0.60016263E-03 -0.10059111E-02 -0.27092251E-03
-0.10327182E+00  0.78628257E+00 -0.60660984E-03 -0.29486066E-02 -0.14934396E-03
-0.10327182E+00  0.81099590E+00 -0.52350016E-03 -0.49595351E-02  0.83458492E-05
-0.10327182E+00  0.83406621E+00 -0.34802237E-03 -0.65757670E-02  0.17417695E-03
-0.10327182E+00  0.85556060E+00 -0.10659074E-03 -0.73540125E-02  0.31466352E-03
-0.10327182E+00  0.87555021E+00  0.15158953E-03 -0.70574840E-02  0.40338383E-03
-0.10327182E+00  0.89410886E+00  0.37237305E-03 -0.57611969E-02  0.42960687E-03
-0.10327182E+00  0.91131184E+00  0.51614922E-03 -0.38172336E-02  0.39971652E-03
-0.10327182E+00  0.92723491E+00  0.56896057E-03 -0.17108112E-02  0.33147893E-03
-0.10327182E+00  0.94195338E+00  0.54140570E-03  0.10790151E-03  0.24627734E-03
-0.10327182E+00  0.95554139E+00  0.45869695E-03  0.13382015E-02  0.16223891E-03
-0.10327182E+00  0.96807128E+00  0.34830903E-03  0.18623129E-02  0.91594945E-04
-0.10327182E+00  0.97961317E+00  0.23068323E-03  0.17157597E-02  0.40184979E-04
-0.10327182E+00  0.99023454E+00  0.11505253E-03  0.10332696E-02  0.99512159E-05
-0.10327182E+00  0.10000000E+01  0.00000000E+00  0.00000000E+00  0.00000000E+00
 
-0.51749200E-01 -0.10000000E+01  0.00000000E+00  0.00000000E+00  0.00000000E+00
-0.51749200E-01 -0.99023454E+00  0.57367553E-04  0.11070070E-02 -0.52870219E-05
-0.51749200E-01 -0.97961317E+00  0.11531966E-03  0.18558386E-02 -0.21414756E-04
-0.51749200E-01 -0.96807128E+00  0.17472199E-03  0.20580821E-02 -0.48972374E-04
-0.51749200E-01 -0.95554139E+00  0.23102114E-03  0.15715748E-02 -0.87131537E-04
-0.51749200E-01 -0.94195338E+00  0.27391072E-03  0.35022724E-03 -0.13301402E-03
-0.51749200E-01 -0.92723491E+00  0.28938723E-03 -0.14982010E-02 -0.18031764E-03
-0.51749200E-01 -0.91131184E+00  0.26441266E-03 -0.36767736E-02 -0.21944342E-03
-0.51749200E-01 -0.89410886E+00  0.19319024E-03 -0.57274200E-02 -0.23879046E-03
-0.51749200E-01 -0.87555021E+00  0.82306267E-04 -0.71437975E-02 -0.22832796E-03
-0.51749200E-01 -0.85556060E+00 -0.48533370E-04 -0.75445210E-02 -0.18379878E-03
-0.51749200E-01 -0.83406621E+00 -0.17196784E-03 -0.68279851E-02 -0.10999162E-03
-0.51749200E-01 -0.81099590E+00 -0.26279070E-03 -0.52185640E-02 -0.20332703E-04
-0.51749200E-01 -0.78628257E+00 -0.30710663E-03 -0.31664283E-02  0.67413636E-04
-0.51749200E-01 -0.75986470E+00 -0.30581238E-03 -0.11560853E-02  0.13774845E-03
-0.51749200E-01 -0.73168798E+00 -0.27112687E-03  0.46688459E-03  0.18254486E-03
-0.51749200E-01 -0.70170710E+00 -0.21928398E-03  0.15660881E-02  0.20246716E-03
-0.51749200E-01 -0.66988760E+00 -0.16404875E-03  0.21779733E-02  0.20455329E-03
-0.51749200E-01 -0.63620781E+00 -0.11378915E-03  0.24247598E-02  0.19834523E-03
-0.51749200E-01 -0.60066071E+00 -0.71838968E-04  0.24381088E-02  0.19250035E-03
-0.51749200E-01 -0.56325577E+00 -0.38377166E-04  0.23193789E-02  0.19304083E-03
-0.51749200E-01 -0.52402059E+00 -0.12230078E-04  0.21323270E-02  0.20280349E-03
-0.51749200E-01 -0.48300241E+00  0.80015176E-05  0.19111648E-02  0.22168170E-03
-0.51749200E-01 -0.44026914E+00  0.23483834E-04  0.16723006E-02  0.24703054E-03
-0.51749200E-01 -0.39591017E+00  0.35056446E-04  0.14234713E-02  0.27425804E-03
-0.51749200E-01 -0.35003658E+00  0.43326594E-04  0.11699670E-02  0.29746305E-03
-0.51749200E-01 -0.30278088E+00  0.48782882E-04  0.91783966E-03  0.31031293E-03
-0.51749200E-01 -0.25429614E+00  0.51911568E-04  0.67544231E-03  0.30702215E-03
-0.51749200E-01 -0.20475452E+00  0.53246762E-04  0.45333592E-03  0.28343603E-03
-0.51749200E-01 -0.15434522E+00  0.53384619E-04  0.26345662E-03  0.23793541E-03
-0.51749200E-01 -0.10327182E+00  0.52926962E-04  0.11754412E-03  0.17201826E-03
-0.51749200E-01 -0.51749200E-01  0.52407001E-04  0.25551674E-04  0.90313016E-04
-0.51749200E-01  0.00000000E+00  0.52189343E-04 -0.58942794E-05 -0.10997394E-14
-0.51749200E-01  0.51749200E-01  0.52407001E-04  0.25551674E-04 -0.90313016E-04
-0.51749200E-01  0.10327182E+00  0.52926962E-04  0.11754412E-03 -0.17201826E-03
-0.51749200E-01  0.15434522E+00  0.53384619E-04  0.26345662E-03 -0.23793541E-03
-0.51749200E-01  0.20475452E+00  0.53246762E-04  0.45333592E-03 -0.28343603E-03
-0.51749200E-01  0.25429614E+00  0.51911568E-04  0.67544231E-03 -0.30702215E-03
-0.51749200E-01  0.30278088E+00  0.48782882E-04  0.91783966E-03 -0.31031293E-03
-0.51749200E-01  0.35003658E+00  0.43326594E-04  0.11699670E-02 -0.29746305E-03
-0.51749200E-01  0.39591017E+00  0.35056446E-04  0.14234713E-02 -0.27425804E-03
-0.51749200E-01  0.44026914E+00  0.23483834E-04  0.16723006E-02 -0.24703054E-03
-0.51749200E-01  0.48300241E+00  0.80015176E-05  0.19111648E-02 -0.22168170E-03
-0.51749200E-01  0.52402059E+00 -0.12230078E-04  0.21323270E-02 -0.20280349E-03
-0.51749200E-01  0.56325577E+00 -0.38377166E-04  0.23193789E-02 -0.19304083E-03
-0.51749200E-01  0.60066071E+00 -0.71838968E-04  0.24381088E-02 -0.19250035E-03
-0.51749200E-01  0.63620781E+00 -0.11378915E-03  0.24247598E-02 -0.19834523E-03
-0.51749200E-01  0.66988760E+00 -0.16404875E-03  0.21779733E-02 -0.20455329E-03
-0.51749200E-01  0.70170710E+00 -0.21928398E-03  0.15660881E-02 -0.20246716E-03
-0.51749200E-01  0.73168798E+00 -0.27112687E-03  0.46688459E-03 -0.18254486E-03
-0.51749200E-01  0.75986470E+00 -0.30581238E-03 -0.11560853E-02 -0.13774845E-03
-0.51749200E-01  0.78628257E+00 -0.30710663E-03 -0.31664283E-02 -0.67413636E-04
-0.51749200E-01  0.81099590E+00 -0.26279070E-03 -0.52185640E-02  0.20332703E-04
-0.51749200E-01  0.83406621E+00 -0.17196784E-03 -0.68279851E-02  0.10999162E-03
-0.51749200E-01  0.85556060E+00 -0.48533370E-04 -0.75445210E-02  0.18379878E-03
-0.51749200E-01  0.87555021E+00  0.82306267E-04 -0.71437975E-02  0.22832796E-03
-0.51749200E-01  0.89410886E+00  0.19319024E-03 -0.57274200E-02  0.23879046E-03
-0.51749200E-01  0.91131184E+00  0.26441266E-03 -0.36767736E-02  0.21944342E-03
-0.51749200E-01  0.92723491E+00  0.28938723E-03 -0.14982010E-02  0.18031764E-03
-0.51749200E-01  0.94195338E+00  0.27391072E-03  0.35022724E-03  0.13301402E-03
-0.51749200E-01  0.95554139E+00  0.23102114E-03  0.15715748E-02  0.87131537E-04
-0.51749200E-01  0.96807128E+00  0.17472199E-03  0.20580821E-02  0.48972374E-04
-0.51749200E-01  0.97961317E+00  0.11531966E-03  0.18558386E-02  0.21414756E-04
-0.51749200E-01  0.99023454E+00  0.57367553E-04  0.11070070E-02  0.52870219E-05
-0.51749200E-01  0.10000000E+01  0.00000000E+00  0.00000000E+00  0.00000000E+00
 
 0.00000000E+00 -0.10000000E+01  0.00000000E+00  0.00000000E+00  0.00000000E+00
 0.00000000E+00 -0.99023454E+00  0.13944153E-16  0.11327447E-02 -0.33082639E-18
 0.00000000E+00 -0.97961317E+00  0.27491610E-16  0.19048603E-02 -0.12682356E-17
 0.00000000E+00 -0.96807128E+00  0.40542542E-16  0.21268608E-02 -0.27692635E-17
 0.00000000E+00 -0.95554139E+00  0.51955784E-16  0.16540105E-02 -0.62771853E-17
 0.00000000E+00 -0.94195338E+00  0.59486287E-16  0.43648553E-03 -0.10661608E-16
 0.00000000E+00 -0.92723491E+00  0.60212461E-16 -0.14215858E-02 -0.18936326E-16
 0.00000000E+00 -0.91131184E+00  0.51807657E-16 -0.36247991E-02 -0.26316252E-16
 0.00000000E+00 -0.89410886E+00  0.33155257E-16 -0.57125732E-02 -0.37877554E-16
 0.00000000E+00 -0.87555021E+00  0.64866069E-17 -0.71713759E-02 -0.47058198E-16
 0.00000000E+00 -0.85556060E+00 -0.23893786E-16 -0.76096109E-02 -0.56727525E-16
 0.00000000E+00 -0.83406621E+00 -0.51540424E-16 -0.69161870E-02 -0.63039436E-16
 0.00000000E+00 -0.81099590E+00 -0.71291499E-16 -0.53107637E-02 -0.61179905E-16
 0.00000000E+00 -0.78628257E+00 -0.80226509E-16 -0.32454944E-02 -0.59892811E-16
 0.00000000E+00 -0.75986470E+00 -0.78850385E-16 -0.12121265E-02 -0.53283917E-16
 0.00000000E+00 -0.73168798E+00 -0.70342497E-16  0.43503879E-03 -0.46642998E-16
 0.00000000E+00 -0.70170710E+00 -0.57867049E-16  0.15530591E-02 -0.37892872E-16
 0.00000000E+00 -0.66988760E+00 -0.44914933E-16  0.21756325E-02 -0.27246125E-16
 0.00000000E+00 -0.63620781E+00 -0.32612637E-16  0.24255038E-02 -0.15044495E-16
 0.00000000E+00 -0.60066071E+00 -0.22379944E-16  0.24366036E-02 -0.47120157E-17
 0.00000000E+00 -0.56325577E+00 -0.13513869E-16  0.23129332E-02  0.70055917E-17
 0.00000000E+00 -0.52402059E+00 -0.66685093E-17  0.21205281E-02  0.16428382E-16
 0.00000000E+00 -0.48300241E+00 -0.68873936E-18  0.18952981E-02  0.31250512E-16
 0.00000000E+00 -0.44026914E+00  0.38182169E-17  0.16547921E-02  0.39550295E-16
 0.00000000E+00 -0.39591017E+00  0.79338308E-17  0.14073903E-02  0.48686866E-16
 0.00000000E+00 -0.35003658E+00  0.10820585E-16  0.11585567E-02  0.57166645E-16
 0.00000000E+00 -0.30278088E+00  0.13539765E-16  0.91404976E-03  0.62484042E-16
 0.00000000E+00 -0.25429614E+00  0.15092224E-16  0.68147922E-03  0.69003055E-16
 0.00000000E+00 -0.20475452E+00  0.16666780E-16  0.47027776E-03  0.67511640E-16
 0.00000000E+00 -0.15434522E+00  0.17271557E-16  0.29100451E-03  0.66302280E-16
 0.00000000E+00 -0.10327182E+00  0.18387856E-16  0.15397001E-03  0.59452037E-16
 0.00000000E+00 -0.51749200E-01  0.17885274E-16  0.67877681E-04  0.52814710E-16
 0.00000000E+00  0.00000000E+00  0.18045589E-16  0.38499512E-04  0.39577848E-16
 0.00000000E+00  0.51749200E-01  0.16639435E-16  0.67877681E-04  0.27786499E-16
 0.00000000E+00  0.10327182E+00  0.16363393E-16  0.15397001E-03  0.15379032E-16
 0.00000000E+00  0.15434522E+00  0.14623703E-16  0.29100451E-03  0.98517572E-17
 0.00000000E+00  0.20475452E+00  0.13700039E-16  0.47027776E-03  0.30707542E-17
 0.00000000E+00  0.25429614E+00  0.11768608E-16  0.68147922E-03 -0.63315081E-18
 0.00000000E+00  0.30278088E+00  0.10103610E-16  0.91404976E-03 -0.35869620E-17
 0.00000000E+00  0.35003658E+00  0.76427433E-17  0.11585567E-02 -0.77418614E-17
 0.00000000E+00  0.39591017E+00  0.51553940E-17  0.14073903E-02 -0.37917981E-17
 0.00000000E+00  0.44026914E+00  0.20772274E-17  0.16547921E-02 -0.14771293E-17
 0.00000000E+00  0.48300241E+00 -0.11557668E-17  0.18952981E-02  0.36360298E-17
 0.00000000E+00  0.52402059E+00 -0.47515796E-17  0.21205281E-02  0.11953037E-16
 0.00000000E+00  0.56325577E+00 -0.85841383E-17  0.23129332E-02  0.17968003E-16
 0.00000000E+00  0.60066071E+00 -0.12629036E-16  0.24366036E-02  0.26396815E-16
 0.00000000E+00  0.63620781E+00 -0.16591117E-16  0.24255038E-02  0.37339639E-16
 0.00000000E+00  0.66988760E+00 -0.20014722E-16  0.21756325E-02  0.46868982E-16
 0.00000000E+00  0.70170710E+00 -0.21517078E-16  0.15530591E-02  0.58354062E-16
 0.00000000E+00  0.73168798E+00 -0.19180071E-16  0.43503879E-03  0.74236783E-16
 0.00000000E+00  0.75986470E+00 -0.11207930E-16 -0.12121265E-02  0.84786482E-16
 0.00000000E+00  0.78628257E+00  0.39673807E-17 -0.32454944E-02  0.95753585E-16
 0.00000000E+00  0.81099590E+00  0.24470314E-16 -0.53107637E-02  0.99986178E-16
 0.00000000E+00  0.83406621E+00  0.46902392E-16 -0.69161870E-02  0.96058834E-16
 0.00000000E+00  0.85556060E+00  0.65004367E-16 -0.76096109E-02  0.84206630E-16
 0.00000000E+00  0.87555021E+00  0.73713806E-16 -0.71713759E-02  0.64901435E-16
 0.00000000E+00  0.89410886E+00  0.70109531E-16 -0.57125732E-02  0.49601094E-16
 0.00000000E+00  0.91131184E+00  0.55614867E-16 -0.36247991E-02  0.32951222E-16
 0.00000000E+00  0.92723491E+00  0.34642852E-16 -0.14215858E-02  0.19786726E-16
 0.00000000E+00  0.94195338E+00  0.12986491E-16  0.43648553E-03  0.96352747E-17
 0.00000000E+00  0.95554139E+00 -0.44326671E-17  0.16540105E-02  0.34817137E-17
 0.00000000E+00  0.96807128E+00 -0.14489080E-16  0.21268608E-02  0.75243265E-18
 0.00000000E+00  0.97961317E+00 -0.16303443E-16  0.19048603E-02 -0.48977744E-18
 0.00000000E+00  0.99023454E+00 -0.10820467E-16  0.11327447E-02 -0.31629711E-18
 0.00000000E+00  0.10000000E+01  0.00000000E+00  0.00000000E+00  0.00000000E+00
 
 0.51749200E-01 -0.10000000E+01  0.00000000E+00  0.00000000E+00  0.00000000E+00
 0.51749200E-01 -0.99023454E+00 -0.57367553E-04  0.11070070E-02  0.52870219E-05
 0.51749200E-01 -0.97961317E+00 -0.11531966E-03  0.18558386E-02  0.21414756E-04
 0.51749200E-01 -0.96807128E+00 -0.17472199E-03  0.20580821E-02  0.48972374E-04
 0.51749200E-01 -0.95554139E+00 -0.23102114E-03  0.15715748E-02  0.87131537E-04
 0.51749200E-01 -0.94195338E+00 -0.27391072E-03  0.35022724E-03  0.13301402E-03
 0.51749200E-01 -0.92723491E+00 -0.28938723E-03 -0.14982010E-02  0.18031764E-03
 0.51749200E-01 -0.91131184E+00 -0.26441266E-03 -0.36767736E-02  0.21944342E-03
 0.51749200E-01 -0.89410886E+00 -0.19319024E-03 -0.57274200E-02  0.23879046E-03
 0.51749200E-01 -0.87555021E+00 -0.82306267E-04 -0.71437975E-02  0.22832796E-03
 0.51749200E-01 -0.85556060E+00  0.48533370E-04 -0.75445210E-02  0.18379878E-03
 0.51749200E-01 -0.83406621E+00  0.17196784E-03 -0.68279851E-02  0.10999162E-03
 0.51749200E-01 -0.81099590E+00  0.26279070E-03 -0.52185640E-02  0.20332703E-04
 0.51749200E-01 -0.78628257E+00  0.30710663E-03 -0.31664283E-02 -0.67413636E-04
 0.51749200E-01 -0.75986470E+00  0.30581238E-03 -0.11560853E-02 -0.13774845E-03
 0.51749200E-01 -0.73168798E+00  0.27112687E-03  0.46688459E-03 -0.18254486E-03
 0.51749200E-01 -0.70170710E+00  0.21928398E-03  0.15660881E-02 -0.20246716E-03
 0.51749200E-01 -0.66988760E+00  0.16404875E-03  0.21779733E-02 -0.20455329E-03
 0.51749200E-01 -0.63620781E+00  0.11378915E-03  0.24247598E-02 -0.19834523E-03
 0.51749200E-01 -0.60066071E+00  0.71838968E-04  0.24381088E-02 -0.19250035E-03
 0.51749200E-01 -0.56325577E+00  0.38377166E-04  0.23193789E-02 -0.19304083E-03
 0.51749200E-01 -0.52402059E+00  0.12230078E-04  0.21323270E-02 -0.20280349E-03
 0.51749200E-01 -0.48300241E+00 -0.80015176E-05  0.19111648E-02 -0.22168170E-03
 0.51749200E-01 -0.44026914E+00 -0.23483834E-04  0.16723006E-02 -0.24703054E-03
 0.51749200E-01 -0.39591017E+00 -0.35056446E-04  0.14234713E-02 -0.27425804E-03
 0.51749200E-01 -0.35003658E+00 -0.43326594E-04  0.11699670E-02 -0.29746305E-03
 0.51749200E-01 -0.30278088E+00 -0.48782882E-04  0.91783966E-03 -0.31031293E-03
 0.51749200E-01 -0.25429614E+00 -0.51911568E-04  0.67544231E-03 -0.30702215E-03
 0.51749200E-01 -0.20475452E+00 -0.53246762E-04  0.45333592E-03 -0.28343603E-03
 0.51749200E-01 -0.15434522E+00 -0.53384619E-04  0.26345662E-03 -0.23793541E-03
 0.51749200E-01 -0.10327182E+00 -0.52926962E-04  0.11754412E-03 -0.17201826E-03
 0.51749200E-01 -0.51749200E-01 -0.52407001E-04  0.25551674E-04 -0.90313016E-04
 0.51749200E-01  0.00000000E+00 -0.52189343E-04 -0.58942794E-05  0.11775092E-14
 0.51749200E-01  0.51749200E-01 -0.52407001E-04  0.25551674E-04  0.90313016E-04
 0.51749200E-01  0.10327182E+00 -0.52926962E-04  0.11754412E-03  0.17201826E-03
 0.51749200E-01  0.15434522E+00 -0.53384619E-04  0.26345662E-03  0.23793541E-03
 0.51749200E-01  0.20475452E+00 -0.53246762E-04  0.45333592E-03  0.28343603E-03
 0.51749200E-01  0.25429614E+00 -0.51911568E-04  0.67544231E-03  0.30702215E-03
 0.51749200E-01  0.30278088E+00 -0.48782882E-04  0.91783966E-03  0.31031293E-03
 0.51749200E-01  0.35003658E+00 -0.43326594E-04  0.11699670E-02  0.29746305E-03
 0.51749200E-01  0.39591017E+00 -0.35056446E-04  0.14234713E-02  0.27425804E-03
 0.51749200E-01  0.44026914E+00 -0.23483834E-04  0.16723006E-02  0.24703054E-03
 0.51749200E-01  0.48300241E+00 -0.80015176E-05  0.19111648E-02  0.22168170E-03
 0.51749200E-01  0.52402059E+00  0.12230078E-04  0.21323270E-02  0.20280349E-03
 0.51749200E-01  0.56325577E+00  0.38377166E-04  0.23193789E-02  0.19304083E-03
 0.51749200E-01  0.60066071E+00  0.71838968E-04  0.24381088E-02  0.19250035E-03
 0.51749200E-01  0.63620781E+00  0.11378915E-03  0.24247598E-02  0.19834523E-03
 0.51749200E-01  0.66988760E+00  0.16404875E-03  0.21779733E-02  0.20455329E-03
 0.51749200E-01  0.70170710E+00  0.21928398E-03  0.15660881E-02  0.20246716E-03
 0.51749200E-01  0.73168798E+00  0.27112687E-03  0.46688459E-03  0.18254486E-03
 0.51749200E-01  0.75986470E+00  0.30581238E-03 -0.11560853E-02  0.13774845E-03
 0.51749200E-01  0.78628257E+00  0.30710663E-03 -0.31664283E-02  0.67413636E-04
 0.51749200E-01  0.81099590E+00  0.26279070E-03 -0.52185640E-02 -0.20332703E-04
 0.51749200E-01  0.83406621E+00  0.17196784E-03 -0.68279851E-02 -0.10999162E-03
 0.51749200E-01  0.85556060E+00  0.48533370E-04 -0.75445210E-02 -0.18379878E-03
 0.51749200E-01  0.87555021E+00 -0.82306267E-04 -0.71437975E-02 -0.22832796E-03
 0.51749200E-01  0.89410886E+00 -0.19319024E-03 -0.57274200E-02 -0.23879046E-03
 0.51749200E-01  0.91131184E+00 -0.26441266E-03 -0.36767736E-02 -0.21944342E-03
 0.51749200E-01  0.92723491E+00 -0.28938723E-03 -0.14982010E-02 -0.18031764E-03
 0.51749200E-01  0.94195338E+00 -0.27391072E-03  0.35022724E-03 -0.13301402E-03
 0.51749200E-01  0.95554139E+00 -0.23102114E-03  0.15715748E-02 -0.87131537E-04
 0.51749200E-01  0.96807128E+00 -0.17472199E-03  0.20580821E-02 -0.48972374E-04
 0.51749200E-01  0.97961317E+00 -0.11531966E-03  0.18558386E-02 -0.21414756E-04
 0.51749200E-01  0.99023454E+00 -0.57367553E-04  0.11070070E-02 -0.52870219E-05
 0.51749200E-01  0.10000000E+01  0.00000000E+00  0.00000000E+00  0.00000000E+00
 
 0.10327182E+00 -0.10000000E+01  0.00000000E+00  0.00000000E+00  0.00000000E+00
 0.10327182E+00 -0.99023454E+00 -0.11505253E-03  0.10332696E-02  0.99512159E-05
 0.10327182E+00 -0.97961317E+00 -0.23068323E-03  0.17157597E-02  0.40184979E-04
 0.10327182E+00 -0.96807128E+00 -0.34830903E-03  0.18623129E-02  0.91594945E-04
 0.10327182E+00 -0.95554139E+00 -0.45869695E-03  0.13382015E-02  0.16223891E-03
 0.10327182E+00 -0.94195338E+00 -0.54140570E-03  0.10790151E-03  0.24627734E-03
 0.10327182E+00 -0.92723491E+00 -0.56896057E-03 -0.17108112E-02  0.33147893E-03
 0.10327182E+00 -0.91131184E+00 -0.51614922E-03 -0.38172336E-02  0.39971652E-03
 0.10327182E+00 -0.89410886E+00 -0.37237305E-03 -0.57611969E-02  0.42960687E-03
 0.10327182E+00 -0.87555021E+00 -0.15158953E-03 -0.70574840E-02  0.40338383E-03
 0.10327182E+00 -0.85556060E+00  0.10659074E-03 -0.73540125E-02  0.31466352E-03
 0.10327182E+00 -0.83406621E+00  0.34802237E-03 -0.65757670E-02  0.17417695E-03
 0.10327182E+00 -0.81099590E+00  0.52350016E-03 -0.49595351E-02  0.83458492E-05
 0.10327182E+00 -0.78628257E+00  0.60660984E-03 -0.29486066E-02 -0.14934396E-03
 0.10327182E+00 -0.75986470E+00  0.60016263E-03 -0.10059111E-02 -0.27092251E-03
 0.10327182E+00 -0.73168798E+00  0.52894525E-03  0.54815327E-03 -0.34317673E-03
 0.10327182E+00 -0.70170710E+00  0.42515406E-03  0.15955623E-02 -0.36966480E-03
 0.10327182E+00 -0.66988760E+00  0.31571581E-03  0.21799411E-02 -0.36553863E-03
 0.10327182E+00 -0.63620781E+00  0.21674829E-03  0.24213015E-02 -0.34993777E-03
 0.10327182E+00 -0.60066071E+00  0.13447033E-03  0.24442804E-02 -0.33958498E-03
 0.10327182E+00 -0.56325577E+00  0.69000339E-04  0.23423518E-02 -0.34564976E-03
 0.10327182E+00 -0.52402059E+00  0.17914249E-04  0.21725837E-02 -0.37287783E-03
 0.10327182E+00 -0.48300241E+00 -0.21563932E-04  0.19642415E-02 -0.42016118E-03
 0.10327182E+00 -0.44026914E+00 -0.51696842E-04  0.17304184E-02 -0.48134198E-03
 0.10327182E+00 -0.39591017E+00 -0.74080626E-04  0.14769861E-02 -0.54635472E-03
 0.10327182E+00 -0.35003658E+00 -0.89856727E-04  0.12087553E-02 -0.60247828E-03
 0.10327182E+00 -0.30278088E+00 -0.99955913E-04  0.93270688E-03 -0.63611591E-03
 0.10327182E+00 -0.25429614E+00 -0.10534208E-03  0.65950402E-03 -0.63483956E-03
 0.10327182E+00 -0.20475452E+00 -0.10711720E-03  0.40321842E-03 -0.58969461E-03
 0.10327182E+00 -0.15434522E+00 -0.10654486E-03  0.18008640E-03 -0.49716433E-03
 0.10327182E+00 -0.10327182E+00 -0.10492288E-03  0.63264465E-05 -0.36045350E-03
 0.10327182E+00 -0.51749200E-01 -0.10341198E-03 -0.10418012E-03 -0.18955226E-03
 0.10327182E+00  0.00000000E+00 -0.10281112E-03 -0.14211609E-03  0.23869468E-14
 0.10327182E+00  0.51749200E-01 -0.10341198E-03 -0.10418012E-03  0.18955226E-03
 0.10327182E+00  0.10327182E+00 -0.10492288E-03  0.63264465E-05  0.36045350E-03
 0.10327182E+00  0.15434522E+00 -0.10654486E-03  0.18008640E-03  0.49716433E-03
 0.10327182E+00  0.20475452E+00 -0.10711720E-03  0.40321842E-03  0.58969461E-03
 0.10327182E+00  0.25429614E+00 -0.10534208E-03  0.65950402E-03  0.63483956E-03
 0.10327182E+00  0.30278088E+00 -0.99955913E-04  0.93270688E-03  0.63611591E-03
 0.10327182E+00  0.35003658E+00 -0.89856727E-04  0.12087553E-02  0.60247828E-03
 0.10327182E+00  0.39591017E+00 -0.74080626E-04  0.14769861E-02  0.54635472E-03
 0.10327182E+00  0.44026914E+00 -0.51696842E-04  0.17304184E-02  0.48134198E-03
 0.10327182E+00  0.48300241E+00 -0.21563932E-04  0.19642415E-02  0.42016118E-03
 0.10327182E+00  0.52402059E+00  0.17914249E-04  0.21725837E-02  0.37287783E-03
 0.10327182E+00  0.56325577E+00  0.69000339E-04  0.23423518E-02  0.34564976E-03
 0.10327182E+00  0.60066071E+00  0.13447033E-03  0.24442804E-02  0.33958498E-03
 0.10327182E+00  0.63620781E+00  0.21674829E-03  0.24213015E-02  0.34993777E-03
 0.10327182E+00  0.66988760E+00  0.31571581E-03  0.21799411E-02  0.36553863E-03
 0.10327182E+00  0.70170710E+00  0.42515406E-03  0.15955623E-02  0.36966480E-03
 0.10327182E+00  0.73168798E+00  0.52894525E-03  0.54815327E-03  0.34317673E-03
 0.10327182E+00  0.75986470E+00  0.60016263E-03 -0.10059111E-02  0.27092251E-03
 0.10327182E+00  0.78628257E+00  0.60660984E-03 -0.29486066E-02  0.14934396E-03
 0.10327182E+00  0.81099590E+00  0.52350016E-03 -0.49595351E-02 -0.83458492E-05
 0.10327182E+00  0.83406621E+00  0.34802237E-03 -0.65757670E-02 -0.17417695E-03
 0.10327182E+00  0.85556060E+00  0.10659074E-03 -0.73540125E-02 -0.31466352E-03
 0.10327182E+00  0.87555021E+00 -0.15158953E-03 -0.70574840E-02 -0.40338383E-03
 0.10327182E+00  0.89410886E+00 -0.37237305E-03 -0.57611969E-02 -0.42960687E-03
 0.10327182E+00  0.91131184E+00 -0.51614922E-03 -0.38172336E-02 -0.39971652E-03
 0.10327182E+00  0.92723491E+00 -0.56896057E-03 -0.17108112E-02 -0.33147893E-03
 0.10327182E+00  0.94195338E+00 -0.54140570E-03  0.10790151E-03 -0.24627734E-03
 0.10327182E+00  0.95554139E+00 -0.45869695E-03  0.13382015E-02 -0.16223891E-03
 0.10327182E+00  0.96807128E+00 -0.34830903E-03  0.18623129E-02 -0.91594945E-04
 0.10327182E+00  0.97961317E+00 -0.23068323E-03  0.17157597E-02 -0.40184979E-04
 0.10327182E+00  0.99023454E+00 -0.11505253E-03  0.10332696E-02 -0.99512159E-05
 0.10327182E+00  0.10000000E+01  0.00000000E+00  0.00000000E+00  0.00000000E+00
 
 0.15434522E+00 -0.10000000E+01  0.00000000E+00  0.00000000E+00  0.00000000E+00
 0.15434522E+00 -0.99023454E+00 -0.17313688E-03  0.92219442E-03  0.13315455E-04
 0.15434522E+00 -0.97961317E+00 -0.34576956E-03  0.15058476E-02  0.53494154E-04
 0.15434522E+00 -0.96807128E+00 -0.51930723E-03  0.15712778E-02  0.12123180E-03
 0.15434522E+00 -0.95554139E+00 -0.67963814E-03  0.99518863E-03  0.21302782E-03
 0.15434522E+00 -0.94195338E+00 -0.79654585E-03 -0.24241548E-03  0.32006990E-03
 0.15434522E+00 -0.92723491E+00 -0.83010635E-03 -0.20098552E-02  0.42511322E-03
 0.15434522E+00 -0.91131184E+00 -0.74454148E-03 -0.40026998E-02  0.50376178E-03
 0.15434522E+00 -0.89410886E+00 -0.52625281E-03 -0.57849324E-02  0.52849103E-03
 0.15434522E+00 -0.87555021E+00 -0.19792290E-03 -0.69048606E-02  0.47821180E-03
 0.15434522E+00 -0.85556060E+00  0.18070706E-03 -0.70547329E-02  0.34830781E-03
 0.15434522E+00 -0.83406621E+00  0.52991395E-03 -0.61977445E-02  0.15727379E-03
 0.15434522E+00 -0.81099590E+00  0.77880981E-03 -0.45858958E-02 -0.56786225E-04
 0.15434522E+00 -0.78628257E+00  0.89099091E-03 -0.26482553E-02 -0.24900287E-03
 0.15434522E+00 -0.75986470E+00  0.87295455E-03 -0.81254348E-03 -0.38494462E-03
 0.15434522E+00 -0.73168798E+00  0.76254192E-03  0.63943142E-03 -0.45207647E-03
 0.15434522E+00 -0.70170710E+00  0.60726452E-03  0.16160622E-02 -0.46085584E-03
 0.15434522E+00 -0.66988760E+00  0.44600510E-03  0.21695230E-02 -0.43627367E-03
 0.15434522E+00 -0.63620781E+00  0.30146117E-03  0.24142174E-02 -0.40689449E-03
 0.15434522E+00 -0.60066071E+00  0.18192518E-03  0.24624849E-02 -0.39621816E-03
 0.15434522E+00 -0.56325577E+00  0.87050979E-04  0.23948632E-02 -0.41885793E-03
 0.15434522E+00 -0.52402059E+00  0.13063628E-04  0.22577581E-02 -0.47974819E-03
 0.15434522E+00 -0.48300241E+00 -0.44112049E-04  0.20726377E-02 -0.57515088E-03
 0.15434522E+00 -0.44026914E+00 -0.87675916E-04  0.18473595E-02 -0.69378978E-03
 0.15434522E+00 -0.39591017E+00 -0.11980089E-03  0.15848331E-02 -0.81842364E-03
 0.15434522E+00 -0.35003658E+00 -0.14200325E-03  0.12891581E-02 -0.92764447E-03
 0.15434522E+00 -0.30278088E+00 -0.15554792E-03  0.96900311E-03 -0.99861014E-03
 0.15434522E+00 -0.25429614E+00 -0.16184245E-03  0.63916985E-03 -0.10103550E-02
 0.15434522E+00 -0.20475452E+00 -0.16260801E-03  0.32006899E-03 -0.94763934E-03
 0.15434522E+00 -0.15434522E+00 -0.15990474E-03  0.35775861E-04 -0.80434641E-03
 0.15434522E+00 -0.10327182E+00 -0.15590589E-03 -0.18925869E-03 -0.58576741E-03
 0.15434522E+00 -0.51749200E-01 -0.15258362E-03 -0.33388601E-03 -0.30882232E-03
 0.15434522E+00  0.00000000E+00 -0.15130911E-03 -0.38378905E-03  0.37495464E-14
 0.15434522E+00  0.51749200E-01 -0.15258362E-03 -0.33388601E-03  0.30882232E-03
 0.15434522E+00  0.10327182E+00 -0.15590589E-03 -0.18925869E-03  0.58576741E-03
 0.15434522E+00  0.15434522E+00 -0.15990474E-03  0.35775861E-04  0.80434641E-03
 0.15434522E+00  0.20475452E+00 -0.16260801E-03  0.32006899E-03  0.94763934E-03
 0.15434522E+00  0.25429614E+00 -0.16184245E-03  0.63916985E-03  0.10103550E-02
 0.15434522E+00  0.30278088E+00 -0.15554792E-03  0.96900311E-03  0.99861014E-03
 0.15434522E+00  0.35003658E+00 -0.14200325E-03  0.12891581E-02  0.92764447E-03
 0.15434522E+00  0.39591017E+00 -0.11980089E-03  0.15848331E-02  0.81842364E-03
 0.15434522E+00  0.44026914E+00 -0.87675916E-04  0.18473595E-02  0.69378978E-03
 0.15434522E+00  0.48300241E+00 -0.44112049E-04  0.20726377E-02  0.57515088E-03
 0.15434522E+00  0.52402059E+00  0.13063628E-04  0.22577581E-02  0.47974819E-03
 0.15434522E+00  0.56325577E+00  0.87050979E-04  0.23948632E-02  0.41885793E-03
 0.15434522E+00  0.60066071E+00  0.18192518E-03  0.24624849E-02  0.39621816E-03
 0.15434522E+00  0.63620781E+00  0.30146117E-03  0.24142174E-02  0.40689449E-03
 0.15434522E+00  0.66988760E+00  0.44600510E-03  0.21695230E-02  0.43627367E-03
 0.15434522E+00  0.70170710E+00  0.60726452E-03  0.16160622E-02  0.46085584E-03
 0.15434522E+00  0.73168798E+00  0.76254192E-03  0.63943142E-03  0.45207647E-03
 0.15434522E+00  0.75986470E+00  0.87295455E-03 -0.81254348E-03  0.38494462E-03
 0.15434522E+00  0.78628257E+00  0.89099091E-03 -0.26482553E-02  0.24900287E-03
 0.15434522E+00  0.81099590E+00  0.77880981E-03 -0.45858958E-02  0.56786225E-04
 0.15434522E+00  0.83406621E+00  0.52991395E-03 -0.61977445E-02 -0.15727379E-03
 0.15434522E+00  0.85556060E+00  0.18070706E-03 -0.70547329E-02 -0.34830781E-03
 0.15434522E+00  0.87555021E+00 -0.19792290E-03 -0.69048606E-02 -0.47821180E-03
 0.15434522E+00  0.89410886E+00 -0.52625281E-03 -0.57849324E-02 -0.52849103E-03
 0.15434522E+00  0.91131184E+00 -0.74454148E-03 -0.40026998E-02 -0.50376178E-03
 0.15434522E+00  0.92723491E+00 -0.83010635E-03 -0.20098552E-02 -0.42511322E-03
 0.15434522E+00  0.94195338E+00 -0.79654585E-03 -0.24241548E-03 -0.32006990E-03
 0.15434522E+00  0.95554139E+00 -0.67963814E-03  0.99518863E-03 -0.21302782E-03
 0.15434522E+00  0.96807128E+00 -0.51930723E-03  0.15712778E-02 -0.12123180E-03
 0.15434522E+00  0.97961317E+00 -0.34576956E-03  0.15058476E-02 -0.53494154E-04
 0.15434522E+00  0.99023454E+00 -0.17313688E-03  0.92219442E-03 -0.13315455E-04
 0.15434522E+00  0.10000000E+01  0.00000000E+00  0.00000000E+00  0.00000000E+00
 
 0.20475452E+00 -0.10000000E+01  0.00000000E+00  0.00000000E+00  0.00000000E+00
 0.20475452E+00 -0.99023454E+00 -0.23131794E-03  0.79148617E-03  0.14663668E-04
 0.20475452E+00 -0.97961317E+00 -0.45968658E-03  0.12609260E-02  0.58444911E-04
 0.20475452E+00 -0.96807128E+00 -0.68583386E-03  0.12362127E-02  0.13123752E-03
 0.20475452E+00 -0.95554139E+00 -0.89059001E-03  0.60797743E-03  0.22757744E-03
 0.20475452E+00 -0.94195338E+00 -0.10345296E-02 -0.62623817E-03  0.33596557E-03
 0.20475452E+00 -0.92723491E+00 -0.10666922E-02 -0.23207341E-02  0.43581750E-03
 0.20475452E+00 -0.91131184E+00 -0.94284675E-03 -0.41705691E-02  0.50001225E-03
 0.20475452E+00 -0.89410886E+00 -0.64864246E-03 -0.57608847E-02  0.50022804E-03
 0.20475452E+00 -0.87555021E+00 -0.21701366E-03 -0.66828479E-02  0.41816678E-03
 0.20475452E+00 -0.85556060E+00  0.27220750E-03 -0.66812285E-02  0.25596112E-03
 0.20475452E+00 -0.83406621E+00  0.71561323E-03 -0.57604153E-02  0.41580212E-04
 0.20475452E+00 -0.81099590E+00  0.10238236E-02 -0.41832020E-02 -0.17799788E-03
 0.20475452E+00 -0.78628257E+00  0.11536795E-02 -0.23540724E-02 -0.35335126E-03
 0.20475452E+00 -0.75986470E+00  0.11173935E-02 -0.65382056E-03 -0.45226518E-03
 0.20475452E+00 -0.73168798E+00  0.96611610E-03  0.68246227E-03 -0.47066700E-03
 0.20475452E+00 -0.70170710E+00  0.76149453E-03  0.15916687E-02 -0.43087185E-03
 0.20475452E+00 -0.66988760E+00  0.55259850E-03  0.21313993E-02 -0.36941849E-03
 0.20475452E+00 -0.63620781E+00  0.36713108E-03  0.24047935E-02 -0.32355164E-03
 0.20475452E+00 -0.60066071E+00  0.21445320E-03  0.25061934E-02 -0.32155621E-03
 0.20475452E+00 -0.56325577E+00  0.93321482E-04  0.24986934E-02 -0.37919954E-03
 0.20475452E+00 -0.52402059E+00 -0.14263430E-05  0.24148335E-02 -0.49945468E-03
 0.20475452E+00 -0.48300241E+00 -0.74984956E-04  0.22660179E-02 -0.67394592E-03
 0.20475452E+00 -0.44026914E+00 -0.13122015E-03  0.20532212E-02 -0.88417904E-03
 0.20475452E+00 -0.39591017E+00 -0.17259143E-03  0.17753235E-02 -0.11032728E-02
 0.20475452E+00 -0.35003658E+00 -0.20072812E-03  0.14354309E-02 -0.12981557E-02
 0.20475452E+00 -0.30278088E+00 -0.21703542E-03  0.10447242E-02 -0.14333416E-02
 0.20475452E+00 -0.25429614E+00 -0.22327146E-03  0.62432565E-03 -0.14758900E-02
 0.20475452E+00 -0.20475452E+00 -0.22180512E-03  0.20455304E-03 -0.14014350E-02
 0.20475452E+00 -0.15434522E+00 -0.21563836E-03 -0.17803731E-03 -0.11997581E-02
 0.20475452E+00 -0.10327182E+00 -0.20804653E-03 -0.48569873E-03 -0.87869464E-03
 0.20475452E+00 -0.51749200E-01 -0.20205699E-03 -0.68542024E-03 -0.46476273E-03
 0.20475452E+00  0.00000000E+00 -0.19980025E-03 -0.75466703E-03  0.54283856E-14
 0.20475452E+00  0.51749200E-01 -0.20205699E-03 -0.68542024E-03  0.46476273E-03
 0.20475452E+00  0.10327182E+00 -0.20804653E-03 -0.48569873E-03  0.87869464E-03
 0.20475452E+00  0.15434522E+00 -0.21563836E-03 -0.17803731E-03  0.11997581E-02
 0.20475452E+00  0.20475452E+00 -0.22180512E-03  0.20455304E-03  0.14014350E-02
 0.20475452E+00  0.25429614E+00 -0.22327146E-03  0.62432565E-03  0.14758900E-02
 0.20475452E+00  0.30278088E+00 -0.21703542E-03  0.10447242E-02  0.14333416E-02
 0.20475452E+00  0.35003658E+00 -0.20072812E-03  0.14354309E-02  0.12981557E-02
 0.20475452E+00  0.39591017E+00 -0.17259143E-03  0.17753235E-02  0.11032728E-02
 0.20475452E+00  0.44026914E+00 -0.13122015E-03  0.20532212E-02  0.88417904E-03
 0.20475452E+00  0.48300241E+00 -0.74984956E-04  0.22660179E-02  0.67394592E-03
 0.20475452E+00  0.52402059E+00 -0.14263430E-05  0.24148335E-02  0.49945468E-03
 0.20475452E+00  0.56325577E+00  0.93321482E-04  0.24986934E-02  0.37919954E-03
 0.20475452E+00  0.60066071E+00  0.21445320E-03  0.25061934E-02  0.32155621E-03
 0.20475452E+00  0.63620781E+00  0.36713108E-03  0.24047935E-02  0.32355164E-03
 0.20475452E+00  0.66988760E+00  0.55259850E-03  0.21313993E-02  0.36941849E-03
 0.20475452E+00  0.70170710E+00  0.76149453E-03  0.15916687E-02  0.43087185E-03
 0.20475452E+00  0.73168798E+00  0.96611610E-03  0.68246227E-03  0.47066700E-03
 0.20475452E+00  0.75986470E+00  0.11173935E-02 -0.65382056E-03  0.45226518E-03
 0.20475452E+00  0.78628257E+00  0.11536795E-02 -0.23540724E-02  0.35335126E-03
 0.20475452E+00  0.81099590E+00  0.10238236E-02 -0.41832020E-02  0.17799788E-03
 0.20475452E+00  0.83406621E+00  0.71561323E-03 -0.57604153E-02 -0.41580212E-04
 0.20475452E+00  0.85556060E+00  0.27220750E-03 -0.66812285E-02 -0.25596112E-03
 0.20475452E+00  0.87555021E+00 -0.21701366E-03 -0.66828479E-02 -0.41816678E-03
 0.20475452E+00  0.89410886E+00 -0.64864246E-03 -0.57608847E-02 -0.50022804E-03
 0.20475452E+00  0.91131184E+00 -0.94284675E-03 -0.41705691E-02 -0.50001225E-03
 0.20475452E+00  0.92723491E+00 -0.10666922E-02 -0.23207341E-02 -0.43581750E-03
 0.20475452E+00  0.94195338E+00 -0.10345296E-02 -0.62623817E-03 -0.33596557E-03
 0.20475452E+00  0.95554139E+00 -0.89059001E-03  0.60797743E-03 -0.22757744E-03
 0.20475452E+00  0.96807128E+00 -0.68583386E-03  0.12362127E-02 -0.13123752E-03
 0.20475452E+00  0.97961317E+00 -0.45968658E-03  0.12609260E-02 -0.58444911E-04
 0.20475452E+00  0.99023454E+00 -0.23131794E-03  0.79148617E-03 -0.14663668E-04
 0.20475452E+00  0.10000000E+01  0.00000000E+00  0.00000000E+00  0.00000000E+00
 
 0.25429614E+00 -0.10000000E+01  0.00000000E+00  0.00000000E+00  0.00000000E+00
 0.25429614E+00 -0.99023454E+00 -0.28888064E-03  0.66507121E-03  0.13339991E-04
 0.25429614E+00 -0.97961317E+00 -0.57098151E-03  0.10273457E-02  0.52466217E-04
 0.25429614E+00 -0.96807128E+00 -0.84573145E-03  0.92397876E-03  0.11590160E-03
 0.25429614E+00 -0.95554139E+00 -0.10888535E-02  0.25995375E-03  0.19603001E-03
 0.25429614E+00 -0.94195338E+00 -0.12524829E-02 -0.95135789E-03  0.27941195E-03
 0.25429614E+00 -0.92723491E+00 -0.12762606E-02 -0.25545710E-02  0.34462382E-03
 0.25429614E+00 -0.91131184E+00 -0.11097651E-02 -0.42507843E-02  0.36651501E-03
 0.25429614E+00 -0.89410886E+00 -0.74008915E-03 -0.56532867E-02  0.32259662E-03
 0.25429614E+00 -0.87555021E+00 -0.21160927E-03 -0.64005606E-02  0.20447723E-03
 0.25429614E+00 -0.85556060E+00  0.37638405E-03 -0.62888231E-02  0.26261431E-04
 0.25429614E+00 -0.83406621E+00  0.89935994E-03 -0.53558325E-02 -0.17372332E-03
 0.25429614E+00 -0.81099590E+00  0.12531093E-02 -0.38625466E-02 -0.34420806E-03
 0.25429614E+00 -0.78628257E+00  0.13910044E-02 -0.21760534E-02 -0.44019989E-03
 0.25429614E+00 -0.75986470E+00  0.13326071E-02 -0.62218049E-03 -0.44215203E-03
 0.25429614E+00 -0.73168798E+00  0.11419675E-02  0.61151455E-03 -0.36311167E-03
 0.25429614E+00 -0.70170710E+00  0.89303529E-03  0.14850847E-02 -0.24216082E-03
 0.25429614E+00 -0.66988760E+00  0.64286107E-03  0.20534005E-02 -0.12850976E-03
 0.25429614E+00 -0.63620781E+00  0.42241362E-03  0.24006169E-02 -0.66724312E-04
 0.25429614E+00 -0.60066071E+00  0.24115391E-03  0.25974610E-02 -0.87572951E-04
 0.25429614E+00 -0.56325577E+00  0.96638656E-04  0.26860734E-02 -0.20575135E-03
 0.25429614E+00 -0.52402059E+00 -0.17575698E-04  0.26828982E-02 -0.42039903E-03
 0.25429614E+00 -0.48300241E+00 -0.10750407E-03  0.25875068E-02 -0.71671101E-03
 0.25429614E+00 -0.44026914E+00 -0.17731019E-03  0.23923046E-02 -0.10667271E-02
 0.25429614E+00 -0.39591017E+00 -0.22936206E-03  0.20906742E-02 -0.14307016E-02
 0.25429614E+00 -0.35003658E+00 -0.26504611E-03  0.16839869E-02 -0.17594300E-02
 0.25429614E+00 -0.30278088E+00 -0.28560591E-03  0.11865907E-02 -0.19992297E-02
 0.25429614E+00 -0.25429614E+00 -0.29293640E-03  0.62853881E-03 -0.20992446E-02
 0.25429614E+00 -0.20475452E+00 -0.28995777E-03  0.54825752E-04 -0.20208157E-02
 0.25429614E+00 -0.15434522E+00 -0.28064123E-03 -0.47893811E-03 -0.17466179E-02
 0.25429614E+00 -0.10327182E+00 -0.26949104E-03 -0.91427970E-03 -0.12873726E-02
 0.25429614E+00 -0.51749200E-01 -0.26075905E-03 -0.11994237E-02 -0.68341856E-03
 0.25429614E+00  0.00000000E+00 -0.25747681E-03 -0.12987151E-02  0.77059421E-14
 0.25429614E+00  0.51749200E-01 -0.26075905E-03 -0.11994237E-02  0.68341856E-03
 0.25429614E+00  0.10327182E+00 -0.26949104E-03 -0.91427970E-03  0.12873726E-02
 0.25429614E+00  0.15434522E+00 -0.28064123E-03 -0.47893811E-03  0.17466179E-02
 0.25429614E+00  0.20475452E+00 -0.28995777E-03  0.54825752E-04  0.20208157E-02
 0.25429614E+00  0.25429614E+00 -0.29293640E-03  0.62853881E-03  0.20992446E-02
 0.25429614E+00  0.30278088E+00 -0.28560591E-03  0.11865907E-02  0.19992297E-02
 0.25429614E+00  0.35003658E+00 -0.26504611E-03  0.16839869E-02  0.17594300E-02
 0.25429614E+00  0.39591017E+00 -0.22936206E-03  0.20906742E-02  0.14307016E-02
 0.25429614E+00  0.44026914E+00 -0.17731019E-03  0.23923046E-02  0.10667271E-02
 0.25429614E+00  0.48300241E+00 -0.10750407E-03  0.25875068E-02  0.71671101E-03
 0.25429614E+00  0.52402059E+00 -0.17575698E-04  0.26828982E-02  0.42039903E-03
 0.25429614E+00  0.56325577E+00  0.96638656E-04  0.26860734E-02  0.20575135E-03
 0.25429614E+00  0.60066071E+00  0.24115391E-03  0.25974610E-02  0.87572951E-04
 0.25429614E+00  0.63620781E+00  0.42241362E-03  0.24006169E-02  0.66724312E-04
 0.25429614E+00  0.66988760E+00  0.64286107E-03  0.20534005E-02  0.12850976E-03
 0.25429614E+00  0.70170710E+00  0.89303529E-03  0.14850847E-02  0.24216082E-03
 0.25429614E+00  0.73168798E+00  0.11419675E-02  0.61151455E-03  0.36311167E-03
 0.25429614E+00  0.75986470E+00  0.13326071E-02 -0.62218049E-03  0.44215203E-03
 0.25429614E+00  0.78628257E+00  0.13910044E-02 -0.21760534E-02  0.44019989E-03
 0.25429614E+00  0.81099590E+00  0.12531093E-02 -0.38625466E-02  0.34420806E-03
 0.25429614E+00  0.83406621E+00  0.89935994E-03 -0.53558325E-02  0.17372332E-03
 0.25429614E+00  0.85556060E+00  0.37638405E-03 -0.62888231E-02 -0.26261431E-04
 0.25429614E+00  0.87555021E+00 -0.21160927E-03 -0.64005606E-02 -0.20447723E-03
 0.25429614E+00  0.89410886E+00 -0.74008915E-03 -0.56532867E-02 -0.32259662E-03
 0.25429614E+00  0.91131184E+00 -0.11097651E-02 -0.42507843E-02 -0.36651501E-03
 0.25429614E+00  0.92723491E+00 -0.12762606E-02 -0.25545710E-02 -0.34462382E-03
 0.25429614E+00  0.94195338E+00 -0.12524829E-02 -0.95135789E-03 -0.27941195E-03
 0.25429614E+00  0.95554139E+00 -0.10888535E-02  0.25995375E-03 -0.19603001E-03
 0.25429614E+00  0.96807128E+00 -0.84573145E-03  0.92397876E-03 -0.11590160E-03
 0.25429614E+00  0.97961317E+00 -0.57098151E-03  0.10273457E-02 -0.52466217E-04
 0.25429614E+00  0.99023454E+00 -0.28888064E-03  0.66507121E-03 -0.13339991E-04
 0.25429614E+00  0.10000000E+01  0.00000000E+00  0.00000000E+00  0.00000000E+00
 
 0.30278088E+00 -0.10000000E+01  0.00000000E+00  0.00000000E+00  0.00000000E+00
 0.30278088E+00 -0.99023454E+00 -0.34479549E-03  0.57052488E-03  0.89526001E-05
 0.30278088E+00 -0.97961317E+00 -0.67786307E-03  0.85773908E-03  0.34101007E-04
 0.30278088E+00 -0.96807128E+00 -0.99695225E-03  0.70906965E-03  0.72172928E-04
 0.30278088E+00 -0.95554139E+00 -0.12728606E-02  0.41878986E-04  0.11347773E-03
 0.30278088E+00 -0.94195338E+00 -0.14502175E-02 -0.11202990E-02  0.14379447E-03
 0.30278088E+00 -0.92723491E+00 -0.14608976E-02 -0.26211620E-02  0.14391552E-03
 0.30278088E+00 -0.91131184E+00 -0.12502680E-02 -0.41772052E-02  0.95955477E-04
 0.30278088E+00 -0.89410886E+00 -0.80844807E-03 -0.54357403E-02 -0.96710918E-05
 0.30278088E+00 -0.87555021E+00 -0.19158582E-03 -0.60806735E-02 -0.16430321E-03
 0.30278088E+00 -0.85556060E+00  0.48306540E-03 -0.59480247E-02 -0.33720256E-03
 0.30278088E+00 -0.83406621E+00  0.10729361E-02 -0.50897574E-02 -0.47987656E-03
 0.30278088E+00 -0.81099590E+00  0.14625639E-02 -0.37447382E-02 -0.54257989E-03
 0.30278088E+00 -0.78628257E+00  0.16044230E-02 -0.22288671E-02 -0.49457912E-03
 0.30278088E+00 -0.75986470E+00  0.15259758E-02 -0.81027715E-03 -0.33954696E-03
 0.30278088E+00 -0.73168798E+00  0.13027310E-02  0.36346683E-03 -0.11568042E-03
 0.30278088E+00 -0.70170710E+00  0.10184467E-02  0.12627142E-02  0.11717940E-03
 0.30278088E+00 -0.66988760E+00  0.73575155E-03  0.19270747E-02  0.29667378E-03
 0.30278088E+00 -0.63620781E+00  0.48728252E-03  0.24128816E-02  0.37225139E-03
 0.30278088E+00 -0.60066071E+00  0.28191013E-03  0.27624888E-02  0.31220535E-03
 0.30278088E+00 -0.56325577E+00  0.11593737E-03  0.29949302E-02  0.10387236E-03
 0.30278088E+00 -0.52402059E+00 -0.18109761E-04  0.31091960E-02 -0.24755136E-03
 0.30278088E+00 -0.48300241E+00 -0.12672951E-03  0.30912668E-02 -0.72005204E-03
 0.30278088E+00 -0.44026914E+00 -0.21404538E-03  0.29225008E-02 -0.12741650E-02
 0.30278088E+00 -0.39591017E+00 -0.28199875E-03  0.25880537E-02 -0.18531146E-02
 0.30278088E+00 -0.35003658E+00 -0.33137550E-03  0.20855753E-02 -0.23848424E-02
 0.30278088E+00 -0.30278088E+00 -0.36285897E-03  0.14325617E-02 -0.27884958E-02
 0.30278088E+00 -0.25429614E+00 -0.37803897E-03  0.67100839E-03 -0.29852840E-02
 0.30278088E+00 -0.20475452E+00 -0.37992138E-03 -0.13287364E-03 -0.29132188E-02
 0.30278088E+00 -0.15434522E+00 -0.37298883E-03 -0.89476876E-03 -0.25422568E-02
 0.30278088E+00 -0.10327182E+00 -0.36256458E-03 -0.15241575E-02 -0.18859433E-02
 0.30278088E+00 -0.51749200E-01 -0.35380000E-03 -0.19397491E-02 -0.10049254E-02
 0.30278088E+00  0.00000000E+00 -0.35041952E-03 -0.20850328E-02  0.11167695E-13
 0.30278088E+00  0.51749200E-01 -0.35380000E-03 -0.19397491E-02  0.10049254E-02
 0.30278088E+00  0.10327182E+00 -0.36256458E-03 -0.15241575E-02  0.18859433E-02
 0.30278088E+00  0.15434522E+00 -0.37298883E-03 -0.89476876E-03  0.25422568E-02
 0.30278088E+00  0.20475452E+00 -0.37992138E-03 -0.13287364E-03  0.29132188E-02
 0.30278088E+00  0.25429614E+00 -0.37803897E-03  0.67100839E-03  0.29852840E-02
 0.30278088E+00  0.30278088E+00 -0.36285897E-03  0.14325617E-02  0.27884958E-02
 0.30278088E+00  0.35003658E+00 -0.33137550E-03  0.20855753E-02  0.23848424E-02
 0.30278088E+00  0.39591017E+00 -0.28199875E-03  0.25880537E-02  0.18531145E-02
 0.30278088E+00  0.44026914E+00 -0.21404538E-03  0.29225008E-02  0.12741650E-02
 0.30278088E+00  0.48300241E+00 -0.12672951E-03  0.30912668E-02  0.72005204E-03
 0.30278088E+00  0.52402059E+00 -0.18109761E-04  0.31091960E-02  0.24755136E-03
 0.30278088E+00  0.56325577E+00  0.11593737E-03  0.29949302E-02 -0.10387236E-03
 0.30278088E+00  0.60066071E+00  0.28191013E-03  0.27624888E-02 -0.31220535E-03
 0.30278088E+00  0.63620781E+00  0.48728252E-03  0.24128816E-02 -0.37225139E-03
 0.30278088E+00  0.66988760E+00  0.73575155E-03  0.19270747E-02 -0.29667378E-03
 0.30278088E+00  0.70170710E+00  0.10184467E-02  0.12627142E-02 -0.11717940E-03
 0.30278088E+00  0.73168798E+00  0.13027310E-02  0.36346683E-03  0.11568042E-03
 0.30278088E+00  0.75986470E+00  0.15259758E-02 -0.81027715E-03  0.33954696E-03
 0.30278088E+00  0.78628257E+00  0.16044230E-02 -0.22288671E-02  0.49457912E-03
 0.30278088E+00  0.81099590E+00  0.14625639E-02 -0.37447382E-02  0.54257989E-03
 0.30278088E+00  0.83406621E+00  0.10729361E-02 -0.50897574E-02  0.47987656E-03
 0.30278088E+00  0.85556060E+00  0.48306540E-03 -0.59480247E-02  0.33720256E-03
 0.30278088E+00  0.87555021E+00 -0.19158582E-03 -0.60806735E-02  0.16430321E-03
 0.30278088E+00  0.89410886E+00 -0.80844807E-03 -0.54357403E-02  0.96710919E-05
 0.30278088E+00  0.91131184E+00 -0.12502680E-02 -0.41772052E-02 -0.95955477E-04
 0.30278088E+00  0.92723491E+00 -0.14608976E-02 -0.26211620E-02 -0.14391552E-03
 0.30278088E+00  0.94195338E+00 -0.14502175E-02 -0.11202990E-02 -0.14379447E-03
 0.30278088E+00  0.95554139E+00 -0.12728606E-02  0.41878986E-04 -0.11347773E-03
 0.30278088E+00  0.96807128E+00 -0.99695225E-03  0.70906965E-03 -0.72172928E-04
 0.30278088E+00  0.97961317E+00 -0.67786307E-03  0.85773908E-03 -0.34101007E-04
 0.30278088E+00  0.99023454E+00 -0.34479549E-03  0.57052488E-03 -0.89526001E-05
 0.30278088E+00  0.10000000E+01  0.00000000E+00  0.00000000E+00  0.00000000E+00
 
 0.35003658E+00 -0.10000000E+01  0.00000000E+00  0.00000000E+00  0.00000000E+00
 0.35003658E+00 -0.99023454E+00 -0.39784458E-03  0.53466596E-03  0.15827993E-05
 0.35003658E+00 -0.97961317E+00 -0.77843829E-03  0.80256529E-03  0.37961035E-05
 0.35003658E+00 -0.96807128E+00 -0.11378685E-02  0.66172713E-03  0.13401011E-05
 0.35003658E+00 -0.95554139E+00 -0.14424910E-02  0.37684566E-04 -0.17353663E-04
 0.35003658E+00 -0.94195338E+00 -0.16304518E-02 -0.10450412E-02 -0.66052036E-04
 0.35003658E+00 -0.92723491E+00 -0.16272287E-02 -0.24416829E-02 -0.15882842E-03
 0.35003658E+00 -0.91131184E+00 -0.13752368E-02 -0.38953485E-02 -0.30142076E-03
 0.35003658E+00 -0.89410886E+00 -0.86806805E-03 -0.50913181E-02 -0.48424410E-03
 0.35003658E+00 -0.87555021E+00 -0.17266956E-03 -0.57504315E-02 -0.67551624E-03
 0.35003658E+00 -0.85556060E+00  0.57825279E-03 -0.57269870E-02 -0.82428717E-03
 0.35003658E+00 -0.83406621E+00  0.12274430E-02 -0.50582827E-02 -0.87266514E-03
 0.35003658E+00 -0.81099590E+00  0.16510667E-02 -0.39352803E-02 -0.77786032E-03
 0.35003658E+00 -0.78628257E+00  0.18018291E-02 -0.26095637E-02 -0.53171257E-03
 0.35003658E+00 -0.75986470E+00  0.17140144E-02 -0.12946349E-02 -0.16939642E-03
 0.35003658E+00 -0.73168798E+00  0.14719230E-02 -0.11309838E-03  0.23996552E-03
 0.35003658E+00 -0.70170710E+00  0.11661130E-02  0.89706735E-03  0.61315938E-03
 0.35003658E+00 -0.66988760E+00  0.86250981E-03  0.17452063E-02  0.87419826E-03
 0.35003658E+00 -0.63620781E+00  0.59426287E-03  0.24512806E-02  0.96646885E-03
 0.35003658E+00 -0.60066071E+00  0.36940005E-03  0.30259941E-02  0.85644057E-03
 0.35003658E+00 -0.56325577E+00  0.18315109E-03  0.34643489E-02  0.53157560E-03
 0.35003658E+00 -0.52402059E+00  0.27236477E-04  0.37466792E-02 -0.76753532E-06
 0.35003658E+00 -0.48300241E+00 -0.10523910E-03  0.38425092E-02 -0.71247347E-03
 0.35003658E+00 -0.44026914E+00 -0.21840707E-03  0.37175370E-02 -0.15510958E-02
 0.35003658E+00 -0.39591017E+00 -0.31385012E-03  0.33433166E-02 -0.24374865E-02
 0.35003658E+00 -0.35003658E+00 -0.39167012E-03  0.27093518E-02 -0.32669323E-02
 0.35003658E+00 -0.30278088E+00 -0.45158069E-03  0.18348668E-02 -0.39176817E-02
 0.35003658E+00 -0.25429614E+00 -0.49399195E-03  0.77721472E-03 -0.42672941E-02
 0.35003658E+00 -0.20475452E+00 -0.52060791E-03 -0.36697301E-03 -0.42159869E-02
 0.35003658E+00 -0.15434522E+00 -0.53460480E-03 -0.14702137E-02 -0.37116726E-02
 0.35003658E+00 -0.10327182E+00 -0.54011188E-03 -0.23924656E-02 -0.27699307E-02
 0.35003658E+00 -0.51749200E-01 -0.54132295E-03 -0.30060457E-02 -0.14810909E-02
 0.35003658E+00  0.00000000E+00 -0.54133923E-03 -0.32213299E-02  0.16883821E-13
 0.35003658E+00  0.51749200E-01 -0.54132295E-03 -0.30060457E-02  0.14810909E-02
 0.35003658E+00  0.10327182E+00 -0.54011188E-03 -0.23924656E-02  0.27699307E-02
 0.35003658E+00  0.15434522E+00 -0.53460480E-03 -0.14702137E-02  0.37116726E-02
 0.35003658E+00  0.20475452E+00 -0.52060791E-03 -0.36697301E-03  0.42159869E-02
 0.35003658E+00  0.25429614E+00 -0.49399195E-03  0.77721472E-03  0.42672941E-02
 0.35003658E+00  0.30278088E+00 -0.45158069E-03  0.18348668E-02  0.39176817E-02
 0.35003658E+00  0.35003658E+00 -0.39167012E-03  0.27093518E-02  0.32669323E-02
 0.35003658E+00  0.39591017E+00 -0.31385012E-03  0.33433166E-02  0.24374865E-02
 0.35003658E+00  0.44026914E+00 -0.21840707E-03  0.37175370E-02  0.15510958E-02
 0.35003658E+00  0.48300241E+00 -0.10523910E-03  0.38425092E-02  0.71247347E-03
 0.35003658E+00  0.52402059E+00  0.27236477E-04  0.37466792E-02  0.76753527E-06
 0.35003658E+00  0.56325577E+00  0.18315109E-03  0.34643489E-02 -0.53157560E-03
 0.35003658E+00  0.60066071E+00  0.36940005E-03  0.30259941E-02 -0.85644057E-03
 0.35003658E+00  0.63620781E+00  0.59426287E-03  0.24512806E-02 -0.96646885E-03
 0.35003658E+00  0.66988760E+00  0.86250981E-03  0.17452063E-02 -0.87419826E-03
 0.35003658E+00  0.70170710E+00  0.11661130E-02  0.89706735E-03 -0.61315938E-03
 0.35003658E+00  0.73168798E+00  0.14719230E-02 -0.11309838E-03 -0.23996552E-03
 0.35003658E+00  0.75986470E+00  0.17140144E-02 -0.12946349E-02  0.16939642E-03
 0.35003658E+00  0.78628257E+00  0.18018291E-02 -0.26095637E-02  0.53171257E-03
 0.35003658E+00  0.81099590E+00  0.16510667E-02 -0.39352803E-02  0.77786032E-03
 0.35003658E+00  0.83406621E+00  0.12274430E-02 -0.50582827E-02  0.87266514E-03
 0.35003658E+00  0.85556060E+00  0.57825279E-03 -0.57269870E-02  0.82428717E-03
 0.35003658E+00  0.87555021E+00 -0.17266956E-03 -0.57504315E-02  0.67551624E-03
 0.35003658E+00  0.89410886E+00 -0.86806805E-03 -0.50913181E-02  0.48424410E-03
 0.35003658E+00  0.91131184E+00 -0.13752368E-02 -0.38953485E-02  0.30142076E-03
 0.35003658E+00  0.92723491E+00 -0.16272287E-02 -0.24416829E-02  0.15882842E-03
 0.35003658E+00  0.94195338E+00 -0.16304518E-02 -0.10450412E-02  0.66052036E-04
 0.35003658E+00  0.95554139E+00 -0.14424910E-02  0.37684566E-04  0.17353663E-04
 0.35003658E+00  0.96807128E+00 -0.11378685E-02  0.66172713E-03 -0.13401011E-05
 0.35003658E+00  0.97961317E+00 -0.77843829E-03  0.80256529E-03 -0.37961035E-05
 0.35003658E+00  0.99023454E+00 -0.39784458E-03  0.53466596E-03 -0.15827993E-05
 0.35003658E+00  0.10000000E+01  0.00000000E+00  0.00000000E+00  0.00000000E+00
 
 0.39591017E+00 -0.10000000E+01  0.00000000E+00  0.00000000E+00  0.00000000E+00
 0.39591017E+00 -0.99023454E+00 -0.44672502E-03  0.57797073E-03 -0.80084359E-05
 0.39591017E+00 -0.97961317E+00 -0.87086160E-03  0.89980143E-03 -0.35348083E-04
 0.39591017E+00 -0.96807128E+00 -0.12673566E-02  0.83424780E-03 -0.89440355E-04
 0.39591017E+00 -0.95554139E+00 -0.15989419E-02  0.30936568E-03 -0.18376507E-03
 0.39591017E+00 -0.94195338E+00 -0.17983076E-02 -0.66085902E-03 -0.33093177E-03
 0.39591017E+00 -0.92723491E+00 -0.17854234E-02 -0.19580291E-02 -0.53813341E-03
 0.39591017E+00 -0.91131184E+00 -0.14999557E-02 -0.33640099E-02 -0.79583502E-03
 0.39591017E+00 -0.89410886E+00 -0.93790804E-03 -0.46041858E-02 -0.10712788E-02
 0.39591017E+00 -0.87555021E+00 -0.17448259E-03 -0.54229506E-02 -0.13056349E-02
 0.39591017E+00 -0.85556060E+00  0.64571666E-03 -0.56647153E-02 -0.14253854E-02
 0.39591017E+00 -0.83406621E+00  0.13541056E-02 -0.53174390E-02 -0.13633771E-02
 0.39591017E+00 -0.81099590E+00  0.18202014E-02 -0.44958988E-02 -0.10863919E-02
 0.39591017E+00 -0.78628257E+00  0.19961740E-02 -0.33758644E-02 -0.61261611E-03
 0.39591017E+00 -0.75986470E+00  0.19201790E-02 -0.21234861E-02 -0.12098629E-04
 0.39591017E+00 -0.73168798E+00  0.16814703E-02 -0.85557516E-03  0.61305054E-03
 0.39591017E+00 -0.70170710E+00  0.13741444E-02  0.36091183E-03  0.11550268E-02
 0.39591017E+00 -0.66988760E+00  0.10655612E-02  0.14904367E-02  0.15226080E-02
 0.39591017E+00 -0.63620781E+00  0.78884477E-03  0.25097701E-02  0.16499488E-02
 0.39591017E+00 -0.60066071E+00  0.55134447E-03  0.33962926E-02  0.14966743E-02
 0.39591017E+00 -0.56325577E+00  0.34739542E-03  0.41204893E-02  0.10441926E-02
 0.39591017E+00 -0.52402059E+00  0.16767740E-03  0.46416884E-02  0.29618039E-03
 0.39591017E+00 -0.48300241E+00  0.41306035E-05  0.49074350E-02 -0.71673641E-03
 0.39591017E+00 -0.44026914E+00 -0.14853562E-03  0.48593826E-02 -0.19284846E-02
 0.39591017E+00 -0.39591017E+00 -0.29274220E-03  0.44458982E-02 -0.32310706E-02
 0.39591017E+00 -0.35003658E+00 -0.42866741E-03  0.36401869E-02 -0.44741916E-02
 0.39591017E+00 -0.30278088E+00 -0.55483814E-03  0.24596147E-02 -0.54766902E-02
 0.39591017E+00 -0.25429614E+00 -0.66881288E-03  0.98070348E-03 -0.60511648E-02
 0.39591017E+00 -0.20475452E+00 -0.76763804E-03 -0.65675917E-03 -0.60403657E-02
 0.39591017E+00 -0.15434522E+00 -0.84833077E-03 -0.22611870E-02 -0.53573409E-02
 0.39591017E+00 -0.10327182E+00 -0.90816451E-03 -0.36172417E-02 -0.40182017E-02
 0.39591017E+00 -0.51749200E-01 -0.94499663E-03 -0.45257220E-02 -0.21548436E-02
 0.39591017E+00  0.00000000E+00 -0.95742934E-03 -0.48455515E-02  0.26680611E-13
 0.39591017E+00  0.51749200E-01 -0.94499663E-03 -0.45257220E-02  0.21548436E-02
 0.39591017E+00  0.10327182E+00 -0.90816451E-03 -0.36172417E-02  0.40182017E-02
 0.39591017E+00  0.15434522E+00 -0.84833077E-03 -0.22611870E-02  0.53573409E-02
 0.39591017E+00  0.20475452E+00 -0.76763804E-03 -0.65675917E-03  0.60403657E-02
 0.39591017E+00  0.25429614E+00 -0.66881288E-03  0.98070348E-03  0.60511648E-02
 0.39591017E+00  0.30278088E+00 -0.55483814E-03  0.24596147E-02  0.54766902E-02
 0.39591017E+00  0.35003658E+00 -0.42866741E-03  0.36401869E-02  0.44741916E-02
 0.39591017E+00  0.39591017E+00 -0.29274220E-03  0.44458982E-02  0.32310706E-02
 0.39591017E+00  0.44026914E+00 -0.14853562E-03  0.48593826E-02  0.19284846E-02
 0.39591017E+00  0.48300241E+00  0.41306035E-05  0.49074350E-02  0.71673641E-03
 0.39591017E+00  0.52402059E+00  0.16767740E-03  0.46416884E-02 -0.29618039E-03
 0.39591017E+00  0.56325577E+00  0.34739542E-03  0.41204893E-02 -0.10441926E-02
 0.39591017E+00  0.60066071E+00  0.55134447E-03  0.33962926E-02 -0.14966743E-02
 0.39591017E+00  0.63620781E+00  0.78884477E-03  0.25097701E-02 -0.16499488E-02
 0.39591017E+00  0.66988760E+00  0.10655612E-02  0.14904367E-02 -0.15226080E-02
 0.39591017E+00  0.70170710E+00  0.13741444E-02  0.36091183E-03 -0.11550268E-02
 0.39591017E+00  0.73168798E+00  0.16814703E-02 -0.85557516E-03 -0.61305054E-03
 0.39591017E+00  0.75986470E+00  0.19201790E-02 -0.21234861E-02  0.12098629E-04
 0.39591017E+00  0.78628257E+00  0.19961740E-02 -0.33758644E-02  0.61261611E-03
 0.39591017E+00  0.81099590E+00  0.18202014E-02 -0.44958988E-02  0.10863919E-02
 0.39591017E+00  0.83406621E+00  0.13541056E-02 -0.53174390E-02  0.13633771E-02
 0.39591017E+00  0.85556060E+00  0.64571666E-03 -0.56647153E-02  0.14253854E-02
 0.39591017E+00  0.87555021E+00 -0.17448259E-03 -0.54229506E-02  0.13056349E-02
 0.39591017E+00  0.89410886E+00 -0.93790804E-03 -0.46041858E-02  0.10712788E-02
 0.39591017E+00  0.91131184E+00 -0.14999557E-02 -0.33640099E-02  0.79583502E-03
 0.39591017E+00  0.92723491E+00 -0.17854234E-02 -0.19580291E-02  0.53813341E-03
 0.39591017E+00  0.94195338E+00 -0.17983076E-02 -0.66085902E-03  0.33093177E-03
 0.39591017E+00  0.95554139E+00 -0.15989419E-02  0.30936568E-03  0.18376507E-03
 0.39591017E+00  0.96807128E+00 -0.12673566E-02  0.83424780E-03  0.89440355E-04
 0.39591017E+00  0.97961317E+00 -0.87086160E-03  0.89980143E-03  0.35348083E-04
 0.39591017E+00  0.99023454E+00 -0.44672502E-03  0.57797073E-03  0.80084359E-05
 0.39591017E+00  0.10000000E+01  0.00000000E+00  0.00000000E+00  0.00000000E+00
 
 0.44026914E+00 -0.10000000E+01  0.00000000E+00  0.00000000E+00  0.00000000E+00
 0.44026914E+00 -0.99023454E+00 -0.49000900E-03  0.70845903E-03 -0.18307589E-04
 0.44026914E+00 -0.97961317E+00 -0.95317887E-03  0.11640298E-02 -0.77347526E-04
 0.44026914E+00 -0.96807128E+00 -0.13843744E-02  0.12470574E-02 -0.18676162E-03
 0.44026914E+00 -0.95554139E+00 -0.17438539E-02  0.88240636E-03 -0.36265876E-03
 0.44026914E+00 -0.94195338E+00 -0.19598321E-02  0.61364770E-04 -0.61704207E-03
 0.44026914E+00 -0.92723491E+00 -0.19470801E-02 -0.11396651E-02 -0.95076734E-03
 0.44026914E+00 -0.91131184E+00 -0.16415316E-02 -0.25538031E-02 -0.13390234E-02
 0.44026914E+00 -0.89410886E+00 -0.10389159E-02 -0.39482316E-02 -0.17255159E-02
 0.44026914E+00 -0.87555021E+00 -0.21851805E-03 -0.50764402E-02 -0.20234608E-02
 0.44026914E+00 -0.85556060E+00  0.66772021E-03 -0.57437748E-02 -0.21355233E-02
 0.44026914E+00 -0.83406621E+00  0.14431466E-02 -0.58540828E-02 -0.19834021E-02
 0.44026914E+00 -0.81099590E+00  0.19711070E-02 -0.54187022E-02 -0.15407849E-02
 0.44026914E+00 -0.78628257E+00  0.22006057E-02 -0.45275086E-02 -0.84860151E-03
 0.44026914E+00 -0.75986470E+00  0.21690371E-02 -0.33070326E-02 -0.79097268E-05
 0.44026914E+00 -0.73168798E+00  0.19658944E-02 -0.18860535E-02  0.84906816E-03
 0.44026914E+00 -0.70170710E+00  0.16855740E-02 -0.37807298E-03  0.15902089E-02
 0.44026914E+00 -0.66988760E+00  0.13955645E-02  0.11254453E-02  0.21057279E-02
 0.44026914E+00 -0.63620781E+00  0.11289800E-02  0.25539842E-02  0.23136013E-02
 0.44026914E+00 -0.60066071E+00  0.89278487E-03  0.38509140E-02  0.21570958E-02
 0.44026914E+00 -0.56325577E+00  0.68008873E-03  0.49607294E-02  0.16012053E-02
 0.44026914E+00 -0.52402059E+00  0.47910095E-03  0.58166192E-02  0.63678974E-03
 0.44026914E+00 -0.48300241E+00  0.27802660E-03  0.63344504E-02 -0.70879208E-03
 0.44026914E+00 -0.44026914E+00  0.67063223E-04  0.64184332E-02 -0.23563464E-02
 0.44026914E+00 -0.39591017E+00 -0.16046307E-03  0.59790650E-02 -0.41629653E-02
 0.44026914E+00 -0.35003658E+00 -0.40723535E-03  0.49608926E-02 -0.59199373E-02
 0.44026914E+00 -0.30278088E+00 -0.67081792E-03  0.33735991E-02 -0.73685227E-02
 0.44026914E+00 -0.25429614E+00 -0.94284464E-03  0.13173326E-02 -0.82359133E-02
 0.44026914E+00 -0.20475452E+00 -0.12087944E-02 -0.10082892E-02 -0.82890395E-02
 0.44026914E+00 -0.15434522E+00 -0.14491852E-02 -0.33197945E-02 -0.73944792E-02
 0.44026914E+00 -0.10327182E+00 -0.16421975E-02 -0.52922744E-02 -0.55676274E-02
 0.44026914E+00 -0.51749200E-01 -0.17676521E-02 -0.66216185E-02 -0.29923996E-02
 0.44026914E+00  0.00000000E+00 -0.18111973E-02 -0.70909538E-02  0.42885880E-13
 0.44026914E+00  0.51749200E-01 -0.17676521E-02 -0.66216185E-02  0.29923996E-02
 0.44026914E+00  0.10327182E+00 -0.16421975E-02 -0.52922744E-02  0.55676274E-02
 0.44026914E+00  0.15434522E+00 -0.14491852E-02 -0.33197945E-02  0.73944792E-02
 0.44026914E+00  0.20475452E+00 -0.12087944E-02 -0.10082892E-02  0.82890395E-02
 0.44026914E+00  0.25429614E+00 -0.94284464E-03  0.13173326E-02  0.82359133E-02
 0.44026914E+00  0.30278088E+00 -0.67081792E-03  0.33735991E-02  0.73685227E-02
 0.44026914E+00  0.35003658E+00 -0.40723535E-03  0.49608926E-02  0.59199373E-02
 0.44026914E+00  0.39591017E+00 -0.16046307E-03  0.59790650E-02  0.41629653E-02
 0.44026914E+00  0.44026914E+00  0.67063223E-04  0.64184332E-02  0.23563464E-02
 0.44026914E+00  0.48300241E+00  0.27802660E-03  0.63344504E-02  0.70879208E-03
 0.44026914E+00  0.52402059E+00  0.47910095E-03  0.58166192E-02 -0.63678974E-03
 0.44026914E+00  0.56325577E+00  0.68008873E-03  0.49607294E-02 -0.16012053E-02
 0.44026914E+00  0.60066071E+00  0.89278487E-03  0.38509140E-02 -0.21570958E-02
 0.44026914E+00  0.63620781E+00  0.11289800E-02  0.25539842E-02 -0.23136013E-02
 0.44026914E+00  0.66988760E+00  0.13955645E-02  0.11254453E-02 -0.21057279E-02
 0.44026914E+00  0.70170710E+00  0.16855740E-02 -0.37807298E-03 -0.15902089E-02
 0.44026914E+00  0.73168798E+00  0.19658944E-02 -0.18860535E-02 -0.84906816E-03
 0.44026914E+00  0.75986470E+00  0.21690371E-02 -0.33070326E-02  0.79097268E-05
 0.44026914E+00  0.78628257E+00  0.22006057E-02 -0.45275086E-02  0.84860151E-03
 0.44026914E+00  0.81099590E+00  0.19711070E-02 -0.54187022E-02  0.15407849E-02
 0.44026914E+00  0.83406621E+00  0.14431466E-02 -0.58540828E-02  0.19834021E-02
 0.44026914E+00  0.85556060E+00  0.66772021E-03 -0.57437748E-02  0.21355233E-02
 0.44026914E+00  0.87555021E+00 -0.21851805E-03 -0.50764402E-02  0.20234608E-02
 0.44026914E+00  0.89410886E+00 -0.10389159E-02 -0.39482316E-02  0.17255159E-02
 0.44026914E+00  0.91131184E+00 -0.16415316E-02 -0.25538031E-02  0.13390234E-02
 0.44026914E+00  0.92723491E+00 -0.19470801E-02 -0.11396651E-02  0.95076734E-03
 0.44026914E+00  0.94195338E+00 -0.19598321E-02  0.61364770E-04  0.61704207E-03
 0.44026914E+00  0.95554139E+00 -0.17438539E-02  0.88240636E-03  0.36265876E-03
 0.44026914E+00  0.96807128E+00 -0.13843744E-02  0.12470574E-02  0.18676162E-03
 0.44026914E+00  0.97961317E+00 -0.95317887E-03  0.11640298E-02  0.77347526E-04
 0.44026914E+00  0.99023454E+00 -0.49000900E-03  0.70845903E-03  0.18307589E-04
 0.44026914E+00  0.10000000E+01  0.00000000E+00  0.00000000E+00  0.00000000E+00
 
 0.48300241E+00 -0.10000000E+01  0.00000000E+00  0.00000000E+00  0.00000000E+00
 0.48300241E+00 -0.99023454E+00 -0.52602960E-03  0.91723111E-03 -0.27044584E-04
 0.48300241E+00 -0.97961317E+00 -0.10230034E-02  0.15787642E-02 -0.11337395E-03
 0.48300241E+00 -0.96807128E+00 -0.14872510E-02  0.18793524E-02 -0.27117666E-03
 0.48300241E+00 -0.95554139E+00 -0.18780187E-02  0.17365641E-02 -0.52098947E-03
 0.48300241E+00 -0.94195338E+00 -0.21200024E-02  0.11081082E-02 -0.87662253E-03
 0.48300241E+00 -0.92723491E+00 -0.21225931E-02  0.13573970E-04 -0.13362780E-02
 0.48300241E+00 -0.91131184E+00 -0.18159744E-02 -0.14441349E-02 -0.18640219E-02
 0.48300241E+00 -0.89410886E+00 -0.11914862E-02 -0.30775933E-02 -0.23843127E-02
 0.48300241E+00 -0.87555021E+00 -0.32686684E-03 -0.46390502E-02 -0.27852265E-02
 0.48300241E+00 -0.85556060E+00  0.62412731E-03 -0.58715875E-02 -0.29455300E-02
 0.48300241E+00 -0.83406621E+00  0.14801179E-02 -0.65665839E-02 -0.27711621E-02
 0.48300241E+00 -0.81099590E+00  0.20979515E-02 -0.66091131E-02 -0.22334355E-02
 0.48300241E+00 -0.78628257E+00  0.24195970E-02 -0.59934099E-02 -0.13834831E-02
 0.48300241E+00 -0.75986470E+00  0.24760169E-02 -0.48096901E-02 -0.34083923E-03
 0.48300241E+00 -0.73168798E+00  0.23518207E-02 -0.32087584E-02  0.74112604E-03
 0.48300241E+00 -0.70170710E+00  0.21386651E-02 -0.13599609E-02  0.17088376E-02
 0.48300241E+00 -0.66988760E+00  0.19032936E-02  0.58453941E-03  0.24303417E-02
 0.48300241E+00 -0.63620781E+00  0.16790180E-02  0.25058745E-02  0.27988397E-02
 0.48300241E+00 -0.60066071E+00  0.14723081E-02  0.43126028E-02  0.27301356E-02
 0.48300241E+00 -0.56325577E+00  0.12735184E-02  0.59193488E-02  0.21617138E-02
 0.48300241E+00 -0.52402059E+00  0.10649079E-02  0.72243036E-02  0.10625326E-02
 0.48300241E+00 -0.48300241E+00  0.82556291E-03  0.80977515E-02 -0.54913130E-03
 0.48300241E+00 -0.44026914E+00  0.53454116E-03  0.83890714E-02 -0.25831484E-02
 0.48300241E+00 -0.39591017E+00  0.17432978E-03  0.79530463E-02 -0.48608565E-02
 0.48300241E+00 -0.35003658E+00 -0.26493874E-03  0.66913559E-02 -0.71127547E-02
 0.48300241E+00 -0.30278088E+00 -0.78050051E-03  0.45998720E-02 -0.90004818E-02
 0.48300241E+00 -0.25429614E+00 -0.13527980E-02  0.18079342E-02 -0.10165636E-01
 0.48300241E+00 -0.20475452E+00 -0.19437467E-02 -0.14063145E-02 -0.10301296E-01
 0.48300241E+00 -0.15434522E+00 -0.24994795E-02 -0.46374861E-02 -0.92304428E-02
 0.48300241E+00 -0.10327182E+00 -0.29580449E-02 -0.74149483E-02 -0.69691980E-02
 0.48300241E+00 -0.51749200E-01 -0.32612287E-02 -0.92950716E-02 -0.37513235E-02
 0.48300241E+00  0.00000000E+00 -0.33673358E-02 -0.99602461E-02  0.67175427E-13
 0.48300241E+00  0.51749200E-01 -0.32612287E-02 -0.92950716E-02  0.37513235E-02
 0.48300241E+00  0.10327182E+00 -0.29580449E-02 -0.74149483E-02  0.69691980E-02
 0.48300241E+00  0.15434522E+00 -0.24994795E-02 -0.46374861E-02  0.92304428E-02
 0.48300241E+00  0.20475452E+00 -0.19437467E-02 -0.14063145E-02  0.10301296E-01
 0.48300241E+00  0.25429614E+00 -0.13527980E-02  0.18079342E-02  0.10165636E-01
 0.48300241E+00  0.30278088E+00 -0.78050051E-03  0.45998720E-02  0.90004818E-02
 0.48300241E+00  0.35003658E+00 -0.26493874E-03  0.66913559E-02  0.71127547E-02
 0.48300241E+00  0.39591017E+00  0.17432978E-03  0.79530463E-02  0.48608565E-02
 0.48300241E+00  0.44026914E+00  0.53454116E-03  0.83890714E-02  0.25831484E-02
 0.48300241E+00  0.48300241E+00  0.82556291E-03  0.80977515E-02  0.54913130E-03
 0.48300241E+00  0.52402059E+00  0.10649079E-02  0.72243036E-02 -0.10625326E-02
 0.48300241E+00  0.56325577E+00  0.12735184E-02  0.59193488E-02 -0.21617138E-02
 0.48300241E+00  0.60066071E+00  0.14723081E-02  0.43126028E-02 -0.27301356E-02
 0.48300241E+00  0.63620781E+00  0.16790180E-02  0.25058745E-02 -0.27988397E-02
 0.48300241E+00  0.66988760E+00  0.19032936E-02  0.58453941E-03 -0.24303417E-02
 0.48300241E+00  0.70170710E+00  0.21386651E-02 -0.13599609E-02 -0.17088376E-02
 0.48300241E+00  0.73168798E+00  0.23518207E-02 -0.32087584E-02 -0.74112604E-03
 0.48300241E+00  0.75986470E+00  0.24760169E-02 -0.48096901E-02  0.34083923E-03
 0.48300241E+00  0.78628257E+00  0.24195970E-02 -0.59934099E-02  0.13834831E-02
 0.48300241E+00  0.81099590E+00  0.20979515E-02 -0.66091131E-02  0.22334355E-02
 0.48300241E+00  0.83406621E+00  0.14801179E-02 -0.65665839E-02  0.27711621E-02
 0.48300241E+00  0.85556060E+00  0.62412731E-03 -0.58715875E-02  0.29455300E-02
 0.48300241E+00  0.87555021E+00 -0.32686684E-03 -0.46390502E-02  0.27852265E-02
 0.48300241E+00  0.89410886E+00 -0.11914862E-02 -0.30775933E-02  0.23843127E-02
 0.48300241E+00  0.91131184E+00 -0.18159744E-02 -0.14441349E-02  0.18640219E-02
 0.48300241E+00  0.92723491E+00 -0.21225931E-02  0.13573970E-04  0.13362780E-02
 0.48300241E+00  0.94195338E+00 -0.21200024E-02  0.11081082E-02  0.87662253E-03
 0.48300241E+00  0.95554139E+00 -0.18780187E-02  0.17365641E-02  0.52098947E-03
 0.48300241E+00  0.96807128E+00 -0.14872510E-02  0.18793524E-02  0.27117666E-03
 0.48300241E+00  0.97961317E+00 -0.10230034E-02  0.15787642E-02  0.11337395E-03
 0.48300241E+00  0.99023454E+00 -0.52602960E-03  0.91723111E-03  0.27044584E-04
 0.48300241E+00  0.10000000E+01  0.00000000E+00  0.00000000E+00  0.00000000E+00
 
 0.52402059E+00 -0.10000000E+01  0.00000000E+00  0.00000000E+00  0.00000000E+00
 0.52402059E+00 -0.99023454E+00 -0.55267638E-03  0.11753961E-02 -0.31377230E-04
 0.52402059E+00 -0.97961317E+00 -0.10770224E-02  0.20915100E-02 -0.13248654E-03
 0.52402059E+00 -0.96807128E+00 -0.15727431E-02  0.26632008E-02 -0.31882848E-03
 0.52402059E+00 -0.95554139E+00 -0.19998178E-02  0.27997131E-02 -0.61835678E-03
 0.52402059E+00 -0.94195338E+00 -0.22804729E-02  0.24173026E-02 -0.10511652E-02
 0.52402059E+00 -0.92723491E+00 -0.23183435E-02  0.14661772E-02 -0.16198359E-02
 0.52402059E+00 -0.91131184E+00 -0.20352698E-02 -0.27708555E-04 -0.22859899E-02
 0.52402059E+00 -0.89410886E+00 -0.14131791E-02 -0.19302350E-02 -0.29642421E-02
 0.52402059E+00 -0.87555021E+00 -0.52156792E-03 -0.39913191E-02 -0.35247137E-02
 0.52402059E+00 -0.85556060E+00  0.49043589E-03 -0.58812745E-02 -0.38241285E-02
 0.52402059E+00 -0.83406621E+00  0.14406156E-02 -0.72632100E-02 -0.37462546E-02
 0.52402059E+00 -0.81099590E+00  0.21791167E-02 -0.78807478E-02 -0.32450357E-02
 0.52402059E+00 -0.78628257E+00  0.26369068E-02 -0.76222985E-02 -0.23609718E-02
 0.52402059E+00 -0.75986470E+00  0.28327867E-02 -0.65367561E-02 -0.12107543E-02
 0.52402059E+00 -0.73168798E+00  0.28414702E-02 -0.47945294E-02  0.47528738E-04
 0.52402059E+00 -0.70170710E+00  0.27490178E-02 -0.26183205E-02  0.12473821E-02
 0.52402059E+00 -0.66988760E+00  0.26205632E-02 -0.21817527E-03  0.22357124E-02
 0.52402059E+00 -0.63620781E+00  0.24894052E-02  0.22401640E-02  0.28773657E-02
 0.52402059E+00 -0.60066071E+00  0.23603794E-02  0.46283681E-02  0.30559934E-02
 0.52402059E+00 -0.56325577E+00  0.22178147E-02  0.68243344E-02  0.26782693E-02
 0.52402059E+00 -0.52402059E+00  0.20320925E-02  0.86797227E-02  0.16898171E-02
 0.52402059E+00 -0.48300241E+00  0.17648167E-02  0.10004461E-01  0.98404210E-04
 0.52402059E+00 -0.44026914E+00  0.13741669E-02  0.10577479E-01 -0.20004287E-02
 0.52402059E+00 -0.39591017E+00  0.82259810E-03  0.10184398E-01 -0.44072881E-02
 0.52402059E+00 -0.35003658E+00  0.87019986E-04  0.86757329E-02 -0.68212493E-02
 0.52402059E+00 -0.30278088E+00 -0.82957029E-03  0.60326171E-02 -0.88695639E-02
 0.52402059E+00 -0.25429614E+00 -0.18884048E-02  0.24207484E-02 -0.10164909E-01
 0.52402059E+00 -0.20475452E+00 -0.30110567E-02 -0.17890534E-02 -0.10383140E-01
 0.52402059E+00 -0.15434522E+00 -0.40852647E-02 -0.60510615E-02 -0.93436052E-02
 0.52402059E+00 -0.10327182E+00 -0.49814826E-02 -0.97297924E-02 -0.70698488E-02
 0.52402059E+00 -0.51749200E-01 -0.55778730E-02 -0.12225750E-01 -0.38091690E-02
 0.52402059E+00  0.00000000E+00 -0.57872260E-02 -0.13109715E-01  0.97462755E-13
 0.52402059E+00  0.51749200E-01 -0.55778730E-02 -0.12225750E-01  0.38091690E-02
 0.52402059E+00  0.10327182E+00 -0.49814826E-02 -0.97297924E-02  0.70698488E-02
 0.52402059E+00  0.15434522E+00 -0.40852647E-02 -0.60510615E-02  0.93436052E-02
 0.52402059E+00  0.20475452E+00 -0.30110567E-02 -0.17890534E-02  0.10383140E-01
 0.52402059E+00  0.25429614E+00 -0.18884048E-02  0.24207484E-02  0.10164909E-01
 0.52402059E+00  0.30278088E+00 -0.82957029E-03  0.60326171E-02  0.88695639E-02
 0.52402059E+00  0.35003658E+00  0.87019986E-04  0.86757329E-02  0.68212493E-02
 0.52402059E+00  0.39591017E+00  0.82259810E-03  0.10184398E-01  0.44072881E-02
 0.52402059E+00  0.44026914E+00  0.13741669E-02  0.10577479E-01  0.20004287E-02
 0.52402059E+00  0.48300241E+00  0.17648167E-02  0.10004461E-01 -0.98404211E-04
 0.52402059E+00  0.52402059E+00  0.20320925E-02  0.86797227E-02 -0.16898171E-02
 0.52402059E+00  0.56325577E+00  0.22178147E-02  0.68243344E-02 -0.26782693E-02
 0.52402059E+00  0.60066071E+00  0.23603794E-02  0.46283681E-02 -0.30559934E-02
 0.52402059E+00  0.63620781E+00  0.24894052E-02  0.22401640E-02 -0.28773658E-02
 0.52402059E+00  0.66988760E+00  0.26205632E-02 -0.21817527E-03 -0.22357124E-02
 0.52402059E+00  0.70170710E+00  0.27490178E-02 -0.26183205E-02 -0.12473821E-02
 0.52402059E+00  0.73168798E+00  0.28414702E-02 -0.47945294E-02 -0.47528738E-04
 0.52402059E+00  0.75986470E+00  0.28327867E-02 -0.65367561E-02  0.12107543E-02
 0.52402059E+00  0.78628257E+00  0.26369068E-02 -0.76222985E-02  0.23609718E-02
 0.52402059E+00  0.81099590E+00  0.21791167E-02 -0.78807478E-02  0.32450357E-02
 0.52402059E+00  0.83406621E+00  0.14406156E-02 -0.72632100E-02  0.37462546E-02
 0.52402059E+00  0.85556060E+00  0.49043589E-03 -0.58812745E-02  0.38241285E-02
 0.52402059E+00  0.87555021E+00 -0.52156792E-03 -0.39913191E-02  0.35247137E-02
 0.52402059E+00  0.89410886E+00 -0.14131791E-02 -0.19302350E-02  0.29642421E-02
 0.52402059E+00  0.91131184E+00 -0.20352698E-02 -0.27708555E-04  0.22859899E-02
 0.52402059E+00  0.92723491E+00 -0.23183435E-02  0.14661772E-02  0.16198359E-02
 0.52402059E+00  0.94195338E+00 -0.22804729E-02  0.24173026E-02  0.10511652E-02
 0.52402059E+00  0.95554139E+00 -0.19998178E-02  0.27997131E-02  0.61835678E-03
 0.52402059E+00  0.96807128E+00 -0.15727431E-02  0.26632008E-02  0.31882848E-03
 0.52402059E+00  0.97961317E+00 -0.10770224E-02  0.20915100E-02  0.13248654E-03
 0.52402059E+00  0.99023454E+00 -0.55267638E-03  0.11753961E-02  0.31377230E-04
 0.52402059E+00  0.10000000E+01  0.00000000E+00  0.00000000E+00  0.00000000E+00
 
 0.56325577E+00 -0.10000000E+01  0.00000000E+00  0.00000000E+00  0.00000000E+00
 0.56325577E+00 -0.99023454E+00 -0.56733068E-03  0.14352082E-02 -0.28205550E-04
 0.56325577E+00 -0.97961317E+00 -0.11107522E-02  0.26161908E-02 -0.12281821E-03
 0.56325577E+00 -0.96807128E+00 -0.16354316E-02  0.34865981E-02 -0.30397927E-03
 0.56325577E+00 -0.95554139E+00 -0.21040794E-02  0.39501918E-02 -0.61084960E-03
 0.56325577E+00 -0.94195338E+00 -0.24377949E-02  0.38781677E-02 -0.10758909E-02
 0.56325577E+00 -0.92723491E+00 -0.25343627E-02  0.31423658E-02 -0.17157184E-02
 0.56325577E+00 -0.91131184E+00 -0.23048357E-02  0.16790193E-02 -0.25021571E-02
 0.56325577E+00 -0.89410886E+00 -0.17166184E-02 -0.44449843E-03 -0.33542596E-02
 0.56325577E+00 -0.87555021E+00 -0.82385523E-03 -0.29871575E-02 -0.41364051E-02
 0.56325577E+00 -0.85556060E+00  0.23616291E-03 -0.55533217E-02 -0.46888502E-02
 0.56325577E+00 -0.83406621E+00  0.12853391E-02 -0.76792414E-02 -0.48680400E-02
 0.56325577E+00 -0.81099590E+00  0.21681686E-02 -0.89627631E-02 -0.45935983E-02
 0.56325577E+00 -0.78628257E+00  0.28018972E-02 -0.91769780E-02 -0.38696853E-02
 0.56325577E+00 -0.75986470E+00  0.31884352E-02 -0.83156710E-02 -0.27817038E-02
 0.56325577E+00 -0.73168798E+00  0.33881250E-02 -0.65530970E-02 -0.14673053E-02
 0.56325577E+00 -0.70170710E+00  0.34785173E-02 -0.41508553E-02 -0.86935735E-04
 0.56325577E+00 -0.66988760E+00  0.35216378E-02 -0.13672279E-02  0.11989834E-02
 0.56325577E+00 -0.63620781E+00  0.35494762E-02  0.15880281E-02  0.22392621E-02
 0.56325577E+00 -0.60066071E+00  0.35627306E-02  0.45459057E-02  0.28996876E-02
 0.56325577E+00 -0.56325577E+00  0.35349939E-02  0.73393389E-02  0.30732806E-02
 0.56325577E+00 -0.52402059E+00  0.34175968E-02  0.97641567E-02  0.26988947E-02
 0.56325577E+00 -0.48300241E+00  0.31456141E-02  0.11563307E-01  0.17814873E-02
 0.56325577E+00 -0.44026914E+00  0.26468872E-02  0.12444398E-01  0.40863145E-03
 0.56325577E+00 -0.39591017E+00  0.18561178E-02  0.12130075E-01 -0.12470627E-02
 0.56325577E+00 -0.35003658E+00  0.73343896E-03  0.10431501E-01 -0.29436797E-02
 0.56325577E+00 -0.30278088E+00 -0.71526259E-03  0.73279758E-02 -0.44056850E-02
 0.56325577E+00 -0.25429614E+00 -0.24221798E-02  0.30289251E-02 -0.53725870E-02
 0.56325577E+00 -0.20475452E+00 -0.42521430E-02 -0.20067079E-02 -0.56504013E-02
 0.56325577E+00 -0.15434522E+00 -0.60137260E-02 -0.71123745E-02 -0.51523875E-02
 0.56325577E+00 -0.10327182E+00 -0.74880133E-02 -0.11519579E-01 -0.39194478E-02
 0.56325577E+00 -0.51749200E-01 -0.84705280E-02 -0.14508685E-01 -0.21154671E-02
 0.56325577E+00  0.00000000E+00 -0.88156234E-02 -0.15566988E-01  0.12350459E-12
 0.56325577E+00  0.51749200E-01 -0.84705280E-02 -0.14508685E-01  0.21154671E-02
 0.56325577E+00  0.10327182E+00 -0.74880133E-02 -0.11519579E-01  0.39194478E-02
 0.56325577E+00  0.15434522E+00 -0.60137260E-02 -0.71123745E-02  0.51523875E-02
 0.56325577E+00  0.20475452E+00 -0.42521430E-02 -0.20067079E-02  0.56504013E-02
 0.56325577E+00  0.25429614E+00 -0.24221798E-02  0.30289251E-02  0.53725870E-02
 0.56325577E+00  0.30278088E+00 -0.71526259E-03  0.73279758E-02  0.44056850E-02
 0.56325577E+00  0.35003658E+00  0.73343896E-03  0.10431501E-01  0.29436797E-02
 0.56325577E+00  0.39591017E+00  0.18561178E-02  0.12130075E-01  0.12470627E-02
 0.56325577E+00  0.44026914E+00  0.26468872E-02  0.12444398E-01 -0.40863145E-03
 0.56325577E+00  0.48300241E+00  0.31456141E-02  0.11563307E-01 -0.17814873E-02
 0.56325577E+00  0.52402059E+00  0.34175968E-02  0.97641567E-02 -0.26988947E-02
 0.56325577E+00  0.56325577E+00  0.35349939E-02  0.73393389E-02 -0.30732806E-02
 0.56325577E+00  0.60066071E+00  0.35627306E-02  0.45459057E-02 -0.28996876E-02
 0.56325577E+00  0.63620781E+00  0.35494762E-02  0.15880281E-02 -0.22392621E-02
 0.56325577E+00  0.66988760E+00  0.35216378E-02 -0.13672279E-02 -0.11989834E-02
 0.56325577E+00  0.70170710E+00  0.34785173E-02 -0.41508553E-02  0.86935735E-04
 0.56325577E+00  0.73168798E+00  0.33881250E-02 -0.65530970E-02  0.14673053E-02
 0.56325577E+00  0.75986470E+00  0.31884352E-02 -0.83156710E-02  0.27817038E-02
 0.56325577E+00  0.78628257E+00  0.28018972E-02 -0.91769780E-02  0.38696853E-02
 0.56325577E+00  0.81099590E+00  0.21681686E-02 -0.89627631E-02  0.45935983E-02
 0.56325577E+00  0.83406621E+00  0.12853391E-02 -0.76792414E-02  0.48680400E-02
 0.56325577E+00  0.85556060E+00  0.23616291E-03 -0.55533217E-02  0.46888502E-02
 0.56325577E+00  0.87555021E+00 -0.82385523E-03 -0.29871575E-02  0.41364051E-02
 0.56325577E+00  0.89410886E+00 -0.17166184E-02 -0.44449843E-03  0.33542596E-02
 0.56325577E+00  0.91131184E+00 -0.23048357E-02  0.16790193E-02  0.25021571E-02
 0.56325577E+00  0.92723491E+00 -0.25343627E-02  0.31423658E-02  0.17157184E-02
 0.56325577E+00  0.94195338E+00 -0.24377949E-02  0.38781677E-02  0.10758909E-02
 0.56325577E+00  0.95554139E+00 -0.21040794E-02  0.39501918E-02  0.61084960E-03
 0.56325577E+00  0.96807128E+00 -0.16354316E-02  0.34865981E-02  0.30397927E-03
 0.56325577E+00  0.97961317E+00 -0.11107522E-02  0.26161908E-02  0.12281821E-03
 0.56325577E+00  0.99023454E+00 -0.56733068E-03  0.14352082E-02  0.28205550E-04
 0.56325577E+00  0.10000000E+01  0.00000000E+00  0.00000000E+00  0.00000000E+00
 
 0.60066071E+00 -0.10000000E+01  0.00000000E+00  0.00000000E+00  0.00000000E+00
 0.60066071E+00 -0.99023454E+00 -0.56694819E-03  0.16339247E-02 -0.14867206E-04
 0.60066071E+00 -0.97961317E+00 -0.11185753E-02  0.30402661E-02 -0.74156643E-04
 0.60066071E+00 -0.96807128E+00 -0.16675359E-02  0.42017795E-02 -0.20438049E-03
 0.60066071E+00 -0.95554139E+00 -0.21814664E-02  0.50230948E-02 -0.45943166E-03
 0.60066071E+00 -0.94195338E+00 -0.25821960E-02  0.53316059E-02 -0.89049647E-03
 0.60066071E+00 -0.92723491E+00 -0.27623989E-02  0.49167423E-02 -0.15386177E-02
 0.60066071E+00 -0.91131184E+00 -0.26209272E-02  0.36140158E-02 -0.24007228E-02
 0.60066071E+00 -0.89410886E+00 -0.21065183E-02  0.14062357E-02 -0.34182696E-02
 0.60066071E+00 -0.87555021E+00 -0.12513820E-02 -0.14982875E-02 -0.44674603E-02
 0.60066071E+00 -0.85556060E+00 -0.17348313E-03 -0.46631718E-02 -0.53837751E-02
 0.60066071E+00 -0.83406621E+00  0.95942378E-03 -0.75186935E-02 -0.59971699E-02
 0.60066071E+00 -0.81099590E+00  0.19892989E-02 -0.95267351E-02 -0.61802825E-02
 0.60066071E+00 -0.78628257E+00  0.28192405E-02 -0.10340222E-01 -0.58765122E-02
 0.60066071E+00 -0.75986470E+00  0.34313297E-02 -0.98796531E-02 -0.51084006E-02
 0.60066071E+00 -0.73168798E+00  0.38677809E-02 -0.82984495E-02 -0.39595138E-02
 0.60066071E+00 -0.70170710E+00  0.41942622E-02 -0.58746876E-02 -0.25506670E-02
 0.60066071E+00 -0.66988760E+00  0.44669150E-02 -0.29014527E-02 -0.10149007E-02
 0.60066071E+00 -0.63620781E+00  0.47136970E-02  0.37028747E-03  0.51954751E-03
 0.60066071E+00 -0.60066071E+00  0.49278635E-02  0.37264269E-02  0.19454415E-02
 0.60066071E+00 -0.56325577E+00  0.50681780E-02  0.69500600E-02  0.31897676E-02
 0.60066071E+00 -0.52402059E+00  0.50625309E-02  0.97835795E-02  0.42248845E-02
 0.60066071E+00 -0.48300241E+00  0.48159084E-02  0.11918971E-01  0.50686605E-02
 0.60066071E+00 -0.44026914E+00  0.42245087E-02  0.13024735E-01  0.57702626E-02
 0.60066071E+00 -0.39591017E+00  0.31973355E-02  0.12805555E-01  0.63792374E-02
 0.60066071E+00 -0.35003658E+00  0.16832693E-02  0.11080578E-01  0.69073987E-02
 0.60066071E+00 -0.30278088E+00 -0.30124933E-03  0.78605971E-02  0.72977542E-02
 0.60066071E+00 -0.25429614E+00 -0.26521565E-02  0.34001231E-02  0.74193343E-02
 0.60066071E+00 -0.20475452E+00 -0.51737243E-02 -0.17972634E-02  0.70981435E-02
 0.60066071E+00 -0.15434522E+00 -0.75969193E-02 -0.70334835E-02  0.61808239E-02
 0.60066071E+00 -0.10327182E+00 -0.96202238E-02 -0.11527409E-01  0.46086018E-02
 0.60066071E+00 -0.51749200E-01 -0.10965941E-01 -0.14562400E-01  0.24694158E-02
 0.60066071E+00  0.00000000E+00 -0.11438080E-01 -0.15634544E-01  0.12436718E-12
 0.60066071E+00  0.51749200E-01 -0.10965941E-01 -0.14562400E-01 -0.24694158E-02
 0.60066071E+00  0.10327182E+00 -0.96202238E-02 -0.11527409E-01 -0.46086018E-02
 0.60066071E+00  0.15434522E+00 -0.75969193E-02 -0.70334835E-02 -0.61808239E-02
 0.60066071E+00  0.20475452E+00 -0.51737243E-02 -0.17972634E-02 -0.70981435E-02
 0.60066071E+00  0.25429614E+00 -0.26521565E-02  0.34001231E-02 -0.74193343E-02
 0.60066071E+00  0.30278088E+00 -0.30124933E-03  0.78605971E-02 -0.72977542E-02
 0.60066071E+00  0.35003658E+00  0.16832693E-02  0.11080578E-01 -0.69073987E-02
 0.60066071E+00  0.39591017E+00  0.31973355E-02  0.12805555E-01 -0.63792374E-02
 0.60066071E+00  0.44026914E+00  0.42245087E-02  0.13024735E-01 -0.57702626E-02
 0.60066071E+00  0.48300241E+00  0.48159084E-02  0.11918971E-01 -0.50686605E-02
 0.60066071E+00  0.52402059E+00  0.50625309E-02  0.97835795E-02 -0.42248845E-02
 0.60066071E+00  0.56325577E+00  0.50681780E-02  0.69500600E-02 -0.31897676E-02
 0.60066071E+00  0.60066071E+00  0.49278635E-02  0.37264269E-02 -0.19454415E-02
 0.60066071E+00  0.63620781E+00  0.47136970E-02  0.37028747E-03 -0.51954751E-03
 0.60066071E+00  0.66988760E+00  0.44669150E-02 -0.29014527E-02  0.10149007E-02
 0.60066071E+00  0.70170710E+00  0.41942622E-02 -0.58746876E-02  0.25506670E-02
 0.60066071E+00  0.73168798E+00  0.38677809E-02 -0.82984495E-02  0.39595138E-02
 0.60066071E+00  0.75986470E+00  0.34313297E-02 -0.98796531E-02  0.51084006E-02
 0.60066071E+00  0.78628257E+00  0.28192405E-02 -0.10340222E-01  0.58765122E-02
 0.60066071E+00  0.81099590E+00  0.19892989E-02 -0.95267351E-02  0.61802825E-02
 0.60066071E+00  0.83406621E+00  0.95942378E-03 -0.75186935E-02  0.59971699E-02
 0.60066071E+00  0.85556060E+00 -0.17348313E-03 -0.46631718E-02  0.53837751E-02
 0.60066071E+00  0.87555021E+00 -0.12513820E-02 -0.14982875E-02  0.44674603E-02
 0.60066071E+00  0.89410886E+00 -0.21065183E-02  0.14062357E-02  0.34182696E-02
 0.60066071E+00  0.91131184E+00 -0.26209272E-02  0.36140158E-02  0.24007228E-02
 0.60066071E+00  0.92723491E+00 -0.27623989E-02  0.49167423E-02  0.15386177E-02
 0.60066071E+00  0.94195338E+00 -0.25821960E-02  0.53316059E-02  0.89049647E-03
 0.60066071E+00  0.95554139E+00 -0.21814664E-02  0.50230948E-02  0.45943166E-03
 0.60066071E+00  0.96807128E+00 -0.16675359E-02  0.42017795E-02  0.20438049E-03
 0.60066071E+00  0.97961317E+00 -0.11185753E-02  0.30402661E-02  0.74156643E-04
 0.60066071E+00  0.99023454E+00 -0.56694819E-03  0.16339247E-02  0.14867206E-04
 0.60066071E+00  0.10000000E+01  0.00000000E+00  0.00000000E+00  0.00000000E+00
 
 0.63620781E+00 -0.10000000E+01  0.00000000E+00  0.00000000E+00  0.00000000E+00
 0.63620781E+00 -0.99023454E+00 -0.54850803E-03  0.17048412E-02  0.98015575E-05
 0.63620781E+00 -0.97961317E+00 -0.10944363E-02  0.32438415E-02  0.18153375E-04
 0.63620781E+00 -0.96807128E+00 -0.16596166E-02  0.46480849E-02 -0.93914529E-05
 0.63620781E+00 -0.95554139E+00 -0.22188898E-02  0.58314567E-02 -0.14301550E-03
 0.63620781E+00 -0.94195338E+00 -0.26973352E-02  0.65837109E-02 -0.45704123E-03
 0.63620781E+00 -0.92723491E+00 -0.29845740E-02  0.66142652E-02 -0.10250708E-02
 0.63620781E+00 -0.91131184E+00 -0.29677338E-02  0.56516853E-02 -0.18831930E-02
 0.63620781E+00 -0.89410886E+00 -0.25748546E-02  0.35760331E-02 -0.30143164E-02
 0.63620781E+00 -0.87555021E+00 -0.18113841E-02  0.53129519E-03 -0.43284258E-02
 0.63620781E+00 -0.85556060E+00 -0.76918945E-03 -0.30456877E-02 -0.56756293E-02
 0.63620781E+00 -0.83406621E+00  0.40127802E-03 -0.65186525E-02 -0.68708462E-02
 0.63620781E+00 -0.81099590E+00  0.15446134E-02 -0.92400885E-02 -0.77384261E-02
 0.63620781E+00 -0.78628257E+00  0.25519235E-02 -0.10748743E-01 -0.81458302E-02
 0.63620781E+00 -0.75986470E+00  0.33845525E-02 -0.10877897E-01 -0.80248816E-02
 0.63620781E+00 -0.73168798E+00  0.40635035E-02 -0.97355589E-02 -0.73670817E-02
 0.63620781E+00 -0.70170710E+00  0.46384396E-02 -0.75932832E-02 -0.62065343E-02
 0.63620781E+00 -0.66988760E+00  0.51554045E-02 -0.47660213E-02 -0.45923041E-02
 0.63620781E+00 -0.63620781E+00  0.56347665E-02 -0.15436174E-02 -0.25629606E-02
 0.63620781E+00 -0.60066071E+00  0.60603106E-02  0.18135437E-02 -0.12474668E-03
 0.63620781E+00 -0.56325577E+00  0.63767281E-02  0.50455520E-02  0.27554002E-02
 0.63620781E+00 -0.52402059E+00  0.64935938E-02  0.78678846E-02  0.61361812E-02
 0.63620781E+00 -0.48300241E+00  0.62966610E-02  0.99752062E-02  0.10058200E-01
 0.63620781E+00 -0.44026914E+00  0.56672627E-02  0.11076864E-01  0.14474345E-01
 0.63620781E+00 -0.39591017E+00  0.45093549E-02  0.10954052E-01  0.19168740E-01
 0.63620781E+00 -0.35003658E+00  0.27802294E-02  0.95200957E-02  0.23696803E-01
 0.63620781E+00 -0.30278088E+00  0.51838967E-03  0.68655693E-02  0.27383232E-01
 0.63620781E+00 -0.25429614E+00 -0.21400628E-02  0.32723273E-02  0.29408496E-01
 0.63620781E+00 -0.20475452E+00 -0.49638356E-02 -0.81109779E-03  0.28985596E-01
 0.63620781E+00 -0.15434522E+00 -0.76516609E-02 -0.48312035E-02  0.25591199E-01
 0.63620781E+00 -0.10327182E+00 -0.98778728E-02 -0.82164850E-02  0.19178574E-01
 0.63620781E+00 -0.51749200E-01 -0.11349989E-01 -0.10472154E-01  0.10288786E-01
 0.63620781E+00  0.00000000E+00 -0.11864918E-01 -0.11263447E-01  0.73981273E-13
 0.63620781E+00  0.51749200E-01 -0.11349989E-01 -0.10472154E-01 -0.10288786E-01
 0.63620781E+00  0.10327182E+00 -0.98778728E-02 -0.82164850E-02 -0.19178574E-01
 0.63620781E+00  0.15434522E+00 -0.76516609E-02 -0.48312035E-02 -0.25591199E-01
 0.63620781E+00  0.20475452E+00 -0.49638356E-02 -0.81109779E-03 -0.28985596E-01
 0.63620781E+00  0.25429614E+00 -0.21400628E-02  0.32723273E-02 -0.29408496E-01
 0.63620781E+00  0.30278088E+00  0.51838967E-03  0.68655693E-02 -0.27383232E-01
 0.63620781E+00  0.35003658E+00  0.27802294E-02  0.95200957E-02 -0.23696803E-01
 0.63620781E+00  0.39591017E+00  0.45093549E-02  0.10954052E-01 -0.19168740E-01
 0.63620781E+00  0.44026914E+00  0.56672627E-02  0.11076864E-01 -0.14474345E-01
 0.63620781E+00  0.48300241E+00  0.62966610E-02  0.99752062E-02 -0.10058200E-01
 0.63620781E+00  0.52402059E+00  0.64935938E-02  0.78678846E-02 -0.61361812E-02
 0.63620781E+00  0.56325577E+00  0.63767281E-02  0.50455520E-02 -0.27554002E-02
 0.63620781E+00  0.60066071E+00  0.60603106E-02  0.18135437E-02  0.12474668E-03
 0.63620781E+00  0.63620781E+00  0.56347665E-02 -0.15436174E-02  0.25629606E-02
 0.63620781E+00  0.66988760E+00  0.51554045E-02 -0.47660213E-02  0.45923041E-02
 0.63620781E+00  0.70170710E+00  0.46384396E-02 -0.75932832E-02  0.62065343E-02
 0.63620781E+00  0.73168798E+00  0.40635035E-02 -0.97355589E-02  0.73670817E-02
 0.63620781E+00  0.75986470E+00  0.33845525E-02 -0.10877897E-01  0.80248816E-02
 0.63620781E+00  0.78628257E+00  0.25519235E-02 -0.10748743E-01  0.81458302E-02
 0.63620781E+00  0.81099590E+00  0.15446134E-02 -0.92400885E-02  0.77384261E-02
 0.63620781E+00  0.83406621E+00  0.40127802E-03 -0.65186525E-02  0.68708462E-02
 0.63620781E+00  0.85556060E+00 -0.76918945E-03 -0.30456877E-02  0.56756293E-02
 0.63620781E+00  0.87555021E+00 -0.18113841E-02  0.53129519E-03  0.43284258E-02
 0.63620781E+00  0.89410886E+00 -0.25748546E-02  0.35760331E-02  0.30143164E-02
 0.63620781E+00  0.91131184E+00 -0.29677338E-02  0.56516853E-02  0.18831930E-02
 0.63620781E+00  0.92723491E+00 -0.29845740E-02  0.66142652E-02  0.10250708E-02
 0.63620781E+00  0.94195338E+00 -0.26973352E-02  0.65837109E-02  0.45704123E-03
 0.63620781E+00  0.95554139E+00 -0.22188898E-02  0.58314567E-02  0.14301550E-03
 0.63620781E+00  0.96807128E+00 -0.16596166E-02  0.46480849E-02  0.93914529E-05
 0.63620781E+00  0.97961317E+00 -0.10944363E-02  0.32438415E-02 -0.18153375E-04
 0.63620781E+00  0.99023454E+00 -0.54850803E-03  0.17048412E-02 -0.98015575E-05
 0.63620781E+00  0.10000000E+01  0.00000000E+00  0.00000000E+00  0.00000000E+00
 
 0.66988760E+00 -0.10000000E+01  0.00000000E+00  0.00000000E+00  0.00000000E+00
 0.66988760E+00 -0.99023454E+00 -0.50966918E-03  0.15921036E-02  0.44078648E-04
 0.66988760E+00 -0.97961317E+00 -0.10329633E-02  0.31251706E-02  0.14804817E-03
 0.66988760E+00 -0.96807128E+00 -0.16019509E-02  0.46830666E-02  0.26921552E-03
 0.66988760E+00 -0.95554139E+00 -0.22008202E-02  0.61969482E-02  0.32346616E-03
 0.66988760E+00 -0.94195338E+00 -0.27610338E-02  0.74294208E-02  0.21359875E-03
 0.66988760E+00 -0.92723491E+00 -0.31727350E-02  0.80200133E-02 -0.16878722E-03
 0.66988760E+00 -0.91131184E+00 -0.33142601E-02  0.75927322E-02 -0.90786439E-03
 0.66988760E+00 -0.89410886E+00 -0.30939984E-02  0.59125151E-02 -0.20437714E-02
 0.66988760E+00 -0.87555021E+00 -0.24888590E-02  0.30273697E-02 -0.35431943E-02
 0.66988760E+00 -0.85556060E+00 -0.15599834E-02 -0.67322778E-03 -0.52966899E-02
 0.66988760E+00 -0.83406621E+00 -0.43413222E-03 -0.45396907E-02 -0.71278716E-02
 0.66988760E+00 -0.81099590E+00  0.74216167E-03 -0.78587025E-02 -0.88277285E-02
 0.66988760E+00 -0.78628257E+00  0.18521584E-02 -0.10077393E-01 -0.10189244E-01
 0.66988760E+00 -0.75986470E+00  0.28373478E-02 -0.10941756E-01 -0.11038330E-01
 0.66988760E+00 -0.73168798E+00  0.36951589E-02 -0.10500195E-01 -0.11241891E-01
 0.66988760E+00 -0.70170710E+00  0.44547755E-02 -0.90018699E-02 -0.10697716E-01
 0.66988760E+00 -0.66988760E+00  0.51474873E-02 -0.67740938E-02 -0.93061594E-02
 0.66988760E+00 -0.63620781E+00  0.57836800E-02 -0.41413077E-02 -0.69406036E-02
 0.66988760E+00 -0.60066071E+00  0.63403142E-02 -0.14011646E-02 -0.34291249E-02
 0.66988760E+00 -0.56325577E+00  0.67585242E-02  0.11712951E-02  0.14314223E-02
 0.66988760E+00 -0.52402059E+00  0.69501744E-02  0.33235968E-02  0.78175350E-02
 0.66988760E+00 -0.48300241E+00  0.68129222E-02  0.48474446E-02  0.15772423E-01
 0.66988760E+00 -0.44026914E+00  0.62521732E-02  0.56148683E-02  0.25069462E-01
 0.66988760E+00 -0.39591017E+00  0.52067074E-02  0.56113185E-02  0.35084033E-01
 0.66988760E+00 -0.35003658E+00  0.36723066E-02  0.49456623E-02  0.44732266E-01
 0.66988760E+00 -0.30278088E+00  0.17172985E-02  0.38275925E-02  0.52532724E-01
 0.66988760E+00 -0.25429614E+00 -0.51536644E-03  0.25153637E-02  0.56823780E-01
 0.66988760E+00 -0.20475452E+00 -0.28213869E-02  0.12512900E-02  0.56117944E-01
 0.66988760E+00 -0.15434522E+00 -0.49620516E-02  0.20849978E-03  0.49515405E-01
 0.66988760E+00 -0.10327182E+00 -0.66992234E-02 -0.53038372E-03  0.37051942E-01
 0.66988760E+00 -0.51749200E-01 -0.78314953E-02 -0.95683121E-03  0.19851438E-01
 0.66988760E+00  0.00000000E+00 -0.82246020E-02 -0.10944200E-02 -0.42707070E-13
 0.66988760E+00  0.51749200E-01 -0.78314953E-02 -0.95683121E-03 -0.19851438E-01
 0.66988760E+00  0.10327182E+00 -0.66992234E-02 -0.53038372E-03 -0.37051942E-01
 0.66988760E+00  0.15434522E+00 -0.49620516E-02  0.20849978E-03 -0.49515405E-01
 0.66988760E+00  0.20475452E+00 -0.28213869E-02  0.12512900E-02 -0.56117944E-01
 0.66988760E+00  0.25429614E+00 -0.51536644E-03  0.25153637E-02 -0.56823780E-01
 0.66988760E+00  0.30278088E+00  0.17172985E-02  0.38275925E-02 -0.52532724E-01
 0.66988760E+00  0.35003658E+00  0.36723066E-02  0.49456623E-02 -0.44732266E-01
 0.66988760E+00  0.39591017E+00  0.52067074E-02  0.56113185E-02 -0.35084033E-01
 0.66988760E+00  0.44026914E+00  0.62521732E-02  0.56148683E-02 -0.25069462E-01
 0.66988760E+00  0.48300241E+00  0.68129222E-02  0.48474446E-02 -0.15772423E-01
 0.66988760E+00  0.52402059E+00  0.69501744E-02  0.33235968E-02 -0.78175350E-02
 0.66988760E+00  0.56325577E+00  0.67585242E-02  0.11712951E-02 -0.14314223E-02
 0.66988760E+00  0.60066071E+00  0.63403142E-02 -0.14011646E-02  0.34291249E-02
 0.66988760E+00  0.63620781E+00  0.57836800E-02 -0.41413077E-02  0.69406036E-02
 0.66988760E+00  0.66988760E+00  0.51474873E-02 -0.67740938E-02  0.93061594E-02
 0.66988760E+00  0.70170710E+00  0.44547755E-02 -0.90018699E-02  0.10697716E-01
 0.66988760E+00  0.73168798E+00  0.36951589E-02 -0.10500195E-01  0.11241891E-01
 0.66988760E+00  0.75986470E+00  0.28373478E-02 -0.10941756E-01  0.11038330E-01
 0.66988760E+00  0.78628257E+00  0.18521584E-02 -0.10077393E-01  0.10189244E-01
 0.66988760E+00  0.81099590E+00  0.74216167E-03 -0.78587025E-02  0.88277285E-02
 0.66988760E+00  0.83406621E+00 -0.43413222E-03 -0.45396907E-02  0.71278716E-02
 0.66988760E+00  0.85556060E+00 -0.15599834E-02 -0.67322778E-03  0.52966899E-02
 0.66988760E+00  0.87555021E+00 -0.24888590E-02  0.30273697E-02  0.35431943E-02
 0.66988760E+00  0.89410886E+00 -0.30939984E-02  0.59125151E-02  0.20437714E-02
 0.66988760E+00  0.91131184E+00 -0.33142601E-02  0.75927322E-02  0.90786439E-03
 0.66988760E+00  0.92723491E+00 -0.31727350E-02  0.80200133E-02  0.16878722E-03
 0.66988760E+00  0.94195338E+00 -0.27610338E-02  0.74294208E-02 -0.21359875E-03
 0.66988760E+00  0.95554139E+00 -0.22008202E-02  0.61969482E-02 -0.32346616E-03
 0.66988760E+00  0.96807128E+00 -0.16019509E-02  0.46830666E-02 -0.26921552E-03
 0.66988760E+00  0.97961317E+00 -0.10329633E-02  0.31251706E-02 -0.14804817E-03
 0.66988760E+00  0.99023454E+00 -0.50966918E-03  0.15921036E-02 -0.44078648E-04
 0.66988760E+00  0.10000000E+01  0.00000000E+00  0.00000000E+00  0.00000000E+00
 
 0.70170710E+00 -0.10000000E+01  0.00000000E+00  0.00000000E+00  0.00000000E+00
 0.70170710E+00 -0.99023454E+00 -0.44965039E-03  0.12713512E-02  0.82409034E-04
 0.70170710E+00 -0.97961317E+00 -0.93107831E-03  0.26358672E-02  0.29520813E-03
 0.70170710E+00 -0.96807128E+00 -0.14867448E-02  0.42269556E-02  0.58967091E-03
 0.70170710E+00 -0.95554139E+00 -0.21118586E-02  0.59983553E-02  0.87534478E-03
 0.70170710E+00 -0.94195338E+00 -0.27476693E-02  0.76992961E-02  0.10392932E-02
 0.70170710E+00 -0.92723491E+00 -0.32896695E-02  0.89176796E-02  0.94503887E-03
 0.70170710E+00 -0.91131184E+00 -0.36127720E-02  0.91871381E-02  0.46107478E-03
 0.70170710E+00 -0.89410886E+00 -0.36102167E-02  0.81572594E-02 -0.51687844E-03
 0.70170710E+00 -0.87555021E+00 -0.32325377E-02  0.57577060E-02 -0.20297615E-02
 0.70170710E+00 -0.85556060E+00 -0.25090286E-02  0.22856000E-02 -0.40350702E-02
 0.70170710E+00 -0.83406621E+00 -0.15385670E-02 -0.16545521E-02 -0.63971469E-02
 0.70170710E+00 -0.81099590E+00 -0.45303308E-03 -0.53402197E-02 -0.89040376E-02
 0.70170710E+00 -0.78628257E+00  0.62809114E-03 -0.81676235E-02 -0.11295769E-01
 0.70170710E+00 -0.75986470E+00  0.16288855E-02 -0.98149808E-02 -0.13298274E-01
 0.70170710E+00 -0.73168798E+00  0.25222795E-02 -0.10273795E-01 -0.14641050E-01
 0.70170710E+00 -0.70170710E+00  0.33137928E-02 -0.97657459E-02 -0.15054845E-01
 0.70170710E+00 -0.66988760E+00  0.40172836E-02 -0.86231291E-02 -0.14248535E-01
 0.70170710E+00 -0.63620781E+00  0.46348154E-02 -0.71927615E-02 -0.11885963E-01
 0.70170710E+00 -0.60066071E+00  0.51465888E-02 -0.57827055E-02 -0.75852083E-02
 0.70170710E+00 -0.56325577E+00  0.55119622E-02 -0.46301676E-02 -0.96809466E-03
 0.70170710E+00 -0.52402059E+00  0.56799044E-02 -0.38700877E-02  0.82287491E-02
 0.70170710E+00 -0.48300241E+00  0.56057779E-02 -0.34998060E-02  0.19987742E-01
 0.70170710E+00 -0.44026914E+00  0.52694315E-02 -0.33587000E-02  0.33827106E-01
 0.70170710E+00 -0.39591017E+00  0.46887115E-02 -0.31455956E-02  0.48660715E-01
 0.70170710E+00 -0.35003658E+00  0.39227267E-02 -0.24891506E-02  0.62774744E-01
 0.70170710E+00 -0.30278088E+00  0.30624464E-02 -0.10634396E-02  0.73979103E-01
 0.70170710E+00 -0.25429614E+00  0.22105297E-02  0.12811605E-02  0.79951429E-01
 0.70170710E+00 -0.20475452E+00  0.14574072E-02  0.44191947E-02  0.78726587E-01
 0.70170710E+00 -0.15434522E+00  0.86258851E-03  0.79290925E-02  0.69220568E-01
 0.70170710E+00 -0.10327182E+00  0.44888018E-03  0.11174495E-01  0.51636274E-01
 0.70170710E+00 -0.51749200E-01  0.21111059E-03  0.13473801E-01  0.27607465E-01
 0.70170710E+00  0.00000000E+00  0.13431467E-03  0.14305316E-01 -0.21026083E-12
 0.70170710E+00  0.51749200E-01  0.21111059E-03  0.13473801E-01 -0.27607465E-01
 0.70170710E+00  0.10327182E+00  0.44888018E-03  0.11174495E-01 -0.51636274E-01
 0.70170710E+00  0.15434522E+00  0.86258851E-03  0.79290925E-02 -0.69220568E-01
 0.70170710E+00  0.20475452E+00  0.14574072E-02  0.44191947E-02 -0.78726587E-01
 0.70170710E+00  0.25429614E+00  0.22105297E-02  0.12811605E-02 -0.79951429E-01
 0.70170710E+00  0.30278088E+00  0.30624464E-02 -0.10634396E-02 -0.73979103E-01
 0.70170710E+00  0.35003658E+00  0.39227267E-02 -0.24891506E-02 -0.62774744E-01
 0.70170710E+00  0.39591017E+00  0.46887115E-02 -0.31455956E-02 -0.48660715E-01
 0.70170710E+00  0.44026914E+00  0.52694315E-02 -0.33587000E-02 -0.33827106E-01
 0.70170710E+00  0.48300241E+00  0.56057779E-02 -0.34998060E-02 -0.19987742E-01
 0.70170710E+00  0.52402059E+00  0.56799044E-02 -0.38700877E-02 -0.82287491E-02
 0.70170710E+00  0.56325577E+00  0.55119622E-02 -0.46301676E-02  0.96809467E-03
 0.70170710E+00  0.60066071E+00  0.51465888E-02 -0.57827055E-02  0.75852083E-02
 0.70170710E+00  0.63620781E+00  0.46348154E-02 -0.71927615E-02  0.11885963E-01
 0.70170710E+00  0.66988760E+00  0.40172836E-02 -0.86231291E-02  0.14248535E-01
 0.70170710E+00  0.70170710E+00  0.33137928E-02 -0.97657459E-02  0.15054845E-01
 0.70170710E+00  0.73168798E+00  0.25222795E-02 -0.10273795E-01  0.14641050E-01
 0.70170710E+00  0.75986470E+00  0.16288855E-02 -0.98149808E-02  0.13298274E-01
 0.70170710E+00  0.78628257E+00  0.62809114E-03 -0.81676235E-02  0.11295769E-01
 0.70170710E+00  0.81099590E+00 -0.45303308E-03 -0.53402197E-02  0.89040376E-02
 0.70170710E+00  0.83406621E+00 -0.15385670E-02 -0.16545521E-02  0.63971469E-02
 0.70170710E+00  0.85556060E+00 -0.25090286E-02  0.22856000E-02  0.40350702E-02
 0.70170710E+00  0.87555021E+00 -0.32325377E-02  0.57577060E-02  0.20297615E-02
 0.70170710E+00  0.89410886E+00 -0.36102167E-02  0.81572594E-02  0.51687844E-03
 0.70170710E+00  0.91131184E+00 -0.36127720E-02  0.91871381E-02 -0.46107478E-03
 0.70170710E+00  0.92723491E+00 -0.32896695E-02  0.89176796E-02 -0.94503887E-03
 0.70170710E+00  0.94195338E+00 -0.27476693E-02  0.76992961E-02 -0.10392932E-02
 0.70170710E+00  0.95554139E+00 -0.21118586E-02  0.59983553E-02 -0.87534478E-03
 0.70170710E+00  0.96807128E+00 -0.14867448E-02  0.42269556E-02 -0.58967091E-03
 0.70170710E+00  0.97961317E+00 -0.93107831E-03  0.26358672E-02 -0.29520813E-03
 0.70170710E+00  0.99023454E+00 -0.44965039E-03  0.12713512E-02 -0.82409034E-04
 0.70170710E+00  0.10000000E+01  0.00000000E+00  0.00000000E+00  0.00000000E+00
 
 0.73168798E+00 -0.10000000E+01  0.00000000E+00  0.00000000E+00  0.00000000E+00
 0.73168798E+00 -0.99023454E+00 -0.36992971E-03  0.76387548E-03  0.11584332E-03
 0.73168798E+00 -0.97961317E+00 -0.78949708E-03  0.18056633E-02  0.42647995E-03
 0.73168798E+00 -0.96807128E+00 -0.13106144E-02  0.32964459E-02  0.88274829E-03
 0.73168798E+00 -0.95554139E+00 -0.19403050E-02  0.52135881E-02  0.14003298E-02
 0.73168798E+00 -0.94195338E+00 -0.26326365E-02  0.73082609E-02  0.18649116E-02
 0.73168798E+00 -0.92723491E+00 -0.32937155E-02  0.91417154E-02  0.21283955E-02
 0.73168798E+00 -0.91131184E+00 -0.38020079E-02  0.10183727E-01  0.20251490E-02
 0.73168798E+00 -0.89410886E+00 -0.40429735E-02  0.99842322E-02  0.13935866E-02
 0.73168798E+00 -0.87555021E+00 -0.39467784E-02  0.83490974E-02  0.11387188E-03
 0.73168798E+00 -0.85556060E+00 -0.35137887E-02  0.54514777E-02 -0.18562913E-02
 0.73168798E+00 -0.83406621E+00 -0.28140625E-02  0.17983558E-02 -0.44525185E-02
 0.73168798E+00 -0.81099590E+00 -0.19606907E-02 -0.19390056E-02 -0.74979569E-02
 0.73168798E+00 -0.78628257E+00 -0.10705524E-02 -0.51592730E-02 -0.10717898E-01
 0.73168798E+00 -0.75986470E+00 -0.23268013E-03 -0.75095698E-02 -0.13769217E-01
 0.73168798E+00 -0.73168798E+00  0.50340826E-03 -0.89425452E-02 -0.16264148E-01
 0.73168798E+00 -0.70170710E+00  0.11202083E-02 -0.96549167E-02 -0.17778508E-01
 0.73168798E+00 -0.66988760E+00  0.16161869E-02 -0.99729981E-02 -0.17843477E-01
 0.73168798E+00 -0.63620781E+00  0.19924210E-02 -0.10239623E-01 -0.15942692E-01
 0.73168798E+00 -0.60066071E+00  0.22485338E-02 -0.10726936E-01 -0.11541699E-01
 0.73168798E+00 -0.56325577E+00  0.23888929E-02 -0.11565993E-01 -0.41758161E-02
 0.73168798E+00 -0.52402059E+00  0.24356622E-02 -0.12689206E-01  0.64006025E-02
 0.73168798E+00 -0.48300241E+00  0.24423404E-02 -0.13795591E-01  0.20026039E-01
 0.73168798E+00 -0.44026914E+00  0.24997620E-02 -0.14366349E-01  0.35957682E-01
 0.73168798E+00 -0.39591017E+00  0.27276834E-02 -0.13752183E-01  0.52778048E-01
 0.73168798E+00 -0.35003658E+00  0.32489428E-02 -0.11335225E-01  0.68446998E-01
 0.73168798E+00 -0.30278088E+00  0.41502195E-02 -0.67356314E-02  0.80534004E-01
 0.73168798E+00 -0.25429614E+00  0.54404319E-02 -0.59288793E-05  0.86618714E-01
 0.73168798E+00 -0.20475452E+00  0.70228303E-02  0.82588946E-02  0.84790158E-01
 0.73168798E+00 -0.15434522E+00  0.86954132E-02  0.16954707E-01  0.74129685E-01
 0.73168798E+00 -0.10327182E+00  0.10186676E-01  0.24665518E-01  0.55044491E-01
 0.73168798E+00 -0.51749200E-01  0.11220338E-01  0.29987224E-01  0.29342470E-01
 0.73168798E+00  0.00000000E+00  0.11590319E-01  0.31887608E-01 -0.37739480E-12
 0.73168798E+00  0.51749200E-01  0.11220338E-01  0.29987224E-01 -0.29342470E-01
 0.73168798E+00  0.10327182E+00  0.10186676E-01  0.24665518E-01 -0.55044491E-01
 0.73168798E+00  0.15434522E+00  0.86954132E-02  0.16954707E-01 -0.74129685E-01
 0.73168798E+00  0.20475452E+00  0.70228303E-02  0.82588946E-02 -0.84790158E-01
 0.73168798E+00  0.25429614E+00  0.54404319E-02 -0.59288792E-05 -0.86618714E-01
 0.73168798E+00  0.30278088E+00  0.41502195E-02 -0.67356314E-02 -0.80534004E-01
 0.73168798E+00  0.35003658E+00  0.32489428E-02 -0.11335225E-01 -0.68446998E-01
 0.73168798E+00  0.39591017E+00  0.27276834E-02 -0.13752183E-01 -0.52778048E-01
 0.73168798E+00  0.44026914E+00  0.24997620E-02 -0.14366349E-01 -0.35957682E-01
 0.73168798E+00  0.48300241E+00  0.24423404E-02 -0.13795591E-01 -0.20026039E-01
 0.73168798E+00  0.52402059E+00  0.24356622E-02 -0.12689206E-01 -0.64006025E-02
 0.73168798E+00  0.56325577E+00  0.23888929E-02 -0.11565993E-01  0.41758161E-02
 0.73168798E+00  0.60066071E+00  0.22485338E-02 -0.10726936E-01  0.11541699E-01
 0.73168798E+00  0.63620781E+00  0.19924210E-02 -0.10239623E-01  0.15942692E-01
 0.73168798E+00  0.66988760E+00  0.16161869E-02 -0.99729981E-02  0.17843477E-01
 0.73168798E+00  0.70170710E+00  0.11202083E-02 -0.96549167E-02  0.17778508E-01
 0.73168798E+00  0.73168798E+00  0.50340826E-03 -0.89425452E-02  0.16264148E-01
 0.73168798E+00  0.75986470E+00 -0.23268013E-03 -0.75095698E-02  0.13769217E-01
 0.73168798E+00  0.78628257E+00 -0.10705524E-02 -0.51592730E-02  0.10717898E-01
 0.73168798E+00  0.81099590E+00 -0.19606907E-02 -0.19390056E-02  0.74979569E-02
 0.73168798E+00  0.83406621E+00 -0.28140625E-02  0.17983558E-02  0.44525185E-02
 0.73168798E+00  0.85556060E+00 -0.35137887E-02  0.54514777E-02  0.18562913E-02
 0.73168798E+00  0.87555021E+00 -0.39467784E-02  0.83490974E-02 -0.11387188E-03
 0.73168798E+00  0.89410886E+00 -0.40429735E-02  0.99842322E-02 -0.13935866E-02
 0.73168798E+00  0.91131184E+00 -0.38020079E-02  0.10183727E-01 -0.20251490E-02
 0.73168798E+00  0.92723491E+00 -0.32937155E-02  0.91417154E-02 -0.21283955E-02
 0.73168798E+00  0.94195338E+00 -0.26326365E-02  0.73082609E-02 -0.18649116E-02
 0.73168798E+00  0.95554139E+00 -0.19403050E-02  0.52135881E-02 -0.14003298E-02
 0.73168798E+00  0.96807128E+00 -0.13106144E-02  0.32964459E-02 -0.88274829E-03
 0.73168798E+00  0.97961317E+00 -0.78949708E-03  0.18056633E-02 -0.42647995E-03
 0.73168798E+00  0.99023454E+00 -0.36992971E-03  0.76387548E-03 -0.11584332E-03
 0.73168798E+00  0.10000000E+01  0.00000000E+00  0.00000000E+00  0.00000000E+00
 
 0.75986470E+00 -0.10000000E+01  0.00000000E+00  0.00000000E+00  0.00000000E+00
 0.75986470E+00 -0.99023454E+00 -0.27461609E-03  0.14084142E-03  0.13448392E-03
 0.75986470E+00 -0.97961317E+00 -0.61384537E-03  0.75047393E-03  0.50480409E-03
 0.75986470E+00 -0.96807128E+00 -0.10769889E-02  0.20196061E-02  0.10698981E-02
 0.75986470E+00 -0.95554139E+00 -0.16824489E-02  0.39461964E-02  0.17663624E-02
 0.75986470E+00 -0.94195338E+00 -0.23989952E-02  0.62980865E-02  0.24975297E-02
 0.75986470E+00 -0.92723491E+00 -0.31478580E-02  0.86380820E-02  0.31271149E-02
 0.75986470E+00 -0.91131184E+00 -0.38181245E-02  0.10407664E-01  0.34799377E-02
 0.75986470E+00 -0.89410886E+00 -0.42961234E-02  0.11087794E-01  0.33589679E-02
 0.75986470E+00 -0.87555021E+00 -0.45001653E-02  0.10374891E-01  0.25787376E-02
 0.75986470E+00 -0.85556060E+00 -0.44078689E-02  0.83072366E-02  0.10116429E-02
 0.75986470E+00 -0.83406621E+00 -0.40626374E-02  0.52585695E-02 -0.13665823E-02
 0.75986470E+00 -0.81099590E+00 -0.35565086E-02  0.17969114E-02 -0.44476045E-02
 0.75986470E+00 -0.78628257E+00 -0.29982564E-02 -0.15327911E-02 -0.79872528E-02
 0.75986470E+00 -0.75986470E+00 -0.24832899E-02 -0.43896368E-02 -0.11625522E-01
 0.75986470E+00 -0.73168798E+00 -0.20771437E-02 -0.67114032E-02 -0.14914756E-01
 0.75986470E+00 -0.70170710E+00 -0.18141961E-02 -0.86718754E-02 -0.17342796E-01
 0.75986470E+00 -0.66988760E+00 -0.17039228E-02 -0.10571336E-01 -0.18349610E-01
 0.75986470E+00 -0.63620781E+00 -0.17353968E-02 -0.12708434E-01 -0.17354874E-01
 0.75986470E+00 -0.60066071E+00 -0.18743316E-02 -0.15264279E-01 -0.13819074E-01
 0.75986470E+00 -0.56325577E+00 -0.20530393E-02 -0.18204982E-01 -0.73525754E-02
 0.75986470E+00 -0.52402059E+00 -0.21588385E-02 -0.21215211E-01  0.21384828E-02
 0.75986470E+00 -0.48300241E+00 -0.20296622E-02 -0.23683347E-01  0.14304873E-01
 0.75986470E+00 -0.44026914E+00 -0.14658258E-02 -0.24766532E-01  0.28258467E-01
 0.75986470E+00 -0.39591017E+00 -0.26319430E-03 -0.23547683E-01  0.42577031E-01
 0.75986470E+00 -0.35003658E+00  0.17339677E-02 -0.19270699E-01  0.55438747E-01
 0.75986470E+00 -0.30278088E+00  0.45713204E-02 -0.11604334E-01  0.64879773E-01
 0.75986470E+00 -0.25429614E+00  0.81321807E-02 -0.86062687E-03  0.69131970E-01
 0.75986470E+00 -0.20475452E+00  0.12115893E-01  0.11914287E-01  0.66969235E-01
 0.75986470E+00 -0.15434522E+00  0.16062778E-01  0.25035889E-01  0.57983220E-01
 0.75986470E+00 -0.10327182E+00  0.19429178E-01  0.36473131E-01  0.42722485E-01
 0.75986470E+00 -0.51749200E-01  0.21698568E-01  0.44279746E-01  0.22661071E-01
 0.75986470E+00  0.00000000E+00  0.22500012E-01  0.47052381E-01 -0.47736309E-12
 0.75986470E+00  0.51749200E-01  0.21698568E-01  0.44279746E-01 -0.22661071E-01
 0.75986470E+00  0.10327182E+00  0.19429178E-01  0.36473131E-01 -0.42722485E-01
 0.75986470E+00  0.15434522E+00  0.16062778E-01  0.25035889E-01 -0.57983220E-01
 0.75986470E+00  0.20475452E+00  0.12115893E-01  0.11914287E-01 -0.66969235E-01
 0.75986470E+00  0.25429614E+00  0.81321807E-02 -0.86062687E-03 -0.69131970E-01
 0.75986470E+00  0.30278088E+00  0.45713204E-02 -0.11604334E-01 -0.64879773E-01
 0.75986470E+00  0.35003658E+00  0.17339677E-02 -0.19270699E-01 -0.55438747E-01
 0.75986470E+00  0.39591017E+00 -0.26319430E-03 -0.23547683E-01 -0.42577031E-01
 0.75986470E+00  0.44026914E+00 -0.14658258E-02 -0.24766532E-01 -0.28258467E-01
 0.75986470E+00  0.48300241E+00 -0.20296622E-02 -0.23683347E-01 -0.14304873E-01
 0.75986470E+00  0.52402059E+00 -0.21588385E-02 -0.21215211E-01 -0.21384828E-02
 0.75986470E+00  0.56325577E+00 -0.20530393E-02 -0.18204982E-01  0.73525754E-02
 0.75986470E+00  0.60066071E+00 -0.18743316E-02 -0.15264279E-01  0.13819074E-01
 0.75986470E+00  0.63620781E+00 -0.17353968E-02 -0.12708434E-01  0.17354874E-01
 0.75986470E+00  0.66988760E+00 -0.17039228E-02 -0.10571336E-01  0.18349610E-01
 0.75986470E+00  0.70170710E+00 -0.18141961E-02 -0.86718754E-02  0.17342796E-01
 0.75986470E+00  0.73168798E+00 -0.20771437E-02 -0.67114032E-02  0.14914756E-01
 0.75986470E+00  0.75986470E+00 -0.24832899E-02 -0.43896368E-02  0.11625522E-01
 0.75986470E+00  0.78628257E+00 -0.29982564E-02 -0.15327911E-02  0.79872528E-02
 0.75986470E+00  0.81099590E+00 -0.35565086E-02  0.17969114E-02  0.44476045E-02
 0.75986470E+00  0.83406621E+00 -0.40626374E-02  0.52585695E-02  0.13665823E-02
 0.75986470E+00  0.85556060E+00 -0.44078689E-02  0.83072366E-02 -0.10116429E-02
 0.75986470E+00  0.87555021E+00 -0.45001653E-02  0.10374891E-01 -0.25787376E-02
 0.75986470E+00  0.89410886E+00 -0.42961234E-02  0.11087794E-01 -0.33589679E-02
 0.75986470E+00  0.91131184E+00 -0.38181245E-02  0.10407664E-01 -0.34799377E-02
 0.75986470E+00  0.92723491E+00 -0.31478580E-02  0.86380820E-02 -0.31271149E-02
 0.75986470E+00  0.94195338E+00 -0.23989952E-02  0.62980865E-02 -0.24975297E-02
 0.75986470E+00  0.95554139E+00 -0.16824489E-02  0.39461964E-02 -0.17663624E-02
 0.75986470E+00  0.96807128E+00 -0.10769889E-02  0.20196061E-02 -0.10698981E-02
 0.75986470E+00  0.97961317E+00 -0.61384537E-03  0.75047393E-03 -0.50480409E-03
 0.75986470E+00  0.99023454E+00 -0.27461609E-03  0.14084142E-03 -0.13448392E-03
 0.75986470E+00  0.10000000E+01  0.00000000E+00  0.00000000E+00  0.00000000E+00
 
 0.78628257E+00 -0.10000000E+01  0.00000000E+00  0.00000000E+00  0.00000000E+00
 0.78628257E+00 -0.99023454E+00 -0.17013596E-03 -0.49450654E-03  0.13130797E-03
 0.78628257E+00 -0.97961317E+00 -0.41469477E-03 -0.35606836E-03  0.50312028E-03
 0.78628257E+00 -0.96807128E+00 -0.79738620E-03  0.60592833E-03  0.10919243E-02
 0.78628257E+00 -0.95554139E+00 -0.13461971E-02  0.24043524E-02  0.18681428E-02
 0.78628257E+00 -0.94195338E+00 -0.20447208E-02  0.48354823E-02  0.27713751E-02
 0.78628257E+00 -0.92723491E+00 -0.28319080E-02  0.74901854E-02  0.37014979E-02
 0.78628257E+00 -0.91131184E+00 -0.36129117E-02  0.98197244E-02  0.45039422E-02
 0.78628257E+00 -0.89410886E+00 -0.42827611E-02  0.11276007E-01  0.49786874E-02
 0.78628257E+00 -0.87555021E+00 -0.47567522E-02  0.11477135E-01  0.49043471E-02
 0.78628257E+00 -0.85556060E+00 -0.49973462E-02  0.10338043E-01  0.40875238E-02
 0.78628257E+00 -0.83406621E+00 -0.50253360E-02  0.80871828E-02  0.24181814E-02
 0.78628257E+00 -0.81099590E+00 -0.49107907E-02  0.51574410E-02 -0.82130787E-04
 0.78628257E+00 -0.78628257E+00 -0.47486865E-02  0.19970218E-02 -0.32401386E-02
 0.78628257E+00 -0.75986470E+00 -0.46318275E-02 -0.11002950E-02 -0.67408640E-02
 0.78628257E+00 -0.73168798E+00 -0.46313730E-02 -0.40755630E-02 -0.10160476E-01
 0.78628257E+00 -0.70170710E+00 -0.47880839E-02 -0.70745684E-02 -0.13007583E-01
 0.78628257E+00 -0.66988760E+00 -0.51094838E-02 -0.10343665E-01 -0.14768772E-01
 0.78628257E+00 -0.63620781E+00 -0.55663963E-02 -0.14094542E-01 -0.14965528E-01
 0.78628257E+00 -0.60066071E+00 -0.60851852E-02 -0.18375095E-01 -0.13232112E-01
 0.78628257E+00 -0.56325577E+00 -0.65377868E-02 -0.22966235E-01 -0.94115295E-02
 0.78628257E+00 -0.52402059E+00 -0.67363019E-02 -0.27328426E-01 -0.36459431E-02
 0.78628257E+00 -0.48300241E+00 -0.64410716E-02 -0.30620875E-01  0.35750350E-02
 0.78628257E+00 -0.44026914E+00 -0.53894028E-02 -0.31813742E-01  0.11441931E-01
 0.78628257E+00 -0.39591017E+00 -0.33464897E-02 -0.29891267E-01  0.18939938E-01
 0.78628257E+00 -0.35003658E+00 -0.17201517E-03 -0.24117331E-01  0.25030666E-01
 0.78628257E+00 -0.30278088E+00  0.41126320E-02 -0.14304190E-01  0.28852682E-01
 0.78628257E+00 -0.25429614E+00  0.92769211E-02 -0.10086506E-02  0.29881687E-01
 0.78628257E+00 -0.20475452E+00  0.14873925E-01  0.14419620E-01  0.28002593E-01
 0.78628257E+00 -0.15434522E+00  0.20285765E-01  0.29983985E-01  0.23479195E-01
 0.78628257E+00 -0.10327182E+00  0.24820506E-01  0.43377247E-01  0.16846757E-01
 0.78628257E+00 -0.51749200E-01  0.27842266E-01  0.52443293E-01  0.87813317E-02
 0.78628257E+00  0.00000000E+00  0.28903308E-01  0.55650093E-01 -0.46379589E-12
 0.78628257E+00  0.51749200E-01  0.27842266E-01  0.52443293E-01 -0.87813317E-02
 0.78628257E+00  0.10327182E+00  0.24820506E-01  0.43377247E-01 -0.16846757E-01
 0.78628257E+00  0.15434522E+00  0.20285765E-01  0.29983985E-01 -0.23479195E-01
 0.78628257E+00  0.20475452E+00  0.14873925E-01  0.14419620E-01 -0.28002593E-01
 0.78628257E+00  0.25429614E+00  0.92769211E-02 -0.10086506E-02 -0.29881687E-01
 0.78628257E+00  0.30278088E+00  0.41126320E-02 -0.14304190E-01 -0.28852682E-01
 0.78628257E+00  0.35003658E+00 -0.17201517E-03 -0.24117331E-01 -0.25030666E-01
 0.78628257E+00  0.39591017E+00 -0.33464897E-02 -0.29891267E-01 -0.18939938E-01
 0.78628257E+00  0.44026914E+00 -0.53894028E-02 -0.31813742E-01 -0.11441931E-01
 0.78628257E+00  0.48300241E+00 -0.64410716E-02 -0.30620875E-01 -0.35750350E-02
 0.78628257E+00  0.52402059E+00 -0.67363019E-02 -0.27328426E-01  0.36459431E-02
 0.78628257E+00  0.56325577E+00 -0.65377868E-02 -0.22966235E-01  0.94115295E-02
 0.78628257E+00  0.60066071E+00 -0.60851852E-02 -0.18375095E-01  0.13232112E-01
 0.78628257E+00  0.63620781E+00 -0.55663963E-02 -0.14094542E-01  0.14965528E-01
 0.78628257E+00  0.66988760E+00 -0.51094838E-02 -0.10343665E-01  0.14768772E-01
 0.78628257E+00  0.70170710E+00 -0.47880839E-02 -0.70745684E-02  0.13007583E-01
 0.78628257E+00  0.73168798E+00 -0.46313730E-02 -0.40755630E-02  0.10160476E-01
 0.78628257E+00  0.75986470E+00 -0.46318275E-02 -0.11002950E-02  0.67408640E-02
 0.78628257E+00  0.78628257E+00 -0.47486865E-02  0.19970218E-02  0.32401386E-02
 0.78628257E+00  0.81099590E+00 -0.49107907E-02  0.51574410E-02  0.82130787E-04
 0.78628257E+00  0.83406621E+00 -0.50253360E-02  0.80871828E-02 -0.24181814E-02
 0.78628257E+00  0.85556060E+00 -0.49973462E-02  0.10338043E-01 -0.40875238E-02
 0.78628257E+00  0.87555021E+00 -0.47567522E-02  0.11477135E-01 -0.49043471E-02
 0.78628257E+00  0.89410886E+00 -0.42827611E-02  0.11276007E-01 -0.49786874E-02
 0.78628257E+00  0.91131184E+00 -0.36129117E-02  0.98197244E-02 -0.45039422E-02
 0.78628257E+00  0.92723491E+00 -0.28319080E-02  0.74901854E-02 -0.37014979E-02
 0.78628257E+00  0.94195338E+00 -0.20447208E-02  0.48354823E-02 -0.27713751E-02
 0.78628257E+00  0.95554139E+00 -0.13461971E-02  0.24043524E-02 -0.18681428E-02
 0.78628257E+00  0.96807128E+00 -0.79738620E-03  0.60592833E-03 -0.10919243E-02
 0.78628257E+00  0.97961317E+00 -0.41469477E-03 -0.35606836E-03 -0.50312028E-03
 0.78628257E+00  0.99023454E+00 -0.17013596E-03 -0.49450654E-03 -0.13130797E-03
 0.78628257E+00  0.10000000E+01  0.00000000E+00  0.00000000E+00  0.00000000E+00
 
 0.81099590E+00 -0.10000000E+01  0.00000000E+00  0.00000000E+00  0.00000000E+00
 0.81099590E+00 -0.99023454E+00 -0.64347786E-04 -0.10352271E-02  0.10525252E-03
 0.81099590E+00 -0.97961317E+00 -0.20644148E-03 -0.13298229E-02  0.41603049E-03
 0.81099590E+00 -0.96807128E+00 -0.49093558E-03 -0.70940597E-03  0.93369496E-03
 0.81099590E+00 -0.95554139E+00 -0.95246954E-03  0.84771465E-03  0.16695311E-02
 0.81099590E+00 -0.94195338E+00 -0.15876731E-02  0.31733892E-02  0.26120041E-02
 0.81099590E+00 -0.92723491E+00 -0.23532792E-02  0.59067890E-02  0.37153239E-02
 0.81099590E+00 -0.91131184E+00 -0.31731236E-02  0.85422120E-02  0.48725605E-02
 0.81099590E+00 -0.89410886E+00 -0.39562105E-02  0.10543326E-01  0.59144577E-02
 0.81099590E+00 -0.87555021E+00 -0.46219333E-02  0.11490198E-01  0.66212022E-02
 0.81099590E+00 -0.85556060E+00 -0.51246287E-02  0.11203999E-01  0.67670704E-02
 0.81099590E+00 -0.83406621E+00 -0.54670012E-02  0.97800330E-02  0.61774743E-02
 0.81099590E+00 -0.81099590E+00 -0.56971357E-02  0.75100819E-02  0.47875296E-02
 0.81099590E+00 -0.78628257E+00 -0.58910071E-02  0.47284096E-02  0.26735596E-02
 0.81099590E+00 -0.75986470E+00 -0.61294002E-02  0.16645693E-02  0.50057752E-04
 0.81099590E+00 -0.73168798E+00 -0.64776574E-02 -0.16315181E-02 -0.27681230E-02
 0.81099590E+00 -0.70170710E+00 -0.69721378E-02 -0.52661239E-02 -0.54234758E-02
 0.81099590E+00 -0.66988760E+00 -0.76112295E-02 -0.94057041E-02 -0.75840948E-02
 0.81099590E+00 -0.63620781E+00 -0.83473638E-02 -0.14147309E-01 -0.90154617E-02
 0.81099590E+00 -0.60066071E+00 -0.90785866E-02 -0.19396569E-01 -0.96490693E-02
 0.81099590E+00 -0.56325577E+00 -0.96428451E-02 -0.24781121E-01 -0.96297236E-02
 0.81099590E+00 -0.52402059E+00 -0.98212594E-02 -0.29626060E-01 -0.93144885E-02
 0.81099590E+00 -0.48300241E+00 -0.93570992E-02 -0.33008336E-01 -0.91996680E-02
 0.81099590E+00 -0.44026914E+00 -0.79939133E-02 -0.33897439E-01 -0.97742419E-02
 0.81099590E+00 -0.39591017E+00 -0.55303477E-02 -0.31366908E-01 -0.11331643E-01
 0.81099590E+00 -0.35003658E+00 -0.18823718E-02 -0.24840779E-01 -0.13801426E-01
 0.81099590E+00 -0.30278088E+00  0.28620558E-02 -0.14318435E-01 -0.16673495E-01
 0.81099590E+00 -0.25429614E+00  0.84128668E-02 -0.51479695E-03 -0.19068903E-01
 0.81099590E+00 -0.20475452E+00  0.14286700E-01  0.15140136E-01 -0.19964540E-01
 0.81099590E+00 -0.15434522E+00  0.19860865E-01  0.30669915E-01 -0.18516721E-01
 0.81099590E+00 -0.10327182E+00  0.24467259E-01  0.43874157E-01 -0.14376929E-01
 0.81099590E+00 -0.51749200E-01  0.27508685E-01  0.52743131E-01 -0.78773218E-02
 0.81099590E+00  0.00000000E+00  0.28571751E-01  0.55868253E-01 -0.33726549E-12
 0.81099590E+00  0.51749200E-01  0.27508685E-01  0.52743131E-01  0.78773218E-02
 0.81099590E+00  0.10327182E+00  0.24467259E-01  0.43874157E-01  0.14376929E-01
 0.81099590E+00  0.15434522E+00  0.19860865E-01  0.30669915E-01  0.18516721E-01
 0.81099590E+00  0.20475452E+00  0.14286700E-01  0.15140136E-01  0.19964540E-01
 0.81099590E+00  0.25429614E+00  0.84128668E-02 -0.51479695E-03  0.19068903E-01
 0.81099590E+00  0.30278088E+00  0.28620558E-02 -0.14318435E-01  0.16673495E-01
 0.81099590E+00  0.35003658E+00 -0.18823718E-02 -0.24840779E-01  0.13801426E-01
 0.81099590E+00  0.39591017E+00 -0.55303477E-02 -0.31366908E-01  0.11331643E-01
 0.81099590E+00  0.44026914E+00 -0.79939133E-02 -0.33897439E-01  0.97742419E-02
 0.81099590E+00  0.48300241E+00 -0.93570992E-02 -0.33008336E-01  0.91996680E-02
 0.81099590E+00  0.52402059E+00 -0.98212594E-02 -0.29626060E-01  0.93144885E-02
 0.81099590E+00  0.56325577E+00 -0.96428451E-02 -0.24781121E-01  0.96297236E-02
 0.81099590E+00  0.60066071E+00 -0.90785866E-02 -0.19396569E-01  0.96490693E-02
 0.81099590E+00  0.63620781E+00 -0.83473638E-02 -0.14147309E-01  0.90154617E-02
 0.81099590E+00  0.66988760E+00 -0.76112295E-02 -0.94057041E-02  0.75840948E-02
 0.81099590E+00  0.70170710E+00 -0.69721378E-02 -0.52661239E-02  0.54234758E-02
 0.81099590E+00  0.73168798E+00 -0.64776574E-02 -0.16315181E-02  0.27681230E-02
 0.81099590E+00  0.75986470E+00 -0.61294002E-02  0.16645693E-02 -0.50057752E-04
 0.81099590E+00  0.78628257E+00 -0.58910071E-02  0.47284096E-02 -0.26735596E-02
 0.81099590E+00  0.81099590E+00 -0.56971357E-02  0.75100819E-02 -0.47875296E-02
 0.81099590E+00  0.83406621E+00 -0.54670012E-02  0.97800330E-02 -0.61774743E-02
 0.81099590E+00  0.85556060E+00 -0.51246287E-02  0.11203999E-01 -0.67670704E-02
 0.81099590E+00  0.87555021E+00 -0.46219333E-02  0.11490198E-01 -0.66212022E-02
 0.81099590E+00  0.89410886E+00 -0.39562105E-02  0.10543326E-01 -0.59144577E-02
 0.81099590E+00  0.91131184E+00 -0.31731236E-02  0.85422120E-02 -0.48725605E-02
 0.81099590E+00  0.92723491E+00 -0.23532792E-02  0.59067890E-02 -0.37153239E-02
 0.81099590E+00  0.94195338E+00 -0.15876731E-02  0.31733892E-02 -0.26120041E-02
 0.81099590E+00  0.95554139E+00 -0.95246954E-03  0.84771465E-03 -0.16695311E-02
 0.81099590E+00  0.96807128E+00 -0.49093558E-03 -0.70940597E-03 -0.93369496E-03
 0.81099590E+00  0.97961317E+00 -0.20644148E-03 -0.13298229E-02 -0.41603049E-03
 0.81099590E+00  0.99023454E+00 -0.64347786E-04 -0.10352271E-02 -0.10525252E-03
 0.81099590E+00  0.10000000E+01  0.00000000E+00  0.00000000E+00  0.00000000E+00
 
 0.83406621E+00 -0.10000000E+01  0.00000000E+00  0.00000000E+00  0.00000000E+00
 0.83406621E+00 -0.99023454E+00  0.34785530E-04 -0.14039322E-02  0.61925814E-04
 0.83406621E+00 -0.97961317E+00 -0.50509522E-05 -0.20321079E-02  0.26259992E-03
 0.83406621E+00 -0.96807128E+00 -0.18172557E-03 -0.17359976E-02  0.63088507E-03
 0.83406621E+00 -0.95554139E+00 -0.53300336E-03 -0.49004640E-03  0.12180284E-02
 0.83406621E+00 -0.94195338E+00 -0.10652805E-02  0.15750621E-02  0.20642173E-02
 0.83406621E+00 -0.92723491E+00 -0.17507866E-02  0.41581638E-02  0.31847695E-02
 0.83406621E+00 -0.91131184E+00 -0.25316242E-02  0.68197107E-02  0.45362530E-02
 0.83406621E+00 -0.89410886E+00 -0.33328161E-02  0.90692083E-02  0.60048906E-02
 0.83406621E+00 -0.87555021E+00 -0.40821716E-02  0.10489109E-01  0.74055503E-02
 0.83406621E+00 -0.85556060E+00 -0.47312270E-02  0.10845991E-01  0.85156850E-02
 0.83406621E+00 -0.83406621E+00 -0.52688395E-02  0.10132383E-01  0.91263534E-02
 0.83406621E+00 -0.81099590E+00 -0.57221509E-02  0.85165646E-02  0.91014212E-02
 0.83406621E+00 -0.78628257E+00 -0.61448751E-02  0.62253918E-02  0.84130811E-02
 0.83406621E+00 -0.75986470E+00 -0.65987732E-02  0.34260958E-02  0.71420324E-02
 0.83406621E+00 -0.73168798E+00 -0.71348395E-02  0.16423729E-03  0.54367253E-02
 0.83406621E+00 -0.70170710E+00 -0.77783440E-02 -0.36163375E-02  0.34472734E-02
 0.83406621E+00 -0.66988760E+00 -0.85177037E-02 -0.79904206E-02  0.12494991E-02
 0.83406621E+00 -0.63620781E+00 -0.92961608E-02 -0.12940528E-01 -0.12204937E-02
 0.83406621E+00 -0.60066071E+00 -0.10006421E-01 -0.18259181E-01 -0.42017868E-02
 0.83406621E+00 -0.56325577E+00 -0.10491300E-01 -0.23493109E-01 -0.80891290E-02
 0.83406621E+00 -0.52402059E+00 -0.10554558E-01 -0.27951202E-01 -0.13338967E-01
 0.83406621E+00 -0.48300241E+00 -0.99850738E-02 -0.30782534E-01 -0.20298968E-01
 0.83406621E+00 -0.44026914E+00 -0.85938119E-02 -0.31119066E-01 -0.28991351E-01
 0.83406621E+00 -0.39591017E+00 -0.62584528E-02 -0.28259596E-01 -0.38912758E-01
 0.83406621E+00 -0.35003658E+00 -0.29665606E-02 -0.21860410E-01 -0.48932262E-01
 0.83406621E+00 -0.30278088E+00  0.11537732E-02 -0.12088273E-01 -0.57360507E-01
 0.83406621E+00 -0.25429614E+00  0.58257380E-02  0.30657431E-03 -0.62222625E-01
 0.83406621E+00 -0.20475452E+00  0.10644086E-01  0.14029864E-01 -0.61702092E-01
 0.83406621E+00 -0.15434522E+00  0.15123531E-01  0.27404246E-01 -0.54651117E-01
 0.83406621E+00 -0.10327182E+00  0.18768264E-01  0.38632200E-01 -0.41014473E-01
 0.83406621E+00 -0.51749200E-01  0.21149794E-01  0.46111628E-01 -0.22013806E-01
 0.83406621E+00  0.00000000E+00  0.21977858E-01  0.48736375E-01 -0.14257234E-12
 0.83406621E+00  0.51749200E-01  0.21149794E-01  0.46111628E-01  0.22013806E-01
 0.83406621E+00  0.10327182E+00  0.18768264E-01  0.38632200E-01  0.41014473E-01
 0.83406621E+00  0.15434522E+00  0.15123531E-01  0.27404246E-01  0.54651117E-01
 0.83406621E+00  0.20475452E+00  0.10644086E-01  0.14029864E-01  0.61702092E-01
 0.83406621E+00  0.25429614E+00  0.58257380E-02  0.30657431E-03  0.62222625E-01
 0.83406621E+00  0.30278088E+00  0.11537732E-02 -0.12088273E-01  0.57360507E-01
 0.83406621E+00  0.35003658E+00 -0.29665606E-02 -0.21860410E-01  0.48932262E-01
 0.83406621E+00  0.39591017E+00 -0.62584528E-02 -0.28259596E-01  0.38912758E-01
 0.83406621E+00  0.44026914E+00 -0.85938119E-02 -0.31119066E-01  0.28991351E-01
 0.83406621E+00  0.48300241E+00 -0.99850738E-02 -0.30782534E-01  0.20298968E-01
 0.83406621E+00  0.52402059E+00 -0.10554558E-01 -0.27951202E-01  0.13338967E-01
 0.83406621E+00  0.56325577E+00 -0.10491300E-01 -0.23493109E-01  0.80891290E-02
 0.83406621E+00  0.60066071E+00 -0.10006421E-01 -0.18259181E-01  0.42017868E-02
 0.83406621E+00  0.63620781E+00 -0.92961608E-02 -0.12940528E-01  0.12204937E-02
 0.83406621E+00  0.66988760E+00 -0.85177037E-02 -0.79904206E-02 -0.12494991E-02
 0.83406621E+00  0.70170710E+00 -0.77783440E-02 -0.36163375E-02 -0.34472734E-02
 0.83406621E+00  0.73168798E+00 -0.71348395E-02  0.16423729E-03 -0.54367253E-02
 0.83406621E+00  0.75986470E+00 -0.65987732E-02  0.34260958E-02 -0.71420324E-02
 0.83406621E+00  0.78628257E+00 -0.61448751E-02  0.62253918E-02 -0.84130811E-02
 0.83406621E+00  0.81099590E+00 -0.57221509E-02  0.85165646E-02 -0.91014212E-02
 0.83406621E+00  0.83406621E+00 -0.52688395E-02  0.10132383E-01 -0.91263534E-02
 0.83406621E+00  0.85556060E+00 -0.47312270E-02  0.10845991E-01 -0.85156850E-02
 0.83406621E+00  0.87555021E+00 -0.40821716E-02  0.10489109E-01 -0.74055503E-02
 0.83406621E+00  0.89410886E+00 -0.33328161E-02  0.90692083E-02 -0.60048906E-02
 0.83406621E+00  0.91131184E+00 -0.25316242E-02  0.68197107E-02 -0.45362530E-02
 0.83406621E+00  0.92723491E+00 -0.17507866E-02  0.41581638E-02 -0.31847695E-02
 0.83406621E+00  0.94195338E+00 -0.10652805E-02  0.15750621E-02 -0.20642173E-02
 0.83406621E+00  0.95554139E+00 -0.53300336E-03 -0.49004640E-03 -0.12180284E-02
 0.83406621E+00  0.96807128E+00 -0.18172557E-03 -0.17359976E-02 -0.63088507E-03
 0.83406621E+00  0.97961317E+00 -0.50509522E-05 -0.20321079E-02 -0.26259992E-03
 0.83406621E+00  0.99023454E+00  0.34785530E-04 -0.14039322E-02 -0.61925814E-04
 0.83406621E+00  0.10000000E+01  0.00000000E+00  0.00000000E+00  0.00000000E+00
 
 0.85556060E+00 -0.10000000E+01  0.00000000E+00  0.00000000E+00  0.00000000E+00
 0.85556060E+00 -0.99023454E+00  0.12046610E-03 -0.15689283E-02  0.11109196E-04
 0.85556060E+00 -0.97961317E+00  0.17457004E-03 -0.23988979E-02  0.77932746E-04
 0.85556060E+00 -0.96807128E+00  0.10529912E-03 -0.23696219E-02  0.25390110E-03
 0.85556060E+00 -0.95554139E+00 -0.12481116E-03 -0.14546214E-02  0.62215599E-03
 0.85556060E+00 -0.94195338E+00 -0.52801104E-03  0.25046726E-03  0.12674602E-02
 0.85556060E+00 -0.92723491E+00 -0.10882746E-02  0.25067393E-02  0.22604975E-02
 0.85556060E+00 -0.91131184E+00 -0.17632908E-02  0.49519979E-02  0.36222355E-02
 0.85556060E+00 -0.89410886E+00 -0.24934092E-02  0.71642857E-02  0.53035318E-02
 0.85556060E+00 -0.87555021E+00 -0.32165334E-02  0.87614484E-02  0.71731221E-02
 0.85556060E+00 -0.85556060E+00 -0.38849318E-02  0.94945954E-02  0.90380161E-02
 0.85556060E+00 -0.83406621E+00 -0.44775603E-02  0.92919442E-02  0.10683410E-01
 0.85556060E+00 -0.81099590E+00 -0.50031881E-02  0.82302050E-02  0.11924933E-01
 0.85556060E+00 -0.78628257E+00 -0.54932459E-02  0.64512395E-02  0.12642193E-01
 0.85556060E+00 -0.75986470E+00 -0.59880130E-02  0.40737389E-02  0.12780085E-01
 0.85556060E+00 -0.73168798E+00 -0.65210131E-02  0.11464765E-02  0.12309803E-01
 0.85556060E+00 -0.70170710E+00 -0.71056463E-02 -0.23348035E-02  0.11165972E-01
 0.85556060E+00 -0.66988760E+00 -0.77254170E-02 -0.63615947E-02  0.91800148E-02
 0.85556060E+00 -0.63620781E+00 -0.83283617E-02 -0.10828810E-01  0.60384775E-02
 0.85556060E+00 -0.60066071E+00 -0.88264633E-02 -0.15469560E-01  0.12906513E-02
 0.85556060E+00 -0.56325577E+00 -0.91019719E-02 -0.19832407E-01 -0.55722561E-02
 0.85556060E+00 -0.52402059E+00 -0.90220386E-02 -0.23314183E-01 -0.14961226E-01
 0.85556060E+00 -0.48300241E+00 -0.84612813E-02 -0.25244323E-01 -0.26975362E-01
 0.85556060E+00 -0.44026914E+00 -0.73288646E-02 -0.25006848E-01 -0.41180056E-01
 0.85556060E+00 -0.39591017E+00 -0.55942985E-02 -0.22175205E-01 -0.56450045E-01
 0.85556060E+00 -0.35003658E+00 -0.33053143E-02 -0.16632883E-01 -0.70955036E-01
 0.85556060E+00 -0.30278088E+00 -0.59250952E-03 -0.86515470E-02 -0.82342795E-01
 0.85556060E+00 -0.25429614E+00  0.23413405E-02  0.10944916E-02 -0.88126389E-01
 0.85556060E+00 -0.20475452E+00  0.52455387E-02  0.11588922E-01 -0.86216511E-01
 0.85556060E+00 -0.15434522E+00  0.78540560E-02  0.21604611E-01 -0.75476785E-01
 0.85556060E+00 -0.10327182E+00  0.99198052E-02  0.29885561E-01 -0.56144191E-01
 0.85556060E+00 -0.51749200E-01  0.11244528E-01  0.35346712E-01 -0.29969526E-01
 0.85556060E+00  0.00000000E+00  0.11700734E-01  0.37253630E-01  0.57659399E-13
 0.85556060E+00  0.51749200E-01  0.11244528E-01  0.35346712E-01  0.29969526E-01
 0.85556060E+00  0.10327182E+00  0.99198052E-02  0.29885561E-01  0.56144191E-01
 0.85556060E+00  0.15434522E+00  0.78540560E-02  0.21604611E-01  0.75476785E-01
 0.85556060E+00  0.20475452E+00  0.52455387E-02  0.11588922E-01  0.86216511E-01
 0.85556060E+00  0.25429614E+00  0.23413405E-02  0.10944916E-02  0.88126389E-01
 0.85556060E+00  0.30278088E+00 -0.59250952E-03 -0.86515470E-02  0.82342795E-01
 0.85556060E+00  0.35003658E+00 -0.33053143E-02 -0.16632883E-01  0.70955036E-01
 0.85556060E+00  0.39591017E+00 -0.55942985E-02 -0.22175205E-01  0.56450045E-01
 0.85556060E+00  0.44026914E+00 -0.73288646E-02 -0.25006848E-01  0.41180056E-01
 0.85556060E+00  0.48300241E+00 -0.84612813E-02 -0.25244323E-01  0.26975362E-01
 0.85556060E+00  0.52402059E+00 -0.90220386E-02 -0.23314183E-01  0.14961226E-01
 0.85556060E+00  0.56325577E+00 -0.91019719E-02 -0.19832407E-01  0.55722561E-02
 0.85556060E+00  0.60066071E+00 -0.88264633E-02 -0.15469560E-01 -0.12906513E-02
 0.85556060E+00  0.63620781E+00 -0.83283617E-02 -0.10828810E-01 -0.60384775E-02
 0.85556060E+00  0.66988760E+00 -0.77254170E-02 -0.63615947E-02 -0.91800148E-02
 0.85556060E+00  0.70170710E+00 -0.71056463E-02 -0.23348035E-02 -0.11165972E-01
 0.85556060E+00  0.73168798E+00 -0.65210131E-02  0.11464765E-02 -0.12309803E-01
 0.85556060E+00  0.75986470E+00 -0.59880130E-02  0.40737389E-02 -0.12780085E-01
 0.85556060E+00  0.78628257E+00 -0.54932459E-02  0.64512395E-02 -0.12642193E-01
 0.85556060E+00  0.81099590E+00 -0.50031881E-02  0.82302050E-02 -0.11924933E-01
 0.85556060E+00  0.83406621E+00 -0.44775603E-02  0.92919442E-02 -0.10683410E-01
 0.85556060E+00  0.85556060E+00 -0.38849318E-02  0.94945954E-02 -0.90380161E-02
 0.85556060E+00  0.87555021E+00 -0.32165334E-02  0.87614484E-02 -0.71731221E-02
 0.85556060E+00  0.89410886E+00 -0.24934092E-02  0.71642857E-02 -0.53035318E-02
 0.85556060E+00  0.91131184E+00 -0.17632908E-02  0.49519979E-02 -0.36222355E-02
 0.85556060E+00  0.92723491E+00 -0.10882746E-02  0.25067393E-02 -0.22604975E-02
 0.85556060E+00  0.94195338E+00 -0.52801104E-03  0.25046726E-03 -0.12674602E-02
 0.85556060E+00  0.95554139E+00 -0.12481116E-03 -0.14546214E-02 -0.62215599E-03
 0.85556060E+00  0.96807128E+00  0.10529912E-03 -0.23696219E-02 -0.25390110E-03
 0.85556060E+00  0.97961317E+00  0.17457004E-03 -0.23988979E-02 -0.77932746E-04
 0.85556060E+00  0.99023454E+00  0.12046610E-03 -0.15689283E-02 -0.11109196E-04
 0.85556060E+00  0.10000000E+01  0.00000000E+00  0.00000000E+00  0.00000000E+00
 
 0.87555021E+00 -0.10000000E+01  0.00000000E+00  0.00000000E+00  0.00000000E+00
 0.87555021E+00 -0.99023454E+00  0.18795443E-03 -0.15456560E-02 -0.36800955E-04
 0.87555021E+00 -0.97961317E+00  0.32083602E-03 -0.24454060E-02 -0.99958086E-04
 0.87555021E+00 -0.96807128E+00  0.34863224E-03 -0.26044583E-02 -0.11875236E-03
 0.87555021E+00 -0.95554139E+00  0.23690520E-03 -0.19965762E-02  0.93984385E-05
 0.87555021E+00 -0.94195338E+00 -0.28795664E-04 -0.68740717E-03  0.39951871E-03
 0.87555021E+00 -0.92723491E+00 -0.44010365E-03  0.11423662E-02  0.11622482E-02
 0.87555021E+00 -0.91131184E+00 -0.96660025E-03  0.32086200E-02  0.23705441E-02
 0.87555021E+00 -0.89410886E+00 -0.15616946E-02  0.51683104E-02  0.40333856E-02
 0.87555021E+00 -0.87555021E+00 -0.21733165E-02  0.66961244E-02  0.60760310E-02
 0.87555021E+00 -0.85556060E+00 -0.27567260E-02  0.75591435E-02  0.83473988E-02
 0.87555021E+00 -0.83406621E+00 -0.32848311E-02  0.76576114E-02  0.10647300E-01
 0.87555021E+00 -0.81099590E+00 -0.37521904E-02  0.70114927E-02  0.12768000E-01
 0.87555021E+00 -0.78628257E+00 -0.41712686E-02  0.57049117E-02  0.14522791E-01
 0.87555021E+00 -0.75986470E+00 -0.45630621E-02  0.38242481E-02  0.15748548E-01
 0.87555021E+00 -0.73168798E+00 -0.49456344E-02  0.14253005E-02  0.16273997E-01
 0.87555021E+00 -0.70170710E+00 -0.53241756E-02 -0.14537325E-02  0.15870310E-01
 0.87555021E+00 -0.66988760E+00 -0.56845590E-02 -0.47454455E-02  0.14205482E-01
 0.87555021E+00 -0.63620781E+00 -0.59916817E-02 -0.82980912E-02  0.10832841E-01
 0.87555021E+00 -0.60066071E+00 -0.61931877E-02 -0.11841466E-01  0.52351196E-02
 0.87555021E+00 -0.56325577E+00 -0.62289705E-02 -0.14990143E-01 -0.30625930E-02
 0.87555021E+00 -0.52402059E+00 -0.60453582E-02 -0.17288409E-01 -0.14320188E-01
 0.87555021E+00 -0.48300241E+00 -0.56111346E-02 -0.18285865E-01 -0.28381162E-01
 0.87555021E+00 -0.44026914E+00 -0.49307390E-02 -0.17626708E-01 -0.44497142E-01
 0.87555021E+00 -0.39591017E+00 -0.40498140E-02 -0.15131409E-01 -0.61241888E-01
 0.87555021E+00 -0.35003658E+00 -0.30499030E-02 -0.10853344E-01 -0.76572261E-01
 0.87555021E+00 -0.30278088E+00 -0.20325082E-02 -0.50969324E-02 -0.88065593E-01
 0.87555021E+00 -0.25429614E+00 -0.10967168E-02  0.16073101E-02 -0.93319368E-01
 0.87555021E+00 -0.20475452E+00 -0.31758578E-03  0.85675155E-02 -0.90446703E-01
 0.87555021E+00 -0.15434522E+00  0.26697872E-03  0.15022740E-01 -0.78556732E-01
 0.87555021E+00 -0.10327182E+00  0.65593403E-03  0.20246090E-01 -0.58089548E-01
 0.87555021E+00 -0.51749200E-01  0.87173854E-03  0.23641088E-01 -0.30894550E-01
 0.87555021E+00  0.00000000E+00  0.94003745E-03  0.24817878E-01  0.21252492E-12
 0.87555021E+00  0.51749200E-01  0.87173854E-03  0.23641088E-01  0.30894550E-01
 0.87555021E+00  0.10327182E+00  0.65593403E-03  0.20246090E-01  0.58089548E-01
 0.87555021E+00  0.15434522E+00  0.26697872E-03  0.15022740E-01  0.78556732E-01
 0.87555021E+00  0.20475452E+00 -0.31758578E-03  0.85675155E-02  0.90446703E-01
 0.87555021E+00  0.25429614E+00 -0.10967168E-02  0.16073101E-02  0.93319368E-01
 0.87555021E+00  0.30278088E+00 -0.20325082E-02 -0.50969324E-02  0.88065593E-01
 0.87555021E+00  0.35003658E+00 -0.30499030E-02 -0.10853344E-01  0.76572261E-01
 0.87555021E+00  0.39591017E+00 -0.40498140E-02 -0.15131409E-01  0.61241888E-01
 0.87555021E+00  0.44026914E+00 -0.49307390E-02 -0.17626708E-01  0.44497142E-01
 0.87555021E+00  0.48300241E+00 -0.56111346E-02 -0.18285865E-01  0.28381162E-01
 0.87555021E+00  0.52402059E+00 -0.60453582E-02 -0.17288409E-01  0.14320188E-01
 0.87555021E+00  0.56325577E+00 -0.62289705E-02 -0.14990143E-01  0.30625930E-02
 0.87555021E+00  0.60066071E+00 -0.61931877E-02 -0.11841466E-01 -0.52351196E-02
 0.87555021E+00  0.63620781E+00 -0.59916817E-02 -0.82980912E-02 -0.10832841E-01
 0.87555021E+00  0.66988760E+00 -0.56845590E-02 -0.47454455E-02 -0.14205482E-01
 0.87555021E+00  0.70170710E+00 -0.53241756E-02 -0.14537325E-02 -0.15870310E-01
 0.87555021E+00  0.73168798E+00 -0.49456344E-02  0.14253005E-02 -0.16273997E-01
 0.87555021E+00  0.75986470E+00 -0.45630621E-02  0.38242481E-02 -0.15748548E-01
 0.87555021E+00  0.78628257E+00 -0.41712686E-02  0.57049117E-02 -0.14522791E-01
 0.87555021E+00  0.81099590E+00 -0.37521904E-02  0.70114927E-02 -0.12768000E-01
 0.87555021E+00  0.83406621E+00 -0.32848311E-02  0.76576114E-02 -0.10647300E-01
 0.87555021E+00  0.85556060E+00 -0.27567260E-02  0.75591435E-02 -0.83473988E-02
 0.87555021E+00  0.87555021E+00 -0.21733165E-02  0.66961244E-02 -0.60760310E-02
 0.87555021E+00  0.89410886E+00 -0.15616946E-02  0.51683104E-02 -0.40333856E-02
 0.87555021E+00  0.91131184E+00 -0.96660025E-03  0.32086200E-02 -0.23705441E-02
 0.87555021E+00  0.92723491E+00 -0.44010365E-03  0.11423662E-02 -0.11622482E-02
 0.87555021E+00  0.94195338E+00 -0.28795664E-04 -0.68740717E-03 -0.39951871E-03
 0.87555021E+00  0.95554139E+00  0.23690520E-03 -0.19965762E-02 -0.93984385E-05
 0.87555021E+00  0.96807128E+00  0.34863224E-03 -0.26044583E-02  0.11875236E-03
 0.87555021E+00  0.97961317E+00  0.32083602E-03 -0.24454060E-02  0.99958086E-04
 0.87555021E+00  0.99023454E+00  0.18795443E-03 -0.15456560E-02  0.36800955E-04
 0.87555021E+00  0.10000000E+01  0.00000000E+00  0.00000000E+00  0.00000000E+00
 
 0.89410886E+00 -0.10000000E+01  0.00000000E+00  0.00000000E+00  0.00000000E+00
 0.89410886E+00 -0.99023454E+00  0.23482488E-03 -0.13796125E-02 -0.74239871E-04
 0.89410886E+00 -0.97961317E+00  0.42665888E-03 -0.22401292E-02 -0.24237391E-03
 0.89410886E+00 -0.96807128E+00  0.53323698E-03 -0.25064484E-02 -0.42565050E-03
 0.89410886E+00 -0.95554139E+00  0.52485104E-03 -0.21522535E-02 -0.51539872E-03
 0.89410886E+00 -0.94195338E+00  0.38760910E-03 -0.12190217E-02 -0.38338008E-03
 0.89410886E+00 -0.92723491E+00  0.12571459E-03  0.16291563E-03  0.10130523E-03
 0.89410886E+00 -0.91131184E+00 -0.23872808E-03  0.17807188E-02  0.10436728E-02
 0.89410886E+00 -0.89410886E+00 -0.66950008E-03  0.33699119E-02  0.24940935E-02
 0.89410886E+00 -0.87555021E+00 -0.11236944E-02  0.46711004E-02  0.44245756E-02
 0.89410886E+00 -0.85556060E+00 -0.15610679E-02  0.54870439E-02  0.67261356E-02
 0.89410886E+00 -0.83406621E+00 -0.19521850E-02  0.57172102E-02  0.92247559E-02
 0.89410886E+00 -0.81099590E+00 -0.22824856E-02  0.53536962E-02  0.11712158E-01
 0.89410886E+00 -0.78628257E+00 -0.25509170E-02  0.44462764E-02  0.13969105E-01
 0.89410886E+00 -0.75986470E+00 -0.27643324E-02  0.30612641E-02  0.15770344E-01
 0.89410886E+00 -0.73168798E+00 -0.29301698E-02  0.12594209E-02  0.16863865E-01
 0.89410886E+00 -0.70170710E+00 -0.30504270E-02 -0.89550902E-03  0.16940098E-01
 0.89410886E+00 -0.66988760E+00 -0.31189080E-02 -0.33073869E-02  0.15610357E-01
 0.89410886E+00 -0.63620781E+00 -0.31230044E-02 -0.58170100E-02  0.12421000E-01
 0.89410886E+00 -0.60066071E+00 -0.30500236E-02 -0.81914550E-02  0.69170954E-02
 0.89410886E+00 -0.56325577E+00 -0.28971089E-02 -0.10142393E-01 -0.12411439E-02
 0.89410886E+00 -0.52402059E+00 -0.26820191E-02 -0.11371455E-01 -0.12128004E-01
 0.89410886E+00 -0.48300241E+00 -0.24508046E-02 -0.11628810E-01 -0.25401336E-01
 0.89410886E+00 -0.44026914E+00 -0.22778540E-02 -0.10769042E-01 -0.40197239E-01
 0.89410886E+00 -0.39591017E+00 -0.22552325E-02 -0.87886188E-02 -0.55114051E-01
 0.89410886E+00 -0.35003658E+00 -0.24712625E-02 -0.58361324E-02 -0.68317454E-01
 0.89410886E+00 -0.30278088E+00 -0.29825385E-02 -0.21924807E-02 -0.77772740E-01
 0.89410886E+00 -0.25429614E+00 -0.37873855E-02  0.17732941E-02 -0.81578809E-01
 0.89410886E+00 -0.20475452E+00 -0.48105936E-02  0.56613338E-02 -0.78345243E-01
 0.89410886E+00 -0.15434522E+00 -0.59076075E-02  0.90965461E-02 -0.67530459E-01
 0.89410886E+00 -0.10327182E+00 -0.68909240E-02  0.11770069E-01 -0.49654058E-01
 0.89410886E+00 -0.51749200E-01 -0.75736771E-02  0.13460536E-01 -0.26316320E-01
 0.89410886E+00  0.00000000E+00 -0.78181524E-02  0.14038149E-01  0.29869154E-12
 0.89410886E+00  0.51749200E-01 -0.75736771E-02  0.13460536E-01  0.26316320E-01
 0.89410886E+00  0.10327182E+00 -0.68909240E-02  0.11770069E-01  0.49654058E-01
 0.89410886E+00  0.15434522E+00 -0.59076075E-02  0.90965461E-02  0.67530459E-01
 0.89410886E+00  0.20475452E+00 -0.48105936E-02  0.56613338E-02  0.78345243E-01
 0.89410886E+00  0.25429614E+00 -0.37873855E-02  0.17732941E-02  0.81578809E-01
 0.89410886E+00  0.30278088E+00 -0.29825385E-02 -0.21924807E-02  0.77772740E-01
 0.89410886E+00  0.35003658E+00 -0.24712625E-02 -0.58361324E-02  0.68317454E-01
 0.89410886E+00  0.39591017E+00 -0.22552325E-02 -0.87886188E-02  0.55114051E-01
 0.89410886E+00  0.44026914E+00 -0.22778540E-02 -0.10769042E-01  0.40197239E-01
 0.89410886E+00  0.48300241E+00 -0.24508046E-02 -0.11628810E-01  0.25401336E-01
 0.89410886E+00  0.52402059E+00 -0.26820191E-02 -0.11371455E-01  0.12128004E-01
 0.89410886E+00  0.56325577E+00 -0.28971089E-02 -0.10142393E-01  0.12411439E-02
 0.89410886E+00  0.60066071E+00 -0.30500236E-02 -0.81914550E-02 -0.69170954E-02
 0.89410886E+00  0.63620781E+00 -0.31230044E-02 -0.58170100E-02 -0.12421000E-01
 0.89410886E+00  0.66988760E+00 -0.31189080E-02 -0.33073869E-02 -0.15610357E-01
 0.89410886E+00  0.70170710E+00 -0.30504270E-02 -0.89550902E-03 -0.16940098E-01
 0.89410886E+00  0.73168798E+00 -0.29301698E-02  0.12594209E-02 -0.16863865E-01
 0.89410886E+00  0.75986470E+00 -0.27643324E-02  0.30612641E-02 -0.15770344E-01
 0.89410886E+00  0.78628257E+00 -0.25509170E-02  0.44462764E-02 -0.13969105E-01
 0.89410886E+00  0.81099590E+00 -0.22824856E-02  0.53536962E-02 -0.11712158E-01
 0.89410886E+00  0.83406621E+00 -0.19521850E-02  0.57172102E-02 -0.92247559E-02
 0.89410886E+00  0.85556060E+00 -0.15610679E-02  0.54870439E-02 -0.67261356E-02
 0.89410886E+00  0.87555021E+00 -0.11236944E-02  0.46711004E-02 -0.44245756E-02
 0.89410886E+00  0.89410886E+00 -0.66950008E-03  0.33699119E-02 -0.24940935E-02
 0.89410886E+00  0.91131184E+00 -0.23872808E-03  0.17807188E-02 -0.10436728E-02
 0.89410886E+00  0.92723491E+00  0.12571459E-03  0.16291563E-03 -0.10130523E-03
 0.89410886E+00  0.94195338E+00  0.38760910E-03 -0.12190217E-02  0.38338008E-03
 0.89410886E+00  0.95554139E+00  0.52485104E-03 -0.21522535E-02  0.51539872E-03
 0.89410886E+00  0.96807128E+00  0.53323698E-03 -0.25064484E-02  0.42565050E-03
 0.89410886E+00  0.97961317E+00  0.42665888E-03 -0.22401292E-02  0.24237391E-03
 0.89410886E+00  0.99023454E+00  0.23482488E-03 -0.13796125E-02  0.74239871E-04
 0.89410886E+00  0.10000000E+01  0.00000000E+00  0.00000000E+00  0.00000000E+00
 
 0.91131184E+00 -0.10000000E+01  0.00000000E+00  0.00000000E+00  0.00000000E+00
 0.91131184E+00 -0.99023454E+00  0.26067760E-03 -0.11291830E-02 -0.97342066E-04
 0.91131184E+00 -0.97961317E+00  0.48942397E-03 -0.18766402E-02 -0.33408385E-03
 0.91131184E+00 -0.96807128E+00  0.65158787E-03 -0.21807242E-02 -0.63229638E-03
 0.91131184E+00 -0.95554139E+00  0.72287582E-03 -0.20140416E-02 -0.88888147E-03
 0.91131184E+00 -0.94195338E+00  0.69159654E-03 -0.13994645E-02 -0.97811891E-03
 0.91131184E+00 -0.92723491E+00  0.56024217E-03 -0.42636868E-03 -0.76747129E-03
 0.91131184E+00 -0.91131184E+00  0.34541510E-03  0.75270952E-03 -0.14048235E-03
 0.91131184E+00 -0.89410886E+00  0.75348323E-04  0.19440054E-02  0.97516849E-03
 0.91131184E+00 -0.87555021E+00 -0.21515255E-03  0.29529171E-02  0.25832421E-02
 0.91131184E+00 -0.85556060E+00 -0.49131823E-03  0.36259160E-02  0.46103000E-02
 0.91131184E+00 -0.83406621E+00 -0.72455965E-03  0.38775526E-02  0.69133216E-02
 0.91131184E+00 -0.81099590E+00 -0.89614883E-03  0.36912000E-02  0.93017331E-02
 0.91131184E+00 -0.78628257E+00 -0.99734483E-03  0.30980894E-02  0.11556471E-01
 0.91131184E+00 -0.75986470E+00 -0.10266522E-02  0.21510777E-02  0.13438103E-01
 0.91131184E+00 -0.73168798E+00 -0.98596336E-03  0.91005965E-03  0.14677752E-01
 0.91131184E+00 -0.70170710E+00 -0.87793161E-03 -0.55356811E-03  0.14964383E-01
 0.91131184E+00 -0.66988760E+00 -0.70619276E-03 -0.21410202E-02  0.13943225E-01
 0.91131184E+00 -0.63620781E+00 -0.47931569E-03 -0.37128412E-02  0.11245070E-01
 0.91131184E+00 -0.60066071E+00 -0.21787815E-03 -0.50922668E-02  0.65517198E-02
 0.91131184E+00 -0.56325577E+00  0.37148048E-04 -0.60886651E-02 -0.30694164E-03
 0.91131184E+00 -0.52402059E+00  0.21810898E-03 -0.65359341E-02 -0.92466077E-02
 0.91131184E+00 -0.48300241E+00  0.23046451E-03 -0.63325501E-02 -0.19841106E-01
 0.91131184E+00 -0.44026914E+00 -0.37718409E-04 -0.54705890E-02 -0.31285455E-01
 0.91131184E+00 -0.39591017E+00 -0.69526045E-03 -0.40435033E-02 -0.42431180E-01
 0.91131184E+00 -0.35003658E+00 -0.18184834E-02 -0.22298741E-02 -0.51902836E-01
 0.91131184E+00 -0.30278088E+00 -0.34192271E-02 -0.25627080E-03 -0.58285220E-01
 0.91131184E+00 -0.25429614E+00 -0.54196705E-02  0.16504851E-02 -0.60353316E-01
 0.91131184E+00 -0.20475452E+00 -0.76441650E-02  0.33080018E-02 -0.57302236E-01
 0.91131184E+00 -0.15434522E+00 -0.98353691E-02  0.46057813E-02 -0.48929268E-01
 0.91131184E+00 -0.10327182E+00 -0.11695557E-01  0.55071963E-02 -0.35725704E-01
 0.91131184E+00 -0.51749200E-01 -0.12945517E-01  0.60269464E-02 -0.18852834E-01
 0.91131184E+00  0.00000000E+00 -0.13386219E-01  0.61954224E-02  0.31919377E-12
 0.91131184E+00  0.51749200E-01 -0.12945517E-01  0.60269464E-02  0.18852834E-01
 0.91131184E+00  0.10327182E+00 -0.11695557E-01  0.55071963E-02  0.35725704E-01
 0.91131184E+00  0.15434522E+00 -0.98353691E-02  0.46057813E-02  0.48929268E-01
 0.91131184E+00  0.20475452E+00 -0.76441650E-02  0.33080018E-02  0.57302236E-01
 0.91131184E+00  0.25429614E+00 -0.54196705E-02  0.16504851E-02  0.60353316E-01
 0.91131184E+00  0.30278088E+00 -0.34192271E-02 -0.25627080E-03  0.58285220E-01
 0.91131184E+00  0.35003658E+00 -0.18184834E-02 -0.22298741E-02  0.51902836E-01
 0.91131184E+00  0.39591017E+00 -0.69526045E-03 -0.40435033E-02  0.42431180E-01
 0.91131184E+00  0.44026914E+00 -0.37718409E-04 -0.54705890E-02  0.31285455E-01
 0.91131184E+00  0.48300241E+00  0.23046451E-03 -0.63325501E-02  0.19841106E-01
 0.91131184E+00  0.52402059E+00  0.21810898E-03 -0.65359341E-02  0.92466077E-02
 0.91131184E+00  0.56325577E+00  0.37148048E-04 -0.60886651E-02  0.30694164E-03
 0.91131184E+00  0.60066071E+00 -0.21787815E-03 -0.50922668E-02 -0.65517198E-02
 0.91131184E+00  0.63620781E+00 -0.47931569E-03 -0.37128412E-02 -0.11245070E-01
 0.91131184E+00  0.66988760E+00 -0.70619276E-03 -0.21410202E-02 -0.13943225E-01
 0.91131184E+00  0.70170710E+00 -0.87793161E-03 -0.55356811E-03 -0.14964383E-01
 0.91131184E+00  0.73168798E+00 -0.98596336E-03  0.91005965E-03 -0.14677752E-01
 0.91131184E+00  0.75986470E+00 -0.10266522E-02  0.21510777E-02 -0.13438103E-01
 0.91131184E+00  0.78628257E+00 -0.99734483E-03  0.30980894E-02 -0.11556471E-01
 0.91131184E+00  0.81099590E+00 -0.89614883E-03  0.36912000E-02 -0.93017331E-02
 0.91131184E+00  0.83406621E+00 -0.72455965E-03  0.38775526E-02 -0.69133216E-02
 0.91131184E+00  0.85556060E+00 -0.49131823E-03  0.36259160E-02 -0.46103000E-02
 0.91131184E+00  0.87555021E+00 -0.21515255E-03  0.29529171E-02 -0.25832421E-02
 0.91131184E+00  0.89410886E+00  0.75348323E-04  0.19440054E-02 -0.97516849E-03
 0.91131184E+00  0.91131184E+00  0.34541510E-03  0.75270952E-03  0.14048235E-03
 0.91131184E+00  0.92723491E+00  0.56024217E-03 -0.42636868E-03  0.76747129E-03
 0.91131184E+00  0.94195338E+00  0.69159654E-03 -0.13994645E-02  0.97811891E-03
 0.91131184E+00  0.95554139E+00  0.72287582E-03 -0.20140416E-02  0.88888147E-03
 0.91131184E+00  0.96807128E+00  0.65158787E-03 -0.21807242E-02  0.63229638E-03
 0.91131184E+00  0.97961317E+00  0.48942397E-03 -0.18766402E-02  0.33408385E-03
 0.91131184E+00  0.99023454E+00  0.26067760E-03 -0.11291830E-02  0.97342066E-04
 0.91131184E+00  0.10000000E+01  0.00000000E+00  0.00000000E+00  0.00000000E+00
 
 0.92723491E+00 -0.10000000E+01  0.00000000E+00  0.00000000E+00  0.00000000E+00
 0.92723491E+00 -0.99023454E+00  0.26652004E-03 -0.84798157E-03 -0.10585571E-03
 0.92723491E+00 -0.97961317E+00  0.51005112E-03 -0.14442665E-02 -0.37282581E-03
 0.92723491E+00 -0.96807128E+00  0.70286801E-03 -0.17347698E-02 -0.73116070E-03
 0.92723491E+00 -0.95554139E+00  0.82600700E-03 -0.16898374E-02 -0.10916522E-02
 0.92723491E+00 -0.94195338E+00  0.87063929E-03 -0.13188052E-02 -0.13426806E-02
 0.92723491E+00 -0.92723491E+00  0.83894600E-03 -0.67969803E-03 -0.13635739E-02
 0.92723491E+00 -0.91131184E+00  0.74391780E-03  0.12258666E-03 -0.10424848E-02
 0.92723491E+00 -0.89410886E+00  0.60763017E-03  0.95295344E-03 -0.30138233E-03
 0.92723491E+00 -0.87555021E+00  0.45781031E-03  0.16736978E-02  0.88099357E-03
 0.92723491E+00 -0.85556060E+00  0.32327296E-03  0.21741030E-02  0.24582133E-02
 0.92723491E+00 -0.83406621E+00  0.22944991E-03  0.23898950E-02  0.43185711E-02
 0.92723491E+00 -0.81099590E+00  0.19531289E-03  0.23057291E-02  0.63010079E-02
 0.92723491E+00 -0.78628257E+00  0.23246436E-03  0.19429801E-02  0.82111185E-02
 0.92723491E+00 -0.75986470E+00  0.34597581E-03  0.13435019E-02  0.98321971E-02
 0.92723491E+00 -0.73168798E+00  0.53577320E-03  0.56003993E-03  0.10925801E-01
 0.92723491E+00 -0.70170710E+00  0.79685703E-03 -0.34225276E-03  0.11232801E-01
 0.92723491E+00 -0.66988760E+00  0.11172226E-02 -0.12788446E-02  0.10484347E-01
 0.92723491E+00 -0.63620781E+00  0.14730648E-02 -0.21427385E-02  0.84355981E-02
 0.92723491E+00 -0.60066071E+00  0.18222984E-02 -0.28137679E-02  0.49205139E-02
 0.92723491E+00 -0.56325577E+00  0.20985412E-02 -0.31804446E-02 -0.80905481E-04
 0.92723491E+00 -0.52402059E+00  0.22089064E-02 -0.31685403E-02 -0.63840400E-02
 0.92723491E+00 -0.48300241E+00  0.20389736E-02 -0.27655021E-02 -0.13569263E-01
 0.92723491E+00 -0.44026914E+00  0.14674195E-02 -0.20317497E-02 -0.20996475E-01
 0.92723491E+00 -0.39591017E+00  0.39028136E-03 -0.10929215E-02 -0.27868239E-01
 0.92723491E+00 -0.35003658E+00 -0.12483743E-02 -0.11360300E-03 -0.33334393E-01
 0.92723491E+00 -0.30278088E+00 -0.34261593E-02  0.74209436E-03 -0.36618701E-01
 0.92723491E+00 -0.25429614E+00 -0.60215047E-02  0.13523149E-02 -0.37142648E-01
 0.92723491E+00 -0.20475452E+00 -0.88113894E-02  0.16689490E-02 -0.34620980E-01
 0.92723491E+00 -0.15434522E+00 -0.11493464E-01  0.17272104E-02 -0.29111190E-01
 0.92723491E+00 -0.10327182E+00 -0.13732140E-01  0.16282485E-02 -0.21010750E-01
 0.92723491E+00 -0.51749200E-01 -0.15220351E-01  0.14989537E-02 -0.11007990E-01
 0.92723491E+00  0.00000000E+00 -0.15742321E-01  0.14426612E-02  0.29260248E-12
 0.92723491E+00  0.51749200E-01 -0.15220351E-01  0.14989537E-02  0.11007990E-01
 0.92723491E+00  0.10327182E+00 -0.13732140E-01  0.16282485E-02  0.21010750E-01
 0.92723491E+00  0.15434522E+00 -0.11493464E-01  0.17272104E-02  0.29111190E-01
 0.92723491E+00  0.20475452E+00 -0.88113894E-02  0.16689490E-02  0.34620980E-01
 0.92723491E+00  0.25429614E+00 -0.60215047E-02  0.13523149E-02  0.37142648E-01
 0.92723491E+00  0.30278088E+00 -0.34261593E-02  0.74209436E-03  0.36618701E-01
 0.92723491E+00  0.35003658E+00 -0.12483743E-02 -0.11360300E-03  0.33334393E-01
 0.92723491E+00  0.39591017E+00  0.39028136E-03 -0.10929215E-02  0.27868239E-01
 0.92723491E+00  0.44026914E+00  0.14674195E-02 -0.20317497E-02  0.20996475E-01
 0.92723491E+00  0.48300241E+00  0.20389736E-02 -0.27655021E-02  0.13569263E-01
 0.92723491E+00  0.52402059E+00  0.22089064E-02 -0.31685403E-02  0.63840400E-02
 0.92723491E+00  0.56325577E+00  0.20985412E-02 -0.31804446E-02  0.80905481E-04
 0.92723491E+00  0.60066071E+00  0.18222984E-02 -0.28137679E-02 -0.49205139E-02
 0.92723491E+00  0.63620781E+00  0.14730648E-02 -0.21427385E-02 -0.84355981E-02
 0.92723491E+00  0.66988760E+00  0.11172226E-02 -0.12788446E-02 -0.10484347E-01
 0.92723491E+00  0.70170710E+00  0.79685703E-03 -0.34225276E-03 -0.11232801E-01
 0.92723491E+00  0.73168798E+00  0.53577320E-03  0.56003993E-03 -0.10925801E-01
 0.92723491E+00  0.75986470E+00  0.34597581E-03  0.13435019E-02 -0.98321971E-02
 0.92723491E+00  0.78628257E+00  0.23246436E-03  0.19429801E-02 -0.82111185E-02
 0.92723491E+00  0.81099590E+00  0.19531289E-03  0.23057291E-02 -0.63010079E-02
 0.92723491E+00  0.83406621E+00  0.22944991E-03  0.23898950E-02 -0.43185711E-02
 0.92723491E+00  0.85556060E+00  0.32327296E-03  0.21741030E-02 -0.24582133E-02
 0.92723491E+00  0.87555021E+00  0.45781031E-03  0.16736978E-02 -0.88099357E-03
 0.92723491E+00  0.89410886E+00  0.60763017E-03  0.95295344E-03  0.30138233E-03
 0.92723491E+00  0.91131184E+00  0.74391780E-03  0.12258666E-03  0.10424848E-02
 0.92723491E+00  0.92723491E+00  0.83894600E-03 -0.67969803E-03  0.13635739E-02
 0.92723491E+00  0.94195338E+00  0.87063929E-03 -0.13188052E-02  0.13426806E-02
 0.92723491E+00  0.95554139E+00  0.82600700E-03 -0.16898374E-02  0.10916522E-02
 0.92723491E+00  0.96807128E+00  0.70286801E-03 -0.17347698E-02  0.73116070E-03
 0.92723491E+00  0.97961317E+00  0.51005112E-03 -0.14442665E-02  0.37282581E-03
 0.92723491E+00  0.99023454E+00  0.26652004E-03 -0.84798157E-03  0.10585571E-03
 0.92723491E+00  0.10000000E+01  0.00000000E+00  0.00000000E+00  0.00000000E+00
 
 0.94195338E+00 -0.10000000E+01  0.00000000E+00  0.00000000E+00  0.00000000E+00
 0.94195338E+00 -0.99023454E+00  0.25412841E-03 -0.57904811E-03 -0.10130138E-03
 0.94195338E+00 -0.97961317E+00  0.49173932E-03 -0.10161345E-02 -0.36377417E-03
 0.94195338E+00 -0.96807128E+00  0.69115564E-03 -0.12611192E-02 -0.73131635E-03
 0.94195338E+00 -0.95554139E+00  0.83823537E-03 -0.12820452E-02 -0.11333564E-02
 0.94195338E+00 -0.94195338E+00  0.92700758E-03 -0.10796360E-02 -0.14788068E-02
 0.94195338E+00 -0.92723491E+00  0.95993094E-03 -0.68950010E-03 -0.16658629E-02
 0.94195338E+00 -0.91131184E+00  0.94749069E-03 -0.18089580E-03 -0.15967013E-02
 0.94195338E+00 -0.89410886E+00  0.90689749E-03  0.35684349E-03 -0.11980797E-02
 0.94195338E+00 -0.87555021E+00  0.85973514E-03  0.83216362E-03 -0.44183035E-03
 0.94195338E+00 -0.85556060E+00  0.82885811E-03  0.11711811E-02  0.64473252E-03
 0.94195338E+00 -0.83406621E+00  0.83524320E-03  0.13304765E-02  0.19785351E-02
 0.94195338E+00 -0.81099590E+00  0.89558543E-03  0.12995602E-02  0.34328255E-02
 0.94195338E+00 -0.78628257E+00  0.10211260E-02  0.10938379E-02  0.48508761E-02
 0.94195338E+00 -0.75986470E+00  0.12174202E-02  0.74480377E-03  0.60588171E-02
 0.94195338E+00 -0.73168798E+00  0.14842310E-02  0.29381633E-03  0.68724352E-02
 0.94195338E+00 -0.70170710E+00  0.18143696E-02 -0.20802251E-03  0.71063631E-02
 0.94195338E+00 -0.66988760E+00  0.21908047E-02 -0.69780082E-03  0.65903271E-02
 0.94195338E+00 -0.63620781E+00  0.25820023E-02 -0.11023348E-02  0.51997537E-02
 0.94195338E+00 -0.60066071E+00  0.29367118E-02 -0.13480474E-02  0.28947200E-02
 0.94195338E+00 -0.56325577E+00  0.31802713E-02 -0.13779410E-02 -0.24227981E-03
 0.94195338E+00 -0.52402059E+00  0.32152947E-02 -0.11706587E-02 -0.39870660E-02
 0.94195338E+00 -0.48300241E+00  0.29292651E-02 -0.75375149E-03 -0.79838900E-02
 0.94195338E+00 -0.44026914E+00  0.22105124E-02 -0.20546023E-03 -0.11790060E-01
 0.94195338E+00 -0.39591017E+00  0.97174789E-03  0.35806697E-03 -0.14946928E-01
 0.94195338E+00 -0.35003658E+00 -0.82228730E-03  0.80833294E-03 -0.17061394E-01
 0.94195338E+00 -0.30278088E+00 -0.31292951E-02  0.10375896E-02 -0.17875717E-01
 0.94195338E+00 -0.25429614E+00 -0.58137474E-02  0.99047158E-03 -0.17306256E-01
 0.94195338E+00 -0.20475452E+00 -0.86485179E-02  0.68424499E-03 -0.15440115E-01
 0.94195338E+00 -0.15434522E+00 -0.11338063E-01  0.20917405E-03 -0.12493348E-01
 0.94195338E+00 -0.10327182E+00 -0.13562034E-01 -0.29381732E-03 -0.87482886E-02
 0.94195338E+00 -0.51749200E-01 -0.15031575E-01 -0.67348234E-03 -0.44952328E-02
 0.94195338E+00  0.00000000E+00 -0.15545476E-01 -0.81439906E-03  0.24106871E-12
 0.94195338E+00  0.51749200E-01 -0.15031575E-01 -0.67348234E-03  0.44952328E-02
 0.94195338E+00  0.10327182E+00 -0.13562034E-01 -0.29381732E-03  0.87482886E-02
 0.94195338E+00  0.15434522E+00 -0.11338063E-01  0.20917405E-03  0.12493348E-01
 0.94195338E+00  0.20475452E+00 -0.86485179E-02  0.68424499E-03  0.15440115E-01
 0.94195338E+00  0.25429614E+00 -0.58137474E-02  0.99047158E-03  0.17306256E-01
 0.94195338E+00  0.30278088E+00 -0.31292951E-02  0.10375896E-02  0.17875717E-01
 0.94195338E+00  0.35003658E+00 -0.82228730E-03  0.80833294E-03  0.17061394E-01
 0.94195338E+00  0.39591017E+00  0.97174789E-03  0.35806697E-03  0.14946928E-01
 0.94195338E+00  0.44026914E+00  0.22105124E-02 -0.20546023E-03  0.11790060E-01
 0.94195338E+00  0.48300241E+00  0.29292651E-02 -0.75375149E-03  0.79838900E-02
 0.94195338E+00  0.52402059E+00  0.32152947E-02 -0.11706587E-02  0.39870660E-02
 0.94195338E+00  0.56325577E+00  0.31802713E-02 -0.13779410E-02  0.24227981E-03
 0.94195338E+00  0.60066071E+00  0.29367118E-02 -0.13480474E-02 -0.28947200E-02
 0.94195338E+00  0.63620781E+00  0.25820023E-02 -0.11023348E-02 -0.51997537E-02
 0.94195338E+00  0.66988760E+00  0.21908047E-02 -0.69780082E-03 -0.65903271E-02
 0.94195338E+00  0.70170710E+00  0.18143696E-02 -0.20802251E-03 -0.71063631E-02
 0.94195338E+00  0.73168798E+00  0.14842310E-02  0.29381633E-03 -0.68724352E-02
 0.94195338E+00  0.75986470E+00  0.12174202E-02  0.74480377E-03 -0.60588171E-02
 0.94195338E+00  0.78628257E+00  0.10211260E-02  0.10938379E-02 -0.48508761E-02
 0.94195338E+00  0.81099590E+00  0.89558543E-03  0.12995602E-02 -0.34328255E-02
 0.94195338E+00  0.83406621E+00  0.83524320E-03  0.13304765E-02 -0.19785351E-02
 0.94195338E+00  0.85556060E+00  0.82885811E-03  0.11711811E-02 -0.64473252E-03
 0.94195338E+00  0.87555021E+00  0.85973514E-03  0.83216362E-03  0.44183035E-03
 0.94195338E+00  0.89410886E+00  0.90689749E-03  0.35684349E-03  0.11980797E-02
 0.94195338E+00  0.91131184E+00  0.94749069E-03 -0.18089580E-03  0.15967013E-02
 0.94195338E+00  0.92723491E+00  0.95993094E-03 -0.68950010E-03  0.16658629E-02
 0.94195338E+00  0.94195338E+00  0.92700758E-03 -0.10796360E-02  0.14788068E-02
 0.94195338E+00  0.95554139E+00  0.83823537E-03 -0.12820452E-02  0.11333564E-02
 0.94195338E+00  0.96807128E+00  0.69115564E-03 -0.12611192E-02  0.73131635E-03
 0.94195338E+00  0.97961317E+00  0.49173932E-03 -0.10161345E-02  0.36377417E-03
 0.94195338E+00  0.99023454E+00  0.25412841E-03 -0.57904811E-03  0.10130138E-03
 0.94195338E+00  0.10000000E+01  0.00000000E+00  0.00000000E+00  0.00000000E+00
 
 0.95554139E+00 -0.10000000E+01  0.00000000E+00  0.00000000E+00  0.00000000E+00
 0.95554139E+00 -0.99023454E+00  0.22560813E-03 -0.35003588E-03 -0.86288600E-04
 0.95554139E+00 -0.97961317E+00  0.43892429E-03 -0.64100979E-03 -0.31623768E-03
 0.95554139E+00 -0.96807128E+00  0.62356795E-03 -0.82496178E-03 -0.65211562E-03
 0.95554139E+00 -0.95554139E+00  0.76959610E-03 -0.86918904E-03 -0.10424323E-02
 0.95554139E+00 -0.94195338E+00  0.87353719E-03 -0.77077279E-03 -0.14178249E-02
 0.95554139E+00 -0.92723491E+00  0.93818911E-03 -0.55069529E-03 -0.16964640E-02
 0.95554139E+00 -0.91131184E+00  0.97206792E-03 -0.25278749E-03 -0.17982189E-02
 0.95554139E+00 -0.89410886E+00  0.98837420E-03  0.67582962E-04 -0.16602150E-02
 0.95554139E+00 -0.87555021E+00  0.10033653E-02  0.35404918E-03 -0.12544506E-02
 0.95554139E+00 -0.85556060E+00  0.10342803E-02  0.56165574E-03 -0.59592173E-03
 0.95554139E+00 -0.83406621E+00  0.10972047E-02  0.66430907E-03  0.25618041E-03
 0.95554139E+00 -0.81099590E+00  0.12053209E-02  0.65644163E-03  0.12082282E-02
 0.95554139E+00 -0.78628257E+00  0.13678105E-02  0.54894156E-03  0.21437989E-02
 0.95554139E+00 -0.75986470E+00  0.15891734E-02  0.36342226E-03  0.29366929E-02
 0.95554139E+00 -0.73168798E+00  0.18684186E-02  0.12836846E-03  0.34603692E-02
 0.95554139E+00 -0.70170710E+00  0.21973566E-02 -0.12152140E-03  0.36001711E-02
 0.95554139E+00 -0.66988760E+00  0.25576653E-02 -0.34531163E-03  0.32695404E-02
 0.95554139E+00 -0.63620781E+00  0.29169265E-02 -0.49845908E-03  0.24338938E-02
 0.95554139E+00 -0.60066071E+00  0.32248190E-02 -0.54052534E-03  0.11343550E-02
 0.95554139E+00 -0.56325577E+00  0.34112243E-02 -0.44651117E-03 -0.49707386E-03
 0.95554139E+00 -0.52402059E+00  0.33884646E-02 -0.21824674E-03 -0.22437651E-02
 0.95554139E+00 -0.48300241E+00  0.30593882E-02  0.10922004E-03 -0.38363815E-02
 0.95554139E+00 -0.44026914E+00  0.23320495E-02  0.46948150E-03 -0.50084241E-02
 0.95554139E+00 -0.39591017E+00  0.11398399E-02  0.77629782E-03 -0.55616534E-02
 0.95554139E+00 -0.35003658E+00 -0.53602570E-03  0.94299892E-03 -0.54228851E-02
 0.95554139E+00 -0.30278088E+00 -0.26468053E-02  0.90581088E-03 -0.46713630E-02
 0.95554139E+00 -0.25429614E+00 -0.50653469E-02  0.64477920E-03 -0.35230346E-02
 0.95554139E+00 -0.20475452E+00 -0.75896457E-02  0.19557182E-03 -0.22703273E-02
 0.95554139E+00 -0.15434522E+00 -0.99637274E-02 -0.35335308E-03 -0.11929156E-02
 0.95554139E+00 -0.10327182E+00 -0.11914536E-01 -0.87964945E-03 -0.46848926E-03
 0.95554139E+00 -0.51749200E-01 -0.13198337E-01 -0.12582556E-02 -0.11672444E-03
 0.95554139E+00  0.00000000E+00 -0.13646385E-01 -0.13959434E-02  0.18252318E-12
 0.95554139E+00  0.51749200E-01 -0.13198337E-01 -0.12582556E-02  0.11672444E-03
 0.95554139E+00  0.10327182E+00 -0.11914536E-01 -0.87964945E-03  0.46848926E-03
 0.95554139E+00  0.15434522E+00 -0.99637274E-02 -0.35335308E-03  0.11929156E-02
 0.95554139E+00  0.20475452E+00 -0.75896457E-02  0.19557182E-03  0.22703273E-02
 0.95554139E+00  0.25429614E+00 -0.50653469E-02  0.64477920E-03  0.35230346E-02
 0.95554139E+00  0.30278088E+00 -0.26468053E-02  0.90581088E-03  0.46713630E-02
 0.95554139E+00  0.35003658E+00 -0.53602570E-03  0.94299892E-03  0.54228851E-02
 0.95554139E+00  0.39591017E+00  0.11398399E-02  0.77629782E-03  0.55616534E-02
 0.95554139E+00  0.44026914E+00  0.23320495E-02  0.46948150E-03  0.50084241E-02
 0.95554139E+00  0.48300241E+00  0.30593882E-02  0.10922004E-03  0.38363815E-02
 0.95554139E+00  0.52402059E+00  0.33884646E-02 -0.21824674E-03  0.22437651E-02
 0.95554139E+00  0.56325577E+00  0.34112243E-02 -0.44651117E-03  0.49707386E-03
 0.95554139E+00  0.60066071E+00  0.32248190E-02 -0.54052534E-03 -0.11343550E-02
 0.95554139E+00  0.63620781E+00  0.29169265E-02 -0.49845908E-03 -0.24338938E-02
 0.95554139E+00  0.66988760E+00  0.25576653E-02 -0.34531163E-03 -0.32695404E-02
 0.95554139E+00  0.70170710E+00  0.21973566E-02 -0.12152140E-03 -0.36001711E-02
 0.95554139E+00  0.73168798E+00  0.18684186E-02  0.12836846E-03 -0.34603692E-02
 0.95554139E+00  0.75986470E+00  0.15891734E-02  0.36342226E-03 -0.29366929E-02
 0.95554139E+00  0.78628257E+00  0.13678105E-02  0.54894156E-03 -0.21437989E-02
 0.95554139E+00  0.81099590E+00  0.12053209E-02  0.65644163E-03 -0.12082282E-02
 0.95554139E+00  0.83406621E+00  0.10972047E-02  0.66430907E-03 -0.25618041E-03
 0.95554139E+00  0.85556060E+00  0.10342803E-02  0.56165574E-03  0.59592173E-03
 0.95554139E+00  0.87555021E+00  0.10033653E-02  0.35404918E-03  0.12544506E-02
 0.95554139E+00  0.89410886E+00  0.98837420E-03  0.67582962E-04  0.16602150E-02
 0.95554139E+00  0.91131184E+00  0.97206792E-03 -0.25278749E-03  0.17982189E-02
 0.95554139E+00  0.92723491E+00  0.93818911E-03 -0.55069529E-03  0.16964640E-02
 0.95554139E+00  0.94195338E+00  0.87353719E-03 -0.77077279E-03  0.14178249E-02
 0.95554139E+00  0.95554139E+00  0.76959610E-03 -0.86918904E-03  0.10424323E-02
 0.95554139E+00  0.96807128E+00  0.62356795E-03 -0.82496178E-03  0.65211562E-03
 0.95554139E+00  0.97961317E+00  0.43892429E-03 -0.64100979E-03  0.31623768E-03
 0.95554139E+00  0.99023454E+00  0.22560813E-03 -0.35003588E-03  0.86288600E-04
 0.95554139E+00  0.10000000E+01  0.00000000E+00  0.00000000E+00  0.00000000E+00
 
 0.96807128E+00 -0.10000000E+01  0.00000000E+00  0.00000000E+00  0.00000000E+00
 0.96807128E+00 -0.99023454E+00  0.18321988E-03 -0.17783417E-03 -0.63608639E-04
 0.96807128E+00 -0.97961317E+00  0.35675002E-03 -0.34790022E-03 -0.24078509E-03
 0.96807128E+00 -0.96807128E+00  0.50906398E-03 -0.46760883E-03 -0.51506715E-03
 0.96807128E+00 -0.95554139E+00  0.63383748E-03 -0.50811717E-03 -0.85118974E-03
 0.96807128E+00 -0.94195338E+00  0.72956279E-03 -0.46678567E-03 -0.11992325E-02
 0.96807128E+00 -0.92723491E+00  0.79910937E-03 -0.35553811E-03 -0.14954275E-02
 0.96807128E+00 -0.91131184E+00  0.84916398E-03 -0.19994668E-03 -0.16779189E-02
 0.96807128E+00 -0.89410886E+00  0.88942563E-03 -0.30847015E-04 -0.16968840E-02
 0.96807128E+00 -0.87555021E+00  0.93149336E-03  0.12099798E-03 -0.15290212E-02
 0.96807128E+00 -0.85556060E+00  0.98752026E-03  0.23167104E-03 -0.11825033E-02
 0.96807128E+00 -0.83406621E+00  0.10688438E-02  0.28776923E-03 -0.69807144E-03
 0.96807128E+00 -0.81099590E+00  0.11848227E-02  0.28718756E-03 -0.14085455E-03
 0.96807128E+00 -0.78628257E+00  0.13419916E-02  0.23685165E-03  0.40905382E-03
 0.96807128E+00 -0.75986470E+00  0.15433369E-02  0.14961923E-03  0.86817894E-03
 0.96807128E+00 -0.73168798E+00  0.17873293E-02  0.42151581E-04  0.11587561E-02
 0.96807128E+00 -0.70170710E+00  0.20662434E-02 -0.65660240E-04  0.12202503E-02
 0.96807128E+00 -0.66988760E+00  0.23636595E-02 -0.15114460E-03  0.10224958E-02
 0.96807128E+00 -0.63620781E+00  0.26514380E-02 -0.19090740E-03  0.58221665E-03
 0.96807128E+00 -0.60066071E+00  0.28871702E-02 -0.16560790E-03 -0.24735547E-04
 0.96807128E+00 -0.56325577E+00  0.30134373E-02 -0.66361631E-04 -0.66178030E-03
 0.96807128E+00 -0.52402059E+00  0.29604509E-02  0.99343066E-04 -0.11494906E-02
 0.96807128E+00 -0.48300241E+00  0.26531359E-02  0.30501121E-03 -0.13031575E-02
 0.96807128E+00 -0.44026914E+00  0.20229556E-02  0.50739442E-03 -0.98496865E-03
 0.96807128E+00 -0.39591017E+00  0.10233674E-02  0.65419627E-03 -0.15641948E-03
 0.96807128E+00 -0.35003658E+00 -0.35353192E-03  0.69597242E-03  0.10858681E-02
 0.96807128E+00 -0.30278088E+00 -0.20630145E-02  0.59982564E-03  0.25078831E-02
 0.96807128E+00 -0.25429614E+00 -0.40007129E-02  0.36118254E-03  0.37783303E-02
 0.96807128E+00 -0.20475452E+00 -0.60065270E-02  0.98133296E-05  0.45476685E-02
 0.96807128E+00 -0.15434522E+00 -0.78812727E-02 -0.39298216E-03  0.45471773E-02
 0.96807128E+00 -0.10327182E+00 -0.94148751E-02 -0.76665945E-03  0.36778054E-02
 0.96807128E+00 -0.51749200E-01 -0.10421178E-01 -0.10307806E-02  0.20566481E-02
 0.96807128E+00  0.00000000E+00 -0.10771876E-01 -0.11260846E-02  0.12757997E-12
 0.96807128E+00  0.51749200E-01 -0.10421178E-01 -0.10307806E-02 -0.20566481E-02
 0.96807128E+00  0.10327182E+00 -0.94148751E-02 -0.76665945E-03 -0.36778054E-02
 0.96807128E+00  0.15434522E+00 -0.78812727E-02 -0.39298216E-03 -0.45471773E-02
 0.96807128E+00  0.20475452E+00 -0.60065270E-02  0.98133295E-05 -0.45476685E-02
 0.96807128E+00  0.25429614E+00 -0.40007129E-02  0.36118254E-03 -0.37783303E-02
 0.96807128E+00  0.30278088E+00 -0.20630145E-02  0.59982564E-03 -0.25078831E-02
 0.96807128E+00  0.35003658E+00 -0.35353192E-03  0.69597242E-03 -0.10858681E-02
 0.96807128E+00  0.39591017E+00  0.10233674E-02  0.65419627E-03  0.15641948E-03
 0.96807128E+00  0.44026914E+00  0.20229556E-02  0.50739442E-03  0.98496865E-03
 0.96807128E+00  0.48300241E+00  0.26531359E-02  0.30501121E-03  0.13031575E-02
 0.96807128E+00  0.52402059E+00  0.29604509E-02  0.99343066E-04  0.11494906E-02
 0.96807128E+00  0.56325577E+00  0.30134373E-02 -0.66361631E-04  0.66178030E-03
 0.96807128E+00  0.60066071E+00  0.28871702E-02 -0.16560790E-03  0.24735547E-04
 0.96807128E+00  0.63620781E+00  0.26514380E-02 -0.19090740E-03 -0.58221665E-03
 0.96807128E+00  0.66988760E+00  0.23636595E-02 -0.15114460E-03 -0.10224958E-02
 0.96807128E+00  0.70170710E+00  0.20662434E-02 -0.65660240E-04 -0.12202503E-02
 0.96807128E+00  0.73168798E+00  0.17873293E-02  0.42151581E-04 -0.11587561E-02
 0.96807128E+00  0.75986470E+00  0.15433369E-02  0.14961923E-03 -0.86817894E-03
 0.96807128E+00  0.78628257E+00  0.13419916E-02  0.23685165E-03 -0.40905382E-03
 0.96807128E+00  0.81099590E+00  0.11848227E-02  0.28718756E-03  0.14085455E-03
 0.96807128E+00  0.83406621E+00  0.10688438E-02  0.28776923E-03  0.69807144E-03
 0.96807128E+00  0.85556060E+00  0.98752026E-03  0.23167104E-03  0.11825033E-02
 0.96807128E+00  0.87555021E+00  0.93149336E-03  0.12099798E-03  0.15290212E-02
 0.96807128E+00  0.89410886E+00  0.88942563E-03 -0.30847015E-04  0.16968840E-02
 0.96807128E+00  0.91131184E+00  0.84916398E-03 -0.19994668E-03  0.16779189E-02
 0.96807128E+00  0.92723491E+00  0.79910937E-03 -0.35553811E-03  0.14954275E-02
 0.96807128E+00  0.94195338E+00  0.72956279E-03 -0.46678567E-03  0.11992325E-02
 0.96807128E+00  0.95554139E+00  0.63383748E-03 -0.50811717E-03  0.85118974E-03
 0.96807128E+00  0.96807128E+00  0.50906398E-03 -0.46760883E-03  0.51506715E-03
 0.96807128E+00  0.97961317E+00  0.35675002E-03 -0.34790022E-03  0.24078509E-03
 0.96807128E+00  0.99023454E+00  0.18321988E-03 -0.17783417E-03  0.63608639E-04
 0.96807128E+00  0.10000000E+01  0.00000000E+00  0.00000000E+00  0.00000000E+00
 
 0.97961317E+00 -0.10000000E+01  0.00000000E+00  0.00000000E+00  0.00000000E+00
 0.97961317E+00 -0.99023454E+00  0.12946407E-03 -0.66074605E-04 -0.36783861E-04
 0.97961317E+00 -0.97961317E+00  0.25111505E-03 -0.14630364E-03 -0.14952765E-03
 0.97961317E+00 -0.96807128E+00  0.35814081E-03 -0.20803049E-03 -0.34422824E-03
 0.97961317E+00 -0.95554139E+00  0.44725620E-03 -0.23146771E-03 -0.59497444E-03
 0.97961317E+00 -0.94195338E+00  0.51824973E-03 -0.21648399E-03 -0.86733522E-03
 0.97961317E+00 -0.92723491E+00  0.57358841E-03 -0.16944674E-03 -0.11142700E-02
 0.97961317E+00 -0.91131184E+00  0.61800340E-03 -0.10290476E-03 -0.12926387E-02
 0.97961317E+00 -0.89410886E+00  0.65792923E-03 -0.30816232E-04 -0.13677557E-02
 0.97961317E+00 -0.87555021E+00  0.70079627E-03  0.33413293E-04 -0.13240528E-02
 0.97961317E+00 -0.85556060E+00  0.75422492E-03  0.79785388E-04 -0.11668847E-02
 0.97961317E+00 -0.83406621E+00  0.82523661E-03  0.10305894E-03 -0.92304959E-03
 0.97961317E+00 -0.81099590E+00  0.91958375E-03  0.10291553E-03 -0.63422897E-03
 0.97961317E+00 -0.78628257E+00  0.10412205E-02  0.82867044E-04 -0.35021792E-03
 0.97961317E+00 -0.75986470E+00  0.11917553E-02  0.48855768E-04 -0.12024674E-03
 0.97961317E+00 -0.73168798E+00  0.13696608E-02  0.83413043E-05  0.13684711E-04
 0.97961317E+00 -0.70170710E+00  0.15689740E-02 -0.29963134E-04  0.25292255E-04
 0.97961317E+00 -0.66988760E+00  0.17775030E-02 -0.56352645E-04 -0.87201133E-04
 0.97961317E+00 -0.63620781E+00  0.19748017E-02 -0.61148440E-04 -0.29098771E-03
 0.97961317E+00 -0.60066071E+00  0.21306405E-02 -0.36884944E-04 -0.51347506E-03
 0.97961317E+00 -0.56325577E+00  0.22048498E-02  0.18894413E-04 -0.64603807E-03
 0.97961317E+00 -0.52402059E+00  0.21495276E-02  0.10119036E-03 -0.56229324E-03
 0.97961317E+00 -0.48300241E+00  0.19141942E-02  0.19666242E-03 -0.14944295E-03
 0.97961317E+00 -0.44026914E+00  0.14539708E-02  0.28493251E-03  0.65230627E-03
 0.97961317E+00 -0.39591017E+00  0.73992948E-03  0.34226170E-03  0.18137385E-02
 0.97961317E+00 -0.35003658E+00 -0.23004143E-03  0.34697904E-03  0.31964726E-02
 0.97961317E+00 -0.30278088E+00 -0.14223873E-02  0.28558088E-03  0.45604903E-02
 0.97961317E+00 -0.25429614E+00 -0.27638094E-02  0.15784301E-03  0.56044227E-02
 0.97961317E+00 -0.20475452E+00 -0.41444284E-02 -0.20729551E-04  0.60341686E-02
 0.97961317E+00 -0.15434522E+00 -0.54292366E-02 -0.22045077E-03  0.56438451E-02
 0.97961317E+00 -0.10327182E+00 -0.64769588E-02 -0.40322641E-03  0.43850157E-02
 0.97961317E+00 -0.51749200E-01 -0.71630399E-02 -0.53144214E-03  0.23994673E-02
 0.97961317E+00  0.00000000E+00 -0.74018993E-02 -0.57754858E-03  0.80015513E-13
 0.97961317E+00  0.51749200E-01 -0.71630399E-02 -0.53144214E-03 -0.23994673E-02
 0.97961317E+00  0.10327182E+00 -0.64769588E-02 -0.40322641E-03 -0.43850157E-02
 0.97961317E+00  0.15434522E+00 -0.54292366E-02 -0.22045077E-03 -0.56438451E-02
 0.97961317E+00  0.20475452E+00 -0.41444284E-02 -0.20729551E-04 -0.60341686E-02
 0.97961317E+00  0.25429614E+00 -0.27638094E-02  0.15784301E-03 -0.56044227E-02
 0.97961317E+00  0.30278088E+00 -0.14223873E-02  0.28558088E-03 -0.45604903E-02
 0.97961317E+00  0.35003658E+00 -0.23004143E-03  0.34697904E-03 -0.31964726E-02
 0.97961317E+00  0.39591017E+00  0.73992948E-03  0.34226170E-03 -0.18137385E-02
 0.97961317E+00  0.44026914E+00  0.14539708E-02  0.28493251E-03 -0.65230627E-03
 0.97961317E+00  0.48300241E+00  0.19141942E-02  0.19666242E-03  0.14944295E-03
 0.97961317E+00  0.52402059E+00  0.21495276E-02  0.10119036E-03  0.56229324E-03
 0.97961317E+00  0.56325577E+00  0.22048498E-02  0.18894413E-04  0.64603807E-03
 0.97961317E+00  0.60066071E+00  0.21306405E-02 -0.36884944E-04  0.51347506E-03
 0.97961317E+00  0.63620781E+00  0.19748017E-02 -0.61148440E-04  0.29098771E-03
 0.97961317E+00  0.66988760E+00  0.17775030E-02 -0.56352645E-04  0.87201133E-04
 0.97961317E+00  0.70170710E+00  0.15689740E-02 -0.29963134E-04 -0.25292255E-04
 0.97961317E+00  0.73168798E+00  0.13696608E-02  0.83413043E-05 -0.13684711E-04
 0.97961317E+00  0.75986470E+00  0.11917553E-02  0.48855768E-04  0.12024674E-03
 0.97961317E+00  0.78628257E+00  0.10412205E-02  0.82867044E-04  0.35021792E-03
 0.97961317E+00  0.81099590E+00  0.91958375E-03  0.10291553E-03  0.63422897E-03
 0.97961317E+00  0.83406621E+00  0.82523661E-03  0.10305894E-03  0.92304959E-03
 0.97961317E+00  0.85556060E+00  0.75422492E-03  0.79785388E-04  0.11668847E-02
 0.97961317E+00  0.87555021E+00  0.70079627E-03  0.33413293E-04  0.13240528E-02
 0.97961317E+00  0.89410886E+00  0.65792923E-03 -0.30816232E-04  0.13677557E-02
 0.97961317E+00  0.91131184E+00  0.61800340E-03 -0.10290476E-03  0.12926387E-02
 0.97961317E+00  0.92723491E+00  0.57358841E-03 -0.16944674E-03  0.11142700E-02
 0.97961317E+00  0.94195338E+00  0.51824973E-03 -0.21648399E-03  0.86733522E-03
 0.97961317E+00  0.95554139E+00  0.44725620E-03 -0.23146771E-03  0.59497444E-03
 0.97961317E+00  0.96807128E+00  0.35814081E-03 -0.20803049E-03  0.34422824E-03
 0.97961317E+00  0.97961317E+00  0.25111505E-03 -0.14630364E-03  0.14952765E-03
 0.97961317E+00  0.99023454E+00  0.12946407E-03 -0.66074605E-04  0.36783861E-04
 0.97961317E+00  0.10000000E+01  0.00000000E+00  0.00000000E+00  0.00000000E+00
 
 0.99023454E+00 -0.10000000E+01  0.00000000E+00  0.00000000E+00  0.00000000E+00
 0.99023454E+00 -0.99023454E+00  0.67228568E-04 -0.12725146E-04 -0.11630438E-04
 0.99023454E+00 -0.97961317E+00  0.12914145E-03 -0.34635231E-04 -0.60184606E-04
 0.99023454E+00 -0.96807128E+00  0.18331973E-03 -0.52200116E-04 -0.16339079E-03
 0.99023454E+00 -0.95554139E+00  0.22869357E-03 -0.59388148E-04 -0.30210610E-03
 0.99023454E+00 -0.94195338E+00  0.26554324E-03 -0.56366978E-04 -0.45681675E-03
 0.99023454E+00 -0.92723491E+00  0.29535875E-03 -0.45118538E-04 -0.59970961E-03
 0.99023454E+00 -0.91131184E+00  0.32064885E-03 -0.29046626E-04 -0.70795423E-03
 0.99023454E+00 -0.89410886E+00  0.34464471E-03 -0.11746295E-04 -0.76367705E-03
 0.99023454E+00 -0.87555021E+00  0.37094680E-03  0.35101759E-05 -0.76005595E-03
 0.99023454E+00 -0.85556060E+00  0.40314807E-03  0.14369703E-04 -0.70094749E-03
 0.99023454E+00 -0.83406621E+00  0.44448958E-03  0.19714829E-04 -0.60093796E-03
 0.99023454E+00 -0.81099590E+00  0.49757951E-03  0.19621420E-04 -0.48120283E-03
 0.99023454E+00 -0.78628257E+00  0.56416313E-03  0.15084202E-04 -0.36592779E-03
 0.99023454E+00 -0.75986470E+00  0.64484456E-03  0.76428220E-05 -0.27763263E-03
 0.99023454E+00 -0.73168798E+00  0.73865165E-03 -0.82560388E-06 -0.23392042E-03
 0.99023454E+00 -0.70170710E+00  0.84232508E-03 -0.81791050E-05 -0.24313248E-03
 0.99023454E+00 -0.66988760E+00  0.94937534E-03 -0.12082576E-04 -0.30010573E-03
 0.99023454E+00 -0.63620781E+00  0.10490619E-02 -0.10287925E-04 -0.38140131E-03
 0.99023454E+00 -0.60066071E+00  0.11256835E-02 -0.11933075E-05 -0.44361903E-03
 0.99023454E+00 -0.56325577E+00  0.11586067E-02  0.15468938E-04 -0.42671667E-03
 0.99023454E+00 -0.52402059E+00  0.11235129E-02  0.38063794E-04 -0.26512641E-03
 0.99023454E+00 -0.48300241E+00  0.99510496E-03  0.62899015E-04  0.94639576E-04
 0.99023454E+00 -0.44026914E+00  0.75128116E-03  0.84620186E-04  0.67285844E-03
 0.99023454E+00 -0.39591017E+00  0.37831025E-03  0.97187441E-04  0.14383067E-02
 0.99023454E+00 -0.35003658E+00 -0.12381969E-03  0.95261398E-04  0.22993539E-02
 0.99023454E+00 -0.30278088E+00 -0.73713467E-03  0.75728422E-04  0.31105069E-02
 0.99023454E+00 -0.25429614E+00 -0.14238230E-02  0.38946636E-04  0.36966703E-02
 0.99023454E+00 -0.20475452E+00 -0.21279883E-02 -0.10694364E-04  0.38922616E-02
 0.99023454E+00 -0.15434522E+00 -0.27814761E-02 -0.65229263E-04  0.35861614E-02
 0.99023454E+00 -0.10327182E+00 -0.33133144E-02 -0.11462823E-03  0.27593129E-02
 0.99023454E+00 -0.51749200E-01 -0.36611277E-02 -0.14908094E-03  0.15016292E-02
 0.99023454E+00  0.00000000E+00 -0.37821419E-02 -0.16143723E-03  0.38701951E-13
 0.99023454E+00  0.51749200E-01 -0.36611277E-02 -0.14908094E-03 -0.15016292E-02
 0.99023454E+00  0.10327182E+00 -0.33133144E-02 -0.11462823E-03 -0.27593129E-02
 0.99023454E+00  0.15434522E+00 -0.27814761E-02 -0.65229263E-04 -0.35861614E-02
 0.99023454E+00  0.20475452E+00 -0.21279883E-02 -0.10694364E-04 -0.38922616E-02
 0.99023454E+00  0.25429614E+00 -0.14238230E-02  0.38946636E-04 -0.36966703E-02
 0.99023454E+00  0.30278088E+00 -0.73713467E-03  0.75728422E-04 -0.31105069E-02
 0.99023454E+00  0.35003658E+00 -0.12381969E-03  0.95261398E-04 -0.22993539E-02
 0.99023454E+00  0.39591017E+00  0.37831025E-03  0.97187441E-04 -0.14383067E-02
 0.99023454E+00  0.44026914E+00  0.75128116E-03  0.84620186E-04 -0.67285844E-03
 0.99023454E+00  0.48300241E+00  0.99510496E-03  0.62899015E-04 -0.94639576E-04
 0.99023454E+00  0.52402059E+00  0.11235129E-02  0.38063794E-04  0.26512641E-03
 0.99023454E+00  0.56325577E+00  0.11586067E-02  0.15468938E-04  0.42671667E-03
 0.99023454E+00  0.60066071E+00  0.11256835E-02 -0.11933075E-05  0.44361903E-03
 0.99023454E+00  0.63620781E+00  0.10490619E-02 -0.10287925E-04  0.38140131E-03
 0.99023454E+00  0.66988760E+00  0.94937534E-03 -0.12082576E-04  0.30010573E-03
 0.99023454E+00  0.70170710E+00  0.84232508E-03 -0.81791050E-05  0.24313248E-03
 0.99023454E+00  0.73168798E+00  0.73865165E-03 -0.82560388E-06  0.23392042E-03
 0.99023454E+00  0.75986470E+00  0.64484456E-03  0.76428220E-05  0.27763263E-03
 0.99023454E+00  0.78628257E+00  0.56416313E-03  0.15084202E-04  0.36592779E-03
 0.99023454E+00  0.81099590E+00  0.49757951E-03  0.19621420E-04  0.48120283E-03
 0.99023454E+00  0.83406621E+00  0.44448958E-03  0.19714829E-04  0.60093796E-03
 0.99023454E+00  0.85556060E+00  0.40314807E-03  0.14369703E-04  0.70094749E-03
 0.99023454E+00  0.87555021E+00  0.37094680E-03  0.35101759E-05  0.76005595E-03
 0.99023454E+00  0.89410886E+00  0.34464471E-03 -0.11746295E-04  0.76367705E-03
 0.99023454E+00  0.91131184E+00  0.32064885E-03 -0.29046626E-04  0.70795423E-03
 0.99023454E+00  0.92723491E+00  0.29535875E-03 -0.45118538E-04  0.59970961E-03
 0.99023454E+00  0.94195338E+00  0.26554324E-03 -0.56366978E-04  0.45681675E-03
 0.99023454E+00  0.95554139E+00  0.22869357E-03 -0.59388148E-04  0.30210610E-03
 0.99023454E+00  0.96807128E+00  0.18331973E-03 -0.52200116E-04  0.16339079E-03
 0.99023454E+00  0.97961317E+00  0.12914145E-03 -0.34635231E-04  0.60184606E-04
 0.99023454E+00  0.99023454E+00  0.67228568E-04 -0.12725146E-04  0.11630438E-04
 0.99023454E+00  0.10000000E+01  0.00000000E+00  0.00000000E+00  0.00000000E+00
 
 0.10000000E+01 -0.10000000E+01  0.00000000E+00  0.00000000E+00  0.00000000E+00
 0.10000000E+01 -0.99023454E+00  0.00000000E+00  0.00000000E+00  0.00000000E+00
 0.10000000E+01 -0.97961317E+00  0.00000000E+00  0.00000000E+00  0.00000000E+00
 0.10000000E+01 -0.96807128E+00  0.00000000E+00  0.00000000E+00  0.00000000E+00
 0.10000000E+01 -0.95554139E+00  0.00000000E+00  0.00000000E+00  0.00000000E+00
 0.10000000E+01 -0.94195338E+00  0.00000000E+00  0.00000000E+00  0.00000000E+00
 0.10000000E+01 -0.92723491E+00  0.00000000E+00  0.00000000E+00  0.00000000E+00
 0.10000000E+01 -0.91131184E+00  0.00000000E+00  0.00000000E+00  0.00000000E+00
 0.10000000E+01 -0.89410886E+00  0.00000000E+00  0.00000000E+00  0.00000000E+00
 0.10000000E+01 -0.87555021E+00  0.00000000E+00  0.00000000E+00  0.00000000E+00
 0.10000000E+01 -0.85556060E+00  0.00000000E+00  0.00000000E+00  0.00000000E+00
 0.10000000E+01 -0.83406621E+00  0.00000000E+00  0.00000000E+00  0.00000000E+00
 0.10000000E+01 -0.81099590E+00  0.00000000E+00  0.00000000E+00  0.00000000E+00
 0.10000000E+01 -0.78628257E+00  0.00000000E+00  0.00000000E+00  0.00000000E+00
 0.10000000E+01 -0.75986470E+00  0.00000000E+00  0.00000000E+00  0.00000000E+00
 0.10000000E+01 -0.73168798E+00  0.00000000E+00  0.00000000E+00  0.00000000E+00
 0.10000000E+01 -0.70170710E+00  0.00000000E+00  0.00000000E+00  0.00000000E+00
 0.10000000E+01 -0.66988760E+00  0.00000000E+00  0.00000000E+00  0.00000000E+00
 0.10000000E+01 -0.63620781E+00  0.00000000E+00  0.00000000E+00  0.00000000E+00
 0.10000000E+01 -0.60066071E+00  0.00000000E+00  0.00000000E+00  0.00000000E+00
 0.10000000E+01 -0.56325577E+00  0.00000000E+00  0.00000000E+00  0.00000000E+00
 0.10000000E+01 -0.52402059E+00  0.00000000E+00  0.00000000E+00  0.00000000E+00
 0.10000000E+01 -0.48300241E+00  0.00000000E+00  0.00000000E+00  0.00000000E+00
 0.10000000E+01 -0.44026914E+00  0.00000000E+00  0.00000000E+00  0.00000000E+00
 0.10000000E+01 -0.39591017E+00  0.00000000E+00  0.00000000E+00  0.00000000E+00
 0.10000000E+01 -0.35003658E+00  0.00000000E+00  0.00000000E+00  0.00000000E+00
 0.10000000E+01 -0.30278088E+00  0.00000000E+00  0.00000000E+00  0.00000000E+00
 0.10000000E+01 -0.25429614E+00  0.00000000E+00  0.00000000E+00  0.00000000E+00
 0.10000000E+01 -0.20475452E+00  0.00000000E+00  0.00000000E+00  0.00000000E+00
 0.10000000E+01 -0.15434522E+00  0.00000000E+00  0.00000000E+00  0.00000000E+00
 0.10000000E+01 -0.10327182E+00  0.00000000E+00  0.00000000E+00  0.00000000E+00
 0.10000000E+01 -0.51749200E-01  0.00000000E+00  0.00000000E+00  0.00000000E+00
 0.10000000E+01  0.00000000E+00  0.00000000E+00  0.00000000E+00  0.00000000E+00
 0.10000000E+01  0.51749200E-01  0.00000000E+00  0.00000000E+00  0.00000000E+00
 0.10000000E+01  0.10327182E+00  0.00000000E+00  0.00000000E+00  0.00000000E+00
 0.10000000E+01  0.15434522E+00  0.00000000E+00  0.00000000E+00  0.00000000E+00
 0.10000000E+01  0.20475452E+00  0.00000000E+00  0.00000000E+00  0.00000000E+00
 0.10000000E+01  0.25429614E+00  0.00000000E+00  0.00000000E+00  0.00000000E+00
 0.10000000E+01  0.30278088E+00  0.00000000E+00  0.00000000E+00  0.00000000E+00
 0.10000000E+01  0.35003658E+00  0.00000000E+00  0.00000000E+00  0.00000000E+00
 0.10000000E+01  0.39591017E+00  0.00000000E+00  0.00000000E+00  0.00000000E+00
 0.10000000E+01  0.44026914E+00  0.00000000E+00  0.00000000E+00  0.00000000E+00
 0.10000000E+01  0.48300241E+00  0.00000000E+00  0.00000000E+00  0.00000000E+00
 0.10000000E+01  0.52402059E+00  0.00000000E+00  0.00000000E+00  0.00000000E+00
 0.10000000E+01  0.56325577E+00  0.00000000E+00  0.00000000E+00  0.00000000E+00
 0.10000000E+01  0.60066071E+00  0.00000000E+00  0.00000000E+00  0.00000000E+00
 0.10000000E+01  0.63620781E+00  0.00000000E+00  0.00000000E+00  0.00000000E+00
 0.10000000E+01  0.66988760E+00  0.00000000E+00  0.00000000E+00  0.00000000E+00
 0.10000000E+01  0.70170710E+00  0.00000000E+00  0.00000000E+00  0.00000000E+00
 0.10000000E+01  0.73168798E+00  0.00000000E+00  0.00000000E+00  0.00000000E+00
 0.10000000E+01  0.75986470E+00  0.00000000E+00  0.00000000E+00  0.00000000E+00
 0.10000000E+01  0.78628257E+00  0.00000000E+00  0.00000000E+00  0.00000000E+00
 0.10000000E+01  0.81099590E+00  0.00000000E+00  0.00000000E+00  0.00000000E+00
 0.10000000E+01  0.83406621E+00  0.00000000E+00  0.00000000E+00  0.00000000E+00
 0.10000000E+01  0.85556060E+00  0.00000000E+00  0.00000000E+00  0.00000000E+00
 0.10000000E+01  0.87555021E+00  0.00000000E+00  0.00000000E+00  0.00000000E+00
 0.10000000E+01  0.89410886E+00  0.00000000E+00  0.00000000E+00  0.00000000E+00
 0.10000000E+01  0.91131184E+00  0.00000000E+00  0.00000000E+00  0.00000000E+00
 0.10000000E+01  0.92723491E+00  0.00000000E+00  0.00000000E+00  0.00000000E+00
 0.10000000E+01  0.94195338E+00  0.00000000E+00  0.00000000E+00  0.00000000E+00
 0.10000000E+01  0.95554139E+00  0.00000000E+00  0.00000000E+00  0.00000000E+00
 0.10000000E+01  0.96807128E+00  0.00000000E+00  0.00000000E+00  0.00000000E+00
 0.10000000E+01  0.97961317E+00  0.00000000E+00  0.00000000E+00  0.00000000E+00
 0.10000000E+01  0.99023454E+00  0.00000000E+00  0.00000000E+00  0.00000000E+00
 0.10000000E+01  0.10000000E+01  0.00000000E+00  0.00000000E+00  0.00000000E+00
 
