# Supplementary material for: Linear stability analysis of magnetohydrodynamic duct flows with perfectly conducting walls
Source: PLoS One. 2017 Oct 27;12(10):e0186944. doi: 10.1371/journal.pone.0186944 (PMC5659796; doi:10.1371/journal.pone.0186944)
Supplement: S1 File — (ZIP) [file pone.0186944.s001.zip › plosone_data/Fig8/re3k_ha10_r=9_tau=15.dat]

TITLE = "VELOCITY COMPONENT"
VARIABLES ="Y","Z","U","V","W"
ZONE I=65, J=193, F=POINT

-0.90000000E+01 -0.10000000E+01  0.00000000E+00  0.00000000E+00  0.00000000E+00
-0.90000000E+01 -0.99023454E+00  0.00000000E+00  0.00000000E+00  0.00000000E+00
-0.90000000E+01 -0.97961317E+00  0.00000000E+00  0.00000000E+00  0.00000000E+00
-0.90000000E+01 -0.96807128E+00  0.00000000E+00  0.00000000E+00  0.00000000E+00
-0.90000000E+01 -0.95554139E+00  0.00000000E+00  0.00000000E+00  0.00000000E+00
-0.90000000E+01 -0.94195338E+00  0.00000000E+00  0.00000000E+00  0.00000000E+00
-0.90000000E+01 -0.92723491E+00  0.00000000E+00  0.00000000E+00  0.00000000E+00
-0.90000000E+01 -0.91131184E+00  0.00000000E+00  0.00000000E+00  0.00000000E+00
-0.90000000E+01 -0.89410886E+00  0.00000000E+00  0.00000000E+00  0.00000000E+00
-0.90000000E+01 -0.87555021E+00  0.00000000E+00  0.00000000E+00  0.00000000E+00
-0.90000000E+01 -0.85556060E+00  0.00000000E+00  0.00000000E+00  0.00000000E+00
-0.90000000E+01 -0.83406621E+00  0.00000000E+00  0.00000000E+00  0.00000000E+00
-0.90000000E+01 -0.81099590E+00  0.00000000E+00  0.00000000E+00  0.00000000E+00
-0.90000000E+01 -0.78628257E+00  0.00000000E+00  0.00000000E+00  0.00000000E+00
-0.90000000E+01 -0.75986470E+00  0.00000000E+00  0.00000000E+00  0.00000000E+00
-0.90000000E+01 -0.73168798E+00  0.00000000E+00  0.00000000E+00  0.00000000E+00
-0.90000000E+01 -0.70170710E+00  0.00000000E+00  0.00000000E+00  0.00000000E+00
-0.90000000E+01 -0.66988760E+00  0.00000000E+00  0.00000000E+00  0.00000000E+00
-0.90000000E+01 -0.63620781E+00  0.00000000E+00  0.00000000E+00  0.00000000E+00
-0.90000000E+01 -0.60066071E+00  0.00000000E+00  0.00000000E+00  0.00000000E+00
-0.90000000E+01 -0.56325577E+00  0.00000000E+00  0.00000000E+00  0.00000000E+00
-0.90000000E+01 -0.52402059E+00  0.00000000E+00  0.00000000E+00  0.00000000E+00
-0.90000000E+01 -0.48300241E+00  0.00000000E+00  0.00000000E+00  0.00000000E+00
-0.90000000E+01 -0.44026914E+00  0.00000000E+00  0.00000000E+00  0.00000000E+00
-0.90000000E+01 -0.39591017E+00  0.00000000E+00  0.00000000E+00  0.00000000E+00
-0.90000000E+01 -0.35003658E+00  0.00000000E+00  0.00000000E+00  0.00000000E+00
-0.90000000E+01 -0.30278088E+00  0.00000000E+00  0.00000000E+00  0.00000000E+00
-0.90000000E+01 -0.25429614E+00  0.00000000E+00  0.00000000E+00  0.00000000E+00
-0.90000000E+01 -0.20475452E+00  0.00000000E+00  0.00000000E+00  0.00000000E+00
-0.90000000E+01 -0.15434522E+00  0.00000000E+00  0.00000000E+00  0.00000000E+00
-0.90000000E+01 -0.10327182E+00  0.00000000E+00  0.00000000E+00  0.00000000E+00
-0.90000000E+01 -0.51749200E-01  0.00000000E+00  0.00000000E+00  0.00000000E+00
-0.90000000E+01  0.00000000E+00  0.00000000E+00  0.00000000E+00  0.00000000E+00
-0.90000000E+01  0.51749200E-01  0.00000000E+00  0.00000000E+00  0.00000000E+00
-0.90000000E+01  0.10327182E+00  0.00000000E+00  0.00000000E+00  0.00000000E+00
-0.90000000E+01  0.15434522E+00  0.00000000E+00  0.00000000E+00  0.00000000E+00
-0.90000000E+01  0.20475452E+00  0.00000000E+00  0.00000000E+00  0.00000000E+00
-0.90000000E+01  0.25429614E+00  0.00000000E+00  0.00000000E+00  0.00000000E+00
-0.90000000E+01  0.30278088E+00  0.00000000E+00  0.00000000E+00  0.00000000E+00
-0.90000000E+01  0.35003658E+00  0.00000000E+00  0.00000000E+00  0.00000000E+00
-0.90000000E+01  0.39591017E+00  0.00000000E+00  0.00000000E+00  0.00000000E+00
-0.90000000E+01  0.44026914E+00  0.00000000E+00  0.00000000E+00  0.00000000E+00
-0.90000000E+01  0.48300241E+00  0.00000000E+00  0.00000000E+00  0.00000000E+00
-0.90000000E+01  0.52402059E+00  0.00000000E+00  0.00000000E+00  0.00000000E+00
-0.90000000E+01  0.56325577E+00  0.00000000E+00  0.00000000E+00  0.00000000E+00
-0.90000000E+01  0.60066071E+00  0.00000000E+00  0.00000000E+00  0.00000000E+00
-0.90000000E+01  0.63620781E+00  0.00000000E+00  0.00000000E+00  0.00000000E+00
-0.90000000E+01  0.66988760E+00  0.00000000E+00  0.00000000E+00  0.00000000E+00
-0.90000000E+01  0.70170710E+00  0.00000000E+00  0.00000000E+00  0.00000000E+00
-0.90000000E+01  0.73168798E+00  0.00000000E+00  0.00000000E+00  0.00000000E+00
-0.90000000E+01  0.75986470E+00  0.00000000E+00  0.00000000E+00  0.00000000E+00
-0.90000000E+01  0.78628257E+00  0.00000000E+00  0.00000000E+00  0.00000000E+00
-0.90000000E+01  0.81099590E+00  0.00000000E+00  0.00000000E+00  0.00000000E+00
-0.90000000E+01  0.83406621E+00  0.00000000E+00  0.00000000E+00  0.00000000E+00
-0.90000000E+01  0.85556060E+00  0.00000000E+00  0.00000000E+00  0.00000000E+00
-0.90000000E+01  0.87555021E+00  0.00000000E+00  0.00000000E+00  0.00000000E+00
-0.90000000E+01  0.89410886E+00  0.00000000E+00  0.00000000E+00  0.00000000E+00
-0.90000000E+01  0.91131184E+00  0.00000000E+00  0.00000000E+00  0.00000000E+00
-0.90000000E+01  0.92723491E+00  0.00000000E+00  0.00000000E+00  0.00000000E+00
-0.90000000E+01  0.94195338E+00  0.00000000E+00  0.00000000E+00  0.00000000E+00
-0.90000000E+01  0.95554139E+00  0.00000000E+00  0.00000000E+00  0.00000000E+00
-0.90000000E+01  0.96807128E+00  0.00000000E+00  0.00000000E+00  0.00000000E+00
-0.90000000E+01  0.97961317E+00  0.00000000E+00  0.00000000E+00  0.00000000E+00
-0.90000000E+01  0.99023454E+00  0.00000000E+00  0.00000000E+00  0.00000000E+00
-0.90000000E+01  0.10000000E+01  0.00000000E+00  0.00000000E+00  0.00000000E+00
 
-0.89715248E+01 -0.10000000E+01  0.00000000E+00  0.00000000E+00  0.00000000E+00
-0.89715248E+01 -0.99023454E+00 -0.21655199E-03 -0.26745645E-03  0.94089528E-04
-0.89715248E+01 -0.97961317E+00 -0.43345309E-03 -0.47875362E-03  0.35339354E-03
-0.89715248E+01 -0.96807128E+00 -0.63006496E-03 -0.59202948E-03  0.74862715E-03
-0.89715248E+01 -0.95554139E+00 -0.79356303E-03 -0.58984855E-03  0.12057297E-02
-0.89715248E+01 -0.94195338E+00 -0.91903620E-03 -0.47645738E-03  0.16303581E-02
-0.89715248E+01 -0.92723491E+00 -0.10089490E-02 -0.27442276E-03  0.19119785E-02
-0.89715248E+01 -0.91131184E+00 -0.10723103E-02 -0.23136302E-04  0.19528502E-02
-0.89715248E+01 -0.89410886E+00 -0.11231305E-02  0.23059837E-03  0.16851709E-02
-0.89715248E+01 -0.87555021E+00 -0.11784795E-02  0.44214196E-03  0.10927512E-02
-0.89715248E+01 -0.85556060E+00 -0.12561644E-02  0.57860561E-03  0.21518397E-03
-0.89715248E+01 -0.83406621E+00 -0.13726323E-02  0.62372250E-03 -0.85560301E-03
-0.89715248E+01 -0.81099590E+00 -0.15412918E-02  0.57734807E-03 -0.19923577E-02
-0.89715248E+01 -0.78628257E+00 -0.17715274E-02  0.45072132E-03 -0.30484300E-02
-0.89715248E+01 -0.75986470E+00 -0.20678717E-02  0.26122346E-03 -0.38728828E-02
-0.89715248E+01 -0.73168798E+00 -0.24288160E-02  0.29777265E-04 -0.43189587E-02
-0.89715248E+01 -0.70170710E+00 -0.28443491E-02 -0.21842329E-03 -0.42561620E-02
-0.89715248E+01 -0.66988760E+00 -0.32920951E-02 -0.45237425E-03 -0.35882764E-02
-0.89715248E+01 -0.63620781E+00 -0.37323351E-02 -0.63613852E-03 -0.22822136E-02
-0.89715248E+01 -0.60066071E+00 -0.41034580E-02 -0.73429786E-03 -0.39703894E-03
-0.89715248E+01 -0.56325577E+00 -0.43198636E-02 -0.72084763E-03  0.18976389E-02
-0.89715248E+01 -0.52402059E+00 -0.42749246E-02 -0.58858417E-03  0.43295677E-02
-0.89715248E+01 -0.48300241E+00 -0.38509575E-02 -0.35497520E-03  0.65622099E-02
-0.89715248E+01 -0.44026914E+00 -0.29370519E-02 -0.62011160E-04  0.82604469E-02
-0.89715248E+01 -0.39591017E+00 -0.14534270E-02  0.23101599E-03  0.91671648E-02
-0.89715248E+01 -0.35003658E+00  0.62138504E-03  0.46052920E-03  0.91697834E-02
-0.89715248E+01 -0.30278088E+00  0.32266219E-02  0.57479181E-03  0.83334599E-02
-0.89715248E+01 -0.25429614E+00  0.62060168E-02  0.54882597E-03  0.68858927E-02
-0.89715248E+01 -0.20475452E+00  0.93119860E-02  0.39355414E-03  0.51520355E-02
-0.89715248E+01 -0.15434522E+00  0.12231001E-01  0.15528618E-03  0.34557353E-02
-0.89715248E+01 -0.10327182E+00  0.14628561E-01 -0.95588551E-04  0.20202300E-02
-0.89715248E+01 -0.51749200E-01  0.16206000E-01 -0.28435860E-03  0.90426154E-03
-0.89715248E+01  0.00000000E+00  0.16756472E-01 -0.35432002E-03 -0.18414897E-12
-0.89715248E+01  0.51749200E-01  0.16206000E-01 -0.28435860E-03 -0.90426154E-03
-0.89715248E+01  0.10327182E+00  0.14628561E-01 -0.95588551E-04 -0.20202300E-02
-0.89715248E+01  0.15434522E+00  0.12231001E-01  0.15528618E-03 -0.34557353E-02
-0.89715248E+01  0.20475452E+00  0.93119860E-02  0.39355414E-03 -0.51520355E-02
-0.89715248E+01  0.25429614E+00  0.62060168E-02  0.54882597E-03 -0.68858927E-02
-0.89715248E+01  0.30278088E+00  0.32266219E-02  0.57479181E-03 -0.83334599E-02
-0.89715248E+01  0.35003658E+00  0.62138504E-03  0.46052920E-03 -0.91697834E-02
-0.89715248E+01  0.39591017E+00 -0.14534270E-02  0.23101599E-03 -0.91671648E-02
-0.89715248E+01  0.44026914E+00 -0.29370519E-02 -0.62011160E-04 -0.82604469E-02
-0.89715248E+01  0.48300241E+00 -0.38509575E-02 -0.35497520E-03 -0.65622099E-02
-0.89715248E+01  0.52402059E+00 -0.42749246E-02 -0.58858417E-03 -0.43295677E-02
-0.89715248E+01  0.56325577E+00 -0.43198636E-02 -0.72084763E-03 -0.18976389E-02
-0.89715248E+01  0.60066071E+00 -0.41034580E-02 -0.73429786E-03  0.39703894E-03
-0.89715248E+01  0.63620781E+00 -0.37323351E-02 -0.63613852E-03  0.22822136E-02
-0.89715248E+01  0.66988760E+00 -0.32920951E-02 -0.45237425E-03  0.35882764E-02
-0.89715248E+01  0.70170710E+00 -0.28443491E-02 -0.21842329E-03  0.42561620E-02
-0.89715248E+01  0.73168798E+00 -0.24288160E-02  0.29777265E-04  0.43189587E-02
-0.89715248E+01  0.75986470E+00 -0.20678717E-02  0.26122346E-03  0.38728828E-02
-0.89715248E+01  0.78628257E+00 -0.17715274E-02  0.45072132E-03  0.30484300E-02
-0.89715248E+01  0.81099590E+00 -0.15412918E-02  0.57734807E-03  0.19923577E-02
-0.89715248E+01  0.83406621E+00 -0.13726323E-02  0.62372250E-03  0.85560301E-03
-0.89715248E+01  0.85556060E+00 -0.12561644E-02  0.57860561E-03 -0.21518397E-03
-0.89715248E+01  0.87555021E+00 -0.11784795E-02  0.44214196E-03 -0.10927512E-02
-0.89715248E+01  0.89410886E+00 -0.11231305E-02  0.23059837E-03 -0.16851709E-02
-0.89715248E+01  0.91131184E+00 -0.10723103E-02 -0.23136302E-04 -0.19528502E-02
-0.89715248E+01  0.92723491E+00 -0.10089490E-02 -0.27442276E-03 -0.19119785E-02
-0.89715248E+01  0.94195338E+00 -0.91903620E-03 -0.47645738E-03 -0.16303581E-02
-0.89715248E+01  0.95554139E+00 -0.79356303E-03 -0.58984855E-03 -0.12057297E-02
-0.89715248E+01  0.96807128E+00 -0.63006496E-03 -0.59202948E-03 -0.74862715E-03
-0.89715248E+01  0.97961317E+00 -0.43345309E-03 -0.47875362E-03 -0.35339354E-03
-0.89715248E+01  0.99023454E+00 -0.21655199E-03 -0.26745645E-03 -0.94089528E-04
-0.89715248E+01  0.10000000E+01  0.00000000E+00  0.00000000E+00  0.00000000E+00
 
-0.89422352E+01 -0.10000000E+01  0.00000000E+00  0.00000000E+00  0.00000000E+00
-0.89422352E+01 -0.99023454E+00 -0.32755346E-03 -0.91478863E-03  0.14901992E-03
-0.89422352E+01 -0.97961317E+00 -0.64032437E-03 -0.15506559E-02  0.52469153E-03
-0.89422352E+01 -0.96807128E+00 -0.89920277E-03 -0.18201022E-02  0.10284245E-02
-0.89422352E+01 -0.95554139E+00 -0.10773876E-02 -0.16775073E-02  0.15211302E-02
-0.89422352E+01 -0.94195338E+00 -0.11622673E-02 -0.11462156E-02  0.18295024E-02
-0.89422352E+01 -0.92723491E+00 -0.11562274E-02 -0.31629828E-03  0.17685926E-02
-0.89422352E+01 -0.91131184E+00 -0.10759768E-02  0.66479115E-03  0.11762835E-02
-0.89422352E+01 -0.89410886E+00 -0.94989313E-03  0.16231761E-02 -0.49053893E-04
-0.89422352E+01 -0.87555021E+00 -0.81350356E-03  0.23954426E-02 -0.19162857E-02
-0.89422352E+01 -0.85556060E+00 -0.70374203E-03  0.28640038E-02 -0.43314047E-02
-0.89422352E+01 -0.83406621E+00 -0.65356684E-03  0.29744277E-02 -0.71076319E-02
-0.89422352E+01 -0.81099590E+00 -0.68822503E-03  0.27305178E-02 -0.99935911E-02
-0.89422352E+01 -0.78628257E+00 -0.82407110E-03  0.21725684E-02 -0.12698102E-01
-0.89422352E+01 -0.75986470E+00 -0.10691549E-02  0.13546922E-02 -0.14904429E-01
-0.89422352E+01 -0.73168798E+00 -0.14241673E-02  0.33444258E-03 -0.16268462E-01
-0.89422352E+01 -0.70170710E+00 -0.18815001E-02 -0.82123840E-03 -0.16419363E-01
-0.89422352E+01 -0.66988760E+00 -0.24211938E-02 -0.20228468E-02 -0.14977786E-01
-0.89422352E+01 -0.63620781E+00 -0.30033537E-02 -0.31506757E-02 -0.11608861E-01
-0.89422352E+01 -0.60066071E+00 -0.35587779E-02 -0.40631827E-02 -0.61043568E-02
-0.89422352E+01 -0.56325577E+00 -0.39809621E-02 -0.46211397E-02  0.15215838E-02
-0.89422352E+01 -0.52402059E+00 -0.41243129E-02 -0.47204027E-02  0.10954560E-01
-0.89422352E+01 -0.48300241E+00 -0.38132450E-02 -0.43209671E-02  0.21546368E-01
-0.89422352E+01 -0.44026914E+00 -0.28654132E-02 -0.34627517E-02  0.32346305E-01
-0.89422352E+01 -0.39591017E+00 -0.11287109E-02 -0.22619272E-02  0.42199034E-01
-0.89422352E+01 -0.35003658E+00  0.14730215E-02 -0.88812791E-03  0.49896531E-01
-0.89422352E+01 -0.30278088E+00  0.48955820E-02  0.47274779E-03  0.54355910E-01
-0.89422352E+01 -0.25429614E+00  0.89446597E-02  0.16601877E-02  0.54788836E-01
-0.89422352E+01 -0.20475452E+00  0.13273982E-01  0.25732790E-02  0.50828494E-01
-0.89422352E+01 -0.15434522E+00  0.17419816E-01  0.31859874E-02  0.42591298E-01
-0.89422352E+01 -0.10327182E+00  0.20870835E-01  0.35378686E-02  0.30666639E-01
-0.89422352E+01 -0.51749200E-01  0.23161009E-01  0.37029905E-02  0.16044460E-01
-0.89422352E+01  0.00000000E+00  0.23963578E-01  0.37490352E-02 -0.47774937E-12
-0.89422352E+01  0.51749200E-01  0.23161009E-01  0.37029905E-02 -0.16044460E-01
-0.89422352E+01  0.10327182E+00  0.20870835E-01  0.35378686E-02 -0.30666639E-01
-0.89422352E+01  0.15434522E+00  0.17419816E-01  0.31859874E-02 -0.42591298E-01
-0.89422352E+01  0.20475452E+00  0.13273982E-01  0.25732790E-02 -0.50828494E-01
-0.89422352E+01  0.25429614E+00  0.89446597E-02  0.16601877E-02 -0.54788836E-01
-0.89422352E+01  0.30278088E+00  0.48955820E-02  0.47274779E-03 -0.54355910E-01
-0.89422352E+01  0.35003658E+00  0.14730215E-02 -0.88812791E-03 -0.49896531E-01
-0.89422352E+01  0.39591017E+00 -0.11287109E-02 -0.22619272E-02 -0.42199034E-01
-0.89422352E+01  0.44026914E+00 -0.28654132E-02 -0.34627517E-02 -0.32346305E-01
-0.89422352E+01  0.48300241E+00 -0.38132450E-02 -0.43209671E-02 -0.21546368E-01
-0.89422352E+01  0.52402059E+00 -0.41243129E-02 -0.47204027E-02 -0.10954560E-01
-0.89422352E+01  0.56325577E+00 -0.39809621E-02 -0.46211397E-02 -0.15215838E-02
-0.89422352E+01  0.60066071E+00 -0.35587779E-02 -0.40631827E-02  0.61043568E-02
-0.89422352E+01  0.63620781E+00 -0.30033537E-02 -0.31506757E-02  0.11608861E-01
-0.89422352E+01  0.66988760E+00 -0.24211938E-02 -0.20228468E-02  0.14977786E-01
-0.89422352E+01  0.70170710E+00 -0.18815001E-02 -0.82123840E-03  0.16419363E-01
-0.89422352E+01  0.73168798E+00 -0.14241673E-02  0.33444258E-03  0.16268462E-01
-0.89422352E+01  0.75986470E+00 -0.10691549E-02  0.13546922E-02  0.14904429E-01
-0.89422352E+01  0.78628257E+00 -0.82407110E-03  0.21725684E-02  0.12698102E-01
-0.89422352E+01  0.81099590E+00 -0.68822503E-03  0.27305178E-02  0.99935911E-02
-0.89422352E+01  0.83406621E+00 -0.65356684E-03  0.29744277E-02  0.71076319E-02
-0.89422352E+01  0.85556060E+00 -0.70374203E-03  0.28640038E-02  0.43314047E-02
-0.89422352E+01  0.87555021E+00 -0.81350356E-03  0.23954426E-02  0.19162857E-02
-0.89422352E+01  0.89410886E+00 -0.94989313E-03  0.16231761E-02  0.49053893E-04
-0.89422352E+01  0.91131184E+00 -0.10759768E-02  0.66479115E-03 -0.11762835E-02
-0.89422352E+01  0.92723491E+00 -0.11562274E-02 -0.31629828E-03 -0.17685926E-02
-0.89422352E+01  0.94195338E+00 -0.11622673E-02 -0.11462156E-02 -0.18295024E-02
-0.89422352E+01  0.95554139E+00 -0.10773876E-02 -0.16775073E-02 -0.15211302E-02
-0.89422352E+01  0.96807128E+00 -0.89920277E-03 -0.18201022E-02 -0.10284245E-02
-0.89422352E+01  0.97961317E+00 -0.64032437E-03 -0.15506559E-02 -0.52469153E-03
-0.89422352E+01  0.99023454E+00 -0.32755346E-03 -0.91478863E-03 -0.14901992E-03
-0.89422352E+01  0.10000000E+01  0.00000000E+00  0.00000000E+00  0.00000000E+00
 
-0.89121109E+01 -0.10000000E+01  0.00000000E+00  0.00000000E+00  0.00000000E+00
-0.89121109E+01 -0.99023454E+00 -0.30515643E-03 -0.16824372E-02  0.13347132E-03
-0.89121109E+01 -0.97961317E+00 -0.56869832E-03 -0.26784934E-02  0.43394894E-03
-0.89121109E+01 -0.96807128E+00 -0.72927563E-03 -0.28788886E-02  0.75824918E-03
-0.89121109E+01 -0.95554139E+00 -0.74342406E-03 -0.22541061E-02  0.92293155E-03
-0.89121109E+01 -0.94195338E+00 -0.59008073E-03 -0.88188434E-03  0.71400772E-03
-0.89121109E+01 -0.92723491E+00 -0.27327158E-03  0.10342719E-02 -0.81233826E-04
-0.89121109E+01 -0.91131184E+00  0.17859996E-03  0.31849972E-02 -0.16299041E-02
-0.89121109E+01 -0.89410886E+00  0.71806093E-03  0.52087499E-02 -0.40069443E-02
-0.89121109E+01 -0.87555021E+00  0.12881768E-02  0.67722942E-02 -0.71604860E-02
-0.89121109E+01 -0.85556060E+00  0.18344148E-02  0.76429790E-02 -0.10910733E-01
-0.89121109E+01 -0.83406621E+00  0.23148545E-02  0.77233060E-02 -0.14977458E-01
-0.89121109E+01 -0.81099590E+00  0.27055004E-02  0.70324697E-02 -0.19027130E-01
-0.89121109E+01 -0.78628257E+00  0.29989372E-02  0.56513299E-02 -0.22705269E-01
-0.89121109E+01 -0.75986470E+00  0.31979477E-02  0.36671148E-02 -0.25639272E-01
-0.89121109E+01 -0.73168798E+00  0.33071039E-02  0.11504328E-02 -0.27404812E-01
-0.89121109E+01 -0.70170710E+00  0.33263932E-02 -0.18244915E-02 -0.27483374E-01
-0.89121109E+01 -0.66988760E+00  0.32495066E-02 -0.51340608E-02 -0.25241820E-01
-0.89121109E+01 -0.63620781E+00  0.30685902E-02 -0.85628669E-02 -0.19971674E-01
-0.89121109E+01 -0.60066071E+00  0.27850573E-02 -0.11792099E-01 -0.11002989E-01
-0.89121109E+01 -0.56325577E+00  0.24243929E-02 -0.14428064E-01  0.21102350E-02
-0.89121109E+01 -0.52402059E+00  0.20501113E-02 -0.16065205E-01  0.19367965E-01
-0.89121109E+01 -0.48300241E+00  0.17705432E-02 -0.16364143E-01  0.40117485E-01
-0.89121109E+01 -0.44026914E+00  0.17319892E-02 -0.15124422E-01  0.62927367E-01
-0.89121109E+01 -0.39591017E+00  0.20946357E-02 -0.12333429E-01  0.85598454E-01
-0.89121109E+01 -0.35003658E+00  0.29928481E-02 -0.81816020E-02  0.10534843E+00
-0.89121109E+01 -0.30278088E+00  0.44878931E-02 -0.30406393E-02  0.11916976E+00
-0.89121109E+01 -0.25429614E+00  0.65268403E-02  0.25893035E-02  0.12431844E+00
-0.89121109E+01 -0.20475452E+00  0.89232796E-02  0.81513736E-02  0.11884816E+00
-0.89121109E+01 -0.15434522E+00  0.11372266E-01  0.13105817E-01  0.10207574E+00
-0.89121109E+01 -0.10327182E+00  0.13502347E-01  0.16990847E-01  0.74861065E-01
-0.89121109E+01 -0.51749200E-01  0.14955117E-01  0.19461691E-01  0.39614099E-01
-0.89121109E+01  0.00000000E+00  0.15470964E-01  0.20308640E-01 -0.73105926E-12
-0.89121109E+01  0.51749200E-01  0.14955117E-01  0.19461691E-01 -0.39614099E-01
-0.89121109E+01  0.10327182E+00  0.13502347E-01  0.16990847E-01 -0.74861065E-01
-0.89121109E+01  0.15434522E+00  0.11372266E-01  0.13105817E-01 -0.10207574E+00
-0.89121109E+01  0.20475452E+00  0.89232796E-02  0.81513736E-02 -0.11884816E+00
-0.89121109E+01  0.25429614E+00  0.65268403E-02  0.25893035E-02 -0.12431844E+00
-0.89121109E+01  0.30278088E+00  0.44878931E-02 -0.30406393E-02 -0.11916976E+00
-0.89121109E+01  0.35003658E+00  0.29928481E-02 -0.81816020E-02 -0.10534843E+00
-0.89121109E+01  0.39591017E+00  0.20946357E-02 -0.12333429E-01 -0.85598454E-01
-0.89121109E+01  0.44026914E+00  0.17319892E-02 -0.15124422E-01 -0.62927367E-01
-0.89121109E+01  0.48300241E+00  0.17705432E-02 -0.16364143E-01 -0.40117485E-01
-0.89121109E+01  0.52402059E+00  0.20501113E-02 -0.16065205E-01 -0.19367965E-01
-0.89121109E+01  0.56325577E+00  0.24243929E-02 -0.14428064E-01 -0.21102350E-02
-0.89121109E+01  0.60066071E+00  0.27850573E-02 -0.11792099E-01  0.11002989E-01
-0.89121109E+01  0.63620781E+00  0.30685902E-02 -0.85628669E-02  0.19971674E-01
-0.89121109E+01  0.66988760E+00  0.32495066E-02 -0.51340608E-02  0.25241820E-01
-0.89121109E+01  0.70170710E+00  0.33263932E-02 -0.18244915E-02  0.27483374E-01
-0.89121109E+01  0.73168798E+00  0.33071039E-02  0.11504328E-02  0.27404812E-01
-0.89121109E+01  0.75986470E+00  0.31979477E-02  0.36671148E-02  0.25639272E-01
-0.89121109E+01  0.78628257E+00  0.29989372E-02  0.56513299E-02  0.22705269E-01
-0.89121109E+01  0.81099590E+00  0.27055004E-02  0.70324697E-02  0.19027130E-01
-0.89121109E+01  0.83406621E+00  0.23148545E-02  0.77233060E-02  0.14977458E-01
-0.89121109E+01  0.85556060E+00  0.18344148E-02  0.76429790E-02  0.10910733E-01
-0.89121109E+01  0.87555021E+00  0.12881768E-02  0.67722942E-02  0.71604860E-02
-0.89121109E+01  0.89410886E+00  0.71806093E-03  0.52087499E-02  0.40069443E-02
-0.89121109E+01  0.91131184E+00  0.17859996E-03  0.31849972E-02  0.16299041E-02
-0.89121109E+01  0.92723491E+00 -0.27327158E-03  0.10342719E-02  0.81233826E-04
-0.89121109E+01  0.94195338E+00 -0.59008073E-03 -0.88188434E-03 -0.71400772E-03
-0.89121109E+01  0.95554139E+00 -0.74342406E-03 -0.22541061E-02 -0.92293155E-03
-0.89121109E+01  0.96807128E+00 -0.72927563E-03 -0.28788886E-02 -0.75824918E-03
-0.89121109E+01  0.97961317E+00 -0.56869832E-03 -0.26784934E-02 -0.43394894E-03
-0.89121109E+01  0.99023454E+00 -0.30515643E-03 -0.16824372E-02 -0.13347132E-03
-0.89121109E+01  0.10000000E+01  0.00000000E+00  0.00000000E+00  0.00000000E+00
 
-0.88811308E+01 -0.10000000E+01  0.00000000E+00  0.00000000E+00  0.00000000E+00
-0.88811308E+01 -0.99023454E+00 -0.17159791E-03 -0.21087418E-02  0.35879625E-04
-0.88811308E+01 -0.97961317E+00 -0.26857187E-03 -0.31585611E-02  0.63292703E-04
-0.88811308E+01 -0.96807128E+00 -0.20814244E-03 -0.29937156E-02 -0.39498255E-04
-0.88811308E+01 -0.95554139E+00  0.66343049E-04 -0.15992806E-02 -0.44166230E-03
-0.88811308E+01 -0.94195338E+00  0.57768802E-03  0.86358557E-03 -0.13231759E-02
-0.88811308E+01 -0.92723491E+00  0.13107819E-02  0.40352728E-02 -0.28412010E-02
-0.88811308E+01 -0.91131184E+00  0.22150792E-02  0.73985901E-02 -0.50737644E-02
-0.88811308E+01 -0.89410886E+00  0.32157154E-02  0.10375473E-01 -0.79801587E-02
-0.88811308E+01 -0.87555021E+00  0.42319073E-02  0.12464458E-01 -0.11380013E-01
-0.88811308E+01 -0.85556060E+00  0.51978690E-02  0.13357820E-01 -0.14981280E-01
-0.88811308E+01 -0.83406621E+00  0.60785489E-02  0.12984490E-01 -0.18440588E-01
-0.88811308E+01 -0.81099590E+00  0.68745170E-02  0.11456720E-01 -0.21439183E-01
-0.88811308E+01 -0.78628257E+00  0.76141872E-02  0.89531428E-02 -0.23727375E-01
-0.88811308E+01 -0.75986470E+00  0.83373420E-02  0.56076006E-02 -0.25116750E-01
-0.88811308E+01 -0.73168798E+00  0.90755873E-02  0.14624468E-02 -0.25412811E-01
-0.88811308E+01 -0.70170710E+00  0.98352850E-02 -0.34920930E-02 -0.24318621E-01
-0.88811308E+01 -0.66988760E+00  0.10585647E-01 -0.92196591E-02 -0.21346862E-01
-0.88811308E+01 -0.63620781E+00  0.11253995E-01 -0.15526710E-01 -0.15788505E-01
-0.88811308E+01 -0.60066071E+00  0.11729569E-01 -0.21987816E-01 -0.67748098E-02
-0.88811308E+01 -0.56325577E+00  0.11877538E-01 -0.27935420E-01  0.65421574E-02
-0.88811308E+01 -0.52402059E+00  0.11562800E-01 -0.32524359E-01  0.24699249E-01
-0.88811308E+01 -0.48300241E+00  0.10680132E-01 -0.34858453E-01  0.47569930E-01
-0.88811308E+01 -0.44026914E+00  0.91837355E-02 -0.34155588E-01  0.74040996E-01
-0.88811308E+01 -0.39591017E+00  0.71077452E-02 -0.29917780E-01  0.10183135E+00
-0.88811308E+01 -0.35003658E+00  0.45707563E-02 -0.22073366E-01  0.12755989E+00
-0.88811308E+01 -0.30278088E+00  0.17616150E-02 -0.11059535E-01  0.14712482E+00
-0.88811308E+01 -0.25429614E+00 -0.10901834E-02  0.21769383E-02  0.15638022E+00
-0.88811308E+01 -0.20475452E+00 -0.37512383E-02  0.16270878E-01  0.15200024E+00
-0.88811308E+01 -0.15434522E+00 -0.60171418E-02  0.29612956E-01  0.13233685E+00
-0.88811308E+01 -0.10327182E+00 -0.77329436E-02  0.40580936E-01  0.98034856E-01
-0.88811308E+01 -0.51749200E-01 -0.87978338E-02  0.47787421E-01  0.52197480E-01
-0.88811308E+01  0.00000000E+00 -0.91582557E-02  0.50299205E-01 -0.65646913E-12
-0.88811308E+01  0.51749200E-01 -0.87978338E-02  0.47787421E-01 -0.52197480E-01
-0.88811308E+01  0.10327182E+00 -0.77329436E-02  0.40580936E-01 -0.98034856E-01
-0.88811308E+01  0.15434522E+00 -0.60171418E-02  0.29612956E-01 -0.13233685E+00
-0.88811308E+01  0.20475452E+00 -0.37512383E-02  0.16270878E-01 -0.15200024E+00
-0.88811308E+01  0.25429614E+00 -0.10901834E-02  0.21769383E-02 -0.15638022E+00
-0.88811308E+01  0.30278088E+00  0.17616150E-02 -0.11059535E-01 -0.14712482E+00
-0.88811308E+01  0.35003658E+00  0.45707563E-02 -0.22073366E-01 -0.12755989E+00
-0.88811308E+01  0.39591017E+00  0.71077452E-02 -0.29917780E-01 -0.10183135E+00
-0.88811308E+01  0.44026914E+00  0.91837355E-02 -0.34155588E-01 -0.74040996E-01
-0.88811308E+01  0.48300241E+00  0.10680132E-01 -0.34858453E-01 -0.47569930E-01
-0.88811308E+01  0.52402059E+00  0.11562800E-01 -0.32524359E-01 -0.24699249E-01
-0.88811308E+01  0.56325577E+00  0.11877538E-01 -0.27935420E-01 -0.65421574E-02
-0.88811308E+01  0.60066071E+00  0.11729569E-01 -0.21987816E-01  0.67748098E-02
-0.88811308E+01  0.63620781E+00  0.11253995E-01 -0.15526710E-01  0.15788505E-01
-0.88811308E+01  0.66988760E+00  0.10585647E-01 -0.92196591E-02  0.21346862E-01
-0.88811308E+01  0.70170710E+00  0.98352850E-02 -0.34920930E-02  0.24318621E-01
-0.88811308E+01  0.73168798E+00  0.90755873E-02  0.14624468E-02  0.25412811E-01
-0.88811308E+01  0.75986470E+00  0.83373420E-02  0.56076006E-02  0.25116750E-01
-0.88811308E+01  0.78628257E+00  0.76141872E-02  0.89531428E-02  0.23727375E-01
-0.88811308E+01  0.81099590E+00  0.68745170E-02  0.11456720E-01  0.21439183E-01
-0.88811308E+01  0.83406621E+00  0.60785489E-02  0.12984490E-01  0.18440588E-01
-0.88811308E+01  0.85556060E+00  0.51978690E-02  0.13357820E-01  0.14981280E-01
-0.88811308E+01  0.87555021E+00  0.42319073E-02  0.12464458E-01  0.11380013E-01
-0.88811308E+01  0.89410886E+00  0.32157154E-02  0.10375473E-01  0.79801587E-02
-0.88811308E+01  0.91131184E+00  0.22150792E-02  0.73985901E-02  0.50737644E-02
-0.88811308E+01  0.92723491E+00  0.13107819E-02  0.40352728E-02  0.28412010E-02
-0.88811308E+01  0.94195338E+00  0.57768802E-03  0.86358557E-03  0.13231759E-02
-0.88811308E+01  0.95554139E+00  0.66343049E-04 -0.15992806E-02  0.44166230E-03
-0.88811308E+01  0.96807128E+00 -0.20814244E-03 -0.29937156E-02  0.39498255E-04
-0.88811308E+01  0.97961317E+00 -0.26857187E-03 -0.31585611E-02 -0.63292703E-04
-0.88811308E+01  0.99023454E+00 -0.17159791E-03 -0.21087418E-02 -0.35879625E-04
-0.88811308E+01  0.10000000E+01  0.00000000E+00  0.00000000E+00  0.00000000E+00
 
-0.88492739E+01 -0.10000000E+01  0.00000000E+00  0.00000000E+00  0.00000000E+00
-0.88492739E+01 -0.99023454E+00  0.45096015E-04 -0.18741298E-02 -0.92749812E-04
-0.88492739E+01 -0.97961317E+00  0.18768309E-03 -0.25120614E-02 -0.40494766E-03
-0.88492739E+01 -0.96807128E+00  0.52555616E-03 -0.16978422E-02 -0.99677080E-03
-0.88492739E+01 -0.95554139E+00  0.11188624E-02  0.56696301E-03 -0.19616020E-02
-0.88492739E+01 -0.94195338E+00  0.19792013E-02  0.40189270E-02 -0.33718698E-02
-0.88492739E+01 -0.92723491E+00  0.30658463E-02  0.81267594E-02 -0.52503492E-02
-0.88492739E+01 -0.91131184E+00  0.42927985E-02  0.12166413E-01 -0.75150759E-02
-0.88492739E+01 -0.89410886E+00  0.55494073E-02  0.15378446E-01 -0.99607622E-02
-0.88492739E+01 -0.87555021E+00  0.67305921E-02  0.17167887E-01 -0.12264601E-01
-0.88492739E+01 -0.85556060E+00  0.77679032E-02  0.17261912E-01 -0.14050201E-01
-0.88492739E+01 -0.83406621E+00  0.86489774E-02  0.15742748E-01 -0.14979264E-01
-0.88492739E+01 -0.81099590E+00  0.94180938E-02  0.12935263E-01 -0.14849373E-01
-0.88492739E+01 -0.78628257E+00  0.10158017E-01  0.92052982E-02 -0.13645876E-01
-0.88492739E+01 -0.75986470E+00  0.10961901E-01  0.47783400E-02 -0.11530391E-01
-0.88492739E+01 -0.73168798E+00  0.11904564E-01 -0.33745144E-03 -0.87629392E-02
-0.88492739E+01 -0.70170710E+00  0.13019110E-01 -0.62960712E-02 -0.55861452E-02
-0.88492739E+01 -0.66988760E+00  0.14278855E-01 -0.13265069E-01 -0.20981556E-02
-0.88492739E+01 -0.63620781E+00  0.15583458E-01 -0.21241889E-01  0.18534753E-02
-0.88492739E+01 -0.60066071E+00  0.16750126E-01 -0.29896784E-01  0.67242948E-02
-0.88492739E+01 -0.56325577E+00  0.17515196E-01 -0.38485171E-01  0.13229806E-01
-0.88492739E+01 -0.52402059E+00  0.17552882E-01 -0.45862440E-01  0.22174276E-01
-0.88492739E+01 -0.48300241E+00  0.16515948E-01 -0.50612423E-01  0.34151382E-01
-0.88492739E+01 -0.44026914E+00  0.14097004E-01 -0.51281716E-01  0.49172248E-01
-0.88492739E+01 -0.39591017E+00  0.10101661E-01 -0.46683775E-01  0.66330438E-01
-0.88492739E+01 -0.35003658E+00  0.45186662E-02 -0.36217151E-01  0.83641783E-01
-0.88492739E+01 -0.30278088E+00 -0.24309641E-02 -0.20125528E-01  0.98178751E-01
-0.88492739E+01 -0.25429614E+00 -0.10281596E-01  0.37217195E-03  0.10654857E+00
-0.88492739E+01 -0.20475452E+00 -0.18357189E-01  0.23138367E-01  0.10565407E+00
-0.88492739E+01 -0.15434522E+00 -0.25851288E-01  0.45379424E-01  0.93558099E-01
-0.88492739E+01 -0.10327182E+00 -0.31941606E-01  0.64084645E-01  0.70194022E-01
-0.88492739E+01 -0.51749200E-01 -0.35918198E-01  0.76560009E-01  0.37667770E-01
-0.88492739E+01  0.00000000E+00 -0.37300393E-01  0.80940625E-01 -0.15522825E-12
-0.88492739E+01  0.51749200E-01 -0.35918198E-01  0.76560009E-01 -0.37667770E-01
-0.88492739E+01  0.10327182E+00 -0.31941606E-01  0.64084645E-01 -0.70194022E-01
-0.88492739E+01  0.15434522E+00 -0.25851288E-01  0.45379424E-01 -0.93558099E-01
-0.88492739E+01  0.20475452E+00 -0.18357189E-01  0.23138367E-01 -0.10565407E+00
-0.88492739E+01  0.25429614E+00 -0.10281596E-01  0.37217195E-03 -0.10654857E+00
-0.88492739E+01  0.30278088E+00 -0.24309641E-02 -0.20125528E-01 -0.98178751E-01
-0.88492739E+01  0.35003658E+00  0.45186662E-02 -0.36217151E-01 -0.83641783E-01
-0.88492739E+01  0.39591017E+00  0.10101661E-01 -0.46683775E-01 -0.66330438E-01
-0.88492739E+01  0.44026914E+00  0.14097004E-01 -0.51281716E-01 -0.49172248E-01
-0.88492739E+01  0.48300241E+00  0.16515948E-01 -0.50612423E-01 -0.34151382E-01
-0.88492739E+01  0.52402059E+00  0.17552882E-01 -0.45862440E-01 -0.22174276E-01
-0.88492739E+01  0.56325577E+00  0.17515196E-01 -0.38485171E-01 -0.13229806E-01
-0.88492739E+01  0.60066071E+00  0.16750126E-01 -0.29896784E-01 -0.67242948E-02
-0.88492739E+01  0.63620781E+00  0.15583458E-01 -0.21241889E-01 -0.18534753E-02
-0.88492739E+01  0.66988760E+00  0.14278855E-01 -0.13265069E-01  0.20981556E-02
-0.88492739E+01  0.70170710E+00  0.13019110E-01 -0.62960712E-02  0.55861452E-02
-0.88492739E+01  0.73168798E+00  0.11904564E-01 -0.33745143E-03  0.87629392E-02
-0.88492739E+01  0.75986470E+00  0.10961901E-01  0.47783400E-02  0.11530391E-01
-0.88492739E+01  0.78628257E+00  0.10158017E-01  0.92052982E-02  0.13645876E-01
-0.88492739E+01  0.81099590E+00  0.94180938E-02  0.12935263E-01  0.14849373E-01
-0.88492739E+01  0.83406621E+00  0.86489774E-02  0.15742748E-01  0.14979264E-01
-0.88492739E+01  0.85556060E+00  0.77679032E-02  0.17261912E-01  0.14050201E-01
-0.88492739E+01  0.87555021E+00  0.67305921E-02  0.17167887E-01  0.12264601E-01
-0.88492739E+01  0.89410886E+00  0.55494073E-02  0.15378446E-01  0.99607622E-02
-0.88492739E+01  0.91131184E+00  0.42927985E-02  0.12166413E-01  0.75150759E-02
-0.88492739E+01  0.92723491E+00  0.30658463E-02  0.81267594E-02  0.52503492E-02
-0.88492739E+01  0.94195338E+00  0.19792013E-02  0.40189270E-02  0.33718698E-02
-0.88492739E+01  0.95554139E+00  0.11188624E-02  0.56696301E-03  0.19616020E-02
-0.88492739E+01  0.96807128E+00  0.52555616E-03 -0.16978422E-02  0.99677080E-03
-0.88492739E+01  0.97961317E+00  0.18768309E-03 -0.25120614E-02  0.40494766E-03
-0.88492739E+01  0.99023454E+00  0.45096015E-04 -0.18741298E-02  0.92749812E-04
-0.88492739E+01  0.10000000E+01  0.00000000E+00  0.00000000E+00  0.00000000E+00
 
-0.88165185E+01 -0.10000000E+01  0.00000000E+00  0.00000000E+00  0.00000000E+00
-0.88165185E+01 -0.99023454E+00  0.29581694E-03 -0.95208287E-03 -0.19544871E-03
-0.88165185E+01 -0.97961317E+00  0.69338329E-03 -0.76405204E-03 -0.76237355E-03
-0.88165185E+01 -0.96807128E+00  0.12937677E-02  0.82912357E-03 -0.16868333E-02
-0.88165185E+01 -0.95554139E+00  0.21472822E-02  0.38029294E-02 -0.29574914E-02
-0.88165185E+01 -0.94195338E+00  0.32402719E-02  0.77924503E-02 -0.45142562E-02
-0.88165185E+01 -0.92723491E+00  0.44939210E-02  0.12117918E-01 -0.62279058E-02
-0.88165185E+01 -0.91131184E+00  0.57788382E-02  0.15903519E-01 -0.78636726E-02
-0.88165185E+01 -0.89410886E+00  0.69478505E-02  0.18302592E-01 -0.90891635E-02
-0.88165185E+01 -0.87555021E+00  0.78787366E-02  0.18751507E-01 -0.95108602E-02
-0.88165185E+01 -0.85556060E+00  0.85130942E-02  0.17151003E-01 -0.87620354E-02
-0.88165185E+01 -0.83406621E+00  0.88743570E-02  0.13865271E-01 -0.66059123E-02
-0.88165185E+01 -0.81099590E+00  0.90580950E-02  0.95332426E-02 -0.30283398E-02
-0.88165185E+01 -0.78628257E+00  0.91998869E-02  0.47767442E-02  0.17223132E-02
-0.88165185E+01 -0.75986470E+00  0.94368494E-02 -0.43388405E-04  0.71543099E-02
-0.88165185E+01 -0.73168798E+00  0.98764996E-02 -0.49248385E-02  0.12599795E-01
-0.88165185E+01 -0.70170710E+00  0.10577966E-01 -0.10154179E-01  0.17304350E-01
-0.88165185E+01 -0.66988760E+00  0.11540198E-01 -0.16128867E-01  0.20529018E-01
-0.88165185E+01 -0.63620781E+00  0.12689781E-01 -0.23136129E-01  0.21668056E-01
-0.88165185E+01 -0.60066071E+00  0.13865199E-01 -0.31145311E-01  0.20383545E-01
-0.88165185E+01 -0.56325577E+00  0.14802823E-01 -0.39649871E-01  0.16733291E-01
-0.88165185E+01 -0.52402059E+00  0.15136315E-01 -0.47601524E-01  0.11241183E-01
-0.88165185E+01 -0.48300241E+00  0.14422762E-01 -0.53474029E-01  0.48549689E-02
-0.88165185E+01 -0.44026914E+00  0.12204099E-01 -0.55481489E-01 -0.12352686E-02
-0.88165185E+01 -0.39591017E+00  0.81018687E-02 -0.51936573E-01 -0.58896887E-02
-0.88165185E+01 -0.35003658E+00  0.19306339E-02 -0.41691953E-01 -0.83395311E-02
-0.88165185E+01 -0.30278088E+00 -0.61967153E-02 -0.24565234E-01 -0.84220354E-02
-0.88165185E+01 -0.25429614E+00 -0.15804015E-01 -0.16279223E-02 -0.66292781E-02
-0.88165185E+01 -0.20475452E+00 -0.26056819E-01  0.24753444E-01 -0.39296907E-02
-0.88165185E+01 -0.15434522E+00 -0.35852417E-01  0.51187012E-01 -0.14105819E-02
-0.88165185E+01 -0.10327182E+00 -0.43988476E-01  0.73820289E-01  0.12828879E-03
-0.88165185E+01 -0.51749200E-01 -0.49378644E-01  0.89090928E-01  0.46467570E-03
-0.88165185E+01  0.00000000E+00 -0.51265873E-01  0.94483618E-01  0.52401198E-12
-0.88165185E+01  0.51749200E-01 -0.49378644E-01  0.89090928E-01 -0.46467570E-03
-0.88165185E+01  0.10327182E+00 -0.43988476E-01  0.73820289E-01 -0.12828878E-03
-0.88165185E+01  0.15434522E+00 -0.35852417E-01  0.51187012E-01  0.14105819E-02
-0.88165185E+01  0.20475452E+00 -0.26056819E-01  0.24753444E-01  0.39296907E-02
-0.88165185E+01  0.25429614E+00 -0.15804015E-01 -0.16279223E-02  0.66292781E-02
-0.88165185E+01  0.30278088E+00 -0.61967153E-02 -0.24565234E-01  0.84220354E-02
-0.88165185E+01  0.35003658E+00  0.19306339E-02 -0.41691953E-01  0.83395311E-02
-0.88165185E+01  0.39591017E+00  0.81018687E-02 -0.51936573E-01  0.58896887E-02
-0.88165185E+01  0.44026914E+00  0.12204099E-01 -0.55481489E-01  0.12352686E-02
-0.88165185E+01  0.48300241E+00  0.14422762E-01 -0.53474029E-01 -0.48549689E-02
-0.88165185E+01  0.52402059E+00  0.15136315E-01 -0.47601524E-01 -0.11241183E-01
-0.88165185E+01  0.56325577E+00  0.14802823E-01 -0.39649871E-01 -0.16733291E-01
-0.88165185E+01  0.60066071E+00  0.13865199E-01 -0.31145311E-01 -0.20383545E-01
-0.88165185E+01  0.63620781E+00  0.12689781E-01 -0.23136129E-01 -0.21668056E-01
-0.88165185E+01  0.66988760E+00  0.11540198E-01 -0.16128867E-01 -0.20529018E-01
-0.88165185E+01  0.70170710E+00  0.10577966E-01 -0.10154179E-01 -0.17304350E-01
-0.88165185E+01  0.73168798E+00  0.98764996E-02 -0.49248385E-02 -0.12599795E-01
-0.88165185E+01  0.75986470E+00  0.94368494E-02 -0.43388405E-04 -0.71543099E-02
-0.88165185E+01  0.78628257E+00  0.91998869E-02  0.47767442E-02 -0.17223132E-02
-0.88165185E+01  0.81099590E+00  0.90580950E-02  0.95332426E-02  0.30283398E-02
-0.88165185E+01  0.83406621E+00  0.88743570E-02  0.13865271E-01  0.66059123E-02
-0.88165185E+01  0.85556060E+00  0.85130942E-02  0.17151003E-01  0.87620354E-02
-0.88165185E+01  0.87555021E+00  0.78787366E-02  0.18751507E-01  0.95108602E-02
-0.88165185E+01  0.89410886E+00  0.69478505E-02  0.18302592E-01  0.90891635E-02
-0.88165185E+01  0.91131184E+00  0.57788382E-02  0.15903519E-01  0.78636726E-02
-0.88165185E+01  0.92723491E+00  0.44939210E-02  0.12117918E-01  0.62279058E-02
-0.88165185E+01  0.94195338E+00  0.32402719E-02  0.77924503E-02  0.45142562E-02
-0.88165185E+01  0.95554139E+00  0.21472822E-02  0.38029294E-02  0.29574914E-02
-0.88165185E+01  0.96807128E+00  0.12937677E-02  0.82912357E-03  0.16868333E-02
-0.88165185E+01  0.97961317E+00  0.69338329E-03 -0.76405204E-03  0.76237355E-03
-0.88165185E+01  0.99023454E+00  0.29581694E-03 -0.95208287E-03  0.19544871E-03
-0.88165185E+01  0.10000000E+01  0.00000000E+00  0.00000000E+00  0.00000000E+00
 
-0.87828429E+01 -0.10000000E+01  0.00000000E+00  0.00000000E+00  0.00000000E+00
-0.87828429E+01 -0.99023454E+00  0.54271445E-03  0.38235607E-03 -0.23034627E-03
-0.87828429E+01 -0.97961317E+00  0.11689973E-02  0.15837402E-02 -0.86551221E-03
-0.87828429E+01 -0.96807128E+00  0.19716033E-02  0.38808975E-02 -0.18361333E-02
-0.87828429E+01 -0.95554139E+00  0.29804452E-02  0.72153657E-02 -0.30388287E-02
-0.87828429E+01 -0.94195338E+00  0.41488246E-02  0.11143845E-01 -0.43099869E-02
-0.87828429E+01 -0.92723491E+00  0.53570856E-02  0.14899162E-01 -0.54138987E-02
-0.87828429E+01 -0.91131184E+00  0.64369547E-02  0.17553413E-01 -0.60388483E-02
-0.87828429E+01 -0.89410886E+00  0.72170880E-02  0.18298324E-01 -0.58270636E-02
-0.87828429E+01 -0.87555021E+00  0.75761255E-02  0.16730229E-01 -0.44348280E-02
-0.87828429E+01 -0.85556060E+00  0.74839452E-02  0.13026265E-01 -0.16203151E-02
-0.87828429E+01 -0.83406621E+00  0.70111135E-02  0.78889681E-02  0.26698095E-02
-0.87828429E+01 -0.81099590E+00  0.63028189E-02  0.22780894E-02  0.82439224E-02
-0.87828429E+01 -0.78628257E+00  0.55306326E-02 -0.29527000E-02  0.14659616E-01
-0.87828429E+01 -0.75986470E+00  0.48466916E-02 -0.73301110E-02  0.21261514E-01
-0.87828429E+01 -0.73168798E+00  0.43576764E-02 -0.10848327E-01  0.27234145E-01
-0.87828429E+01 -0.70170710E+00  0.41209583E-02 -0.13872863E-01  0.31645406E-01
-0.87828429E+01 -0.66988760E+00  0.41512629E-02 -0.16950976E-01  0.33481243E-01
-0.87828429E+01 -0.63620781E+00  0.44237127E-02 -0.20602146E-01  0.31705311E-01
-0.87828429E+01 -0.60066071E+00  0.48648115E-02 -0.25127405E-01  0.25382873E-01
-0.87828429E+01 -0.56325577E+00  0.53329956E-02 -0.30443969E-01  0.13886849E-01
-0.87828429E+01 -0.52402059E+00  0.55993370E-02 -0.35969218E-01 -0.28444223E-02
-0.87828429E+01 -0.48300241E+00  0.53441886E-02 -0.40596612E-01 -0.24069008E-01
-0.87828429E+01 -0.44026914E+00  0.41851806E-02 -0.42814903E-01 -0.48115711E-01
-0.87828429E+01 -0.39591017E+00  0.17442094E-02 -0.40990827E-01 -0.72446050E-01
-0.87828429E+01 -0.35003658E+00 -0.22518891E-02 -0.33786391E-01 -0.93934630E-01
-0.87828429E+01 -0.30278088E+00 -0.78585544E-02 -0.20621144E-01 -0.10933468E+00
-0.87828429E+01 -0.25429614E+00 -0.14822170E-01 -0.20485778E-02 -0.11583976E+00
-0.87828429E+01 -0.20475452E+00 -0.22547734E-01  0.20094084E-01 -0.11161808E+00
-0.87828429E+01 -0.15434522E+00 -0.30152154E-01  0.42861445E-01 -0.96199783E-01
-0.87828429E+01 -0.10327182E+00 -0.36607196E-01  0.62713097E-01 -0.70633269E-01
-0.87828429E+01 -0.51749200E-01 -0.40945073E-01  0.76263940E-01 -0.37383622E-01
-0.87828429E+01  0.00000000E+00 -0.42474626E-01  0.81076671E-01  0.97687815E-12
-0.87828429E+01  0.51749200E-01 -0.40945073E-01  0.76263940E-01  0.37383622E-01
-0.87828429E+01  0.10327182E+00 -0.36607196E-01  0.62713097E-01  0.70633269E-01
-0.87828429E+01  0.15434522E+00 -0.30152154E-01  0.42861445E-01  0.96199783E-01
-0.87828429E+01  0.20475452E+00 -0.22547734E-01  0.20094084E-01  0.11161808E+00
-0.87828429E+01  0.25429614E+00 -0.14822170E-01 -0.20485778E-02  0.11583976E+00
-0.87828429E+01  0.30278088E+00 -0.78585544E-02 -0.20621144E-01  0.10933468E+00
-0.87828429E+01  0.35003658E+00 -0.22518891E-02 -0.33786391E-01  0.93934630E-01
-0.87828429E+01  0.39591017E+00  0.17442094E-02 -0.40990827E-01  0.72446050E-01
-0.87828429E+01  0.44026914E+00  0.41851806E-02 -0.42814903E-01  0.48115711E-01
-0.87828429E+01  0.48300241E+00  0.53441886E-02 -0.40596612E-01  0.24069008E-01
-0.87828429E+01  0.52402059E+00  0.55993370E-02 -0.35969218E-01  0.28444223E-02
-0.87828429E+01  0.56325577E+00  0.53329956E-02 -0.30443969E-01 -0.13886849E-01
-0.87828429E+01  0.60066071E+00  0.48648115E-02 -0.25127405E-01 -0.25382873E-01
-0.87828429E+01  0.63620781E+00  0.44237127E-02 -0.20602146E-01 -0.31705311E-01
-0.87828429E+01  0.66988760E+00  0.41512629E-02 -0.16950976E-01 -0.33481243E-01
-0.87828429E+01  0.70170710E+00  0.41209583E-02 -0.13872863E-01 -0.31645406E-01
-0.87828429E+01  0.73168798E+00  0.43576764E-02 -0.10848327E-01 -0.27234145E-01
-0.87828429E+01  0.75986470E+00  0.48466916E-02 -0.73301110E-02 -0.21261514E-01
-0.87828429E+01  0.78628257E+00  0.55306326E-02 -0.29527000E-02 -0.14659616E-01
-0.87828429E+01  0.81099590E+00  0.63028189E-02  0.22780894E-02 -0.82439224E-02
-0.87828429E+01  0.83406621E+00  0.70111135E-02  0.78889681E-02 -0.26698095E-02
-0.87828429E+01  0.85556060E+00  0.74839452E-02  0.13026265E-01  0.16203151E-02
-0.87828429E+01  0.87555021E+00  0.75761255E-02  0.16730229E-01  0.44348280E-02
-0.87828429E+01  0.89410886E+00  0.72170880E-02  0.18298324E-01  0.58270636E-02
-0.87828429E+01  0.91131184E+00  0.64369547E-02  0.17553413E-01  0.60388483E-02
-0.87828429E+01  0.92723491E+00  0.53570856E-02  0.14899162E-01  0.54138987E-02
-0.87828429E+01  0.94195338E+00  0.41488246E-02  0.11143845E-01  0.43099869E-02
-0.87828429E+01  0.95554139E+00  0.29804452E-02  0.72153657E-02  0.30388287E-02
-0.87828429E+01  0.96807128E+00  0.19716033E-02  0.38808975E-02  0.18361333E-02
-0.87828429E+01  0.97961317E+00  0.11689973E-02  0.15837402E-02  0.86551221E-03
-0.87828429E+01  0.99023454E+00  0.54271445E-03  0.38235607E-03  0.23034627E-03
-0.87828429E+01  0.10000000E+01  0.00000000E+00  0.00000000E+00  0.00000000E+00
 
-0.87482247E+01 -0.10000000E+01  0.00000000E+00  0.00000000E+00  0.00000000E+00
-0.87482247E+01 -0.99023454E+00  0.74979199E-03  0.17021069E-02 -0.19666209E-03
-0.87482247E+01 -0.97961317E+00  0.15502491E-02  0.38062979E-02 -0.71796068E-03
-0.87482247E+01 -0.96807128E+00  0.24767188E-02  0.65492615E-02 -0.14708009E-02
-0.87482247E+01 -0.95554139E+00  0.35332397E-02  0.98282524E-02 -0.22999076E-02
-0.87482247E+01 -0.94195338E+00  0.46403465E-02  0.13161185E-01 -0.29965185E-02
-0.87482247E+01 -0.92723491E+00  0.56451451E-02  0.15774395E-01 -0.32940355E-02
-0.87482247E+01 -0.91131184E+00  0.63562291E-02  0.16799624E-01 -0.28980190E-02
-0.87482247E+01 -0.89410886E+00  0.66003360E-02  0.15581375E-01 -0.15271393E-02
-0.87482247E+01 -0.87555021E+00  0.62814410E-02  0.11962509E-01  0.10180465E-02
-0.87482247E+01 -0.85556060E+00  0.54177925E-02  0.64261283E-02  0.47902023E-02
-0.87482247E+01 -0.83406621E+00  0.41363488E-02 -0.23894094E-04  0.96450941E-02
-0.87482247E+01 -0.81099590E+00  0.26266019E-02 -0.61979433E-02  0.15236278E-01
-0.87482247E+01 -0.78628257E+00  0.10769888E-02 -0.11122083E-01  0.21048623E-01
-0.87482247E+01 -0.75986470E+00 -0.37393340E-03 -0.14303178E-01  0.26456574E-01
-0.87482247E+01 -0.73168798E+00 -0.16529444E-02 -0.15771923E-01  0.30766697E-01
-0.87482247E+01 -0.70170710E+00 -0.27367965E-02 -0.15943050E-01  0.33225233E-01
-0.87482247E+01 -0.66988760E+00 -0.36237375E-02 -0.15418012E-01  0.32992590E-01
-0.87482247E+01 -0.63620781E+00 -0.43104467E-02 -0.14815231E-01  0.29129365E-01
-0.87482247E+01 -0.60066071E+00 -0.47854381E-02 -0.14648043E-01  0.20647980E-01
-0.87482247E+01 -0.56325577E+00 -0.50409175E-02 -0.15219357E-01  0.66786094E-02
-0.87482247E+01 -0.52402059E+00 -0.50974113E-02 -0.16519717E-01 -0.13246324E-01
-0.87482247E+01 -0.48300241E+00 -0.50301534E-02 -0.18150147E-01 -0.38834183E-01
-0.87482247E+01 -0.44026914E+00 -0.49828453E-02 -0.19323378E-01 -0.68701508E-01
-0.87482247E+01 -0.39591017E+00 -0.51563184E-02 -0.18988080E-01 -0.10019728E+00
-0.87482247E+01 -0.35003658E+00 -0.57661783E-02 -0.16086054E-01 -0.12950064E+00
-0.87482247E+01 -0.30278088E+00 -0.69760036E-02 -0.98954822E-02 -0.15205774E+00
-0.87482247E+01 -0.25429614E+00 -0.88248537E-02 -0.36453018E-03 -0.16333379E+00
-0.87482247E+01 -0.20475452E+00 -0.11176900E-01  0.11686997E-01 -0.15974951E+00
-0.87482247E+01 -0.15434522E+00 -0.13718561E-01  0.24600671E-01 -0.13958650E+00
-0.87482247E+01 -0.10327182E+00 -0.16015733E-01  0.36185236E-01 -0.10361251E+00
-0.87482247E+01 -0.51749200E-01 -0.17620706E-01  0.44236159E-01 -0.55221800E-01
-0.87482247E+01  0.00000000E+00 -0.18197299E-01  0.47120544E-01  0.98578908E-12
-0.87482247E+01  0.51749200E-01 -0.17620706E-01  0.44236159E-01  0.55221800E-01
-0.87482247E+01  0.10327182E+00 -0.16015733E-01  0.36185236E-01  0.10361251E+00
-0.87482247E+01  0.15434522E+00 -0.13718561E-01  0.24600671E-01  0.13958650E+00
-0.87482247E+01  0.20475452E+00 -0.11176900E-01  0.11686997E-01  0.15974951E+00
-0.87482247E+01  0.25429614E+00 -0.88248537E-02 -0.36453018E-03  0.16333379E+00
-0.87482247E+01  0.30278088E+00 -0.69760036E-02 -0.98954822E-02  0.15205774E+00
-0.87482247E+01  0.35003658E+00 -0.57661783E-02 -0.16086054E-01  0.12950064E+00
-0.87482247E+01  0.39591017E+00 -0.51563184E-02 -0.18988080E-01  0.10019728E+00
-0.87482247E+01  0.44026914E+00 -0.49828453E-02 -0.19323378E-01  0.68701508E-01
-0.87482247E+01  0.48300241E+00 -0.50301534E-02 -0.18150147E-01  0.38834183E-01
-0.87482247E+01  0.52402059E+00 -0.50974113E-02 -0.16519717E-01  0.13246324E-01
-0.87482247E+01  0.56325577E+00 -0.50409175E-02 -0.15219357E-01 -0.66786094E-02
-0.87482247E+01  0.60066071E+00 -0.47854381E-02 -0.14648043E-01 -0.20647980E-01
-0.87482247E+01  0.63620781E+00 -0.43104467E-02 -0.14815231E-01 -0.29129365E-01
-0.87482247E+01  0.66988760E+00 -0.36237375E-02 -0.15418012E-01 -0.32992590E-01
-0.87482247E+01  0.70170710E+00 -0.27367964E-02 -0.15943050E-01 -0.33225233E-01
-0.87482247E+01  0.73168798E+00 -0.16529444E-02 -0.15771923E-01 -0.30766697E-01
-0.87482247E+01  0.75986470E+00 -0.37393340E-03 -0.14303178E-01 -0.26456574E-01
-0.87482247E+01  0.78628257E+00  0.10769888E-02 -0.11122083E-01 -0.21048623E-01
-0.87482247E+01  0.81099590E+00  0.26266019E-02 -0.61979433E-02 -0.15236278E-01
-0.87482247E+01  0.83406621E+00  0.41363488E-02 -0.23894094E-04 -0.96450941E-02
-0.87482247E+01  0.85556060E+00  0.54177925E-02  0.64261283E-02 -0.47902023E-02
-0.87482247E+01  0.87555021E+00  0.62814410E-02  0.11962509E-01 -0.10180465E-02
-0.87482247E+01  0.89410886E+00  0.66003360E-02  0.15581375E-01  0.15271393E-02
-0.87482247E+01  0.91131184E+00  0.63562291E-02  0.16799624E-01  0.28980190E-02
-0.87482247E+01  0.92723491E+00  0.56451451E-02  0.15774395E-01  0.32940355E-02
-0.87482247E+01  0.94195338E+00  0.46403465E-02  0.13161185E-01  0.29965185E-02
-0.87482247E+01  0.95554139E+00  0.35332397E-02  0.98282524E-02  0.22999076E-02
-0.87482247E+01  0.96807128E+00  0.24767188E-02  0.65492615E-02  0.14708009E-02
-0.87482247E+01  0.97961317E+00  0.15502491E-02  0.38062979E-02  0.71796068E-03
-0.87482247E+01  0.99023454E+00  0.74979199E-03  0.17021069E-02  0.19666209E-03
-0.87482247E+01  0.10000000E+01  0.00000000E+00  0.00000000E+00  0.00000000E+00
 
-0.87126415E+01 -0.10000000E+01  0.00000000E+00  0.00000000E+00  0.00000000E+00
-0.87126415E+01 -0.99023454E+00  0.90394617E-03  0.26627602E-02 -0.12191668E-03
-0.87126415E+01 -0.97961317E+00  0.18189946E-02  0.53422030E-02 -0.42594489E-03
-0.87126415E+01 -0.96807128E+00  0.27987264E-02  0.81939792E-02 -0.82200554E-03
-0.87126415E+01 -0.95554139E+00  0.38216376E-02  0.11069564E-01 -0.11472129E-02
-0.87126415E+01 -0.94195338E+00  0.47823282E-02  0.13492180E-01 -0.12037292E-02
-0.87126415E+01 -0.92723491E+00  0.55085436E-02  0.14757478E-01 -0.76115129E-03
-0.87126415E+01 -0.91131184E+00  0.58059611E-02  0.14145709E-01  0.38970159E-03
-0.87126415E+01 -0.89410886E+00  0.55227343E-02  0.11222502E-01  0.23966103E-02
-0.87126415E+01 -0.87555021E+00  0.46096140E-02  0.60962488E-02  0.52849670E-02
-0.87126415E+01 -0.85556060E+00  0.31470038E-02 -0.49367194E-03  0.89289771E-02
-0.87126415E+01 -0.83406621E+00  0.13206182E-02 -0.73540099E-02  0.13044230E-01
-0.87126415E+01 -0.81099590E+00 -0.64477892E-03 -0.13213256E-01  0.17228237E-01
-0.87126415E+01 -0.78628257E+00 -0.25601930E-02 -0.17123240E-01  0.21019829E-01
-0.87126415E+01 -0.75986470E+00 -0.43186484E-02 -0.18683762E-01  0.23964252E-01
-0.87126415E+01 -0.73168798E+00 -0.58966046E-02 -0.18022777E-01  0.25643408E-01
-0.87126415E+01 -0.70170710E+00 -0.73205785E-02 -0.15606236E-01  0.25663774E-01
-0.87126415E+01 -0.66988760E+00 -0.86221661E-02 -0.12030930E-01  0.23602326E-01
-0.87126415E+01 -0.63620781E+00 -0.98011608E-02 -0.78963832E-02  0.18949224E-01
-0.87126415E+01 -0.60066071E+00 -0.10806063E-01 -0.37627486E-02  0.11090156E-01
-0.87126415E+01 -0.56325577E+00 -0.11534211E-01 -0.13502108E-03 -0.62019198E-03
-0.87126415E+01 -0.52402059E+00 -0.11849875E-01  0.25763128E-02 -0.16669573E-01
-0.87126415E+01 -0.48300241E+00 -0.11616700E-01  0.41291971E-02 -0.37092608E-01
-0.87126415E+01 -0.44026914E+00 -0.10736928E-01  0.45248046E-02 -0.61132706E-01
-0.87126415E+01 -0.39591017E+00 -0.91873571E-02  0.40367243E-02 -0.86969809E-01
-0.87126415E+01 -0.35003658E+00 -0.70405424E-02  0.31581735E-02 -0.11165024E+00
-0.87126415E+01 -0.30278088E+00 -0.44637792E-02  0.24650563E-02 -0.13133121E+00
-0.87126415E+01 -0.25429614E+00 -0.16945343E-02  0.24296018E-02 -0.14188071E+00
-0.87126415E+01 -0.20475452E+00  0.99994533E-03  0.32504016E-02 -0.13975494E+00
-0.87126415E+01 -0.15434522E+00  0.33662262E-02  0.47693580E-02 -0.12295364E+00
-0.87126415E+01 -0.10327182E+00  0.51977892E-02  0.65210663E-02 -0.91772978E-01
-0.87126415E+01 -0.51749200E-01  0.63507751E-02  0.79072857E-02 -0.49086634E-01
-0.87126415E+01  0.00000000E+00  0.67437266E-02  0.84330709E-02  0.64720220E-12
-0.87126415E+01  0.51749200E-01  0.63507751E-02  0.79072857E-02  0.49086634E-01
-0.87126415E+01  0.10327182E+00  0.51977892E-02  0.65210663E-02  0.91772978E-01
-0.87126415E+01  0.15434522E+00  0.33662262E-02  0.47693580E-02  0.12295364E+00
-0.87126415E+01  0.20475452E+00  0.99994533E-03  0.32504016E-02  0.13975494E+00
-0.87126415E+01  0.25429614E+00 -0.16945343E-02  0.24296018E-02  0.14188071E+00
-0.87126415E+01  0.30278088E+00 -0.44637792E-02  0.24650563E-02  0.13133121E+00
-0.87126415E+01  0.35003658E+00 -0.70405424E-02  0.31581735E-02  0.11165024E+00
-0.87126415E+01  0.39591017E+00 -0.91873571E-02  0.40367243E-02  0.86969809E-01
-0.87126415E+01  0.44026914E+00 -0.10736928E-01  0.45248046E-02  0.61132706E-01
-0.87126415E+01  0.48300241E+00 -0.11616700E-01  0.41291971E-02  0.37092608E-01
-0.87126415E+01  0.52402059E+00 -0.11849875E-01  0.25763128E-02  0.16669573E-01
-0.87126415E+01  0.56325577E+00 -0.11534211E-01 -0.13502108E-03  0.62019198E-03
-0.87126415E+01  0.60066071E+00 -0.10806063E-01 -0.37627486E-02 -0.11090156E-01
-0.87126415E+01  0.63620781E+00 -0.98011608E-02 -0.78963832E-02 -0.18949224E-01
-0.87126415E+01  0.66988760E+00 -0.86221661E-02 -0.12030930E-01 -0.23602326E-01
-0.87126415E+01  0.70170710E+00 -0.73205785E-02 -0.15606236E-01 -0.25663774E-01
-0.87126415E+01  0.73168798E+00 -0.58966046E-02 -0.18022777E-01 -0.25643408E-01
-0.87126415E+01  0.75986470E+00 -0.43186484E-02 -0.18683762E-01 -0.23964252E-01
-0.87126415E+01  0.78628257E+00 -0.25601930E-02 -0.17123240E-01 -0.21019829E-01
-0.87126415E+01  0.81099590E+00 -0.64477892E-03 -0.13213256E-01 -0.17228237E-01
-0.87126415E+01  0.83406621E+00  0.13206182E-02 -0.73540099E-02 -0.13044230E-01
-0.87126415E+01  0.85556060E+00  0.31470038E-02 -0.49367194E-03 -0.89289771E-02
-0.87126415E+01  0.87555021E+00  0.46096140E-02  0.60962488E-02 -0.52849670E-02
-0.87126415E+01  0.89410886E+00  0.55227343E-02  0.11222502E-01 -0.23966103E-02
-0.87126415E+01  0.91131184E+00  0.58059611E-02  0.14145709E-01 -0.38970159E-03
-0.87126415E+01  0.92723491E+00  0.55085436E-02  0.14757478E-01  0.76115129E-03
-0.87126415E+01  0.94195338E+00  0.47823282E-02  0.13492180E-01  0.12037292E-02
-0.87126415E+01  0.95554139E+00  0.38216376E-02  0.11069564E-01  0.11472129E-02
-0.87126415E+01  0.96807128E+00  0.27987264E-02  0.81939792E-02  0.82200554E-03
-0.87126415E+01  0.97961317E+00  0.18189946E-02  0.53422030E-02  0.42594489E-03
-0.87126415E+01  0.99023454E+00  0.90394617E-03  0.26627602E-02  0.12191668E-03
-0.87126415E+01  0.10000000E+01  0.00000000E+00  0.00000000E+00  0.00000000E+00
 
-0.86760705E+01 -0.10000000E+01  0.00000000E+00  0.00000000E+00  0.00000000E+00
-0.86760705E+01 -0.99023454E+00  0.99892474E-03  0.31030840E-02 -0.40412680E-04
-0.86760705E+01 -0.97961317E+00  0.19723699E-02  0.59456691E-02 -0.11556175E-03
-0.86760705E+01 -0.96807128E+00  0.29515327E-02  0.85838997E-02 -0.15270845E-03
-0.86760705E+01 -0.95554139E+00  0.38931114E-02  0.10833396E-01 -0.12815552E-04
-0.86760705E+01 -0.94195338E+00  0.46748944E-02  0.12261653E-01  0.45641602E-03
-0.86760705E+01 -0.92723491E+00  0.51193327E-02  0.12287798E-01  0.14119944E-02
-0.86760705E+01 -0.91131184E+00  0.50462781E-02  0.10388069E-01  0.29529669E-02
-0.86760705E+01 -0.89410886E+00  0.43416550E-02  0.63611702E-02  0.50891144E-02
-0.86760705E+01 -0.87555021E+00  0.30141719E-02  0.53725582E-03  0.76996608E-02
-0.86760705E+01 -0.85556060E+00  0.12087717E-02 -0.61912400E-02  0.10541868E-01
-0.86760705E+01 -0.83406621E+00 -0.83711079E-03 -0.12583601E-01  0.13280669E-01
-0.86760705E+01 -0.81099590E+00 -0.28767307E-02 -0.17432434E-01  0.15557267E-01
-0.86760705E+01 -0.78628257E+00 -0.47340893E-02 -0.19932286E-01  0.17052635E-01
-0.86760705E+01 -0.75986470E+00 -0.63419317E-02 -0.19849047E-01  0.17539390E-01
-0.86760705E+01 -0.73168798E+00 -0.77270796E-02 -0.17441484E-01  0.16891927E-01
-0.86760705E+01 -0.70170710E+00 -0.89625810E-02 -0.13232791E-01  0.15063803E-01
-0.86760705E+01 -0.66988760E+00 -0.10114724E-01 -0.77971988E-02  0.12032441E-01
-0.86760705E+01 -0.63620781E+00 -0.11203339E-01 -0.16621525E-02  0.77376033E-02
-0.86760705E+01 -0.60066071E+00 -0.12179503E-01  0.46746788E-02  0.20327312E-02
-0.86760705E+01 -0.56325577E+00 -0.12919546E-01  0.10686796E-01 -0.53166583E-02
-0.86760705E+01 -0.52402059E+00 -0.13234348E-01  0.15790341E-01 -0.14565793E-01
-0.86760705E+01 -0.48300241E+00 -0.12895463E-01  0.19381776E-01 -0.25840372E-01
-0.86760705E+01 -0.44026914E+00 -0.11677533E-01  0.20932880E-01 -0.38924937E-01
-0.86760705E+01 -0.39591017E+00 -0.94130668E-02  0.20110118E-01 -0.53045206E-01
-0.86760705E+01 -0.35003658E+00 -0.60493218E-02  0.16875898E-01 -0.66736881E-01
-0.86760705E+01 -0.30278088E+00 -0.16939187E-02  0.11537538E-01 -0.77897026E-01
-0.86760705E+01 -0.25429614E+00  0.33655983E-02  0.47250381E-02 -0.84081960E-01
-0.86760705E+01 -0.20475452E+00  0.86779165E-02 -0.26985960E-02 -0.83035121E-01
-0.86760705E+01 -0.15434522E+00  0.13682229E-01 -0.97719735E-02 -0.73329874E-01
-0.86760705E+01 -0.10327182E+00  0.17792232E-01 -0.15581062E-01 -0.54929731E-01
-0.86760705E+01 -0.51749200E-01  0.20493922E-01 -0.19385629E-01 -0.29452974E-01
-0.86760705E+01  0.00000000E+00  0.21436046E-01 -0.20708549E-01  0.22086534E-12
-0.86760705E+01  0.51749200E-01  0.20493922E-01 -0.19385629E-01  0.29452974E-01
-0.86760705E+01  0.10327182E+00  0.17792232E-01 -0.15581062E-01  0.54929731E-01
-0.86760705E+01  0.15434522E+00  0.13682229E-01 -0.97719735E-02  0.73329874E-01
-0.86760705E+01  0.20475452E+00  0.86779165E-02 -0.26985960E-02  0.83035121E-01
-0.86760705E+01  0.25429614E+00  0.33655983E-02  0.47250381E-02  0.84081960E-01
-0.86760705E+01  0.30278088E+00 -0.16939187E-02  0.11537538E-01  0.77897026E-01
-0.86760705E+01  0.35003658E+00 -0.60493218E-02  0.16875898E-01  0.66736881E-01
-0.86760705E+01  0.39591017E+00 -0.94130668E-02  0.20110118E-01  0.53045206E-01
-0.86760705E+01  0.44026914E+00 -0.11677533E-01  0.20932880E-01  0.38924937E-01
-0.86760705E+01  0.48300241E+00 -0.12895463E-01  0.19381776E-01  0.25840372E-01
-0.86760705E+01  0.52402059E+00 -0.13234348E-01  0.15790341E-01  0.14565793E-01
-0.86760705E+01  0.56325577E+00 -0.12919546E-01  0.10686796E-01  0.53166583E-02
-0.86760705E+01  0.60066071E+00 -0.12179503E-01  0.46746788E-02 -0.20327312E-02
-0.86760705E+01  0.63620781E+00 -0.11203339E-01 -0.16621525E-02 -0.77376033E-02
-0.86760705E+01  0.66988760E+00 -0.10114724E-01 -0.77971988E-02 -0.12032441E-01
-0.86760705E+01  0.70170710E+00 -0.89625810E-02 -0.13232791E-01 -0.15063803E-01
-0.86760705E+01  0.73168798E+00 -0.77270796E-02 -0.17441484E-01 -0.16891927E-01
-0.86760705E+01  0.75986470E+00 -0.63419317E-02 -0.19849047E-01 -0.17539390E-01
-0.86760705E+01  0.78628257E+00 -0.47340893E-02 -0.19932286E-01 -0.17052635E-01
-0.86760705E+01  0.81099590E+00 -0.28767307E-02 -0.17432434E-01 -0.15557267E-01
-0.86760705E+01  0.83406621E+00 -0.83711079E-03 -0.12583601E-01 -0.13280669E-01
-0.86760705E+01  0.85556060E+00  0.12087717E-02 -0.61912400E-02 -0.10541868E-01
-0.86760705E+01  0.87555021E+00  0.30141719E-02  0.53725582E-03 -0.76996608E-02
-0.86760705E+01  0.89410886E+00  0.43416550E-02  0.63611702E-02 -0.50891144E-02
-0.86760705E+01  0.91131184E+00  0.50462781E-02  0.10388069E-01 -0.29529669E-02
-0.86760705E+01  0.92723491E+00  0.51193327E-02  0.12287798E-01 -0.14119944E-02
-0.86760705E+01  0.94195338E+00  0.46748944E-02  0.12261653E-01 -0.45641602E-03
-0.86760705E+01  0.95554139E+00  0.38931114E-02  0.10833396E-01  0.12815552E-04
-0.86760705E+01  0.96807128E+00  0.29515327E-02  0.85838997E-02  0.15270845E-03
-0.86760705E+01  0.97961317E+00  0.19723699E-02  0.59456691E-02  0.11556175E-03
-0.86760705E+01  0.99023454E+00  0.99892474E-03  0.31030840E-02  0.40412680E-04
-0.86760705E+01  0.10000000E+01  0.00000000E+00  0.00000000E+00  0.00000000E+00
 
-0.86384887E+01 -0.10000000E+01  0.00000000E+00  0.00000000E+00  0.00000000E+00
-0.86384887E+01 -0.99023454E+00  0.10433918E-02  0.30511317E-02  0.24546325E-04
-0.86384887E+01 -0.97961317E+00  0.20320182E-02  0.56902490E-02  0.12767961E-03
-0.86384887E+01 -0.96807128E+00  0.29770917E-02  0.78811543E-02  0.36205647E-03
-0.86384887E+01 -0.95554139E+00  0.38189539E-02  0.94225595E-02  0.82947088E-03
-0.86384887E+01 -0.94195338E+00  0.44271612E-02  0.99541265E-02  0.16266187E-02
-0.86384887E+01 -0.92723491E+00  0.46294516E-02  0.90452805E-02  0.28310009E-02
-0.86384887E+01 -0.91131184E+00  0.42699599E-02  0.63745325E-02  0.44420984E-02
-0.86384887E+01 -0.89410886E+00  0.32786955E-02  0.19404775E-02  0.63617498E-02
-0.86384887E+01 -0.87555021E+00  0.17218834E-02 -0.37872684E-02  0.83770149E-02
-0.86384887E+01 -0.85556060E+00 -0.19930594E-03 -0.98851871E-02  0.10198813E-01
-0.86384887E+01 -0.83406621E+00 -0.22100202E-02 -0.15198271E-01  0.11517363E-01
-0.86384887E+01 -0.81099590E+00 -0.40572066E-02 -0.18692080E-01  0.12079923E-01
-0.86384887E+01 -0.78628257E+00 -0.55892175E-02 -0.19763959E-01  0.11741099E-01
-0.86384887E+01 -0.75986470E+00 -0.67813830E-02 -0.18357202E-01  0.10486914E-01
-0.86384887E+01 -0.73168798E+00 -0.77045922E-02 -0.14844844E-01  0.84187728E-02
-0.86384887E+01 -0.70170710E+00 -0.84664192E-02 -0.97886459E-02  0.57221010E-02
-0.86384887E+01 -0.66988760E+00 -0.91568991E-02 -0.37310437E-02  0.26218240E-02
-0.86384887E+01 -0.63620781E+00 -0.98147598E-02  0.28833072E-02 -0.66097073E-03
-0.86384887E+01 -0.60066071E+00 -0.10411633E-01  0.96609462E-02 -0.39544476E-02
-0.86384887E+01 -0.56325577E+00 -0.10848124E-01  0.16161221E-01 -0.71707197E-02
-0.86384887E+01 -0.52402059E+00 -0.10958793E-01  0.21823363E-01 -0.10320691E-01
-0.86384887E+01 -0.48300241E+00 -0.10529238E-01  0.25965810E-01 -0.13489728E-01
-0.86384887E+01 -0.44026914E+00 -0.93286100E-02  0.27866116E-01 -0.16769292E-01
-0.86384887E+01 -0.39591017E+00 -0.71587903E-02  0.26904115E-01 -0.20152506E-01
-0.86384887E+01 -0.35003658E+00 -0.39142703E-02  0.22732918E-01 -0.23429126E-01
-0.86384887E+01 -0.30278088E+00  0.35912896E-03  0.15433351E-01 -0.26128518E-01
-0.86384887E+01 -0.25429614E+00  0.54245390E-02  0.56041558E-02 -0.27559860E-01
-0.86384887E+01 -0.20475452E+00  0.10850274E-01 -0.56501180E-02 -0.26968114E-01
-0.86384887E+01 -0.15434522E+00  0.16053418E-01 -0.16850639E-01 -0.23776880E-01
-0.86384887E+01 -0.10327182E+00  0.20388830E-01 -0.26380612E-01 -0.17837687E-01
-0.86384887E+01 -0.51749200E-01  0.23267667E-01 -0.32780597E-01 -0.95827200E-02
-0.86384887E+01  0.00000000E+00  0.24276807E-01 -0.35035164E-01 -0.90353255E-13
-0.86384887E+01  0.51749200E-01  0.23267667E-01 -0.32780597E-01  0.95827200E-02
-0.86384887E+01  0.10327182E+00  0.20388830E-01 -0.26380612E-01  0.17837687E-01
-0.86384887E+01  0.15434522E+00  0.16053418E-01 -0.16850639E-01  0.23776880E-01
-0.86384887E+01  0.20475452E+00  0.10850274E-01 -0.56501180E-02  0.26968114E-01
-0.86384887E+01  0.25429614E+00  0.54245390E-02  0.56041558E-02  0.27559860E-01
-0.86384887E+01  0.30278088E+00  0.35912896E-03  0.15433351E-01  0.26128518E-01
-0.86384887E+01  0.35003658E+00 -0.39142703E-02  0.22732918E-01  0.23429126E-01
-0.86384887E+01  0.39591017E+00 -0.71587903E-02  0.26904115E-01  0.20152506E-01
-0.86384887E+01  0.44026914E+00 -0.93286100E-02  0.27866116E-01  0.16769292E-01
-0.86384887E+01  0.48300241E+00 -0.10529238E-01  0.25965810E-01  0.13489728E-01
-0.86384887E+01  0.52402059E+00 -0.10958793E-01  0.21823363E-01  0.10320691E-01
-0.86384887E+01  0.56325577E+00 -0.10848124E-01  0.16161221E-01  0.71707197E-02
-0.86384887E+01  0.60066071E+00 -0.10411633E-01  0.96609462E-02  0.39544476E-02
-0.86384887E+01  0.63620781E+00 -0.98147598E-02  0.28833072E-02  0.66097073E-03
-0.86384887E+01  0.66988760E+00 -0.91568991E-02 -0.37310437E-02 -0.26218240E-02
-0.86384887E+01  0.70170710E+00 -0.84664192E-02 -0.97886459E-02 -0.57221010E-02
-0.86384887E+01  0.73168798E+00 -0.77045922E-02 -0.14844844E-01 -0.84187728E-02
-0.86384887E+01  0.75986470E+00 -0.67813830E-02 -0.18357202E-01 -0.10486914E-01
-0.86384887E+01  0.78628257E+00 -0.55892175E-02 -0.19763959E-01 -0.11741099E-01
-0.86384887E+01  0.81099590E+00 -0.40572066E-02 -0.18692080E-01 -0.12079923E-01
-0.86384887E+01  0.83406621E+00 -0.22100202E-02 -0.15198271E-01 -0.11517363E-01
-0.86384887E+01  0.85556060E+00 -0.19930594E-03 -0.98851871E-02 -0.10198813E-01
-0.86384887E+01  0.87555021E+00  0.17218834E-02 -0.37872684E-02 -0.83770149E-02
-0.86384887E+01  0.89410886E+00  0.32786955E-02  0.19404775E-02 -0.63617498E-02
-0.86384887E+01  0.91131184E+00  0.42699599E-02  0.63745325E-02 -0.44420984E-02
-0.86384887E+01  0.92723491E+00  0.46294516E-02  0.90452805E-02 -0.28310009E-02
-0.86384887E+01  0.94195338E+00  0.44271612E-02  0.99541265E-02 -0.16266187E-02
-0.86384887E+01  0.95554139E+00  0.38189539E-02  0.94225595E-02 -0.82947088E-03
-0.86384887E+01  0.96807128E+00  0.29770917E-02  0.78811543E-02 -0.36205647E-03
-0.86384887E+01  0.97961317E+00  0.20320182E-02  0.56902490E-02 -0.12767961E-03
-0.86384887E+01  0.99023454E+00  0.10433918E-02  0.30511317E-02 -0.24546325E-04
-0.86384887E+01  0.10000000E+01  0.00000000E+00  0.00000000E+00  0.00000000E+00
 
-0.85998725E+01 -0.10000000E+01  0.00000000E+00  0.00000000E+00  0.00000000E+00
-0.85998725E+01 -0.99023454E+00  0.10458369E-02  0.26418774E-02  0.63655438E-04
-0.85998725E+01 -0.97961317E+00  0.20177140E-02  0.48224460E-02  0.27177083E-03
-0.85998725E+01 -0.96807128E+00  0.29107427E-02  0.64353129E-02  0.66036114E-03
-0.85998725E+01 -0.95554139E+00  0.36542578E-02  0.72841550E-02  0.12949453E-02
-0.85998725E+01 -0.94195338E+00  0.41158016E-02  0.70974372E-02  0.22238874E-02
-0.85998725E+01 -0.92723491E+00  0.41340326E-02  0.56000509E-02  0.34601178E-02
-0.85998725E+01 -0.91131184E+00  0.35799990E-02  0.26525402E-02  0.49331050E-02
-0.85998725E+01 -0.89410886E+00  0.24251561E-02 -0.16010074E-02  0.64795777E-02
-0.85998725E+01 -0.87555021E+00  0.78420112E-03 -0.66409733E-02  0.78479538E-02
-0.85998725E+01 -0.85556060E+00 -0.10997541E-02 -0.11620976E-01  0.87556830E-02
-0.85998725E+01 -0.83406621E+00 -0.29305913E-02 -0.15570655E-01  0.89584751E-02
-0.85998725E+01 -0.81099590E+00 -0.44624438E-02 -0.17688184E-01  0.83239225E-02
-0.85998725E+01 -0.78628257E+00 -0.55751305E-02 -0.17579631E-01  0.68613133E-02
-0.85998725E+01 -0.75986470E+00 -0.62857832E-02 -0.15326829E-01  0.47144607E-02
-0.85998725E+01 -0.73168798E+00 -0.67016785E-02 -0.11361282E-01  0.21201044E-02
-0.85998725E+01 -0.70170710E+00 -0.69530895E-02 -0.62403105E-02 -0.63183976E-03
-0.85998725E+01 -0.66988760E+00 -0.71413941E-02 -0.45987692E-03 -0.32307148E-02
-0.85998725E+01 -0.63620781E+00 -0.73151691E-02  0.56105773E-02 -0.53652132E-02
-0.85998725E+01 -0.60066071E+00 -0.74653467E-02  0.11676177E-01 -0.67494267E-02
-0.85998725E+01 -0.56325577E+00 -0.75283823E-02  0.17411452E-01 -0.71580771E-02
-0.85998725E+01 -0.52402059E+00 -0.73917965E-02  0.22373137E-01 -0.64733759E-02
-0.85998725E+01 -0.48300241E+00 -0.69048888E-02  0.25976517E-01 -0.47277034E-02
-0.85998725E+01 -0.44026914E+00 -0.58987633E-02  0.27550430E-01 -0.21276957E-02
-0.85998725E+01 -0.39591017E+00 -0.42193700E-02  0.26463530E-01  0.95786499E-03
-0.85998725E+01 -0.35003658E+00 -0.17713764E-02  0.22296557E-01  0.40502796E-02
-0.85998725E+01 -0.30278088E+00  0.14343715E-02  0.15020294E-01  0.66468543E-02
-0.85998725E+01 -0.25429614E+00  0.52437586E-02  0.51267292E-02  0.83181933E-02
-0.85998725E+01 -0.20475452E+00  0.93478469E-02 -0.63391534E-02  0.87907073E-02
-0.85998725E+01 -0.15434522E+00  0.13309490E-01 -0.17882895E-01  0.79913647E-02
-0.85998725E+01 -0.10327182E+00  0.16629929E-01 -0.27799634E-01  0.60475327E-02
-0.85998725E+01 -0.51749200E-01  0.18844384E-01 -0.34504869E-01  0.32503043E-02
-0.85998725E+01  0.00000000E+00  0.19622409E-01 -0.36875310E-01 -0.22762030E-12
-0.85998725E+01  0.51749200E-01  0.18844384E-01 -0.34504869E-01 -0.32503043E-02
-0.85998725E+01  0.10327182E+00  0.16629929E-01 -0.27799634E-01 -0.60475327E-02
-0.85998725E+01  0.15434522E+00  0.13309490E-01 -0.17882895E-01 -0.79913647E-02
-0.85998725E+01  0.20475452E+00  0.93478469E-02 -0.63391534E-02 -0.87907073E-02
-0.85998725E+01  0.25429614E+00  0.52437586E-02  0.51267292E-02 -0.83181933E-02
-0.85998725E+01  0.30278088E+00  0.14343715E-02  0.15020294E-01 -0.66468543E-02
-0.85998725E+01  0.35003658E+00 -0.17713764E-02  0.22296557E-01 -0.40502796E-02
-0.85998725E+01  0.39591017E+00 -0.42193700E-02  0.26463530E-01 -0.95786499E-03
-0.85998725E+01  0.44026914E+00 -0.58987633E-02  0.27550430E-01  0.21276957E-02
-0.85998725E+01  0.48300241E+00 -0.69048888E-02  0.25976517E-01  0.47277034E-02
-0.85998725E+01  0.52402059E+00 -0.73917965E-02  0.22373137E-01  0.64733759E-02
-0.85998725E+01  0.56325577E+00 -0.75283823E-02  0.17411452E-01  0.71580771E-02
-0.85998725E+01  0.60066071E+00 -0.74653467E-02  0.11676177E-01  0.67494267E-02
-0.85998725E+01  0.63620781E+00 -0.73151691E-02  0.56105773E-02  0.53652132E-02
-0.85998725E+01  0.66988760E+00 -0.71413941E-02 -0.45987692E-03  0.32307148E-02
-0.85998725E+01  0.70170710E+00 -0.69530895E-02 -0.62403105E-02  0.63183976E-03
-0.85998725E+01  0.73168798E+00 -0.67016785E-02 -0.11361282E-01 -0.21201044E-02
-0.85998725E+01  0.75986470E+00 -0.62857832E-02 -0.15326829E-01 -0.47144607E-02
-0.85998725E+01  0.78628257E+00 -0.55751305E-02 -0.17579631E-01 -0.68613133E-02
-0.85998725E+01  0.81099590E+00 -0.44624438E-02 -0.17688184E-01 -0.83239225E-02
-0.85998725E+01  0.83406621E+00 -0.29305913E-02 -0.15570655E-01 -0.89584751E-02
-0.85998725E+01  0.85556060E+00 -0.10997541E-02 -0.11620976E-01 -0.87556830E-02
-0.85998725E+01  0.87555021E+00  0.78420112E-03 -0.66409733E-02 -0.78479538E-02
-0.85998725E+01  0.89410886E+00  0.24251561E-02 -0.16010074E-02 -0.64795777E-02
-0.85998725E+01  0.91131184E+00  0.35799990E-02  0.26525402E-02 -0.49331050E-02
-0.85998725E+01  0.92723491E+00  0.41340326E-02  0.56000509E-02 -0.34601178E-02
-0.85998725E+01  0.94195338E+00  0.41158016E-02  0.70974372E-02 -0.22238874E-02
-0.85998725E+01  0.95554139E+00  0.36542578E-02  0.72841550E-02 -0.12949453E-02
-0.85998725E+01  0.96807128E+00  0.29107427E-02  0.64353129E-02 -0.66036114E-03
-0.85998725E+01  0.97961317E+00  0.20177140E-02  0.48224460E-02 -0.27177083E-03
-0.85998725E+01  0.99023454E+00  0.10458369E-02  0.26418774E-02 -0.63655438E-04
-0.85998725E+01  0.10000000E+01  0.00000000E+00  0.00000000E+00  0.00000000E+00
 
-0.85601984E+01 -0.10000000E+01  0.00000000E+00  0.00000000E+00  0.00000000E+00
-0.85601984E+01 -0.99023454E+00  0.10190328E-02  0.20423730E-02  0.78700497E-04
-0.85601984E+01 -0.97961317E+00  0.19542258E-02  0.36398126E-02  0.32394712E-03
-0.85601984E+01 -0.96807128E+00  0.27891223E-02  0.46429560E-02  0.76037029E-03
-0.85601984E+01 -0.95554139E+00  0.34467764E-02  0.48787679E-02  0.14257764E-02
-0.85601984E+01 -0.94195338E+00  0.37965896E-02  0.41699262E-02  0.23353954E-02
-0.85601984E+01 -0.92723491E+00  0.36896304E-02  0.23868239E-02  0.34613497E-02
-0.85601984E+01 -0.91131184E+00  0.30209741E-02 -0.46000473E-03  0.46968838E-02
-0.85601984E+01 -0.89410886E+00  0.17951711E-02 -0.41358727E-02  0.58538535E-02
-0.85601984E+01 -0.87555021E+00  0.16210904E-03 -0.81445200E-02  0.66817093E-02
-0.85601984E+01 -0.85556060E+00 -0.16085590E-02 -0.11792559E-01  0.69320718E-02
-0.85601984E+01 -0.83406621E+00 -0.32129407E-02 -0.14351613E-01  0.64318429E-02
-0.85601984E+01 -0.81099590E+00 -0.44203688E-02 -0.15271340E-01  0.51468955E-02
-0.85601984E+01 -0.78628257E+00 -0.51433857E-02 -0.14340769E-01  0.31936527E-02
-0.85601984E+01 -0.75986470E+00 -0.54366205E-02 -0.11720971E-01  0.80725334E-03
-0.85601984E+01 -0.73168798E+00 -0.54363932E-02 -0.78336856E-02 -0.17187069E-02
-0.85601984E+01 -0.70170710E+00 -0.52873719E-02 -0.31794580E-02 -0.40788749E-02
-0.85601984E+01 -0.66988760E+00 -0.50938555E-02  0.18147004E-02 -0.59801459E-02
-0.85601984E+01 -0.63620781E+00 -0.49055902E-02  0.68488322E-02 -0.71438091E-02
-0.85601984E+01 -0.60066071E+00 -0.47237746E-02  0.11706904E-01 -0.73113392E-02
-0.85601984E+01 -0.56325577E+00 -0.45121889E-02  0.16165708E-01 -0.62659629E-02
-0.85601984E+01 -0.52402059E+00 -0.42055936E-02  0.19914668E-01 -0.38786779E-02
-0.85601984E+01 -0.48300241E+00 -0.37173686E-02  0.22525002E-01 -0.16762691E-03
-0.85601984E+01 -0.44026914E+00 -0.29500361E-02  0.23483656E-01  0.46438341E-02
-0.85601984E+01 -0.39591017E+00 -0.18128574E-02  0.22288829E-01  0.10094984E-01
-0.85601984E+01 -0.35003658E+00 -0.24635704E-03  0.18589970E-01  0.15501489E-01
-0.85601984E+01 -0.30278088E+00  0.17492639E-02  0.12340870E-01  0.20030292E-01
-0.85601984E+01 -0.25429614E+00  0.40901189E-02  0.39217535E-02  0.22832929E-01
-0.85601984E+01 -0.20475452E+00  0.65985674E-02 -0.58179732E-02  0.23216812E-01
-0.85601984E+01 -0.15434522E+00  0.90163320E-02 -0.15633256E-01  0.20814719E-01
-0.85601984E+01 -0.10327182E+00  0.11043259E-01 -0.24080016E-01  0.15705846E-01
-0.85601984E+01 -0.51749200E-01  0.12396050E-01 -0.29800409E-01  0.84476641E-02
-0.85601984E+01  0.00000000E+00  0.12871586E-01 -0.31824524E-01 -0.23663749E-12
-0.85601984E+01  0.51749200E-01  0.12396050E-01 -0.29800409E-01 -0.84476641E-02
-0.85601984E+01  0.10327182E+00  0.11043259E-01 -0.24080016E-01 -0.15705846E-01
-0.85601984E+01  0.15434522E+00  0.90163320E-02 -0.15633256E-01 -0.20814719E-01
-0.85601984E+01  0.20475452E+00  0.65985674E-02 -0.58179732E-02 -0.23216812E-01
-0.85601984E+01  0.25429614E+00  0.40901189E-02  0.39217535E-02 -0.22832929E-01
-0.85601984E+01  0.30278088E+00  0.17492639E-02  0.12340870E-01 -0.20030292E-01
-0.85601984E+01  0.35003658E+00 -0.24635704E-03  0.18589970E-01 -0.15501489E-01
-0.85601984E+01  0.39591017E+00 -0.18128574E-02  0.22288829E-01 -0.10094984E-01
-0.85601984E+01  0.44026914E+00 -0.29500361E-02  0.23483656E-01 -0.46438341E-02
-0.85601984E+01  0.48300241E+00 -0.37173686E-02  0.22525002E-01  0.16762691E-03
-0.85601984E+01  0.52402059E+00 -0.42055936E-02  0.19914668E-01  0.38786779E-02
-0.85601984E+01  0.56325577E+00 -0.45121889E-02  0.16165708E-01  0.62659629E-02
-0.85601984E+01  0.60066071E+00 -0.47237746E-02  0.11706904E-01  0.73113392E-02
-0.85601984E+01  0.63620781E+00 -0.49055902E-02  0.68488322E-02  0.71438091E-02
-0.85601984E+01  0.66988760E+00 -0.50938555E-02  0.18147004E-02  0.59801459E-02
-0.85601984E+01  0.70170710E+00 -0.52873719E-02 -0.31794580E-02  0.40788749E-02
-0.85601984E+01  0.73168798E+00 -0.54363932E-02 -0.78336856E-02  0.17187069E-02
-0.85601984E+01  0.75986470E+00 -0.54366205E-02 -0.11720971E-01 -0.80725334E-03
-0.85601984E+01  0.78628257E+00 -0.51433857E-02 -0.14340769E-01 -0.31936527E-02
-0.85601984E+01  0.81099590E+00 -0.44203688E-02 -0.15271340E-01 -0.51468955E-02
-0.85601984E+01  0.83406621E+00 -0.32129407E-02 -0.14351613E-01 -0.64318429E-02
-0.85601984E+01  0.85556060E+00 -0.16085590E-02 -0.11792559E-01 -0.69320718E-02
-0.85601984E+01  0.87555021E+00  0.16210904E-03 -0.81445200E-02 -0.66817093E-02
-0.85601984E+01  0.89410886E+00  0.17951711E-02 -0.41358727E-02 -0.58538535E-02
-0.85601984E+01  0.91131184E+00  0.30209741E-02 -0.46000473E-03 -0.46968838E-02
-0.85601984E+01  0.92723491E+00  0.36896304E-02  0.23868239E-02 -0.34613497E-02
-0.85601984E+01  0.94195338E+00  0.37965896E-02  0.41699262E-02 -0.23353954E-02
-0.85601984E+01  0.95554139E+00  0.34467764E-02  0.48787679E-02 -0.14257764E-02
-0.85601984E+01  0.96807128E+00  0.27891223E-02  0.46429560E-02 -0.76037029E-03
-0.85601984E+01  0.97961317E+00  0.19542258E-02  0.36398126E-02 -0.32394712E-03
-0.85601984E+01  0.99023454E+00  0.10190328E-02  0.20423730E-02 -0.78700497E-04
-0.85601984E+01  0.10000000E+01  0.00000000E+00  0.00000000E+00  0.00000000E+00
 
-0.85194424E+01 -0.10000000E+01  0.00000000E+00  0.00000000E+00  0.00000000E+00
-0.85194424E+01 -0.99023454E+00  0.97143222E-03  0.14001626E-02  0.75487697E-04
-0.85194424E+01 -0.97961317E+00  0.18575521E-02  0.24006516E-02  0.30731743E-03
-0.85194424E+01 -0.96807128E+00  0.26348492E-02  0.28316730E-02  0.71326086E-03
-0.85194424E+01 -0.95554139E+00  0.32239133E-02  0.25545334E-02  0.13139217E-02
-0.85194424E+01 -0.94195338E+00  0.34979387E-02  0.14830166E-02  0.21073632E-02
-0.85194424E+01 -0.92723491E+00  0.33190431E-02 -0.38399026E-03  0.30485897E-02
-0.85194424E+01 -0.91131184E+00  0.26002098E-02 -0.29170494E-02  0.40240462E-02
-0.85194424E+01 -0.89410886E+00  0.13680796E-02 -0.58315693E-02  0.48519366E-02
-0.85194424E+01 -0.87555021E+00 -0.20644286E-03 -0.86985096E-02  0.53072555E-02
-0.85194424E+01 -0.85556060E+00 -0.18407373E-02 -0.11013558E-01  0.51840539E-02
-0.85194424E+01 -0.83406621E+00 -0.32319986E-02 -0.12308213E-01  0.43651509E-02
-0.85194424E+01 -0.81099590E+00 -0.41664291E-02 -0.12275086E-01  0.28755089E-02
-0.85194424E+01 -0.78628257E+00 -0.45845540E-02 -0.10851233E-01  0.88322003E-03
-0.85194424E+01 -0.75986470E+00 -0.45706278E-02 -0.82240554E-02 -0.13449847E-02
-0.85194424E+01 -0.73168798E+00 -0.42826571E-02 -0.47501099E-02 -0.35125081E-02
-0.85194424E+01 -0.70170710E+00 -0.38745775E-02 -0.83044488E-03 -0.53436431E-02
-0.85194424E+01 -0.66988760E+00 -0.34499765E-02  0.31972330E-02 -0.66036790E-02
-0.85194424E+01 -0.63620781E+00 -0.30553081E-02  0.70994682E-02 -0.70914173E-02
-0.85194424E+01 -0.60066071E+00 -0.26942978E-02  0.10718449E-01 -0.66307346E-02
-0.85194424E+01 -0.56325577E+00 -0.23454895E-02  0.13904659E-01 -0.50769727E-02
-0.85194424E+01 -0.52402059E+00 -0.19735467E-02  0.16454589E-01 -0.23489495E-02
-0.85194424E+01 -0.48300241E+00 -0.15357358E-02  0.18083117E-01  0.15209694E-02
-0.85194424E+01 -0.44026914E+00 -0.98669633E-03  0.18443814E-01  0.63305948E-02
-0.85194424E+01 -0.39591017E+00 -0.28548636E-03  0.17195239E-01  0.11667732E-01
-0.85194424E+01 -0.35003658E+00  0.59447245E-03  0.14101425E-01  0.16907197E-01
-0.85194424E+01 -0.30278088E+00  0.16529578E-02  0.91438939E-02  0.21265074E-01
-0.85194424E+01 -0.25429614E+00  0.28518818E-02  0.26131834E-02  0.23915600E-01
-0.85194424E+01 -0.20475452E+00  0.41098368E-02 -0.48564551E-02  0.24157828E-01
-0.85194424E+01 -0.15434522E+00  0.53073071E-02 -0.12337928E-01  0.21595343E-01
-0.85194424E+01 -0.10327182E+00  0.63040727E-02 -0.18754776E-01  0.16277840E-01
-0.85194424E+01 -0.51749200E-01  0.69668074E-02 -0.23092911E-01  0.87531790E-02
-0.85194424E+01  0.00000000E+00  0.71993897E-02 -0.24626795E-01 -0.18695744E-12
-0.85194424E+01  0.51749200E-01  0.69668074E-02 -0.23092911E-01 -0.87531790E-02
-0.85194424E+01  0.10327182E+00  0.63040727E-02 -0.18754776E-01 -0.16277840E-01
-0.85194424E+01  0.15434522E+00  0.53073071E-02 -0.12337928E-01 -0.21595343E-01
-0.85194424E+01  0.20475452E+00  0.41098368E-02 -0.48564551E-02 -0.24157828E-01
-0.85194424E+01  0.25429614E+00  0.28518818E-02  0.26131834E-02 -0.23915600E-01
-0.85194424E+01  0.30278088E+00  0.16529578E-02  0.91438939E-02 -0.21265074E-01
-0.85194424E+01  0.35003658E+00  0.59447245E-03  0.14101425E-01 -0.16907197E-01
-0.85194424E+01  0.39591017E+00 -0.28548636E-03  0.17195239E-01 -0.11667732E-01
-0.85194424E+01  0.44026914E+00 -0.98669633E-03  0.18443814E-01 -0.63305948E-02
-0.85194424E+01  0.48300241E+00 -0.15357358E-02  0.18083117E-01 -0.15209694E-02
-0.85194424E+01  0.52402059E+00 -0.19735467E-02  0.16454589E-01  0.23489495E-02
-0.85194424E+01  0.56325577E+00 -0.23454895E-02  0.13904659E-01  0.50769727E-02
-0.85194424E+01  0.60066071E+00 -0.26942978E-02  0.10718449E-01  0.66307346E-02
-0.85194424E+01  0.63620781E+00 -0.30553081E-02  0.70994682E-02  0.70914173E-02
-0.85194424E+01  0.66988760E+00 -0.34499765E-02  0.31972330E-02  0.66036790E-02
-0.85194424E+01  0.70170710E+00 -0.38745775E-02 -0.83044488E-03  0.53436431E-02
-0.85194424E+01  0.73168798E+00 -0.42826571E-02 -0.47501099E-02  0.35125081E-02
-0.85194424E+01  0.75986470E+00 -0.45706278E-02 -0.82240554E-02  0.13449847E-02
-0.85194424E+01  0.78628257E+00 -0.45845540E-02 -0.10851233E-01 -0.88322003E-03
-0.85194424E+01  0.81099590E+00 -0.41664291E-02 -0.12275086E-01 -0.28755089E-02
-0.85194424E+01  0.83406621E+00 -0.32319986E-02 -0.12308213E-01 -0.43651509E-02
-0.85194424E+01  0.85556060E+00 -0.18407373E-02 -0.11013558E-01 -0.51840539E-02
-0.85194424E+01  0.87555021E+00 -0.20644286E-03 -0.86985096E-02 -0.53072555E-02
-0.85194424E+01  0.89410886E+00  0.13680796E-02 -0.58315693E-02 -0.48519366E-02
-0.85194424E+01  0.91131184E+00  0.26002098E-02 -0.29170494E-02 -0.40240462E-02
-0.85194424E+01  0.92723491E+00  0.33190431E-02 -0.38399026E-03 -0.30485897E-02
-0.85194424E+01  0.94195338E+00  0.34979387E-02  0.14830166E-02 -0.21073632E-02
-0.85194424E+01  0.95554139E+00  0.32239133E-02  0.25545334E-02 -0.13139217E-02
-0.85194424E+01  0.96807128E+00  0.26348492E-02  0.28316730E-02 -0.71326086E-03
-0.85194424E+01  0.97961317E+00  0.18575521E-02  0.24006516E-02 -0.30731743E-03
-0.85194424E+01  0.99023454E+00  0.97143222E-03  0.14001626E-02 -0.75487697E-04
-0.85194424E+01  0.10000000E+01  0.00000000E+00  0.00000000E+00  0.00000000E+00
 
-0.84775805E+01 -0.10000000E+01  0.00000000E+00  0.00000000E+00  0.00000000E+00
-0.84775805E+01 -0.99023454E+00  0.91086858E-03  0.82251828E-03  0.61430402E-04
-0.84775805E+01 -0.97961317E+00  0.17413490E-02  0.12943367E-02  0.24931589E-03
-0.84775805E+01 -0.96807128E+00  0.24649145E-02  0.12400850E-02  0.57744357E-03
-0.84775805E+01 -0.95554139E+00  0.30027370E-02  0.55770744E-03  0.10579879E-02
-0.84775805E+01 -0.94195338E+00  0.32326740E-02 -0.75872622E-03  0.16844248E-02
-0.84775805E+01 -0.92723491E+00  0.30253031E-02 -0.26029082E-02  0.24131103E-02
-0.84775805E+01 -0.91131184E+00  0.23044181E-02 -0.47524094E-02  0.31449304E-02
-0.84775805E+01 -0.89410886E+00  0.11075410E-02 -0.68956146E-02  0.37252693E-02
-0.84775805E+01 -0.87555021E+00 -0.38645665E-03 -0.86838633E-02  0.39675039E-02
-0.84775805E+01 -0.85556060E+00 -0.18928491E-02 -0.98012714E-02  0.37061277E-02
-0.84775805E+01 -0.83406621E+00 -0.31146874E-02 -0.10025533E-01  0.28581107E-02
-0.84775805E+01 -0.81099590E+00 -0.38520385E-02 -0.92686894E-02  0.14680721E-02
-0.84775805E+01 -0.78628257E+00 -0.40645636E-02 -0.75868881E-02 -0.29263196E-03
-0.84775805E+01 -0.75986470E+00 -0.38558159E-02 -0.51629618E-02 -0.21703543E-02
-0.84775805E+01 -0.73168798E+00 -0.33978710E-02 -0.22592626E-02 -0.38962062E-02
-0.84775805E+01 -0.70170710E+00 -0.28505664E-02  0.84578270E-03 -0.52374078E-02
-0.84775805E+01 -0.66988760E+00 -0.23162621E-02  0.39168216E-02 -0.60174283E-02
-0.84775805E+01 -0.63620781E+00 -0.18373404E-02  0.67873037E-02 -0.61069158E-02
-0.84775805E+01 -0.60066071E+00 -0.14158963E-02  0.93447297E-02 -0.54088527E-02
-0.84775805E+01 -0.56325577E+00 -0.10355142E-02  0.11488369E-01 -0.38541191E-02
-0.84775805E+01 -0.52402059E+00 -0.67467760E-03  0.13087695E-01 -0.14183375E-02
-0.84775805E+01 -0.48300241E+00 -0.31295206E-03  0.13962444E-01  0.18448964E-02
-0.84775805E+01 -0.44026914E+00  0.67153139E-04  0.13895362E-01  0.57631423E-02
-0.84775805E+01 -0.39591017E+00  0.47881994E-03  0.12676254E-01  0.10013748E-01
-0.84775805E+01 -0.35003658E+00  0.92919822E-03  0.10169288E-01  0.14118351E-01
-0.84775805E+01 -0.30278088E+00  0.14164789E-02  0.63875896E-02  0.17479815E-01
-0.84775805E+01 -0.25429614E+00  0.19271448E-02  0.15536951E-02  0.19467618E-01
-0.84775805E+01 -0.20475452E+00  0.24343371E-02 -0.38785860E-02  0.19544040E-01
-0.84775805E+01 -0.15434522E+00  0.28994331E-02 -0.92599400E-02  0.17404040E-01
-0.84775805E+01 -0.10327182E+00  0.32772648E-02 -0.13843697E-01  0.13088687E-01
-0.84775805E+01 -0.51749200E-01  0.35248693E-02 -0.16929908E-01  0.70298452E-02
-0.84775805E+01  0.00000000E+00  0.36111753E-02 -0.18019055E-01 -0.12871089E-12
-0.84775805E+01  0.51749200E-01  0.35248693E-02 -0.16929908E-01 -0.70298452E-02
-0.84775805E+01  0.10327182E+00  0.32772648E-02 -0.13843697E-01 -0.13088687E-01
-0.84775805E+01  0.15434522E+00  0.28994331E-02 -0.92599400E-02 -0.17404040E-01
-0.84775805E+01  0.20475452E+00  0.24343371E-02 -0.38785860E-02 -0.19544040E-01
-0.84775805E+01  0.25429614E+00  0.19271448E-02  0.15536951E-02 -0.19467618E-01
-0.84775805E+01  0.30278088E+00  0.14164789E-02  0.63875896E-02 -0.17479815E-01
-0.84775805E+01  0.35003658E+00  0.92919822E-03  0.10169288E-01 -0.14118351E-01
-0.84775805E+01  0.39591017E+00  0.47881994E-03  0.12676254E-01 -0.10013748E-01
-0.84775805E+01  0.44026914E+00  0.67153139E-04  0.13895362E-01 -0.57631423E-02
-0.84775805E+01  0.48300241E+00 -0.31295206E-03  0.13962444E-01 -0.18448964E-02
-0.84775805E+01  0.52402059E+00 -0.67467760E-03  0.13087695E-01  0.14183375E-02
-0.84775805E+01  0.56325577E+00 -0.10355142E-02  0.11488369E-01  0.38541191E-02
-0.84775805E+01  0.60066071E+00 -0.14158963E-02  0.93447297E-02  0.54088527E-02
-0.84775805E+01  0.63620781E+00 -0.18373404E-02  0.67873037E-02  0.61069158E-02
-0.84775805E+01  0.66988760E+00 -0.23162621E-02  0.39168216E-02  0.60174283E-02
-0.84775805E+01  0.70170710E+00 -0.28505664E-02  0.84578270E-03  0.52374078E-02
-0.84775805E+01  0.73168798E+00 -0.33978710E-02 -0.22592626E-02  0.38962062E-02
-0.84775805E+01  0.75986470E+00 -0.38558159E-02 -0.51629618E-02  0.21703543E-02
-0.84775805E+01  0.78628257E+00 -0.40645636E-02 -0.75868881E-02  0.29263196E-03
-0.84775805E+01  0.81099590E+00 -0.38520385E-02 -0.92686894E-02 -0.14680721E-02
-0.84775805E+01  0.83406621E+00 -0.31146874E-02 -0.10025533E-01 -0.28581107E-02
-0.84775805E+01  0.85556060E+00 -0.18928491E-02 -0.98012714E-02 -0.37061277E-02
-0.84775805E+01  0.87555021E+00 -0.38645665E-03 -0.86838633E-02 -0.39675039E-02
-0.84775805E+01  0.89410886E+00  0.11075410E-02 -0.68956146E-02 -0.37252693E-02
-0.84775805E+01  0.91131184E+00  0.23044181E-02 -0.47524094E-02 -0.31449304E-02
-0.84775805E+01  0.92723491E+00  0.30253031E-02 -0.26029082E-02 -0.24131103E-02
-0.84775805E+01  0.94195338E+00  0.32326740E-02 -0.75872622E-03 -0.16844248E-02
-0.84775805E+01  0.95554139E+00  0.30027370E-02  0.55770744E-03 -0.10579879E-02
-0.84775805E+01  0.96807128E+00  0.24649145E-02  0.12400850E-02 -0.57744357E-03
-0.84775805E+01  0.97961317E+00  0.17413490E-02  0.12943367E-02 -0.24931589E-03
-0.84775805E+01  0.99023454E+00  0.91086858E-03  0.82251828E-03 -0.61430402E-04
-0.84775805E+01  0.10000000E+01  0.00000000E+00  0.00000000E+00  0.00000000E+00
 
-0.84345882E+01 -0.10000000E+01  0.00000000E+00  0.00000000E+00  0.00000000E+00
-0.84345882E+01 -0.99023454E+00  0.84146247E-03  0.37438492E-03  0.42042238E-04
-0.84345882E+01 -0.97961317E+00  0.16123408E-02  0.43452856E-03  0.17147120E-03
-0.84345882E+01 -0.96807128E+00  0.22865801E-02  0.55695088E-05  0.39954055E-03
-0.84345882E+01 -0.95554139E+00  0.27883865E-02 -0.98306085E-03  0.73581892E-03
-0.84345882E+01 -0.94195338E+00  0.30006913E-02 -0.24728112E-02  0.11770981E-02
-0.84345882E+01 -0.92723491E+00  0.27998154E-02 -0.42719044E-02  0.16926581E-02
-0.84345882E+01 -0.91131184E+00  0.21137349E-02 -0.60840185E-02  0.22103474E-02
-0.84345882E+01 -0.89410886E+00  0.98083565E-03 -0.75768920E-02  0.26143511E-02
-0.84345882E+01 -0.87555021E+00 -0.42320765E-03 -0.84696824E-02  0.27619011E-02
-0.84345882E+01 -0.85556060E+00 -0.18201073E-02 -0.86052624E-02  0.25231868E-02
-0.84345882E+01 -0.83406621E+00 -0.29211454E-02 -0.79707475E-02  0.18311527E-02
-0.84345882E+01 -0.81099590E+00 -0.35351261E-02 -0.66662566E-02  0.72054783E-03
-0.84345882E+01 -0.78628257E+00 -0.36303763E-02 -0.48489056E-02 -0.66839783E-03
-0.84345882E+01 -0.75986470E+00 -0.33184364E-02 -0.26910485E-02 -0.21244557E-02
-0.84345882E+01 -0.73168798E+00 -0.27775830E-02 -0.36065414E-03 -0.34224768E-02
-0.84345882E+01 -0.70170710E+00 -0.21707546E-02  0.19869155E-02 -0.43717065E-02
-0.84345882E+01 -0.66988760E+00 -0.16000256E-02  0.42203540E-02 -0.48381655E-02
-0.84345882E+01 -0.63620781E+00 -0.11054072E-02  0.62397842E-02 -0.47396993E-02
-0.84345882E+01 -0.60066071E+00 -0.68692022E-03  0.79711503E-02 -0.40313325E-02
-0.84345882E+01 -0.56325577E+00 -0.32863594E-03  0.93455382E-02 -0.26954983E-02
-0.84345882E+01 -0.52402059E+00 -0.13394096E-04  0.10276997E-01 -0.74749418E-03
-0.84345882E+01 -0.48300241E+00  0.27098075E-03  0.10651699E-01  0.17463487E-02
-0.84345882E+01 -0.44026914E+00  0.53105277E-03  0.10337381E-01  0.46437057E-02
-0.84345882E+01 -0.39591017E+00  0.76890722E-03  0.92124263E-02  0.77067437E-02
-0.84345882E+01 -0.35003658E+00  0.98405615E-03  0.72093880E-02  0.10599156E-01
-0.84345882E+01 -0.30278088E+00  0.11747902E-02  0.43619333E-02  0.12911169E-01
-0.84345882E+01 -0.25429614E+00  0.13392996E-02  0.84151853E-03  0.14216559E-01
-0.84345882E+01 -0.20475452E+00  0.14760055E-02 -0.30316180E-02  0.14156925E-01
-0.84345882E+01 -0.15434522E+00  0.15837333E-02 -0.68144406E-02  0.12535205E-01
-0.84345882E+01 -0.10327182E+00  0.16614985E-02 -0.10006420E-01  0.93916180E-02
-0.84345882E+01 -0.51749200E-01  0.17085403E-02 -0.12143143E-01  0.50333419E-02
-0.84345882E+01  0.00000000E+00  0.17242814E-02 -0.12895124E-01 -0.82741486E-13
-0.84345882E+01  0.51749200E-01  0.17085403E-02 -0.12143143E-01 -0.50333419E-02
-0.84345882E+01  0.10327182E+00  0.16614985E-02 -0.10006420E-01 -0.93916180E-02
-0.84345882E+01  0.15434522E+00  0.15837333E-02 -0.68144406E-02 -0.12535205E-01
-0.84345882E+01  0.20475452E+00  0.14760055E-02 -0.30316180E-02 -0.14156925E-01
-0.84345882E+01  0.25429614E+00  0.13392996E-02  0.84151853E-03 -0.14216559E-01
-0.84345882E+01  0.30278088E+00  0.11747902E-02  0.43619333E-02 -0.12911169E-01
-0.84345882E+01  0.35003658E+00  0.98405615E-03  0.72093880E-02 -0.10599156E-01
-0.84345882E+01  0.39591017E+00  0.76890722E-03  0.92124263E-02 -0.77067437E-02
-0.84345882E+01  0.44026914E+00  0.53105277E-03  0.10337381E-01 -0.46437057E-02
-0.84345882E+01  0.48300241E+00  0.27098075E-03  0.10651699E-01 -0.17463487E-02
-0.84345882E+01  0.52402059E+00 -0.13394096E-04  0.10276997E-01  0.74749418E-03
-0.84345882E+01  0.56325577E+00 -0.32863594E-03  0.93455382E-02  0.26954983E-02
-0.84345882E+01  0.60066071E+00 -0.68692022E-03  0.79711503E-02  0.40313325E-02
-0.84345882E+01  0.63620781E+00 -0.11054072E-02  0.62397842E-02  0.47396993E-02
-0.84345882E+01  0.66988760E+00 -0.16000256E-02  0.42203540E-02  0.48381655E-02
-0.84345882E+01  0.70170710E+00 -0.21707546E-02  0.19869155E-02  0.43717065E-02
-0.84345882E+01  0.73168798E+00 -0.27775830E-02 -0.36065414E-03  0.34224768E-02
-0.84345882E+01  0.75986470E+00 -0.33184364E-02 -0.26910485E-02  0.21244557E-02
-0.84345882E+01  0.78628257E+00 -0.36303763E-02 -0.48489056E-02  0.66839783E-03
-0.84345882E+01  0.81099590E+00 -0.35351261E-02 -0.66662566E-02 -0.72054783E-03
-0.84345882E+01  0.83406621E+00 -0.29211454E-02 -0.79707475E-02 -0.18311527E-02
-0.84345882E+01  0.85556060E+00 -0.18201073E-02 -0.86052624E-02 -0.25231868E-02
-0.84345882E+01  0.87555021E+00 -0.42320765E-03 -0.84696824E-02 -0.27619011E-02
-0.84345882E+01  0.89410886E+00  0.98083565E-03 -0.75768920E-02 -0.26143511E-02
-0.84345882E+01  0.91131184E+00  0.21137349E-02 -0.60840185E-02 -0.22103474E-02
-0.84345882E+01  0.92723491E+00  0.27998154E-02 -0.42719044E-02 -0.16926581E-02
-0.84345882E+01  0.94195338E+00  0.30006913E-02 -0.24728112E-02 -0.11770981E-02
-0.84345882E+01  0.95554139E+00  0.27883865E-02 -0.98306085E-03 -0.73581892E-03
-0.84345882E+01  0.96807128E+00  0.22865801E-02  0.55695088E-05 -0.39954055E-03
-0.84345882E+01  0.97961317E+00  0.16123408E-02  0.43452856E-03 -0.17147120E-03
-0.84345882E+01  0.99023454E+00  0.84146247E-03  0.37438492E-03 -0.42042238E-04
-0.84345882E+01  0.10000000E+01  0.00000000E+00  0.00000000E+00  0.00000000E+00
 
-0.83904410E+01 -0.10000000E+01  0.00000000E+00  0.00000000E+00  0.00000000E+00
-0.83904410E+01 -0.99023454E+00  0.76601747E-03  0.84673413E-04  0.22269445E-04
-0.83904410E+01 -0.97961317E+00  0.14744524E-02 -0.12648982E-03  0.91928628E-04
-0.83904410E+01 -0.96807128E+00  0.21023429E-02 -0.80742098E-03  0.21795423E-03
-0.83904410E+01 -0.95554139E+00  0.25788777E-02 -0.20073933E-02  0.40984937E-03
-0.83904410E+01 -0.94195338E+00  0.27925340E-02 -0.36228141E-02  0.67084172E-03
-0.83904410E+01 -0.92723491E+00  0.26234273E-02 -0.53994878E-02  0.98773242E-03
-0.83904410E+01 -0.91131184E+00  0.19986550E-02 -0.69827682E-02  0.13197960E-02
-0.83904410E+01 -0.89410886E+00  0.94959329E-03 -0.80166465E-02  0.15938653E-02
-0.83904410E+01 -0.87555021E+00 -0.36020880E-03 -0.82602009E-02  0.17118740E-02
-0.83904410E+01 -0.85556060E+00 -0.16657958E-02 -0.76676418E-02  0.15760288E-02
-0.83904410E+01 -0.83406621E+00 -0.26884379E-02 -0.63843462E-02  0.11253004E-02
-0.83904410E+01 -0.81099590E+00 -0.32409381E-02 -0.46625668E-02  0.36919298E-03
-0.83904410E+01 -0.78628257E+00 -0.32906630E-02 -0.27504216E-02 -0.60111977E-03
-0.83904410E+01 -0.75986470E+00 -0.29464731E-02 -0.82254673E-03 -0.16318737E-02
-0.83904410E+01 -0.73168798E+00 -0.23850797E-02  0.10253380E-02 -0.25486179E-02
-0.83904410E+01 -0.70170710E+00 -0.17694703E-02  0.27428236E-02 -0.31981587E-02
-0.83904410E+01 -0.66988760E+00 -0.12022822E-02  0.42941888E-02 -0.34733994E-02
-0.83904410E+01 -0.63620781E+00 -0.72349573E-03  0.56447409E-02 -0.33154162E-02
-0.83904410E+01 -0.60066071E+00 -0.33247002E-03  0.67575579E-02 -0.27034964E-02
-0.83904410E+01 -0.56325577E+00 -0.12659437E-04  0.75881075E-02 -0.16447968E-02
-0.83904410E+01 -0.52402059E+00  0.25294873E-03  0.80777861E-02 -0.17312942E-03
-0.83904410E+01 -0.48300241E+00  0.47537409E-03  0.81517099E-02  0.16434626E-02
-0.83904410E+01 -0.44026914E+00  0.65927552E-03  0.77275203E-02  0.36898212E-02
-0.83904410E+01 -0.39591017E+00  0.80479422E-03  0.67352824E-02  0.57937744E-02
-0.83904410E+01 -0.35003658E+00  0.91048545E-03  0.51456875E-02  0.77262855E-02
-0.83904410E+01 -0.30278088E+00  0.97588845E-03  0.29991103E-02  0.92188463E-02
-0.83904410E+01 -0.25429614E+00  0.10037588E-02  0.42701079E-03  0.10000149E-01
-0.83904410E+01 -0.20475452E+00  0.10009979E-02 -0.23438761E-02  0.98488668E-02
-0.83904410E+01 -0.15434522E+00  0.97844701E-03 -0.50108515E-02  0.86511359E-02
-0.83904410E+01 -0.10327182E+00  0.94907992E-03 -0.72388691E-02  0.64463627E-02
-0.83904410E+01 -0.51749200E-01  0.92539932E-03 -0.87209569E-02  0.34439108E-02
-0.83904410E+01  0.00000000E+00  0.91640169E-03 -0.92409653E-02 -0.52852715E-13
-0.83904410E+01  0.51749200E-01  0.92539932E-03 -0.87209569E-02 -0.34439108E-02
-0.83904410E+01  0.10327182E+00  0.94907992E-03 -0.72388691E-02 -0.64463627E-02
-0.83904410E+01  0.15434522E+00  0.97844701E-03 -0.50108515E-02 -0.86511359E-02
-0.83904410E+01  0.20475452E+00  0.10009979E-02 -0.23438761E-02 -0.98488668E-02
-0.83904410E+01  0.25429614E+00  0.10037588E-02  0.42701079E-03 -0.10000149E-01
-0.83904410E+01  0.30278088E+00  0.97588845E-03  0.29991103E-02 -0.92188463E-02
-0.83904410E+01  0.35003658E+00  0.91048545E-03  0.51456875E-02 -0.77262855E-02
-0.83904410E+01  0.39591017E+00  0.80479422E-03  0.67352824E-02 -0.57937744E-02
-0.83904410E+01  0.44026914E+00  0.65927552E-03  0.77275203E-02 -0.36898212E-02
-0.83904410E+01  0.48300241E+00  0.47537409E-03  0.81517099E-02 -0.16434626E-02
-0.83904410E+01  0.52402059E+00  0.25294873E-03  0.80777861E-02  0.17312942E-03
-0.83904410E+01  0.56325577E+00 -0.12659437E-04  0.75881075E-02  0.16447968E-02
-0.83904410E+01  0.60066071E+00 -0.33247002E-03  0.67575579E-02  0.27034964E-02
-0.83904410E+01  0.63620781E+00 -0.72349573E-03  0.56447409E-02  0.33154162E-02
-0.83904410E+01  0.66988760E+00 -0.12022822E-02  0.42941888E-02  0.34733994E-02
-0.83904410E+01  0.70170710E+00 -0.17694703E-02  0.27428236E-02  0.31981587E-02
-0.83904410E+01  0.73168798E+00 -0.23850797E-02  0.10253380E-02  0.25486179E-02
-0.83904410E+01  0.75986470E+00 -0.29464731E-02 -0.82254673E-03  0.16318737E-02
-0.83904410E+01  0.78628257E+00 -0.32906630E-02 -0.27504216E-02  0.60111977E-03
-0.83904410E+01  0.81099590E+00 -0.32409381E-02 -0.46625668E-02 -0.36919298E-03
-0.83904410E+01  0.83406621E+00 -0.26884379E-02 -0.63843462E-02 -0.11253004E-02
-0.83904410E+01  0.85556060E+00 -0.16657958E-02 -0.76676418E-02 -0.15760288E-02
-0.83904410E+01  0.87555021E+00 -0.36020880E-03 -0.82602009E-02 -0.17118740E-02
-0.83904410E+01  0.89410886E+00  0.94959329E-03 -0.80166465E-02 -0.15938653E-02
-0.83904410E+01  0.91131184E+00  0.19986550E-02 -0.69827682E-02 -0.13197960E-02
-0.83904410E+01  0.92723491E+00  0.26234273E-02 -0.53994878E-02 -0.98773242E-03
-0.83904410E+01  0.94195338E+00  0.27925340E-02 -0.36228141E-02 -0.67084172E-03
-0.83904410E+01  0.95554139E+00  0.25788777E-02 -0.20073933E-02 -0.40984937E-03
-0.83904410E+01  0.96807128E+00  0.21023429E-02 -0.80742097E-03 -0.21795423E-03
-0.83904410E+01  0.97961317E+00  0.14744524E-02 -0.12648982E-03 -0.91928628E-04
-0.83904410E+01  0.99023454E+00  0.76601747E-03  0.84673413E-04 -0.22269445E-04
-0.83904410E+01  0.10000000E+01  0.00000000E+00  0.00000000E+00  0.00000000E+00
 
-0.83451142E+01 -0.10000000E+01  0.00000000E+00  0.00000000E+00  0.00000000E+00
-0.83451142E+01 -0.99023454E+00  0.68608168E-03 -0.48260697E-04  0.47242335E-05
-0.83451142E+01 -0.97961317E+00  0.13294045E-02 -0.39156983E-03  0.21312378E-04
-0.83451142E+01 -0.96807128E+00  0.19120390E-02 -0.12059323E-02  0.56232453E-04
-0.83451142E+01 -0.95554139E+00  0.23697412E-02 -0.25315327E-02  0.11912642E-03
-0.83451142E+01 -0.94195338E+00  0.25972540E-02 -0.42399994E-02  0.21923276E-03
-0.83451142E+01 -0.92723491E+00  0.24776157E-02 -0.60374504E-02  0.35998745E-03
-0.83451142E+01 -0.91131184E+00  0.19339306E-02 -0.75248795E-02  0.53022593E-03
-0.83451142E+01 -0.89410886E+00  0.98514525E-03 -0.83161811E-02  0.69720602E-03
-0.83451142E+01 -0.87555021E+00 -0.22401116E-03 -0.81772671E-02  0.80521566E-03
-0.83451142E+01 -0.85556060E+00 -0.14476919E-02 -0.71196616E-02  0.78663950E-03
-0.83451142E+01 -0.83406621E+00 -0.24194462E-02 -0.53895221E-02  0.58473862E-03
-0.83451142E+01 -0.81099590E+00 -0.29533222E-02 -0.33520864E-02  0.18163090E-03
-0.83451142E+01 -0.78628257E+00 -0.30085699E-02 -0.13388487E-02 -0.38377574E-03
-0.83451142E+01 -0.75986470E+00 -0.26825227E-02  0.45207535E-03 -0.10186613E-02
-0.83451142E+01 -0.73168798E+00 -0.21430964E-02  0.19627987E-02 -0.16010806E-02
-0.83451142E+01 -0.70170710E+00 -0.15497340E-02  0.32174290E-02 -0.20128318E-02
-0.83451142E+01 -0.66988760E+00 -0.10056334E-02  0.42584811E-02 -0.21651019E-02
-0.83451142E+01 -0.63620781E+00 -0.55276551E-03  0.51111629E-02 -0.20075656E-02
-0.83451142E+01 -0.60066071E+00 -0.19203562E-03  0.57756367E-02 -0.15250277E-02
-0.83451142E+01 -0.56325577E+00  0.92608046E-04  0.62297854E-02 -0.72964381E-03
-0.83451142E+01 -0.52402059E+00  0.31851517E-03  0.64339480E-02  0.34295531E-03
-0.83451142E+01 -0.48300241E+00  0.49755436E-03  0.63361413E-02  0.16322575E-02
-0.83451142E+01 -0.44026914E+00  0.63552533E-03  0.58818772E-02  0.30476380E-02
-0.83451142E+01 -0.39591017E+00  0.73392225E-03  0.50290103E-02  0.44646512E-02
-0.83451142E+01 -0.35003658E+00  0.79279452E-03  0.37666454E-02  0.57272137E-02
-0.83451142E+01 -0.30278088E+00  0.81325380E-03  0.21332876E-02  0.66601203E-02
-0.83451142E+01 -0.25429614E+00  0.79962544E-03  0.22914015E-03  0.70926922E-02
-0.83451142E+01 -0.20475452E+00  0.76032181E-03 -0.17833819E-02  0.68913625E-02
-0.83451142E+01 -0.15434522E+00  0.70758452E-03 -0.36942457E-02  0.59940270E-02
-0.83451142E+01 -0.10327182E+00  0.65562718E-03 -0.52755317E-02  0.44364891E-02
-0.83451142E+01 -0.51749200E-01  0.61795041E-03 -0.63210703E-02  0.23608556E-02
-0.83451142E+01  0.00000000E+00  0.60421045E-03 -0.66868303E-02 -0.34804151E-13
-0.83451142E+01  0.51749200E-01  0.61795041E-03 -0.63210703E-02 -0.23608556E-02
-0.83451142E+01  0.10327182E+00  0.65562718E-03 -0.52755317E-02 -0.44364891E-02
-0.83451142E+01  0.15434522E+00  0.70758452E-03 -0.36942457E-02 -0.59940270E-02
-0.83451142E+01  0.20475452E+00  0.76032181E-03 -0.17833819E-02 -0.68913625E-02
-0.83451142E+01  0.25429614E+00  0.79962544E-03  0.22914015E-03 -0.70926922E-02
-0.83451142E+01  0.30278088E+00  0.81325380E-03  0.21332876E-02 -0.66601203E-02
-0.83451142E+01  0.35003658E+00  0.79279452E-03  0.37666454E-02 -0.57272137E-02
-0.83451142E+01  0.39591017E+00  0.73392225E-03  0.50290103E-02 -0.44646512E-02
-0.83451142E+01  0.44026914E+00  0.63552533E-03  0.58818772E-02 -0.30476380E-02
-0.83451142E+01  0.48300241E+00  0.49755436E-03  0.63361413E-02 -0.16322575E-02
-0.83451142E+01  0.52402059E+00  0.31851517E-03  0.64339480E-02 -0.34295531E-03
-0.83451142E+01  0.56325577E+00  0.92608046E-04  0.62297854E-02  0.72964381E-03
-0.83451142E+01  0.60066071E+00 -0.19203562E-03  0.57756367E-02  0.15250277E-02
-0.83451142E+01  0.63620781E+00 -0.55276551E-03  0.51111629E-02  0.20075656E-02
-0.83451142E+01  0.66988760E+00 -0.10056334E-02  0.42584811E-02  0.21651019E-02
-0.83451142E+01  0.70170710E+00 -0.15497340E-02  0.32174290E-02  0.20128318E-02
-0.83451142E+01  0.73168798E+00 -0.21430964E-02  0.19627987E-02  0.16010806E-02
-0.83451142E+01  0.75986470E+00 -0.26825227E-02  0.45207535E-03  0.10186613E-02
-0.83451142E+01  0.78628257E+00 -0.30085699E-02 -0.13388487E-02  0.38377574E-03
-0.83451142E+01  0.81099590E+00 -0.29533222E-02 -0.33520864E-02 -0.18163090E-03
-0.83451142E+01  0.83406621E+00 -0.24194462E-02 -0.53895221E-02 -0.58473862E-03
-0.83451142E+01  0.85556060E+00 -0.14476919E-02 -0.71196616E-02 -0.78663950E-03
-0.83451142E+01  0.87555021E+00 -0.22401116E-03 -0.81772671E-02 -0.80521566E-03
-0.83451142E+01  0.89410886E+00  0.98514525E-03 -0.83161811E-02 -0.69720602E-03
-0.83451142E+01  0.91131184E+00  0.19339306E-02 -0.75248795E-02 -0.53022593E-03
-0.83451142E+01  0.92723491E+00  0.24776157E-02 -0.60374504E-02 -0.35998745E-03
-0.83451142E+01  0.94195338E+00  0.25972540E-02 -0.42399994E-02 -0.21923276E-03
-0.83451142E+01  0.95554139E+00  0.23697412E-02 -0.25315327E-02 -0.11912642E-03
-0.83451142E+01  0.96807128E+00  0.19120390E-02 -0.12059323E-02 -0.56232453E-04
-0.83451142E+01  0.97961317E+00  0.13294045E-02 -0.39156983E-03 -0.21312378E-04
-0.83451142E+01  0.99023454E+00  0.68608168E-03 -0.48260697E-04 -0.47242335E-05
-0.83451142E+01  0.10000000E+01  0.00000000E+00  0.00000000E+00  0.00000000E+00
 
-0.82985829E+01 -0.10000000E+01  0.00000000E+00  0.00000000E+00  0.00000000E+00
-0.82985829E+01 -0.99023454E+00  0.60254018E-03 -0.44518411E-04 -0.83292541E-05
-0.82985829E+01 -0.97961317E+00  0.11777017E-02 -0.39587475E-03 -0.32145439E-04
-0.82985829E+01 -0.96807128E+00  0.17135833E-02 -0.12348997E-02 -0.67994422E-04
-0.82985829E+01 -0.95554139E+00  0.21536473E-02 -0.26039753E-02 -0.10749457E-03
-0.82985829E+01 -0.94195338E+00  0.23999170E-02 -0.43691853E-02 -0.13823007E-03
-0.82985829E+01 -0.92723491E+00  0.23386876E-02 -0.62192979E-02 -0.14484947E-03
-0.82985829E+01 -0.91131184E+00  0.18880768E-02 -0.77262095E-02 -0.11533244E-03
-0.82985829E+01 -0.89410886E+00  0.10518072E-02 -0.84706537E-02 -0.48752550E-04
-0.82985829E+01 -0.87555021E+00 -0.48578785E-04 -0.81967991E-02  0.36531292E-04
-0.82985829E+01 -0.85556060E+00 -0.11910920E-02 -0.69232563E-02  0.10210519E-03
-0.82985829E+01 -0.83406621E+00 -0.21247535E-02 -0.49406348E-02  0.99447273E-04
-0.82985829E+01 -0.81099590E+00 -0.26647561E-02 -0.26860466E-02 -0.90990017E-05
-0.82985829E+01 -0.78628257E+00 -0.27584116E-02 -0.56331444E-03 -0.22868099E-03
-0.82985829E+01 -0.75986470E+00 -0.24853316E-02  0.11868031E-02 -0.52148009E-03
-0.82985829E+01 -0.73168798E+00 -0.19984806E-02  0.25085617E-02 -0.81535973E-03
-0.82985829E+01 -0.70170710E+00 -0.14497002E-02  0.34658095E-02 -0.10260722E-02
-0.82985829E+01 -0.66988760E+00 -0.94147407E-03  0.41566909E-02 -0.10810527E-02
-0.82985829E+01 -0.63620781E+00 -0.51859305E-03  0.46572751E-02 -0.93347984E-03
-0.82985829E+01 -0.60066071E+00 -0.18519839E-03  0.50041075E-02 -0.56529785E-03
-0.82985829E+01 -0.56325577E+00  0.72753620E-04  0.51983964E-02  0.16477978E-04
-0.82985829E+01 -0.52402059E+00  0.27210288E-03  0.52171497E-02  0.78349469E-03
-0.82985829E+01 -0.48300241E+00  0.42542709E-03  0.50239156E-02  0.16874366E-02
-0.82985829E+01 -0.44026914E+00  0.54000181E-03  0.45802512E-02  0.26590395E-02
-0.82985829E+01 -0.39591017E+00  0.61914174E-03  0.38581356E-02  0.36079167E-02
-0.82985829E+01 -0.35003658E+00  0.66458913E-03  0.28535945E-02  0.44258273E-02
-0.82985829E+01 -0.30278088E+00  0.67855477E-03  0.15986008E-02  0.49960896E-02
-0.82985829E+01 -0.25429614E+00  0.66544254E-03  0.16839637E-03  0.52093240E-02
-0.82985829E+01 -0.20475452E+00  0.63250033E-03 -0.13195297E-02  0.49839615E-02
-0.82985829E+01 -0.15434522E+00  0.58963713E-03 -0.27165002E-02  0.42869604E-02
-0.82985829E+01 -0.10327182E+00  0.54801006E-03 -0.38635093E-02  0.31490024E-02
-0.82985829E+01 -0.51749200E-01  0.51805597E-03 -0.46181278E-02  0.16683178E-02
-0.82985829E+01  0.00000000E+00  0.50716848E-03 -0.48814734E-02 -0.24424509E-13
-0.82985829E+01  0.51749200E-01  0.51805597E-03 -0.46181278E-02 -0.16683178E-02
-0.82985829E+01  0.10327182E+00  0.54801006E-03 -0.38635093E-02 -0.31490024E-02
-0.82985829E+01  0.15434522E+00  0.58963713E-03 -0.27165002E-02 -0.42869604E-02
-0.82985829E+01  0.20475452E+00  0.63250033E-03 -0.13195297E-02 -0.49839615E-02
-0.82985829E+01  0.25429614E+00  0.66544254E-03  0.16839637E-03 -0.52093240E-02
-0.82985829E+01  0.30278088E+00  0.67855477E-03  0.15986008E-02 -0.49960896E-02
-0.82985829E+01  0.35003658E+00  0.66458913E-03  0.28535945E-02 -0.44258273E-02
-0.82985829E+01  0.39591017E+00  0.61914174E-03  0.38581356E-02 -0.36079167E-02
-0.82985829E+01  0.44026914E+00  0.54000181E-03  0.45802512E-02 -0.26590395E-02
-0.82985829E+01  0.48300241E+00  0.42542709E-03  0.50239156E-02 -0.16874366E-02
-0.82985829E+01  0.52402059E+00  0.27210288E-03  0.52171497E-02 -0.78349469E-03
-0.82985829E+01  0.56325577E+00  0.72753620E-04  0.51983964E-02 -0.16477978E-04
-0.82985829E+01  0.60066071E+00 -0.18519839E-03  0.50041075E-02  0.56529785E-03
-0.82985829E+01  0.63620781E+00 -0.51859305E-03  0.46572751E-02  0.93347984E-03
-0.82985829E+01  0.66988760E+00 -0.94147407E-03  0.41566909E-02  0.10810527E-02
-0.82985829E+01  0.70170710E+00 -0.14497002E-02  0.34658095E-02  0.10260722E-02
-0.82985829E+01  0.73168798E+00 -0.19984806E-02  0.25085617E-02  0.81535973E-03
-0.82985829E+01  0.75986470E+00 -0.24853316E-02  0.11868031E-02  0.52148009E-03
-0.82985829E+01  0.78628257E+00 -0.27584116E-02 -0.56331444E-03  0.22868099E-03
-0.82985829E+01  0.81099590E+00 -0.26647561E-02 -0.26860466E-02  0.90990017E-05
-0.82985829E+01  0.83406621E+00 -0.21247535E-02 -0.49406348E-02 -0.99447273E-04
-0.82985829E+01  0.85556060E+00 -0.11910920E-02 -0.69232563E-02 -0.10210519E-03
-0.82985829E+01  0.87555021E+00 -0.48578785E-04 -0.81967991E-02 -0.36531292E-04
-0.82985829E+01  0.89410886E+00  0.10518072E-02 -0.84706537E-02  0.48752550E-04
-0.82985829E+01  0.91131184E+00  0.18880768E-02 -0.77262095E-02  0.11533244E-03
-0.82985829E+01  0.92723491E+00  0.23386876E-02 -0.62192979E-02  0.14484947E-03
-0.82985829E+01  0.94195338E+00  0.23999170E-02 -0.43691853E-02  0.13823007E-03
-0.82985829E+01  0.95554139E+00  0.21536473E-02 -0.26039753E-02  0.10749457E-03
-0.82985829E+01  0.96807128E+00  0.17135833E-02 -0.12348997E-02  0.67994422E-04
-0.82985829E+01  0.97961317E+00  0.11777017E-02 -0.39587475E-03  0.32145439E-04
-0.82985829E+01  0.99023454E+00  0.60254018E-03 -0.44518411E-04  0.83292541E-05
-0.82985829E+01  0.10000000E+01  0.00000000E+00  0.00000000E+00  0.00000000E+00
 
-0.82508221E+01 -0.10000000E+01  0.00000000E+00  0.00000000E+00  0.00000000E+00
-0.82508221E+01 -0.99023454E+00  0.51704177E-03  0.58455526E-04 -0.16546519E-04
-0.82508221E+01 -0.97961317E+00  0.10215027E-02 -0.20688558E-03 -0.66397999E-04
-0.82508221E+01 -0.96807128E+00  0.15078926E-02 -0.98302817E-03 -0.14936969E-03
-0.82508221E+01 -0.95554139E+00  0.19281410E-02 -0.23230680E-02 -0.26009145E-03
-0.82508221E+01 -0.94195338E+00  0.21927031E-02 -0.41035765E-02 -0.38654660E-03
-0.82508221E+01 -0.92723491E+00  0.21923677E-02 -0.60162242E-02 -0.50778088E-03
-0.82508221E+01 -0.91131184E+00  0.18410250E-02 -0.76204088E-02 -0.59716791E-03
-0.82508221E+01 -0.89410886E+00  0.11267043E-02 -0.84667096E-02 -0.62952013E-03
-0.82508221E+01 -0.87555021E+00  0.14560208E-03 -0.82592390E-02 -0.59298572E-03
-0.82508221E+01 -0.85556060E+00 -0.90774689E-03 -0.69846236E-02 -0.49839164E-03
-0.82508221E+01 -0.83406621E+00 -0.18016387E-02 -0.49291120E-02 -0.38014762E-03
-0.82508221E+01 -0.81099590E+00 -0.23546902E-02 -0.25610929E-02 -0.28338982E-03
-0.82508221E+01 -0.78628257E+00 -0.25017406E-02 -0.33950724E-03 -0.24265315E-03
-0.82508221E+01 -0.75986470E+00 -0.23013965E-02  0.14420790E-02 -0.26305276E-03
-0.82508221E+01 -0.73168798E+00 -0.18870595E-02  0.27013494E-02 -0.31590228E-03
-0.82508221E+01 -0.70170710E+00 -0.13989125E-02  0.35093056E-02 -0.35003237E-03
-0.82508221E+01 -0.66988760E+00 -0.93645478E-03  0.39949425E-02 -0.31102529E-03
-0.82508221E+01 -0.63620781E+00 -0.54693967E-03  0.42721113E-02 -0.15709494E-03
-0.82508221E+01 -0.60066071E+00 -0.23865618E-03  0.44097597E-02  0.13328175E-03
-0.82508221E+01 -0.56325577E+00 -0.96083436E-06  0.44324389E-02  0.56091930E-03
-0.82508221E+01 -0.52402059E+00  0.18112070E-03  0.43335625E-02  0.11079666E-02
-0.82508221E+01 -0.48300241E+00  0.31974838E-03  0.40895341E-02  0.17397664E-02
-0.82508221E+01 -0.44026914E+00  0.42276556E-03  0.36727929E-02  0.24056741E-02
-0.82508221E+01 -0.39591017E+00  0.49455639E-03  0.30632511E-02  0.30404813E-02
-0.82508221E+01 -0.35003658E+00  0.53791983E-03  0.22590157E-02  0.35679639E-02
-0.82508221E+01 -0.30278088E+00  0.55564778E-03  0.12847515E-02  0.39081816E-02
-0.82508221E+01 -0.25429614E+00  0.55184680E-03  0.19631562E-03  0.39884643E-02
-0.82508221E+01 -0.20475452E+00  0.53238812E-03 -0.92073493E-03  0.37569491E-02
-0.82508221E+01 -0.15434522E+00  0.50479174E-03 -0.19595273E-02  0.31956790E-02
-0.82508221E+01 -0.10327182E+00  0.47721809E-03 -0.28068565E-02  0.23297313E-02
-0.82508221E+01 -0.51749200E-01  0.45715275E-03 -0.33620001E-02  0.12288698E-02
-0.82508221E+01  0.00000000E+00  0.44982672E-03 -0.35553426E-02 -0.18062536E-13
-0.82508221E+01  0.51749200E-01  0.45715275E-03 -0.33620001E-02 -0.12288698E-02
-0.82508221E+01  0.10327182E+00  0.47721809E-03 -0.28068565E-02 -0.23297313E-02
-0.82508221E+01  0.15434522E+00  0.50479174E-03 -0.19595273E-02 -0.31956790E-02
-0.82508221E+01  0.20475452E+00  0.53238812E-03 -0.92073493E-03 -0.37569491E-02
-0.82508221E+01  0.25429614E+00  0.55184680E-03  0.19631562E-03 -0.39884643E-02
-0.82508221E+01  0.30278088E+00  0.55564778E-03  0.12847515E-02 -0.39081816E-02
-0.82508221E+01  0.35003658E+00  0.53791983E-03  0.22590157E-02 -0.35679639E-02
-0.82508221E+01  0.39591017E+00  0.49455639E-03  0.30632511E-02 -0.30404813E-02
-0.82508221E+01  0.44026914E+00  0.42276556E-03  0.36727929E-02 -0.24056741E-02
-0.82508221E+01  0.48300241E+00  0.31974838E-03  0.40895341E-02 -0.17397664E-02
-0.82508221E+01  0.52402059E+00  0.18112070E-03  0.43335625E-02 -0.11079666E-02
-0.82508221E+01  0.56325577E+00 -0.96083437E-06  0.44324389E-02 -0.56091930E-03
-0.82508221E+01  0.60066071E+00 -0.23865618E-03  0.44097597E-02 -0.13328175E-03
-0.82508221E+01  0.63620781E+00 -0.54693967E-03  0.42721113E-02  0.15709494E-03
-0.82508221E+01  0.66988760E+00 -0.93645478E-03  0.39949425E-02  0.31102529E-03
-0.82508221E+01  0.70170710E+00 -0.13989125E-02  0.35093056E-02  0.35003237E-03
-0.82508221E+01  0.73168798E+00 -0.18870595E-02  0.27013494E-02  0.31590228E-03
-0.82508221E+01  0.75986470E+00 -0.23013965E-02  0.14420790E-02  0.26305276E-03
-0.82508221E+01  0.78628257E+00 -0.25017406E-02 -0.33950724E-03  0.24265315E-03
-0.82508221E+01  0.81099590E+00 -0.23546902E-02 -0.25610929E-02  0.28338982E-03
-0.82508221E+01  0.83406621E+00 -0.18016387E-02 -0.49291120E-02  0.38014762E-03
-0.82508221E+01  0.85556060E+00 -0.90774689E-03 -0.69846236E-02  0.49839164E-03
-0.82508221E+01  0.87555021E+00  0.14560208E-03 -0.82592390E-02  0.59298572E-03
-0.82508221E+01  0.89410886E+00  0.11267043E-02 -0.84667096E-02  0.62952013E-03
-0.82508221E+01  0.91131184E+00  0.18410250E-02 -0.76204088E-02  0.59716791E-03
-0.82508221E+01  0.92723491E+00  0.21923677E-02 -0.60162242E-02  0.50778088E-03
-0.82508221E+01  0.94195338E+00  0.21927031E-02 -0.41035765E-02  0.38654660E-03
-0.82508221E+01  0.95554139E+00  0.19281410E-02 -0.23230680E-02  0.26009145E-03
-0.82508221E+01  0.96807128E+00  0.15078926E-02 -0.98302817E-03  0.14936969E-03
-0.82508221E+01  0.97961317E+00  0.10215027E-02 -0.20688558E-03  0.66397999E-04
-0.82508221E+01  0.99023454E+00  0.51704177E-03  0.58455526E-04  0.16546519E-04
-0.82508221E+01  0.10000000E+01  0.00000000E+00  0.00000000E+00  0.00000000E+00
 
-0.82018066E+01 -0.10000000E+01  0.00000000E+00  0.00000000E+00  0.00000000E+00
-0.82018066E+01 -0.99023454E+00  0.43087803E-03  0.22226342E-03 -0.19690889E-04
-0.82018066E+01 -0.97961317E+00  0.86254339E-03  0.10517061E-03 -0.80820054E-04
-0.82018066E+01 -0.96807128E+00  0.12955129E-02 -0.54277740E-03 -0.18647570E-03
-0.82018066E+01 -0.95554139E+00  0.16904429E-02 -0.17897422E-02 -0.33583432E-03
-0.82018066E+01 -0.94195338E+00  0.19673279E-02 -0.35343685E-02 -0.52063282E-03
-0.82018066E+01 -0.92723491E+00  0.20232934E-02 -0.54884842E-02 -0.72062240E-03
-0.82018066E+01 -0.91131184E+00  0.17701340E-02 -0.72167280E-02 -0.90349799E-03
-0.82018066E+01 -0.89410886E+00  0.11817099E-02 -0.82497033E-02 -0.10301524E-02
-0.82018066E+01 -0.87555021E+00  0.32882558E-03 -0.82461731E-02 -0.10671124E-02
-0.82018066E+01 -0.85556060E+00 -0.62359564E-03 -0.71370136E-02 -0.10008682E-02
-0.82018066E+01 -0.83406621E+00 -0.14668936E-02 -0.51672118E-02 -0.84687930E-03
-0.82018066E+01 -0.81099590E+00 -0.20269951E-02 -0.27992768E-02 -0.64520328E-03
-0.82018066E+01 -0.78628257E+00 -0.22284619E-02 -0.52393841E-03 -0.44312186E-03
-0.82018066E+01 -0.75986470E+00 -0.21084242E-02  0.13143606E-02 -0.27343279E-03
-0.82018066E+01 -0.73168798E+00 -0.17779986E-02  0.25900859E-02 -0.14130295E-03
-0.82018066E+01 -0.70170710E+00 -0.13621943E-02  0.33562464E-02 -0.25850348E-04
-0.82018066E+01 -0.66988760E+00 -0.95468123E-03  0.37496385E-02  0.10705958E-03
-0.82018066E+01 -0.63620781E+00 -0.60371748E-03  0.39067237E-02  0.29017865E-03
-0.82018066E+01 -0.60066071E+00 -0.32155843E-03  0.39217867E-02  0.54503945E-03
-0.82018066E+01 -0.56325577E+00 -0.10155436E-03  0.38407685E-02  0.87825269E-03
-0.82018066E+01 -0.52402059E+00  0.68505955E-04  0.36732684E-02  0.12813637E-02
-0.82018066E+01 -0.48300241E+00  0.19942388E-03  0.34078539E-02  0.17319107E-02
-0.82018066E+01 -0.44026914E+00  0.29871261E-03  0.30260048E-02  0.21945664E-02
-0.82018066E+01 -0.39591017E+00  0.37098882E-03  0.25131238E-02  0.26229764E-02
-0.82018066E+01 -0.35003658E+00  0.41935857E-03  0.18676704E-02  0.29631229E-02
-0.82018066E+01 -0.30278088E+00  0.44660004E-03  0.11075842E-02  0.31590980E-02
-0.82018066E+01 -0.25429614E+00  0.45617092E-03  0.27359265E-03  0.31611354E-02
-0.82018066E+01 -0.20475452E+00  0.45253073E-03 -0.57214098E-03  0.29350107E-02
-0.82018066E+01 -0.15434522E+00  0.44109826E-03 -0.13522707E-02  0.24707998E-02
-0.82018066E+01 -0.10327182E+00  0.42756449E-03 -0.19851790E-02  0.17886895E-02
-0.82018066E+01 -0.51749200E-01  0.41706231E-03 -0.23984563E-02  0.93965395E-03
-0.82018066E+01  0.00000000E+00  0.41313013E-03 -0.25421609E-02 -0.14105530E-13
-0.82018066E+01  0.51749200E-01  0.41706231E-03 -0.23984563E-02 -0.93965395E-03
-0.82018066E+01  0.10327182E+00  0.42756449E-03 -0.19851790E-02 -0.17886895E-02
-0.82018066E+01  0.15434522E+00  0.44109826E-03 -0.13522707E-02 -0.24707998E-02
-0.82018066E+01  0.20475452E+00  0.45253073E-03 -0.57214098E-03 -0.29350107E-02
-0.82018066E+01  0.25429614E+00  0.45617092E-03  0.27359265E-03 -0.31611354E-02
-0.82018066E+01  0.30278088E+00  0.44660004E-03  0.11075842E-02 -0.31590980E-02
-0.82018066E+01  0.35003658E+00  0.41935857E-03  0.18676704E-02 -0.29631229E-02
-0.82018066E+01  0.39591017E+00  0.37098882E-03  0.25131238E-02 -0.26229764E-02
-0.82018066E+01  0.44026914E+00  0.29871261E-03  0.30260048E-02 -0.21945664E-02
-0.82018066E+01  0.48300241E+00  0.19942388E-03  0.34078539E-02 -0.17319107E-02
-0.82018066E+01  0.52402059E+00  0.68505955E-04  0.36732684E-02 -0.12813637E-02
-0.82018066E+01  0.56325577E+00 -0.10155436E-03  0.38407685E-02 -0.87825269E-03
-0.82018066E+01  0.60066071E+00 -0.32155843E-03  0.39217867E-02 -0.54503945E-03
-0.82018066E+01  0.63620781E+00 -0.60371748E-03  0.39067237E-02 -0.29017865E-03
-0.82018066E+01  0.66988760E+00 -0.95468123E-03  0.37496385E-02 -0.10705958E-03
-0.82018066E+01  0.70170710E+00 -0.13621943E-02  0.33562464E-02  0.25850348E-04
-0.82018066E+01  0.73168798E+00 -0.17779986E-02  0.25900859E-02  0.14130295E-03
-0.82018066E+01  0.75986470E+00 -0.21084242E-02  0.13143606E-02  0.27343279E-03
-0.82018066E+01  0.78628257E+00 -0.22284619E-02 -0.52393841E-03  0.44312186E-03
-0.82018066E+01  0.81099590E+00 -0.20269951E-02 -0.27992768E-02  0.64520328E-03
-0.82018066E+01  0.83406621E+00 -0.14668936E-02 -0.51672118E-02  0.84687930E-03
-0.82018066E+01  0.85556060E+00 -0.62359564E-03 -0.71370136E-02  0.10008682E-02
-0.82018066E+01  0.87555021E+00  0.32882558E-03 -0.82461731E-02  0.10671124E-02
-0.82018066E+01  0.89410886E+00  0.11817099E-02 -0.82497033E-02  0.10301524E-02
-0.82018066E+01  0.91131184E+00  0.17701340E-02 -0.72167280E-02  0.90349799E-03
-0.82018066E+01  0.92723491E+00  0.20232934E-02 -0.54884842E-02  0.72062240E-03
-0.82018066E+01  0.94195338E+00  0.19673279E-02 -0.35343685E-02  0.52063282E-03
-0.82018066E+01  0.95554139E+00  0.16904429E-02 -0.17897422E-02  0.33583432E-03
-0.82018066E+01  0.96807128E+00  0.12955129E-02 -0.54277740E-03  0.18647570E-03
-0.82018066E+01  0.97961317E+00  0.86254339E-03  0.10517061E-03  0.80820054E-04
-0.82018066E+01  0.99023454E+00  0.43087803E-03  0.22226342E-03  0.19690889E-04
-0.82018066E+01  0.10000000E+01  0.00000000E+00  0.00000000E+00  0.00000000E+00
 
-0.81515112E+01 -0.10000000E+01  0.00000000E+00  0.00000000E+00  0.00000000E+00
-0.81515112E+01 -0.99023454E+00  0.34676259E-03  0.40321379E-03 -0.18909704E-04
-0.81515112E+01 -0.97961317E+00  0.70552574E-03  0.45948922E-03 -0.79230203E-04
-0.81515112E+01 -0.96807128E+00  0.10820490E-02 -0.23398350E-04 -0.18687575E-03
-0.81515112E+01 -0.95554139E+00  0.14455712E-02 -0.11291765E-02 -0.34621293E-03
-0.81515112E+01 -0.94195338E+00  0.17264545E-02 -0.27851600E-02 -0.55488017E-03
-0.81515112E+01 -0.92723491E+00  0.18300909E-02 -0.47362262E-02 -0.79814158E-03
-0.81515112E+01 -0.91131184E+00  0.16689807E-02 -0.65691547E-02 -0.10455441E-02
-0.81515112E+01 -0.89410886E+00  0.12056571E-02 -0.78099540E-02 -0.12535977E-02
-0.81515112E+01 -0.87555021E+00  0.48721515E-03 -0.80786465E-02 -0.13762007E-02
-0.81515112E+01 -0.85556060E+00 -0.35160615E-03 -0.72424148E-02 -0.13806397E-02
-0.81515112E+01 -0.83406621E+00 -0.11282077E-02 -0.54823113E-02 -0.12616325E-02
-0.81515112E+01 -0.81099590E+00 -0.16802492E-02 -0.32246221E-02 -0.10448004E-02
-0.81515112E+01 -0.78628257E+00 -0.19259394E-02 -0.96541588E-03 -0.77562750E-03
-0.81515112E+01 -0.75986470E+00 -0.18827280E-02  0.91272607E-03 -0.49953952E-03
-0.81515112E+01 -0.73168798E+00 -0.16386783E-02  0.22373317E-02 -0.24441529E-03
-0.81515112E+01 -0.70170710E+00 -0.13011760E-02  0.30280707E-02 -0.14606793E-04
-0.81515112E+01 -0.66988760E+00 -0.95532735E-03  0.34108205E-02  0.20335975E-03
-0.81515112E+01 -0.63620781E+00 -0.64842659E-03  0.35291669E-02  0.42966459E-03
-0.81515112E+01 -0.60066071E+00 -0.39580763E-03  0.34930353E-02  0.68148251E-03
-0.81515112E+01 -0.56325577E+00 -0.19480097E-03  0.33650501E-02  0.96739178E-03
-0.81515112E+01 -0.52402059E+00 -0.36448820E-04  0.31691501E-02  0.12853123E-02
-0.81515112E+01 -0.48300241E+00  0.87986594E-04  0.29052498E-02  0.16222667E-02
-0.81515112E+01 -0.44026914E+00  0.18493888E-03  0.25631826E-02  0.19550317E-02
-0.81515112E+01 -0.39591017E+00  0.25856050E-03  0.21332982E-02  0.22516579E-02
-0.81515112E+01 -0.35003658E+00  0.31170295E-03  0.16145881E-02  0.24742949E-02
-0.81515112E+01 -0.30278088E+00  0.34679405E-03  0.10199668E-02  0.25836956E-02
-0.81515112E+01 -0.25429614E+00  0.36661645E-03  0.37889125E-03  0.25452475E-02
-0.81515112E+01 -0.20475452E+00  0.37455037E-03 -0.26365123E-03  0.23357877E-02
-0.81515112E+01 -0.15434522E+00  0.37457606E-03 -0.85171585E-03  0.19498113E-02
-0.81515112E+01 -0.10327182E+00  0.37078515E-03 -0.13263467E-02  0.14034573E-02
-0.81515112E+01 -0.51749200E-01  0.36683157E-03 -0.16352962E-02  0.73482820E-03
-0.81515112E+01  0.00000000E+00  0.36520875E-03 -0.17425639E-02 -0.11275869E-13
-0.81515112E+01  0.51749200E-01  0.36683157E-03 -0.16352962E-02 -0.73482820E-03
-0.81515112E+01  0.10327182E+00  0.37078515E-03 -0.13263467E-02 -0.14034573E-02
-0.81515112E+01  0.15434522E+00  0.37457606E-03 -0.85171585E-03 -0.19498113E-02
-0.81515112E+01  0.20475452E+00  0.37455037E-03 -0.26365123E-03 -0.23357877E-02
-0.81515112E+01  0.25429614E+00  0.36661645E-03  0.37889125E-03 -0.25452475E-02
-0.81515112E+01  0.30278088E+00  0.34679405E-03  0.10199668E-02 -0.25836956E-02
-0.81515112E+01  0.35003658E+00  0.31170295E-03  0.16145881E-02 -0.24742949E-02
-0.81515112E+01  0.39591017E+00  0.25856050E-03  0.21332982E-02 -0.22516579E-02
-0.81515112E+01  0.44026914E+00  0.18493888E-03  0.25631826E-02 -0.19550317E-02
-0.81515112E+01  0.48300241E+00  0.87986594E-04  0.29052498E-02 -0.16222667E-02
-0.81515112E+01  0.52402059E+00 -0.36448820E-04  0.31691501E-02 -0.12853123E-02
-0.81515112E+01  0.56325577E+00 -0.19480097E-03  0.33650501E-02 -0.96739178E-03
-0.81515112E+01  0.60066071E+00 -0.39580763E-03  0.34930353E-02 -0.68148251E-03
-0.81515112E+01  0.63620781E+00 -0.64842659E-03  0.35291669E-02 -0.42966459E-03
-0.81515112E+01  0.66988760E+00 -0.95532735E-03  0.34108205E-02 -0.20335975E-03
-0.81515112E+01  0.70170710E+00 -0.13011760E-02  0.30280707E-02  0.14606793E-04
-0.81515112E+01  0.73168798E+00 -0.16386783E-02  0.22373317E-02  0.24441529E-03
-0.81515112E+01  0.75986470E+00 -0.18827280E-02  0.91272607E-03  0.49953952E-03
-0.81515112E+01  0.78628257E+00 -0.19259394E-02 -0.96541588E-03  0.77562750E-03
-0.81515112E+01  0.81099590E+00 -0.16802492E-02 -0.32246221E-02  0.10448004E-02
-0.81515112E+01  0.83406621E+00 -0.11282077E-02 -0.54823113E-02  0.12616325E-02
-0.81515112E+01  0.85556060E+00 -0.35160615E-03 -0.72424148E-02  0.13806397E-02
-0.81515112E+01  0.87555021E+00  0.48721515E-03 -0.80786465E-02  0.13762007E-02
-0.81515112E+01  0.89410886E+00  0.12056571E-02 -0.78099540E-02  0.12535977E-02
-0.81515112E+01  0.91131184E+00  0.16689807E-02 -0.65691547E-02  0.10455441E-02
-0.81515112E+01  0.92723491E+00  0.18300909E-02 -0.47362262E-02  0.79814158E-03
-0.81515112E+01  0.94195338E+00  0.17264545E-02 -0.27851600E-02  0.55488017E-03
-0.81515112E+01  0.95554139E+00  0.14455712E-02 -0.11291765E-02  0.34621293E-03
-0.81515112E+01  0.96807128E+00  0.10820490E-02 -0.23398350E-04  0.18687575E-03
-0.81515112E+01  0.97961317E+00  0.70552574E-03  0.45948922E-03  0.79230203E-04
-0.81515112E+01  0.99023454E+00  0.34676259E-03  0.40321379E-03  0.18909704E-04
-0.81515112E+01  0.10000000E+01  0.00000000E+00  0.00000000E+00  0.00000000E+00
 
-0.80999107E+01 -0.10000000E+01  0.00000000E+00  0.00000000E+00  0.00000000E+00
-0.80999107E+01 -0.99023454E+00  0.26658378E-03  0.57115302E-03 -0.15126209E-04
-0.80999107E+01 -0.97961317E+00  0.55390788E-03  0.79821093E-03 -0.65514611E-04
-0.80999107E+01 -0.96807128E+00  0.87176268E-03  0.49391659E-03 -0.15920348E-03
-0.80999107E+01 -0.95554139E+00  0.11973785E-02 -0.43797208E-03 -0.30554391E-03
-0.80999107E+01 -0.94195338E+00  0.14719112E-02 -0.19551402E-02 -0.50888024E-03
-0.80999107E+01 -0.92723491E+00  0.16107405E-02 -0.38435125E-02 -0.76279668E-03
-0.80999107E+01 -0.91131184E+00  0.15300656E-02 -0.57264319E-02 -0.10439747E-02
-0.80999107E+01 -0.89410886E+00  0.11847077E-02 -0.71431685E-02 -0.13121322E-02
-0.80999107E+01 -0.87555021E+00  0.60107447E-03 -0.76903061E-02 -0.15168519E-02
-0.80999107E+01 -0.85556060E+00 -0.11525803E-03 -0.71768003E-02 -0.16126375E-02
-0.80999107E+01 -0.83406621E+00 -0.80949066E-03 -0.57109316E-02 -0.15750793E-02
-0.80999107E+01 -0.81099590E+00 -0.13350488E-02 -0.36613179E-02 -0.14106353E-02
-0.80999107E+01 -0.78628257E+00 -0.16084465E-02 -0.15034931E-02 -0.11527496E-02
-0.80999107E+01 -0.75986470E+00 -0.16308310E-02  0.36177774E-03 -0.84685976E-03
-0.80999107E+01 -0.73168798E+00 -0.14682201E-02  0.17223898E-02 -0.53237810E-03
-0.80999107E+01 -0.70170710E+00 -0.12092575E-02  0.25594327E-02 -0.23184398E-03
-0.80999107E+01 -0.66988760E+00 -0.92832458E-03  0.29753989E-02  0.49898494E-04
-0.80999107E+01 -0.63620781E+00 -0.66967340E-03  0.31076253E-02  0.31919414E-03
-0.80999107E+01 -0.60066071E+00 -0.45031311E-03  0.30713634E-02  0.58569452E-03
-0.80999107E+01 -0.56325577E+00 -0.27089753E-03  0.29395964E-02  0.85623587E-03
-0.80999107E+01 -0.52402059E+00 -0.12560331E-03  0.27473393E-02  0.11315280E-02
-0.80999107E+01 -0.48300241E+00 -0.79447503E-05  0.25043094E-02  0.14046817E-02
-0.80999107E+01 -0.44026914E+00  0.87102576E-04  0.22079519E-02  0.16611136E-02
-0.80999107E+01 -0.39591017E+00  0.16285210E-03  0.18533266E-02  0.18794440E-02
-0.80999107E+01 -0.35003658E+00  0.22154489E-03  0.14403984E-02  0.20336536E-02
-0.80999107E+01 -0.30278088E+00  0.26497412E-03  0.97856283E-03  0.20964938E-02
-0.80999107E+01 -0.25429614E+00  0.29508180E-03  0.48891397E-03  0.20440433E-02
-0.80999107E+01 -0.20475452E+00  0.31415396E-03  0.36531712E-05  0.18607381E-02
-0.80999107E+01 -0.15434522E+00  0.32486842E-03 -0.43712396E-03  0.15439142E-02
-0.80999107E+01 -0.10327182E+00  0.32996472E-03 -0.79113667E-03  0.11066610E-02
-0.80999107E+01 -0.51749200E-01  0.33189780E-03 -0.10208922E-02  0.57800952E-03
-0.80999107E+01  0.00000000E+00  0.33233606E-03 -0.11005535E-02 -0.93118348E-14
-0.80999107E+01  0.51749200E-01  0.33189780E-03 -0.10208922E-02 -0.57800952E-03
-0.80999107E+01  0.10327182E+00  0.32996472E-03 -0.79113667E-03 -0.11066610E-02
-0.80999107E+01  0.15434522E+00  0.32486842E-03 -0.43712396E-03 -0.15439142E-02
-0.80999107E+01  0.20475452E+00  0.31415396E-03  0.36531712E-05 -0.18607381E-02
-0.80999107E+01  0.25429614E+00  0.29508180E-03  0.48891397E-03 -0.20440433E-02
-0.80999107E+01  0.30278088E+00  0.26497412E-03  0.97856283E-03 -0.20964938E-02
-0.80999107E+01  0.35003658E+00  0.22154489E-03  0.14403984E-02 -0.20336536E-02
-0.80999107E+01  0.39591017E+00  0.16285210E-03  0.18533266E-02 -0.18794440E-02
-0.80999107E+01  0.44026914E+00  0.87102576E-04  0.22079519E-02 -0.16611136E-02
-0.80999107E+01  0.48300241E+00 -0.79447503E-05  0.25043094E-02 -0.14046817E-02
-0.80999107E+01  0.52402059E+00 -0.12560331E-03  0.27473393E-02 -0.11315280E-02
-0.80999107E+01  0.56325577E+00 -0.27089753E-03  0.29395964E-02 -0.85623587E-03
-0.80999107E+01  0.60066071E+00 -0.45031311E-03  0.30713634E-02 -0.58569452E-03
-0.80999107E+01  0.63620781E+00 -0.66967340E-03  0.31076253E-02 -0.31919414E-03
-0.80999107E+01  0.66988760E+00 -0.92832458E-03  0.29753989E-02 -0.49898494E-04
-0.80999107E+01  0.70170710E+00 -0.12092575E-02  0.25594327E-02  0.23184398E-03
-0.80999107E+01  0.73168798E+00 -0.14682201E-02  0.17223898E-02  0.53237810E-03
-0.80999107E+01  0.75986470E+00 -0.16308310E-02  0.36177774E-03  0.84685976E-03
-0.80999107E+01  0.78628257E+00 -0.16084465E-02 -0.15034931E-02  0.11527496E-02
-0.80999107E+01  0.81099590E+00 -0.13350488E-02 -0.36613179E-02  0.14106353E-02
-0.80999107E+01  0.83406621E+00 -0.80949066E-03 -0.57109316E-02  0.15750793E-02
-0.80999107E+01  0.85556060E+00 -0.11525803E-03 -0.71768003E-02  0.16126375E-02
-0.80999107E+01  0.87555021E+00  0.60107447E-03 -0.76903061E-02  0.15168519E-02
-0.80999107E+01  0.89410886E+00  0.11847077E-02 -0.71431685E-02  0.13121322E-02
-0.80999107E+01  0.91131184E+00  0.15300656E-02 -0.57264319E-02  0.10439747E-02
-0.80999107E+01  0.92723491E+00  0.16107405E-02 -0.38435125E-02  0.76279668E-03
-0.80999107E+01  0.94195338E+00  0.14719112E-02 -0.19551402E-02  0.50888024E-03
-0.80999107E+01  0.95554139E+00  0.11973785E-02 -0.43797208E-03  0.30554391E-03
-0.80999107E+01  0.96807128E+00  0.87176268E-03  0.49391659E-03  0.15920348E-03
-0.80999107E+01  0.97961317E+00  0.55390788E-03  0.79821093E-03  0.65514611E-04
-0.80999107E+01  0.99023454E+00  0.26658378E-03  0.57115302E-03  0.15126209E-04
-0.80999107E+01  0.10000000E+01  0.00000000E+00  0.00000000E+00  0.00000000E+00
 
-0.80469797E+01 -0.10000000E+01  0.00000000E+00  0.00000000E+00  0.00000000E+00
-0.80469797E+01 -0.99023454E+00  0.19322990E-03  0.69814298E-03 -0.99402858E-05
-0.80469797E+01 -0.97961317E+00  0.41328990E-03  0.10675769E-02 -0.45522129E-04
-0.80469797E+01 -0.96807128E+00  0.67277612E-03  0.93176159E-03 -0.11599842E-03
-0.80469797E+01 -0.95554139E+00  0.95604091E-03  0.18687159E-03 -0.23465731E-03
-0.80469797E+01 -0.94195338E+00  0.12149541E-02 -0.11530242E-02 -0.41196561E-03
-0.80469797E+01 -0.92723491E+00  0.13760248E-02 -0.29179926E-02 -0.65043203E-03
-0.80469797E+01 -0.91131184E+00  0.13617458E-02 -0.47782569E-02 -0.93647707E-03
-0.80469797E+01 -0.89410886E+00  0.11229216E-02 -0.63033398E-02 -0.12379425E-02
-0.80469797E+01 -0.87555021E+00  0.66904425E-03 -0.70859318E-02 -0.15067804E-02
-0.80469797E+01 -0.85556060E+00  0.78895931E-04 -0.68915432E-02 -0.16914581E-02
-0.80469797E+01 -0.83406621E+00 -0.52072901E-03 -0.57586471E-02 -0.17528579E-02
-0.80469797E+01 -0.81099590E+00 -0.10019340E-02 -0.39867545E-02 -0.16782832E-02
-0.80469797E+01 -0.78628257E+00 -0.12839785E-02 -0.20094391E-02 -0.14841649E-02
-0.80469797E+01 -0.75986470E+00 -0.13558352E-02 -0.22343258E-03 -0.12073969E-02
-0.80469797E+01 -0.73168798E+00 -0.12638305E-02  0.11338516E-02 -0.88950779E-03
-0.80469797E+01 -0.70170710E+00 -0.10781090E-02  0.20079250E-02 -0.56359493E-03
-0.80469797E+01 -0.66988760E+00 -0.86110788E-03  0.24718890E-02 -0.24842039E-03
-0.80469797E+01 -0.63620781E+00 -0.65235306E-03  0.26469229E-02  0.49701789E-04
-0.80469797E+01 -0.60066071E+00 -0.46910152E-03  0.26441356E-02  0.33176093E-03
-0.80469797E+01 -0.56325577E+00 -0.31443887E-03  0.25398884E-02  0.60047437E-03
-0.80469797E+01 -0.52402059E+00 -0.18527197E-03  0.23758815E-02  0.85650246E-03
-0.80469797E+01 -0.48300241E+00 -0.77294028E-04  0.21691399E-02  0.10961117E-02
-0.80469797E+01 -0.44026914E+00  0.13010956E-04  0.19234374E-02  0.13103963E-02
-0.80469797E+01 -0.39591017E+00  0.87959040E-04  0.16381456E-02  0.14854961E-02
-0.80469797E+01 -0.35003658E+00  0.14904691E-03  0.13146599E-02  0.16040535E-02
-0.80469797E+01 -0.30278088E+00  0.19737945E-03  0.96029666E-03  0.16476430E-02
-0.80469797E+01 -0.25429614E+00  0.23412107E-03  0.59029771E-03  0.16001469E-02
-0.80469797E+01 -0.20475452E+00  0.26065276E-03  0.22758844E-03  0.14514454E-02
-0.80469797E+01 -0.15434522E+00  0.27864550E-03 -0.99389014E-04  0.12007826E-02
-0.80469797E+01 -0.10327182E+00  0.28983815E-03 -0.36068365E-03  0.85886020E-03
-0.80469797E+01 -0.51749200E-01  0.29582136E-03 -0.52974305E-03  0.44799891E-03
-0.80469797E+01  0.00000000E+00  0.29767932E-03 -0.58827467E-03 -0.77344026E-14
-0.80469797E+01  0.51749200E-01  0.29582136E-03 -0.52974305E-03 -0.44799891E-03
-0.80469797E+01  0.10327182E+00  0.28983815E-03 -0.36068365E-03 -0.85886020E-03
-0.80469797E+01  0.15434522E+00  0.27864550E-03 -0.99389014E-04 -0.12007826E-02
-0.80469797E+01  0.20475452E+00  0.26065276E-03  0.22758844E-03 -0.14514454E-02
-0.80469797E+01  0.25429614E+00  0.23412107E-03  0.59029771E-03 -0.16001469E-02
-0.80469797E+01  0.30278088E+00  0.19737945E-03  0.96029666E-03 -0.16476430E-02
-0.80469797E+01  0.35003658E+00  0.14904691E-03  0.13146599E-02 -0.16040535E-02
-0.80469797E+01  0.39591017E+00  0.87959040E-04  0.16381456E-02 -0.14854961E-02
-0.80469797E+01  0.44026914E+00  0.13010956E-04  0.19234374E-02 -0.13103963E-02
-0.80469797E+01  0.48300241E+00 -0.77294028E-04  0.21691399E-02 -0.10961117E-02
-0.80469797E+01  0.52402059E+00 -0.18527197E-03  0.23758815E-02 -0.85650246E-03
-0.80469797E+01  0.56325577E+00 -0.31443887E-03  0.25398884E-02 -0.60047437E-03
-0.80469797E+01  0.60066071E+00 -0.46910152E-03  0.26441356E-02 -0.33176093E-03
-0.80469797E+01  0.63620781E+00 -0.65235306E-03  0.26469229E-02 -0.49701789E-04
-0.80469797E+01  0.66988760E+00 -0.86110788E-03  0.24718890E-02  0.24842039E-03
-0.80469797E+01  0.70170710E+00 -0.10781090E-02  0.20079250E-02  0.56359493E-03
-0.80469797E+01  0.73168798E+00 -0.12638305E-02  0.11338516E-02  0.88950779E-03
-0.80469797E+01  0.75986470E+00 -0.13558352E-02 -0.22343258E-03  0.12073969E-02
-0.80469797E+01  0.78628257E+00 -0.12839785E-02 -0.20094391E-02  0.14841649E-02
-0.80469797E+01  0.81099590E+00 -0.10019340E-02 -0.39867545E-02  0.16782832E-02
-0.80469797E+01  0.83406621E+00 -0.52072901E-03 -0.57586471E-02  0.17528579E-02
-0.80469797E+01  0.85556060E+00  0.78895931E-04 -0.68915432E-02  0.16914581E-02
-0.80469797E+01  0.87555021E+00  0.66904425E-03 -0.70859318E-02  0.15067804E-02
-0.80469797E+01  0.89410886E+00  0.11229216E-02 -0.63033398E-02  0.12379425E-02
-0.80469797E+01  0.91131184E+00  0.13617458E-02 -0.47782569E-02  0.93647707E-03
-0.80469797E+01  0.92723491E+00  0.13760248E-02 -0.29179926E-02  0.65043203E-03
-0.80469797E+01  0.94195338E+00  0.12149541E-02 -0.11530242E-02  0.41196561E-03
-0.80469797E+01  0.95554139E+00  0.95604091E-03  0.18687159E-03  0.23465731E-03
-0.80469797E+01  0.96807128E+00  0.67277612E-03  0.93176159E-03  0.11599842E-03
-0.80469797E+01  0.97961317E+00  0.41328990E-03  0.10675769E-02  0.45522129E-04
-0.80469797E+01  0.99023454E+00  0.19322990E-03  0.69814298E-03  0.99402858E-05
-0.80469797E+01  0.10000000E+01  0.00000000E+00  0.00000000E+00  0.00000000E+00
 
-0.79926931E+01 -0.10000000E+01  0.00000000E+00  0.00000000E+00  0.00000000E+00
-0.79926931E+01 -0.99023454E+00  0.12805483E-03  0.77620950E-03 -0.43598392E-05
-0.79926931E+01 -0.97961317E+00  0.28656990E-03  0.12490968E-02 -0.23576341E-04
-0.79926931E+01 -0.96807128E+00  0.48963866E-03  0.12581658E-02 -0.67233977E-04
-0.79926931E+01 -0.95554139E+00  0.72763355E-03  0.69796030E-03 -0.15110178E-03
-0.79926931E+01 -0.94195338E+00  0.96261055E-03 -0.44074637E-03 -0.29030080E-03
-0.79926931E+01 -0.92723491E+00  0.11327355E-02 -0.20309049E-02 -0.49520362E-03
-0.79926931E+01 -0.91131184E+00  0.11687793E-02 -0.37950911E-02 -0.76225538E-03
-0.79926931E+01 -0.89410886E+00  0.10209170E-02 -0.53465965E-02 -0.10696761E-02
-0.79926931E+01 -0.87555021E+00  0.68577792E-03 -0.62936456E-02 -0.13763124E-02
-0.79926931E+01 -0.85556060E+00  0.21870257E-03 -0.63774502E-02 -0.16306064E-02
-0.79926931E+01 -0.83406621E+00 -0.28026255E-03 -0.55777136E-02 -0.17845739E-02
-0.79926931E+01 -0.81099590E+00 -0.70338593E-03 -0.41224946E-02 -0.18098515E-02
-0.79926931E+01 -0.78628257E+00 -0.97629399E-03 -0.23886605E-02 -0.17054824E-02
-0.79926931E+01 -0.75986470E+00 -0.10799948E-02 -0.74866082E-03 -0.14954798E-02
-0.79926931E+01 -0.73168798E+00 -0.10443152E-02  0.55185365E-03 -0.12166914E-02
-0.79926931E+01 -0.70170710E+00 -0.92228294E-03  0.14313093E-02 -0.90570967E-03
-0.79926931E+01 -0.66988760E+00 -0.76414622E-03  0.19331394E-02 -0.58974032E-03
-0.79926931E+01 -0.63620781E+00 -0.60358298E-03  0.21567168E-02 -0.28467458E-03
-0.79926931E+01 -0.60066071E+00 -0.45681877E-03  0.22018676E-02  0.26403731E-05
-0.79926931E+01 -0.56325577E+00 -0.32835066E-03  0.21421464E-02  0.27001018E-03
-0.79926931E+01 -0.52402059E+00 -0.21715499E-03  0.20214806E-02  0.51628526E-03
-0.79926931E+01 -0.48300241E+00 -0.12074872E-03  0.18613078E-02  0.73862339E-03
-0.79926931E+01 -0.44026914E+00 -0.36970345E-04  0.16699947E-02  0.93127482E-03
-0.79926931E+01 -0.39591017E+00  0.35537685E-04  0.14503859E-02  0.10852532E-02
-0.79926931E+01 -0.35003658E+00  0.97516966E-04  0.12052872E-02  0.11892024E-02
-0.79926931E+01 -0.30278088E+00  0.14936349E-03  0.94077146E-03  0.12310060E-02
-0.79926931E+01 -0.25429614E+00  0.19145813E-03  0.66794371E-03  0.12002142E-02
-0.79926931E+01 -0.20475452E+00  0.22429493E-03  0.40296798E-03  0.10906743E-02
-0.79926931E+01 -0.15434522E+00  0.24857924E-03  0.16569781E-03  0.90298500E-03
-0.79926931E+01 -0.10327182E+00  0.26510450E-03 -0.23041382E-04  0.64600291E-03
-0.79926931E+01 -0.51749200E-01  0.27465216E-03 -0.14480942E-03  0.33697670E-03
-0.79926931E+01  0.00000000E+00  0.27776299E-03 -0.18691099E-03 -0.65833427E-14
-0.79926931E+01  0.51749200E-01  0.27465216E-03 -0.14480942E-03 -0.33697670E-03
-0.79926931E+01  0.10327182E+00  0.26510450E-03 -0.23041382E-04 -0.64600291E-03
-0.79926931E+01  0.15434522E+00  0.24857924E-03  0.16569781E-03 -0.90298500E-03
-0.79926931E+01  0.20475452E+00  0.22429493E-03  0.40296798E-03 -0.10906743E-02
-0.79926931E+01  0.25429614E+00  0.19145813E-03  0.66794371E-03 -0.12002142E-02
-0.79926931E+01  0.30278088E+00  0.14936349E-03  0.94077146E-03 -0.12310060E-02
-0.79926931E+01  0.35003658E+00  0.97516966E-04  0.12052872E-02 -0.11892024E-02
-0.79926931E+01  0.39591017E+00  0.35537685E-04  0.14503859E-02 -0.10852532E-02
-0.79926931E+01  0.44026914E+00 -0.36970345E-04  0.16699947E-02 -0.93127482E-03
-0.79926931E+01  0.48300241E+00 -0.12074872E-03  0.18613078E-02 -0.73862339E-03
-0.79926931E+01  0.52402059E+00 -0.21715499E-03  0.20214806E-02 -0.51628526E-03
-0.79926931E+01  0.56325577E+00 -0.32835066E-03  0.21421464E-02 -0.27001018E-03
-0.79926931E+01  0.60066071E+00 -0.45681877E-03  0.22018676E-02 -0.26403731E-05
-0.79926931E+01  0.63620781E+00 -0.60358298E-03  0.21567168E-02  0.28467458E-03
-0.79926931E+01  0.66988760E+00 -0.76414622E-03  0.19331394E-02  0.58974032E-03
-0.79926931E+01  0.70170710E+00 -0.92228294E-03  0.14313093E-02  0.90570967E-03
-0.79926931E+01  0.73168798E+00 -0.10443152E-02  0.55185365E-03  0.12166914E-02
-0.79926931E+01  0.75986470E+00 -0.10799948E-02 -0.74866082E-03  0.14954798E-02
-0.79926931E+01  0.78628257E+00 -0.97629399E-03 -0.23886605E-02  0.17054824E-02
-0.79926931E+01  0.81099590E+00 -0.70338593E-03 -0.41224946E-02  0.18098515E-02
-0.79926931E+01  0.83406621E+00 -0.28026255E-03 -0.55777136E-02  0.17845739E-02
-0.79926931E+01  0.85556060E+00  0.21870257E-03 -0.63774502E-02  0.16306064E-02
-0.79926931E+01  0.87555021E+00  0.68577792E-03 -0.62936456E-02  0.13763124E-02
-0.79926931E+01  0.89410886E+00  0.10209170E-02 -0.53465965E-02  0.10696761E-02
-0.79926931E+01  0.91131184E+00  0.11687793E-02 -0.37950911E-02  0.76225538E-03
-0.79926931E+01  0.92723491E+00  0.11327355E-02 -0.20309049E-02  0.49520362E-03
-0.79926931E+01  0.94195338E+00  0.96261055E-03 -0.44074637E-03  0.29030080E-03
-0.79926931E+01  0.95554139E+00  0.72763355E-03  0.69796030E-03  0.15110178E-03
-0.79926931E+01  0.96807128E+00  0.48963866E-03  0.12581658E-02  0.67233977E-04
-0.79926931E+01  0.97961317E+00  0.28656990E-03  0.12490968E-02  0.23576341E-04
-0.79926931E+01  0.99023454E+00  0.12805483E-03  0.77620950E-03  0.43598392E-05
-0.79926931E+01  0.10000000E+01  0.00000000E+00  0.00000000E+00  0.00000000E+00
 
-0.79370255E+01 -0.10000000E+01  0.00000000E+00  0.00000000E+00  0.00000000E+00
-0.79370255E+01 -0.99023454E+00  0.72800560E-04  0.79913612E-03  0.51609174E-06
-0.79370255E+01 -0.97961317E+00  0.17750118E-03  0.13288975E-02 -0.38260272E-05
-0.79370255E+01 -0.96807128E+00  0.32864016E-03  0.14483711E-02 -0.22179670E-04
-0.79370255E+01 -0.95554139E+00  0.52145770E-03  0.10558192E-02 -0.71200682E-04
-0.79370255E+01 -0.94195338E+00  0.72726559E-03  0.12483772E-03 -0.16871742E-03
-0.79370255E+01 -0.92723491E+00  0.89570430E-03 -0.12560349E-02 -0.33080251E-03
-0.79370255E+01 -0.91131184E+00  0.96694951E-03 -0.28625159E-02 -0.56245692E-03
-0.79370255E+01 -0.89410886E+00  0.89322862E-03 -0.43602382E-02 -0.85225055E-03
-0.79370255E+01 -0.87555021E+00  0.66214735E-03 -0.53890966E-02 -0.11682034E-02
-0.79370255E+01 -0.85556060E+00  0.30947158E-03 -0.56853921E-02 -0.14632851E-02
-0.79370255E+01 -0.83406621E+00 -0.89058755E-04 -0.51855251E-02 -0.16865966E-02
-0.79370255E+01 -0.81099590E+00 -0.44589639E-03 -0.40511839E-02 -0.17995340E-02
-0.79370255E+01 -0.78628257E+00 -0.69546824E-03 -0.25954583E-02 -0.17867383E-02
-0.79370255E+01 -0.75986470E+00 -0.81454405E-03 -0.11513548E-02 -0.16587559E-02
-0.79370255E+01 -0.73168798E+00 -0.81993515E-03  0.43239768E-04 -0.14440099E-02
-0.79370255E+01 -0.70170710E+00 -0.74972399E-03  0.89055484E-03 -0.11771878E-02
-0.79370255E+01 -0.66988760E+00 -0.64261184E-03  0.14081462E-02 -0.88869548E-03
-0.79370255E+01 -0.63620781E+00 -0.52599691E-03  0.16718605E-02 -0.60011660E-03
-0.79370255E+01 -0.60066071E+00 -0.41419555E-03  0.17658795E-02 -0.32401661E-03
-0.79370255E+01 -0.56325577E+00 -0.31225783E-03  0.17562482E-02 -0.66920387E-04
-0.79370255E+01 -0.52402059E+00 -0.22058753E-03  0.16851866E-02  0.16768479E-03
-0.79370255E+01 -0.48300241E+00 -0.13812152E-03  0.15756474E-02  0.37662400E-03
-0.79370255E+01 -0.44026914E+00 -0.63820806E-04  0.14386469E-02  0.55565456E-03
-0.79370255E+01 -0.39591017E+00  0.28499416E-05  0.12794120E-02  0.69877793E-03
-0.79370255E+01 -0.35003658E+00  0.61987635E-04  0.11018832E-02  0.79865526E-03
-0.79370255E+01 -0.30278088E+00  0.11340943E-03  0.91143733E-03  0.84756025E-03
-0.79370255E+01 -0.25429614E+00  0.15688921E-03  0.71638482E-03  0.83904467E-03
-0.79370255E+01 -0.20475452E+00  0.19225925E-03  0.52815188E-03  0.76972649E-03
-0.79370255E+01 -0.15434522E+00  0.21951775E-03  0.36046603E-03  0.64102734E-03
-0.79370255E+01 -0.10327182E+00  0.23877295E-03  0.22758102E-03  0.46021556E-03
-0.79370255E+01 -0.51749200E-01  0.25022153E-03  0.14205839E-03  0.24051467E-03
-0.79370255E+01  0.00000000E+00  0.25401276E-03  0.11252408E-03 -0.56175980E-14
-0.79370255E+01  0.51749200E-01  0.25022153E-03  0.14205839E-03 -0.24051467E-03
-0.79370255E+01  0.10327182E+00  0.23877295E-03  0.22758102E-03 -0.46021556E-03
-0.79370255E+01  0.15434522E+00  0.21951775E-03  0.36046603E-03 -0.64102734E-03
-0.79370255E+01  0.20475452E+00  0.19225925E-03  0.52815188E-03 -0.76972649E-03
-0.79370255E+01  0.25429614E+00  0.15688921E-03  0.71638482E-03 -0.83904467E-03
-0.79370255E+01  0.30278088E+00  0.11340943E-03  0.91143733E-03 -0.84756025E-03
-0.79370255E+01  0.35003658E+00  0.61987635E-04  0.11018832E-02 -0.79865526E-03
-0.79370255E+01  0.39591017E+00  0.28499416E-05  0.12794120E-02 -0.69877793E-03
-0.79370255E+01  0.44026914E+00 -0.63820806E-04  0.14386469E-02 -0.55565456E-03
-0.79370255E+01  0.48300241E+00 -0.13812152E-03  0.15756474E-02 -0.37662400E-03
-0.79370255E+01  0.52402059E+00 -0.22058753E-03  0.16851866E-02 -0.16768479E-03
-0.79370255E+01  0.56325577E+00 -0.31225783E-03  0.17562482E-02  0.66920387E-04
-0.79370255E+01  0.60066071E+00 -0.41419555E-03  0.17658795E-02  0.32401661E-03
-0.79370255E+01  0.63620781E+00 -0.52599691E-03  0.16718605E-02  0.60011660E-03
-0.79370255E+01  0.66988760E+00 -0.64261184E-03  0.14081462E-02  0.88869548E-03
-0.79370255E+01  0.70170710E+00 -0.74972399E-03  0.89055484E-03  0.11771878E-02
-0.79370255E+01  0.73168798E+00 -0.81993515E-03  0.43239768E-04  0.14440099E-02
-0.79370255E+01  0.75986470E+00 -0.81454405E-03 -0.11513548E-02  0.16587559E-02
-0.79370255E+01  0.78628257E+00 -0.69546824E-03 -0.25954583E-02  0.17867383E-02
-0.79370255E+01  0.81099590E+00 -0.44589639E-03 -0.40511839E-02  0.17995340E-02
-0.79370255E+01  0.83406621E+00 -0.89058755E-04 -0.51855251E-02  0.16865966E-02
-0.79370255E+01  0.85556060E+00  0.30947158E-03 -0.56853921E-02  0.14632851E-02
-0.79370255E+01  0.87555021E+00  0.66214735E-03 -0.53890966E-02  0.11682034E-02
-0.79370255E+01  0.89410886E+00  0.89322862E-03 -0.43602382E-02  0.85225055E-03
-0.79370255E+01  0.91131184E+00  0.96694951E-03 -0.28625159E-02  0.56245692E-03
-0.79370255E+01  0.92723491E+00  0.89570430E-03 -0.12560349E-02  0.33080251E-03
-0.79370255E+01  0.94195338E+00  0.72726559E-03  0.12483772E-03  0.16871742E-03
-0.79370255E+01  0.95554139E+00  0.52145770E-03  0.10558192E-02  0.71200682E-04
-0.79370255E+01  0.96807128E+00  0.32864016E-03  0.14483711E-02  0.22179670E-04
-0.79370255E+01  0.97961317E+00  0.17750118E-03  0.13288975E-02  0.38260272E-05
-0.79370255E+01  0.99023454E+00  0.72800560E-04  0.79913612E-03 -0.51609174E-06
-0.79370255E+01  0.10000000E+01  0.00000000E+00  0.00000000E+00  0.00000000E+00
 
-0.78799519E+01 -0.10000000E+01  0.00000000E+00  0.00000000E+00  0.00000000E+00
-0.78799519E+01 -0.99023454E+00  0.27426969E-04  0.77797937E-03  0.42893245E-05
-0.78799519E+01 -0.97961317E+00  0.86468385E-04  0.13242535E-02  0.11760473E-04
-0.78799519E+01 -0.96807128E+00  0.19119287E-03  0.15194323E-02  0.14223190E-04
-0.78799519E+01 -0.95554139E+00  0.34056673E-03  0.12699101E-02 -0.44968907E-05
-0.78799519E+01 -0.94195338E+00  0.51400375E-03  0.53850598E-03 -0.63038937E-04
-0.78799519E+01 -0.92723491E+00  0.67193165E-03 -0.61836303E-03 -0.18067982E-03
-0.78799519E+01 -0.91131184E+00  0.76432379E-03 -0.20263490E-02 -0.36859790E-03
-0.78799519E+01 -0.89410886E+00  0.74738281E-03 -0.34066021E-02 -0.62415659E-03
-0.78799519E+01 -0.87555021E+00  0.60305230E-03 -0.44415118E-02 -0.92490155E-03
-0.78799519E+01 -0.85556060E+00  0.35148453E-03 -0.48787273E-02 -0.12310784E-02
-0.78799519E+01 -0.83406621E+00  0.47305169E-04 -0.46274935E-02 -0.14938064E-02
-0.78799519E+01 -0.81099590E+00 -0.24094612E-03 -0.37928445E-02 -0.16699490E-02
-0.78799519E+01 -0.78628257E+00 -0.45773782E-03 -0.26238563E-02 -0.17343703E-02
-0.78799519E+01 -0.75986470E+00 -0.57857398E-03 -0.14052314E-02 -0.16860785E-02
-0.78799519E+01 -0.73168798E+00 -0.61061515E-03 -0.35462307E-03 -0.15439325E-02
-0.78799519E+01 -0.70170710E+00 -0.57956432E-03  0.42471256E-03 -0.13372905E-02
-0.78799519E+01 -0.66988760E+00 -0.51383387E-03  0.93049286E-03 -0.10955283E-02
-0.78799519E+01 -0.63620781E+00 -0.43467262E-03  0.12164430E-02 -0.84214101E-03
-0.78799519E+01 -0.60066071E+00 -0.35398147E-03  0.13495429E-02 -0.59278628E-03
-0.78799519E+01 -0.56325577E+00 -0.27667729E-03  0.13855851E-02 -0.35694423E-03
-0.78799519E+01 -0.52402059E+00 -0.20398128E-03  0.13622841E-02 -0.14013297E-03
-0.78799519E+01 -0.48300241E+00 -0.13580359E-03  0.13017481E-02  0.53663644E-04
-0.78799519E+01 -0.44026914E+00 -0.71929517E-04  0.12158599E-02  0.22067943E-03
-0.78799519E+01 -0.39591017E+00 -0.12452561E-04  0.11110552E-02  0.35651878E-03
-0.78799519E+01 -0.35003658E+00  0.42216778E-04  0.99186728E-03  0.45628917E-03
-0.78799519E+01 -0.30278088E+00  0.91431827E-04  0.86309620E-03  0.51508395E-03
-0.78799519E+01 -0.25429614E+00  0.13447489E-03  0.73103087E-03  0.52907999E-03
-0.78799519E+01 -0.20475452E+00  0.17063934E-03  0.60370906E-03  0.49668066E-03
-0.78799519E+01 -0.15434522E+00  0.19934396E-03  0.49047838E-03  0.41969490E-03
-0.78799519E+01 -0.10327182E+00  0.22013327E-03  0.40089300E-03  0.30400737E-03
-0.78799519E+01 -0.51749200E-01  0.23272027E-03  0.34330663E-03  0.15964651E-03
-0.78799519E+01  0.00000000E+00  0.23692991E-03  0.32343224E-03 -0.49058833E-14
-0.78799519E+01  0.51749200E-01  0.23272027E-03  0.34330663E-03 -0.15964651E-03
-0.78799519E+01  0.10327182E+00  0.22013327E-03  0.40089300E-03 -0.30400737E-03
-0.78799519E+01  0.15434522E+00  0.19934396E-03  0.49047838E-03 -0.41969490E-03
-0.78799519E+01  0.20475452E+00  0.17063934E-03  0.60370906E-03 -0.49668066E-03
-0.78799519E+01  0.25429614E+00  0.13447489E-03  0.73103087E-03 -0.52907999E-03
-0.78799519E+01  0.30278088E+00  0.91431827E-04  0.86309620E-03 -0.51508395E-03
-0.78799519E+01  0.35003658E+00  0.42216778E-04  0.99186728E-03 -0.45628917E-03
-0.78799519E+01  0.39591017E+00 -0.12452561E-04  0.11110552E-02 -0.35651878E-03
-0.78799519E+01  0.44026914E+00 -0.71929517E-04  0.12158599E-02 -0.22067943E-03
-0.78799519E+01  0.48300241E+00 -0.13580359E-03  0.13017481E-02 -0.53663644E-04
-0.78799519E+01  0.52402059E+00 -0.20398128E-03  0.13622841E-02  0.14013297E-03
-0.78799519E+01  0.56325577E+00 -0.27667729E-03  0.13855851E-02  0.35694423E-03
-0.78799519E+01  0.60066071E+00 -0.35398147E-03  0.13495429E-02  0.59278628E-03
-0.78799519E+01  0.63620781E+00 -0.43467262E-03  0.12164430E-02  0.84214101E-03
-0.78799519E+01  0.66988760E+00 -0.51383387E-03  0.93049286E-03  0.10955283E-02
-0.78799519E+01  0.70170710E+00 -0.57956432E-03  0.42471256E-03  0.13372905E-02
-0.78799519E+01  0.73168798E+00 -0.61061515E-03 -0.35462307E-03  0.15439325E-02
-0.78799519E+01  0.75986470E+00 -0.57857398E-03 -0.14052314E-02  0.16860785E-02
-0.78799519E+01  0.78628257E+00 -0.45773782E-03 -0.26238563E-02  0.17343703E-02
-0.78799519E+01  0.81099590E+00 -0.24094612E-03 -0.37928445E-02  0.16699490E-02
-0.78799519E+01  0.83406621E+00  0.47305169E-04 -0.46274935E-02  0.14938064E-02
-0.78799519E+01  0.85556060E+00  0.35148453E-03 -0.48787273E-02  0.12310784E-02
-0.78799519E+01  0.87555021E+00  0.60305230E-03 -0.44415118E-02  0.92490155E-03
-0.78799519E+01  0.89410886E+00  0.74738281E-03 -0.34066021E-02  0.62415659E-03
-0.78799519E+01  0.91131184E+00  0.76432379E-03 -0.20263490E-02  0.36859790E-03
-0.78799519E+01  0.92723491E+00  0.67193165E-03 -0.61836303E-03  0.18067982E-03
-0.78799519E+01  0.94195338E+00  0.51400375E-03  0.53850598E-03  0.63038937E-04
-0.78799519E+01  0.95554139E+00  0.34056673E-03  0.12699101E-02  0.44968907E-05
-0.78799519E+01  0.96807128E+00  0.19119287E-03  0.15194323E-02 -0.14223190E-04
-0.78799519E+01  0.97961317E+00  0.86468385E-04  0.13242535E-02 -0.11760473E-04
-0.78799519E+01  0.99023454E+00  0.27426969E-04  0.77797937E-03 -0.42893245E-05
-0.78799519E+01  0.10000000E+01  0.00000000E+00  0.00000000E+00  0.00000000E+00
 
-0.78214472E+01 -0.10000000E+01  0.00000000E+00  0.00000000E+00  0.00000000E+00
-0.78214472E+01 -0.99023454E+00 -0.79017043E-05  0.71948811E-03  0.66703606E-05
-0.78214472E+01 -0.97961317E+00  0.14236551E-04  0.12466472E-02  0.22096644E-04
-0.78214472E+01 -0.96807128E+00  0.79436523E-04  0.14835401E-02  0.39339083E-04
-0.78214472E+01 -0.95554139E+00  0.18937940E-03  0.13473723E-02  0.43710918E-04
-0.78214472E+01 -0.94195338E+00  0.33028999E-03  0.79566851E-03  0.17326369E-04
-0.78214472E+01 -0.92723491E+00  0.47225898E-03 -0.14033112E-03 -0.59969083E-04
-0.78214472E+01 -0.91131184E+00  0.57474630E-03 -0.13304179E-02 -0.20292177E-03
-0.78214472E+01 -0.89410886E+00  0.59903090E-03 -0.25498844E-02 -0.41535235E-03
-0.78214472E+01 -0.87555021E+00  0.52407119E-03 -0.35289328E-02 -0.68332408E-03
-0.78214472E+01 -0.85556060E+00  0.35810669E-03 -0.40382668E-02 -0.97541920E-03
-0.78214472E+01 -0.83406621E+00  0.13817297E-03 -0.39745055E-02 -0.12481718E-02
-0.78214472E+01 -0.81099590E+00 -0.84166378E-04 -0.33980226E-02 -0.14588081E-02
-0.78214472E+01 -0.78628257E+00 -0.26359627E-03 -0.24989842E-02 -0.15773199E-02
-0.78214472E+01 -0.75986470E+00 -0.37644266E-03 -0.15111111E-02 -0.15944438E-02
-0.78214472E+01 -0.73168798E+00 -0.42314637E-03 -0.62401309E-03 -0.15202893E-02
-0.78214472E+01 -0.70170710E+00 -0.41963962E-03  0.62361417E-04 -0.13774270E-02
-0.78214472E+01 -0.66988760E+00 -0.38565849E-03  0.53250794E-03 -0.11914631E-02
-0.78214472E+01 -0.63620781E+00 -0.33688021E-03  0.82138365E-03 -0.98483515E-03
-0.78214472E+01 -0.60066071E+00 -0.28267344E-03  0.97940149E-03 -0.77385453E-03
-0.78214472E+01 -0.56325577E+00 -0.22740909E-03  0.10511367E-02 -0.56932218E-03
-0.78214472E+01 -0.52402059E+00 -0.17268133E-03  0.10681938E-02 -0.37796564E-03
-0.78214472E+01 -0.48300241E+00 -0.11901316E-03  0.10501780E-02 -0.20442247E-03
-0.78214472E+01 -0.44026914E+00 -0.66748662E-04  0.10084247E-02 -0.52353810E-04
-0.78214472E+01 -0.39591017E+00 -0.16410983E-04  0.94956296E-03  0.74699427E-04
-0.78214472E+01 -0.35003658E+00  0.31257017E-04  0.87819260E-03  0.17329537E-03
-0.78214472E+01 -0.30278088E+00  0.75327493E-04  0.79855499E-03  0.24026016E-03
-0.78214472E+01 -0.25429614E+00  0.11480272E-03  0.71548336E-03  0.27337807E-03
-0.78214472E+01 -0.20475452E+00  0.14867988E-03  0.63467414E-03  0.27206313E-03
-0.78214472E+01 -0.15434522E+00  0.17606067E-03  0.56247098E-03  0.23812289E-03
-0.78214472E+01 -0.10327182E+00  0.19618130E-03  0.50521038E-03  0.17614917E-03
-0.78214472E+01 -0.51749200E-01  0.20848763E-03  0.46836104E-03  0.93550777E-04
-0.78214472E+01  0.00000000E+00  0.21262553E-03  0.45563803E-03 -0.42921648E-14
-0.78214472E+01  0.51749200E-01  0.20848763E-03  0.46836104E-03 -0.93550777E-04
-0.78214472E+01  0.10327182E+00  0.19618130E-03  0.50521038E-03 -0.17614917E-03
-0.78214472E+01  0.15434522E+00  0.17606067E-03  0.56247098E-03 -0.23812289E-03
-0.78214472E+01  0.20475452E+00  0.14867988E-03  0.63467414E-03 -0.27206313E-03
-0.78214472E+01  0.25429614E+00  0.11480272E-03  0.71548336E-03 -0.27337807E-03
-0.78214472E+01  0.30278088E+00  0.75327493E-04  0.79855499E-03 -0.24026016E-03
-0.78214472E+01  0.35003658E+00  0.31257017E-04  0.87819260E-03 -0.17329537E-03
-0.78214472E+01  0.39591017E+00 -0.16410983E-04  0.94956296E-03 -0.74699427E-04
-0.78214472E+01  0.44026914E+00 -0.66748662E-04  0.10084247E-02  0.52353810E-04
-0.78214472E+01  0.48300241E+00 -0.11901316E-03  0.10501780E-02  0.20442247E-03
-0.78214472E+01  0.52402059E+00 -0.17268133E-03  0.10681938E-02  0.37796564E-03
-0.78214472E+01  0.56325577E+00 -0.22740909E-03  0.10511367E-02  0.56932218E-03
-0.78214472E+01  0.60066071E+00 -0.28267344E-03  0.97940149E-03  0.77385453E-03
-0.78214472E+01  0.63620781E+00 -0.33688021E-03  0.82138365E-03  0.98483515E-03
-0.78214472E+01  0.66988760E+00 -0.38565849E-03  0.53250794E-03  0.11914631E-02
-0.78214472E+01  0.70170710E+00 -0.41963962E-03  0.62361417E-04  0.13774270E-02
-0.78214472E+01  0.73168798E+00 -0.42314637E-03 -0.62401309E-03  0.15202893E-02
-0.78214472E+01  0.75986470E+00 -0.37644266E-03 -0.15111111E-02  0.15944438E-02
-0.78214472E+01  0.78628257E+00 -0.26359627E-03 -0.24989842E-02  0.15773199E-02
-0.78214472E+01  0.81099590E+00 -0.84166378E-04 -0.33980226E-02  0.14588081E-02
-0.78214472E+01  0.83406621E+00  0.13817297E-03 -0.39745055E-02  0.12481718E-02
-0.78214472E+01  0.85556060E+00  0.35810669E-03 -0.40382668E-02  0.97541920E-03
-0.78214472E+01  0.87555021E+00  0.52407119E-03 -0.35289328E-02  0.68332408E-03
-0.78214472E+01  0.89410886E+00  0.59903090E-03 -0.25498844E-02  0.41535235E-03
-0.78214472E+01  0.91131184E+00  0.57474630E-03 -0.13304179E-02  0.20292177E-03
-0.78214472E+01  0.92723491E+00  0.47225898E-03 -0.14033112E-03  0.59969083E-04
-0.78214472E+01  0.94195338E+00  0.33028999E-03  0.79566851E-03 -0.17326369E-04
-0.78214472E+01  0.95554139E+00  0.18937940E-03  0.13473723E-02 -0.43710918E-04
-0.78214472E+01  0.96807128E+00  0.79436523E-04  0.14835401E-02 -0.39339083E-04
-0.78214472E+01  0.97961317E+00  0.14236551E-04  0.12466472E-02 -0.22096644E-04
-0.78214472E+01  0.99023454E+00 -0.79017043E-05  0.71948811E-03 -0.66703606E-05
-0.78214472E+01  0.10000000E+01  0.00000000E+00  0.00000000E+00  0.00000000E+00
 
-0.77614866E+01 -0.10000000E+01  0.00000000E+00  0.00000000E+00  0.00000000E+00
-0.77614866E+01 -0.99023454E+00 -0.34436155E-04  0.64102625E-03  0.78493109E-05
-0.77614866E+01 -0.97961317E+00 -0.41244122E-04  0.11267110E-02  0.27617375E-04
-0.77614866E+01 -0.96807128E+00 -0.88538867E-05  0.13792776E-02  0.53690655E-04
-0.77614866E+01 -0.95554139E+00  0.66269362E-04  0.13280946E-02  0.73433430E-04
-0.77614866E+01 -0.94195338E+00  0.17590938E-03  0.92979348E-03  0.70760701E-04
-0.77614866E+01 -0.92723491E+00  0.29853156E-03  0.19720326E-03  0.26417492E-04
-0.77614866E+01 -0.91131184E+00  0.40235098E-03 -0.77633314E-03 -0.75619517E-04
-0.77614866E+01 -0.89410886E+00  0.45419140E-03 -0.18153707E-02 -0.24318865E-03
-0.77614866E+01 -0.87555021E+00  0.43202263E-03 -0.26981737E-02 -0.46912060E-03
-0.77614866E+01 -0.85556060E+00  0.33539521E-03 -0.32250341E-02 -0.73005900E-03
-0.77614866E+01 -0.83406621E+00  0.18722455E-03 -0.32911302E-02 -0.98968128E-03
-0.77614866E+01 -0.81099590E+00  0.24560861E-04 -0.29240730E-02 -0.12090013E-02
-0.77614866E+01 -0.78628257E+00 -0.11691232E-03 -0.22633588E-02 -0.13572693E-02
-0.77614866E+01 -0.75986470E+00 -0.21563576E-03 -0.14939318E-02 -0.14204170E-02
-0.77614866E+01 -0.73168798E+00 -0.26770395E-03 -0.77410065E-03 -0.14016613E-02
-0.77614866E+01 -0.70170710E+00 -0.28167910E-03 -0.19446717E-03 -0.13168003E-02
-0.77614866E+01 -0.66988760E+00 -0.27031850E-03  0.22221245E-03 -0.11863549E-02
-0.77614866E+01 -0.63620781E+00 -0.24453749E-03  0.49632032E-03 -0.10297980E-02
-0.77614866E+01 -0.60066071E+00 -0.21130272E-03  0.66380000E-03 -0.86225421E-03
-0.77614866E+01 -0.56325577E+00 -0.17421585E-03  0.75848812E-03 -0.69441306E-03
-0.77614866E+01 -0.52402059E+00 -0.13491711E-03  0.80542102E-03 -0.53331884E-03
-0.77614866E+01 -0.48300241E+00 -0.94242577E-04  0.82084189E-03 -0.38388107E-03
-0.77614866E+01 -0.44026914E+00 -0.52859422E-04  0.81463014E-03 -0.24972597E-03
-0.77614866E+01 -0.39591017E+00 -0.11543215E-04  0.79285251E-03 -0.13396138E-03
-0.77614866E+01 -0.35003658E+00  0.28772282E-04  0.75970166E-03 -0.39250019E-04
-0.77614866E+01 -0.30278088E+00  0.67003384E-04  0.71874355E-03  0.32182325E-04
-0.77614866E+01 -0.25429614E+00  0.10199704E-03  0.67362557E-03  0.78972745E-04
-0.77614866E+01 -0.20475452E+00  0.13258346E-03  0.62832946E-03  0.10097639E-03
-0.77614866E+01 -0.15434522E+00  0.15767922E-03  0.58708316E-03  0.99741538E-04
-0.77614866E+01 -0.10327182E+00  0.17633693E-03  0.55399953E-03  0.78702537E-04
-0.77614866E+01 -0.51749200E-01  0.18783952E-03  0.53257074E-03  0.43182784E-04
-0.77614866E+01  0.00000000E+00  0.19172317E-03  0.52515069E-03 -0.38261530E-14
-0.77614866E+01  0.51749200E-01  0.18783952E-03  0.53257074E-03 -0.43182784E-04
-0.77614866E+01  0.10327182E+00  0.17633693E-03  0.55399953E-03 -0.78702537E-04
-0.77614866E+01  0.15434522E+00  0.15767922E-03  0.58708316E-03 -0.99741538E-04
-0.77614866E+01  0.20475452E+00  0.13258346E-03  0.62832946E-03 -0.10097639E-03
-0.77614866E+01  0.25429614E+00  0.10199704E-03  0.67362557E-03 -0.78972745E-04
-0.77614866E+01  0.30278088E+00  0.67003384E-04  0.71874355E-03 -0.32182325E-04
-0.77614866E+01  0.35003658E+00  0.28772282E-04  0.75970166E-03  0.39250019E-04
-0.77614866E+01  0.39591017E+00 -0.11543215E-04  0.79285251E-03  0.13396138E-03
-0.77614866E+01  0.44026914E+00 -0.52859422E-04  0.81463014E-03  0.24972597E-03
-0.77614866E+01  0.48300241E+00 -0.94242577E-04  0.82084189E-03  0.38388107E-03
-0.77614866E+01  0.52402059E+00 -0.13491711E-03  0.80542102E-03  0.53331884E-03
-0.77614866E+01  0.56325577E+00 -0.17421585E-03  0.75848812E-03  0.69441306E-03
-0.77614866E+01  0.60066071E+00 -0.21130272E-03  0.66380000E-03  0.86225421E-03
-0.77614866E+01  0.63620781E+00 -0.24453749E-03  0.49632032E-03  0.10297980E-02
-0.77614866E+01  0.66988760E+00 -0.27031850E-03  0.22221245E-03  0.11863549E-02
-0.77614866E+01  0.70170710E+00 -0.28167910E-03 -0.19446717E-03  0.13168003E-02
-0.77614866E+01  0.73168798E+00 -0.26770395E-03 -0.77410065E-03  0.14016613E-02
-0.77614866E+01  0.75986470E+00 -0.21563576E-03 -0.14939318E-02  0.14204170E-02
-0.77614866E+01  0.78628257E+00 -0.11691232E-03 -0.22633588E-02  0.13572693E-02
-0.77614866E+01  0.81099590E+00  0.24560861E-04 -0.29240730E-02  0.12090013E-02
-0.77614866E+01  0.83406621E+00  0.18722455E-03 -0.32911302E-02  0.98968128E-03
-0.77614866E+01  0.85556060E+00  0.33539521E-03 -0.32250341E-02  0.73005900E-03
-0.77614866E+01  0.87555021E+00  0.43202263E-03 -0.26981737E-02  0.46912060E-03
-0.77614866E+01  0.89410886E+00  0.45419140E-03 -0.18153707E-02  0.24318865E-03
-0.77614866E+01  0.91131184E+00  0.40235098E-03 -0.77633314E-03  0.75619517E-04
-0.77614866E+01  0.92723491E+00  0.29853156E-03  0.19720326E-03 -0.26417492E-04
-0.77614866E+01  0.94195338E+00  0.17590938E-03  0.92979348E-03 -0.70760701E-04
-0.77614866E+01  0.95554139E+00  0.66269362E-04  0.13280946E-02 -0.73433430E-04
-0.77614866E+01  0.96807128E+00 -0.88538867E-05  0.13792776E-02 -0.53690655E-04
-0.77614866E+01  0.97961317E+00 -0.41244122E-04  0.11267110E-02 -0.27617375E-04
-0.77614866E+01  0.99023454E+00 -0.34436155E-04  0.64102625E-03 -0.78493109E-05
-0.77614866E+01  0.10000000E+01  0.00000000E+00  0.00000000E+00  0.00000000E+00
 
-0.77000454E+01 -0.10000000E+01  0.00000000E+00  0.00000000E+00  0.00000000E+00
-0.77000454E+01 -0.99023454E+00 -0.53029566E-04  0.55016221E-03  0.80302172E-05
-0.77000454E+01 -0.97961317E+00 -0.81316367E-04  0.97900195E-03  0.29186683E-04
-0.77000454E+01 -0.96807128E+00 -0.74883267E-04  0.12265028E-02  0.59092352E-04
-0.77000454E+01 -0.95554139E+00 -0.29018597E-04  0.12341155E-02  0.87343574E-04
-0.77000454E+01 -0.94195338E+00  0.52439163E-04  0.96046171E-03  0.10019175E-03
-0.77000454E+01 -0.92723491E+00  0.15494435E-03  0.40566834E-03  0.80412684E-04
-0.77000454E+01 -0.91131184E+00  0.25442147E-03 -0.36640932E-03  0.12412399E-04
-0.77000454E+01 -0.89410886E+00  0.32317875E-03 -0.12228905E-02 -0.11356163E-03
-0.77000454E+01 -0.87555021E+00  0.33954472E-03 -0.19868677E-02 -0.29517066E-03
-0.77000454E+01 -0.85556060E+00  0.29702187E-03 -0.24905000E-02 -0.51602747E-03
-0.77000454E+01 -0.83406621E+00  0.20757375E-03 -0.26352099E-02 -0.74731314E-03
-0.77000454E+01 -0.81099590E+00  0.96311730E-04 -0.24264186E-02 -0.95572094E-03
-0.77000454E+01 -0.78628257E+00 -0.96388326E-05 -0.19625310E-02 -0.11126805E-02
-0.77000454E+01 -0.75986470E+00 -0.91457509E-04 -0.13851735E-02 -0.12023131E-02
-0.77000454E+01 -0.73168798E+00 -0.14266534E-03 -0.82177107E-03 -0.12231476E-02
-0.77000454E+01 -0.70170710E+00 -0.16649173E-03 -0.35030072E-03 -0.11851781E-02
-0.77000454E+01 -0.66988760E+00 -0.17031760E-03  0.39118069E-05 -0.11036939E-02
-0.77000454E+01 -0.63620781E+00 -0.16120215E-03  0.25084273E-03 -0.99434672E-03
-0.77000454E+01 -0.60066071E+00 -0.14402182E-03  0.41474936E-03 -0.86998042E-03
-0.77000454E+01 -0.56325577E+00 -0.12157080E-03  0.52010042E-03 -0.74015124E-03
-0.77000454E+01 -0.52402059E+00 -0.95358607E-04  0.58572200E-03 -0.61145063E-03
-0.77000454E+01 -0.48300241E+00 -0.66339851E-04  0.62427943E-03 -0.48858863E-03
-0.77000454E+01 -0.44026914E+00 -0.35334563E-04  0.64375603E-03 -0.37499032E-03
-0.77000454E+01 -0.39591017E+00 -0.32267731E-05  0.64922046E-03 -0.27342559E-03
-0.77000454E+01 -0.35003658E+00  0.28992481E-04  0.64417574E-03 -0.18608206E-03
-0.77000454E+01 -0.30278088E+00  0.60221697E-04  0.63146916E-03 -0.11466059E-03
-0.77000454E+01 -0.25429614E+00  0.89306366E-04  0.61379561E-03 -0.60114975E-04
-0.77000454E+01 -0.20475452E+00  0.11508017E-03  0.59391536E-03 -0.22495690E-04
-0.77000454E+01 -0.15434522E+00  0.13645482E-03  0.57462367E-03 -0.66415530E-06
-0.77000454E+01 -0.10327182E+00  0.15247261E-03  0.55856614E-03  0.77751327E-05
-0.77000454E+01 -0.51749200E-01  0.16239971E-03  0.54794515E-03  0.64620602E-05
-0.77000454E+01  0.00000000E+00  0.16576031E-03  0.54423318E-03 -0.33948005E-14
-0.77000454E+01  0.51749200E-01  0.16239971E-03  0.54794515E-03 -0.64620602E-05
-0.77000454E+01  0.10327182E+00  0.15247261E-03  0.55856614E-03 -0.77751327E-05
-0.77000454E+01  0.15434522E+00  0.13645482E-03  0.57462367E-03  0.66415530E-06
-0.77000454E+01  0.20475452E+00  0.11508017E-03  0.59391536E-03  0.22495690E-04
-0.77000454E+01  0.25429614E+00  0.89306366E-04  0.61379561E-03  0.60114975E-04
-0.77000454E+01  0.30278088E+00  0.60221697E-04  0.63146916E-03  0.11466059E-03
-0.77000454E+01  0.35003658E+00  0.28992481E-04  0.64417574E-03  0.18608206E-03
-0.77000454E+01  0.39591017E+00 -0.32267731E-05  0.64922046E-03  0.27342559E-03
-0.77000454E+01  0.44026914E+00 -0.35334563E-04  0.64375603E-03  0.37499032E-03
-0.77000454E+01  0.48300241E+00 -0.66339851E-04  0.62427943E-03  0.48858863E-03
-0.77000454E+01  0.52402059E+00 -0.95358607E-04  0.58572200E-03  0.61145063E-03
-0.77000454E+01  0.56325577E+00 -0.12157080E-03  0.52010042E-03  0.74015124E-03
-0.77000454E+01  0.60066071E+00 -0.14402182E-03  0.41474936E-03  0.86998042E-03
-0.77000454E+01  0.63620781E+00 -0.16120215E-03  0.25084273E-03  0.99434672E-03
-0.77000454E+01  0.66988760E+00 -0.17031760E-03  0.39118069E-05  0.11036939E-02
-0.77000454E+01  0.70170710E+00 -0.16649173E-03 -0.35030072E-03  0.11851781E-02
-0.77000454E+01  0.73168798E+00 -0.14266534E-03 -0.82177107E-03  0.12231476E-02
-0.77000454E+01  0.75986470E+00 -0.91457509E-04 -0.13851735E-02  0.12023131E-02
-0.77000454E+01  0.78628257E+00 -0.96388326E-05 -0.19625310E-02  0.11126805E-02
-0.77000454E+01  0.81099590E+00  0.96311730E-04 -0.24264186E-02  0.95572094E-03
-0.77000454E+01  0.83406621E+00  0.20757375E-03 -0.26352099E-02  0.74731314E-03
-0.77000454E+01  0.85556060E+00  0.29702187E-03 -0.24905000E-02  0.51602747E-03
-0.77000454E+01  0.87555021E+00  0.33954472E-03 -0.19868677E-02  0.29517066E-03
-0.77000454E+01  0.89410886E+00  0.32317875E-03 -0.12228905E-02  0.11356163E-03
-0.77000454E+01  0.91131184E+00  0.25442147E-03 -0.36640932E-03 -0.12412399E-04
-0.77000454E+01  0.92723491E+00  0.15494435E-03  0.40566834E-03 -0.80412684E-04
-0.77000454E+01  0.94195338E+00  0.52439163E-04  0.96046171E-03 -0.10019175E-03
-0.77000454E+01  0.95554139E+00 -0.29018597E-04  0.12341155E-02 -0.87343574E-04
-0.77000454E+01  0.96807128E+00 -0.74883267E-04  0.12265028E-02 -0.59092352E-04
-0.77000454E+01  0.97961317E+00 -0.81316367E-04  0.97900195E-03 -0.29186683E-04
-0.77000454E+01  0.99023454E+00 -0.53029566E-04  0.55016221E-03 -0.80302172E-05
-0.77000454E+01  0.10000000E+01  0.00000000E+00  0.00000000E+00  0.00000000E+00
 
-0.76370993E+01 -0.10000000E+01  0.00000000E+00  0.00000000E+00  0.00000000E+00
-0.76370993E+01 -0.99023454E+00 -0.65345247E-04  0.46037659E-03  0.75794131E-05
-0.76370993E+01 -0.97961317E+00 -0.10902492E-03  0.82829324E-03  0.28072902E-04
-0.76370993E+01 -0.96807128E+00 -0.12269533E-03  0.10588157E-02  0.58172411E-04
-0.76370993E+01 -0.95554139E+00 -0.10097987E-03  0.11046763E-02  0.89606813E-04
-0.76370993E+01 -0.94195338E+00 -0.44341893E-04  0.92827437E-03  0.11108273E-03
-0.76370993E+01 -0.92723491E+00  0.38381761E-04  0.52165816E-03  0.10793239E-03
-0.76370993E+01 -0.91131184E+00  0.12971532E-03 -0.73891893E-04  0.66049289E-04
-0.76370993E+01 -0.89410886E+00  0.20709418E-03 -0.76057684E-03 -0.24677679E-04
-0.76370993E+01 -0.87555021E+00  0.25004652E-03 -0.14007939E-02 -0.16497666E-03
-0.76370993E+01 -0.85556060E+00  0.24808351E-03 -0.18574504E-02 -0.34396636E-03
-0.76370993E+01 -0.83406621E+00  0.20492576E-03 -0.20424497E-02 -0.53972534E-03
-0.76370993E+01 -0.81099590E+00  0.13616453E-03 -0.19473431E-02 -0.72519306E-03
-0.76370993E+01 -0.78628257E+00  0.61642481E-04 -0.16387341E-02 -0.87560240E-03
-0.76370993E+01 -0.75986470E+00 -0.27240822E-05 -0.12219252E-02 -0.97541030E-03
-0.76370993E+01 -0.73168798E+00 -0.49134987E-04 -0.79633697E-03 -0.10204606E-02
-0.76370993E+01 -0.70170710E+00 -0.77116944E-04 -0.42637021E-03 -0.10163082E-02
-0.76370993E+01 -0.66988760E+00 -0.90061810E-04 -0.13675819E-03 -0.97359835E-03
-0.76370993E+01 -0.63620781E+00 -0.92033863E-04  0.75638750E-04 -0.90411215E-03
-0.76370993E+01 -0.60066071E+00 -0.86186978E-04  0.22624902E-03 -0.81800014E-03
-0.76370993E+01 -0.56325577E+00 -0.74557931E-04  0.33196045E-03 -0.72315166E-03
-0.76370993E+01 -0.52402059E+00 -0.58430761E-04  0.40626127E-03 -0.62522708E-03
-0.76370993E+01 -0.48300241E+00 -0.38747167E-04  0.45850015E-03 -0.52839895E-03
-0.76370993E+01 -0.44026914E+00 -0.16358925E-04  0.49470933E-03 -0.43573587E-03
-0.76370993E+01 -0.39591017E+00  0.78402067E-05  0.51879130E-03 -0.34968882E-03
-0.76370993E+01 -0.35003658E+00  0.32882432E-04  0.53341942E-03 -0.27213677E-03
-0.76370993E+01 -0.30278088E+00  0.57717524E-04  0.54069056E-03 -0.20450732E-03
-0.76370993E+01 -0.25429614E+00  0.81254193E-04  0.54246908E-03 -0.14760865E-03
-0.76370993E+01 -0.20475452E+00  0.10239266E-03  0.54057085E-03 -0.10158257E-03
-0.76370993E+01 -0.15434522E+00  0.12010176E-03  0.53675788E-03 -0.65731928E-04
-0.76370993E+01 -0.10327182E+00  0.13347056E-03  0.53266087E-03 -0.38522638E-04
-0.76370993E+01 -0.51749200E-01  0.14179575E-03  0.52961039E-03 -0.17601758E-04
-0.76370993E+01  0.00000000E+00  0.14462081E-03  0.52849196E-03 -0.30395802E-14
-0.76370993E+01  0.51749200E-01  0.14179575E-03  0.52961039E-03  0.17601758E-04
-0.76370993E+01  0.10327182E+00  0.13347056E-03  0.53266087E-03  0.38522638E-04
-0.76370993E+01  0.15434522E+00  0.12010176E-03  0.53675788E-03  0.65731928E-04
-0.76370993E+01  0.20475452E+00  0.10239266E-03  0.54057085E-03  0.10158257E-03
-0.76370993E+01  0.25429614E+00  0.81254193E-04  0.54246908E-03  0.14760865E-03
-0.76370993E+01  0.30278088E+00  0.57717524E-04  0.54069056E-03  0.20450732E-03
-0.76370993E+01  0.35003658E+00  0.32882432E-04  0.53341942E-03  0.27213677E-03
-0.76370993E+01  0.39591017E+00  0.78402067E-05  0.51879130E-03  0.34968882E-03
-0.76370993E+01  0.44026914E+00 -0.16358925E-04  0.49470933E-03  0.43573587E-03
-0.76370993E+01  0.48300241E+00 -0.38747167E-04  0.45850015E-03  0.52839895E-03
-0.76370993E+01  0.52402059E+00 -0.58430761E-04  0.40626127E-03  0.62522708E-03
-0.76370993E+01  0.56325577E+00 -0.74557931E-04  0.33196045E-03  0.72315166E-03
-0.76370993E+01  0.60066071E+00 -0.86186978E-04  0.22624902E-03  0.81800014E-03
-0.76370993E+01  0.63620781E+00 -0.92033863E-04  0.75638750E-04  0.90411215E-03
-0.76370993E+01  0.66988760E+00 -0.90061810E-04 -0.13675819E-03  0.97359835E-03
-0.76370993E+01  0.70170710E+00 -0.77116944E-04 -0.42637021E-03  0.10163082E-02
-0.76370993E+01  0.73168798E+00 -0.49134987E-04 -0.79633697E-03  0.10204606E-02
-0.76370993E+01  0.75986470E+00 -0.27240822E-05 -0.12219252E-02  0.97541030E-03
-0.76370993E+01  0.78628257E+00  0.61642481E-04 -0.16387341E-02  0.87560240E-03
-0.76370993E+01  0.81099590E+00  0.13616453E-03 -0.19473431E-02  0.72519306E-03
-0.76370993E+01  0.83406621E+00  0.20492576E-03 -0.20424497E-02  0.53972534E-03
-0.76370993E+01  0.85556060E+00  0.24808351E-03 -0.18574504E-02  0.34396636E-03
-0.76370993E+01  0.87555021E+00  0.25004652E-03 -0.14007939E-02  0.16497666E-03
-0.76370993E+01  0.89410886E+00  0.20709418E-03 -0.76057684E-03  0.24677679E-04
-0.76370993E+01  0.91131184E+00  0.12971532E-03 -0.73891893E-04 -0.66049289E-04
-0.76370993E+01  0.92723491E+00  0.38381761E-04  0.52165816E-03 -0.10793239E-03
-0.76370993E+01  0.94195338E+00 -0.44341893E-04  0.92827437E-03 -0.11108273E-03
-0.76370993E+01  0.95554139E+00 -0.10097987E-03  0.11046763E-02 -0.89606813E-04
-0.76370993E+01  0.96807128E+00 -0.12269533E-03  0.10588157E-02 -0.58172411E-04
-0.76370993E+01  0.97961317E+00 -0.10902492E-03  0.82829324E-03 -0.28072902E-04
-0.76370993E+01  0.99023454E+00 -0.65345247E-04  0.46037659E-03 -0.75794131E-05
-0.76370993E+01  0.10000000E+01  0.00000000E+00  0.00000000E+00  0.00000000E+00
 
-0.75726240E+01 -0.10000000E+01  0.00000000E+00  0.00000000E+00  0.00000000E+00
-0.75726240E+01 -0.99023454E+00 -0.72448590E-04  0.37409301E-03  0.67619297E-05
-0.75726240E+01 -0.97961317E+00 -0.12629048E-03  0.68034129E-03  0.25414404E-04
-0.75726240E+01 -0.96807128E+00 -0.15471332E-03  0.88604104E-03  0.53506716E-04
-0.75726240E+01 -0.95554139E+00 -0.15204354E-03  0.95377790E-03  0.84631542E-04
-0.75726240E+01 -0.94195338E+00 -0.11623136E-03  0.85042908E-03  0.10978052E-03
-0.75726240E+01 -0.92723491E+00 -0.51589077E-04  0.56325922E-03  0.11690762E-03
-0.75726240E+01 -0.91131184E+00  0.29881480E-04  0.11673139E-03  0.93881982E-04
-0.75726240E+01 -0.89410886E+00  0.11018952E-03 -0.41938532E-03  0.31206838E-04
-0.75726240E+01 -0.87555021E+00  0.17051050E-03 -0.94056697E-03 -0.73537268E-04
-0.75726240E+01 -0.85556060E+00  0.19789989E-03 -0.13374998E-02 -0.21351881E-03
-0.75726240E+01 -0.83406621E+00  0.19005243E-03 -0.15343496E-02 -0.37261678E-03
-0.75726240E+01 -0.81099590E+00  0.15517200E-03 -0.15149421E-02 -0.52968579E-03
-0.75726240E+01 -0.78628257E+00  0.10711812E-03 -0.13222752E-02 -0.66433419E-03
-0.75726240E+01 -0.75986470E+00  0.59039442E-04 -0.10325725E-02 -0.76263609E-03
-0.75726240E+01 -0.73168798E+00  0.19240269E-04 -0.72138518E-03 -0.81930544E-03
-0.75726240E+01 -0.70170710E+00 -0.93334370E-05 -0.44017200E-03 -0.83684332E-03
-0.75726240E+01 -0.66988760E+00 -0.27212929E-04 -0.21124319E-03 -0.82219900E-03
-0.75726240E+01 -0.63620781E+00 -0.36227356E-04 -0.35532565E-04 -0.78374458E-03
-0.75726240E+01 -0.60066071E+00 -0.38187627E-04  0.96108702E-04 -0.72902210E-03
-0.75726240E+01 -0.56325577E+00 -0.34490274E-04  0.19480312E-03 -0.66411511E-03
-0.75726240E+01 -0.52402059E+00 -0.26177980E-04  0.26977067E-03 -0.59353128E-03
-0.75726240E+01 -0.48300241E+00 -0.14116450E-04  0.32755795E-03 -0.52069230E-03
-0.75726240E+01 -0.44026914E+00  0.88118114E-06  0.37243857E-03 -0.44816259E-03
-0.75726240E+01 -0.39591017E+00  0.17977343E-04  0.40719281E-03 -0.37800945E-03
-0.75726240E+01 -0.35003658E+00  0.36290833E-04  0.43368567E-03 -0.31182129E-03
-0.75726240E+01 -0.30278088E+00  0.54887709E-04  0.45333355E-03 -0.25082451E-03
-0.75726240E+01 -0.25429614E+00  0.72810942E-04  0.46732951E-03 -0.19576900E-03
-0.75726240E+01 -0.20475452E+00  0.89104234E-04  0.47679774E-03 -0.14693599E-03
-0.75726240E+01 -0.15434522E+00  0.10287382E-03  0.48279161E-03 -0.10403041E-03
-0.75726240E+01 -0.10327182E+00  0.11333175E-03  0.48627568E-03 -0.66214363E-04
-0.75726240E+01 -0.51749200E-01  0.11986937E-03  0.48802203E-03 -0.32121400E-04
-0.75726240E+01  0.00000000E+00  0.12209193E-03  0.48854659E-03 -0.26813628E-14
-0.75726240E+01  0.51749200E-01  0.11986937E-03  0.48802203E-03  0.32121400E-04
-0.75726240E+01  0.10327182E+00  0.11333175E-03  0.48627568E-03  0.66214363E-04
-0.75726240E+01  0.15434522E+00  0.10287382E-03  0.48279161E-03  0.10403041E-03
-0.75726240E+01  0.20475452E+00  0.89104234E-04  0.47679774E-03  0.14693599E-03
-0.75726240E+01  0.25429614E+00  0.72810942E-04  0.46732951E-03  0.19576900E-03
-0.75726240E+01  0.30278088E+00  0.54887709E-04  0.45333355E-03  0.25082451E-03
-0.75726240E+01  0.35003658E+00  0.36290833E-04  0.43368567E-03  0.31182129E-03
-0.75726240E+01  0.39591017E+00  0.17977343E-04  0.40719281E-03  0.37800945E-03
-0.75726240E+01  0.44026914E+00  0.88118113E-06  0.37243857E-03  0.44816259E-03
-0.75726240E+01  0.48300241E+00 -0.14116450E-04  0.32755795E-03  0.52069230E-03
-0.75726240E+01  0.52402059E+00 -0.26177980E-04  0.26977067E-03  0.59353128E-03
-0.75726240E+01  0.56325577E+00 -0.34490274E-04  0.19480312E-03  0.66411511E-03
-0.75726240E+01  0.60066071E+00 -0.38187627E-04  0.96108702E-04  0.72902210E-03
-0.75726240E+01  0.63620781E+00 -0.36227356E-04 -0.35532565E-04  0.78374458E-03
-0.75726240E+01  0.66988760E+00 -0.27212929E-04 -0.21124319E-03  0.82219900E-03
-0.75726240E+01  0.70170710E+00 -0.93334370E-05 -0.44017200E-03  0.83684332E-03
-0.75726240E+01  0.73168798E+00  0.19240269E-04 -0.72138518E-03  0.81930544E-03
-0.75726240E+01  0.75986470E+00  0.59039442E-04 -0.10325725E-02  0.76263609E-03
-0.75726240E+01  0.78628257E+00  0.10711812E-03 -0.13222752E-02  0.66433419E-03
-0.75726240E+01  0.81099590E+00  0.15517200E-03 -0.15149421E-02  0.52968579E-03
-0.75726240E+01  0.83406621E+00  0.19005243E-03 -0.15343496E-02  0.37261678E-03
-0.75726240E+01  0.85556060E+00  0.19789989E-03 -0.13374998E-02  0.21351881E-03
-0.75726240E+01  0.87555021E+00  0.17051050E-03 -0.94056697E-03  0.73537268E-04
-0.75726240E+01  0.89410886E+00  0.11018952E-03 -0.41938532E-03 -0.31206838E-04
-0.75726240E+01  0.91131184E+00  0.29881480E-04  0.11673139E-03 -0.93881982E-04
-0.75726240E+01  0.92723491E+00 -0.51589077E-04  0.56325922E-03 -0.11690762E-03
-0.75726240E+01  0.94195338E+00 -0.11623136E-03  0.85042908E-03 -0.10978052E-03
-0.75726240E+01  0.95554139E+00 -0.15204354E-03  0.95377790E-03 -0.84631542E-04
-0.75726240E+01  0.96807128E+00 -0.15471332E-03  0.88604104E-03 -0.53506716E-04
-0.75726240E+01  0.97961317E+00 -0.12629048E-03  0.68034129E-03 -0.25414404E-04
-0.75726240E+01  0.99023454E+00 -0.72448590E-04  0.37409301E-03 -0.67619297E-05
-0.75726240E+01  0.10000000E+01  0.00000000E+00  0.00000000E+00  0.00000000E+00
 
-0.75065959E+01 -0.10000000E+01  0.00000000E+00  0.00000000E+00  0.00000000E+00
-0.75065959E+01 -0.99023454E+00 -0.75763525E-04  0.29842757E-03  0.58176853E-05
-0.75065959E+01 -0.97961317E+00 -0.13584629E-03  0.54858953E-03  0.22082567E-04
-0.75065959E+01 -0.96807128E+00 -0.17484187E-03  0.72750987E-03  0.47012707E-04
-0.75065959E+01 -0.95554139E+00 -0.18703055E-03  0.80615009E-03  0.75739741E-04
-0.75065959E+01 -0.94195338E+00 -0.16852196E-03  0.75602861E-03  0.10123245E-03
-0.75065959E+01 -0.92723491E+00 -0.12008696E-03  0.56198990E-03  0.11385340E-03
-0.75065959E+01 -0.91131184E+00 -0.49255171E-04  0.23638261E-03  0.10353790E-03
-0.75065959E+01 -0.89410886E+00  0.29959317E-04 -0.17273104E-03  0.61903166E-04
-0.75065959E+01 -0.87555021E+00  0.10057014E-03 -0.58764079E-03 -0.14195308E-04
-0.75065959E+01 -0.85556060E+00  0.14828233E-03 -0.92280124E-03 -0.12071530E-03
-0.75065959E+01 -0.83406621E+00  0.16650674E-03 -0.11145676E-02 -0.24608657E-03
-0.75065959E+01 -0.81099590E+00  0.15783958E-03 -0.11430910E-02 -0.37424423E-03
-0.75065959E+01 -0.78628257E+00  0.13134757E-03 -0.10343473E-02 -0.48901431E-03
-0.75065959E+01 -0.75986470E+00  0.97694374E-04 -0.84206750E-03 -0.57864249E-03
-0.75065959E+01 -0.73168798E+00  0.65178867E-04 -0.62238782E-03 -0.63774239E-03
-0.75065959E+01 -0.70170710E+00  0.38321992E-04 -0.41538951E-03 -0.66692713E-03
-0.75065959E+01 -0.66988760E+00  0.18579205E-04 -0.24019562E-03 -0.67045052E-03
-0.75065959E+01 -0.63620781E+00  0.57386352E-05 -0.99905655E-04 -0.65396899E-03
-0.75065959E+01 -0.60066071E+00 -0.99876663E-06  0.10379728E-04 -0.62279664E-03
-0.75065959E+01 -0.56325577E+00 -0.25121888E-05  0.97615939E-04 -0.58136011E-03
-0.75065959E+01 -0.52402059E+00  0.38498678E-06  0.16780908E-03 -0.53302915E-03
-0.75065959E+01 -0.48300241E+00  0.69333092E-05  0.22530812E-03 -0.48043561E-03
-0.75065959E+01 -0.44026914E+00  0.16395069E-04  0.27294509E-03 -0.42560093E-03
-0.75065959E+01 -0.39591017E+00  0.28018598E-04  0.31253525E-03 -0.37019545E-03
-0.75065959E+01 -0.35003658E+00  0.41029227E-04  0.34523051E-03 -0.31553560E-03
-0.75065959E+01 -0.30278088E+00  0.54620528E-04  0.37185409E-03 -0.26268227E-03
-0.75065959E+01 -0.25429614E+00  0.67974890E-04  0.39304296E-03 -0.21235527E-03
-0.75065959E+01 -0.20475452E+00  0.80280534E-04  0.40938086E-03 -0.16496046E-03
-0.75065959E+01 -0.15434522E+00  0.90780239E-04  0.42139562E-03 -0.12051597E-03
-0.75065959E+01 -0.10327182E+00  0.98807275E-04  0.42957734E-03 -0.78693205E-04
-0.75065959E+01 -0.51749200E-01  0.10384606E-03  0.43431097E-03 -0.38823699E-04
-0.75065959E+01  0.00000000E+00  0.10556247E-03  0.43586107E-03 -0.23601805E-14
-0.75065959E+01  0.51749200E-01  0.10384606E-03  0.43431097E-03  0.38823698E-04
-0.75065959E+01  0.10327182E+00  0.98807275E-04  0.42957734E-03  0.78693205E-04
-0.75065959E+01  0.15434522E+00  0.90780239E-04  0.42139562E-03  0.12051597E-03
-0.75065959E+01  0.20475452E+00  0.80280534E-04  0.40938086E-03  0.16496046E-03
-0.75065959E+01  0.25429614E+00  0.67974890E-04  0.39304296E-03  0.21235527E-03
-0.75065959E+01  0.30278088E+00  0.54620528E-04  0.37185409E-03  0.26268227E-03
-0.75065959E+01  0.35003658E+00  0.41029227E-04  0.34523051E-03  0.31553560E-03
-0.75065959E+01  0.39591017E+00  0.28018598E-04  0.31253525E-03  0.37019545E-03
-0.75065959E+01  0.44026914E+00  0.16395069E-04  0.27294509E-03  0.42560093E-03
-0.75065959E+01  0.48300241E+00  0.69333092E-05  0.22530812E-03  0.48043561E-03
-0.75065959E+01  0.52402059E+00  0.38498678E-06  0.16780908E-03  0.53302915E-03
-0.75065959E+01  0.56325577E+00 -0.25121888E-05  0.97615939E-04  0.58136011E-03
-0.75065959E+01  0.60066071E+00 -0.99876663E-06  0.10379728E-04  0.62279664E-03
-0.75065959E+01  0.63620781E+00  0.57386352E-05 -0.99905655E-04  0.65396899E-03
-0.75065959E+01  0.66988760E+00  0.18579205E-04 -0.24019562E-03  0.67045052E-03
-0.75065959E+01  0.70170710E+00  0.38321992E-04 -0.41538951E-03  0.66692713E-03
-0.75065959E+01  0.73168798E+00  0.65178867E-04 -0.62238782E-03  0.63774239E-03
-0.75065959E+01  0.75986470E+00  0.97694374E-04 -0.84206750E-03  0.57864249E-03
-0.75065959E+01  0.78628257E+00  0.13134757E-03 -0.10343473E-02  0.48901431E-03
-0.75065959E+01  0.81099590E+00  0.15783958E-03 -0.11430910E-02  0.37424423E-03
-0.75065959E+01  0.83406621E+00  0.16650674E-03 -0.11145676E-02  0.24608657E-03
-0.75065959E+01  0.85556060E+00  0.14828233E-03 -0.92280124E-03  0.12071530E-03
-0.75065959E+01  0.87555021E+00  0.10057014E-03 -0.58764079E-03  0.14195308E-04
-0.75065959E+01  0.89410886E+00  0.29959317E-04 -0.17273104E-03 -0.61903166E-04
-0.75065959E+01  0.91131184E+00 -0.49255171E-04  0.23638261E-03 -0.10353790E-03
-0.75065959E+01  0.92723491E+00 -0.12008696E-03  0.56198990E-03 -0.11385340E-03
-0.75065959E+01  0.94195338E+00 -0.16852196E-03  0.75602861E-03 -0.10123245E-03
-0.75065959E+01  0.95554139E+00 -0.18703055E-03  0.80615009E-03 -0.75739741E-04
-0.75065959E+01  0.96807128E+00 -0.17484187E-03  0.72750987E-03 -0.47012707E-04
-0.75065959E+01  0.97961317E+00 -0.13584629E-03  0.54858953E-03 -0.22082567E-04
-0.75065959E+01  0.99023454E+00 -0.75763525E-04  0.29842757E-03 -0.58176853E-05
-0.75065959E+01  0.10000000E+01  0.00000000E+00  0.00000000E+00  0.00000000E+00
 
-0.74389916E+01 -0.10000000E+01  0.00000000E+00  0.00000000E+00  0.00000000E+00
-0.74389916E+01 -0.99023454E+00 -0.76110528E-04  0.23139089E-03  0.48835663E-05
-0.74389916E+01 -0.97961317E+00 -0.13924018E-03  0.43055433E-03  0.18711265E-04
-0.74389916E+01 -0.96807128E+00 -0.18521110E-03  0.58199880E-03  0.40197459E-04
-0.74389916E+01 -0.95554139E+00 -0.20842895E-03  0.66352358E-03  0.65684994E-04
-0.74389916E+01 -0.94195338E+00 -0.20371772E-03  0.65097514E-03  0.89756801E-04
-0.74389916E+01 -0.92723491E+00 -0.16915461E-03  0.52823979E-03  0.10482824E-03
-0.74389916E+01 -0.91131184E+00 -0.10869711E-03  0.29904768E-03  0.10273714E-03
-0.74389916E+01 -0.89410886E+00 -0.32984486E-04 -0.51264764E-05  0.76362810E-04
-0.74389916E+01 -0.87555021E+00  0.42859910E-04 -0.32790946E-03  0.22419225E-04
-0.74389916E+01 -0.85556060E+00  0.10397030E-03 -0.60351956E-03 -0.56881757E-04
-0.74389916E+01 -0.83406621E+00  0.14081385E-03 -0.77956131E-03 -0.15337344E-03
-0.74389916E+01 -0.81099590E+00  0.15181640E-03 -0.83509467E-03 -0.25507741E-03
-0.74389916E+01 -0.78628257E+00  0.14228105E-03 -0.78413571E-03 -0.34949014E-03
-0.74389916E+01 -0.75986470E+00  0.12072791E-03 -0.66346243E-03 -0.42708633E-03
-0.74389916E+01 -0.73168798E+00  0.95161193E-04 -0.51393834E-03 -0.48295269E-03
-0.74389916E+01 -0.70170710E+00  0.71049766E-04 -0.36615542E-03 -0.51667453E-03
-0.74389916E+01 -0.66988760E+00  0.51186472E-04 -0.23594376E-03 -0.53068509E-03
-0.74389916E+01 -0.63620781E+00  0.36493845E-04 -0.12734039E-03 -0.52864035E-03
-0.74389916E+01 -0.60066071E+00  0.26905904E-04 -0.38185994E-04 -0.51411328E-03
-0.74389916E+01 -0.56325577E+00  0.21937110E-04  0.35593418E-04 -0.49015764E-03
-0.74389916E+01 -0.52402059E+00  0.20966948E-04  0.97701633E-04 -0.45914203E-03
-0.74389916E+01 -0.48300241E+00  0.23343433E-04  0.15086473E-03 -0.42295884E-03
-0.74389916E+01 -0.44026914E+00  0.28416730E-04  0.19682078E-03 -0.38309373E-03
-0.74389916E+01 -0.39591017E+00  0.35534542E-04  0.23663468E-03 -0.34081141E-03
-0.74389916E+01 -0.35003658E+00  0.44041380E-04  0.27090143E-03 -0.29714418E-03
-0.74389916E+01 -0.30278088E+00  0.53270796E-04  0.29998991E-03 -0.25297130E-03
-0.74389916E+01 -0.25429614E+00  0.62558576E-04  0.32412893E-03 -0.20895432E-03
-0.74389916E+01 -0.20475452E+00  0.71253087E-04  0.34352381E-03 -0.16556828E-03
-0.74389916E+01 -0.15434522E+00  0.78750911E-04  0.35834981E-03 -0.12304710E-03
-0.74389916E+01 -0.10327182E+00  0.84523314E-04  0.36878957E-03 -0.81420140E-04
-0.74389916E+01 -0.51749200E-01  0.88162470E-04  0.37498288E-03 -0.40510083E-04
-0.74389916E+01  0.00000000E+00  0.89404591E-04  0.37703805E-03 -0.20325329E-14
-0.74389916E+01  0.51749200E-01  0.88162470E-04  0.37498288E-03  0.40510083E-04
-0.74389916E+01  0.10327182E+00  0.84523314E-04  0.36878957E-03  0.81420140E-04
-0.74389916E+01  0.15434522E+00  0.78750911E-04  0.35834981E-03  0.12304710E-03
-0.74389916E+01  0.20475452E+00  0.71253087E-04  0.34352381E-03  0.16556828E-03
-0.74389916E+01  0.25429614E+00  0.62558576E-04  0.32412893E-03  0.20895432E-03
-0.74389916E+01  0.30278088E+00  0.53270796E-04  0.29998991E-03  0.25297130E-03
-0.74389916E+01  0.35003658E+00  0.44041380E-04  0.27090143E-03  0.29714418E-03
-0.74389916E+01  0.39591017E+00  0.35534542E-04  0.23663468E-03  0.34081141E-03
-0.74389916E+01  0.44026914E+00  0.28416730E-04  0.19682078E-03  0.38309373E-03
-0.74389916E+01  0.48300241E+00  0.23343433E-04  0.15086473E-03  0.42295884E-03
-0.74389916E+01  0.52402059E+00  0.20966948E-04  0.97701633E-04  0.45914203E-03
-0.74389916E+01  0.56325577E+00  0.21937110E-04  0.35593418E-04  0.49015764E-03
-0.74389916E+01  0.60066071E+00  0.26905904E-04 -0.38185994E-04  0.51411328E-03
-0.74389916E+01  0.63620781E+00  0.36493845E-04 -0.12734039E-03  0.52864035E-03
-0.74389916E+01  0.66988760E+00  0.51186472E-04 -0.23594376E-03  0.53068509E-03
-0.74389916E+01  0.70170710E+00  0.71049766E-04 -0.36615542E-03  0.51667453E-03
-0.74389916E+01  0.73168798E+00  0.95161193E-04 -0.51393834E-03  0.48295269E-03
-0.74389916E+01  0.75986470E+00  0.12072791E-03 -0.66346243E-03  0.42708633E-03
-0.74389916E+01  0.78628257E+00  0.14228105E-03 -0.78413571E-03  0.34949014E-03
-0.74389916E+01  0.81099590E+00  0.15181640E-03 -0.83509467E-03  0.25507741E-03
-0.74389916E+01  0.83406621E+00  0.14081385E-03 -0.77956131E-03  0.15337344E-03
-0.74389916E+01  0.85556060E+00  0.10397030E-03 -0.60351956E-03  0.56881757E-04
-0.74389916E+01  0.87555021E+00  0.42859910E-04 -0.32790946E-03 -0.22419225E-04
-0.74389916E+01  0.89410886E+00 -0.32984486E-04 -0.51264765E-05 -0.76362810E-04
-0.74389916E+01  0.91131184E+00 -0.10869711E-03  0.29904768E-03 -0.10273714E-03
-0.74389916E+01  0.92723491E+00 -0.16915461E-03  0.52823979E-03 -0.10482824E-03
-0.74389916E+01  0.94195338E+00 -0.20371772E-03  0.65097514E-03 -0.89756801E-04
-0.74389916E+01  0.95554139E+00 -0.20842895E-03  0.66352358E-03 -0.65684994E-04
-0.74389916E+01  0.96807128E+00 -0.18521110E-03  0.58199880E-03 -0.40197459E-04
-0.74389916E+01  0.97961317E+00 -0.13924018E-03  0.43055433E-03 -0.18711265E-04
-0.74389916E+01  0.99023454E+00 -0.76110528E-04  0.23139089E-03 -0.48835663E-05
-0.74389916E+01  0.10000000E+01  0.00000000E+00  0.00000000E+00  0.00000000E+00
 
-0.73697881E+01 -0.10000000E+01  0.00000000E+00  0.00000000E+00  0.00000000E+00
-0.73697881E+01 -0.99023454E+00 -0.74465415E-04  0.17598420E-03  0.40325875E-05
-0.73697881E+01 -0.97961317E+00 -0.13840545E-03  0.33198137E-03  0.15557901E-04
-0.73697881E+01 -0.96807128E+00 -0.18870866E-03  0.45822899E-03  0.33663992E-04
-0.73697881E+01 -0.95554139E+00 -0.22000954E-03  0.53808095E-03  0.55630136E-04
-0.73697881E+01 -0.94195338E+00 -0.22625889E-03  0.55131421E-03  0.77324482E-04
-0.73697881E+01 -0.92723491E+00 -0.20350789E-03  0.48184640E-03  0.92843400E-04
-0.73697881E+01 -0.91131184E+00 -0.15288714E-03  0.32747426E-03  0.95667945E-04
-0.73697881E+01 -0.89410886E+00 -0.82206658E-04  0.10725592E-03  0.79898856E-04
-0.73697881E+01 -0.87555021E+00 -0.47966191E-05 -0.13905555E-03  0.42430598E-04
-0.73697881E+01 -0.85556060E+00  0.64440568E-04 -0.36165460E-03 -0.15669871E-04
-0.73697881E+01 -0.83406621E+00  0.11403942E-03 -0.51793606E-03 -0.88690144E-04
-0.73697881E+01 -0.81099590E+00  0.13939036E-03 -0.58729438E-03 -0.16778892E-03
-0.73697881E+01 -0.78628257E+00  0.14288804E-03 -0.57544250E-03 -0.24344904E-03
-0.73697881E+01 -0.75986470E+00  0.13124578E-03 -0.50656982E-03 -0.30815362E-03
-0.73697881E+01 -0.73168798E+00  0.11201561E-03 -0.40979767E-03 -0.35770328E-03
-0.73697881E+01 -0.70170710E+00  0.91177497E-04 -0.30810757E-03 -0.39122148E-03
-0.73697881E+01 -0.66988760E+00  0.72387490E-04 -0.21433154E-03 -0.40999586E-03
-0.73697881E+01 -0.63620781E+00  0.57340829E-04 -0.13275752E-03 -0.41630509E-03
-0.73697881E+01 -0.60066071E+00  0.46490295E-04 -0.62941866E-04 -0.41246129E-03
-0.73697881E+01 -0.56325577E+00  0.39644335E-04 -0.27478107E-05 -0.40047834E-03
-0.73697881E+01 -0.52402059E+00  0.36340486E-04  0.49938135E-04 -0.38193453E-03
-0.73697881E+01 -0.48300241E+00  0.36026562E-04  0.96698549E-04 -0.35811335E-03
-0.73697881E+01 -0.44026914E+00  0.38138538E-04  0.13849016E-03 -0.33004389E-03
-0.73697881E+01 -0.39591017E+00  0.42117753E-04  0.17583323E-03 -0.29863496E-03
-0.73697881E+01 -0.35003658E+00  0.47415513E-04  0.20891567E-03 -0.26466291E-03
-0.73697881E+01 -0.30278088E+00  0.53486254E-04  0.23777196E-03 -0.22883352E-03
-0.73697881E+01 -0.25429614E+00  0.59794793E-04  0.26233251E-03 -0.19173249E-03
-0.73697881E+01 -0.20475452E+00  0.65821871E-04  0.28252793E-03 -0.15385232E-03
-0.73697881E+01 -0.15434522E+00  0.71089463E-04  0.29828122E-03 -0.11554860E-03
-0.73697881E+01 -0.10327182E+00  0.75180377E-04  0.30955750E-03 -0.77067092E-04
-0.73697881E+01 -0.51749200E-01  0.77773196E-04  0.31632540E-03 -0.38534343E-04
-0.73697881E+01  0.00000000E+00  0.78660382E-04  0.31858484E-03 -0.17332006E-14
-0.73697881E+01  0.51749200E-01  0.77773196E-04  0.31632540E-03  0.38534343E-04
-0.73697881E+01  0.10327182E+00  0.75180377E-04  0.30955750E-03  0.77067092E-04
-0.73697881E+01  0.15434522E+00  0.71089463E-04  0.29828122E-03  0.11554860E-03
-0.73697881E+01  0.20475452E+00  0.65821871E-04  0.28252793E-03  0.15385232E-03
-0.73697881E+01  0.25429614E+00  0.59794793E-04  0.26233251E-03  0.19173249E-03
-0.73697881E+01  0.30278088E+00  0.53486254E-04  0.23777196E-03  0.22883352E-03
-0.73697881E+01  0.35003658E+00  0.47415513E-04  0.20891567E-03  0.26466291E-03
-0.73697881E+01  0.39591017E+00  0.42117753E-04  0.17583323E-03  0.29863496E-03
-0.73697881E+01  0.44026914E+00  0.38138538E-04  0.13849016E-03  0.33004389E-03
-0.73697881E+01  0.48300241E+00  0.36026562E-04  0.96698549E-04  0.35811335E-03
-0.73697881E+01  0.52402059E+00  0.36340486E-04  0.49938135E-04  0.38193453E-03
-0.73697881E+01  0.56325577E+00  0.39644335E-04 -0.27478107E-05  0.40047834E-03
-0.73697881E+01  0.60066071E+00  0.46490295E-04 -0.62941866E-04  0.41246129E-03
-0.73697881E+01  0.63620781E+00  0.57340829E-04 -0.13275752E-03  0.41630509E-03
-0.73697881E+01  0.66988760E+00  0.72387490E-04 -0.21433154E-03  0.40999586E-03
-0.73697881E+01  0.70170710E+00  0.91177497E-04 -0.30810757E-03  0.39122148E-03
-0.73697881E+01  0.73168798E+00  0.11201561E-03 -0.40979767E-03  0.35770328E-03
-0.73697881E+01  0.75986470E+00  0.13124578E-03 -0.50656982E-03  0.30815362E-03
-0.73697881E+01  0.78628257E+00  0.14288804E-03 -0.57544250E-03  0.24344904E-03
-0.73697881E+01  0.81099590E+00  0.13939036E-03 -0.58729438E-03  0.16778892E-03
-0.73697881E+01  0.83406621E+00  0.11403942E-03 -0.51793606E-03  0.88690144E-04
-0.73697881E+01  0.85556060E+00  0.64440568E-04 -0.36165460E-03  0.15669871E-04
-0.73697881E+01  0.87555021E+00 -0.47966191E-05 -0.13905555E-03 -0.42430598E-04
-0.73697881E+01  0.89410886E+00 -0.82206658E-04  0.10725592E-03 -0.79898856E-04
-0.73697881E+01  0.91131184E+00 -0.15288714E-03  0.32747426E-03 -0.95667945E-04
-0.73697881E+01  0.92723491E+00 -0.20350789E-03  0.48184640E-03 -0.92843400E-04
-0.73697881E+01  0.94195338E+00 -0.22625889E-03  0.55131421E-03 -0.77324482E-04
-0.73697881E+01  0.95554139E+00 -0.22000954E-03  0.53808095E-03 -0.55630136E-04
-0.73697881E+01  0.96807128E+00 -0.18870866E-03  0.45822899E-03 -0.33663992E-04
-0.73697881E+01  0.97961317E+00 -0.13840545E-03  0.33198137E-03 -0.15557901E-04
-0.73697881E+01  0.99023454E+00 -0.74465415E-04  0.17598420E-03 -0.40325875E-05
-0.73697881E+01  0.10000000E+01  0.00000000E+00  0.00000000E+00  0.00000000E+00
 
-0.72989631E+01 -0.10000000E+01  0.00000000E+00  0.00000000E+00  0.00000000E+00
-0.72989631E+01 -0.99023454E+00 -0.71334339E-04  0.12866963E-03  0.32990522E-05
-0.72989631E+01 -0.97961317E+00 -0.13431968E-03  0.24716769E-03  0.12825348E-04
-0.72989631E+01 -0.96807128E+00 -0.18674239E-03  0.34999562E-03  0.27937977E-04
-0.72989631E+01 -0.95554139E+00 -0.22353681E-03  0.42490627E-03  0.46623166E-04
-0.72989631E+01 -0.94195338E+00 -0.23812064E-03  0.45508769E-03  0.65743914E-04
-0.72989631E+01 -0.92723491E+00 -0.22508127E-03  0.42502748E-03  0.80727974E-04
-0.72989631E+01 -0.91131184E+00 -0.18336026E-03  0.32847612E-03  0.86405904E-04
-0.72989631E+01 -0.89410886E+00 -0.11842714E-03  0.17521571E-03  0.77951976E-04
-0.72989631E+01 -0.87555021E+00 -0.41933519E-04 -0.79088924E-05  0.52571403E-04
-0.72989631E+01 -0.85556060E+00  0.31549927E-04 -0.18392535E-03  0.10628901E-04
-0.72989631E+01 -0.83406621E+00  0.89385388E-04 -0.31858912E-03 -0.43906348E-04
-0.72989631E+01 -0.81099590E+00  0.12480956E-03 -0.39244014E-03 -0.10453743E-03
-0.72989631E+01 -0.78628257E+00  0.13799770E-03 -0.40552910E-03 -0.16407480E-03
-0.72989631E+01 -0.75986470E+00  0.13416052E-03 -0.37279458E-03 -0.21667430E-03
-0.72989631E+01 -0.73168798E+00  0.12032505E-03 -0.31444578E-03 -0.25888081E-03
-0.72989631E+01 -0.70170710E+00  0.10268741E-03 -0.24748526E-03 -0.28968141E-03
-0.72989631E+01 -0.66988760E+00  0.85429710E-04 -0.18216908E-03 -0.30968344E-03
-0.72989631E+01 -0.63620781E+00  0.70754321E-04 -0.12266604E-03 -0.32026267E-03
-0.72989631E+01 -0.60066071E+00  0.59468884E-04 -0.69566301E-04 -0.32286585E-03
-0.72989631E+01 -0.56325577E+00  0.51593005E-04 -0.22000422E-04 -0.31876396E-03
-0.72989631E+01 -0.52402059E+00  0.46786747E-04  0.21081334E-04 -0.30894863E-03
-0.72989631E+01 -0.48300241E+00  0.44583368E-04  0.60489286E-04 -0.29423050E-03
-0.72989631E+01 -0.44026914E+00  0.44496863E-04  0.96655086E-04 -0.27526762E-03
-0.72989631E+01 -0.39591017E+00  0.46054769E-04  0.12973719E-03 -0.25266459E-03
-0.72989631E+01 -0.35003658E+00  0.48806583E-04  0.15966089E-03 -0.22696587E-03
-0.72989631E+01 -0.30278088E+00  0.52317939E-04  0.18625092E-03 -0.19870516E-03
-0.72989631E+01 -0.25429614E+00  0.56173001E-04  0.20925637E-03 -0.16837045E-03
-0.72989631E+01 -0.20475452E+00  0.59975732E-04  0.22844412E-03 -0.13642591E-03
-0.72989631E+01 -0.15434522E+00  0.63365842E-04  0.24358943E-03 -0.10327732E-03
-0.72989631E+01 -0.10327182E+00  0.66031477E-04  0.25453132E-03 -0.69289422E-04
-0.72989631E+01 -0.51749200E-01  0.67733428E-04  0.26114009E-03 -0.34771443E-04
-0.72989631E+01  0.00000000E+00  0.68317741E-04  0.26335374E-03 -0.14373594E-14
-0.72989631E+01  0.51749200E-01  0.67733428E-04  0.26114009E-03  0.34771443E-04
-0.72989631E+01  0.10327182E+00  0.66031477E-04  0.25453132E-03  0.69289422E-04
-0.72989631E+01  0.15434522E+00  0.63365842E-04  0.24358943E-03  0.10327732E-03
-0.72989631E+01  0.20475452E+00  0.59975732E-04  0.22844412E-03  0.13642591E-03
-0.72989631E+01  0.25429614E+00  0.56173001E-04  0.20925637E-03  0.16837045E-03
-0.72989631E+01  0.30278088E+00  0.52317939E-04  0.18625092E-03  0.19870516E-03
-0.72989631E+01  0.35003658E+00  0.48806583E-04  0.15966089E-03  0.22696587E-03
-0.72989631E+01  0.39591017E+00  0.46054769E-04  0.12973719E-03  0.25266459E-03
-0.72989631E+01  0.44026914E+00  0.44496863E-04  0.96655086E-04  0.27526762E-03
-0.72989631E+01  0.48300241E+00  0.44583368E-04  0.60489286E-04  0.29423050E-03
-0.72989631E+01  0.52402059E+00  0.46786747E-04  0.21081334E-04  0.30894863E-03
-0.72989631E+01  0.56325577E+00  0.51593005E-04 -0.22000422E-04  0.31876396E-03
-0.72989631E+01  0.60066071E+00  0.59468884E-04 -0.69566301E-04  0.32286585E-03
-0.72989631E+01  0.63620781E+00  0.70754321E-04 -0.12266604E-03  0.32026267E-03
-0.72989631E+01  0.66988760E+00  0.85429710E-04 -0.18216908E-03  0.30968344E-03
-0.72989631E+01  0.70170710E+00  0.10268741E-03 -0.24748526E-03  0.28968141E-03
-0.72989631E+01  0.73168798E+00  0.12032505E-03 -0.31444578E-03  0.25888081E-03
-0.72989631E+01  0.75986470E+00  0.13416052E-03 -0.37279458E-03  0.21667430E-03
-0.72989631E+01  0.78628257E+00  0.13799770E-03 -0.40552910E-03  0.16407480E-03
-0.72989631E+01  0.81099590E+00  0.12480956E-03 -0.39244014E-03  0.10453743E-03
-0.72989631E+01  0.83406621E+00  0.89385388E-04 -0.31858912E-03  0.43906348E-04
-0.72989631E+01  0.85556060E+00  0.31549927E-04 -0.18392535E-03 -0.10628901E-04
-0.72989631E+01  0.87555021E+00 -0.41933519E-04 -0.79088925E-05 -0.52571403E-04
-0.72989631E+01  0.89410886E+00 -0.11842714E-03  0.17521571E-03 -0.77951976E-04
-0.72989631E+01  0.91131184E+00 -0.18336026E-03  0.32847612E-03 -0.86405904E-04
-0.72989631E+01  0.92723491E+00 -0.22508127E-03  0.42502748E-03 -0.80727974E-04
-0.72989631E+01  0.94195338E+00 -0.23812064E-03  0.45508769E-03 -0.65743914E-04
-0.72989631E+01  0.95554139E+00 -0.22353681E-03  0.42490627E-03 -0.46623166E-04
-0.72989631E+01  0.96807128E+00 -0.18674239E-03  0.34999562E-03 -0.27937977E-04
-0.72989631E+01  0.97961317E+00 -0.13431968E-03  0.24716769E-03 -0.12825348E-04
-0.72989631E+01  0.99023454E+00 -0.71334339E-04  0.12866963E-03 -0.32990522E-05
-0.72989631E+01  0.10000000E+01  0.00000000E+00  0.00000000E+00  0.00000000E+00
 
-0.72264946E+01 -0.10000000E+01  0.00000000E+00  0.00000000E+00  0.00000000E+00
-0.72264946E+01 -0.99023454E+00 -0.67321710E-04  0.90846112E-04  0.26710720E-05
-0.72264946E+01 -0.97961317E+00 -0.12821049E-03  0.17872943E-03  0.10449342E-04
-0.72264946E+01 -0.96807128E+00 -0.18120330E-03  0.26132920E-03  0.22900196E-04
-0.72264946E+01 -0.95554139E+00 -0.22156612E-03  0.32990922E-03  0.38549356E-04
-0.72264946E+01 -0.94195338E+00 -0.24242883E-03  0.37063548E-03  0.55035034E-04
-0.72264946E+01 -0.92723491E+00 -0.23735002E-03  0.36894320E-03  0.68836918E-04
-0.72264946E+01 -0.91131184E+00 -0.20360074E-03  0.31599259E-03  0.75882551E-04
-0.72264946E+01 -0.89410886E+00 -0.14473527E-03  0.21479023E-03  0.72260923E-04
-0.72264946E+01 -0.87555021E+00 -0.70870547E-04  0.82308602E-04  0.55532576E-04
-0.72264946E+01 -0.85556060E+00  0.39952347E-05 -0.54634365E-04  0.25647016E-04
-0.72264946E+01 -0.83406621E+00  0.66620828E-04 -0.16875881E-03 -0.14654642E-04
-0.72264946E+01 -0.81099590E+00  0.10877886E-03 -0.24210015E-03 -0.60605337E-04
-0.72264946E+01 -0.78628257E+00  0.12898386E-03 -0.27088071E-03 -0.10678912E-03
-0.72264946E+01 -0.75986470E+00  0.13121062E-03 -0.26326432E-03 -0.14869673E-03
-0.72264946E+01 -0.73168798E+00  0.12193343E-03 -0.23274097E-03 -0.18354811E-03
-0.72264946E+01 -0.70170710E+00  0.10735886E-03 -0.19168504E-03 -0.21036196E-03
-0.72264946E+01 -0.66988760E+00  0.91950713E-04 -0.14823642E-03 -0.22936539E-03
-0.72264946E+01 -0.63620781E+00  0.78224265E-04 -0.10629448E-03 -0.24136857E-03
-0.72264946E+01 -0.60066071E+00  0.67222149E-04 -0.67067786E-04 -0.24725531E-03
-0.72264946E+01 -0.56325577E+00  0.59114464E-04 -0.30514012E-04 -0.24779987E-03
-0.72264946E+01 -0.52402059E+00  0.53656751E-04  0.37128770E-05 -0.24359318E-03
-0.72264946E+01 -0.48300241E+00  0.50454228E-04  0.35913078E-04 -0.23511356E-03
-0.72264946E+01 -0.44026914E+00  0.49087291E-04  0.66179256E-04 -0.22275099E-03
-0.72264946E+01 -0.39591017E+00  0.49154686E-04  0.94442772E-04 -0.20688179E-03
-0.72264946E+01 -0.35003658E+00  0.50283998E-04  0.12047169E-03 -0.18786868E-03
-0.72264946E+01 -0.30278088E+00  0.52126905E-04  0.14396774E-03 -0.16610010E-03
-0.72264946E+01 -0.25429614E+00  0.54357880E-04  0.16457509E-03 -0.14196728E-03
-0.72264946E+01 -0.20475452E+00  0.56672850E-04  0.18196347E-03 -0.11588083E-03
-0.72264946E+01 -0.15434522E+00  0.58798294E-04  0.19581912E-03 -0.88243514E-04
-0.72264946E+01 -0.10327182E+00  0.60499473E-04  0.20590274E-03 -0.59459435E-04
-0.72264946E+01 -0.51749200E-01  0.61596870E-04  0.21202305E-03 -0.29917298E-04
-0.72264946E+01  0.00000000E+00  0.61975418E-04  0.21407845E-03 -0.11750922E-14
-0.72264946E+01  0.51749200E-01  0.61596870E-04  0.21202305E-03  0.29917298E-04
-0.72264946E+01  0.10327182E+00  0.60499473E-04  0.20590274E-03  0.59459435E-04
-0.72264946E+01  0.15434522E+00  0.58798294E-04  0.19581912E-03  0.88243514E-04
-0.72264946E+01  0.20475452E+00  0.56672850E-04  0.18196347E-03  0.11588083E-03
-0.72264946E+01  0.25429614E+00  0.54357880E-04  0.16457509E-03  0.14196728E-03
-0.72264946E+01  0.30278088E+00  0.52126905E-04  0.14396774E-03  0.16610010E-03
-0.72264946E+01  0.35003658E+00  0.50283998E-04  0.12047169E-03  0.18786868E-03
-0.72264946E+01  0.39591017E+00  0.49154686E-04  0.94442772E-04  0.20688179E-03
-0.72264946E+01  0.44026914E+00  0.49087291E-04  0.66179256E-04  0.22275099E-03
-0.72264946E+01  0.48300241E+00  0.50454228E-04  0.35913078E-04  0.23511356E-03
-0.72264946E+01  0.52402059E+00  0.53656751E-04  0.37128770E-05  0.24359318E-03
-0.72264946E+01  0.56325577E+00  0.59114464E-04 -0.30514012E-04  0.24779987E-03
-0.72264946E+01  0.60066071E+00  0.67222149E-04 -0.67067786E-04  0.24725531E-03
-0.72264946E+01  0.63620781E+00  0.78224265E-04 -0.10629448E-03  0.24136857E-03
-0.72264946E+01  0.66988760E+00  0.91950713E-04 -0.14823642E-03  0.22936539E-03
-0.72264946E+01  0.70170710E+00  0.10735886E-03 -0.19168504E-03  0.21036196E-03
-0.72264946E+01  0.73168798E+00  0.12193343E-03 -0.23274097E-03  0.18354811E-03
-0.72264946E+01  0.75986470E+00  0.13121062E-03 -0.26326432E-03  0.14869673E-03
-0.72264946E+01  0.78628257E+00  0.12898386E-03 -0.27088071E-03  0.10678912E-03
-0.72264946E+01  0.81099590E+00  0.10877886E-03 -0.24210015E-03  0.60605337E-04
-0.72264946E+01  0.83406621E+00  0.66620828E-04 -0.16875881E-03  0.14654642E-04
-0.72264946E+01  0.85556060E+00  0.39952347E-05 -0.54634365E-04 -0.25647016E-04
-0.72264946E+01  0.87555021E+00 -0.70870547E-04  0.82308602E-04 -0.55532576E-04
-0.72264946E+01  0.89410886E+00 -0.14473527E-03  0.21479023E-03 -0.72260923E-04
-0.72264946E+01  0.91131184E+00 -0.20360074E-03  0.31599259E-03 -0.75882551E-04
-0.72264946E+01  0.92723491E+00 -0.23735002E-03  0.36894320E-03 -0.68836918E-04
-0.72264946E+01  0.94195338E+00 -0.24242883E-03  0.37063548E-03 -0.55035034E-04
-0.72264946E+01  0.95554139E+00 -0.22156612E-03  0.32990922E-03 -0.38549356E-04
-0.72264946E+01  0.96807128E+00 -0.18120330E-03  0.26132920E-03 -0.22900196E-04
-0.72264946E+01  0.97961317E+00 -0.12821049E-03  0.17872943E-03 -0.10449342E-04
-0.72264946E+01  0.99023454E+00 -0.67321710E-04  0.90846112E-04 -0.26710720E-05
-0.72264946E+01  0.10000000E+01  0.00000000E+00  0.00000000E+00  0.00000000E+00
 
-0.71523615E+01 -0.10000000E+01  0.00000000E+00  0.00000000E+00  0.00000000E+00
-0.71523615E+01 -0.99023454E+00 -0.62709125E-04  0.59231707E-04  0.21514975E-05
-0.71523615E+01 -0.97961317E+00 -0.12063194E-03  0.12114062E-03  0.84802334E-05
-0.71523615E+01 -0.96807128E+00 -0.17292038E-03  0.18568876E-03  0.18700754E-04
-0.71523615E+01 -0.95554139E+00 -0.21519526E-03  0.24688014E-03  0.31743667E-04
-0.71523615E+01 -0.94195338E+00 -0.24050394E-03  0.29341425E-03  0.45841515E-04
-0.71523615E+01 -0.92723491E+00 -0.24174027E-03  0.31184217E-03  0.58293503E-04
-0.71523615E+01 -0.91131184E+00 -0.21493973E-03  0.29174109E-03  0.65900525E-04
-0.71523615E+01 -0.89410886E+00 -0.16210497E-03  0.23118861E-03  0.65503904E-04
-0.71523615E+01 -0.87555021E+00 -0.91960113E-04  0.13959698E-03  0.55003186E-04
-0.71523615E+01 -0.85556060E+00 -0.17768536E-04  0.35723045E-04  0.34101583E-04
-0.71523615E+01 -0.83406621E+00  0.47050135E-04 -0.58973102E-04  0.46653731E-05
-0.71523615E+01 -0.81099590E+00  0.93332944E-04 -0.12820785E-03 -0.29816374E-04
-0.71523615E+01 -0.78628257E+00  0.11837156E-03 -0.16571364E-03 -0.65266872E-04
-0.71523615E+01 -0.75986470E+00  0.12512608E-03 -0.17473709E-03 -0.98214086E-04
-0.71523615E+01 -0.73168798E+00  0.11951718E-03 -0.16372050E-03 -0.12644213E-03
-0.71523615E+01 -0.70170710E+00  0.10762384E-03 -0.14146278E-03 -0.14906626E-03
-0.71523615E+01 -0.66988760E+00  0.94019423E-04 -0.11437773E-03 -0.16610619E-03
-0.71523615E+01 -0.63620781E+00  0.81392362E-04 -0.86026404E-04 -0.17802194E-03
-0.71523615E+01 -0.60066071E+00  0.70932001E-04 -0.57963085E-04 -0.18533823E-03
-0.71523615E+01 -0.56325577E+00  0.62912148E-04 -0.30672162E-04 -0.18850641E-03
-0.71523615E+01 -0.52402059E+00  0.57161188E-04 -0.42625535E-05 -0.18785272E-03
-0.71523615E+01 -0.48300241E+00  0.53344016E-04  0.21239714E-04 -0.18362946E-03
-0.71523615E+01 -0.44026914E+00  0.51097947E-04  0.45721423E-04 -0.17603795E-03
-0.71523615E+01 -0.39591017E+00  0.50082829E-04  0.68987524E-04 -0.16528555E-03
-0.71523615E+01 -0.35003658E+00  0.49992909E-04  0.90732319E-04 -0.15159247E-03
-0.71523615E+01 -0.30278088E+00  0.50553192E-04  0.11060888E-03 -0.13522384E-03
-0.71523615E+01 -0.25429614E+00  0.51515338E-04  0.12822665E-03 -0.11647769E-03
-0.71523615E+01 -0.20475452E+00  0.52654243E-04  0.14322388E-03 -0.95697939E-04
-0.71523615E+01 -0.15434522E+00  0.53771360E-04  0.15525811E-03 -0.73254561E-04
-0.71523615E+01 -0.10327182E+00  0.54698909E-04  0.16406309E-03 -0.49547039E-04
-0.71523615E+01 -0.51749200E-01  0.55309484E-04  0.16942597E-03 -0.24987343E-04
-0.71523615E+01  0.00000000E+00  0.55522022E-04  0.17123051E-03 -0.92900349E-15
-0.71523615E+01  0.51749200E-01  0.55309484E-04  0.16942597E-03  0.24987343E-04
-0.71523615E+01  0.10327182E+00  0.54698909E-04  0.16406309E-03  0.49547039E-04
-0.71523615E+01  0.15434522E+00  0.53771360E-04  0.15525811E-03  0.73254561E-04
-0.71523615E+01  0.20475452E+00  0.52654243E-04  0.14322388E-03  0.95697939E-04
-0.71523615E+01  0.25429614E+00  0.51515338E-04  0.12822665E-03  0.11647769E-03
-0.71523615E+01  0.30278088E+00  0.50553192E-04  0.11060888E-03  0.13522384E-03
-0.71523615E+01  0.35003658E+00  0.49992909E-04  0.90732319E-04  0.15159247E-03
-0.71523615E+01  0.39591017E+00  0.50082829E-04  0.68987524E-04  0.16528555E-03
-0.71523615E+01  0.44026914E+00  0.51097947E-04  0.45721423E-04  0.17603795E-03
-0.71523615E+01  0.48300241E+00  0.53344016E-04  0.21239714E-04  0.18362946E-03
-0.71523615E+01  0.52402059E+00  0.57161188E-04 -0.42625535E-05  0.18785272E-03
-0.71523615E+01  0.56325577E+00  0.62912148E-04 -0.30672162E-04  0.18850641E-03
-0.71523615E+01  0.60066071E+00  0.70932001E-04 -0.57963085E-04  0.18533823E-03
-0.71523615E+01  0.63620781E+00  0.81392362E-04 -0.86026404E-04  0.17802194E-03
-0.71523615E+01  0.66988760E+00  0.94019423E-04 -0.11437773E-03  0.16610619E-03
-0.71523615E+01  0.70170710E+00  0.10762384E-03 -0.14146278E-03  0.14906626E-03
-0.71523615E+01  0.73168798E+00  0.11951718E-03 -0.16372050E-03  0.12644213E-03
-0.71523615E+01  0.75986470E+00  0.12512608E-03 -0.17473709E-03  0.98214086E-04
-0.71523615E+01  0.78628257E+00  0.11837156E-03 -0.16571364E-03  0.65266872E-04
-0.71523615E+01  0.81099590E+00  0.93332944E-04 -0.12820785E-03  0.29816374E-04
-0.71523615E+01  0.83406621E+00  0.47050135E-04 -0.58973102E-04 -0.46653731E-05
-0.71523615E+01  0.85556060E+00 -0.17768536E-04  0.35723045E-04 -0.34101583E-04
-0.71523615E+01  0.87555021E+00 -0.91960113E-04  0.13959698E-03 -0.55003186E-04
-0.71523615E+01  0.89410886E+00 -0.16210497E-03  0.23118861E-03 -0.65503904E-04
-0.71523615E+01  0.91131184E+00 -0.21493973E-03  0.29174109E-03 -0.65900525E-04
-0.71523615E+01  0.92723491E+00 -0.24174027E-03  0.31184217E-03 -0.58293503E-04
-0.71523615E+01  0.94195338E+00 -0.24050394E-03  0.29341425E-03 -0.45841515E-04
-0.71523615E+01  0.95554139E+00 -0.21519526E-03  0.24688014E-03 -0.31743667E-04
-0.71523615E+01  0.96807128E+00 -0.17292038E-03  0.18568876E-03 -0.18700754E-04
-0.71523615E+01  0.97961317E+00 -0.12063194E-03  0.12114062E-03 -0.84802334E-05
-0.71523615E+01  0.99023454E+00 -0.62709125E-04  0.59231707E-04 -0.21514975E-05
-0.71523615E+01  0.10000000E+01  0.00000000E+00  0.00000000E+00  0.00000000E+00
 
-0.70765431E+01 -0.10000000E+01  0.00000000E+00  0.00000000E+00  0.00000000E+00
-0.70765431E+01 -0.99023454E+00 -0.57863060E-04  0.34741308E-04  0.17095692E-05
-0.70765431E+01 -0.97961317E+00 -0.11234495E-03  0.76046433E-04  0.67853048E-05
-0.70765431E+01 -0.96807128E+00 -0.16309202E-03  0.12550975E-03  0.15056315E-04
-0.70765431E+01 -0.95554139E+00 -0.20607694E-03  0.17929403E-03  0.25763783E-04
-0.70765431E+01 -0.94195338E+00 -0.23440665E-03  0.22828351E-03  0.37605482E-04
-0.70765431E+01 -0.92723491E+00 -0.24058989E-03  0.26027216E-03  0.48529457E-04
-0.70765431E+01 -0.91131184E+00 -0.21978243E-03  0.26405800E-03  0.56043170E-04
-0.70765431E+01 -0.89410886E+00 -0.17275476E-03  0.23428671E-03  0.57614630E-04
-0.70765431E+01 -0.87555021E+00 -0.10699290E-03  0.17471157E-03  0.51461778E-04
-0.70765431E+01 -0.85556060E+00 -0.34934719E-04  0.97787185E-04  0.37155380E-04
-0.70765431E+01 -0.83406621E+00  0.30137563E-04  0.20182022E-04  0.15937662E-04
-0.70765431E+01 -0.81099590E+00  0.78543489E-04 -0.43520389E-04 -0.96526263E-05
-0.70765431E+01 -0.78628257E+00  0.10671247E-03 -0.85504103E-04 -0.36554757E-04
-0.70765431E+01 -0.75986470E+00  0.11678365E-03 -0.10547740E-03 -0.62101661E-04
-0.70765431E+01 -0.73168798E+00  0.11413995E-03 -0.10810621E-03 -0.84537776E-04
-0.70765431E+01 -0.70170710E+00  0.10463572E-03 -0.99439955E-04 -0.10309594E-03
-0.70765431E+01 -0.66988760E+00  0.92826581E-04 -0.84504852E-04 -0.11768976E-03
-0.70765431E+01 -0.63620781E+00  0.81470020E-04 -0.66519502E-04 -0.12856735E-03
-0.70765431E+01 -0.60066071E+00  0.71836952E-04 -0.47222779E-04 -0.13603211E-03
-0.70765431E+01 -0.56325577E+00  0.64270912E-04 -0.27435813E-04 -0.14033659E-03
-0.70765431E+01 -0.52402059E+00  0.58656514E-04 -0.75628328E-05 -0.14164580E-03
-0.70765431E+01 -0.48300241E+00  0.54708090E-04  0.12161828E-04 -0.14007369E-03
-0.70765431E+01 -0.44026914E+00  0.52109737E-04  0.31503030E-04 -0.13570462E-03
-0.70765431E+01 -0.39591017E+00  0.50569469E-04  0.50200764E-04 -0.12863683E-03
-0.70765431E+01 -0.35003658E+00  0.49831599E-04  0.67924119E-04 -0.11899351E-03
-0.70765431E+01 -0.30278088E+00  0.49674306E-04  0.84318225E-04 -0.10694871E-03
-0.70765431E+01 -0.25429614E+00  0.49903637E-04  0.98994185E-04 -0.92723149E-04
-0.70765431E+01 -0.20475452E+00  0.50349253E-04  0.11159072E-03 -0.76594088E-04
-0.70765431E+01 -0.15434522E+00  0.50863823E-04  0.12176496E-03 -0.58881651E-04
-0.70765431E+01 -0.10327182E+00  0.51325048E-04  0.12924637E-03 -0.39948495E-04
-0.70765431E+01 -0.51749200E-01  0.51640591E-04  0.13381794E-03 -0.20184236E-04
-0.70765431E+01  0.00000000E+00  0.51752302E-04  0.13535904E-03 -0.71863451E-15
-0.70765431E+01  0.51749200E-01  0.51640591E-04  0.13381794E-03  0.20184236E-04
-0.70765431E+01  0.10327182E+00  0.51325048E-04  0.12924637E-03  0.39948495E-04
-0.70765431E+01  0.15434522E+00  0.50863823E-04  0.12176496E-03  0.58881651E-04
-0.70765431E+01  0.20475452E+00  0.50349253E-04  0.11159072E-03  0.76594088E-04
-0.70765431E+01  0.25429614E+00  0.49903637E-04  0.98994185E-04  0.92723149E-04
-0.70765431E+01  0.30278088E+00  0.49674306E-04  0.84318225E-04  0.10694871E-03
-0.70765431E+01  0.35003658E+00  0.49831599E-04  0.67924119E-04  0.11899351E-03
-0.70765431E+01  0.39591017E+00  0.50569469E-04  0.50200764E-04  0.12863683E-03
-0.70765431E+01  0.44026914E+00  0.52109737E-04  0.31503030E-04  0.13570462E-03
-0.70765431E+01  0.48300241E+00  0.54708090E-04  0.12161828E-04  0.14007369E-03
-0.70765431E+01  0.52402059E+00  0.58656514E-04 -0.75628328E-05  0.14164580E-03
-0.70765431E+01  0.56325577E+00  0.64270912E-04 -0.27435813E-04  0.14033659E-03
-0.70765431E+01  0.60066071E+00  0.71836952E-04 -0.47222779E-04  0.13603211E-03
-0.70765431E+01  0.63620781E+00  0.81470020E-04 -0.66519502E-04  0.12856735E-03
-0.70765431E+01  0.66988760E+00  0.92826581E-04 -0.84504852E-04  0.11768976E-03
-0.70765431E+01  0.70170710E+00  0.10463572E-03 -0.99439955E-04  0.10309594E-03
-0.70765431E+01  0.73168798E+00  0.11413995E-03 -0.10810621E-03  0.84537776E-04
-0.70765431E+01  0.75986470E+00  0.11678365E-03 -0.10547740E-03  0.62101661E-04
-0.70765431E+01  0.78628257E+00  0.10671247E-03 -0.85504103E-04  0.36554757E-04
-0.70765431E+01  0.81099590E+00  0.78543489E-04 -0.43520389E-04  0.96526263E-05
-0.70765431E+01  0.83406621E+00  0.30137563E-04  0.20182022E-04 -0.15937662E-04
-0.70765431E+01  0.85556060E+00 -0.34934719E-04  0.97787185E-04 -0.37155380E-04
-0.70765431E+01  0.87555021E+00 -0.10699290E-03  0.17471157E-03 -0.51461778E-04
-0.70765431E+01  0.89410886E+00 -0.17275476E-03  0.23428671E-03 -0.57614630E-04
-0.70765431E+01  0.91131184E+00 -0.21978243E-03  0.26405800E-03 -0.56043170E-04
-0.70765431E+01  0.92723491E+00 -0.24058989E-03  0.26027216E-03 -0.48529457E-04
-0.70765431E+01  0.94195338E+00 -0.23440665E-03  0.22828351E-03 -0.37605482E-04
-0.70765431E+01  0.95554139E+00 -0.20607694E-03  0.17929403E-03 -0.25763783E-04
-0.70765431E+01  0.96807128E+00 -0.16309202E-03  0.12550975E-03 -0.15056315E-04
-0.70765431E+01  0.97961317E+00 -0.11234495E-03  0.76046433E-04 -0.67853048E-05
-0.70765431E+01  0.99023454E+00 -0.57863060E-04  0.34741308E-04 -0.17095692E-05
-0.70765431E+01  0.10000000E+01  0.00000000E+00  0.00000000E+00  0.00000000E+00
 
-0.69990197E+01 -0.10000000E+01  0.00000000E+00  0.00000000E+00  0.00000000E+00
-0.69990197E+01 -0.99023454E+00 -0.52925559E-04  0.14803447E-04  0.13500599E-05
-0.69990197E+01 -0.97961317E+00 -0.10363997E-03  0.39054567E-04  0.54035281E-05
-0.69990197E+01 -0.96807128E+00 -0.15218237E-03  0.75438970E-04  0.12069712E-04
-0.69990197E+01 -0.95554139E+00 -0.19487673E-03  0.12176968E-03  0.20820763E-04
-0.69990197E+01 -0.94195338E+00 -0.22500830E-03  0.17076883E-03  0.30709606E-04
-0.69990197E+01 -0.92723491E+00 -0.23493019E-03  0.21148387E-03  0.40189370E-04
-0.69990197E+01 -0.91131184E+00 -0.21920854E-03  0.23247320E-03  0.47329054E-04
-0.69990197E+01 -0.89410886E+00 -0.17764434E-03  0.22605085E-03  0.50107719E-04
-0.69990197E+01 -0.87555021E+00 -0.11662123E-03  0.19176052E-03  0.47024244E-04
-0.69990197E+01 -0.85556060E+00 -0.47697883E-04  0.13712731E-03  0.37583260E-04
-0.69990197E+01 -0.83406621E+00  0.16209851E-04  0.74851800E-04  0.22576242E-04
-0.69990197E+01 -0.81099590E+00  0.65216357E-04  0.17828152E-04  0.38294084E-05
-0.69990197E+01 -0.78628257E+00  0.95164210E-04 -0.25294534E-04 -0.16370722E-04
-0.69990197E+01 -0.75986470E+00  0.10752629E-03 -0.51748709E-04 -0.35979564E-04
-0.69990197E+01 -0.73168798E+00  0.10717099E-03 -0.63405276E-04 -0.53607912E-04
-0.69990197E+01 -0.70170710E+00  0.99665698E-04 -0.64199440E-04 -0.68599679E-04
-0.69990197E+01 -0.66988760E+00  0.89460604E-04 -0.58028857E-04 -0.80813367E-04
-0.69990197E+01 -0.63620781E+00  0.79308630E-04 -0.47767356E-04 -0.90364369E-04
-0.69990197E+01 -0.60066071E+00  0.70515123E-04 -0.35219468E-04 -0.97416384E-04
-0.69990197E+01 -0.56325577E+00  0.63467805E-04 -0.21404511E-04 -0.10209818E-03
-0.69990197E+01 -0.52402059E+00  0.58094578E-04 -0.69081177E-05 -0.10447664E-03
-0.69990197E+01 -0.48300241E+00  0.54151429E-04  0.79096152E-05 -0.10458172E-03
-0.69990197E+01 -0.44026914E+00  0.51362748E-04  0.22748954E-04 -0.10242566E-03
-0.69990197E+01 -0.39591017E+00  0.49477592E-04  0.37327047E-04 -0.98035806E-04
-0.69990197E+01 -0.35003658E+00  0.48282295E-04  0.51321936E-04 -0.91468175E-04
-0.69990197E+01 -0.30278088E+00  0.47599183E-04  0.64401903E-04 -0.82828351E-04
-0.69990197E+01 -0.25429614E+00  0.47279285E-04  0.76209991E-04 -0.72273246E-04
-0.69990197E+01 -0.20475452E+00  0.47197544E-04  0.86414987E-04 -0.60018892E-04
-0.69990197E+01 -0.15434522E+00  0.47249135E-04  0.94701765E-04 -0.46332247E-04
-0.69990197E+01 -0.10327182E+00  0.47349605E-04  0.10082013E-03 -0.31528763E-04
-0.69990197E+01 -0.51749200E-01  0.47435936E-04  0.10456842E-03 -0.15959020E-04
-0.69990197E+01  0.00000000E+00  0.47469153E-04  0.10583397E-03 -0.53024888E-15
-0.69990197E+01  0.51749200E-01  0.47435936E-04  0.10456842E-03  0.15959020E-04
-0.69990197E+01  0.10327182E+00  0.47349605E-04  0.10082013E-03  0.31528763E-04
-0.69990197E+01  0.15434522E+00  0.47249135E-04  0.94701765E-04  0.46332247E-04
-0.69990197E+01  0.20475452E+00  0.47197544E-04  0.86414987E-04  0.60018892E-04
-0.69990197E+01  0.25429614E+00  0.47279285E-04  0.76209991E-04  0.72273246E-04
-0.69990197E+01  0.30278088E+00  0.47599183E-04  0.64401903E-04  0.82828351E-04
-0.69990197E+01  0.35003658E+00  0.48282295E-04  0.51321936E-04  0.91468175E-04
-0.69990197E+01  0.39591017E+00  0.49477592E-04  0.37327047E-04  0.98035806E-04
-0.69990197E+01  0.44026914E+00  0.51362748E-04  0.22748954E-04  0.10242566E-03
-0.69990197E+01  0.48300241E+00  0.54151429E-04  0.79096152E-05  0.10458172E-03
-0.69990197E+01  0.52402059E+00  0.58094578E-04 -0.69081177E-05  0.10447664E-03
-0.69990197E+01  0.56325577E+00  0.63467805E-04 -0.21404511E-04  0.10209818E-03
-0.69990197E+01  0.60066071E+00  0.70515123E-04 -0.35219468E-04  0.97416384E-04
-0.69990197E+01  0.63620781E+00  0.79308630E-04 -0.47767356E-04  0.90364369E-04
-0.69990197E+01  0.66988760E+00  0.89460604E-04 -0.58028857E-04  0.80813367E-04
-0.69990197E+01  0.70170710E+00  0.99665698E-04 -0.64199440E-04  0.68599679E-04
-0.69990197E+01  0.73168798E+00  0.10717099E-03 -0.63405276E-04  0.53607912E-04
-0.69990197E+01  0.75986470E+00  0.10752629E-03 -0.51748709E-04  0.35979564E-04
-0.69990197E+01  0.78628257E+00  0.95164210E-04 -0.25294534E-04  0.16370722E-04
-0.69990197E+01  0.81099590E+00  0.65216357E-04  0.17828152E-04 -0.38294084E-05
-0.69990197E+01  0.83406621E+00  0.16209851E-04  0.74851800E-04 -0.22576242E-04
-0.69990197E+01  0.85556060E+00 -0.47697883E-04  0.13712731E-03 -0.37583260E-04
-0.69990197E+01  0.87555021E+00 -0.11662123E-03  0.19176052E-03 -0.47024244E-04
-0.69990197E+01  0.89410886E+00 -0.17764434E-03  0.22605085E-03 -0.50107719E-04
-0.69990197E+01  0.91131184E+00 -0.21920854E-03  0.23247320E-03 -0.47329054E-04
-0.69990197E+01  0.92723491E+00 -0.23493019E-03  0.21148387E-03 -0.40189370E-04
-0.69990197E+01  0.94195338E+00 -0.22500830E-03  0.17076883E-03 -0.30709606E-04
-0.69990197E+01  0.95554139E+00 -0.19487673E-03  0.12176968E-03 -0.20820763E-04
-0.69990197E+01  0.96807128E+00 -0.15218237E-03  0.75438970E-04 -0.12069712E-04
-0.69990197E+01  0.97961317E+00 -0.10363997E-03  0.39054567E-04 -0.54035281E-05
-0.69990197E+01  0.99023454E+00 -0.52925559E-04  0.14803447E-04 -0.13500599E-05
-0.69990197E+01  0.10000000E+01  0.00000000E+00  0.00000000E+00  0.00000000E+00
 
-0.69197721E+01 -0.10000000E+01  0.00000000E+00  0.00000000E+00  0.00000000E+00
-0.69197721E+01 -0.99023454E+00 -0.48118365E-04  0.58725963E-07  0.10449027E-05
-0.69197721E+01 -0.97961317E+00 -0.94987549E-04  0.11293584E-04  0.42187168E-05
-0.69197721E+01 -0.96807128E+00 -0.14094529E-03  0.37097077E-04  0.94905926E-05
-0.69197721E+01 -0.95554139E+00 -0.18264649E-03  0.76548584E-04  0.16507755E-04
-0.69197721E+01 -0.94195338E+00 -0.21363003E-03  0.12393227E-03  0.24599709E-04
-0.69197721E+01 -0.92723491E+00 -0.22626701E-03  0.16955070E-03  0.32619572E-04
-0.69197721E+01 -0.91131184E+00 -0.21477366E-03  0.20215569E-03  0.39092023E-04
-0.69197721E+01 -0.89410886E+00 -0.17821799E-03  0.21263179E-03  0.42423062E-04
-0.69197721E+01 -0.87555021E+00 -0.12202735E-03  0.19752021E-03  0.41367542E-04
-0.69197721E+01 -0.85556060E+00 -0.56873348E-04  0.16058367E-03  0.35416326E-04
-0.69197721E+01 -0.83406621E+00  0.48572748E-05  0.11129477E-03  0.25041715E-04
-0.69197721E+01 -0.81099590E+00  0.53322068E-04  0.60947823E-04  0.11535171E-04
-0.69197721E+01 -0.78628257E+00  0.84009411E-04  0.18523340E-04 -0.34118890E-05
-0.69197721E+01 -0.75986470E+00  0.97866727E-04 -0.11534012E-04 -0.18243191E-04
-0.69197721E+01 -0.73168798E+00  0.99280979E-04 -0.29057235E-04 -0.31866329E-04
-0.69197721E+01 -0.70170710E+00  0.93492387E-04 -0.36370521E-04 -0.43729315E-04
-0.69197721E+01 -0.66988760E+00  0.84781050E-04 -0.36462757E-04 -0.53668804E-04
-0.69197721E+01 -0.63620781E+00  0.75839512E-04 -0.31883387E-04 -0.61720347E-04
-0.69197721E+01 -0.60066071E+00  0.67971601E-04 -0.24431947E-04 -0.67962807E-04
-0.69197721E+01 -0.56325577E+00  0.61589752E-04 -0.15237227E-04 -0.72452668E-04
-0.69197721E+01 -0.52402059E+00  0.56654909E-04 -0.49933653E-05 -0.75203464E-04
-0.69197721E+01 -0.48300241E+00  0.52957715E-04  0.58648833E-05 -0.76201736E-04
-0.69197721E+01 -0.44026914E+00  0.50255722E-04  0.17005885E-04 -0.75423506E-04
-0.69197721E+01 -0.39591017E+00  0.48330118E-04  0.28144799E-04 -0.72858163E-04
-0.69197721E+01 -0.35003658E+00  0.46998120E-04  0.38982440E-04 -0.68522635E-04
-0.69197721E+01 -0.30278088E+00  0.46112845E-04  0.49220513E-04 -0.62477497E-04
-0.69197721E+01 -0.25429614E+00  0.45555333E-04  0.58542721E-04 -0.54832209E-04
-0.69197721E+01 -0.20475452E+00  0.45229975E-04  0.66655713E-04 -0.45750905E-04
-0.69197721E+01 -0.15434522E+00  0.45058960E-04  0.73279388E-04 -0.35448230E-04
-0.69197721E+01 -0.10327182E+00  0.44981706E-04  0.78189992E-04 -0.24185826E-04
-0.69197721E+01 -0.51749200E-01  0.44953448E-04  0.81206178E-04 -0.12261618E-04
-0.69197721E+01  0.00000000E+00  0.44947192E-04  0.82226155E-04 -0.37594428E-15
-0.69197721E+01  0.51749200E-01  0.44953448E-04  0.81206178E-04  0.12261618E-04
-0.69197721E+01  0.10327182E+00  0.44981706E-04  0.78189992E-04  0.24185826E-04
-0.69197721E+01  0.15434522E+00  0.45058960E-04  0.73279388E-04  0.35448230E-04
-0.69197721E+01  0.20475452E+00  0.45229975E-04  0.66655713E-04  0.45750905E-04
-0.69197721E+01  0.25429614E+00  0.45555333E-04  0.58542721E-04  0.54832209E-04
-0.69197721E+01  0.30278088E+00  0.46112845E-04  0.49220513E-04  0.62477497E-04
-0.69197721E+01  0.35003658E+00  0.46998120E-04  0.38982440E-04  0.68522635E-04
-0.69197721E+01  0.39591017E+00  0.48330118E-04  0.28144799E-04  0.72858163E-04
-0.69197721E+01  0.44026914E+00  0.50255722E-04  0.17005885E-04  0.75423506E-04
-0.69197721E+01  0.48300241E+00  0.52957715E-04  0.58648833E-05  0.76201736E-04
-0.69197721E+01  0.52402059E+00  0.56654909E-04 -0.49933653E-05  0.75203464E-04
-0.69197721E+01  0.56325577E+00  0.61589752E-04 -0.15237227E-04  0.72452668E-04
-0.69197721E+01  0.60066071E+00  0.67971601E-04 -0.24431947E-04  0.67962807E-04
-0.69197721E+01  0.63620781E+00  0.75839512E-04 -0.31883387E-04  0.61720347E-04
-0.69197721E+01  0.66988760E+00  0.84781050E-04 -0.36462757E-04  0.53668804E-04
-0.69197721E+01  0.70170710E+00  0.93492387E-04 -0.36370521E-04  0.43729315E-04
-0.69197721E+01  0.73168798E+00  0.99280979E-04 -0.29057235E-04  0.31866329E-04
-0.69197721E+01  0.75986470E+00  0.97866727E-04 -0.11534012E-04  0.18243191E-04
-0.69197721E+01  0.78628257E+00  0.84009411E-04  0.18523340E-04  0.34118890E-05
-0.69197721E+01  0.81099590E+00  0.53322068E-04  0.60947823E-04 -0.11535171E-04
-0.69197721E+01  0.83406621E+00  0.48572748E-05  0.11129477E-03 -0.25041715E-04
-0.69197721E+01  0.85556060E+00 -0.56873348E-04  0.16058367E-03 -0.35416326E-04
-0.69197721E+01  0.87555021E+00 -0.12202735E-03  0.19752021E-03 -0.41367542E-04
-0.69197721E+01  0.89410886E+00 -0.17821799E-03  0.21263179E-03 -0.42423062E-04
-0.69197721E+01  0.91131184E+00 -0.21477366E-03  0.20215569E-03 -0.39092023E-04
-0.69197721E+01  0.92723491E+00 -0.22626701E-03  0.16955070E-03 -0.32619572E-04
-0.69197721E+01  0.94195338E+00 -0.21363003E-03  0.12393227E-03 -0.24599709E-04
-0.69197721E+01  0.95554139E+00 -0.18264649E-03  0.76548584E-04 -0.16507755E-04
-0.69197721E+01  0.96807128E+00 -0.14094529E-03  0.37097077E-04 -0.94905926E-05
-0.69197721E+01  0.97961317E+00 -0.94987549E-04  0.11293584E-04 -0.42187168E-05
-0.69197721E+01  0.99023454E+00 -0.48118365E-04  0.58725963E-07 -0.10449027E-05
-0.69197721E+01  0.10000000E+01  0.00000000E+00  0.00000000E+00  0.00000000E+00
 
-0.68387823E+01 -0.10000000E+01  0.00000000E+00  0.00000000E+00  0.00000000E+00
-0.68387823E+01 -0.99023454E+00 -0.43490594E-04 -0.11439965E-04  0.80326335E-06
-0.68387823E+01 -0.97961317E+00 -0.86504678E-04 -0.10587856E-04  0.32764993E-05
-0.68387823E+01 -0.96807128E+00 -0.12960712E-03  0.63371261E-05  0.74271027E-05
-0.68387823E+01 -0.95554139E+00 -0.16977130E-03  0.39343924E-04  0.13027808E-04
-0.68387823E+01 -0.94195338E+00 -0.20085055E-03  0.84005578E-04  0.19614146E-04
-0.68387823E+01 -0.92723491E+00 -0.21536856E-03  0.13180670E-03  0.26345785E-04
-0.68387823E+01 -0.91131184E+00 -0.20737554E-03  0.17195264E-03  0.32105727E-04
-0.68387823E+01 -0.89410886E+00 -0.17538907E-03  0.19454089E-03  0.35645464E-04
-0.68387823E+01 -0.87555021E+00 -0.12399816E-03  0.19402286E-03  0.35940755E-04
-0.68387823E+01 -0.85556060E+00 -0.62994064E-04  0.17131520E-03  0.32497129E-04
-0.68387823E+01 -0.83406621E+00 -0.41275525E-05  0.13326644E-03  0.25561997E-04
-0.68387823E+01 -0.81099590E+00  0.42974893E-04  0.89667450E-04  0.16027167E-04
-0.68387823E+01 -0.78628257E+00  0.73614917E-04  0.49450968E-04  0.51287338E-05
-0.68387823E+01 -0.75986470E+00  0.88321256E-04  0.18113511E-04 -0.59573914E-05
-0.68387823E+01 -0.73168798E+00  0.91031804E-04 -0.27384300E-05 -0.16375611E-04
-0.68387823E+01 -0.70170710E+00  0.86639161E-04 -0.14215405E-04 -0.25664297E-04
-0.68387823E+01 -0.66988760E+00  0.79213175E-04 -0.18568656E-04 -0.33653942E-04
-0.68387823E+01 -0.63620781E+00  0.71349379E-04 -0.18035684E-04 -0.40329731E-04
-0.68387823E+01 -0.60066071E+00  0.64325530E-04 -0.14352565E-04 -0.45716221E-04
-0.68387823E+01 -0.56325577E+00  0.58564741E-04 -0.86863757E-05 -0.49825464E-04
-0.68387823E+01 -0.52402059E+00  0.54053419E-04 -0.17827859E-05 -0.52640741E-04
-0.68387823E+01 -0.48300241E+00  0.50611993E-04  0.58877096E-05 -0.54125809E-04
-0.68387823E+01 -0.44026914E+00  0.48027196E-04  0.13985268E-04 -0.54238353E-04
-0.68387823E+01 -0.39591017E+00  0.46108152E-04  0.22237616E-04 -0.52946928E-04
-0.68387823E+01 -0.35003658E+00  0.44698441E-04  0.30377594E-04 -0.50244530E-04
-0.68387823E+01 -0.30278088E+00  0.43676948E-04  0.38147913E-04 -0.46160831E-04
-0.68387823E+01 -0.25429614E+00  0.42949549E-04  0.45280234E-04 -0.40769402E-04
-0.68387823E+01 -0.20475452E+00  0.42444810E-04  0.51527057E-04 -0.34192049E-04
-0.68387823E+01 -0.15434522E+00  0.42107089E-04  0.56651636E-04 -0.26597701E-04
-0.68387823E+01 -0.10327182E+00  0.41895363E-04  0.60464682E-04 -0.18198561E-04
-0.68387823E+01 -0.51749200E-01  0.41779886E-04  0.62811897E-04 -0.92418742E-05
-0.68387823E+01  0.00000000E+00  0.41743496E-04  0.63606821E-04 -0.24378823E-15
-0.68387823E+01  0.51749200E-01  0.41779886E-04  0.62811897E-04  0.92418742E-05
-0.68387823E+01  0.10327182E+00  0.41895363E-04  0.60464682E-04  0.18198561E-04
-0.68387823E+01  0.15434522E+00  0.42107089E-04  0.56651636E-04  0.26597701E-04
-0.68387823E+01  0.20475452E+00  0.42444810E-04  0.51527057E-04  0.34192049E-04
-0.68387823E+01  0.25429614E+00  0.42949549E-04  0.45280234E-04  0.40769402E-04
-0.68387823E+01  0.30278088E+00  0.43676948E-04  0.38147913E-04  0.46160831E-04
-0.68387823E+01  0.35003658E+00  0.44698441E-04  0.30377594E-04  0.50244530E-04
-0.68387823E+01  0.39591017E+00  0.46108152E-04  0.22237616E-04  0.52946928E-04
-0.68387823E+01  0.44026914E+00  0.48027196E-04  0.13985268E-04  0.54238353E-04
-0.68387823E+01  0.48300241E+00  0.50611993E-04  0.58877096E-05  0.54125809E-04
-0.68387823E+01  0.52402059E+00  0.54053419E-04 -0.17827859E-05  0.52640741E-04
-0.68387823E+01  0.56325577E+00  0.58564741E-04 -0.86863757E-05  0.49825464E-04
-0.68387823E+01  0.60066071E+00  0.64325530E-04 -0.14352565E-04  0.45716221E-04
-0.68387823E+01  0.63620781E+00  0.71349379E-04 -0.18035684E-04  0.40329731E-04
-0.68387823E+01  0.66988760E+00  0.79213175E-04 -0.18568656E-04  0.33653942E-04
-0.68387823E+01  0.70170710E+00  0.86639161E-04 -0.14215405E-04  0.25664297E-04
-0.68387823E+01  0.73168798E+00  0.91031804E-04 -0.27384300E-05  0.16375611E-04
-0.68387823E+01  0.75986470E+00  0.88321256E-04  0.18113511E-04  0.59573914E-05
-0.68387823E+01  0.78628257E+00  0.73614917E-04  0.49450968E-04 -0.51287338E-05
-0.68387823E+01  0.81099590E+00  0.42974893E-04  0.89667450E-04 -0.16027167E-04
-0.68387823E+01  0.83406621E+00 -0.41275525E-05  0.13326644E-03 -0.25561997E-04
-0.68387823E+01  0.85556060E+00 -0.62994064E-04  0.17131520E-03 -0.32497129E-04
-0.68387823E+01  0.87555021E+00 -0.12399816E-03  0.19402286E-03 -0.35940755E-04
-0.68387823E+01  0.89410886E+00 -0.17538907E-03  0.19454089E-03 -0.35645464E-04
-0.68387823E+01  0.91131184E+00 -0.20737554E-03  0.17195264E-03 -0.32105727E-04
-0.68387823E+01  0.92723491E+00 -0.21536856E-03  0.13180670E-03 -0.26345785E-04
-0.68387823E+01  0.94195338E+00 -0.20085055E-03  0.84005578E-04 -0.19614146E-04
-0.68387823E+01  0.95554139E+00 -0.16977130E-03  0.39343924E-04 -0.13027808E-04
-0.68387823E+01  0.96807128E+00 -0.12960712E-03  0.63371261E-05 -0.74271027E-05
-0.68387823E+01  0.97961317E+00 -0.86504678E-04 -0.10587856E-04 -0.32764993E-05
-0.68387823E+01  0.99023454E+00 -0.43490594E-04 -0.11439965E-04 -0.80326335E-06
-0.68387823E+01  0.10000000E+01  0.00000000E+00  0.00000000E+00  0.00000000E+00
 
-0.67560329E+01 -0.10000000E+01  0.00000000E+00  0.00000000E+00  0.00000000E+00
-0.67560329E+01 -0.99023454E+00 -0.39173997E-04 -0.19311104E-04  0.60090644E-06
-0.67560329E+01 -0.97961317E+00 -0.78476176E-04 -0.25933153E-04  0.24807765E-05
-0.67560329E+01 -0.96807128E+00 -0.11862827E-03 -0.15911412E-04  0.56733830E-05
-0.67560329E+01 -0.95554139E+00 -0.15689414E-03  0.11442420E-04  0.10043008E-04
-0.67560329E+01 -0.94195338E+00 -0.18747318E-03  0.52772679E-04  0.15281504E-04
-0.67560329E+01 -0.92723491E+00 -0.20314097E-03  0.10067844E-03  0.20787038E-04
-0.67560329E+01 -0.91131184E+00 -0.19793595E-03  0.14501868E-03  0.25729742E-04
-0.67560329E+01 -0.89410886E+00 -0.16999514E-03  0.17562049E-03  0.29147058E-04
-0.67560329E+01 -0.87555021E+00 -0.12319745E-03  0.18559553E-03  0.30211853E-04
-0.67560329E+01 -0.85556060E+00 -0.66491350E-04  0.17378619E-03  0.28469185E-04
-0.67560329E+01 -0.83406621E+00 -0.10925202E-04  0.14495452E-03  0.24016920E-04
-0.67560329E+01 -0.81099590E+00  0.34226984E-04  0.10752668E-03  0.17452877E-04
-0.67560329E+01 -0.78628257E+00  0.64225559E-04  0.70141672E-04  0.96655244E-05
-0.67560329E+01 -0.75986470E+00  0.79282351E-04  0.38889594E-04  0.15317721E-05
-0.67560329E+01 -0.73168798E+00  0.82926255E-04  0.16358579E-04 -0.62862456E-05
-0.67560329E+01 -0.70170710E+00  0.79695097E-04  0.23348025E-05 -0.13409604E-04
-0.67560329E+01 -0.66988760E+00  0.73421071E-04 -0.48443019E-05 -0.19676809E-04
-0.67560329E+01 -0.63620781E+00  0.66575349E-04 -0.71316304E-05 -0.25046350E-04
-0.67560329E+01 -0.60066071E+00  0.60390471E-04 -0.61697599E-05 -0.29512057E-04
-0.67560329E+01 -0.56325577E+00  0.55288817E-04 -0.31206616E-05 -0.33062598E-04
-0.67560329E+01 -0.52402059E+00  0.51275466E-04  0.12539531E-05 -0.35668404E-04
-0.67560329E+01 -0.48300241E+00  0.48195542E-04  0.64712030E-05 -0.37286238E-04
-0.67560329E+01 -0.44026914E+00  0.45859928E-04  0.12195232E-04 -0.37869701E-04
-0.67560329E+01 -0.39591017E+00  0.44099785E-04  0.18171079E-04 -0.37380751E-04
-0.67560329E+01 -0.35003658E+00  0.42778061E-04  0.24163309E-04 -0.35801765E-04
-0.67560329E+01 -0.30278088E+00  0.41791241E-04  0.29952878E-04 -0.33144364E-04
-0.67560329E+01 -0.25429614E+00  0.41061033E-04  0.35315487E-04 -0.29457153E-04
-0.67560329E+01 -0.20475452E+00  0.40530711E-04  0.40045576E-04 -0.24828645E-04
-0.67560329E+01 -0.15434522E+00  0.40157595E-04  0.43946340E-04 -0.19388055E-04
-0.67560329E+01 -0.10327182E+00  0.39911915E-04  0.46860278E-04 -0.13301462E-04
-0.67560329E+01 -0.51749200E-01  0.39772378E-04  0.48658322E-04 -0.67658480E-05
-0.67560329E+01  0.00000000E+00  0.39727390E-04  0.49268230E-04 -0.14032639E-15
-0.67560329E+01  0.51749200E-01  0.39772378E-04  0.48658322E-04  0.67658480E-05
-0.67560329E+01  0.10327182E+00  0.39911915E-04  0.46860278E-04  0.13301462E-04
-0.67560329E+01  0.15434522E+00  0.40157595E-04  0.43946340E-04  0.19388055E-04
-0.67560329E+01  0.20475452E+00  0.40530711E-04  0.40045576E-04  0.24828645E-04
-0.67560329E+01  0.25429614E+00  0.41061033E-04  0.35315487E-04  0.29457153E-04
-0.67560329E+01  0.30278088E+00  0.41791241E-04  0.29952878E-04  0.33144364E-04
-0.67560329E+01  0.35003658E+00  0.42778061E-04  0.24163309E-04  0.35801765E-04
-0.67560329E+01  0.39591017E+00  0.44099785E-04  0.18171079E-04  0.37380751E-04
-0.67560329E+01  0.44026914E+00  0.45859928E-04  0.12195232E-04  0.37869701E-04
-0.67560329E+01  0.48300241E+00  0.48195542E-04  0.64712030E-05  0.37286238E-04
-0.67560329E+01  0.52402059E+00  0.51275466E-04  0.12539531E-05  0.35668404E-04
-0.67560329E+01  0.56325577E+00  0.55288817E-04 -0.31206616E-05  0.33062598E-04
-0.67560329E+01  0.60066071E+00  0.60390471E-04 -0.61697599E-05  0.29512057E-04
-0.67560329E+01  0.63620781E+00  0.66575349E-04 -0.71316304E-05  0.25046350E-04
-0.67560329E+01  0.66988760E+00  0.73421071E-04 -0.48443019E-05  0.19676809E-04
-0.67560329E+01  0.70170710E+00  0.79695097E-04  0.23348025E-05  0.13409604E-04
-0.67560329E+01  0.73168798E+00  0.82926255E-04  0.16358579E-04  0.62862456E-05
-0.67560329E+01  0.75986470E+00  0.79282351E-04  0.38889594E-04 -0.15317721E-05
-0.67560329E+01  0.78628257E+00  0.64225559E-04  0.70141672E-04 -0.96655244E-05
-0.67560329E+01  0.81099590E+00  0.34226984E-04  0.10752668E-03 -0.17452877E-04
-0.67560329E+01  0.83406621E+00 -0.10925202E-04  0.14495452E-03 -0.24016920E-04
-0.67560329E+01  0.85556060E+00 -0.66491350E-04  0.17378619E-03 -0.28469185E-04
-0.67560329E+01  0.87555021E+00 -0.12319745E-03  0.18559553E-03 -0.30211853E-04
-0.67560329E+01  0.89410886E+00 -0.16999514E-03  0.17562049E-03 -0.29147058E-04
-0.67560329E+01  0.91131184E+00 -0.19793595E-03  0.14501868E-03 -0.25729742E-04
-0.67560329E+01  0.92723491E+00 -0.20314097E-03  0.10067844E-03 -0.20787038E-04
-0.67560329E+01  0.94195338E+00 -0.18747318E-03  0.52772679E-04 -0.15281504E-04
-0.67560329E+01  0.95554139E+00 -0.15689414E-03  0.11442420E-04 -0.10043008E-04
-0.67560329E+01  0.96807128E+00 -0.11862827E-03 -0.15911412E-04 -0.56733830E-05
-0.67560329E+01  0.97961317E+00 -0.78476176E-04 -0.25933153E-04 -0.24807765E-05
-0.67560329E+01  0.99023454E+00 -0.39173997E-04 -0.19311104E-04 -0.60090644E-06
-0.67560329E+01  0.10000000E+01  0.00000000E+00  0.00000000E+00  0.00000000E+00
 
-0.66715078E+01 -0.10000000E+01  0.00000000E+00  0.00000000E+00  0.00000000E+00
-0.66715078E+01 -0.99023454E+00 -0.35152134E-04 -0.24997981E-04  0.44717019E-06
-0.66715078E+01 -0.97961317E+00 -0.70897032E-04 -0.37245242E-04  0.18716374E-05
-0.66715078E+01 -0.96807128E+00 -0.10806716E-03 -0.32786037E-04  0.43208048E-05
-0.66715078E+01 -0.95554139E+00 -0.14419985E-03 -0.10468815E-04  0.77202539E-05
-0.66715078E+01 -0.94195338E+00 -0.17386326E-03  0.27211507E-04  0.11873033E-04
-0.66715078E+01 -0.92723491E+00 -0.19015298E-03  0.73855720E-04  0.16354045E-04
-0.66715078E+01 -0.91131184E+00 -0.18720125E-03  0.12006281E-03  0.20553068E-04
-0.66715078E+01 -0.89410886E+00 -0.16288300E-03  0.15573065E-03  0.23733466E-04
-0.66715078E+01 -0.87555021E+00 -0.12046151E-03  0.17318007E-03  0.25232927E-04
-0.66715078E+01 -0.85556060E+00 -0.68079766E-04  0.16977822E-03  0.24644525E-04
-0.66715078E+01 -0.83406621E+00 -0.16052694E-04  0.14864223E-03  0.21968845E-04
-0.66715078E+01 -0.81099590E+00  0.26778963E-04  0.11697135E-03  0.17590943E-04
-0.66715078E+01 -0.78628257E+00  0.55727275E-04  0.82939382E-04  0.12138565E-04
-0.66715078E+01 -0.75986470E+00  0.70757762E-04  0.52878339E-04  0.62585915E-05
-0.66715078E+01 -0.73168798E+00  0.75024248E-04  0.29996629E-04  0.45979057E-06
-0.66715078E+01 -0.70170710E+00  0.72713177E-04  0.14723542E-04 -0.49492894E-05
-0.66715078E+01 -0.66988760E+00  0.67407373E-04  0.58650961E-05 -0.98201930E-05
-0.66715078E+01 -0.63620781E+00  0.61439304E-04  0.17311176E-05 -0.14097173E-04
-0.66715078E+01 -0.60066071E+00  0.55985218E-04  0.79719833E-06 -0.17755711E-04
-0.66715078E+01 -0.56325577E+00  0.51459494E-04  0.19421027E-05 -0.20771262E-04
-0.66715078E+01 -0.52402059E+00  0.47881345E-04  0.44171370E-05 -0.23108615E-04
-0.66715078E+01 -0.48300241E+00  0.45117381E-04  0.77462567E-05 -0.24723367E-04
-0.66715078E+01 -0.44026914E+00  0.43000116E-04  0.11607596E-04 -0.25569882E-04
-0.66715078E+01 -0.39591017E+00  0.41380366E-04  0.15767638E-04 -0.25608814E-04
-0.66715078E+01 -0.35003658E+00  0.40138180E-04  0.20022772E-04 -0.24817463E-04
-0.66715078E+01 -0.30278088E+00  0.39185268E-04  0.24190789E-04 -0.23195973E-04
-0.66715078E+01 -0.25429614E+00  0.38456861E-04  0.28089355E-04 -0.20774943E-04
-0.66715078E+01 -0.20475452E+00  0.37908597E-04  0.31553388E-04 -0.17617333E-04
-0.66715078E+01 -0.15434522E+00  0.37508648E-04  0.34425113E-04 -0.13820449E-04
-0.66715078E+01 -0.10327182E+00  0.37236586E-04  0.36578738E-04 -0.95123708E-05
-0.66715078E+01 -0.51749200E-01  0.37078168E-04  0.37910634E-04 -0.48478023E-05
-0.66715078E+01  0.00000000E+00  0.37026398E-04  0.38363166E-04 -0.55782474E-16
-0.66715078E+01  0.51749200E-01  0.37078168E-04  0.37910634E-04  0.48478023E-05
-0.66715078E+01  0.10327182E+00  0.37236586E-04  0.36578738E-04  0.95123708E-05
-0.66715078E+01  0.15434522E+00  0.37508648E-04  0.34425113E-04  0.13820449E-04
-0.66715078E+01  0.20475452E+00  0.37908597E-04  0.31553388E-04  0.17617333E-04
-0.66715078E+01  0.25429614E+00  0.38456861E-04  0.28089355E-04  0.20774943E-04
-0.66715078E+01  0.30278088E+00  0.39185268E-04  0.24190789E-04  0.23195973E-04
-0.66715078E+01  0.35003658E+00  0.40138180E-04  0.20022772E-04  0.24817463E-04
-0.66715078E+01  0.39591017E+00  0.41380366E-04  0.15767638E-04  0.25608814E-04
-0.66715078E+01  0.44026914E+00  0.43000116E-04  0.11607596E-04  0.25569882E-04
-0.66715078E+01  0.48300241E+00  0.45117381E-04  0.77462567E-05  0.24723367E-04
-0.66715078E+01  0.52402059E+00  0.47881345E-04  0.44171370E-05  0.23108615E-04
-0.66715078E+01  0.56325577E+00  0.51459494E-04  0.19421027E-05  0.20771262E-04
-0.66715078E+01  0.60066071E+00  0.55985218E-04  0.79719833E-06  0.17755711E-04
-0.66715078E+01  0.63620781E+00  0.61439304E-04  0.17311176E-05  0.14097173E-04
-0.66715078E+01  0.66988760E+00  0.67407373E-04  0.58650961E-05  0.98201930E-05
-0.66715078E+01  0.70170710E+00  0.72713177E-04  0.14723542E-04  0.49492894E-05
-0.66715078E+01  0.73168798E+00  0.75024248E-04  0.29996629E-04 -0.45979057E-06
-0.66715078E+01  0.75986470E+00  0.70757762E-04  0.52878339E-04 -0.62585915E-05
-0.66715078E+01  0.78628257E+00  0.55727275E-04  0.82939382E-04 -0.12138565E-04
-0.66715078E+01  0.81099590E+00  0.26778963E-04  0.11697135E-03 -0.17590943E-04
-0.66715078E+01  0.83406621E+00 -0.16052694E-04  0.14864223E-03 -0.21968845E-04
-0.66715078E+01  0.85556060E+00 -0.68079766E-04  0.16977822E-03 -0.24644525E-04
-0.66715078E+01  0.87555021E+00 -0.12046151E-03  0.17318007E-03 -0.25232927E-04
-0.66715078E+01  0.89410886E+00 -0.16288300E-03  0.15573065E-03 -0.23733466E-04
-0.66715078E+01  0.91131184E+00 -0.18720125E-03  0.12006281E-03 -0.20553068E-04
-0.66715078E+01  0.92723491E+00 -0.19015298E-03  0.73855720E-04 -0.16354045E-04
-0.66715078E+01  0.94195338E+00 -0.17386326E-03  0.27211507E-04 -0.11873033E-04
-0.66715078E+01  0.95554139E+00 -0.14419985E-03 -0.10468815E-04 -0.77202539E-05
-0.66715078E+01  0.96807128E+00 -0.10806716E-03 -0.32786037E-04 -0.43208048E-05
-0.66715078E+01  0.97961317E+00 -0.70897032E-04 -0.37245242E-04 -0.18716374E-05
-0.66715078E+01  0.99023454E+00 -0.35152134E-04 -0.24997981E-04 -0.44717019E-06
-0.66715078E+01  0.10000000E+01  0.00000000E+00  0.00000000E+00  0.00000000E+00
 
-0.65851918E+01 -0.10000000E+01  0.00000000E+00  0.00000000E+00  0.00000000E+00
-0.65851918E+01 -0.99023454E+00 -0.31503336E-04 -0.28317335E-04  0.32071879E-06
-0.65851918E+01 -0.97961317E+00 -0.63936304E-04 -0.44228651E-04  0.13674665E-05
-0.65851918E+01 -0.96807128E+00 -0.98192131E-04 -0.43882196E-04  0.31952520E-05
-0.65851918E+01 -0.95554139E+00 -0.13205231E-03 -0.25817535E-04  0.57716503E-05
-0.65851918E+01 -0.94195338E+00 -0.16045828E-03  0.81679001E-05  0.89807374E-05
-0.65851918E+01 -0.92723491E+00 -0.17687453E-03  0.52581718E-04  0.12531002E-04
-0.65851918E+01 -0.91131184E+00 -0.17561963E-03  0.98821957E-04  0.15984084E-04
-0.65851918E+01 -0.89410886E+00 -0.15442328E-03  0.13711958E-03  0.18786329E-04
-0.65851918E+01 -0.87555021E+00 -0.11603909E-03  0.15943831E-03  0.20417875E-04
-0.65851918E+01 -0.85556060E+00 -0.67862627E-04  0.16215589E-03  0.20527977E-04
-0.65851918E+01 -0.83406621E+00 -0.19466862E-04  0.14712143E-03  0.19061357E-04
-0.65851918E+01 -0.81099590E+00  0.20804540E-04  0.12045717E-03  0.16253572E-04
-0.65851918E+01 -0.78628257E+00  0.48400705E-04  0.89781884E-04  0.12538812E-04
-0.65851918E+01 -0.75986470E+00  0.63112549E-04  0.61429935E-04  0.83864970E-05
-0.65851918E+01 -0.73168798E+00  0.67759097E-04  0.38966752E-04  0.41815806E-05
-0.65851918E+01 -0.70170710E+00  0.66186575E-04  0.23268921E-04  0.16979473E-06
-0.65851918E+01 -0.66988760E+00  0.61723208E-04  0.13508044E-04 -0.35194545E-05
-0.65851918E+01 -0.63620781E+00  0.56552729E-04  0.82257430E-05 -0.68277963E-05
-0.65851918E+01 -0.60066071E+00  0.51786274E-04  0.60218936E-05 -0.97236495E-05
-0.65851918E+01 -0.56325577E+00  0.47823802E-04  0.58335862E-05 -0.12178528E-04
-0.65851918E+01 -0.52402059E+00  0.44694039E-04  0.69407247E-05 -0.14158383E-04
-0.65851918E+01 -0.48300241E+00  0.42281223E-04  0.88841180E-05 -0.15623239E-04
-0.65851918E+01 -0.44026914E+00  0.40435811E-04  0.11359789E-04 -0.16533030E-04
-0.65851918E+01 -0.39591017E+00  0.39024298E-04  0.14155103E-04 -0.16852217E-04
-0.65851918E+01 -0.35003658E+00  0.37939463E-04  0.17094158E-04 -0.16558311E-04
-0.65851918E+01 -0.30278088E+00  0.37103382E-04  0.20025567E-04 -0.15645955E-04
-0.65851918E+01 -0.25429614E+00  0.36459609E-04  0.22801784E-04 -0.14133799E-04
-0.65851918E+01 -0.20475452E+00  0.35970767E-04  0.25291047E-04 -0.12065521E-04
-0.65851918E+01 -0.15434522E+00  0.35610699E-04  0.27367904E-04 -0.95123318E-05
-0.65851918E+01 -0.10327182E+00  0.35363664E-04  0.28932727E-04 -0.65697610E-05
-0.65851918E+01 -0.51749200E-01  0.35218802E-04  0.29903099E-04 -0.33549762E-05
-0.65851918E+01  0.00000000E+00  0.35171329E-04  0.30233429E-04  0.67426234E-17
-0.65851918E+01  0.51749200E-01  0.35218802E-04  0.29903099E-04  0.33549762E-05
-0.65851918E+01  0.10327182E+00  0.35363664E-04  0.28932727E-04  0.65697610E-05
-0.65851918E+01  0.15434522E+00  0.35610699E-04  0.27367904E-04  0.95123318E-05
-0.65851918E+01  0.20475452E+00  0.35970767E-04  0.25291047E-04  0.12065521E-04
-0.65851918E+01  0.25429614E+00  0.36459609E-04  0.22801784E-04  0.14133799E-04
-0.65851918E+01  0.30278088E+00  0.37103382E-04  0.20025567E-04  0.15645955E-04
-0.65851918E+01  0.35003658E+00  0.37939463E-04  0.17094158E-04  0.16558311E-04
-0.65851918E+01  0.39591017E+00  0.39024298E-04  0.14155103E-04  0.16852217E-04
-0.65851918E+01  0.44026914E+00  0.40435811E-04  0.11359789E-04  0.16533030E-04
-0.65851918E+01  0.48300241E+00  0.42281223E-04  0.88841180E-05  0.15623239E-04
-0.65851918E+01  0.52402059E+00  0.44694039E-04  0.69407247E-05  0.14158383E-04
-0.65851918E+01  0.56325577E+00  0.47823802E-04  0.58335862E-05  0.12178528E-04
-0.65851918E+01  0.60066071E+00  0.51786274E-04  0.60218936E-05  0.97236495E-05
-0.65851918E+01  0.63620781E+00  0.56552729E-04  0.82257430E-05  0.68277963E-05
-0.65851918E+01  0.66988760E+00  0.61723208E-04  0.13508044E-04  0.35194545E-05
-0.65851918E+01  0.70170710E+00  0.66186575E-04  0.23268921E-04 -0.16979473E-06
-0.65851918E+01  0.73168798E+00  0.67759097E-04  0.38966752E-04 -0.41815806E-05
-0.65851918E+01  0.75986470E+00  0.63112549E-04  0.61429935E-04 -0.83864970E-05
-0.65851918E+01  0.78628257E+00  0.48400705E-04  0.89781884E-04 -0.12538812E-04
-0.65851918E+01  0.81099590E+00  0.20804540E-04  0.12045717E-03 -0.16253572E-04
-0.65851918E+01  0.83406621E+00 -0.19466862E-04  0.14712143E-03 -0.19061357E-04
-0.65851918E+01  0.85556060E+00 -0.67862627E-04  0.16215589E-03 -0.20527977E-04
-0.65851918E+01  0.87555021E+00 -0.11603909E-03  0.15943831E-03 -0.20417875E-04
-0.65851918E+01  0.89410886E+00 -0.15442328E-03  0.13711958E-03 -0.18786329E-04
-0.65851918E+01  0.91131184E+00 -0.17561963E-03  0.98821957E-04 -0.15984084E-04
-0.65851918E+01  0.92723491E+00 -0.17687453E-03  0.52581718E-04 -0.12531002E-04
-0.65851918E+01  0.94195338E+00 -0.16045828E-03  0.81679001E-05 -0.89807374E-05
-0.65851918E+01  0.95554139E+00 -0.13205231E-03 -0.25817535E-04 -0.57716503E-05
-0.65851918E+01  0.96807128E+00 -0.98192131E-04 -0.43882196E-04 -0.31952520E-05
-0.65851918E+01  0.97961317E+00 -0.63936304E-04 -0.44228651E-04 -0.13674665E-05
-0.65851918E+01  0.99023454E+00 -0.31503336E-04 -0.28317335E-04 -0.32071879E-06
-0.65851918E+01  0.10000000E+01  0.00000000E+00  0.00000000E+00  0.00000000E+00
 
-0.64970708E+01 -0.10000000E+01  0.00000000E+00  0.00000000E+00  0.00000000E+00
-0.64970708E+01 -0.99023454E+00 -0.28167862E-04 -0.30283849E-04  0.22943996E-06
-0.64970708E+01 -0.97961317E+00 -0.57507761E-04 -0.48655913E-04  0.99876538E-06
-0.64970708E+01 -0.96807128E+00 -0.88947456E-04 -0.51448955E-04  0.23639652E-05
-0.64970708E+01 -0.95554139E+00 -0.12049546E-03 -0.37023986E-04  0.43176728E-05
-0.64970708E+01 -0.94195338E+00 -0.14746596E-03 -0.66349836E-05  0.67979604E-05
-0.64970708E+01 -0.92723491E+00 -0.16371629E-03  0.35013612E-04  0.96080565E-05
-0.64970708E+01 -0.91131184E+00 -0.16380181E-03  0.80108147E-04  0.12436426E-04
-0.64970708E+01 -0.89410886E+00 -0.14537635E-03  0.11936256E-03  0.14869379E-04
-0.64970708E+01 -0.87555021E+00 -0.11075365E-03  0.14468520E-03  0.16501617E-04
-0.64970708E+01 -0.85556060E+00 -0.66630313E-04  0.15183405E-03  0.17035663E-04
-0.64970708E+01 -0.83406621E+00 -0.21849506E-04  0.14169887E-03  0.16386035E-04
-0.64970708E+01 -0.81099590E+00  0.15765236E-04  0.11946728E-03  0.14685337E-04
-0.64970708E+01 -0.78628257E+00  0.41843145E-04  0.92154667E-04  0.12227438E-04
-0.64970708E+01 -0.75986470E+00  0.56043871E-04  0.65921729E-04  0.93490108E-05
-0.64970708E+01 -0.73168798E+00  0.60882266E-04  0.44486679E-04  0.63393681E-05
-0.64970708E+01 -0.70170710E+00  0.59879546E-04  0.29017326E-04  0.33928437E-05
-0.64970708E+01 -0.66988760E+00  0.56113516E-04  0.18967014E-04  0.62025345E-06
-0.64970708E+01 -0.63620781E+00  0.51617841E-04  0.13083138E-04 -0.19218097E-05
-0.64970708E+01 -0.60066071E+00  0.47435556E-04  0.10094085E-04 -0.41993381E-05
-0.64970708E+01 -0.56325577E+00  0.43949130E-04  0.90092682E-05 -0.61832078E-05
-0.64970708E+01 -0.52402059E+00  0.41194244E-04  0.91498336E-05 -0.78420480E-05
-0.64970708E+01 -0.48300241E+00  0.39070654E-04  0.10081887E-04 -0.91409132E-05
-0.64970708E+01 -0.44026914E+00  0.37445134E-04  0.11522961E-04 -0.10045402E-04
-0.64970708E+01 -0.39591017E+00  0.36198522E-04  0.13281606E-04 -0.10524347E-04
-0.64970708E+01 -0.35003658E+00  0.35235301E-04  0.15207203E-04 -0.10556670E-04
-0.64970708E+01 -0.30278088E+00  0.34486999E-04  0.17175592E-04 -0.10133987E-04
-0.64970708E+01 -0.25429614E+00  0.33904768E-04  0.19069613E-04 -0.92666231E-05
-0.64970708E+01 -0.20475452E+00  0.33457506E-04  0.20786746E-04 -0.79840585E-05
-0.64970708E+01 -0.15434522E+00  0.33124162E-04  0.22230115E-04 -0.63376110E-05
-0.64970708E+01 -0.10327182E+00  0.32893141E-04  0.23323465E-04 -0.43976401E-05
-0.64970708E+01 -0.51749200E-01  0.32756607E-04  0.24003473E-04 -0.22519147E-05
-0.64970708E+01  0.00000000E+00  0.32711706E-04  0.24235479E-04  0.55066119E-16
-0.64970708E+01  0.51749200E-01  0.32756607E-04  0.24003473E-04  0.22519147E-05
-0.64970708E+01  0.10327182E+00  0.32893141E-04  0.23323465E-04  0.43976401E-05
-0.64970708E+01  0.15434522E+00  0.33124162E-04  0.22230115E-04  0.63376110E-05
-0.64970708E+01  0.20475452E+00  0.33457506E-04  0.20786746E-04  0.79840585E-05
-0.64970708E+01  0.25429614E+00  0.33904768E-04  0.19069613E-04  0.92666231E-05
-0.64970708E+01  0.30278088E+00  0.34486999E-04  0.17175592E-04  0.10133987E-04
-0.64970708E+01  0.35003658E+00  0.35235301E-04  0.15207203E-04  0.10556670E-04
-0.64970708E+01  0.39591017E+00  0.36198522E-04  0.13281606E-04  0.10524347E-04
-0.64970708E+01  0.44026914E+00  0.37445134E-04  0.11522961E-04  0.10045402E-04
-0.64970708E+01  0.48300241E+00  0.39070654E-04  0.10081887E-04  0.91409132E-05
-0.64970708E+01  0.52402059E+00  0.41194244E-04  0.91498336E-05  0.78420480E-05
-0.64970708E+01  0.56325577E+00  0.43949130E-04  0.90092682E-05  0.61832078E-05
-0.64970708E+01  0.60066071E+00  0.47435556E-04  0.10094085E-04  0.41993381E-05
-0.64970708E+01  0.63620781E+00  0.51617841E-04  0.13083138E-04  0.19218097E-05
-0.64970708E+01  0.66988760E+00  0.56113516E-04  0.18967014E-04 -0.62025345E-06
-0.64970708E+01  0.70170710E+00  0.59879546E-04  0.29017326E-04 -0.33928437E-05
-0.64970708E+01  0.73168798E+00  0.60882266E-04  0.44486679E-04 -0.63393681E-05
-0.64970708E+01  0.75986470E+00  0.56043871E-04  0.65921729E-04 -0.93490108E-05
-0.64970708E+01  0.78628257E+00  0.41843145E-04  0.92154667E-04 -0.12227438E-04
-0.64970708E+01  0.81099590E+00  0.15765236E-04  0.11946728E-03 -0.14685337E-04
-0.64970708E+01  0.83406621E+00 -0.21849506E-04  0.14169887E-03 -0.16386035E-04
-0.64970708E+01  0.85556060E+00 -0.66630313E-04  0.15183405E-03 -0.17035663E-04
-0.64970708E+01  0.87555021E+00 -0.11075365E-03  0.14468520E-03 -0.16501617E-04
-0.64970708E+01  0.89410886E+00 -0.14537635E-03  0.11936256E-03 -0.14869379E-04
-0.64970708E+01  0.91131184E+00 -0.16380181E-03  0.80108147E-04 -0.12436426E-04
-0.64970708E+01  0.92723491E+00 -0.16371629E-03  0.35013612E-04 -0.96080565E-05
-0.64970708E+01  0.94195338E+00 -0.14746596E-03 -0.66349836E-05 -0.67979604E-05
-0.64970708E+01  0.95554139E+00 -0.12049546E-03 -0.37023986E-04 -0.43176728E-05
-0.64970708E+01  0.96807128E+00 -0.88947456E-04 -0.51448955E-04 -0.23639652E-05
-0.64970708E+01  0.97961317E+00 -0.57507761E-04 -0.48655913E-04 -0.99876538E-06
-0.64970708E+01  0.99023454E+00 -0.28167862E-04 -0.30283849E-04 -0.22943996E-06
-0.64970708E+01  0.10000000E+01  0.00000000E+00  0.00000000E+00  0.00000000E+00
 
-0.64071320E+01 -0.10000000E+01  0.00000000E+00  0.00000000E+00  0.00000000E+00
-0.64071320E+01 -0.99023454E+00 -0.25197266E-04 -0.30834618E-04  0.15535508E-06
-0.64071320E+01 -0.97961317E+00 -0.51716725E-04 -0.50449685E-04  0.69861149E-06
-0.64071320E+01 -0.96807128E+00 -0.80486627E-04 -0.55402061E-04  0.16843631E-05
-0.64071320E+01 -0.95554139E+00 -0.10971537E-03 -0.43961983E-04  0.31206476E-05
-0.64071320E+01 -0.94195338E+00 -0.13507940E-03 -0.16954263E-04  0.49828465E-05
-0.64071320E+01 -0.92723491E+00 -0.15084598E-03  0.21611169E-04  0.71435964E-05
-0.64071320E+01 -0.91131184E+00 -0.15185763E-03  0.64694424E-04  0.93881245E-05
-0.64071320E+01 -0.89410886E+00 -0.13576939E-03  0.10359894E-03  0.11413553E-04
-0.64071320E+01 -0.87555021E+00 -0.10453859E-03  0.13040176E-03  0.12910493E-04
-0.64071320E+01 -0.85556060E+00 -0.64225749E-04  0.14052347E-03  0.13633878E-04
-0.64071320E+01 -0.83406621E+00 -0.22966709E-04  0.13414153E-03  0.13487910E-04
-0.64071320E+01 -0.81099590E+00  0.11954836E-04  0.11564141E-03  0.12537361E-04
-0.64071320E+01 -0.78628257E+00  0.36393985E-04  0.91429509E-04  0.10975616E-04
-0.64071320E+01 -0.75986470E+00  0.49928225E-04  0.67388069E-04  0.90397107E-05
-0.64071320E+01 -0.73168798E+00  0.54804661E-04  0.47251731E-04  0.69436157E-05
-0.64071320E+01 -0.70170710E+00  0.54238955E-04  0.32366874E-04  0.48376427E-05
-0.64071320E+01 -0.66988760E+00  0.51065104E-04  0.22400763E-04  0.28129311E-05
-0.64071320E+01 -0.63620781E+00  0.47166476E-04  0.16277777E-04  0.91950427E-06
-0.64071320E+01 -0.60066071E+00  0.43515273E-04  0.12848627E-04 -0.81115944E-06
-0.64071320E+01 -0.56325577E+00  0.40473213E-04  0.11198096E-04 -0.23531567E-05
-0.64071320E+01 -0.52402059E+00  0.38079829E-04  0.10692868E-04 -0.36802569E-05
-0.64071320E+01 -0.48300241E+00  0.36247491E-04  0.10927137E-04 -0.47642064E-05
-0.64071320E+01 -0.44026914E+00  0.34856554E-04  0.11640056E-04 -0.55775004E-05
-0.64071320E+01 -0.39591017E+00  0.33799467E-04  0.12659227E-04 -0.60947902E-05
-0.64071320E+01 -0.35003658E+00  0.32989653E-04  0.13855017E-04 -0.62982108E-05
-0.64071320E+01 -0.30278088E+00  0.32365209E-04  0.15124927E-04 -0.61788981E-05
-0.64071320E+01 -0.25429614E+00  0.31881937E-04  0.16375655E-04 -0.57419945E-05
-0.64071320E+01 -0.20475452E+00  0.31512038E-04  0.17527362E-04 -0.50066576E-05
-0.64071320E+01 -0.15434522E+00  0.31236759E-04  0.18505423E-04 -0.40086227E-05
-0.64071320E+01 -0.10327182E+00  0.31046143E-04  0.19251636E-04 -0.27978267E-05
-0.64071320E+01 -0.51749200E-01  0.30933424E-04  0.19717585E-04 -0.14375584E-05
-0.64071320E+01  0.00000000E+00  0.30896397E-04  0.19877014E-04  0.87528399E-16
-0.64071320E+01  0.51749200E-01  0.30933424E-04  0.19717585E-04  0.14375584E-05
-0.64071320E+01  0.10327182E+00  0.31046143E-04  0.19251636E-04  0.27978267E-05
-0.64071320E+01  0.15434522E+00  0.31236759E-04  0.18505423E-04  0.40086227E-05
-0.64071320E+01  0.20475452E+00  0.31512038E-04  0.17527362E-04  0.50066576E-05
-0.64071320E+01  0.25429614E+00  0.31881937E-04  0.16375655E-04  0.57419945E-05
-0.64071320E+01  0.30278088E+00  0.32365209E-04  0.15124927E-04  0.61788981E-05
-0.64071320E+01  0.35003658E+00  0.32989653E-04  0.13855017E-04  0.62982108E-05
-0.64071320E+01  0.39591017E+00  0.33799467E-04  0.12659227E-04  0.60947902E-05
-0.64071320E+01  0.44026914E+00  0.34856554E-04  0.11640056E-04  0.55775004E-05
-0.64071320E+01  0.48300241E+00  0.36247491E-04  0.10927137E-04  0.47642064E-05
-0.64071320E+01  0.52402059E+00  0.38079829E-04  0.10692868E-04  0.36802569E-05
-0.64071320E+01  0.56325577E+00  0.40473213E-04  0.11198096E-04  0.23531567E-05
-0.64071320E+01  0.60066071E+00  0.43515273E-04  0.12848627E-04  0.81115944E-06
-0.64071320E+01  0.63620781E+00  0.47166476E-04  0.16277777E-04 -0.91950427E-06
-0.64071320E+01  0.66988760E+00  0.51065104E-04  0.22400763E-04 -0.28129311E-05
-0.64071320E+01  0.70170710E+00  0.54238955E-04  0.32366874E-04 -0.48376427E-05
-0.64071320E+01  0.73168798E+00  0.54804661E-04  0.47251731E-04 -0.69436157E-05
-0.64071320E+01  0.75986470E+00  0.49928225E-04  0.67388069E-04 -0.90397107E-05
-0.64071320E+01  0.78628257E+00  0.36393985E-04  0.91429509E-04 -0.10975616E-04
-0.64071320E+01  0.81099590E+00  0.11954836E-04  0.11564141E-03 -0.12537361E-04
-0.64071320E+01  0.83406621E+00 -0.22966709E-04  0.13414153E-03 -0.13487910E-04
-0.64071320E+01  0.85556060E+00 -0.64225749E-04  0.14052347E-03 -0.13633878E-04
-0.64071320E+01  0.87555021E+00 -0.10453859E-03  0.13040176E-03 -0.12910493E-04
-0.64071320E+01  0.89410886E+00 -0.13576939E-03  0.10359894E-03 -0.11413553E-04
-0.64071320E+01  0.91131184E+00 -0.15185763E-03  0.64694424E-04 -0.93881245E-05
-0.64071320E+01  0.92723491E+00 -0.15084598E-03  0.21611169E-04 -0.71435964E-05
-0.64071320E+01  0.94195338E+00 -0.13507940E-03 -0.16954263E-04 -0.49828465E-05
-0.64071320E+01  0.95554139E+00 -0.10971537E-03 -0.43961983E-04 -0.31206476E-05
-0.64071320E+01  0.96807128E+00 -0.80486627E-04 -0.55402061E-04 -0.16843631E-05
-0.64071320E+01  0.97961317E+00 -0.51716725E-04 -0.50449685E-04 -0.69861149E-06
-0.64071320E+01  0.99023454E+00 -0.25197266E-04 -0.30834618E-04 -0.15535508E-06
-0.64071320E+01  0.10000000E+01  0.00000000E+00  0.00000000E+00  0.00000000E+00
 
-0.63153639E+01 -0.10000000E+01  0.00000000E+00  0.00000000E+00  0.00000000E+00
-0.63153639E+01 -0.99023454E+00 -0.22507308E-04 -0.30628024E-04  0.10511556E-06
-0.63153639E+01 -0.97961317E+00 -0.46430368E-04 -0.50766454E-04  0.49035687E-06
-0.63153639E+01 -0.96807128E+00 -0.72686084E-04 -0.57223147E-04  0.12060419E-05
-0.63153639E+01 -0.95554139E+00 -0.99667651E-04 -0.48250363E-04  0.22671446E-05
-0.63153639E+01 -0.94195338E+00 -0.12340057E-03 -0.24350548E-04  0.36715084E-05
-0.63153639E+01 -0.92723491E+00 -0.13855881E-03  0.11055264E-04  0.53384615E-05
-0.63153639E+01 -0.91131184E+00 -0.14028628E-03  0.51646287E-04  0.71218846E-05
-0.63153639E+01 -0.89410886E+00 -0.12627335E-03  0.89355687E-04  0.88009124E-05
-0.63153639E+01 -0.87555021E+00 -0.98168862E-04  0.11657465E-03  0.10140520E-04
-0.63153639E+01 -0.85556060E+00 -0.61445447E-04  0.12859868E-03  0.10940594E-04
-0.63153639E+01 -0.83406621E+00 -0.23565072E-04  0.12509722E-03  0.11104997E-04
-0.63153639E+01 -0.81099590E+00  0.87183466E-05  0.10977762E-03  0.10654752E-04
-0.63153639E+01 -0.78628257E+00  0.31497494E-04  0.88451223E-04  0.97130301E-05
-0.63153639E+01 -0.75986470E+00  0.44291593E-04  0.66649740E-04  0.84445759E-05
-0.63153639E+01 -0.73168798E+00  0.49105169E-04  0.48019558E-04  0.70069440E-05
-0.63153639E+01 -0.70170710E+00  0.48867698E-04  0.33995473E-04  0.55160399E-05
-0.63153639E+01 -0.66988760E+00  0.46181087E-04  0.24402974E-04  0.40463829E-05
-0.63153639E+01 -0.63620781E+00  0.42783787E-04  0.18319207E-04  0.26412863E-05
-0.63153639E+01 -0.60066071E+00  0.39578614E-04  0.14711603E-04  0.13289826E-05
-0.63153639E+01 -0.56325577E+00  0.36905952E-04  0.12742544E-04  0.13194855E-06
-0.63153639E+01 -0.52402059E+00  0.34807934E-04  0.11827695E-04 -0.92810421E-06
-0.63153639E+01 -0.48300241E+00  0.33208219E-04  0.11591782E-04 -0.18285163E-05
-0.63153639E+01 -0.44026914E+00  0.31999722E-04  0.11795999E-04 -0.25473999E-05
-0.63153639E+01 -0.39591017E+00  0.31085772E-04  0.12285886E-04 -0.30642882E-05
-0.63153639E+01 -0.35003658E+00  0.30388355E-04  0.12950100E-04 -0.33641857E-05
-0.63153639E+01 -0.30278088E+00  0.29851945E-04  0.13704401E-04 -0.34384114E-05
-0.63153639E+01 -0.25429614E+00  0.29437018E-04  0.14475286E-04 -0.32886765E-05
-0.63153639E+01 -0.20475452E+00  0.29119152E-04  0.15201718E-04 -0.29268776E-05
-0.63153639E+01 -0.15434522E+00  0.28882050E-04  0.15827587E-04 -0.23774176E-05
-0.63153639E+01 -0.10327182E+00  0.28717509E-04  0.16309792E-04 -0.16752436E-05
-0.63153639E+01 -0.51749200E-01  0.28619964E-04  0.16612458E-04 -0.86549608E-06
-0.63153639E+01  0.00000000E+00  0.28587918E-04  0.16716423E-04  0.11019962E-15
-0.63153639E+01  0.51749200E-01  0.28619964E-04  0.16612458E-04  0.86549608E-06
-0.63153639E+01  0.10327182E+00  0.28717509E-04  0.16309792E-04  0.16752436E-05
-0.63153639E+01  0.15434522E+00  0.28882050E-04  0.15827587E-04  0.23774176E-05
-0.63153639E+01  0.20475452E+00  0.29119152E-04  0.15201718E-04  0.29268776E-05
-0.63153639E+01  0.25429614E+00  0.29437018E-04  0.14475286E-04  0.32886765E-05
-0.63153639E+01  0.30278088E+00  0.29851945E-04  0.13704401E-04  0.34384114E-05
-0.63153639E+01  0.35003658E+00  0.30388355E-04  0.12950100E-04  0.33641857E-05
-0.63153639E+01  0.39591017E+00  0.31085772E-04  0.12285886E-04  0.30642882E-05
-0.63153639E+01  0.44026914E+00  0.31999722E-04  0.11795999E-04  0.25473999E-05
-0.63153639E+01  0.48300241E+00  0.33208219E-04  0.11591782E-04  0.18285163E-05
-0.63153639E+01  0.52402059E+00  0.34807934E-04  0.11827695E-04  0.92810421E-06
-0.63153639E+01  0.56325577E+00  0.36905952E-04  0.12742544E-04 -0.13194855E-06
-0.63153639E+01  0.60066071E+00  0.39578614E-04  0.14711603E-04 -0.13289826E-05
-0.63153639E+01  0.63620781E+00  0.42783787E-04  0.18319207E-04 -0.26412863E-05
-0.63153639E+01  0.66988760E+00  0.46181087E-04  0.24402974E-04 -0.40463829E-05
-0.63153639E+01  0.70170710E+00  0.48867698E-04  0.33995473E-04 -0.55160399E-05
-0.63153639E+01  0.73168798E+00  0.49105169E-04  0.48019558E-04 -0.70069440E-05
-0.63153639E+01  0.75986470E+00  0.44291593E-04  0.66649740E-04 -0.84445759E-05
-0.63153639E+01  0.78628257E+00  0.31497494E-04  0.88451223E-04 -0.97130301E-05
-0.63153639E+01  0.81099590E+00  0.87183466E-05  0.10977762E-03 -0.10654752E-04
-0.63153639E+01  0.83406621E+00 -0.23565072E-04  0.12509722E-03 -0.11104997E-04
-0.63153639E+01  0.85556060E+00 -0.61445447E-04  0.12859868E-03 -0.10940594E-04
-0.63153639E+01  0.87555021E+00 -0.98168862E-04  0.11657465E-03 -0.10140520E-04
-0.63153639E+01  0.89410886E+00 -0.12627335E-03  0.89355687E-04 -0.88009124E-05
-0.63153639E+01  0.91131184E+00 -0.14028628E-03  0.51646287E-04 -0.71218846E-05
-0.63153639E+01  0.92723491E+00 -0.13855881E-03  0.11055264E-04 -0.53384615E-05
-0.63153639E+01  0.94195338E+00 -0.12340057E-03 -0.24350548E-04 -0.36715084E-05
-0.63153639E+01  0.95554139E+00 -0.99667651E-04 -0.48250363E-04 -0.22671446E-05
-0.63153639E+01  0.96807128E+00 -0.72686084E-04 -0.57223147E-04 -0.12060419E-05
-0.63153639E+01  0.97961317E+00 -0.46430368E-04 -0.50766454E-04 -0.49035687E-06
-0.63153639E+01  0.99023454E+00 -0.22507308E-04 -0.30628024E-04 -0.10511556E-06
-0.63153639E+01  0.10000000E+01  0.00000000E+00  0.00000000E+00  0.00000000E+00
 
-0.62217562E+01 -0.10000000E+01  0.00000000E+00  0.00000000E+00  0.00000000E+00
-0.62217562E+01 -0.99023454E+00 -0.20140301E-04 -0.29668517E-04  0.64499123E-07
-0.62217562E+01 -0.97961317E+00 -0.41725957E-04 -0.49648019E-04  0.32242392E-06
-0.62217562E+01 -0.96807128E+00 -0.65640110E-04 -0.57002177E-04  0.81935663E-06
-0.62217562E+01 -0.95554139E+00 -0.90437288E-04 -0.50010081E-04  0.15731957E-05
-0.62217562E+01 -0.94195338E+00 -0.11247454E-03 -0.28926566E-04  0.25959941E-05
-0.62217562E+01 -0.92723491E+00 -0.12683127E-03  0.33381519E-05  0.38401809E-05
-0.62217562E+01 -0.91131184E+00 -0.12897620E-03  0.41137691E-04  0.52107950E-05
-0.62217562E+01 -0.89410886E+00 -0.11668395E-03  0.77055918E-04  0.65506902E-05
-0.62217562E+01 -0.87555021E+00 -0.91358567E-04  0.10389427E-03  0.76855209E-05
-0.62217562E+01 -0.85556060E+00 -0.57944103E-04  0.11697089E-03  0.84559845E-05
-0.62217562E+01 -0.83406621E+00 -0.23264827E-04  0.11559730E-03  0.87734858E-05
-0.62217562E+01 -0.81099590E+00  0.64504310E-05  0.10290546E-03  0.86330178E-05
-0.62217562E+01 -0.78628257E+00  0.27553193E-04  0.84142624E-04  0.81094167E-05
-0.62217562E+01 -0.75986470E+00  0.39537389E-04  0.64459715E-04  0.73145987E-05
-0.62217562E+01 -0.73168798E+00  0.44195964E-04  0.47355013E-04  0.63627027E-05
-0.62217562E+01 -0.70170710E+00  0.44193951E-04  0.34293166E-04  0.53412339E-05
-0.62217562E+01 -0.66988760E+00  0.41913021E-04  0.25216450E-04  0.43091757E-05
-0.62217562E+01 -0.63620781E+00  0.38951351E-04  0.19331919E-04  0.33018972E-05
-0.62217562E+01 -0.60066071E+00  0.36142907E-04  0.15713543E-04  0.23427560E-05
-0.62217562E+01 -0.56325577E+00  0.33805343E-04  0.13597797E-04  0.14496314E-05
-0.62217562E+01 -0.52402059E+00  0.31981337E-04  0.12448195E-04  0.63918038E-06
-0.62217562E+01 -0.48300241E+00  0.30603672E-04  0.11919319E-04 -0.71641999E-07
-0.62217562E+01 -0.44026914E+00  0.29575778E-04  0.11792979E-04 -0.66650693E-06
-0.62217562E+01 -0.39591017E+00  0.28809954E-04  0.11930361E-04 -0.11299163E-05
-0.62217562E+01 -0.35003658E+00  0.28234950E-04  0.12234975E-04 -0.14501693E-05
-0.62217562E+01 -0.30278088E+00  0.27799887E-04  0.12636689E-04 -0.16197430E-05
-0.62217562E+01 -0.25429614E+00  0.27468235E-04  0.13076977E-04 -0.16384913E-05
-0.62217562E+01 -0.20475452E+00  0.27217332E-04  0.13508760E-04 -0.15132969E-05
-0.62217562E+01 -0.15434522E+00  0.27031842E-04  0.13889683E-04 -0.12600646E-05
-0.62217562E+01 -0.10327182E+00  0.26904009E-04  0.14187730E-04 -0.90213315E-06
-0.62217562E+01 -0.51749200E-01  0.26828458E-04  0.14376336E-04 -0.47026808E-06
-0.62217562E+01  0.00000000E+00  0.26803736E-04  0.14441493E-04  0.12224446E-15
-0.62217562E+01  0.51749200E-01  0.26828458E-04  0.14376336E-04  0.47026808E-06
-0.62217562E+01  0.10327182E+00  0.26904009E-04  0.14187730E-04  0.90213315E-06
-0.62217562E+01  0.15434522E+00  0.27031842E-04  0.13889683E-04  0.12600646E-05
-0.62217562E+01  0.20475452E+00  0.27217332E-04  0.13508760E-04  0.15132969E-05
-0.62217562E+01  0.25429614E+00  0.27468235E-04  0.13076977E-04  0.16384913E-05
-0.62217562E+01  0.30278088E+00  0.27799887E-04  0.12636689E-04  0.16197430E-05
-0.62217562E+01  0.35003658E+00  0.28234950E-04  0.12234975E-04  0.14501693E-05
-0.62217562E+01  0.39591017E+00  0.28809954E-04  0.11930361E-04  0.11299163E-05
-0.62217562E+01  0.44026914E+00  0.29575778E-04  0.11792979E-04  0.66650693E-06
-0.62217562E+01  0.48300241E+00  0.30603672E-04  0.11919319E-04  0.71642000E-07
-0.62217562E+01  0.52402059E+00  0.31981337E-04  0.12448195E-04 -0.63918038E-06
-0.62217562E+01  0.56325577E+00  0.33805343E-04  0.13597797E-04 -0.14496314E-05
-0.62217562E+01  0.60066071E+00  0.36142907E-04  0.15713543E-04 -0.23427560E-05
-0.62217562E+01  0.63620781E+00  0.38951351E-04  0.19331919E-04 -0.33018972E-05
-0.62217562E+01  0.66988760E+00  0.41913021E-04  0.25216450E-04 -0.43091757E-05
-0.62217562E+01  0.70170710E+00  0.44193951E-04  0.34293166E-04 -0.53412339E-05
-0.62217562E+01  0.73168798E+00  0.44195964E-04  0.47355013E-04 -0.63627027E-05
-0.62217562E+01  0.75986470E+00  0.39537389E-04  0.64459715E-04 -0.73145987E-05
-0.62217562E+01  0.78628257E+00  0.27553193E-04  0.84142624E-04 -0.81094167E-05
-0.62217562E+01  0.81099590E+00  0.64504310E-05  0.10290546E-03 -0.86330178E-05
-0.62217562E+01  0.83406621E+00 -0.23264827E-04  0.11559730E-03 -0.87734858E-05
-0.62217562E+01  0.85556060E+00 -0.57944103E-04  0.11697089E-03 -0.84559845E-05
-0.62217562E+01  0.87555021E+00 -0.91358567E-04  0.10389427E-03 -0.76855209E-05
-0.62217562E+01  0.89410886E+00 -0.11668395E-03  0.77055918E-04 -0.65506902E-05
-0.62217562E+01  0.91131184E+00 -0.12897620E-03  0.41137690E-04 -0.52107950E-05
-0.62217562E+01  0.92723491E+00 -0.12683127E-03  0.33381519E-05 -0.38401809E-05
-0.62217562E+01  0.94195338E+00 -0.11247454E-03 -0.28926566E-04 -0.25959941E-05
-0.62217562E+01  0.95554139E+00 -0.90437288E-04 -0.50010081E-04 -0.15731957E-05
-0.62217562E+01  0.96807128E+00 -0.65640110E-04 -0.57002177E-04 -0.81935663E-06
-0.62217562E+01  0.97961317E+00 -0.41725957E-04 -0.49648019E-04 -0.32242392E-06
-0.62217562E+01  0.99023454E+00 -0.20140301E-04 -0.29668517E-04 -0.64499123E-07
-0.62217562E+01  0.10000000E+01  0.00000000E+00  0.00000000E+00  0.00000000E+00
 
-0.61263001E+01 -0.10000000E+01  0.00000000E+00  0.00000000E+00  0.00000000E+00
-0.61263001E+01 -0.99023454E+00 -0.18001384E-04 -0.28340044E-04  0.39247682E-07
-0.61263001E+01 -0.97961317E+00 -0.37449854E-04 -0.47770434E-04  0.21346742E-06
-0.61263001E+01 -0.96807128E+00 -0.59192547E-04 -0.55609776E-04  0.56264177E-06
-0.61263001E+01 -0.95554139E+00 -0.81933005E-04 -0.50200858E-04  0.11039108E-05
-0.61263001E+01 -0.94195338E+00 -0.10234071E-03 -0.31621802E-04  0.18560896E-05
-0.61263001E+01 -0.92723491E+00 -0.11588212E-03 -0.23573867E-05  0.27922869E-05
-0.61263001E+01 -0.91131184E+00 -0.11834292E-03  0.32553054E-04  0.38521953E-05
-0.61263001E+01 -0.89410886E+00 -0.10759254E-03  0.66328984E-04  0.49242826E-05
-0.61263001E+01 -0.87555021E+00 -0.84820621E-04  0.92236901E-04  0.58797378E-05
-0.61263001E+01 -0.85556060E+00 -0.54485366E-04  0.10572992E-03  0.65923078E-05
-0.61263001E+01 -0.83406621E+00 -0.22814759E-04  0.10589074E-03  0.69831711E-05
-0.61263001E+01 -0.81099590E+00  0.44604984E-05  0.95374207E-04  0.70324023E-05
-0.61263001E+01 -0.78628257E+00  0.23944315E-04  0.78902460E-04  0.67824060E-05
-0.61263001E+01 -0.75986470E+00  0.35116218E-04  0.61228922E-04  0.63078429E-05
-0.61263001E+01 -0.73168798E+00  0.39577075E-04  0.45657086E-04  0.56911996E-05
-0.61263001E+01 -0.70170710E+00  0.39746878E-04  0.33632747E-04  0.49986000E-05
-0.61263001E+01 -0.66988760E+00  0.37801391E-04  0.25179605E-04  0.42768814E-05
-0.61263001E+01 -0.63620781E+00  0.35206755E-04  0.19614936E-04  0.35549240E-05
-0.61263001E+01 -0.60066071E+00  0.32731629E-04  0.16110493E-04  0.28520882E-05
-0.61263001E+01 -0.56325577E+00  0.30671695E-04  0.13973888E-04  0.21826278E-05
-0.61263001E+01 -0.52402059E+00  0.29069719E-04  0.12715587E-04  0.15594063E-05
-0.61263001E+01 -0.48300241E+00  0.27866823E-04  0.12019618E-04  0.99512613E-06
-0.61263001E+01 -0.44026914E+00  0.26976322E-04  0.11687474E-04  0.50201557E-06
-0.61263001E+01 -0.39591017E+00  0.26319090E-04  0.11594549E-04  0.91818808E-07
-0.61263001E+01 -0.35003658E+00  0.25830563E-04  0.11656977E-04 -0.22629923E-06
-0.61263001E+01 -0.30278088E+00  0.25464618E-04  0.11816169E-04 -0.44590238E-06
-0.61263001E+01 -0.25429614E+00  0.25188025E-04  0.12025580E-04 -0.56573803E-06
-0.61263001E+01 -0.20475452E+00  0.24980238E-04  0.12249219E-04 -0.58937308E-06
-0.61263001E+01 -0.15434522E+00  0.24827302E-04  0.12455667E-04 -0.52684922E-06
-0.61263001E+01 -0.10327182E+00  0.24722256E-04  0.12621729E-04 -0.39343550E-06
-0.61263001E+01 -0.51749200E-01  0.24660226E-04  0.12728289E-04 -0.20979864E-06
-0.61263001E+01  0.00000000E+00  0.24639978E-04  0.12765463E-04  0.12832762E-15
-0.61263001E+01  0.51749200E-01  0.24660226E-04  0.12728289E-04  0.20979864E-06
-0.61263001E+01  0.10327182E+00  0.24722256E-04  0.12621729E-04  0.39343550E-06
-0.61263001E+01  0.15434522E+00  0.24827302E-04  0.12455667E-04  0.52684922E-06
-0.61263001E+01  0.20475452E+00  0.24980238E-04  0.12249219E-04  0.58937308E-06
-0.61263001E+01  0.25429614E+00  0.25188025E-04  0.12025580E-04  0.56573803E-06
-0.61263001E+01  0.30278088E+00  0.25464618E-04  0.11816169E-04  0.44590238E-06
-0.61263001E+01  0.35003658E+00  0.25830563E-04  0.11656977E-04  0.22629923E-06
-0.61263001E+01  0.39591017E+00  0.26319090E-04  0.11594549E-04 -0.91818808E-07
-0.61263001E+01  0.44026914E+00  0.26976322E-04  0.11687474E-04 -0.50201557E-06
-0.61263001E+01  0.48300241E+00  0.27866823E-04  0.12019618E-04 -0.99512613E-06
-0.61263001E+01  0.52402059E+00  0.29069719E-04  0.12715587E-04 -0.15594063E-05
-0.61263001E+01  0.56325577E+00  0.30671695E-04  0.13973888E-04 -0.21826278E-05
-0.61263001E+01  0.60066071E+00  0.32731629E-04  0.16110493E-04 -0.28520882E-05
-0.61263001E+01  0.63620781E+00  0.35206755E-04  0.19614936E-04 -0.35549240E-05
-0.61263001E+01  0.66988760E+00  0.37801391E-04  0.25179605E-04 -0.42768814E-05
-0.61263001E+01  0.70170710E+00  0.39746878E-04  0.33632747E-04 -0.49986000E-05
-0.61263001E+01  0.73168798E+00  0.39577075E-04  0.45657086E-04 -0.56911996E-05
-0.61263001E+01  0.75986470E+00  0.35116218E-04  0.61228922E-04 -0.63078429E-05
-0.61263001E+01  0.78628257E+00  0.23944315E-04  0.78902460E-04 -0.67824060E-05
-0.61263001E+01  0.81099590E+00  0.44604984E-05  0.95374207E-04 -0.70324023E-05
-0.61263001E+01  0.83406621E+00 -0.22814759E-04  0.10589074E-03 -0.69831711E-05
-0.61263001E+01  0.85556060E+00 -0.54485366E-04  0.10572992E-03 -0.65923078E-05
-0.61263001E+01  0.87555021E+00 -0.84820621E-04  0.92236901E-04 -0.58797378E-05
-0.61263001E+01  0.89410886E+00 -0.10759254E-03  0.66328984E-04 -0.49242826E-05
-0.61263001E+01  0.91131184E+00 -0.11834292E-03  0.32553054E-04 -0.38521953E-05
-0.61263001E+01  0.92723491E+00 -0.11588212E-03 -0.23573867E-05 -0.27922869E-05
-0.61263001E+01  0.94195338E+00 -0.10234071E-03 -0.31621802E-04 -0.18560896E-05
-0.61263001E+01  0.95554139E+00 -0.81933005E-04 -0.50200858E-04 -0.11039108E-05
-0.61263001E+01  0.96807128E+00 -0.59192547E-04 -0.55609776E-04 -0.56264177E-06
-0.61263001E+01  0.97961317E+00 -0.37449854E-04 -0.47770434E-04 -0.21346742E-06
-0.61263001E+01  0.99023454E+00 -0.18001384E-04 -0.28340044E-04 -0.39247682E-07
-0.61263001E+01  0.10000000E+01  0.00000000E+00  0.00000000E+00  0.00000000E+00
 
-0.60289884E+01 -0.10000000E+01  0.00000000E+00  0.00000000E+00  0.00000000E+00
-0.60289884E+01 -0.99023454E+00 -0.16132998E-04 -0.26686461E-04  0.18614553E-07
-0.60289884E+01 -0.97961317E+00 -0.33671776E-04 -0.45242286E-04  0.12566064E-06
-0.60289884E+01 -0.96807128E+00 -0.53413060E-04 -0.53230049E-04  0.35588452E-06
-0.60289884E+01 -0.95554139E+00 -0.74189871E-04 -0.49075191E-04  0.72455162E-06
-0.60289884E+01 -0.94195338E+00 -0.92964499E-04 -0.32724767E-04  0.12537160E-05
-0.60289884E+01 -0.92723491E+00 -0.10557971E-03 -0.62972514E-05  0.19305502E-05
-0.60289884E+01 -0.91131184E+00 -0.10814548E-03  0.25723850E-04  0.27199263E-05
-0.60289884E+01 -0.89410886E+00 -0.98655981E-04  0.57173196E-04  0.35451876E-05
-0.60289884E+01 -0.87555021E+00 -0.78134221E-04  0.81806571E-04  0.43139107E-05
-0.60289884E+01 -0.85556060E+00 -0.50604671E-04  0.95276907E-04  0.49284690E-05
-0.60289884E+01 -0.83406621E+00 -0.21738929E-04  0.96521641E-04  0.53219604E-05
-0.60289884E+01 -0.81099590E+00  0.32137501E-05  0.87791514E-04  0.54676762E-05
-0.60289884E+01 -0.78628257E+00  0.21116589E-04  0.73325066E-04  0.53868286E-05
-0.60289884E+01 -0.75986470E+00  0.31456588E-04  0.57484593E-04  0.51275842E-05
-0.60289884E+01 -0.73168798E+00  0.35668033E-04  0.43361121E-04  0.47485253E-05
-0.60289884E+01 -0.70170710E+00  0.35946820E-04  0.32355483E-04  0.42985777E-05
-0.60289884E+01 -0.66988760E+00  0.34276209E-04  0.24549365E-04  0.38139056E-05
-0.60289884E+01 -0.63620781E+00  0.31996939E-04  0.19353830E-04  0.33170260E-05
-0.60289884E+01 -0.60066071E+00  0.29814459E-04  0.16028437E-04  0.28230543E-05
-0.60289884E+01 -0.56325577E+00  0.28002129E-04  0.13946461E-04  0.23425397E-05
-0.60289884E+01 -0.52402059E+00  0.26601438E-04  0.12662261E-04  0.18847189E-05
-0.60289884E+01 -0.48300241E+00  0.25560220E-04  0.11887420E-04  0.14584234E-05
-0.60289884E+01 -0.44026914E+00  0.24800119E-04  0.11441393E-04  0.10721975E-05
-0.60289884E+01 -0.39591017E+00  0.24249197E-04  0.11211913E-04  0.73436214E-06
-0.60289884E+01 -0.35003658E+00  0.23848353E-04  0.11125359E-04  0.45161716E-06
-0.60289884E+01 -0.30278088E+00  0.23555124E-04  0.11131957E-04  0.22903133E-06
-0.60289884E+01 -0.25429614E+00  0.23338598E-04  0.11194008E-04  0.68230075E-07
-0.60289884E+01 -0.20475452E+00  0.23179445E-04  0.11283459E-04 -0.32247558E-07
-0.60289884E+01 -0.15434522E+00  0.23064291E-04  0.11376699E-04 -0.78272421E-07
-0.60289884E+01 -0.10327182E+00  0.22986294E-04  0.11456711E-04 -0.79164926E-07
-0.60289884E+01 -0.51749200E-01  0.22940563E-04  0.11509659E-04 -0.47968865E-07
-0.60289884E+01  0.00000000E+00  0.22925752E-04  0.11528500E-04  0.12769795E-15
-0.60289884E+01  0.51749200E-01  0.22940563E-04  0.11509659E-04  0.47968865E-07
-0.60289884E+01  0.10327182E+00  0.22986294E-04  0.11456711E-04  0.79164926E-07
-0.60289884E+01  0.15434522E+00  0.23064291E-04  0.11376699E-04  0.78272421E-07
-0.60289884E+01  0.20475452E+00  0.23179445E-04  0.11283459E-04  0.32247559E-07
-0.60289884E+01  0.25429614E+00  0.23338598E-04  0.11194008E-04 -0.68230075E-07
-0.60289884E+01  0.30278088E+00  0.23555124E-04  0.11131957E-04 -0.22903133E-06
-0.60289884E+01  0.35003658E+00  0.23848353E-04  0.11125359E-04 -0.45161716E-06
-0.60289884E+01  0.39591017E+00  0.24249197E-04  0.11211913E-04 -0.73436214E-06
-0.60289884E+01  0.44026914E+00  0.24800119E-04  0.11441393E-04 -0.10721975E-05
-0.60289884E+01  0.48300241E+00  0.25560220E-04  0.11887420E-04 -0.14584234E-05
-0.60289884E+01  0.52402059E+00  0.26601438E-04  0.12662261E-04 -0.18847189E-05
-0.60289884E+01  0.56325577E+00  0.28002129E-04  0.13946461E-04 -0.23425397E-05
-0.60289884E+01  0.60066071E+00  0.29814459E-04  0.16028437E-04 -0.28230543E-05
-0.60289884E+01  0.63620781E+00  0.31996939E-04  0.19353830E-04 -0.33170260E-05
-0.60289884E+01  0.66988760E+00  0.34276209E-04  0.24549365E-04 -0.38139056E-05
-0.60289884E+01  0.70170710E+00  0.35946820E-04  0.32355483E-04 -0.42985777E-05
-0.60289884E+01  0.73168798E+00  0.35668033E-04  0.43361121E-04 -0.47485253E-05
-0.60289884E+01  0.75986470E+00  0.31456588E-04  0.57484593E-04 -0.51275842E-05
-0.60289884E+01  0.78628257E+00  0.21116589E-04  0.73325066E-04 -0.53868286E-05
-0.60289884E+01  0.81099590E+00  0.32137501E-05  0.87791514E-04 -0.54676762E-05
-0.60289884E+01  0.83406621E+00 -0.21738929E-04  0.96521641E-04 -0.53219604E-05
-0.60289884E+01  0.85556060E+00 -0.50604671E-04  0.95276907E-04 -0.49284690E-05
-0.60289884E+01  0.87555021E+00 -0.78134221E-04  0.81806571E-04 -0.43139107E-05
-0.60289884E+01  0.89410886E+00 -0.98655981E-04  0.57173196E-04 -0.35451876E-05
-0.60289884E+01  0.91131184E+00 -0.10814548E-03  0.25723850E-04 -0.27199263E-05
-0.60289884E+01  0.92723491E+00 -0.10557971E-03 -0.62972514E-05 -0.19305502E-05
-0.60289884E+01  0.94195338E+00 -0.92964499E-04 -0.32724767E-04 -0.12537160E-05
-0.60289884E+01  0.95554139E+00 -0.74189871E-04 -0.49075191E-04 -0.72455162E-06
-0.60289884E+01  0.96807128E+00 -0.53413060E-04 -0.53230049E-04 -0.35588452E-06
-0.60289884E+01  0.97961317E+00 -0.33671776E-04 -0.45242286E-04 -0.12566064E-06
-0.60289884E+01  0.99023454E+00 -0.16132998E-04 -0.26686461E-04 -0.18614553E-07
-0.60289884E+01  0.10000000E+01  0.00000000E+00  0.00000000E+00  0.00000000E+00
 
-0.59298153E+01 -0.10000000E+01  0.00000000E+00  0.00000000E+00  0.00000000E+00
-0.59298153E+01 -0.99023454E+00 -0.14438678E-04 -0.24895882E-04  0.75254240E-08
-0.59298153E+01 -0.97961317E+00 -0.30234082E-04 -0.42393501E-04  0.74095108E-07
-0.59298153E+01 -0.96807128E+00 -0.48136143E-04 -0.50286145E-04  0.22931477E-06
-0.59298153E+01 -0.95554139E+00 -0.67097731E-04 -0.47097685E-04  0.48531544E-06
-0.59298153E+01 -0.94195338E+00 -0.84353002E-04 -0.32689510E-04  0.86405741E-06
-0.59298153E+01 -0.92723491E+00 -0.96095349E-04 -0.88789964E-05  0.13603988E-05
-0.59298153E+01 -0.91131184E+00 -0.98738955E-04  0.20341614E-04  0.19551915E-05
-0.59298153E+01 -0.89410886E+00 -0.90398626E-04  0.49383757E-04  0.25958107E-05
-0.59298153E+01 -0.87555021E+00 -0.71948151E-04  0.72499143E-04  0.32162781E-05
-0.59298153E+01 -0.85556060E+00 -0.47013910E-04  0.85593162E-04  0.37412458E-05
-0.59298153E+01 -0.83406621E+00 -0.20753211E-04  0.87536592E-04  0.41148524E-05
-0.59298153E+01 -0.81099590E+00  0.20321658E-05  0.80249993E-04  0.43080314E-05
-0.59298153E+01 -0.78628257E+00  0.18448738E-04  0.67533179E-04  0.43285776E-05
-0.59298153E+01 -0.75986470E+00  0.27993634E-04  0.53367019E-04  0.42065218E-05
-0.59298153E+01 -0.73168798E+00  0.31949125E-04  0.40614827E-04  0.39834014E-05
-0.59298153E+01 -0.70170710E+00  0.32304604E-04  0.30608171E-04  0.36955404E-05
-0.59298153E+01 -0.66988760E+00  0.30865214E-04  0.23464864E-04  0.33711290E-05
-0.59298153E+01 -0.63620781E+00  0.28855281E-04  0.18674718E-04  0.30279153E-05
-0.59298153E+01 -0.60066071E+00  0.26921374E-04  0.15576261E-04  0.26779263E-05
-0.59298153E+01 -0.56325577E+00  0.25315918E-04  0.13603753E-04  0.23291140E-05
-0.59298153E+01 -0.52402059E+00  0.24079131E-04  0.12352903E-04  0.19882585E-05
-0.59298153E+01 -0.48300241E+00  0.23165113E-04  0.11561352E-04  0.16615540E-05
-0.59298153E+01 -0.44026914E+00  0.22503439E-04  0.11065209E-04  0.13550485E-05
-0.59298153E+01 -0.39591017E+00  0.22029135E-04  0.10763261E-04  0.10746778E-05
-0.59298153E+01 -0.35003658E+00  0.21688580E-04  0.10590529E-04  0.82540905E-06
-0.59298153E+01 -0.30278088E+00  0.21443162E-04  0.10504358E-04  0.61125582E-06
-0.59298153E+01 -0.25429614E+00  0.21264623E-04  0.10473943E-04  0.43398391E-06
-0.59298153E+01 -0.20475452E+00  0.21135243E-04  0.10477334E-04  0.29340080E-06
-0.59298153E+01 -0.15434522E+00  0.21042662E-04  0.10496887E-04  0.18633183E-06
-0.59298153E+01 -0.10327182E+00  0.20980532E-04  0.10520293E-04  0.10733294E-06
-0.59298153E+01 -0.51749200E-01  0.20944262E-04  0.10537763E-04  0.48397925E-07
-0.59298153E+01  0.00000000E+00  0.20932582E-04  0.10544422E-04  0.12401956E-15
-0.59298153E+01  0.51749200E-01  0.20944262E-04  0.10537763E-04 -0.48397925E-07
-0.59298153E+01  0.10327182E+00  0.20980532E-04  0.10520293E-04 -0.10733294E-06
-0.59298153E+01  0.15434522E+00  0.21042662E-04  0.10496887E-04 -0.18633183E-06
-0.59298153E+01  0.20475452E+00  0.21135243E-04  0.10477334E-04 -0.29340080E-06
-0.59298153E+01  0.25429614E+00  0.21264623E-04  0.10473943E-04 -0.43398391E-06
-0.59298153E+01  0.30278088E+00  0.21443162E-04  0.10504358E-04 -0.61125582E-06
-0.59298153E+01  0.35003658E+00  0.21688580E-04  0.10590529E-04 -0.82540905E-06
-0.59298153E+01  0.39591017E+00  0.22029135E-04  0.10763261E-04 -0.10746778E-05
-0.59298153E+01  0.44026914E+00  0.22503439E-04  0.11065209E-04 -0.13550485E-05
-0.59298153E+01  0.48300241E+00  0.23165113E-04  0.11561352E-04 -0.16615540E-05
-0.59298153E+01  0.52402059E+00  0.24079131E-04  0.12352903E-04 -0.19882585E-05
-0.59298153E+01  0.56325577E+00  0.25315918E-04  0.13603753E-04 -0.23291140E-05
-0.59298153E+01  0.60066071E+00  0.26921374E-04  0.15576261E-04 -0.26779263E-05
-0.59298153E+01  0.63620781E+00  0.28855281E-04  0.18674718E-04 -0.30279153E-05
-0.59298153E+01  0.66988760E+00  0.30865214E-04  0.23464864E-04 -0.33711290E-05
-0.59298153E+01  0.70170710E+00  0.32304604E-04  0.30608171E-04 -0.36955404E-05
-0.59298153E+01  0.73168798E+00  0.31949125E-04  0.40614827E-04 -0.39834014E-05
-0.59298153E+01  0.75986470E+00  0.27993634E-04  0.53367019E-04 -0.42065218E-05
-0.59298153E+01  0.78628257E+00  0.18448738E-04  0.67533179E-04 -0.43285776E-05
-0.59298153E+01  0.81099590E+00  0.20321658E-05  0.80249993E-04 -0.43080314E-05
-0.59298153E+01  0.83406621E+00 -0.20753211E-04  0.87536592E-04 -0.41148524E-05
-0.59298153E+01  0.85556060E+00 -0.47013910E-04  0.85593162E-04 -0.37412458E-05
-0.59298153E+01  0.87555021E+00 -0.71948151E-04  0.72499143E-04 -0.32162781E-05
-0.59298153E+01  0.89410886E+00 -0.90398626E-04  0.49383757E-04 -0.25958107E-05
-0.59298153E+01  0.91131184E+00 -0.98738955E-04  0.20341614E-04 -0.19551915E-05
-0.59298153E+01  0.92723491E+00 -0.96095349E-04 -0.88789964E-05 -0.13603988E-05
-0.59298153E+01  0.94195338E+00 -0.84353002E-04 -0.32689510E-04 -0.86405741E-06
-0.59298153E+01  0.95554139E+00 -0.67097731E-04 -0.47097685E-04 -0.48531544E-06
-0.59298153E+01  0.96807128E+00 -0.48136143E-04 -0.50286145E-04 -0.22931477E-06
-0.59298153E+01  0.97961317E+00 -0.30234082E-04 -0.42393501E-04 -0.74095108E-07
-0.59298153E+01  0.99023454E+00 -0.14438678E-04 -0.24895882E-04 -0.75254240E-08
-0.59298153E+01  0.10000000E+01  0.00000000E+00  0.00000000E+00  0.00000000E+00
 
-0.58287768E+01 -0.10000000E+01  0.00000000E+00  0.00000000E+00  0.00000000E+00
-0.58287768E+01 -0.99023454E+00 -0.12964509E-04 -0.23036299E-04 -0.19347878E-08
-0.58287768E+01 -0.97961317E+00 -0.27208164E-04 -0.39371462E-04  0.31886490E-07
-0.58287768E+01 -0.96807128E+00 -0.43424959E-04 -0.47013198E-04  0.12653417E-06
-0.58287768E+01 -0.95554139E+00 -0.60671700E-04 -0.44588197E-04  0.29117769E-06
-0.58287768E+01 -0.94195338E+00 -0.76435343E-04 -0.31897707E-04  0.54656961E-06
-0.58287768E+01 -0.92723491E+00 -0.87245185E-04 -0.10499739E-04  0.89245422E-06
-0.58287768E+01 -0.91131184E+00 -0.89818126E-04  0.16057908E-04  0.13209201E-05
-0.58287768E+01 -0.89410886E+00 -0.82407292E-04  0.42726754E-04  0.17974393E-05
-0.58287768E+01 -0.87555021E+00 -0.65772871E-04  0.64241766E-04  0.22767473E-05
-0.58287768E+01 -0.85556060E+00 -0.43187158E-04  0.76777893E-04  0.27021631E-05
-0.58287768E+01 -0.83406621E+00 -0.19331599E-04  0.79179911E-04  0.30286490E-05
-0.58287768E+01 -0.81099590E+00  0.14181306E-05  0.73086886E-04  0.32280689E-05
-0.58287768E+01 -0.78628257E+00  0.16410910E-04  0.61899966E-04  0.33002243E-05
-0.58287768E+01 -0.75986470E+00  0.25168410E-04  0.49240410E-04  0.32626996E-05
-0.58287768E+01 -0.73168798E+00  0.28841466E-04  0.37747493E-04  0.31443881E-05
-0.58287768E+01 -0.70170710E+00  0.29231772E-04  0.28675595E-04  0.29716736E-05
-0.58287768E+01 -0.66988760E+00  0.27979445E-04  0.22166603E-04  0.27659720E-05
-0.58287768E+01 -0.63620781E+00  0.26199510E-04  0.17777924E-04  0.25406998E-05
-0.58287768E+01 -0.60066071E+00  0.24482383E-04  0.14918731E-04  0.23049430E-05
-0.58287768E+01 -0.56325577E+00  0.23059766E-04  0.13078844E-04  0.20642547E-05
-0.58287768E+01 -0.52402059E+00  0.21969694E-04  0.11891984E-04  0.18232347E-05
-0.58287768E+01 -0.48300241E+00  0.21171288E-04  0.11119801E-04  0.15858321E-05
-0.58287768E+01 -0.44026914E+00  0.20600843E-04  0.10613554E-04  0.13559825E-05
-0.58287768E+01 -0.39591017E+00  0.20199291E-04  0.10281759E-04  0.11375866E-05
-0.58287768E+01 -0.35003658E+00  0.19917600E-04  0.10066606E-04  0.93405941E-06
-0.58287768E+01 -0.30278088E+00  0.19720262E-04  0.99309519E-05  0.74834701E-06
-0.58287768E+01 -0.25429614E+00  0.19581046E-04  0.98490583E-05  0.58204959E-06
-0.58287768E+01 -0.20475452E+00  0.19483308E-04  0.98032486E-05  0.43565189E-06
-0.58287768E+01 -0.15434522E+00  0.19415253E-04  0.97800016E-05  0.30775917E-06
-0.58287768E+01 -0.10327182E+00  0.19370660E-04  0.97701638E-05  0.19561367E-06
-0.58287768E+01 -0.51749200E-01  0.19344966E-04  0.97666914E-05  0.94807879E-07
-0.58287768E+01  0.00000000E+00  0.19336808E-04  0.97661197E-05  0.11666892E-15
-0.58287768E+01  0.51749200E-01  0.19344966E-04  0.97666914E-05 -0.94807879E-07
-0.58287768E+01  0.10327182E+00  0.19370660E-04  0.97701638E-05 -0.19561367E-06
-0.58287768E+01  0.15434522E+00  0.19415253E-04  0.97800016E-05 -0.30775917E-06
-0.58287768E+01  0.20475452E+00  0.19483308E-04  0.98032486E-05 -0.43565189E-06
-0.58287768E+01  0.25429614E+00  0.19581046E-04  0.98490583E-05 -0.58204959E-06
-0.58287768E+01  0.30278088E+00  0.19720262E-04  0.99309519E-05 -0.74834701E-06
-0.58287768E+01  0.35003658E+00  0.19917600E-04  0.10066606E-04 -0.93405941E-06
-0.58287768E+01  0.39591017E+00  0.20199291E-04  0.10281759E-04 -0.11375866E-05
-0.58287768E+01  0.44026914E+00  0.20600843E-04  0.10613554E-04 -0.13559825E-05
-0.58287768E+01  0.48300241E+00  0.21171288E-04  0.11119801E-04 -0.15858321E-05
-0.58287768E+01  0.52402059E+00  0.21969694E-04  0.11891984E-04 -0.18232347E-05
-0.58287768E+01  0.56325577E+00  0.23059766E-04  0.13078844E-04 -0.20642547E-05
-0.58287768E+01  0.60066071E+00  0.24482383E-04  0.14918731E-04 -0.23049430E-05
-0.58287768E+01  0.63620781E+00  0.26199510E-04  0.17777924E-04 -0.25406998E-05
-0.58287768E+01  0.66988760E+00  0.27979445E-04  0.22166603E-04 -0.27659720E-05
-0.58287768E+01  0.70170710E+00  0.29231772E-04  0.28675595E-04 -0.29716736E-05
-0.58287768E+01  0.73168798E+00  0.28841466E-04  0.37747493E-04 -0.31443881E-05
-0.58287768E+01  0.75986470E+00  0.25168410E-04  0.49240410E-04 -0.32626996E-05
-0.58287768E+01  0.78628257E+00  0.16410910E-04  0.61899966E-04 -0.33002243E-05
-0.58287768E+01  0.81099590E+00  0.14181306E-05  0.73086886E-04 -0.32280689E-05
-0.58287768E+01  0.83406621E+00 -0.19331599E-04  0.79179911E-04 -0.30286490E-05
-0.58287768E+01  0.85556060E+00 -0.43187158E-04  0.76777893E-04 -0.27021631E-05
-0.58287768E+01  0.87555021E+00 -0.65772871E-04  0.64241766E-04 -0.22767473E-05
-0.58287768E+01  0.89410886E+00 -0.82407292E-04  0.42726754E-04 -0.17974393E-05
-0.58287768E+01  0.91131184E+00 -0.89818126E-04  0.16057908E-04 -0.13209201E-05
-0.58287768E+01  0.92723491E+00 -0.87245185E-04 -0.10499739E-04 -0.89245422E-06
-0.58287768E+01  0.94195338E+00 -0.76435343E-04 -0.31897707E-04 -0.54656961E-06
-0.58287768E+01  0.95554139E+00 -0.60671700E-04 -0.44588197E-04 -0.29117769E-06
-0.58287768E+01  0.96807128E+00 -0.43424959E-04 -0.47013198E-04 -0.12653417E-06
-0.58287768E+01  0.97961317E+00 -0.27208164E-04 -0.39371462E-04 -0.31886490E-07
-0.58287768E+01  0.99023454E+00 -0.12964509E-04 -0.23036299E-04  0.19347879E-08
-0.58287768E+01  0.10000000E+01  0.00000000E+00  0.00000000E+00  0.00000000E+00
 
-0.57258703E+01 -0.10000000E+01  0.00000000E+00  0.00000000E+00  0.00000000E+00
-0.57258703E+01 -0.99023454E+00 -0.11617744E-04 -0.21165057E-04 -0.56221279E-08
-0.57258703E+01 -0.97961317E+00 -0.24442262E-04 -0.36273204E-04  0.11146296E-07
-0.57258703E+01 -0.96807128E+00 -0.39118421E-04 -0.43529312E-04  0.71309635E-07
-0.57258703E+01 -0.95554139E+00 -0.54799603E-04 -0.41667034E-04  0.18089586E-06
-0.57258703E+01 -0.94195338E+00 -0.69205043E-04 -0.30455633E-04  0.35823013E-06
-0.57258703E+01 -0.92723491E+00 -0.79171851E-04 -0.11241798E-04  0.60489407E-06
-0.57258703E+01 -0.91131184E+00 -0.81693796E-04  0.12815599E-04  0.91935261E-06
-0.57258703E+01 -0.89410886E+00 -0.75149865E-04  0.37163651E-04  0.12789525E-05
-0.57258703E+01 -0.87555021E+00 -0.60195142E-04  0.57004358E-04  0.16529608E-05
-0.57258703E+01 -0.85556060E+00 -0.39776599E-04  0.68801313E-04  0.19987606E-05
-0.57258703E+01 -0.83406621E+00 -0.18139051E-04  0.71419517E-04  0.22803987E-05
-0.57258703E+01 -0.81099590E+00  0.73256333E-06  0.66270571E-04  0.24719577E-05
-0.57258703E+01 -0.78628257E+00  0.14409251E-04  0.56399121E-04  0.25687336E-05
-0.57258703E+01 -0.75986470E+00  0.22434993E-04  0.45087224E-04  0.25801055E-05
-0.57258703E+01 -0.73168798E+00  0.25839816E-04  0.34750713E-04  0.25261303E-05
-0.57258703E+01 -0.70170710E+00  0.26252912E-04  0.26556217E-04  0.24260551E-05
-0.57258703E+01 -0.66988760E+00  0.25162655E-04  0.20656386E-04  0.22963770E-05
-0.57258703E+01 -0.63620781E+00  0.23583472E-04  0.16665017E-04  0.21474173E-05
-0.57258703E+01 -0.60066071E+00  0.22054054E-04  0.14054100E-04  0.19862575E-05
-0.57258703E+01 -0.56325577E+00  0.20787012E-04  0.12364147E-04  0.18169018E-05
-0.57258703E+01 -0.52402059E+00  0.19818448E-04  0.11263940E-04  0.16426035E-05
-0.57258703E+01 -0.48300241E+00  0.19112275E-04  0.10537361E-04  0.14659147E-05
-0.57258703E+01 -0.44026914E+00  0.18611233E-04  0.10049530E-04  0.12894642E-05
-0.57258703E+01 -0.39591017E+00  0.18262015E-04  0.97176670E-05  0.11158458E-05
-0.57258703E+01 -0.35003658E+00  0.18020199E-04  0.94900604E-05  0.94747350E-06
-0.57258703E+01 -0.30278088E+00  0.17853542E-04  0.93340397E-05  0.78654834E-06
-0.57258703E+01 -0.25429614E+00  0.17738108E-04  0.92277805E-05  0.63450638E-06
-0.57258703E+01 -0.20475452E+00  0.17658654E-04  0.91568183E-05  0.49216488E-06
-0.57258703E+01 -0.15434522E+00  0.17604291E-04  0.91106838E-05  0.35917828E-06
-0.57258703E+01 -0.10327182E+00  0.17569238E-04  0.90825373E-05  0.23439072E-06
-0.57258703E+01 -0.51749200E-01  0.17549216E-04  0.90673519E-05  0.11559198E-06
-0.57258703E+01  0.00000000E+00  0.17542926E-04  0.90626910E-05  0.10814252E-15
-0.57258703E+01  0.51749200E-01  0.17549216E-04  0.90673519E-05 -0.11559198E-06
-0.57258703E+01  0.10327182E+00  0.17569238E-04  0.90825373E-05 -0.23439072E-06
-0.57258703E+01  0.15434522E+00  0.17604291E-04  0.91106838E-05 -0.35917828E-06
-0.57258703E+01  0.20475452E+00  0.17658654E-04  0.91568183E-05 -0.49216488E-06
-0.57258703E+01  0.25429614E+00  0.17738108E-04  0.92277805E-05 -0.63450637E-06
-0.57258703E+01  0.30278088E+00  0.17853542E-04  0.93340397E-05 -0.78654834E-06
-0.57258703E+01  0.35003658E+00  0.18020199E-04  0.94900604E-05 -0.94747350E-06
-0.57258703E+01  0.39591017E+00  0.18262015E-04  0.97176670E-05 -0.11158458E-05
-0.57258703E+01  0.44026914E+00  0.18611233E-04  0.10049530E-04 -0.12894642E-05
-0.57258703E+01  0.48300241E+00  0.19112275E-04  0.10537361E-04 -0.14659147E-05
-0.57258703E+01  0.52402059E+00  0.19818448E-04  0.11263940E-04 -0.16426035E-05
-0.57258703E+01  0.56325577E+00  0.20787012E-04  0.12364147E-04 -0.18169018E-05
-0.57258703E+01  0.60066071E+00  0.22054054E-04  0.14054100E-04 -0.19862575E-05
-0.57258703E+01  0.63620781E+00  0.23583472E-04  0.16665017E-04 -0.21474173E-05
-0.57258703E+01  0.66988760E+00  0.25162655E-04  0.20656386E-04 -0.22963770E-05
-0.57258703E+01  0.70170710E+00  0.26252912E-04  0.26556217E-04 -0.24260551E-05
-0.57258703E+01  0.73168798E+00  0.25839816E-04  0.34750713E-04 -0.25261303E-05
-0.57258703E+01  0.75986470E+00  0.22434993E-04  0.45087224E-04 -0.25801055E-05
-0.57258703E+01  0.78628257E+00  0.14409251E-04  0.56399121E-04 -0.25687336E-05
-0.57258703E+01  0.81099590E+00  0.73256333E-06  0.66270571E-04 -0.24719577E-05
-0.57258703E+01  0.83406621E+00 -0.18139051E-04  0.71419517E-04 -0.22803987E-05
-0.57258703E+01  0.85556060E+00 -0.39776599E-04  0.68801313E-04 -0.19987606E-05
-0.57258703E+01  0.87555021E+00 -0.60195142E-04  0.57004358E-04 -0.16529608E-05
-0.57258703E+01  0.89410886E+00 -0.75149865E-04  0.37163651E-04 -0.12789525E-05
-0.57258703E+01  0.91131184E+00 -0.81693796E-04  0.12815599E-04 -0.91935261E-06
-0.57258703E+01  0.92723491E+00 -0.79171851E-04 -0.11241798E-04 -0.60489407E-06
-0.57258703E+01  0.94195338E+00 -0.69205043E-04 -0.30455633E-04 -0.35823013E-06
-0.57258703E+01  0.95554139E+00 -0.54799603E-04 -0.41667034E-04 -0.18089586E-06
-0.57258703E+01  0.96807128E+00 -0.39118421E-04 -0.43529312E-04 -0.71309635E-07
-0.57258703E+01  0.97961317E+00 -0.24442262E-04 -0.36273204E-04 -0.11146296E-07
-0.57258703E+01  0.99023454E+00 -0.11617744E-04 -0.21165057E-04  0.56221279E-08
-0.57258703E+01  0.10000000E+01  0.00000000E+00  0.00000000E+00  0.00000000E+00
 
-0.56210953E+01 -0.10000000E+01  0.00000000E+00  0.00000000E+00  0.00000000E+00
-0.56210953E+01 -0.99023454E+00 -0.10448171E-04 -0.19364544E-04 -0.92925879E-08
-0.56210953E+01 -0.97961317E+00 -0.22011719E-04 -0.33267658E-04 -0.68642170E-08
-0.56210953E+01 -0.96807128E+00 -0.35280557E-04 -0.40094901E-04  0.24797901E-07
-0.56210953E+01 -0.95554139E+00 -0.49491814E-04 -0.38683709E-04  0.89196910E-07
-0.56210953E+01 -0.94195338E+00 -0.62579774E-04 -0.28783726E-04  0.20220721E-06
-0.56210953E+01 -0.92723491E+00 -0.71673882E-04 -0.11558085E-04  0.36637767E-06
-0.56210953E+01 -0.91131184E+00 -0.74039018E-04  0.10184682E-04  0.58443076E-06
-0.56210953E+01 -0.89410886E+00 -0.68190195E-04  0.32347327E-04  0.84252944E-06
-0.56210953E+01 -0.87555021E+00 -0.54704047E-04  0.50569825E-04  0.11210730E-05
-0.56210953E+01 -0.85556060E+00 -0.36238632E-04  0.61596058E-04  0.13889009E-05
-0.56210953E+01 -0.83406621E+00 -0.16636731E-04  0.64325870E-04  0.16181683E-05
-0.56210953E+01 -0.81099590E+00  0.48542205E-06  0.59974036E-04  0.17861804E-05
-0.56210953E+01 -0.78628257E+00  0.12916123E-04  0.51262861E-04  0.18861348E-05
-0.56210953E+01 -0.75986470E+00  0.20231146E-04  0.41161500E-04  0.19220882E-05
-0.56210953E+01 -0.73168798E+00  0.23356182E-04  0.31875586E-04  0.19076821E-05
-0.56210953E+01 -0.70170710E+00  0.23764182E-04  0.24485588E-04  0.18566443E-05
-0.56210953E+01 -0.66988760E+00  0.22803729E-04  0.19149699E-04  0.17813875E-05
-0.56210953E+01 -0.63620781E+00  0.21395495E-04  0.15530827E-04  0.16895385E-05
-0.56210953E+01 -0.60066071E+00  0.20029320E-04  0.13157301E-04  0.15863568E-05
-0.56210953E+01 -0.56325577E+00  0.18899227E-04  0.11615651E-04  0.14744832E-05
-0.56210953E+01 -0.52402059E+00  0.18038780E-04  0.10606714E-04  0.13560155E-05
-0.56210953E+01 -0.48300241E+00  0.17415715E-04  0.99347780E-05  0.12323670E-05
-0.56210953E+01 -0.44026914E+00  0.16978250E-04  0.94776353E-05  0.11051003E-05
-0.56210953E+01 -0.39591017E+00  0.16677995E-04  0.91603342E-05  0.97574307E-06
-0.56210953E+01 -0.35003658E+00  0.16474445E-04  0.89364147E-05  0.84585074E-06
-0.56210953E+01 -0.30278088E+00  0.16338066E-04  0.87768309E-05  0.71693579E-06
-0.56210953E+01 -0.25429614E+00  0.16246773E-04  0.86627116E-05  0.59015781E-06
-0.56210953E+01 -0.20475452E+00  0.16186366E-04  0.85818600E-05  0.46640860E-06
-0.56210953E+01 -0.15434522E+00  0.16146583E-04  0.85258836E-05  0.34594299E-06
-0.56210953E+01 -0.10327182E+00  0.16121861E-04  0.84894422E-05  0.22860976E-06
-0.56210953E+01 -0.51749200E-01  0.16108048E-04  0.84688262E-05  0.11364929E-06
-0.56210953E+01  0.00000000E+00  0.16103815E-04  0.84622303E-05  0.97966680E-16
-0.56210953E+01  0.51749200E-01  0.16108048E-04  0.84688262E-05 -0.11364929E-06
-0.56210953E+01  0.10327182E+00  0.16121861E-04  0.84894422E-05 -0.22860976E-06
-0.56210953E+01  0.15434522E+00  0.16146583E-04  0.85258836E-05 -0.34594299E-06
-0.56210953E+01  0.20475452E+00  0.16186366E-04  0.85818600E-05 -0.46640860E-06
-0.56210953E+01  0.25429614E+00  0.16246773E-04  0.86627116E-05 -0.59015781E-06
-0.56210953E+01  0.30278088E+00  0.16338066E-04  0.87768309E-05 -0.71693579E-06
-0.56210953E+01  0.35003658E+00  0.16474445E-04  0.89364147E-05 -0.84585074E-06
-0.56210953E+01  0.39591017E+00  0.16677995E-04  0.91603342E-05 -0.97574307E-06
-0.56210953E+01  0.44026914E+00  0.16978250E-04  0.94776353E-05 -0.11051003E-05
-0.56210953E+01  0.48300241E+00  0.17415715E-04  0.99347780E-05 -0.12323670E-05
-0.56210953E+01  0.52402059E+00  0.18038780E-04  0.10606714E-04 -0.13560155E-05
-0.56210953E+01  0.56325577E+00  0.18899227E-04  0.11615651E-04 -0.14744832E-05
-0.56210953E+01  0.60066071E+00  0.20029320E-04  0.13157301E-04 -0.15863568E-05
-0.56210953E+01  0.63620781E+00  0.21395495E-04  0.15530827E-04 -0.16895385E-05
-0.56210953E+01  0.66988760E+00  0.22803729E-04  0.19149699E-04 -0.17813875E-05
-0.56210953E+01  0.70170710E+00  0.23764182E-04  0.24485588E-04 -0.18566443E-05
-0.56210953E+01  0.73168798E+00  0.23356182E-04  0.31875586E-04 -0.19076821E-05
-0.56210953E+01  0.75986470E+00  0.20231146E-04  0.41161500E-04 -0.19220882E-05
-0.56210953E+01  0.78628257E+00  0.12916123E-04  0.51262861E-04 -0.18861348E-05
-0.56210953E+01  0.81099590E+00  0.48542205E-06  0.59974036E-04 -0.17861804E-05
-0.56210953E+01  0.83406621E+00 -0.16636731E-04  0.64325870E-04 -0.16181683E-05
-0.56210953E+01  0.85556060E+00 -0.36238632E-04  0.61596058E-04 -0.13889009E-05
-0.56210953E+01  0.87555021E+00 -0.54704047E-04  0.50569825E-04 -0.11210730E-05
-0.56210953E+01  0.89410886E+00 -0.68190195E-04  0.32347327E-04 -0.84252944E-06
-0.56210953E+01  0.91131184E+00 -0.74039018E-04  0.10184682E-04 -0.58443076E-06
-0.56210953E+01  0.92723491E+00 -0.71673882E-04 -0.11558085E-04 -0.36637767E-06
-0.56210953E+01  0.94195338E+00 -0.62579774E-04 -0.28783726E-04 -0.20220721E-06
-0.56210953E+01  0.95554139E+00 -0.49491814E-04 -0.38683709E-04 -0.89196910E-07
-0.56210953E+01  0.96807128E+00 -0.35280557E-04 -0.40094901E-04 -0.24797901E-07
-0.56210953E+01  0.97961317E+00 -0.22011719E-04 -0.33267658E-04  0.68642170E-08
-0.56210953E+01  0.99023454E+00 -0.10448171E-04 -0.19364544E-04  0.92925879E-08
-0.56210953E+01  0.10000000E+01  0.00000000E+00  0.00000000E+00  0.00000000E+00
 
-0.55144530E+01 -0.10000000E+01  0.00000000E+00  0.00000000E+00  0.00000000E+00
-0.55144530E+01 -0.99023454E+00 -0.93695907E-05 -0.17610656E-04 -0.95202055E-08
-0.55144530E+01 -0.97961317E+00 -0.19775856E-04 -0.30305880E-04 -0.12528043E-07
-0.55144530E+01 -0.96807128E+00 -0.31761979E-04 -0.36634765E-04  0.55415530E-08
-0.55144530E+01 -0.95554139E+00 -0.44643236E-04 -0.35536814E-04  0.45864890E-07
-0.55144530E+01 -0.94195338E+00 -0.56549984E-04 -0.26759036E-04  0.12162209E-06
-0.55144530E+01 -0.92723491E+00 -0.64876279E-04 -0.11315693E-04  0.23499635E-06
-0.55144530E+01 -0.91131184E+00 -0.67130578E-04  0.82899510E-05  0.39055750E-06
-0.55144530E+01 -0.89410886E+00 -0.61947409E-04  0.28374035E-04  0.57986663E-06
-0.55144530E+01 -0.87555021E+00 -0.49827728E-04  0.44989647E-04  0.79080729E-06
-0.55144530E+01 -0.85556060E+00 -0.33163571E-04  0.55162563E-04  0.10006019E-05
-0.55144530E+01 -0.83406621E+00 -0.15430668E-04  0.57853759E-04  0.11878646E-05
-0.55144530E+01 -0.81099590E+00  0.89654867E-07  0.54120150E-04  0.13331119E-05
-0.55144530E+01 -0.78628257E+00  0.11381701E-04  0.46397992E-04  0.14288034E-05
-0.55144530E+01 -0.75986470E+00  0.18048189E-04  0.37366594E-04  0.14756783E-05
-0.55144530E+01 -0.73168798E+00  0.20918153E-04  0.29029141E-04  0.14829759E-05
-0.55144530E+01 -0.70170710E+00  0.21321122E-04  0.22376758E-04  0.14605221E-05
-0.55144530E+01 -0.66988760E+00  0.20477652E-04  0.17565181E-04  0.14178185E-05
-0.55144530E+01 -0.63620781E+00  0.19222628E-04  0.14298134E-04  0.13606257E-05
-0.55144530E+01 -0.60066071E+00  0.18001227E-04  0.12153727E-04  0.12930155E-05
-0.55144530E+01 -0.56325577E+00  0.16990552E-04  0.10760042E-04  0.12168119E-05
-0.55144530E+01 -0.52402059E+00  0.16222001E-04  0.98471281E-05  0.11334679E-05
-0.55144530E+01 -0.48300241E+00  0.15667026E-04  0.92379375E-05  0.10437629E-05
-0.55144530E+01 -0.44026914E+00  0.15279128E-04  0.88217784E-05  0.94867159E-06
-0.55144530E+01 -0.39591017E+00  0.15014716E-04  0.85307151E-05  0.84910037E-06
-0.55144530E+01 -0.35003658E+00  0.14837197E-04  0.83228265E-05  0.74610229E-06
-0.55144530E+01 -0.30278088E+00  0.14719843E-04  0.81720711E-05  0.64074862E-06
-0.55144530E+01 -0.25429614E+00  0.14642598E-04  0.80618873E-05  0.53400205E-06
-0.55144530E+01 -0.20475452E+00  0.14592530E-04  0.79817793E-05  0.42673208E-06
-0.55144530E+01 -0.15434522E+00  0.14560239E-04  0.79248611E-05  0.31948778E-06
-0.55144530E+01 -0.10327182E+00  0.14540602E-04  0.78868569E-05  0.21262888E-06
-0.55144530E+01 -0.51749200E-01  0.14529774E-04  0.78649870E-05  0.10617690E-06
-0.55144530E+01  0.00000000E+00  0.14526510E-04  0.78578846E-05  0.87897563E-16
-0.55144530E+01  0.51749200E-01  0.14529774E-04  0.78649870E-05 -0.10617690E-06
-0.55144530E+01  0.10327182E+00  0.14540602E-04  0.78868569E-05 -0.21262888E-06
-0.55144530E+01  0.15434522E+00  0.14560239E-04  0.79248611E-05 -0.31948778E-06
-0.55144530E+01  0.20475452E+00  0.14592530E-04  0.79817793E-05 -0.42673208E-06
-0.55144530E+01  0.25429614E+00  0.14642598E-04  0.80618873E-05 -0.53400205E-06
-0.55144530E+01  0.30278088E+00  0.14719843E-04  0.81720711E-05 -0.64074862E-06
-0.55144530E+01  0.35003658E+00  0.14837197E-04  0.83228265E-05 -0.74610229E-06
-0.55144530E+01  0.39591017E+00  0.15014716E-04  0.85307151E-05 -0.84910037E-06
-0.55144530E+01  0.44026914E+00  0.15279128E-04  0.88217784E-05 -0.94867159E-06
-0.55144530E+01  0.48300241E+00  0.15667026E-04  0.92379375E-05 -0.10437629E-05
-0.55144530E+01  0.52402059E+00  0.16222001E-04  0.98471281E-05 -0.11334679E-05
-0.55144530E+01  0.56325577E+00  0.16990552E-04  0.10760042E-04 -0.12168119E-05
-0.55144530E+01  0.60066071E+00  0.18001227E-04  0.12153727E-04 -0.12930155E-05
-0.55144530E+01  0.63620781E+00  0.19222628E-04  0.14298134E-04 -0.13606257E-05
-0.55144530E+01  0.66988760E+00  0.20477652E-04  0.17565181E-04 -0.14178185E-05
-0.55144530E+01  0.70170710E+00  0.21321122E-04  0.22376758E-04 -0.14605221E-05
-0.55144530E+01  0.73168798E+00  0.20918153E-04  0.29029141E-04 -0.14829759E-05
-0.55144530E+01  0.75986470E+00  0.18048189E-04  0.37366594E-04 -0.14756783E-05
-0.55144530E+01  0.78628257E+00  0.11381701E-04  0.46397992E-04 -0.14288034E-05
-0.55144530E+01  0.81099590E+00  0.89654867E-07  0.54120150E-04 -0.13331119E-05
-0.55144530E+01  0.83406621E+00 -0.15430668E-04  0.57853759E-04 -0.11878646E-05
-0.55144530E+01  0.85556060E+00 -0.33163571E-04  0.55162563E-04 -0.10006019E-05
-0.55144530E+01  0.87555021E+00 -0.49827728E-04  0.44989647E-04 -0.79080729E-06
-0.55144530E+01  0.89410886E+00 -0.61947409E-04  0.28374035E-04 -0.57986663E-06
-0.55144530E+01  0.91131184E+00 -0.67130578E-04  0.82899510E-05 -0.39055750E-06
-0.55144530E+01  0.92723491E+00 -0.64876279E-04 -0.11315693E-04 -0.23499635E-06
-0.55144530E+01  0.94195338E+00 -0.56549984E-04 -0.26759036E-04 -0.12162209E-06
-0.55144530E+01  0.95554139E+00 -0.44643236E-04 -0.35536814E-04 -0.45864890E-07
-0.55144530E+01  0.96807128E+00 -0.31761979E-04 -0.36634765E-04 -0.55415530E-08
-0.55144530E+01  0.97961317E+00 -0.19775856E-04 -0.30305880E-04  0.12528043E-07
-0.55144530E+01  0.99023454E+00 -0.93695907E-05 -0.17610656E-04  0.95202055E-08
-0.55144530E+01  0.10000000E+01  0.00000000E+00  0.00000000E+00  0.00000000E+00
 
-0.54059464E+01 -0.10000000E+01  0.00000000E+00  0.00000000E+00  0.00000000E+00
-0.54059464E+01 -0.99023454E+00 -0.84338873E-05 -0.15993420E-04 -0.10476674E-07
-0.54059464E+01 -0.97961317E+00 -0.17812621E-04 -0.27566783E-04 -0.18768589E-07
-0.54059464E+01 -0.96807128E+00 -0.28628839E-04 -0.33418172E-04 -0.12816935E-07
-0.54059464E+01 -0.95554139E+00 -0.40265647E-04 -0.32582541E-04  0.68871482E-08
-0.54059464E+01 -0.94195338E+00 -0.51034527E-04 -0.24808549E-04  0.51199768E-07
-0.54059464E+01 -0.92723491E+00 -0.58579595E-04 -0.10979109E-04  0.12193706E-06
-0.54059464E+01 -0.91131184E+00 -0.60645582E-04  0.66777046E-05  0.22475259E-06
-0.54059464E+01 -0.89410886E+00 -0.55992300E-04  0.24854300E-04  0.35517514E-06
-0.54059464E+01 -0.87555021E+00 -0.45065251E-04  0.39982730E-04  0.50666567E-06
-0.54059464E+01 -0.85556060E+00 -0.30020314E-04  0.49350366E-04  0.66309144E-06
-0.54059464E+01 -0.83406621E+00 -0.13996201E-04  0.51979198E-04  0.80848438E-06
-0.54059464E+01 -0.81099590E+00  0.40002930E-07  0.48786488E-04  0.92660800E-06
-0.54059464E+01 -0.78628257E+00  0.10262191E-04  0.41949867E-04  0.10101076E-05
-0.54059464E+01 -0.75986470E+00  0.16306320E-04  0.33884387E-04  0.10577936E-05
-0.54059464E+01 -0.73168798E+00  0.18917940E-04  0.26407257E-04  0.10757995E-05
-0.54059464E+01 -0.70170710E+00  0.19296952E-04  0.20426306E-04  0.10710075E-05
-0.54059464E+01 -0.66988760E+00  0.18546414E-04  0.16093478E-04  0.10505497E-05
-0.54059464E+01 -0.63620781E+00  0.17421673E-04  0.13148713E-04  0.10186121E-05
-0.54059464E+01 -0.60066071E+00  0.16326023E-04  0.11215027E-04  0.97821142E-06
-0.54059464E+01 -0.56325577E+00  0.15420282E-04  0.99582622E-05  0.93046911E-06
-0.54059464E+01 -0.52402059E+00  0.14733282E-04  0.91351613E-05  0.87628774E-06
-0.54059464E+01 -0.48300241E+00  0.14239432E-04  0.85858213E-05  0.81594465E-06
-0.54059464E+01 -0.44026914E+00  0.13896726E-04  0.82101492E-05  0.74994246E-06
-0.54059464E+01 -0.39591017E+00  0.13665679E-04  0.79466477E-05  0.67869609E-06
-0.54059464E+01 -0.35003658E+00  0.13513044E-04  0.77574675E-05  0.60283437E-06
-0.54059464E+01 -0.30278088E+00  0.13414457E-04  0.76191622E-05  0.52303718E-06
-0.54059464E+01 -0.25429614E+00  0.13351543E-04  0.75170314E-05  0.44003323E-06
-0.54059464E+01 -0.20475452E+00  0.13312371E-04  0.74418532E-05  0.35457105E-06
-0.54059464E+01 -0.15434522E+00  0.13288203E-04  0.73877942E-05  0.26729573E-06
-0.54059464E+01 -0.10327182E+00  0.13274207E-04  0.73512710E-05  0.17881186E-06
-0.54059464E+01 -0.51749200E-01  0.13266737E-04  0.73301002E-05  0.89576947E-07
-0.54059464E+01  0.00000000E+00  0.13264574E-04  0.73231729E-05  0.77374558E-16
-0.54059464E+01  0.51749200E-01  0.13266737E-04  0.73301002E-05 -0.89576946E-07
-0.54059464E+01  0.10327182E+00  0.13274207E-04  0.73512710E-05 -0.17881186E-06
-0.54059464E+01  0.15434522E+00  0.13288203E-04  0.73877942E-05 -0.26729573E-06
-0.54059464E+01  0.20475452E+00  0.13312371E-04  0.74418532E-05 -0.35457105E-06
-0.54059464E+01  0.25429614E+00  0.13351543E-04  0.75170314E-05 -0.44003323E-06
-0.54059464E+01  0.30278088E+00  0.13414457E-04  0.76191622E-05 -0.52303718E-06
-0.54059464E+01  0.35003658E+00  0.13513044E-04  0.77574675E-05 -0.60283437E-06
-0.54059464E+01  0.39591017E+00  0.13665679E-04  0.79466477E-05 -0.67869609E-06
-0.54059464E+01  0.44026914E+00  0.13896726E-04  0.82101492E-05 -0.74994246E-06
-0.54059464E+01  0.48300241E+00  0.14239432E-04  0.85858213E-05 -0.81594465E-06
-0.54059464E+01  0.52402059E+00  0.14733282E-04  0.91351613E-05 -0.87628774E-06
-0.54059464E+01  0.56325577E+00  0.15420282E-04  0.99582622E-05 -0.93046911E-06
-0.54059464E+01  0.60066071E+00  0.16326023E-04  0.11215027E-04 -0.97821142E-06
-0.54059464E+01  0.63620781E+00  0.17421673E-04  0.13148713E-04 -0.10186121E-05
-0.54059464E+01  0.66988760E+00  0.18546414E-04  0.16093478E-04 -0.10505497E-05
-0.54059464E+01  0.70170710E+00  0.19296952E-04  0.20426306E-04 -0.10710075E-05
-0.54059464E+01  0.73168798E+00  0.18917940E-04  0.26407257E-04 -0.10757995E-05
-0.54059464E+01  0.75986470E+00  0.16306320E-04  0.33884387E-04 -0.10577936E-05
-0.54059464E+01  0.78628257E+00  0.10262191E-04  0.41949867E-04 -0.10101076E-05
-0.54059464E+01  0.81099590E+00  0.40002930E-07  0.48786488E-04 -0.92660800E-06
-0.54059464E+01  0.83406621E+00 -0.13996201E-04  0.51979198E-04 -0.80848438E-06
-0.54059464E+01  0.85556060E+00 -0.30020314E-04  0.49350366E-04 -0.66309144E-06
-0.54059464E+01  0.87555021E+00 -0.45065251E-04  0.39982730E-04 -0.50666567E-06
-0.54059464E+01  0.89410886E+00 -0.55992300E-04  0.24854300E-04 -0.35517514E-06
-0.54059464E+01  0.91131184E+00 -0.60645582E-04  0.66777046E-05 -0.22475259E-06
-0.54059464E+01  0.92723491E+00 -0.58579595E-04 -0.10979109E-04 -0.12193706E-06
-0.54059464E+01  0.94195338E+00 -0.51034527E-04 -0.24808549E-04 -0.51199768E-07
-0.54059464E+01  0.95554139E+00 -0.40265647E-04 -0.32582541E-04 -0.68871482E-08
-0.54059464E+01  0.96807128E+00 -0.28628839E-04 -0.33418172E-04  0.12816935E-07
-0.54059464E+01  0.97961317E+00 -0.17812621E-04 -0.27566783E-04  0.18768589E-07
-0.54059464E+01  0.99023454E+00 -0.84338873E-05 -0.15993420E-04  0.10476674E-07
-0.54059464E+01  0.10000000E+01  0.00000000E+00  0.00000000E+00  0.00000000E+00
 
-0.52955806E+01 -0.10000000E+01  0.00000000E+00  0.00000000E+00  0.00000000E+00
-0.52955806E+01 -0.99023454E+00 -0.75626475E-05 -0.14442473E-04 -0.93674884E-08
-0.52955806E+01 -0.97961317E+00 -0.15994647E-04 -0.24918067E-04 -0.18019542E-07
-0.52955806E+01 -0.96807128E+00 -0.25746597E-04 -0.30258531E-04 -0.15917295E-07
-0.52955806E+01 -0.95554139E+00 -0.36265142E-04 -0.29590033E-04 -0.49716183E-08
-0.52955806E+01 -0.94195338E+00 -0.46025884E-04 -0.22672956E-04  0.23479303E-07
-0.52955806E+01 -0.92723491E+00 -0.52897108E-04 -0.10283765E-04  0.70359433E-07
-0.52955806E+01 -0.91131184E+00 -0.54832959E-04  0.55891498E-05  0.14129906E-06
-0.52955806E+01 -0.89410886E+00 -0.50700729E-04  0.21977727E-04  0.23399812E-06
-0.52955806E+01 -0.87555021E+00 -0.40889858E-04  0.35666877E-04  0.34545948E-06
-0.52955806E+01 -0.85556060E+00 -0.27338301E-04  0.44199124E-04  0.46428223E-06
-0.52955806E+01 -0.83406621E+00 -0.12878243E-04  0.46671989E-04  0.57867251E-06
-0.52955806E+01 -0.81099590E+00 -0.19339596E-06  0.43891179E-04  0.67522096E-06
-0.52955806E+01 -0.78628257E+00  0.90591762E-05  0.37805603E-04  0.74715278E-06
-0.52955806E+01 -0.75986470E+00  0.14542669E-04  0.30587995E-04  0.79220124E-06
-0.52955806E+01 -0.73168798E+00  0.16924736E-04  0.23879838E-04  0.81439897E-06
-0.52955806E+01 -0.70170710E+00  0.17286362E-04  0.18506204E-04  0.81856422E-06
-0.52955806E+01 -0.66988760E+00  0.16623322E-04  0.14610468E-04  0.81015583E-06
-0.52955806E+01 -0.63620781E+00  0.15618498E-04  0.11962635E-04  0.79229008E-06
-0.52955806E+01 -0.60066071E+00  0.14637109E-04  0.10225267E-04  0.76731611E-06
-0.52955806E+01 -0.56325577E+00  0.13825279E-04  0.90980862E-05  0.73596671E-06
-0.52955806E+01 -0.52402059E+00  0.13209690E-04  0.83619752E-05  0.69887473E-06
-0.52955806E+01 -0.48300241E+00  0.12767672E-04  0.78725842E-05  0.65608284E-06
-0.52955806E+01 -0.44026914E+00  0.12461565E-04  0.75394022E-05  0.60787603E-06
-0.52955806E+01 -0.39591017E+00  0.12255884E-04  0.73067064E-05  0.55442040E-06
-0.52955806E+01 -0.35003658E+00  0.12120695E-04  0.71402156E-05  0.49612670E-06
-0.52955806E+01 -0.30278088E+00  0.12034037E-04  0.70186917E-05  0.43344609E-06
-0.52955806E+01 -0.25429614E+00  0.11979313E-04  0.69289351E-05  0.36696001E-06
-0.52955806E+01 -0.20475452E+00  0.11945732E-04  0.68627049E-05  0.29730435E-06
-0.52955806E+01 -0.15434522E+00  0.11925358E-04  0.68149322E-05  0.22512832E-06
-0.52955806E+01 -0.10327182E+00  0.11913794E-04  0.67825189E-05  0.15110144E-06
-0.52955806E+01 -0.51749200E-01  0.11907708E-04  0.67636880E-05  0.75850461E-07
-0.52955806E+01  0.00000000E+00  0.11905978E-04  0.67575015E-05  0.67642106E-16
-0.52955806E+01  0.51749200E-01  0.11907708E-04  0.67636880E-05 -0.75850461E-07
-0.52955806E+01  0.10327182E+00  0.11913794E-04  0.67825189E-05 -0.15110144E-06
-0.52955806E+01  0.15434522E+00  0.11925358E-04  0.68149322E-05 -0.22512832E-06
-0.52955806E+01  0.20475452E+00  0.11945732E-04  0.68627049E-05 -0.29730435E-06
-0.52955806E+01  0.25429614E+00  0.11979313E-04  0.69289351E-05 -0.36696001E-06
-0.52955806E+01  0.30278088E+00  0.12034037E-04  0.70186917E-05 -0.43344609E-06
-0.52955806E+01  0.35003658E+00  0.12120695E-04  0.71402156E-05 -0.49612670E-06
-0.52955806E+01  0.39591017E+00  0.12255884E-04  0.73067064E-05 -0.55442040E-06
-0.52955806E+01  0.44026914E+00  0.12461565E-04  0.75394022E-05 -0.60787603E-06
-0.52955806E+01  0.48300241E+00  0.12767672E-04  0.78725842E-05 -0.65608284E-06
-0.52955806E+01  0.52402059E+00  0.13209690E-04  0.83619752E-05 -0.69887473E-06
-0.52955806E+01  0.56325577E+00  0.13825279E-04  0.90980862E-05 -0.73596671E-06
-0.52955806E+01  0.60066071E+00  0.14637109E-04  0.10225267E-04 -0.76731611E-06
-0.52955806E+01  0.63620781E+00  0.15618498E-04  0.11962635E-04 -0.79229008E-06
-0.52955806E+01  0.66988760E+00  0.16623322E-04  0.14610468E-04 -0.81015583E-06
-0.52955806E+01  0.70170710E+00  0.17286362E-04  0.18506204E-04 -0.81856422E-06
-0.52955806E+01  0.73168798E+00  0.16924736E-04  0.23879838E-04 -0.81439897E-06
-0.52955806E+01  0.75986470E+00  0.14542669E-04  0.30587995E-04 -0.79220124E-06
-0.52955806E+01  0.78628257E+00  0.90591762E-05  0.37805603E-04 -0.74715278E-06
-0.52955806E+01  0.81099590E+00 -0.19339596E-06  0.43891179E-04 -0.67522096E-06
-0.52955806E+01  0.83406621E+00 -0.12878243E-04  0.46671989E-04 -0.57867251E-06
-0.52955806E+01  0.85556060E+00 -0.27338301E-04  0.44199124E-04 -0.46428223E-06
-0.52955806E+01  0.87555021E+00 -0.40889858E-04  0.35666877E-04 -0.34545948E-06
-0.52955806E+01  0.89410886E+00 -0.50700729E-04  0.21977727E-04 -0.23399812E-06
-0.52955806E+01  0.91131184E+00 -0.54832959E-04  0.55891498E-05 -0.14129906E-06
-0.52955806E+01  0.92723491E+00 -0.52897108E-04 -0.10283765E-04 -0.70359433E-07
-0.52955806E+01  0.94195338E+00 -0.46025884E-04 -0.22672956E-04 -0.23479303E-07
-0.52955806E+01  0.95554139E+00 -0.36265142E-04 -0.29590033E-04  0.49716183E-08
-0.52955806E+01  0.96807128E+00 -0.25746597E-04 -0.30258531E-04  0.15917295E-07
-0.52955806E+01  0.97961317E+00 -0.15994647E-04 -0.24918067E-04  0.18019542E-07
-0.52955806E+01  0.99023454E+00 -0.75626475E-05 -0.14442473E-04  0.93674884E-08
-0.52955806E+01  0.10000000E+01  0.00000000E+00  0.00000000E+00  0.00000000E+00
 
-0.51833628E+01 -0.10000000E+01  0.00000000E+00  0.00000000E+00  0.00000000E+00
-0.51833628E+01 -0.99023454E+00 -0.68077462E-05 -0.13050606E-04 -0.92326066E-08
-0.51833628E+01 -0.97961317E+00 -0.14399730E-04 -0.22540522E-04 -0.19186101E-07
-0.51833628E+01 -0.96807128E+00 -0.23181891E-04 -0.27423101E-04 -0.21547110E-07
-0.51833628E+01 -0.95554139E+00 -0.32656073E-04 -0.26907982E-04 -0.19100650E-07
-0.51833628E+01 -0.94195338E+00 -0.41449346E-04 -0.20766949E-04 -0.49476525E-08
-0.51833628E+01 -0.92723491E+00 -0.47641274E-04 -0.96805595E-05  0.21255391E-07
-0.51833628E+01 -0.91131184E+00 -0.49388062E-04  0.45796427E-05  0.64983093E-07
-0.51833628E+01 -0.89410886E+00 -0.45667819E-04  0.19352958E-04  0.12553682E-06
-0.51833628E+01 -0.87555021E+00 -0.36829604E-04  0.31743602E-04  0.20245397E-06
-0.51833628E+01 -0.85556060E+00 -0.24617920E-04  0.39524729E-04  0.28797553E-06
-0.51833628E+01 -0.83406621E+00 -0.11583983E-04  0.41861775E-04  0.37362604E-06
-0.51833628E+01 -0.81099590E+00 -0.14656908E-06  0.39459058E-04  0.44852986E-06
-0.51833628E+01 -0.78628257E+00  0.81995978E-05  0.34058183E-04  0.50674182E-06
-0.51833628E+01 -0.75986470E+00  0.13149220E-04  0.27612372E-04  0.54554637E-06
-0.51833628E+01 -0.73168798E+00  0.15302645E-04  0.21603893E-04  0.56755272E-06
-0.51833628E+01 -0.70170710E+00  0.15633538E-04  0.16782751E-04  0.57607445E-06
-0.51833628E+01 -0.66988760E+00  0.15039483E-04  0.13284464E-04  0.57523611E-06
-0.51833628E+01 -0.63620781E+00  0.14136448E-04  0.10906260E-04  0.56727877E-06
-0.51833628E+01 -0.60066071E+00  0.13254142E-04  0.93466217E-05  0.55396475E-06
-0.51833628E+01 -0.56325577E+00  0.12524669E-04  0.83361518E-05  0.53569723E-06
-0.51833628E+01 -0.52402059E+00  0.11972301E-04  0.76778233E-05  0.51287144E-06
-0.51833628E+01 -0.48300241E+00  0.11576686E-04  0.72416035E-05  0.48534924E-06
-0.51833628E+01 -0.44026914E+00  0.11303856E-04  0.69458489E-05  0.45323797E-06
-0.51833628E+01 -0.39591017E+00  0.11121750E-04  0.67402105E-05  0.41651163E-06
-0.51833628E+01 -0.35003658E+00  0.11003270E-04  0.65937120E-05  0.37539325E-06
-0.51833628E+01 -0.30278088E+00  0.10928493E-04  0.64871397E-05  0.33013363E-06
-0.51833628E+01 -0.25429614E+00  0.10882313E-04  0.64086114E-05  0.28115372E-06
-0.51833628E+01 -0.20475452E+00  0.10854864E-04  0.63507080E-05  0.22894497E-06
-0.51833628E+01 -0.15434522E+00  0.10838855E-04  0.63089478E-05  0.17408167E-06
-0.51833628E+01 -0.10327182E+00  0.10830209E-04  0.62805796E-05  0.11719497E-06
-0.51833628E+01 -0.51749200E-01  0.10825826E-04  0.62640974E-05  0.58940134E-07
-0.51833628E+01  0.00000000E+00  0.10824643E-04  0.62586685E-05  0.58103110E-16
-0.51833628E+01  0.51749200E-01  0.10825826E-04  0.62640974E-05 -0.58940133E-07
-0.51833628E+01  0.10327182E+00  0.10830209E-04  0.62805796E-05 -0.11719497E-06
-0.51833628E+01  0.15434522E+00  0.10838855E-04  0.63089478E-05 -0.17408167E-06
-0.51833628E+01  0.20475452E+00  0.10854864E-04  0.63507080E-05 -0.22894497E-06
-0.51833628E+01  0.25429614E+00  0.10882313E-04  0.64086114E-05 -0.28115372E-06
-0.51833628E+01  0.30278088E+00  0.10928493E-04  0.64871397E-05 -0.33013363E-06
-0.51833628E+01  0.35003658E+00  0.11003270E-04  0.65937120E-05 -0.37539325E-06
-0.51833628E+01  0.39591017E+00  0.11121750E-04  0.67402105E-05 -0.41651163E-06
-0.51833628E+01  0.44026914E+00  0.11303856E-04  0.69458489E-05 -0.45323797E-06
-0.51833628E+01  0.48300241E+00  0.11576686E-04  0.72416035E-05 -0.48534924E-06
-0.51833628E+01  0.52402059E+00  0.11972301E-04  0.76778233E-05 -0.51287144E-06
-0.51833628E+01  0.56325577E+00  0.12524669E-04  0.83361518E-05 -0.53569723E-06
-0.51833628E+01  0.60066071E+00  0.13254142E-04  0.93466217E-05 -0.55396475E-06
-0.51833628E+01  0.63620781E+00  0.14136448E-04  0.10906260E-04 -0.56727877E-06
-0.51833628E+01  0.66988760E+00  0.15039483E-04  0.13284464E-04 -0.57523611E-06
-0.51833628E+01  0.70170710E+00  0.15633538E-04  0.16782751E-04 -0.57607445E-06
-0.51833628E+01  0.73168798E+00  0.15302645E-04  0.21603893E-04 -0.56755272E-06
-0.51833628E+01  0.75986470E+00  0.13149220E-04  0.27612372E-04 -0.54554637E-06
-0.51833628E+01  0.78628257E+00  0.81995978E-05  0.34058183E-04 -0.50674182E-06
-0.51833628E+01  0.81099590E+00 -0.14656908E-06  0.39459058E-04 -0.44852986E-06
-0.51833628E+01  0.83406621E+00 -0.11583983E-04  0.41861775E-04 -0.37362604E-06
-0.51833628E+01  0.85556060E+00 -0.24617920E-04  0.39524729E-04 -0.28797553E-06
-0.51833628E+01  0.87555021E+00 -0.36829604E-04  0.31743602E-04 -0.20245397E-06
-0.51833628E+01  0.89410886E+00 -0.45667819E-04  0.19352958E-04 -0.12553682E-06
-0.51833628E+01  0.91131184E+00 -0.49388062E-04  0.45796427E-05 -0.64983093E-07
-0.51833628E+01  0.92723491E+00 -0.47641274E-04 -0.96805595E-05 -0.21255391E-07
-0.51833628E+01  0.94195338E+00 -0.41449346E-04 -0.20766949E-04  0.49476525E-08
-0.51833628E+01  0.95554139E+00 -0.32656073E-04 -0.26907982E-04  0.19100650E-07
-0.51833628E+01  0.96807128E+00 -0.23181891E-04 -0.27423101E-04  0.21547110E-07
-0.51833628E+01  0.97961317E+00 -0.14399730E-04 -0.22540522E-04  0.19186101E-07
-0.51833628E+01  0.99023454E+00 -0.68077462E-05 -0.13050606E-04  0.92326066E-08
-0.51833628E+01  0.10000000E+01  0.00000000E+00  0.00000000E+00  0.00000000E+00
 
-0.50693019E+01 -0.10000000E+01  0.00000000E+00  0.00000000E+00  0.00000000E+00
-0.50693019E+01 -0.99023454E+00 -0.60988619E-05 -0.11724885E-04 -0.78163499E-08
-0.50693019E+01 -0.97961317E+00 -0.12914299E-04 -0.20261034E-04 -0.16363236E-07
-0.50693019E+01 -0.96807128E+00 -0.20815742E-04 -0.24670386E-04 -0.18664648E-07
-0.50693019E+01 -0.95554139E+00 -0.29356882E-04 -0.24241106E-04 -0.18205334E-07
-0.50693019E+01 -0.94195338E+00 -0.37301284E-04 -0.18762364E-04 -0.96334092E-08
-0.50693019E+01 -0.92723491E+00 -0.42916385E-04 -0.88368537E-05  0.66217775E-08
-0.50693019E+01 -0.91131184E+00 -0.44535509E-04  0.39530801E-05  0.35416242E-07
-0.50693019E+01 -0.89410886E+00 -0.41230123E-04  0.17223579E-04  0.76745554E-07
-0.50693019E+01 -0.87555021E+00 -0.33306521E-04  0.28374198E-04  0.13161634E-06
-0.50693019E+01 -0.85556060E+00 -0.22330429E-04  0.35399410E-04  0.19479948E-06
-0.50693019E+01 -0.83406621E+00 -0.10598382E-04  0.37540439E-04  0.26032445E-06
-0.50693019E+01 -0.81099590E+00 -0.29168412E-06  0.35420722E-04  0.31940767E-06
-0.50693019E+01 -0.78628257E+00  0.72383558E-05  0.30598707E-04  0.36694954E-06
-0.50693019E+01 -0.75986470E+00  0.11711710E-04  0.24827449E-04  0.40008426E-06
-0.50693019E+01 -0.73168798E+00  0.13665564E-04  0.19440446E-04  0.42046235E-06
-0.50693019E+01 -0.70170710E+00  0.13975222E-04  0.15114833E-04  0.43033870E-06
-0.50693019E+01 -0.66988760E+00  0.13448859E-04  0.11975427E-04  0.43289124E-06
-0.50693019E+01 -0.63620781E+00  0.12641702E-04  0.98420633E-05  0.42976939E-06
-0.50693019E+01 -0.60066071E+00  0.11851332E-04  0.84448032E-05  0.42236826E-06
-0.50693019E+01 -0.56325577E+00  0.11197290E-04  0.75418403E-05  0.41092390E-06
-0.50693019E+01 -0.52402059E+00  0.10701855E-04  0.69560153E-05  0.39573485E-06
-0.50693019E+01 -0.48300241E+00  0.10346994E-04  0.65702009E-05  0.37660740E-06
-0.50693019E+01 -0.44026914E+00  0.10102317E-04  0.63107298E-05  0.35359351E-06
-0.50693019E+01 -0.39591017E+00  0.99390867E-05  0.61320637E-05  0.32659357E-06
-0.50693019E+01 -0.35003658E+00  0.98329882E-05  0.60061423E-05  0.29575229E-06
-0.50693019E+01 -0.30278088E+00  0.97661379E-05  0.59155073E-05  0.26121646E-06
-0.50693019E+01 -0.25429614E+00  0.97249605E-05  0.58493753E-05  0.22331617E-06
-0.50693019E+01 -0.20475452E+00  0.97005855E-05  0.58009888E-05  0.18243929E-06
-0.50693019E+01 -0.15434522E+00  0.96864462E-05  0.57663069E-05  0.13908600E-06
-0.50693019E+01 -0.10327182E+00  0.96788676E-05  0.57428283E-05  0.93814604E-07
-0.50693019E+01 -0.51749200E-01  0.96750488E-05  0.57292290E-05  0.47237494E-07
-0.50693019E+01  0.00000000E+00  0.96740273E-05  0.57247450E-05  0.49709224E-16
-0.50693019E+01  0.51749200E-01  0.96750488E-05  0.57292290E-05 -0.47237494E-07
-0.50693019E+01  0.10327182E+00  0.96788676E-05  0.57428283E-05 -0.93814604E-07
-0.50693019E+01  0.15434522E+00  0.96864462E-05  0.57663069E-05 -0.13908600E-06
-0.50693019E+01  0.20475452E+00  0.97005855E-05  0.58009888E-05 -0.18243929E-06
-0.50693019E+01  0.25429614E+00  0.97249605E-05  0.58493753E-05 -0.22331617E-06
-0.50693019E+01  0.30278088E+00  0.97661379E-05  0.59155073E-05 -0.26121646E-06
-0.50693019E+01  0.35003658E+00  0.98329882E-05  0.60061423E-05 -0.29575229E-06
-0.50693019E+01  0.39591017E+00  0.99390867E-05  0.61320637E-05 -0.32659357E-06
-0.50693019E+01  0.44026914E+00  0.10102317E-04  0.63107298E-05 -0.35359351E-06
-0.50693019E+01  0.48300241E+00  0.10346994E-04  0.65702009E-05 -0.37660740E-06
-0.50693019E+01  0.52402059E+00  0.10701855E-04  0.69560153E-05 -0.39573485E-06
-0.50693019E+01  0.56325577E+00  0.11197290E-04  0.75418403E-05 -0.41092390E-06
-0.50693019E+01  0.60066071E+00  0.11851332E-04  0.84448032E-05 -0.42236826E-06
-0.50693019E+01  0.63620781E+00  0.12641702E-04  0.98420633E-05 -0.42976939E-06
-0.50693019E+01  0.66988760E+00  0.13448859E-04  0.11975427E-04 -0.43289124E-06
-0.50693019E+01  0.70170710E+00  0.13975222E-04  0.15114833E-04 -0.43033870E-06
-0.50693019E+01  0.73168798E+00  0.13665564E-04  0.19440446E-04 -0.42046235E-06
-0.50693019E+01  0.75986470E+00  0.11711710E-04  0.24827449E-04 -0.40008426E-06
-0.50693019E+01  0.78628257E+00  0.72383558E-05  0.30598707E-04 -0.36694954E-06
-0.50693019E+01  0.81099590E+00 -0.29168412E-06  0.35420722E-04 -0.31940767E-06
-0.50693019E+01  0.83406621E+00 -0.10598382E-04  0.37540439E-04 -0.26032445E-06
-0.50693019E+01  0.85556060E+00 -0.22330429E-04  0.35399410E-04 -0.19479948E-06
-0.50693019E+01  0.87555021E+00 -0.33306521E-04  0.28374198E-04 -0.13161634E-06
-0.50693019E+01  0.89410886E+00 -0.41230123E-04  0.17223579E-04 -0.76745554E-07
-0.50693019E+01  0.91131184E+00 -0.44535509E-04  0.39530801E-05 -0.35416242E-07
-0.50693019E+01  0.92723491E+00 -0.42916385E-04 -0.88368537E-05 -0.66217775E-08
-0.50693019E+01  0.94195338E+00 -0.37301284E-04 -0.18762364E-04  0.96334092E-08
-0.50693019E+01  0.95554139E+00 -0.29356882E-04 -0.24241106E-04  0.18205334E-07
-0.50693019E+01  0.96807128E+00 -0.20815742E-04 -0.24670386E-04  0.18664648E-07
-0.50693019E+01  0.97961317E+00 -0.12914299E-04 -0.20261034E-04  0.16363236E-07
-0.50693019E+01  0.99023454E+00 -0.60988619E-05 -0.11724885E-04  0.78163499E-08
-0.50693019E+01  0.10000000E+01  0.00000000E+00  0.00000000E+00  0.00000000E+00
 
-0.49534094E+01 -0.10000000E+01  0.00000000E+00  0.00000000E+00  0.00000000E+00
-0.49534094E+01 -0.99023454E+00 -0.54859193E-05 -0.10557233E-04 -0.73631369E-08
-0.49534094E+01 -0.97961317E+00 -0.11613175E-04 -0.18256366E-04 -0.15746476E-07
-0.49534094E+01 -0.96807128E+00 -0.18712761E-04 -0.22258171E-04 -0.19339347E-07
-0.49534094E+01 -0.95554139E+00 -0.26383434E-04 -0.21921661E-04 -0.21927503E-07
-0.49534094E+01 -0.94195338E+00 -0.33514698E-04 -0.17050714E-04 -0.19343969E-07
-0.49534094E+01 -0.92723491E+00 -0.38550835E-04 -0.81762342E-05 -0.12426870E-07
-0.49534094E+01 -0.91131184E+00 -0.39995611E-04  0.32913897E-05  0.31763749E-08
-0.49534094E+01 -0.89410886E+00 -0.37015924E-04  0.15218133E-04  0.28002350E-07
-0.49534094E+01 -0.87555021E+00 -0.29887758E-04  0.25268389E-04  0.64029004E-07
-0.49534094E+01 -0.85556060E+00 -0.20018183E-04  0.31633314E-04  0.10790554E-06
-0.49534094E+01 -0.83406621E+00 -0.94705660E-05  0.33619142E-04  0.15554144E-06
-0.49534094E+01 -0.81099590E+00 -0.20471552E-06  0.31773714E-04  0.19990171E-06
-0.49534094E+01 -0.78628257E+00  0.65651533E-05  0.27488956E-04  0.23671254E-06
-0.49534094E+01 -0.75986470E+00  0.10587277E-04  0.22337264E-04  0.26321899E-06
-0.49534094E+01 -0.73168798E+00  0.12344267E-04  0.17518507E-04  0.28046095E-06
-0.49534094E+01 -0.70170710E+00  0.12622775E-04  0.13644803E-04  0.28995979E-06
-0.49534094E+01 -0.66988760E+00  0.12149342E-04  0.10831925E-04  0.29415596E-06
-0.49534094E+01 -0.63620781E+00  0.11423294E-04  0.89205769E-05  0.29423268E-06
-0.49534094E+01 -0.60066071E+00  0.10712385E-04  0.76696908E-05  0.29126432E-06
-0.49534094E+01 -0.56325577E+00  0.10124255E-04  0.68626851E-05  0.28534793E-06
-0.49534094E+01 -0.52402059E+00  0.96790201E-05  0.63406177E-05  0.27668851E-06
-0.49534094E+01 -0.48300241E+00  0.93604814E-05  0.59982615E-05  0.26505266E-06
-0.49534094E+01 -0.44026914E+00  0.91412802E-05  0.57693553E-05  0.25044161E-06
-0.49534094E+01 -0.39591017E+00  0.89955222E-05  0.56128716E-05  0.23270107E-06
-0.49534094E+01 -0.35003658E+00  0.89012718E-05  0.55035024E-05  0.21190230E-06
-0.49534094E+01 -0.30278088E+00  0.88423745E-05  0.54254614E-05  0.18809986E-06
-0.49534094E+01 -0.25429614E+00  0.88065448E-05  0.53690007E-05  0.16152538E-06
-0.49534094E+01 -0.20475452E+00  0.87857331E-05  0.53279845E-05  0.13245486E-06
-0.49534094E+01 -0.15434522E+00  0.87739628E-05  0.52987644E-05  0.10128507E-06
-0.49534094E+01 -0.10327182E+00  0.87678708E-05  0.52790570E-05  0.68467440E-07
-0.49534094E+01 -0.51749200E-01  0.87648898E-05  0.52676808E-05  0.34521243E-07
-0.49534094E+01  0.00000000E+00  0.87641262E-05  0.52639269E-05  0.41835404E-16
-0.49534094E+01  0.51749200E-01  0.87648898E-05  0.52676808E-05 -0.34521243E-07
-0.49534094E+01  0.10327182E+00  0.87678708E-05  0.52790570E-05 -0.68467440E-07
-0.49534094E+01  0.15434522E+00  0.87739628E-05  0.52987644E-05 -0.10128507E-06
-0.49534094E+01  0.20475452E+00  0.87857331E-05  0.53279845E-05 -0.13245486E-06
-0.49534094E+01  0.25429614E+00  0.88065448E-05  0.53690007E-05 -0.16152538E-06
-0.49534094E+01  0.30278088E+00  0.88423745E-05  0.54254614E-05 -0.18809985E-06
-0.49534094E+01  0.35003658E+00  0.89012718E-05  0.55035024E-05 -0.21190230E-06
-0.49534094E+01  0.39591017E+00  0.89955222E-05  0.56128716E-05 -0.23270107E-06
-0.49534094E+01  0.44026914E+00  0.91412802E-05  0.57693553E-05 -0.25044161E-06
-0.49534094E+01  0.48300241E+00  0.93604814E-05  0.59982615E-05 -0.26505266E-06
-0.49534094E+01  0.52402059E+00  0.96790201E-05  0.63406177E-05 -0.27668851E-06
-0.49534094E+01  0.56325577E+00  0.10124255E-04  0.68626851E-05 -0.28534793E-06
-0.49534094E+01  0.60066071E+00  0.10712385E-04  0.76696908E-05 -0.29126432E-06
-0.49534094E+01  0.63620781E+00  0.11423294E-04  0.89205769E-05 -0.29423268E-06
-0.49534094E+01  0.66988760E+00  0.12149342E-04  0.10831925E-04 -0.29415596E-06
-0.49534094E+01  0.70170710E+00  0.12622775E-04  0.13644803E-04 -0.28995979E-06
-0.49534094E+01  0.73168798E+00  0.12344267E-04  0.17518507E-04 -0.28046095E-06
-0.49534094E+01  0.75986470E+00  0.10587277E-04  0.22337264E-04 -0.26321899E-06
-0.49534094E+01  0.78628257E+00  0.65651533E-05  0.27488956E-04 -0.23671254E-06
-0.49534094E+01  0.81099590E+00 -0.20471552E-06  0.31773714E-04 -0.19990171E-06
-0.49534094E+01  0.83406621E+00 -0.94705660E-05  0.33619142E-04 -0.15554144E-06
-0.49534094E+01  0.85556060E+00 -0.20018183E-04  0.31633314E-04 -0.10790554E-06
-0.49534094E+01  0.87555021E+00 -0.29887758E-04  0.25268389E-04 -0.64029004E-07
-0.49534094E+01  0.89410886E+00 -0.37015924E-04  0.15218133E-04 -0.28002350E-07
-0.49534094E+01  0.91131184E+00 -0.39995611E-04  0.32913897E-05 -0.31763749E-08
-0.49534094E+01  0.92723491E+00 -0.38550835E-04 -0.81762342E-05  0.12426870E-07
-0.49534094E+01  0.94195338E+00 -0.33514698E-04 -0.17050714E-04  0.19343969E-07
-0.49534094E+01  0.95554139E+00 -0.26383434E-04 -0.21921661E-04  0.21927503E-07
-0.49534094E+01  0.96807128E+00 -0.18712761E-04 -0.22258171E-04  0.19339347E-07
-0.49534094E+01  0.97961317E+00 -0.11613175E-04 -0.18256366E-04  0.15746476E-07
-0.49534094E+01  0.99023454E+00 -0.54859193E-05 -0.10557233E-04  0.73631369E-08
-0.49534094E+01  0.10000000E+01  0.00000000E+00  0.00000000E+00  0.00000000E+00
 
-0.48356986E+01 -0.10000000E+01  0.00000000E+00  0.00000000E+00  0.00000000E+00
-0.48356986E+01 -0.99023454E+00 -0.49064946E-05 -0.94471371E-05 -0.60660554E-08
-0.48356986E+01 -0.97961317E+00 -0.10396144E-04 -0.16339727E-04 -0.12756643E-07
-0.48356986E+01 -0.96807128E+00 -0.16768972E-04 -0.19926581E-04 -0.15133662E-07
-0.48356986E+01 -0.95554139E+00 -0.23666118E-04 -0.19632796E-04 -0.17204763E-07
-0.48356986E+01 -0.94195338E+00 -0.30089979E-04 -0.15280633E-04 -0.15800621E-07
-0.48356986E+01 -0.92723491E+00 -0.34640944E-04 -0.73425567E-05 -0.12251616E-07
-0.48356986E+01 -0.91131184E+00 -0.35970753E-04  0.29214456E-05 -0.28809897E-08
-0.48356986E+01 -0.89410886E+00 -0.33325503E-04  0.13602379E-04  0.12942669E-07
-0.48356986E+01 -0.87555021E+00 -0.26947732E-04  0.22608848E-04  0.37654625E-07
-0.48356986E+01 -0.85556060E+00 -0.18097827E-04  0.28319125E-04  0.69181623E-07
-0.48356986E+01 -0.83406621E+00 -0.86285452E-05  0.30108752E-04  0.10484379E-06
-0.48356986E+01 -0.81099590E+00 -0.30225727E-06  0.28465260E-04  0.13902151E-06
-0.48356986E+01 -0.78628257E+00  0.57869886E-05  0.24633426E-04  0.16817603E-06
-0.48356986E+01 -0.75986470E+00  0.94097295E-05  0.20021425E-04  0.18972292E-06
-0.48356986E+01 -0.73168798E+00  0.10997172E-04  0.15705096E-04  0.20428391E-06
-0.48356986E+01 -0.70170710E+00  0.11254840E-04  0.12234306E-04  0.21285089E-06
-0.48356986E+01 -0.66988760E+00  0.10835145E-04  0.97140703E-05  0.21732895E-06
-0.48356986E+01 -0.63620781E+00  0.10186859E-04  0.80024429E-05  0.21858034E-06
-0.48356986E+01 -0.60066071E+00  0.95508626E-05  0.68837052E-05  0.21747493E-06
-0.48356986E+01 -0.56325577E+00  0.90241933E-05  0.61637396E-05  0.21404558E-06
-0.48356986E+01 -0.52402059E+00  0.86251949E-05  0.56999136E-05  0.20846810E-06
-0.48356986E+01 -0.48300241E+00  0.83395247E-05  0.53976675E-05  0.20051894E-06
-0.48356986E+01 -0.44026914E+00  0.81427619E-05  0.51973669E-05  0.19020086E-06
-0.48356986E+01 -0.39591017E+00  0.80117639E-05  0.50620044E-05  0.17735537E-06
-0.48356986E+01 -0.35003658E+00  0.79269123E-05  0.49687024E-05  0.16203414E-06
-0.48356986E+01 -0.30278088E+00  0.78737606E-05  0.49031353E-05  0.14425200E-06
-0.48356986E+01 -0.25429614E+00  0.78413175E-05  0.48564378E-05  0.12419098E-06
-0.48356986E+01 -0.20475452E+00  0.78223840E-05  0.48229929E-05  0.10205723E-06
-0.48356986E+01 -0.15434522E+00  0.78116104E-05  0.47994613E-05  0.78175380E-07
-0.48356986E+01 -0.10327182E+00  0.78059889E-05  0.47837276E-05  0.52910663E-07
-0.48356986E+01 -0.51749200E-01  0.78032191E-05  0.47747084E-05  0.26698030E-07
-0.48356986E+01  0.00000000E+00  0.78025025E-05  0.47717338E-05  0.35079062E-16
-0.48356986E+01  0.51749200E-01  0.78032191E-05  0.47747084E-05 -0.26698030E-07
-0.48356986E+01  0.10327182E+00  0.78059889E-05  0.47837276E-05 -0.52910663E-07
-0.48356986E+01  0.15434522E+00  0.78116104E-05  0.47994613E-05 -0.78175380E-07
-0.48356986E+01  0.20475452E+00  0.78223840E-05  0.48229929E-05 -0.10205723E-06
-0.48356986E+01  0.25429614E+00  0.78413175E-05  0.48564378E-05 -0.12419098E-06
-0.48356986E+01  0.30278088E+00  0.78737606E-05  0.49031353E-05 -0.14425200E-06
-0.48356986E+01  0.35003658E+00  0.79269123E-05  0.49687024E-05 -0.16203414E-06
-0.48356986E+01  0.39591017E+00  0.80117639E-05  0.50620044E-05 -0.17735537E-06
-0.48356986E+01  0.44026914E+00  0.81427619E-05  0.51973669E-05 -0.19020086E-06
-0.48356986E+01  0.48300241E+00  0.83395247E-05  0.53976675E-05 -0.20051894E-06
-0.48356986E+01  0.52402059E+00  0.86251949E-05  0.56999136E-05 -0.20846810E-06
-0.48356986E+01  0.56325577E+00  0.90241933E-05  0.61637396E-05 -0.21404558E-06
-0.48356986E+01  0.60066071E+00  0.95508626E-05  0.68837052E-05 -0.21747493E-06
-0.48356986E+01  0.63620781E+00  0.10186859E-04  0.80024429E-05 -0.21858034E-06
-0.48356986E+01  0.66988760E+00  0.10835145E-04  0.97140703E-05 -0.21732895E-06
-0.48356986E+01  0.70170710E+00  0.11254840E-04  0.12234306E-04 -0.21285089E-06
-0.48356986E+01  0.73168798E+00  0.10997172E-04  0.15705096E-04 -0.20428391E-06
-0.48356986E+01  0.75986470E+00  0.94097295E-05  0.20021425E-04 -0.18972292E-06
-0.48356986E+01  0.78628257E+00  0.57869886E-05  0.24633426E-04 -0.16817603E-06
-0.48356986E+01  0.81099590E+00 -0.30225727E-06  0.28465260E-04 -0.13902151E-06
-0.48356986E+01  0.83406621E+00 -0.86285452E-05  0.30108752E-04 -0.10484379E-06
-0.48356986E+01  0.85556060E+00 -0.18097827E-04  0.28319125E-04 -0.69181623E-07
-0.48356986E+01  0.87555021E+00 -0.26947732E-04  0.22608848E-04 -0.37654625E-07
-0.48356986E+01  0.89410886E+00 -0.33325503E-04  0.13602379E-04 -0.12942669E-07
-0.48356986E+01  0.91131184E+00 -0.35970753E-04  0.29214456E-05  0.28809897E-08
-0.48356986E+01  0.92723491E+00 -0.34640944E-04 -0.73425567E-05  0.12251616E-07
-0.48356986E+01  0.94195338E+00 -0.30089979E-04 -0.15280633E-04  0.15800621E-07
-0.48356986E+01  0.95554139E+00 -0.23666118E-04 -0.19632796E-04  0.17204763E-07
-0.48356986E+01  0.96807128E+00 -0.16768972E-04 -0.19926581E-04  0.15133662E-07
-0.48356986E+01  0.97961317E+00 -0.10396144E-04 -0.16339727E-04  0.12756643E-07
-0.48356986E+01  0.99023454E+00 -0.49064946E-05 -0.94471371E-05  0.60660554E-08
-0.48356986E+01  0.10000000E+01  0.00000000E+00  0.00000000E+00  0.00000000E+00
 
-0.47161853E+01 -0.10000000E+01  0.00000000E+00  0.00000000E+00  0.00000000E+00
-0.47161853E+01 -0.99023454E+00 -0.44071044E-05 -0.84829530E-05 -0.56121043E-08
-0.47161853E+01 -0.97961317E+00 -0.93328183E-05 -0.14679526E-04 -0.11785365E-07
-0.47161853E+01 -0.96807128E+00 -0.15044685E-04 -0.17918732E-04 -0.14369530E-07
-0.47161853E+01 -0.95554139E+00 -0.21220668E-04 -0.17684673E-04 -0.17322892E-07
-0.47161853E+01 -0.94195338E+00 -0.26967322E-04 -0.13814326E-04 -0.18210888E-07
-0.47161853E+01 -0.92723491E+00 -0.31031916E-04 -0.67250920E-05 -0.18540849E-07
-0.47161853E+01 -0.91131184E+00 -0.32208444E-04  0.24602865E-05 -0.15132817E-07
-0.47161853E+01 -0.89410886E+00 -0.29823674E-04  0.12035432E-04 -0.72365932E-08
-0.47161853E+01 -0.87555021E+00 -0.24096794E-04  0.20126480E-04  0.78126913E-08
-0.47161853E+01 -0.85556060E+00 -0.16158128E-04  0.25275998E-04  0.28842786E-07
-0.47161853E+01 -0.83406621E+00 -0.76678209E-05  0.26917338E-04  0.54155546E-07
-0.47161853E+01 -0.81099590E+00 -0.20439457E-06  0.25480228E-04  0.79253353E-07
-0.47161853E+01 -0.78628257E+00  0.52526284E-05  0.22075322E-04  0.10122852E-06
-0.47161853E+01 -0.75986470E+00  0.84982805E-05  0.17962966E-04  0.11776185E-06
-0.47161853E+01 -0.73168798E+00  0.99193828E-05  0.14108266E-04  0.12923463E-06
-0.47161853E+01 -0.70170710E+00  0.10148448E-04  0.11006147E-04  0.13630077E-06
-0.47161853E+01 -0.66988760E+00  0.97703666E-05  0.87528462E-05  0.14045951E-06
-0.47161853E+01 -0.63620781E+00  0.91875182E-05  0.72226909E-05  0.14233381E-06
-0.47161853E+01 -0.60066071E+00  0.86159355E-05  0.62232543E-05  0.14261673E-06
-0.47161853E+01 -0.56325577E+00  0.81426721E-05  0.55810065E-05  0.14129123E-06
-0.47161853E+01 -0.52402059E+00  0.77841877E-05  0.51682892E-05  0.13849811E-06
-0.47161853E+01 -0.48300241E+00  0.75276020E-05  0.49003881E-05  0.13402561E-06
-0.47161853E+01 -0.44026914E+00  0.73509772E-05  0.47238294E-05  0.12787086E-06
-0.47161853E+01 -0.39591017E+00  0.72335140E-05  0.46053858E-05  0.11987471E-06
-0.47161853E+01 -0.35003658E+00  0.71575713E-05  0.45244912E-05  0.11006417E-06
-0.47161853E+01 -0.30278088E+00  0.71101484E-05  0.44682347E-05  0.98417197E-07
-0.47161853E+01 -0.25429614E+00  0.70813452E-05  0.44286153E-05  0.85059422E-07
-0.47161853E+01 -0.20475452E+00  0.70646669E-05  0.44005380E-05  0.70124845E-07
-0.47161853E+01 -0.15434522E+00  0.70552802E-05  0.43809734E-05  0.53854293E-07
-0.47161853E+01 -0.10327182E+00  0.70504587E-05  0.43679823E-05  0.36517036E-07
-0.47161853E+01 -0.51749200E-01  0.70481160E-05  0.43605785E-05  0.18447113E-07
-0.47161853E+01  0.00000000E+00  0.70475223E-05  0.43581375E-05  0.28966554E-16
-0.47161853E+01  0.51749200E-01  0.70481160E-05  0.43605785E-05 -0.18447113E-07
-0.47161853E+01  0.10327182E+00  0.70504587E-05  0.43679823E-05 -0.36517036E-07
-0.47161853E+01  0.15434522E+00  0.70552802E-05  0.43809734E-05 -0.53854292E-07
-0.47161853E+01  0.20475452E+00  0.70646669E-05  0.44005380E-05 -0.70124845E-07
-0.47161853E+01  0.25429614E+00  0.70813452E-05  0.44286153E-05 -0.85059422E-07
-0.47161853E+01  0.30278088E+00  0.71101484E-05  0.44682347E-05 -0.98417197E-07
-0.47161853E+01  0.35003658E+00  0.71575713E-05  0.45244912E-05 -0.11006417E-06
-0.47161853E+01  0.39591017E+00  0.72335140E-05  0.46053858E-05 -0.11987471E-06
-0.47161853E+01  0.44026914E+00  0.73509772E-05  0.47238294E-05 -0.12787086E-06
-0.47161853E+01  0.48300241E+00  0.75276020E-05  0.49003881E-05 -0.13402561E-06
-0.47161853E+01  0.52402059E+00  0.77841877E-05  0.51682892E-05 -0.13849811E-06
-0.47161853E+01  0.56325577E+00  0.81426721E-05  0.55810065E-05 -0.14129123E-06
-0.47161853E+01  0.60066071E+00  0.86159355E-05  0.62232543E-05 -0.14261673E-06
-0.47161853E+01  0.63620781E+00  0.91875182E-05  0.72226909E-05 -0.14233381E-06
-0.47161853E+01  0.66988760E+00  0.97703666E-05  0.87528462E-05 -0.14045951E-06
-0.47161853E+01  0.70170710E+00  0.10148448E-04  0.11006147E-04 -0.13630077E-06
-0.47161853E+01  0.73168798E+00  0.99193828E-05  0.14108266E-04 -0.12923463E-06
-0.47161853E+01  0.75986470E+00  0.84982805E-05  0.17962966E-04 -0.11776185E-06
-0.47161853E+01  0.78628257E+00  0.52526284E-05  0.22075322E-04 -0.10122852E-06
-0.47161853E+01  0.81099590E+00 -0.20439457E-06  0.25480228E-04 -0.79253353E-07
-0.47161853E+01  0.83406621E+00 -0.76678209E-05  0.26917338E-04 -0.54155546E-07
-0.47161853E+01  0.85556060E+00 -0.16158128E-04  0.25275998E-04 -0.28842786E-07
-0.47161853E+01  0.87555021E+00 -0.24096794E-04  0.20126480E-04 -0.78126912E-08
-0.47161853E+01  0.89410886E+00 -0.29823674E-04  0.12035432E-04  0.72365932E-08
-0.47161853E+01  0.91131184E+00 -0.32208444E-04  0.24602865E-05  0.15132817E-07
-0.47161853E+01  0.92723491E+00 -0.31031916E-04 -0.67250920E-05  0.18540849E-07
-0.47161853E+01  0.94195338E+00 -0.26967322E-04 -0.13814326E-04  0.18210888E-07
-0.47161853E+01  0.95554139E+00 -0.21220668E-04 -0.17684673E-04  0.17322892E-07
-0.47161853E+01  0.96807128E+00 -0.15044685E-04 -0.17918732E-04  0.14369530E-07
-0.47161853E+01  0.97961317E+00 -0.93328183E-05 -0.14679526E-04  0.11785365E-07
-0.47161853E+01  0.99023454E+00 -0.44071044E-05 -0.84829530E-05  0.56121043E-08
-0.47161853E+01  0.10000000E+01  0.00000000E+00  0.00000000E+00  0.00000000E+00
 
-0.45948875E+01 -0.10000000E+01  0.00000000E+00  0.00000000E+00  0.00000000E+00
-0.45948875E+01 -0.99023454E+00 -0.39327914E-05 -0.75654208E-05 -0.45605291E-08
-0.45948875E+01 -0.97961317E+00 -0.83354916E-05 -0.13091419E-04 -0.92948895E-08
-0.45948875E+01 -0.96807128E+00 -0.13449810E-04 -0.15978339E-04 -0.10624676E-07
-0.45948875E+01 -0.95554139E+00 -0.18988344E-04 -0.15765089E-04 -0.12456484E-07
-0.45948875E+01 -0.94195338E+00 -0.24150518E-04 -0.12305777E-04 -0.12960723E-07
-0.45948875E+01 -0.92723491E+00 -0.27812350E-04 -0.59729003E-05 -0.13886107E-07
-0.45948875E+01 -0.91131184E+00 -0.28890244E-04  0.22311017E-05 -0.12605941E-07
-0.45948875E+01 -0.89410886E+00 -0.26777036E-04  0.10782485E-04 -0.84717109E-08
-0.45948875E+01 -0.87555021E+00 -0.21665270E-04  0.18007756E-04  0.11916103E-08
-0.45948875E+01 -0.85556060E+00 -0.14565115E-04  0.22605107E-04  0.15816099E-07
-0.45948875E+01 -0.83406621E+00 -0.69634040E-05  0.24068166E-04  0.34452328E-07
-0.45948875E+01 -0.81099590E+00 -0.27566601E-06  0.22780536E-04  0.53514743E-07
-0.45948875E+01 -0.78628257E+00  0.46182467E-05  0.19734320E-04  0.70636973E-07
-0.45948875E+01 -0.75986470E+00  0.75324291E-05  0.16055734E-04  0.83738225E-07
-0.45948875E+01 -0.73168798E+00  0.88118192E-05  0.12607541E-04  0.93024841E-07
-0.45948875E+01 -0.70170710E+00  0.90222617E-05  0.98325097E-05  0.98890519E-07
-0.45948875E+01 -0.66988760E+00  0.86875276E-05  0.78170399E-05  0.10252599E-06
-0.45948875E+01 -0.63620781E+00  0.81681953E-05  0.64489980E-05  0.10438031E-06
-0.45948875E+01 -0.60066071E+00  0.76580073E-05  0.55563803E-05  0.10502713E-06
-0.45948875E+01 -0.56325577E+00  0.72351650E-05  0.49839346E-05  0.10442790E-06
-0.45948875E+01 -0.52402059E+00  0.69145980E-05  0.46173528E-05  0.10271468E-06
-0.45948875E+01 -0.48300241E+00  0.66849185E-05  0.43807002E-05  0.99700720E-07
-0.45948875E+01 -0.44026914E+00  0.65265944E-05  0.42259850E-05  0.95396601E-07
-0.45948875E+01 -0.39591017E+00  0.64210901E-05  0.41233296E-05  0.89659306E-07
-0.45948875E+01 -0.35003658E+00  0.63526782E-05  0.40542020E-05  0.82515937E-07
-0.45948875E+01 -0.30278088E+00  0.63097726E-05  0.40069262E-05  0.73933894E-07
-0.45948875E+01 -0.25429614E+00  0.62835498E-05  0.39742436E-05  0.64014208E-07
-0.45948875E+01 -0.20475452E+00  0.62682266E-05  0.39515016E-05  0.52851451E-07
-0.45948875E+01 -0.15434522E+00  0.62594977E-05  0.39359240E-05  0.40636917E-07
-0.45948875E+01 -0.10327182E+00  0.62549388E-05  0.39257134E-05  0.27577362E-07
-0.45948875E+01 -0.51749200E-01  0.62526918E-05  0.39199552E-05  0.13938475E-07
-0.45948875E+01  0.00000000E+00  0.62521099E-05  0.39180600E-05  0.23845604E-16
-0.45948875E+01  0.51749200E-01  0.62526918E-05  0.39199552E-05 -0.13938475E-07
-0.45948875E+01  0.10327182E+00  0.62549388E-05  0.39257134E-05 -0.27577362E-07
-0.45948875E+01  0.15434522E+00  0.62594977E-05  0.39359240E-05 -0.40636917E-07
-0.45948875E+01  0.20475452E+00  0.62682266E-05  0.39515016E-05 -0.52851451E-07
-0.45948875E+01  0.25429614E+00  0.62835498E-05  0.39742436E-05 -0.64014208E-07
-0.45948875E+01  0.30278088E+00  0.63097726E-05  0.40069262E-05 -0.73933894E-07
-0.45948875E+01  0.35003658E+00  0.63526782E-05  0.40542020E-05 -0.82515937E-07
-0.45948875E+01  0.39591017E+00  0.64210901E-05  0.41233296E-05 -0.89659306E-07
-0.45948875E+01  0.44026914E+00  0.65265944E-05  0.42259850E-05 -0.95396601E-07
-0.45948875E+01  0.48300241E+00  0.66849185E-05  0.43807002E-05 -0.99700720E-07
-0.45948875E+01  0.52402059E+00  0.69145980E-05  0.46173528E-05 -0.10271468E-06
-0.45948875E+01  0.56325577E+00  0.72351650E-05  0.49839346E-05 -0.10442790E-06
-0.45948875E+01  0.60066071E+00  0.76580073E-05  0.55563803E-05 -0.10502713E-06
-0.45948875E+01  0.63620781E+00  0.81681953E-05  0.64489980E-05 -0.10438031E-06
-0.45948875E+01  0.66988760E+00  0.86875276E-05  0.78170399E-05 -0.10252599E-06
-0.45948875E+01  0.70170710E+00  0.90222617E-05  0.98325097E-05 -0.98890519E-07
-0.45948875E+01  0.73168798E+00  0.88118192E-05  0.12607541E-04 -0.93024841E-07
-0.45948875E+01  0.75986470E+00  0.75324291E-05  0.16055734E-04 -0.83738225E-07
-0.45948875E+01  0.78628257E+00  0.46182467E-05  0.19734320E-04 -0.70636973E-07
-0.45948875E+01  0.81099590E+00 -0.27566601E-06  0.22780536E-04 -0.53514743E-07
-0.45948875E+01  0.83406621E+00 -0.69634040E-05  0.24068166E-04 -0.34452328E-07
-0.45948875E+01  0.85556060E+00 -0.14565115E-04  0.22605107E-04 -0.15816099E-07
-0.45948875E+01  0.87555021E+00 -0.21665270E-04  0.18007756E-04 -0.11916103E-08
-0.45948875E+01  0.89410886E+00 -0.26777036E-04  0.10782485E-04  0.84717109E-08
-0.45948875E+01  0.91131184E+00 -0.28890244E-04  0.22311017E-05  0.12605941E-07
-0.45948875E+01  0.92723491E+00 -0.27812350E-04 -0.59729003E-05  0.13886107E-07
-0.45948875E+01  0.94195338E+00 -0.24150518E-04 -0.12305777E-04  0.12960723E-07
-0.45948875E+01  0.95554139E+00 -0.18988344E-04 -0.15765089E-04  0.12456484E-07
-0.45948875E+01  0.96807128E+00 -0.13449810E-04 -0.15978339E-04  0.10624676E-07
-0.45948875E+01  0.97961317E+00 -0.83354916E-05 -0.13091419E-04  0.92948895E-08
-0.45948875E+01  0.99023454E+00 -0.39327914E-05 -0.75654208E-05  0.45605291E-08
-0.45948875E+01  0.10000000E+01  0.00000000E+00  0.00000000E+00  0.00000000E+00
 
-0.44718254E+01 -0.10000000E+01  0.00000000E+00  0.00000000E+00  0.00000000E+00
-0.44718254E+01 -0.99023454E+00 -0.35257597E-05 -0.67774269E-05 -0.42039238E-08
-0.44718254E+01 -0.97961317E+00 -0.74671516E-05 -0.11732447E-04 -0.84749540E-08
-0.44718254E+01 -0.96807128E+00 -0.12038796E-04 -0.14330403E-04 -0.97771513E-08
-0.44718254E+01 -0.95554139E+00 -0.16983348E-04 -0.14158724E-04 -0.11787743E-07
-0.44718254E+01 -0.94195338E+00 -0.21585911E-04 -0.11084759E-04 -0.13106925E-07
-0.44718254E+01 -0.92723491E+00 -0.24843656E-04 -0.54379274E-05 -0.15482394E-07
-0.44718254E+01 -0.91131184E+00 -0.25790677E-04  0.18893979E-05 -0.16673269E-07
-0.44718254E+01 -0.89410886E+00 -0.23887071E-04  0.95375294E-05 -0.16049815E-07
-0.44718254E+01 -0.87555021E+00 -0.19307072E-04  0.16010437E-04 -0.11021337E-07
-0.44718254E+01 -0.85556060E+00 -0.12954457E-04  0.20141683E-04 -0.17656164E-08
-0.44718254E+01 -0.83406621E+00 -0.61577300E-05  0.21474197E-04  0.11230123E-07
-0.44718254E+01 -0.81099590E+00 -0.18084299E-06  0.20346484E-04  0.25069266E-07
-0.44718254E+01 -0.78628257E+00  0.41911623E-05  0.17642456E-04  0.37813770E-07
-0.44718254E+01 -0.75986470E+00  0.67931237E-05  0.14367893E-04  0.47646167E-07
-0.44718254E+01 -0.73168798E+00  0.79338705E-05  0.11294629E-04  0.54689434E-07
-0.44718254E+01 -0.70170710E+00  0.81193589E-05  0.88197661E-05  0.59193172E-07
-0.44718254E+01 -0.66988760E+00  0.78178120E-05  0.70218358E-05  0.62121729E-07
-0.44718254E+01 -0.63620781E+00  0.73515630E-05  0.58015565E-05  0.63805470E-07
-0.44718254E+01 -0.60066071E+00  0.68938148E-05  0.50057493E-05  0.64716972E-07
-0.44718254E+01 -0.56325577E+00  0.65144747E-05  0.44959338E-05  0.64805801E-07
-0.44718254E+01 -0.52402059E+00  0.62268679E-05  0.41700641E-05  0.64189346E-07
-0.44718254E+01 -0.48300241E+00  0.60207765E-05  0.39603080E-05  0.62705169E-07
-0.44718254E+01 -0.44026914E+00  0.58786935E-05  0.38237684E-05  0.60369046E-07
-0.44718254E+01 -0.39591017E+00  0.57840032E-05  0.37337157E-05  0.57053367E-07
-0.44718254E+01 -0.35003658E+00  0.57226051E-05  0.36735541E-05  0.52778397E-07
-0.44718254E+01 -0.30278088E+00  0.56841072E-05  0.36328072E-05  0.47500377E-07
-0.44718254E+01 -0.25429614E+00  0.56605928E-05  0.36049515E-05  0.41289264E-07
-0.44718254E+01 -0.20475452E+00  0.56468683E-05  0.35857885E-05  0.34198391E-07
-0.44718254E+01 -0.15434522E+00  0.56390654E-05  0.35728086E-05  0.26362754E-07
-0.44718254E+01 -0.10327182E+00  0.56350016E-05  0.35643743E-05  0.17922887E-07
-0.44718254E+01 -0.51749200E-01  0.56330044E-05  0.35596529E-05  0.90691218E-08
-0.44718254E+01  0.00000000E+00  0.56324889E-05  0.35581003E-05  0.19336222E-16
-0.44718254E+01  0.51749200E-01  0.56330044E-05  0.35596529E-05 -0.90691217E-08
-0.44718254E+01  0.10327182E+00  0.56350016E-05  0.35643743E-05 -0.17922887E-07
-0.44718254E+01  0.15434522E+00  0.56390654E-05  0.35728086E-05 -0.26362754E-07
-0.44718254E+01  0.20475452E+00  0.56468683E-05  0.35857885E-05 -0.34198391E-07
-0.44718254E+01  0.25429614E+00  0.56605928E-05  0.36049515E-05 -0.41289264E-07
-0.44718254E+01  0.30278088E+00  0.56841072E-05  0.36328072E-05 -0.47500377E-07
-0.44718254E+01  0.35003658E+00  0.57226051E-05  0.36735541E-05 -0.52778397E-07
-0.44718254E+01  0.39591017E+00  0.57840032E-05  0.37337157E-05 -0.57053367E-07
-0.44718254E+01  0.44026914E+00  0.58786935E-05  0.38237684E-05 -0.60369046E-07
-0.44718254E+01  0.48300241E+00  0.60207765E-05  0.39603080E-05 -0.62705169E-07
-0.44718254E+01  0.52402059E+00  0.62268679E-05  0.41700641E-05 -0.64189346E-07
-0.44718254E+01  0.56325577E+00  0.65144747E-05  0.44959338E-05 -0.64805801E-07
-0.44718254E+01  0.60066071E+00  0.68938148E-05  0.50057493E-05 -0.64716972E-07
-0.44718254E+01  0.63620781E+00  0.73515630E-05  0.58015565E-05 -0.63805470E-07
-0.44718254E+01  0.66988760E+00  0.78178120E-05  0.70218358E-05 -0.62121729E-07
-0.44718254E+01  0.70170710E+00  0.81193589E-05  0.88197661E-05 -0.59193172E-07
-0.44718254E+01  0.73168798E+00  0.79338705E-05  0.11294629E-04 -0.54689434E-07
-0.44718254E+01  0.75986470E+00  0.67931237E-05  0.14367893E-04 -0.47646167E-07
-0.44718254E+01  0.78628257E+00  0.41911623E-05  0.17642456E-04 -0.37813770E-07
-0.44718254E+01  0.81099590E+00 -0.18084299E-06  0.20346484E-04 -0.25069266E-07
-0.44718254E+01  0.83406621E+00 -0.61577300E-05  0.21474197E-04 -0.11230123E-07
-0.44718254E+01  0.85556060E+00 -0.12954457E-04  0.20141683E-04  0.17656164E-08
-0.44718254E+01  0.87555021E+00 -0.19307072E-04  0.16010437E-04  0.11021337E-07
-0.44718254E+01  0.89410886E+00 -0.23887071E-04  0.95375294E-05  0.16049815E-07
-0.44718254E+01  0.91131184E+00 -0.25790677E-04  0.18893979E-05  0.16673269E-07
-0.44718254E+01  0.92723491E+00 -0.24843656E-04 -0.54379274E-05  0.15482394E-07
-0.44718254E+01  0.94195338E+00 -0.21585911E-04 -0.11084759E-04  0.13106925E-07
-0.44718254E+01  0.95554139E+00 -0.16983348E-04 -0.14158724E-04  0.11787743E-07
-0.44718254E+01  0.96807128E+00 -0.12038796E-04 -0.14330403E-04  0.97771513E-08
-0.44718254E+01  0.97961317E+00 -0.74671516E-05 -0.11732447E-04  0.84749540E-08
-0.44718254E+01  0.99023454E+00 -0.35257597E-05 -0.67774269E-05  0.42039238E-08
-0.44718254E+01  0.10000000E+01  0.00000000E+00  0.00000000E+00  0.00000000E+00
 
-0.43470217E+01 -0.10000000E+01  0.00000000E+00  0.00000000E+00  0.00000000E+00
-0.43470217E+01 -0.99023454E+00 -0.31379895E-05 -0.60257274E-05 -0.33955146E-08
-0.43470217E+01 -0.97961317E+00 -0.66515910E-05 -0.10429466E-04 -0.65939855E-08
-0.43470217E+01 -0.96807128E+00 -0.10734148E-04 -0.12734296E-04 -0.69422743E-08
-0.43470217E+01 -0.95554139E+00 -0.15156553E-04 -0.12572638E-04 -0.79347242E-08
-0.43470217E+01 -0.94195338E+00 -0.19279878E-04 -0.98268250E-05 -0.85233889E-08
-0.43470217E+01 -0.92723491E+00 -0.22206747E-04 -0.47911507E-05 -0.10526594E-07
-0.43470217E+01 -0.91131184E+00 -0.23071665E-04  0.17386123E-05 -0.12107478E-07
-0.43470217E+01 -0.89410886E+00 -0.21389139E-04  0.85507675E-05 -0.12770849E-07
-0.43470217E+01 -0.87555021E+00 -0.17311947E-04  0.14312732E-04 -0.10082897E-07
-0.43470217E+01 -0.85556060E+00 -0.11645750E-04  0.17986065E-04 -0.39592302E-08
-0.43470217E+01 -0.83406621E+00 -0.55772019E-05  0.19164560E-04  0.54869499E-08
-0.43470217E+01 -0.81099590E+00 -0.23660808E-06  0.18150768E-04  0.15934929E-07
-0.43470217E+01 -0.78628257E+00  0.36729347E-05  0.15732972E-04  0.25816886E-07
-0.43470217E+01 -0.75986470E+00  0.60022063E-05  0.12807825E-04  0.33532062E-07
-0.43470217E+01 -0.73168798E+00  0.70259537E-05  0.10063361E-04  0.39132497E-07
-0.43470217E+01 -0.70170710E+00  0.71956019E-05  0.78535705E-05  0.42740840E-07
-0.43470217E+01 -0.66988760E+00  0.69292741E-05  0.62484354E-05  0.45136895E-07
-0.43470217E+01 -0.63620781E+00  0.65149744E-05  0.51593637E-05  0.46555119E-07
-0.43470217E+01 -0.60066071E+00  0.61075582E-05  0.44496519E-05  0.47393162E-07
-0.43470217E+01 -0.56325577E+00  0.57696156E-05  0.39956625E-05  0.47594627E-07
-0.43470217E+01 -0.52402059E+00  0.55131787E-05  0.37062365E-05  0.47271280E-07
-0.43470217E+01 -0.48300241E+00  0.53292310E-05  0.35207304E-05  0.46283085E-07
-0.43470217E+01 -0.44026914E+00  0.52022275E-05  0.34007555E-05  0.44656075E-07
-0.43470217E+01 -0.39591017E+00  0.51174039E-05  0.33223547E-05  0.42280058E-07
-0.43470217E+01 -0.35003658E+00  0.50622278E-05  0.32706270E-05  0.39179133E-07
-0.43470217E+01 -0.30278088E+00  0.50274675E-05  0.32361377E-05  0.35310269E-07
-0.43470217E+01 -0.25429614E+00  0.50060909E-05  0.32129943E-05  0.30732120E-07
-0.43470217E+01 -0.20475452E+00  0.49934901E-05  0.31973840E-05  0.25478983E-07
-0.43470217E+01 -0.15434522E+00  0.49862326E-05  0.31870175E-05  0.19657363E-07
-0.43470217E+01 -0.10327182E+00  0.49823860E-05  0.31803884E-05  0.13371290E-07
-0.43470217E+01 -0.51749200E-01  0.49804676E-05  0.31767273E-05  0.67684999E-08
-0.43470217E+01  0.00000000E+00  0.49799617E-05  0.31755267E-05  0.15651283E-16
-0.43470217E+01  0.51749200E-01  0.49804676E-05  0.31767273E-05 -0.67684999E-08
-0.43470217E+01  0.10327182E+00  0.49823860E-05  0.31803884E-05 -0.13371290E-07
-0.43470217E+01  0.15434522E+00  0.49862326E-05  0.31870175E-05 -0.19657363E-07
-0.43470217E+01  0.20475452E+00  0.49934901E-05  0.31973840E-05 -0.25478983E-07
-0.43470217E+01  0.25429614E+00  0.50060909E-05  0.32129943E-05 -0.30732120E-07
-0.43470217E+01  0.30278088E+00  0.50274675E-05  0.32361377E-05 -0.35310269E-07
-0.43470217E+01  0.35003658E+00  0.50622278E-05  0.32706270E-05 -0.39179133E-07
-0.43470217E+01  0.39591017E+00  0.51174039E-05  0.33223547E-05 -0.42280058E-07
-0.43470217E+01  0.44026914E+00  0.52022275E-05  0.34007555E-05 -0.44656075E-07
-0.43470217E+01  0.48300241E+00  0.53292310E-05  0.35207304E-05 -0.46283085E-07
-0.43470217E+01  0.52402059E+00  0.55131787E-05  0.37062365E-05 -0.47271280E-07
-0.43470217E+01  0.56325577E+00  0.57696156E-05  0.39956625E-05 -0.47594627E-07
-0.43470217E+01  0.60066071E+00  0.61075582E-05  0.44496519E-05 -0.47393162E-07
-0.43470217E+01  0.63620781E+00  0.65149744E-05  0.51593637E-05 -0.46555119E-07
-0.43470217E+01  0.66988760E+00  0.69292741E-05  0.62484354E-05 -0.45136895E-07
-0.43470217E+01  0.70170710E+00  0.71956019E-05  0.78535705E-05 -0.42740840E-07
-0.43470217E+01  0.73168798E+00  0.70259537E-05  0.10063361E-04 -0.39132497E-07
-0.43470217E+01  0.75986470E+00  0.60022063E-05  0.12807825E-04 -0.33532062E-07
-0.43470217E+01  0.78628257E+00  0.36729347E-05  0.15732972E-04 -0.25816886E-07
-0.43470217E+01  0.81099590E+00 -0.23660808E-06  0.18150768E-04 -0.15934929E-07
-0.43470217E+01  0.83406621E+00 -0.55772019E-05  0.19164560E-04 -0.54869499E-08
-0.43470217E+01  0.85556060E+00 -0.11645750E-04  0.17986065E-04  0.39592302E-08
-0.43470217E+01  0.87555021E+00 -0.17311947E-04  0.14312732E-04  0.10082897E-07
-0.43470217E+01  0.89410886E+00 -0.21389139E-04  0.85507675E-05  0.12770849E-07
-0.43470217E+01  0.91131184E+00 -0.23071665E-04  0.17386123E-05  0.12107478E-07
-0.43470217E+01  0.92723491E+00 -0.22206747E-04 -0.47911507E-05  0.10526594E-07
-0.43470217E+01  0.94195338E+00 -0.19279878E-04 -0.98268250E-05  0.85233889E-08
-0.43470217E+01  0.95554139E+00 -0.15156553E-04 -0.12572638E-04  0.79347242E-08
-0.43470217E+01  0.96807128E+00 -0.10734148E-04 -0.12734296E-04  0.69422743E-08
-0.43470217E+01  0.97961317E+00 -0.66515910E-05 -0.10429466E-04  0.65939855E-08
-0.43470217E+01  0.99023454E+00 -0.31379895E-05 -0.60257274E-05  0.33955146E-08
-0.43470217E+01  0.10000000E+01  0.00000000E+00  0.00000000E+00  0.00000000E+00
 
-0.42205012E+01 -0.10000000E+01  0.00000000E+00  0.00000000E+00  0.00000000E+00
-0.42205012E+01 -0.99023454E+00 -0.28069594E-05 -0.53865407E-05 -0.31431079E-08
-0.42205012E+01 -0.97961317E+00 -0.59445210E-05 -0.93263019E-05 -0.60289312E-08
-0.42205012E+01 -0.96807128E+00 -0.95836686E-05 -0.11394931E-04 -0.63890937E-08
-0.42205012E+01 -0.95554139E+00 -0.13519756E-04 -0.11264378E-04 -0.74196395E-08
-0.42205012E+01 -0.94195338E+00 -0.17183938E-04 -0.88282378E-05 -0.83137912E-08
-0.42205012E+01 -0.92723491E+00 -0.19778110E-04 -0.43466485E-05 -0.10783963E-07
-0.42205012E+01 -0.91131184E+00 -0.20533394E-04  0.14730785E-05 -0.13264110E-07
-0.42205012E+01 -0.89410886E+00 -0.19019791E-04  0.75517890E-05 -0.15303641E-07
-0.42205012E+01 -0.87555021E+00 -0.15375565E-04  0.12700872E-04 -0.14659875E-07
-0.42205012E+01 -0.85556060E+00 -0.10319670E-04  0.15992314E-04 -0.11109027E-07
-0.42205012E+01 -0.83406621E+00 -0.49093212E-05  0.17060880E-04 -0.45817163E-08
-0.42205012E+01 -0.81099590E+00 -0.15066737E-06  0.16173461E-04  0.30153778E-08
-0.42205012E+01 -0.78628257E+00  0.33310549E-05  0.14031087E-04  0.10387278E-07
-0.42205012E+01 -0.75986470E+00  0.54039043E-05  0.11432714E-04  0.16148486E-07
-0.42205012E+01 -0.73168798E+00  0.63133118E-05  0.89922560E-05  0.20328476E-07
-0.42205012E+01 -0.70170710E+00  0.64618164E-05  0.70262017E-05  0.22996338E-07
-0.42205012E+01 -0.66988760E+00  0.62221130E-05  0.55977920E-05  0.24801354E-07
-0.42205012E+01 -0.63620781E+00  0.58508832E-05  0.46286609E-05  0.25921249E-07
-0.42205012E+01 -0.60066071E+00  0.54861313E-05  0.39973123E-05  0.26692501E-07
-0.42205012E+01 -0.56325577E+00  0.51836192E-05  0.35937291E-05  0.27061232E-07
-0.42205012E+01 -0.52402059E+00  0.49540353E-05  0.33367473E-05  0.27130288E-07
-0.42205012E+01 -0.48300241E+00  0.47892992E-05  0.31723518E-05  0.26782384E-07
-0.42205012E+01 -0.44026914E+00  0.46755096E-05  0.30663376E-05  0.26047986E-07
-0.42205012E+01 -0.39591017E+00  0.45994650E-05  0.29973478E-05  0.24833654E-07
-0.42205012E+01 -0.35003658E+00  0.45499603E-05  0.29520898E-05  0.23161646E-07
-0.42205012E+01 -0.30278088E+00  0.45187393E-05  0.29221368E-05  0.20988400E-07
-0.42205012E+01 -0.25429614E+00  0.44995135E-05  0.29022194E-05  0.18355603E-07
-0.42205012E+01 -0.20475452E+00  0.44881597E-05  0.28889184E-05  0.15276261E-07
-0.42205012E+01 -0.15434522E+00  0.44816069E-05  0.28801771E-05  0.11822679E-07
-0.42205012E+01 -0.10327182E+00  0.44781242E-05  0.28746356E-05  0.80590686E-08
-0.42205012E+01 -0.51749200E-01  0.44763841E-05  0.28715985E-05  0.40850915E-08
-0.42205012E+01  0.00000000E+00  0.44759235E-05  0.28706038E-05  0.12446230E-16
-0.42205012E+01  0.51749200E-01  0.44763841E-05  0.28715985E-05 -0.40850915E-08
-0.42205012E+01  0.10327182E+00  0.44781242E-05  0.28746356E-05 -0.80590686E-08
-0.42205012E+01  0.15434522E+00  0.44816069E-05  0.28801771E-05 -0.11822679E-07
-0.42205012E+01  0.20475452E+00  0.44881597E-05  0.28889184E-05 -0.15276261E-07
-0.42205012E+01  0.25429614E+00  0.44995135E-05  0.29022194E-05 -0.18355603E-07
-0.42205012E+01  0.30278088E+00  0.45187393E-05  0.29221368E-05 -0.20988400E-07
-0.42205012E+01  0.35003658E+00  0.45499603E-05  0.29520898E-05 -0.23161646E-07
-0.42205012E+01  0.39591017E+00  0.45994650E-05  0.29973478E-05 -0.24833654E-07
-0.42205012E+01  0.44026914E+00  0.46755096E-05  0.30663376E-05 -0.26047986E-07
-0.42205012E+01  0.48300241E+00  0.47892992E-05  0.31723518E-05 -0.26782384E-07
-0.42205012E+01  0.52402059E+00  0.49540353E-05  0.33367473E-05 -0.27130288E-07
-0.42205012E+01  0.56325577E+00  0.51836192E-05  0.35937291E-05 -0.27061232E-07
-0.42205012E+01  0.60066071E+00  0.54861313E-05  0.39973123E-05 -0.26692501E-07
-0.42205012E+01  0.63620781E+00  0.58508832E-05  0.46286609E-05 -0.25921249E-07
-0.42205012E+01  0.66988760E+00  0.62221130E-05  0.55977920E-05 -0.24801354E-07
-0.42205012E+01  0.70170710E+00  0.64618164E-05  0.70262017E-05 -0.22996338E-07
-0.42205012E+01  0.73168798E+00  0.63133118E-05  0.89922560E-05 -0.20328476E-07
-0.42205012E+01  0.75986470E+00  0.54039043E-05  0.11432714E-04 -0.16148486E-07
-0.42205012E+01  0.78628257E+00  0.33310549E-05  0.14031087E-04 -0.10387278E-07
-0.42205012E+01  0.81099590E+00 -0.15066737E-06  0.16173461E-04 -0.30153778E-08
-0.42205012E+01  0.83406621E+00 -0.49093212E-05  0.17060880E-04  0.45817163E-08
-0.42205012E+01  0.85556060E+00 -0.10319670E-04  0.15992314E-04  0.11109027E-07
-0.42205012E+01  0.87555021E+00 -0.15375565E-04  0.12700872E-04  0.14659875E-07
-0.42205012E+01  0.89410886E+00 -0.19019791E-04  0.75517890E-05  0.15303641E-07
-0.42205012E+01  0.91131184E+00 -0.20533394E-04  0.14730785E-05  0.13264110E-07
-0.42205012E+01  0.92723491E+00 -0.19778110E-04 -0.43466485E-05  0.10783963E-07
-0.42205012E+01  0.94195338E+00 -0.17183938E-04 -0.88282378E-05  0.83137912E-08
-0.42205012E+01  0.95554139E+00 -0.13519756E-04 -0.11264378E-04  0.74196395E-08
-0.42205012E+01  0.96807128E+00 -0.95836686E-05 -0.11394931E-04  0.63890937E-08
-0.42205012E+01  0.97961317E+00 -0.59445210E-05 -0.93263019E-05  0.60289312E-08
-0.42205012E+01  0.99023454E+00 -0.28069594E-05 -0.53865407E-05  0.31431079E-08
-0.42205012E+01  0.10000000E+01  0.00000000E+00  0.00000000E+00  0.00000000E+00
 
-0.40922915E+01 -0.10000000E+01  0.00000000E+00  0.00000000E+00  0.00000000E+00
-0.40922915E+01 -0.99023454E+00 -0.24910237E-05 -0.47748616E-05 -0.25334218E-08
-0.40922915E+01 -0.97961317E+00 -0.52801999E-05 -0.82651263E-05 -0.46655982E-08
-0.40922915E+01 -0.96807128E+00 -0.85211690E-05 -0.10093074E-04 -0.43928171E-08
-0.40922915E+01 -0.95554139E+00 -0.12032219E-04 -0.99673005E-05 -0.46839719E-08
-0.40922915E+01 -0.94195338E+00 -0.15306283E-04 -0.77940460E-05 -0.49321580E-08
-0.40922915E+01 -0.92723491E+00 -0.17631046E-04 -0.38056669E-05 -0.68235983E-08
-0.40922915E+01 -0.91131184E+00 -0.18319361E-04  0.13681818E-05 -0.90727481E-08
-0.40922915E+01 -0.89410886E+00 -0.16985577E-04  0.67679697E-05 -0.11342540E-07
-0.40922915E+01 -0.87555021E+00 -0.13750598E-04  0.11337731E-04 -0.11586781E-07
-0.40922915E+01 -0.85556060E+00 -0.92536173E-05  0.14253838E-04 -0.94834222E-08
-0.40922915E+01 -0.83406621E+00 -0.44364208E-05  0.15193157E-04 -0.47890965E-08
-0.40922915E+01 -0.81099590E+00 -0.19631397E-06  0.14394219E-04  0.95430225E-09
-0.40922915E+01 -0.78628257E+00  0.29083007E-05  0.12480978E-04  0.66978814E-08
-0.40922915E+01 -0.75986470E+00  0.47586023E-05  0.10163969E-04  0.11229558E-07
-0.40922915E+01 -0.73168798E+00  0.55723745E-05  0.79889401E-05  0.14550351E-07
-0.40922915E+01 -0.70170710E+00  0.57077917E-05  0.62371078E-05  0.16667142E-07
-0.40922915E+01 -0.66988760E+00  0.54967356E-05  0.49645073E-05  0.18113255E-07
-0.40922915E+01 -0.63620781E+00  0.51678874E-05  0.41012666E-05  0.19011621E-07
-0.40922915E+01 -0.60066071E+00  0.48442633E-05  0.35391664E-05  0.19648117E-07
-0.40922915E+01 -0.56325577E+00  0.45756308E-05  0.31802031E-05  0.19967662E-07
-0.40922915E+01 -0.52402059E+00  0.43716031E-05  0.29520494E-05  0.20066334E-07
-0.40922915E+01 -0.48300241E+00  0.42250667E-05  0.28065420E-05  0.19842699E-07
-0.40922915E+01 -0.44026914E+00  0.41237127E-05  0.27131574E-05  0.19331803E-07
-0.40922915E+01 -0.39591017E+00  0.40558448E-05  0.26528150E-05  0.18453485E-07
-0.40922915E+01 -0.35003658E+00  0.40115338E-05  0.26136217E-05  0.17232591E-07
-0.40922915E+01 -0.30278088E+00  0.39834676E-05  0.25880206E-05  0.15629497E-07
-0.40922915E+01 -0.25429614E+00  0.39660775E-05  0.25712746E-05  0.13680930E-07
-0.40922915E+01 -0.20475452E+00  0.39557167E-05  0.25602972E-05  0.11392376E-07
-0.40922915E+01 -0.15434522E+00  0.39496689E-05  0.25532247E-05  0.88217529E-08
-0.40922915E+01 -0.10327182E+00  0.39464065E-05  0.25488174E-05  0.60152015E-08
-0.40922915E+01 -0.51749200E-01  0.39447566E-05  0.25464380E-05  0.30498731E-08
-0.40922915E+01  0.00000000E+00  0.39443125E-05  0.25456613E-05  0.98953066E-17
-0.40922915E+01  0.51749200E-01  0.39447566E-05  0.25464380E-05 -0.30498731E-08
-0.40922915E+01  0.10327182E+00  0.39464065E-05  0.25488174E-05 -0.60152015E-08
-0.40922915E+01  0.15434522E+00  0.39496689E-05  0.25532247E-05 -0.88217529E-08
-0.40922915E+01  0.20475452E+00  0.39557167E-05  0.25602972E-05 -0.11392376E-07
-0.40922915E+01  0.25429614E+00  0.39660775E-05  0.25712746E-05 -0.13680930E-07
-0.40922915E+01  0.30278088E+00  0.39834676E-05  0.25880206E-05 -0.15629497E-07
-0.40922915E+01  0.35003658E+00  0.40115338E-05  0.26136217E-05 -0.17232591E-07
-0.40922915E+01  0.39591017E+00  0.40558448E-05  0.26528150E-05 -0.18453485E-07
-0.40922915E+01  0.44026914E+00  0.41237127E-05  0.27131574E-05 -0.19331803E-07
-0.40922915E+01  0.48300241E+00  0.42250667E-05  0.28065420E-05 -0.19842699E-07
-0.40922915E+01  0.52402059E+00  0.43716031E-05  0.29520494E-05 -0.20066334E-07
-0.40922915E+01  0.56325577E+00  0.45756308E-05  0.31802031E-05 -0.19967662E-07
-0.40922915E+01  0.60066071E+00  0.48442633E-05  0.35391664E-05 -0.19648117E-07
-0.40922915E+01  0.63620781E+00  0.51678874E-05  0.41012666E-05 -0.19011621E-07
-0.40922915E+01  0.66988760E+00  0.54967356E-05  0.49645073E-05 -0.18113255E-07
-0.40922915E+01  0.70170710E+00  0.57077917E-05  0.62371078E-05 -0.16667142E-07
-0.40922915E+01  0.73168798E+00  0.55723745E-05  0.79889401E-05 -0.14550351E-07
-0.40922915E+01  0.75986470E+00  0.47586023E-05  0.10163969E-04 -0.11229558E-07
-0.40922915E+01  0.78628257E+00  0.29083007E-05  0.12480978E-04 -0.66978814E-08
-0.40922915E+01  0.81099590E+00 -0.19631397E-06  0.14394219E-04 -0.95430225E-09
-0.40922915E+01  0.83406621E+00 -0.44364208E-05  0.15193157E-04  0.47890965E-08
-0.40922915E+01  0.85556060E+00 -0.92536173E-05  0.14253838E-04  0.94834222E-08
-0.40922915E+01  0.87555021E+00 -0.13750598E-04  0.11337731E-04  0.11586781E-07
-0.40922915E+01  0.89410886E+00 -0.16985577E-04  0.67679697E-05  0.11342540E-07
-0.40922915E+01  0.91131184E+00 -0.18319361E-04  0.13681818E-05  0.90727481E-08
-0.40922915E+01  0.92723491E+00 -0.17631046E-04 -0.38056669E-05  0.68235983E-08
-0.40922915E+01  0.94195338E+00 -0.15306283E-04 -0.77940460E-05  0.49321580E-08
-0.40922915E+01  0.95554139E+00 -0.12032219E-04 -0.99673005E-05  0.46839719E-08
-0.40922915E+01  0.96807128E+00 -0.85211690E-05 -0.10093074E-04  0.43928171E-08
-0.40922915E+01  0.97961317E+00 -0.52801999E-05 -0.82651263E-05  0.46655982E-08
-0.40922915E+01  0.99023454E+00 -0.24910237E-05 -0.47748616E-05  0.25334218E-08
-0.40922915E+01  0.10000000E+01  0.00000000E+00  0.00000000E+00  0.00000000E+00
 
-0.39624222E+01 -0.10000000E+01  0.00000000E+00  0.00000000E+00  0.00000000E+00
-0.39624222E+01 -0.99023454E+00 -0.22228957E-05 -0.42596488E-05 -0.23631649E-08
-0.39624222E+01 -0.97961317E+00 -0.47070041E-05 -0.73757049E-05 -0.43164817E-08
-0.39624222E+01 -0.96807128E+00 -0.75876679E-05 -0.90128240E-05 -0.41383173E-08
-0.39624222E+01 -0.95554139E+00 -0.10702995E-04 -0.89115565E-05 -0.44939089E-08
-0.39624222E+01 -0.94195338E+00 -0.13602905E-04 -0.69874107E-05 -0.49083530E-08
-0.39624222E+01 -0.92723491E+00 -0.15655898E-04 -0.34454702E-05 -0.69154070E-08
-0.39624222E+01 -0.91131184E+00 -0.16253583E-04  0.11556757E-05 -0.94115018E-08
-0.39624222E+01 -0.89410886E+00 -0.15055686E-04  0.59632308E-05 -0.12094954E-07
-0.39624222E+01 -0.87555021E+00 -0.12171570E-04  0.10037403E-04 -0.13126014E-07
-0.39624222E+01 -0.85556060E+00 -0.81700949E-05  0.12643916E-04 -0.12157294E-07
-0.39624222E+01 -0.83406621E+00 -0.38878473E-05  0.13493102E-04 -0.89021035E-08
-0.39624222E+01 -0.81099590E+00 -0.12109895E-06  0.12795095E-04 -0.46536755E-08
-0.39624222E+01 -0.78628257E+00  0.26352143E-05  0.11103631E-04 -0.29240205E-09
-0.39624222E+01 -0.75986470E+00  0.42764876E-05  0.90503682E-05  0.31333314E-08
-0.39624222E+01 -0.73168798E+00  0.49967921E-05  0.71210405E-05  0.56225195E-08
-0.39624222E+01 -0.70170710E+00  0.51146176E-05  0.55663671E-05  0.71684315E-08
-0.39624222E+01 -0.66988760E+00  0.49249234E-05  0.44367645E-05  0.82253472E-08
-0.39624222E+01 -0.63620781E+00  0.46309088E-05  0.36705241E-05  0.88904686E-08
-0.39624222E+01 -0.60066071E+00  0.43418648E-05  0.31716809E-05  0.94101799E-08
-0.39624222E+01 -0.56325577E+00  0.41019841E-05  0.28532454E-05  0.97363894E-08
-0.39624222E+01 -0.52402059E+00  0.39197698E-05  0.26509926E-05  0.99575221E-08
-0.39624222E+01 -0.48300241E+00  0.37888558E-05  0.25221464E-05  0.99899241E-08
-0.39624222E+01 -0.44026914E+00  0.36982603E-05  0.24395935E-05  0.98699989E-08
-0.39624222E+01 -0.39591017E+00  0.36375507E-05  0.23863810E-05  0.95312861E-08
-0.39624222E+01 -0.35003658E+00  0.35978725E-05  0.23519391E-05  0.89974033E-08
-0.39624222E+01 -0.30278088E+00  0.35727037E-05  0.23295469E-05  0.82318266E-08
-0.39624222E+01 -0.25429614E+00  0.35570786E-05  0.23149882E-05  0.72617839E-08
-0.39624222E+01 -0.20475452E+00  0.35477440E-05  0.23055114E-05  0.60829059E-08
-0.39624222E+01 -0.15434522E+00  0.35422777E-05  0.22994533E-05  0.47334994E-08
-0.39624222E+01 -0.10327182E+00  0.35393165E-05  0.22957041E-05  0.32379150E-08
-0.39624222E+01 -0.51749200E-01  0.35378144E-05  0.22936929E-05  0.16452626E-08
-0.39624222E+01  0.00000000E+00  0.35374079E-05  0.22930371E-05  0.77347196E-17
-0.39624222E+01  0.51749200E-01  0.35378144E-05  0.22936929E-05 -0.16452625E-08
-0.39624222E+01  0.10327182E+00  0.35393165E-05  0.22957041E-05 -0.32379150E-08
-0.39624222E+01  0.15434522E+00  0.35422777E-05  0.22994533E-05 -0.47334994E-08
-0.39624222E+01  0.20475452E+00  0.35477440E-05  0.23055114E-05 -0.60829059E-08
-0.39624222E+01  0.25429614E+00  0.35570786E-05  0.23149882E-05 -0.72617839E-08
-0.39624222E+01  0.30278088E+00  0.35727037E-05  0.23295469E-05 -0.82318266E-08
-0.39624222E+01  0.35003658E+00  0.35978725E-05  0.23519391E-05 -0.89974033E-08
-0.39624222E+01  0.39591017E+00  0.36375507E-05  0.23863810E-05 -0.95312861E-08
-0.39624222E+01  0.44026914E+00  0.36982603E-05  0.24395935E-05 -0.98699989E-08
-0.39624222E+01  0.48300241E+00  0.37888558E-05  0.25221464E-05 -0.99899241E-08
-0.39624222E+01  0.52402059E+00  0.39197698E-05  0.26509926E-05 -0.99575221E-08
-0.39624222E+01  0.56325577E+00  0.41019841E-05  0.28532454E-05 -0.97363894E-08
-0.39624222E+01  0.60066071E+00  0.43418648E-05  0.31716809E-05 -0.94101799E-08
-0.39624222E+01  0.63620781E+00  0.46309088E-05  0.36705241E-05 -0.88904686E-08
-0.39624222E+01  0.66988760E+00  0.49249234E-05  0.44367645E-05 -0.82253471E-08
-0.39624222E+01  0.70170710E+00  0.51146176E-05  0.55663671E-05 -0.71684315E-08
-0.39624222E+01  0.73168798E+00  0.49967921E-05  0.71210405E-05 -0.56225195E-08
-0.39624222E+01  0.75986470E+00  0.42764876E-05  0.90503682E-05 -0.31333314E-08
-0.39624222E+01  0.78628257E+00  0.26352143E-05  0.11103631E-04  0.29240205E-09
-0.39624222E+01  0.81099590E+00 -0.12109895E-06  0.12795095E-04  0.46536755E-08
-0.39624222E+01  0.83406621E+00 -0.38878473E-05  0.13493102E-04  0.89021035E-08
-0.39624222E+01  0.85556060E+00 -0.81700949E-05  0.12643916E-04  0.12157294E-07
-0.39624222E+01  0.87555021E+00 -0.12171570E-04  0.10037403E-04  0.13126014E-07
-0.39624222E+01  0.89410886E+00 -0.15055686E-04  0.59632308E-05  0.12094954E-07
-0.39624222E+01  0.91131184E+00 -0.16253583E-04  0.11556757E-05  0.94115018E-08
-0.39624222E+01  0.92723491E+00 -0.15655898E-04 -0.34454702E-05  0.69154070E-08
-0.39624222E+01  0.94195338E+00 -0.13602905E-04 -0.69874107E-05  0.49083530E-08
-0.39624222E+01  0.95554139E+00 -0.10702995E-04 -0.89115565E-05  0.44939089E-08
-0.39624222E+01  0.96807128E+00 -0.75876679E-05 -0.90128240E-05  0.41383173E-08
-0.39624222E+01  0.97961317E+00 -0.47070041E-05 -0.73757049E-05  0.43164817E-08
-0.39624222E+01  0.99023454E+00 -0.22228957E-05 -0.42596488E-05  0.23631649E-08
-0.39624222E+01  0.10000000E+01  0.00000000E+00  0.00000000E+00  0.00000000E+00
 
-0.38309257E+01 -0.10000000E+01  0.00000000E+00  0.00000000E+00  0.00000000E+00
-0.38309257E+01 -0.99023454E+00 -0.19667320E-05 -0.37648643E-05 -0.19035209E-08
-0.38309257E+01 -0.97961317E+00 -0.41686380E-05 -0.65168891E-05 -0.33376314E-08
-0.38309257E+01 -0.96807128E+00 -0.67270500E-05 -0.79582638E-05 -0.27702302E-08
-0.38309257E+01 -0.95554139E+00 -0.94986136E-05 -0.78591848E-05 -0.26419649E-08
-0.38309257E+01 -0.94195338E+00 -0.12083174E-04 -0.61456024E-05 -0.25909888E-08
-0.38309257E+01 -0.92723491E+00 -0.13918560E-04 -0.30005209E-05 -0.40801084E-08
-0.38309257E+01 -0.91131184E+00 -0.14462423E-04  0.10798107E-05 -0.61975644E-08
-0.38309257E+01 -0.89410886E+00 -0.13410315E-04  0.53389447E-05 -0.87246677E-08
-0.38309257E+01 -0.87555021E+00 -0.10857548E-04  0.89441818E-05 -0.10006495E-07
-0.38309257E+01 -0.85556060E+00 -0.73084856E-05  0.11245767E-04 -0.96706919E-08
-0.38309257E+01 -0.83406621E+00 -0.35063656E-05  0.11988426E-04 -0.73576177E-08
-0.38309257E+01 -0.81099590E+00 -0.15941146E-06  0.11359799E-04 -0.41242929E-08
-0.38309257E+01 -0.78628257E+00  0.22915407E-05  0.98516655E-05 -0.68740053E-09
-0.38309257E+01 -0.75986470E+00  0.37525495E-05  0.80243744E-05  0.20373038E-08
-0.38309257E+01 -0.73168798E+00  0.43953578E-05  0.63085592E-05  0.40371809E-08
-0.38309257E+01 -0.70170710E+00  0.45025743E-05  0.49263225E-05  0.52745991E-08
-0.38309257E+01 -0.66988760E+00  0.43361232E-05  0.39221287E-05  0.61271457E-08
-0.38309257E+01 -0.63620781E+00  0.40765218E-05  0.32410315E-05  0.66592670E-08
-0.38309257E+01 -0.60066071E+00  0.38209072E-05  0.27977333E-05  0.70812095E-08
-0.38309257E+01 -0.56325577E+00  0.36086021E-05  0.25149241E-05  0.73448133E-08
-0.38309257E+01 -0.52402059E+00  0.34472275E-05  0.23355119E-05  0.75307314E-08
-0.38309257E+01 -0.48300241E+00  0.33311941E-05  0.22214536E-05  0.75655152E-08
-0.38309257E+01 -0.44026914E+00  0.32508057E-05  0.21486204E-05  0.74859494E-08
-0.38309257E+01 -0.39591017E+00  0.31968466E-05  0.21019115E-05  0.72344830E-08
-0.38309257E+01 -0.35003658E+00  0.31614934E-05  0.20719011E-05  0.68354102E-08
-0.38309257E+01 -0.30278088E+00  0.31389872E-05  0.20525856E-05  0.62562512E-08
-0.38309257E+01 -0.25429614E+00  0.31249433E-05  0.20401915E-05  0.55219899E-08
-0.38309257E+01 -0.20475452E+00  0.31164928E-05  0.20322489E-05  0.46263604E-08
-0.38309257E+01 -0.15434522E+00  0.31114992E-05  0.20272603E-05  0.36012134E-08
-0.38309257E+01 -0.10327182E+00  0.31087628E-05  0.20242222E-05  0.24634696E-08
-0.38309257E+01 -0.51749200E-01  0.31073621E-05  0.20226164E-05  0.12519684E-08
-0.38309257E+01  0.00000000E+00  0.31069784E-05  0.20220946E-05  0.60453924E-17
-0.38309257E+01  0.51749200E-01  0.31073621E-05  0.20226164E-05 -0.12519684E-08
-0.38309257E+01  0.10327182E+00  0.31087628E-05  0.20242222E-05 -0.24634696E-08
-0.38309257E+01  0.15434522E+00  0.31114992E-05  0.20272603E-05 -0.36012134E-08
-0.38309257E+01  0.20475452E+00  0.31164928E-05  0.20322489E-05 -0.46263604E-08
-0.38309257E+01  0.25429614E+00  0.31249433E-05  0.20401915E-05 -0.55219898E-08
-0.38309257E+01  0.30278088E+00  0.31389872E-05  0.20525856E-05 -0.62562512E-08
-0.38309257E+01  0.35003658E+00  0.31614934E-05  0.20719011E-05 -0.68354101E-08
-0.38309257E+01  0.39591017E+00  0.31968466E-05  0.21019115E-05 -0.72344830E-08
-0.38309257E+01  0.44026914E+00  0.32508057E-05  0.21486204E-05 -0.74859494E-08
-0.38309257E+01  0.48300241E+00  0.33311941E-05  0.22214536E-05 -0.75655152E-08
-0.38309257E+01  0.52402059E+00  0.34472275E-05  0.23355119E-05 -0.75307314E-08
-0.38309257E+01  0.56325577E+00  0.36086021E-05  0.25149241E-05 -0.73448133E-08
-0.38309257E+01  0.60066071E+00  0.38209072E-05  0.27977333E-05 -0.70812095E-08
-0.38309257E+01  0.63620781E+00  0.40765218E-05  0.32410315E-05 -0.66592670E-08
-0.38309257E+01  0.66988760E+00  0.43361232E-05  0.39221287E-05 -0.61271457E-08
-0.38309257E+01  0.70170710E+00  0.45025743E-05  0.49263225E-05 -0.52745991E-08
-0.38309257E+01  0.73168798E+00  0.43953578E-05  0.63085592E-05 -0.40371809E-08
-0.38309257E+01  0.75986470E+00  0.37525495E-05  0.80243744E-05 -0.20373038E-08
-0.38309257E+01  0.78628257E+00  0.22915407E-05  0.98516655E-05  0.68740053E-09
-0.38309257E+01  0.81099590E+00 -0.15941146E-06  0.11359799E-04  0.41242929E-08
-0.38309257E+01  0.83406621E+00 -0.35063656E-05  0.11988426E-04  0.73576177E-08
-0.38309257E+01  0.85556060E+00 -0.73084856E-05  0.11245767E-04  0.96706919E-08
-0.38309257E+01  0.87555021E+00 -0.10857548E-04  0.89441818E-05  0.10006495E-07
-0.38309257E+01  0.89410886E+00 -0.13410315E-04  0.53389447E-05  0.87246677E-08
-0.38309257E+01  0.91131184E+00 -0.14462423E-04  0.10798107E-05  0.61975644E-08
-0.38309257E+01  0.92723491E+00 -0.13918560E-04 -0.30005209E-05  0.40801084E-08
-0.38309257E+01  0.94195338E+00 -0.12083174E-04 -0.61456024E-05  0.25909888E-08
-0.38309257E+01  0.95554139E+00 -0.94986136E-05 -0.78591848E-05  0.26419649E-08
-0.38309257E+01  0.96807128E+00 -0.67270500E-05 -0.79582638E-05  0.27702302E-08
-0.38309257E+01  0.97961317E+00 -0.41686380E-05 -0.65168891E-05  0.33376314E-08
-0.38309257E+01  0.99023454E+00 -0.19667320E-05 -0.37648643E-05  0.19035209E-08
-0.38309257E+01  0.10000000E+01  0.00000000E+00  0.00000000E+00  0.00000000E+00
 
-0.36978364E+01 -0.10000000E+01  0.00000000E+00  0.00000000E+00  0.00000000E+00
-0.36978364E+01 -0.99023454E+00 -0.17506899E-05 -0.33520974E-05 -0.17904753E-08
-0.36978364E+01 -0.97961317E+00 -0.37064874E-05 -0.58043477E-05 -0.31363711E-08
-0.36978364E+01 -0.96807128E+00 -0.59738643E-05 -0.70929489E-05 -0.27184913E-08
-0.36978364E+01 -0.95554139E+00 -0.84254408E-05 -0.70137471E-05 -0.26998987E-08
-0.36978364E+01 -0.94195338E+00 -0.10707117E-04 -0.55001604E-05 -0.27905875E-08
-0.36978364E+01 -0.92723491E+00 -0.12322091E-04 -0.27133731E-05 -0.42916269E-08
-0.36978364E+01 -0.91131184E+00 -0.12791775E-04  0.90730465E-06 -0.64125000E-08
-0.36978364E+01 -0.89410886E+00 -0.11848545E-04  0.46910013E-05 -0.89552610E-08
-0.36978364E+01 -0.87555021E+00 -0.95785336E-05  0.78982305E-05 -0.10451693E-07
-0.36978364E+01 -0.85556060E+00 -0.64293750E-05  0.99510123E-05 -0.10550481E-07
-0.36978364E+01 -0.83406621E+00 -0.30593250E-05  0.10621062E-04 -0.89112832E-08
-0.36978364E+01 -0.81099590E+00 -0.94922639E-07  0.10073358E-04 -0.64389622E-08
-0.36978364E+01 -0.78628257E+00  0.20743664E-05  0.87433837E-05 -0.37467866E-08
-0.36978364E+01 -0.75986470E+00  0.33661812E-05  0.71281446E-05 -0.16289790E-08
-0.36978364E+01 -0.73168798E+00  0.39331774E-05  0.56100030E-05 -0.94876089E-10
-0.36978364E+01 -0.70170710E+00  0.40259391E-05  0.43864675E-05  0.82056485E-09
-0.36978364E+01 -0.66988760E+00  0.38765710E-05  0.34974096E-05  0.14442973E-08
-0.36978364E+01 -0.63620781E+00  0.36449982E-05  0.28943976E-05  0.18302182E-08
-0.36978364E+01 -0.60066071E+00  0.34172576E-05  0.25019692E-05  0.21615834E-08
-0.36978364E+01 -0.56325577E+00  0.32281557E-05  0.22516736E-05  0.23978873E-08
-0.36978364E+01 -0.52402059E+00  0.30844059E-05  0.20929475E-05  0.26126075E-08
-0.36978364E+01 -0.48300241E+00  0.29810140E-05  0.19920963E-05  0.27453843E-08
-0.36978364E+01 -0.44026914E+00  0.29093494E-05  0.19277491E-05  0.28319602E-08
-0.36978364E+01 -0.39591017E+00  0.28612117E-05  0.18865314E-05  0.28249861E-08
-0.36978364E+01 -0.35003658E+00  0.28296415E-05  0.18600941E-05  0.27471214E-08
-0.36978364E+01 -0.30278088E+00  0.28095150E-05  0.18431185E-05  0.25697061E-08
-0.36978364E+01 -0.25429614E+00  0.27969325E-05  0.18322600E-05  0.23120793E-08
-0.36978364E+01 -0.20475452E+00  0.27893412E-05  0.18253281E-05  0.19640950E-08
-0.36978364E+01 -0.15434522E+00  0.27848416E-05  0.18209936E-05  0.15466455E-08
-0.36978364E+01 -0.10327182E+00  0.27823660E-05  0.18183649E-05  0.10655952E-08
-0.36978364E+01 -0.51749200E-01  0.27810952E-05  0.18169810E-05  0.54427712E-09
-0.36978364E+01  0.00000000E+00  0.27807455E-05  0.18165317E-05  0.46328734E-17
-0.36978364E+01  0.51749200E-01  0.27810952E-05  0.18169810E-05 -0.54427711E-09
-0.36978364E+01  0.10327182E+00  0.27823660E-05  0.18183649E-05 -0.10655952E-08
-0.36978364E+01  0.15434522E+00  0.27848416E-05  0.18209936E-05 -0.15466455E-08
-0.36978364E+01  0.20475452E+00  0.27893412E-05  0.18253281E-05 -0.19640950E-08
-0.36978364E+01  0.25429614E+00  0.27969325E-05  0.18322600E-05 -0.23120793E-08
-0.36978364E+01  0.30278088E+00  0.28095150E-05  0.18431185E-05 -0.25697061E-08
-0.36978364E+01  0.35003658E+00  0.28296415E-05  0.18600941E-05 -0.27471214E-08
-0.36978364E+01  0.39591017E+00  0.28612117E-05  0.18865314E-05 -0.28249861E-08
-0.36978364E+01  0.44026914E+00  0.29093494E-05  0.19277491E-05 -0.28319602E-08
-0.36978364E+01  0.48300241E+00  0.29810140E-05  0.19920963E-05 -0.27453843E-08
-0.36978364E+01  0.52402059E+00  0.30844059E-05  0.20929475E-05 -0.26126074E-08
-0.36978364E+01  0.56325577E+00  0.32281557E-05  0.22516736E-05 -0.23978873E-08
-0.36978364E+01  0.60066071E+00  0.34172576E-05  0.25019692E-05 -0.21615834E-08
-0.36978364E+01  0.63620781E+00  0.36449982E-05  0.28943976E-05 -0.18302182E-08
-0.36978364E+01  0.66988760E+00  0.38765710E-05  0.34974096E-05 -0.14442973E-08
-0.36978364E+01  0.70170710E+00  0.40259391E-05  0.43864675E-05 -0.82056485E-09
-0.36978364E+01  0.73168798E+00  0.39331774E-05  0.56100030E-05  0.94876090E-10
-0.36978364E+01  0.75986470E+00  0.33661812E-05  0.71281446E-05  0.16289790E-08
-0.36978364E+01  0.78628257E+00  0.20743664E-05  0.87433837E-05  0.37467866E-08
-0.36978364E+01  0.81099590E+00 -0.94922639E-07  0.10073358E-04  0.64389622E-08
-0.36978364E+01  0.83406621E+00 -0.30593250E-05  0.10621062E-04  0.89112832E-08
-0.36978364E+01  0.85556060E+00 -0.64293750E-05  0.99510123E-05  0.10550481E-07
-0.36978364E+01  0.87555021E+00 -0.95785336E-05  0.78982305E-05  0.10451693E-07
-0.36978364E+01  0.89410886E+00 -0.11848545E-04  0.46910013E-05  0.89552610E-08
-0.36978364E+01  0.91131184E+00 -0.12791775E-04  0.90730465E-06  0.64125000E-08
-0.36978364E+01  0.92723491E+00 -0.12322091E-04 -0.27133731E-05  0.42916269E-08
-0.36978364E+01  0.94195338E+00 -0.10707117E-04 -0.55001604E-05  0.27905875E-08
-0.36978364E+01  0.95554139E+00 -0.84254408E-05 -0.70137471E-05  0.26998987E-08
-0.36978364E+01  0.96807128E+00 -0.59738643E-05 -0.70929489E-05  0.27184913E-08
-0.36978364E+01  0.97961317E+00 -0.37064874E-05 -0.58043477E-05  0.31363711E-08
-0.36978364E+01  0.99023454E+00 -0.17506899E-05 -0.33520974E-05  0.17904753E-08
-0.36978364E+01  0.10000000E+01  0.00000000E+00  0.00000000E+00  0.00000000E+00
 
-0.35631915E+01 -0.10000000E+01  0.00000000E+00  0.00000000E+00  0.00000000E+00
-0.35631915E+01 -0.99023454E+00 -0.15441593E-05 -0.29541782E-05 -0.14408853E-08
-0.35631915E+01 -0.97961317E+00 -0.32727139E-05 -0.51134359E-05 -0.24270328E-08
-0.35631915E+01 -0.96807128E+00 -0.52809077E-05 -0.62440425E-05 -0.17791725E-08
-0.35631915E+01 -0.95554139E+00 -0.74562632E-05 -0.61656753E-05 -0.14598317E-08
-0.35631915E+01 -0.94195338E+00 -0.94847745E-05 -0.48202549E-05 -0.12440021E-08
-0.35631915E+01 -0.92723491E+00 -0.10925292E-04 -0.23514155E-05 -0.23482871E-08
-0.35631915E+01 -0.91131184E+00 -0.11352222E-04  0.85140653E-06 -0.41142489E-08
-0.35631915E+01 -0.89410886E+00 -0.10526654E-04  0.41945847E-05 -0.64013327E-08
-0.35631915E+01 -0.87555021E+00 -0.85233743E-05  0.70246200E-05 -0.78982335E-08
-0.35631915E+01 -0.85556060E+00 -0.57381643E-05  0.88315213E-05 -0.82584508E-08
-0.35631915E+01 -0.83406621E+00 -0.27542647E-05  0.94148229E-05 -0.71168580E-08
-0.35631915E+01 -0.81099590E+00 -0.12746335E-06  0.89216517E-05 -0.52200882E-08
-0.35631915E+01 -0.78628257E+00  0.17962519E-05  0.77378916E-05 -0.30703178E-08
-0.35631915E+01 -0.75986470E+00  0.29430981E-05  0.63033523E-05 -0.13614737E-08
-0.35631915E+01 -0.73168798E+00  0.34477910E-05  0.49561304E-05 -0.10784446E-09
-0.35631915E+01 -0.70170710E+00  0.35320721E-05  0.38706943E-05  0.64001211E-09
-0.35631915E+01 -0.66988760E+00  0.34014800E-05  0.30820672E-05  0.11560452E-08
-0.35631915E+01 -0.63620781E+00  0.31976901E-05  0.25471939E-05  0.14736470E-08
-0.35631915E+01 -0.60066071E+00  0.29969538E-05  0.21991448E-05  0.17493959E-08
-0.35631915E+01 -0.56325577E+00  0.28301515E-05  0.19772257E-05  0.19429045E-08
-0.35631915E+01 -0.52402059E+00  0.27032818E-05  0.18365961E-05  0.21199073E-08
-0.35631915E+01 -0.48300241E+00  0.26119722E-05  0.17473632E-05  0.22264419E-08
-0.35631915E+01 -0.44026914E+00  0.25486249E-05  0.16905573E-05  0.22964077E-08
-0.35631915E+01 -0.39591017E+00  0.25060171E-05  0.16542978E-05  0.22881581E-08
-0.35631915E+01 -0.35003658E+00  0.24780184E-05  0.16311617E-05  0.22237213E-08
-0.35631915E+01 -0.30278088E+00  0.24601173E-05  0.16164138E-05  0.20776891E-08
-0.35631915E+01 -0.25429614E+00  0.24488807E-05  0.16070725E-05  0.18682024E-08
-0.35631915E+01 -0.20475452E+00  0.24420632E-05  0.16011810E-05  0.15855298E-08
-0.35631915E+01 -0.15434522E+00  0.24379941E-05  0.15975490E-05  0.12480059E-08
-0.35631915E+01 -0.10327182E+00  0.24357361E-05  0.15953759E-05  0.85931297E-09
-0.35631915E+01 -0.51749200E-01  0.24345692E-05  0.15942465E-05  0.43886381E-09
-0.35631915E+01  0.00000000E+00  0.24342453E-05  0.15938810E-05  0.35528847E-17
-0.35631915E+01  0.51749200E-01  0.24345692E-05  0.15942465E-05 -0.43886381E-09
-0.35631915E+01  0.10327182E+00  0.24357361E-05  0.15953759E-05 -0.85931297E-09
-0.35631915E+01  0.15434522E+00  0.24379941E-05  0.15975490E-05 -0.12480059E-08
-0.35631915E+01  0.20475452E+00  0.24420632E-05  0.16011810E-05 -0.15855298E-08
-0.35631915E+01  0.25429614E+00  0.24488807E-05  0.16070725E-05 -0.18682024E-08
-0.35631915E+01  0.30278088E+00  0.24601173E-05  0.16164138E-05 -0.20776891E-08
-0.35631915E+01  0.35003658E+00  0.24780184E-05  0.16311617E-05 -0.22237213E-08
-0.35631915E+01  0.39591017E+00  0.25060171E-05  0.16542978E-05 -0.22881581E-08
-0.35631915E+01  0.44026914E+00  0.25486249E-05  0.16905573E-05 -0.22964077E-08
-0.35631915E+01  0.48300241E+00  0.26119722E-05  0.17473632E-05 -0.22264419E-08
-0.35631915E+01  0.52402059E+00  0.27032818E-05  0.18365961E-05 -0.21199073E-08
-0.35631915E+01  0.56325577E+00  0.28301515E-05  0.19772257E-05 -0.19429045E-08
-0.35631915E+01  0.60066071E+00  0.29969538E-05  0.21991448E-05 -0.17493959E-08
-0.35631915E+01  0.63620781E+00  0.31976901E-05  0.25471939E-05 -0.14736470E-08
-0.35631915E+01  0.66988760E+00  0.34014800E-05  0.30820672E-05 -0.11560452E-08
-0.35631915E+01  0.70170710E+00  0.35320721E-05  0.38706943E-05 -0.64001210E-09
-0.35631915E+01  0.73168798E+00  0.34477910E-05  0.49561304E-05  0.10784446E-09
-0.35631915E+01  0.75986470E+00  0.29430981E-05  0.63033523E-05  0.13614737E-08
-0.35631915E+01  0.78628257E+00  0.17962519E-05  0.77378916E-05  0.30703178E-08
-0.35631915E+01  0.81099590E+00 -0.12746335E-06  0.89216517E-05  0.52200882E-08
-0.35631915E+01  0.83406621E+00 -0.27542647E-05  0.94148229E-05  0.71168580E-08
-0.35631915E+01  0.85556060E+00 -0.57381643E-05  0.88315213E-05  0.82584508E-08
-0.35631915E+01  0.87555021E+00 -0.85233743E-05  0.70246200E-05  0.78982335E-08
-0.35631915E+01  0.89410886E+00 -0.10526654E-04  0.41945847E-05  0.64013327E-08
-0.35631915E+01  0.91131184E+00 -0.11352222E-04  0.85140653E-06  0.41142489E-08
-0.35631915E+01  0.92723491E+00 -0.10925292E-04 -0.23514155E-05  0.23482871E-08
-0.35631915E+01  0.94195338E+00 -0.94847745E-05 -0.48202549E-05  0.12440021E-08
-0.35631915E+01  0.95554139E+00 -0.74562632E-05 -0.61656753E-05  0.14598317E-08
-0.35631915E+01  0.96807128E+00 -0.52809077E-05 -0.62440425E-05  0.17791725E-08
-0.35631915E+01  0.97961317E+00 -0.32727139E-05 -0.51134359E-05  0.24270328E-08
-0.35631915E+01  0.99023454E+00 -0.15441593E-05 -0.29541782E-05  0.14408853E-08
-0.35631915E+01  0.10000000E+01  0.00000000E+00  0.00000000E+00  0.00000000E+00
 
-0.34270304E+01 -0.10000000E+01  0.00000000E+00  0.00000000E+00  0.00000000E+00
-0.34270304E+01 -0.99023454E+00 -0.13710972E-05 -0.26255680E-05 -0.13654939E-08
-0.34270304E+01 -0.97961317E+00 -0.29022902E-05 -0.45462821E-05 -0.23162630E-08
-0.34270304E+01 -0.96807128E+00 -0.46768378E-05 -0.55555581E-05 -0.18371574E-08
-0.34270304E+01 -0.95554139E+00 -0.65950643E-05 -0.54935208E-05 -0.16513409E-08
-0.34270304E+01 -0.94195338E+00 -0.83799566E-05 -0.43080190E-05 -0.15735601E-08
-0.34270304E+01 -0.92723491E+00 -0.96429080E-05 -0.21252581E-05 -0.26694462E-08
-0.34270304E+01 -0.91131184E+00 -0.10009611E-04  0.71074805E-06 -0.43625858E-08
-0.34270304E+01 -0.89410886E+00 -0.92708298E-05  0.36746199E-05 -0.65220121E-08
-0.34270304E+01 -0.87555021E+00 -0.74940774E-05  0.61871936E-05 -0.79936449E-08
-0.34270304E+01 -0.85556060E+00 -0.50296402E-05  0.77957277E-05 -0.84669824E-08
-0.34270304E+01 -0.83406621E+00 -0.23925331E-05  0.83213007E-05 -0.76196676E-08
-0.34270304E+01 -0.81099590E+00 -0.72923886E-07  0.78929797E-05 -0.61020120E-08
-0.34270304E+01 -0.78628257E+00  0.16245022E-05  0.68517380E-05 -0.43518246E-08
-0.34270304E+01 -0.75986470E+00  0.26353170E-05  0.55868178E-05 -0.29728763E-08
-0.34270304E+01 -0.73168798E+00  0.30789545E-05  0.43977500E-05 -0.19757570E-08
-0.34270304E+01 -0.70170710E+00  0.31514699E-05  0.34393260E-05 -0.14026249E-08
-0.34270304E+01 -0.66988760E+00  0.30344708E-05  0.27428680E-05 -0.10137134E-08
-0.34270304E+01 -0.63620781E+00  0.28531003E-05  0.22705062E-05 -0.77890831E-09
-0.34270304E+01 -0.60066071E+00  0.26746930E-05  0.19631642E-05 -0.56086342E-09
-0.34270304E+01 -0.56325577E+00  0.25264973E-05  0.17672316E-05 -0.39292797E-09
-0.34270304E+01 -0.52402059E+00  0.24137769E-05  0.16430945E-05 -0.21589377E-09
-0.34270304E+01 -0.48300241E+00  0.23326313E-05  0.15643453E-05 -0.74177445E-10
-0.34270304E+01 -0.44026914E+00  0.22763129E-05  0.15142283E-05  0.63822004E-10
-0.34270304E+01 -0.39591017E+00  0.22384102E-05  0.14822508E-05  0.16384829E-09
-0.34270304E+01 -0.35003658E+00  0.22134827E-05  0.14618578E-05  0.24596152E-09
-0.34270304E+01 -0.30278088E+00  0.21975262E-05  0.14488682E-05  0.28824793E-09
-0.34270304E+01 -0.25429614E+00  0.21874945E-05  0.14406489E-05  0.30521804E-09
-0.34270304E+01 -0.20475452E+00  0.21813946E-05  0.14354716E-05  0.28611672E-09
-0.34270304E+01 -0.15434522E+00  0.21777447E-05  0.14322848E-05  0.24313253E-09
-0.34270304E+01 -0.10327182E+00  0.21757126E-05  0.14303810E-05  0.17472740E-09
-0.34270304E+01 -0.51749200E-01  0.21746603E-05  0.14293930E-05  0.91957635E-10
-0.34270304E+01  0.00000000E+00  0.21743670E-05  0.14290733E-05  0.26753324E-17
-0.34270304E+01  0.51749200E-01  0.21746603E-05  0.14293930E-05 -0.91957629E-10
-0.34270304E+01  0.10327182E+00  0.21757126E-05  0.14303810E-05 -0.17472740E-09
-0.34270304E+01  0.15434522E+00  0.21777447E-05  0.14322848E-05 -0.24313252E-09
-0.34270304E+01  0.20475452E+00  0.21813946E-05  0.14354716E-05 -0.28611671E-09
-0.34270304E+01  0.25429614E+00  0.21874945E-05  0.14406489E-05 -0.30521803E-09
-0.34270304E+01  0.30278088E+00  0.21975262E-05  0.14488682E-05 -0.28824792E-09
-0.34270304E+01  0.35003658E+00  0.22134827E-05  0.14618578E-05 -0.24596152E-09
-0.34270304E+01  0.39591017E+00  0.22384102E-05  0.14822508E-05 -0.16384829E-09
-0.34270304E+01  0.44026914E+00  0.22763129E-05  0.15142283E-05 -0.63822000E-10
-0.34270304E+01  0.48300241E+00  0.23326313E-05  0.15643453E-05  0.74177449E-10
-0.34270304E+01  0.52402059E+00  0.24137769E-05  0.16430945E-05  0.21589377E-09
-0.34270304E+01  0.56325577E+00  0.25264973E-05  0.17672316E-05  0.39292797E-09
-0.34270304E+01  0.60066071E+00  0.26746930E-05  0.19631642E-05  0.56086342E-09
-0.34270304E+01  0.63620781E+00  0.28531003E-05  0.22705062E-05  0.77890831E-09
-0.34270304E+01  0.66988760E+00  0.30344708E-05  0.27428680E-05  0.10137134E-08
-0.34270304E+01  0.70170710E+00  0.31514699E-05  0.34393260E-05  0.14026249E-08
-0.34270304E+01  0.73168798E+00  0.30789545E-05  0.43977500E-05  0.19757570E-08
-0.34270304E+01  0.75986470E+00  0.26353170E-05  0.55868178E-05  0.29728763E-08
-0.34270304E+01  0.78628257E+00  0.16245022E-05  0.68517380E-05  0.43518246E-08
-0.34270304E+01  0.81099590E+00 -0.72923886E-07  0.78929797E-05  0.61020120E-08
-0.34270304E+01  0.83406621E+00 -0.23925331E-05  0.83213007E-05  0.76196676E-08
-0.34270304E+01  0.85556060E+00 -0.50296402E-05  0.77957277E-05  0.84669824E-08
-0.34270304E+01  0.87555021E+00 -0.74940774E-05  0.61871936E-05  0.79936449E-08
-0.34270304E+01  0.89410886E+00 -0.92708298E-05  0.36746199E-05  0.65220120E-08
-0.34270304E+01  0.91131184E+00 -0.10009611E-04  0.71074805E-06  0.43625858E-08
-0.34270304E+01  0.92723491E+00 -0.96429080E-05 -0.21252581E-05  0.26694462E-08
-0.34270304E+01  0.94195338E+00 -0.83799566E-05 -0.43080190E-05  0.15735601E-08
-0.34270304E+01  0.95554139E+00 -0.65950643E-05 -0.54935208E-05  0.16513409E-08
-0.34270304E+01  0.96807128E+00 -0.46768378E-05 -0.55555581E-05  0.18371574E-08
-0.34270304E+01  0.97961317E+00 -0.29022902E-05 -0.45462821E-05  0.23162630E-08
-0.34270304E+01  0.99023454E+00 -0.13710972E-05 -0.26255680E-05  0.13654939E-08
-0.34270304E+01  0.10000000E+01  0.00000000E+00  0.00000000E+00  0.00000000E+00
 
-0.32893949E+01 -0.10000000E+01  0.00000000E+00  0.00000000E+00  0.00000000E+00
-0.32893949E+01 -0.99023454E+00 -0.12055690E-05 -0.23074358E-05 -0.10965797E-08
-0.32893949E+01 -0.97961317E+00 -0.25548844E-05 -0.39937646E-05 -0.17928262E-08
-0.32893949E+01 -0.96807128E+00 -0.41222746E-05 -0.48763624E-05 -0.11791670E-08
-0.32893949E+01 -0.95554139E+00 -0.58199751E-05 -0.48143909E-05 -0.80941990E-09
-0.32893949E+01 -0.94195338E+00 -0.74029689E-05 -0.37625539E-05 -0.53702682E-09
-0.32893949E+01 -0.92723491E+00 -0.85270377E-05 -0.18331509E-05 -0.13459246E-08
-0.32893949E+01 -0.91131184E+00 -0.88601125E-05  0.66951138E-06 -0.27524102E-08
-0.32893949E+01 -0.89410886E+00 -0.82158032E-05  0.32816456E-05 -0.46646981E-08
-0.32893949E+01 -0.87555021E+00 -0.66524962E-05  0.54927241E-05 -0.60559492E-08
-0.32893949E+01 -0.85556060E+00 -0.44790376E-05  0.69043430E-05 -0.66305502E-08
-0.32893949E+01 -0.83406621E+00 -0.21505369E-05  0.73599006E-05 -0.60627450E-08
-0.32893949E+01 -0.81099590E+00 -0.10067716E-06  0.69743369E-05 -0.48928568E-08
-0.32893949E+01 -0.78628257E+00  0.14005600E-05  0.60491275E-05 -0.34810992E-08
-0.32893949E+01 -0.75986470E+00  0.22955856E-05  0.49279054E-05 -0.23551921E-08
-0.32893949E+01 -0.73168798E+00  0.26894990E-05  0.38748696E-05 -0.15278763E-08
-0.32893949E+01 -0.70170710E+00  0.27553117E-05  0.30263930E-05 -0.10492650E-08
-0.32893949E+01 -0.66988760E+00  0.26534025E-05  0.24098912E-05 -0.71744276E-09
-0.32893949E+01 -0.63620781E+00  0.24943273E-05  0.19917532E-05 -0.51565289E-09
-0.32893949E+01 -0.60066071E+00  0.23375952E-05  0.17196905E-05 -0.32655225E-09
-0.32893949E+01 -0.56325577E+00  0.22073129E-05  0.15462706E-05 -0.18332695E-09
-0.32893949E+01 -0.52402059E+00  0.21081700E-05  0.14364406E-05 -0.33715004E-10
-0.32893949E+01 -0.48300241E+00  0.20367621E-05  0.13668258E-05  0.81960553E-10
-0.32893949E+01 -0.44026914E+00  0.19871667E-05  0.13225876E-05  0.19265968E-09
-0.32893949E+01 -0.39591017E+00  0.19537537E-05  0.12944279E-05  0.26778112E-09
-0.32893949E+01 -0.35003658E+00  0.19317448E-05  0.12765340E-05  0.32614565E-09
-0.32893949E+01 -0.30278088E+00  0.19176250E-05  0.12651944E-05  0.34823683E-09
-0.32893949E+01 -0.25429614E+00  0.19087199E-05  0.12580696E-05  0.34774216E-09
-0.32893949E+01 -0.20475452E+00  0.19032818E-05  0.12536214E-05  0.31501479E-09
-0.32893949E+01 -0.15434522E+00  0.19000106E-05  0.12509126E-05  0.26136497E-09
-0.32893949E+01 -0.10327182E+00  0.18981780E-05  0.12493112E-05  0.18525547E-09
-0.32893949E+01 -0.51749200E-01  0.18972242E-05  0.12484887E-05  0.96665111E-10
-0.32893949E+01  0.00000000E+00  0.18969569E-05  0.12482232E-05  0.20051252E-17
-0.32893949E+01  0.51749200E-01  0.18972242E-05  0.12484887E-05 -0.96665107E-10
-0.32893949E+01  0.10327182E+00  0.18981780E-05  0.12493112E-05 -0.18525547E-09
-0.32893949E+01  0.15434522E+00  0.19000106E-05  0.12509126E-05 -0.26136496E-09
-0.32893949E+01  0.20475452E+00  0.19032818E-05  0.12536214E-05 -0.31501478E-09
-0.32893949E+01  0.25429614E+00  0.19087199E-05  0.12580696E-05 -0.34774216E-09
-0.32893949E+01  0.30278088E+00  0.19176250E-05  0.12651944E-05 -0.34823683E-09
-0.32893949E+01  0.35003658E+00  0.19317448E-05  0.12765340E-05 -0.32614565E-09
-0.32893949E+01  0.39591017E+00  0.19537537E-05  0.12944279E-05 -0.26778111E-09
-0.32893949E+01  0.44026914E+00  0.19871667E-05  0.13225876E-05 -0.19265968E-09
-0.32893949E+01  0.48300241E+00  0.20367621E-05  0.13668258E-05 -0.81960551E-10
-0.32893949E+01  0.52402059E+00  0.21081700E-05  0.14364406E-05  0.33715007E-10
-0.32893949E+01  0.56325577E+00  0.22073129E-05  0.15462706E-05  0.18332695E-09
-0.32893949E+01  0.60066071E+00  0.23375952E-05  0.17196905E-05  0.32655225E-09
-0.32893949E+01  0.63620781E+00  0.24943273E-05  0.19917532E-05  0.51565289E-09
-0.32893949E+01  0.66988760E+00  0.26534025E-05  0.24098912E-05  0.71744276E-09
-0.32893949E+01  0.70170710E+00  0.27553117E-05  0.30263930E-05  0.10492650E-08
-0.32893949E+01  0.73168798E+00  0.26894990E-05  0.38748696E-05  0.15278763E-08
-0.32893949E+01  0.75986470E+00  0.22955856E-05  0.49279054E-05  0.23551921E-08
-0.32893949E+01  0.78628257E+00  0.14005600E-05  0.60491275E-05  0.34810992E-08
-0.32893949E+01  0.81099590E+00 -0.10067716E-06  0.69743369E-05  0.48928568E-08
-0.32893949E+01  0.83406621E+00 -0.21505369E-05  0.73599006E-05  0.60627450E-08
-0.32893949E+01  0.85556060E+00 -0.44790376E-05  0.69043430E-05  0.66305502E-08
-0.32893949E+01  0.87555021E+00 -0.66524962E-05  0.54927241E-05  0.60559492E-08
-0.32893949E+01  0.89410886E+00 -0.82158032E-05  0.32816456E-05  0.46646981E-08
-0.32893949E+01  0.91131184E+00 -0.88601125E-05  0.66951138E-06  0.27524102E-08
-0.32893949E+01  0.92723491E+00 -0.85270377E-05 -0.18331509E-05  0.13459246E-08
-0.32893949E+01  0.94195338E+00 -0.74029689E-05 -0.37625539E-05  0.53702682E-09
-0.32893949E+01  0.95554139E+00 -0.58199751E-05 -0.48143909E-05  0.80941990E-09
-0.32893949E+01  0.96807128E+00 -0.41222746E-05 -0.48763624E-05  0.11791670E-08
-0.32893949E+01  0.97961317E+00 -0.25548844E-05 -0.39937646E-05  0.17928262E-08
-0.32893949E+01  0.99023454E+00 -0.12055690E-05 -0.23074358E-05  0.10965797E-08
-0.32893949E+01  0.10000000E+01  0.00000000E+00  0.00000000E+00  0.00000000E+00
 
-0.31503292E+01 -0.10000000E+01  0.00000000E+00  0.00000000E+00  0.00000000E+00
-0.31503292E+01 -0.99023454E+00 -0.10677552E-05 -0.20475885E-05 -0.10455437E-08
-0.31503292E+01 -0.97961317E+00 -0.22597418E-05 -0.35454202E-05 -0.17337787E-08
-0.31503292E+01 -0.96807128E+00 -0.36406828E-05 -0.43324076E-05 -0.12832553E-08
-0.31503292E+01 -0.95554139E+00 -0.51330146E-05 -0.42838988E-05 -0.10484357E-08
-0.31503292E+01 -0.94195338E+00 -0.65212569E-05 -0.33592487E-05 -0.90564202E-09
-0.31503292E+01 -0.92723491E+00 -0.75031688E-05 -0.16568902E-05 -0.17072310E-08
-0.31503292E+01 -0.91131184E+00 -0.77876820E-05  0.55490559E-06 -0.30266239E-08
-0.31503292E+01 -0.89410886E+00 -0.72121677E-05  0.28664459E-05 -0.47750119E-08
-0.31503292E+01 -0.87555021E+00 -0.58292720E-05  0.48260945E-05 -0.60536961E-08
-0.31503292E+01 -0.85556060E+00 -0.39115712E-05  0.60807849E-05 -0.66045437E-08
-0.31503292E+01 -0.83406621E+00 -0.18597281E-05  0.64909565E-05 -0.61494424E-08
-0.31503292E+01 -0.81099590E+00 -0.55032296E-07  0.61572089E-05 -0.51651299E-08
-0.31503292E+01 -0.78628257E+00  0.12655335E-05  0.53453983E-05 -0.39705734E-08
-0.31503292E+01 -0.75986470E+00  0.20518823E-05  0.43590502E-05 -0.30259850E-08
-0.31503292E+01 -0.73168798E+00  0.23969462E-05  0.34317653E-05 -0.23411760E-08
-0.31503292E+01 -0.70170710E+00  0.24532563E-05  0.26842947E-05 -0.19566167E-08
-0.31503292E+01 -0.66988760E+00  0.23621030E-05  0.21411070E-05 -0.16944530E-08
-0.31503292E+01 -0.63620781E+00  0.22208515E-05  0.17727011E-05 -0.15378462E-08
-0.31503292E+01 -0.60066071E+00  0.20818944E-05  0.15330224E-05 -0.13835326E-08
-0.31503292E+01 -0.56325577E+00  0.19664369E-05  0.13802662E-05 -0.12586131E-08
-0.31503292E+01 -0.52402059E+00  0.18785783E-05  0.12835355E-05 -0.11164792E-08
-0.31503292E+01 -0.48300241E+00  0.18152868E-05  0.12222292E-05 -0.99040439E-09
-0.31503292E+01 -0.44026914E+00  0.17713150E-05  0.11832721E-05 -0.85412452E-09
-0.31503292E+01 -0.39591017E+00  0.17416769E-05  0.11584734E-05 -0.73287013E-09
-0.31503292E+01 -0.35003658E+00  0.17221420E-05  0.11427136E-05 -0.60985091E-09
-0.31503292E+01 -0.30278088E+00  0.17095977E-05  0.11327247E-05 -0.50168188E-09
-0.31503292E+01 -0.25429614E+00  0.17016767E-05  0.11264469E-05 -0.39719496E-09
-0.31503292E+01 -0.20475452E+00  0.16968315E-05  0.11225262E-05 -0.30583120E-09
-0.31503292E+01 -0.15434522E+00  0.16939114E-05  0.11201378E-05 -0.21983381E-09
-0.31503292E+01 -0.10327182E+00  0.16922714E-05  0.11187252E-05 -0.14299951E-09
-0.31503292E+01 -0.51749200E-01  0.16914166E-05  0.11179994E-05 -0.69848627E-10
-0.31503292E+01  0.00000000E+00  0.16911763E-05  0.11177652E-05  0.14732118E-17
-0.31503292E+01  0.51749200E-01  0.16914166E-05  0.11179994E-05  0.69848630E-10
-0.31503292E+01  0.10327182E+00  0.16922714E-05  0.11187252E-05  0.14299951E-09
-0.31503292E+01  0.15434522E+00  0.16939114E-05  0.11201378E-05  0.21983381E-09
-0.31503292E+01  0.20475452E+00  0.16968315E-05  0.11225262E-05  0.30583120E-09
-0.31503292E+01  0.25429614E+00  0.17016767E-05  0.11264469E-05  0.39719497E-09
-0.31503292E+01  0.30278088E+00  0.17095977E-05  0.11327247E-05  0.50168188E-09
-0.31503292E+01  0.35003658E+00  0.17221420E-05  0.11427136E-05  0.60985091E-09
-0.31503292E+01  0.39591017E+00  0.17416769E-05  0.11584734E-05  0.73287013E-09
-0.31503292E+01  0.44026914E+00  0.17713150E-05  0.11832721E-05  0.85412452E-09
-0.31503292E+01  0.48300241E+00  0.18152868E-05  0.12222292E-05  0.99040440E-09
-0.31503292E+01  0.52402059E+00  0.18785783E-05  0.12835355E-05  0.11164792E-08
-0.31503292E+01  0.56325577E+00  0.19664369E-05  0.13802662E-05  0.12586131E-08
-0.31503292E+01  0.60066071E+00  0.20818944E-05  0.15330224E-05  0.13835326E-08
-0.31503292E+01  0.63620781E+00  0.22208515E-05  0.17727011E-05  0.15378462E-08
-0.31503292E+01  0.66988760E+00  0.23621030E-05  0.21411070E-05  0.16944530E-08
-0.31503292E+01  0.70170710E+00  0.24532563E-05  0.26842947E-05  0.19566167E-08
-0.31503292E+01  0.73168798E+00  0.23969462E-05  0.34317653E-05  0.23411760E-08
-0.31503292E+01  0.75986470E+00  0.20518823E-05  0.43590502E-05  0.30259850E-08
-0.31503292E+01  0.78628257E+00  0.12655335E-05  0.53453983E-05  0.39705734E-08
-0.31503292E+01  0.81099590E+00 -0.55032296E-07  0.61572089E-05  0.51651299E-08
-0.31503292E+01  0.83406621E+00 -0.18597281E-05  0.64909565E-05  0.61494424E-08
-0.31503292E+01  0.85556060E+00 -0.39115712E-05  0.60807849E-05  0.66045437E-08
-0.31503292E+01  0.87555021E+00 -0.58292720E-05  0.48260945E-05  0.60536961E-08
-0.31503292E+01  0.89410886E+00 -0.72121677E-05  0.28664459E-05  0.47750119E-08
-0.31503292E+01  0.91131184E+00 -0.77876820E-05  0.55490559E-06  0.30266239E-08
-0.31503292E+01  0.92723491E+00 -0.75031688E-05 -0.16568902E-05  0.17072310E-08
-0.31503292E+01  0.94195338E+00 -0.65212569E-05 -0.33592487E-05  0.90564202E-09
-0.31503292E+01  0.95554139E+00 -0.51330146E-05 -0.42838988E-05  0.10484357E-08
-0.31503292E+01  0.96807128E+00 -0.36406828E-05 -0.43324076E-05  0.12832553E-08
-0.31503292E+01  0.97961317E+00 -0.22597418E-05 -0.35454202E-05  0.17337787E-08
-0.31503292E+01  0.99023454E+00 -0.10677552E-05 -0.20475885E-05  0.10455437E-08
-0.31503292E+01  0.10000000E+01  0.00000000E+00  0.00000000E+00  0.00000000E+00
 
-0.30098799E+01 -0.10000000E+01  0.00000000E+00  0.00000000E+00  0.00000000E+00
-0.30098799E+01 -0.99023454E+00 -0.93585924E-06 -0.17948014E-05 -0.83663739E-09
-0.30098799E+01 -0.97961317E+00 -0.19831327E-05 -0.31062872E-05 -0.13399620E-08
-0.30098799E+01 -0.96807128E+00 -0.31994886E-05 -0.37923431E-05 -0.80922407E-09
-0.30098799E+01 -0.95554139E+00 -0.45168305E-05 -0.37434265E-05 -0.46057296E-09
-0.30098799E+01 -0.94195338E+00 -0.57450601E-05 -0.29243771E-05 -0.19447492E-09
-0.30098799E+01 -0.92723491E+00 -0.66171245E-05 -0.14226676E-05 -0.79142502E-09
-0.30098799E+01 -0.91131184E+00 -0.68754128E-05  0.52485829E-06 -0.18914305E-08
-0.30098799E+01 -0.89410886E+00 -0.63753524E-05  0.25573209E-05 -0.34327233E-08
-0.30098799E+01 -0.87555021E+00 -0.51622820E-05  0.42775274E-05 -0.46175138E-08
-0.30098799E+01 -0.85556060E+00 -0.34758494E-05  0.53755572E-05 -0.52043086E-08
-0.30098799E+01 -0.83406621E+00 -0.16691625E-05  0.57296286E-05 -0.49200686E-08
-0.30098799E+01 -0.81099590E+00 -0.78690847E-07  0.54292172E-05 -0.41625259E-08
-0.30098799E+01 -0.78628257E+00  0.10861088E-05  0.47089154E-05 -0.31948471E-08
-0.30098799E+01 -0.75986470E+00  0.17805604E-05  0.38361107E-05 -0.24192028E-08
-0.30098799E+01 -0.73168798E+00  0.20862041E-05  0.30163886E-05 -0.18462707E-08
-0.30098799E+01 -0.70170710E+00  0.21372675E-05  0.23558797E-05 -0.15205627E-08
-0.30098799E+01 -0.66988760E+00  0.20581790E-05  0.18759329E-05 -0.12918634E-08
-0.30098799E+01 -0.63620781E+00  0.19347151E-05  0.15504028E-05 -0.11523168E-08
-0.30098799E+01 -0.60066071E+00  0.18130498E-05  0.13386012E-05 -0.10137449E-08
-0.30098799E+01 -0.56325577E+00  0.17118908E-05  0.12036111E-05 -0.90302836E-09
-0.30098799E+01 -0.52402059E+00  0.16348806E-05  0.11181460E-05 -0.77937427E-09
-0.30098799E+01 -0.48300241E+00  0.15793816E-05  0.10640064E-05 -0.67330151E-09
-0.30098799E+01 -0.44026914E+00  0.15408021E-05  0.10296361E-05 -0.56119412E-09
-0.30098799E+01 -0.39591017E+00  0.15147774E-05  0.10077919E-05 -0.46586059E-09
-0.30098799E+01 -0.35003658E+00  0.14976033E-05  0.99394372E-06 -0.37188422E-09
-0.30098799E+01 -0.30278088E+00  0.14865558E-05  0.98519763E-06 -0.29416113E-09
-0.30098799E+01 -0.25429614E+00  0.14795629E-05  0.97972814E-06 -0.22219592E-09
-0.30098799E+01 -0.20475452E+00  0.14752714E-05  0.97633390E-06 -0.16430220E-09
-0.30098799E+01 -0.15434522E+00  0.14726746E-05  0.97428221E-06 -0.11298413E-09
-0.30098799E+01 -0.10327182E+00  0.14712094E-05  0.97307825E-06 -0.71351598E-10
-0.30098799E+01 -0.51749200E-01  0.14704428E-05  0.97246442E-06 -0.33943016E-10
-0.30098799E+01  0.00000000E+00  0.14702265E-05  0.97226669E-06  0.10859476E-17
-0.30098799E+01  0.51749200E-01  0.14704428E-05  0.97246442E-06  0.33943019E-10
-0.30098799E+01  0.10327182E+00  0.14712094E-05  0.97307825E-06  0.71351600E-10
-0.30098799E+01  0.15434522E+00  0.14726746E-05  0.97428221E-06  0.11298413E-09
-0.30098799E+01  0.20475452E+00  0.14752714E-05  0.97633390E-06  0.16430220E-09
-0.30098799E+01  0.25429614E+00  0.14795629E-05  0.97972814E-06  0.22219592E-09
-0.30098799E+01  0.30278088E+00  0.14865558E-05  0.98519763E-06  0.29416113E-09
-0.30098799E+01  0.35003658E+00  0.14976033E-05  0.99394372E-06  0.37188422E-09
-0.30098799E+01  0.39591017E+00  0.15147774E-05  0.10077919E-05  0.46586059E-09
-0.30098799E+01  0.44026914E+00  0.15408021E-05  0.10296361E-05  0.56119413E-09
-0.30098799E+01  0.48300241E+00  0.15793816E-05  0.10640064E-05  0.67330151E-09
-0.30098799E+01  0.52402059E+00  0.16348806E-05  0.11181460E-05  0.77937427E-09
-0.30098799E+01  0.56325577E+00  0.17118908E-05  0.12036111E-05  0.90302836E-09
-0.30098799E+01  0.60066071E+00  0.18130498E-05  0.13386012E-05  0.10137449E-08
-0.30098799E+01  0.63620781E+00  0.19347151E-05  0.15504028E-05  0.11523168E-08
-0.30098799E+01  0.66988760E+00  0.20581790E-05  0.18759329E-05  0.12918634E-08
-0.30098799E+01  0.70170710E+00  0.21372675E-05  0.23558797E-05  0.15205627E-08
-0.30098799E+01  0.73168798E+00  0.20862041E-05  0.30163886E-05  0.18462707E-08
-0.30098799E+01  0.75986470E+00  0.17805604E-05  0.38361107E-05  0.24192028E-08
-0.30098799E+01  0.78628257E+00  0.10861088E-05  0.47089154E-05  0.31948471E-08
-0.30098799E+01  0.81099590E+00 -0.78690847E-07  0.54292172E-05  0.41625259E-08
-0.30098799E+01  0.83406621E+00 -0.16691625E-05  0.57296286E-05  0.49200686E-08
-0.30098799E+01  0.85556060E+00 -0.34758494E-05  0.53755572E-05  0.52043086E-08
-0.30098799E+01  0.87555021E+00 -0.51622820E-05  0.42775274E-05  0.46175138E-08
-0.30098799E+01  0.89410886E+00 -0.63753524E-05  0.25573209E-05  0.34327233E-08
[truncated: 604,075 more chars]
