# Supplementary material for: Linear stability analysis of magnetohydrodynamic duct flows with perfectly conducting walls
Source: PLoS One. 2017 Oct 27;12(10):e0186944. doi: 10.1371/journal.pone.0186944 (PMC5659796; doi:10.1371/journal.pone.0186944)
Supplement: S1 File — (ZIP) [file pone.0186944.s001.zip › plosone_data/Fig8/re3k_ha20_r=1_tau=30.dat]

TITLE = "VELOCITY COMPONENT"
VARIABLES ="Y","Z","U","V","W"
ZONE I=65, J=65	, F=POINT

-0.10000000E+01 -0.10000000E+01  0.00000000E+00  0.00000000E+00  0.00000000E+00
-0.10000000E+01 -0.99023454E+00  0.00000000E+00  0.00000000E+00  0.00000000E+00
-0.10000000E+01 -0.97961317E+00  0.00000000E+00  0.00000000E+00  0.00000000E+00
-0.10000000E+01 -0.96807128E+00  0.00000000E+00  0.00000000E+00  0.00000000E+00
-0.10000000E+01 -0.95554139E+00  0.00000000E+00  0.00000000E+00  0.00000000E+00
-0.10000000E+01 -0.94195338E+00  0.00000000E+00  0.00000000E+00  0.00000000E+00
-0.10000000E+01 -0.92723491E+00  0.00000000E+00  0.00000000E+00  0.00000000E+00
-0.10000000E+01 -0.91131184E+00  0.00000000E+00  0.00000000E+00  0.00000000E+00
-0.10000000E+01 -0.89410886E+00  0.00000000E+00  0.00000000E+00  0.00000000E+00
-0.10000000E+01 -0.87555021E+00  0.00000000E+00  0.00000000E+00  0.00000000E+00
-0.10000000E+01 -0.85556060E+00  0.00000000E+00  0.00000000E+00  0.00000000E+00
-0.10000000E+01 -0.83406621E+00  0.00000000E+00  0.00000000E+00  0.00000000E+00
-0.10000000E+01 -0.81099590E+00  0.00000000E+00  0.00000000E+00  0.00000000E+00
-0.10000000E+01 -0.78628257E+00  0.00000000E+00  0.00000000E+00  0.00000000E+00
-0.10000000E+01 -0.75986470E+00  0.00000000E+00  0.00000000E+00  0.00000000E+00
-0.10000000E+01 -0.73168798E+00  0.00000000E+00  0.00000000E+00  0.00000000E+00
-0.10000000E+01 -0.70170710E+00  0.00000000E+00  0.00000000E+00  0.00000000E+00
-0.10000000E+01 -0.66988760E+00  0.00000000E+00  0.00000000E+00  0.00000000E+00
-0.10000000E+01 -0.63620781E+00  0.00000000E+00  0.00000000E+00  0.00000000E+00
-0.10000000E+01 -0.60066071E+00  0.00000000E+00  0.00000000E+00  0.00000000E+00
-0.10000000E+01 -0.56325577E+00  0.00000000E+00  0.00000000E+00  0.00000000E+00
-0.10000000E+01 -0.52402059E+00  0.00000000E+00  0.00000000E+00  0.00000000E+00
-0.10000000E+01 -0.48300241E+00  0.00000000E+00  0.00000000E+00  0.00000000E+00
-0.10000000E+01 -0.44026914E+00  0.00000000E+00  0.00000000E+00  0.00000000E+00
-0.10000000E+01 -0.39591017E+00  0.00000000E+00  0.00000000E+00  0.00000000E+00
-0.10000000E+01 -0.35003658E+00  0.00000000E+00  0.00000000E+00  0.00000000E+00
-0.10000000E+01 -0.30278088E+00  0.00000000E+00  0.00000000E+00  0.00000000E+00
-0.10000000E+01 -0.25429614E+00  0.00000000E+00  0.00000000E+00  0.00000000E+00
-0.10000000E+01 -0.20475452E+00  0.00000000E+00  0.00000000E+00  0.00000000E+00
-0.10000000E+01 -0.15434522E+00  0.00000000E+00  0.00000000E+00  0.00000000E+00
-0.10000000E+01 -0.10327182E+00  0.00000000E+00  0.00000000E+00  0.00000000E+00
-0.10000000E+01 -0.51749200E-01  0.00000000E+00  0.00000000E+00  0.00000000E+00
-0.10000000E+01  0.00000000E+00  0.00000000E+00  0.00000000E+00  0.00000000E+00
-0.10000000E+01  0.51749200E-01  0.00000000E+00  0.00000000E+00  0.00000000E+00
-0.10000000E+01  0.10327182E+00  0.00000000E+00  0.00000000E+00  0.00000000E+00
-0.10000000E+01  0.15434522E+00  0.00000000E+00  0.00000000E+00  0.00000000E+00
-0.10000000E+01  0.20475452E+00  0.00000000E+00  0.00000000E+00  0.00000000E+00
-0.10000000E+01  0.25429614E+00  0.00000000E+00  0.00000000E+00  0.00000000E+00
-0.10000000E+01  0.30278088E+00  0.00000000E+00  0.00000000E+00  0.00000000E+00
-0.10000000E+01  0.35003658E+00  0.00000000E+00  0.00000000E+00  0.00000000E+00
-0.10000000E+01  0.39591017E+00  0.00000000E+00  0.00000000E+00  0.00000000E+00
-0.10000000E+01  0.44026914E+00  0.00000000E+00  0.00000000E+00  0.00000000E+00
-0.10000000E+01  0.48300241E+00  0.00000000E+00  0.00000000E+00  0.00000000E+00
-0.10000000E+01  0.52402059E+00  0.00000000E+00  0.00000000E+00  0.00000000E+00
-0.10000000E+01  0.56325577E+00  0.00000000E+00  0.00000000E+00  0.00000000E+00
-0.10000000E+01  0.60066071E+00  0.00000000E+00  0.00000000E+00  0.00000000E+00
-0.10000000E+01  0.63620781E+00  0.00000000E+00  0.00000000E+00  0.00000000E+00
-0.10000000E+01  0.66988760E+00  0.00000000E+00  0.00000000E+00  0.00000000E+00
-0.10000000E+01  0.70170710E+00  0.00000000E+00  0.00000000E+00  0.00000000E+00
-0.10000000E+01  0.73168798E+00  0.00000000E+00  0.00000000E+00  0.00000000E+00
-0.10000000E+01  0.75986470E+00  0.00000000E+00  0.00000000E+00  0.00000000E+00
-0.10000000E+01  0.78628257E+00  0.00000000E+00  0.00000000E+00  0.00000000E+00
-0.10000000E+01  0.81099590E+00  0.00000000E+00  0.00000000E+00  0.00000000E+00
-0.10000000E+01  0.83406621E+00  0.00000000E+00  0.00000000E+00  0.00000000E+00
-0.10000000E+01  0.85556060E+00  0.00000000E+00  0.00000000E+00  0.00000000E+00
-0.10000000E+01  0.87555021E+00  0.00000000E+00  0.00000000E+00  0.00000000E+00
-0.10000000E+01  0.89410886E+00  0.00000000E+00  0.00000000E+00  0.00000000E+00
-0.10000000E+01  0.91131184E+00  0.00000000E+00  0.00000000E+00  0.00000000E+00
-0.10000000E+01  0.92723491E+00  0.00000000E+00  0.00000000E+00  0.00000000E+00
-0.10000000E+01  0.94195338E+00  0.00000000E+00  0.00000000E+00  0.00000000E+00
-0.10000000E+01  0.95554139E+00  0.00000000E+00  0.00000000E+00  0.00000000E+00
-0.10000000E+01  0.96807128E+00  0.00000000E+00  0.00000000E+00  0.00000000E+00
-0.10000000E+01  0.97961317E+00  0.00000000E+00  0.00000000E+00  0.00000000E+00
-0.10000000E+01  0.99023454E+00  0.00000000E+00  0.00000000E+00  0.00000000E+00
-0.10000000E+01  0.10000000E+01  0.00000000E+00  0.00000000E+00  0.00000000E+00
 
-0.99023454E+00 -0.10000000E+01  0.00000000E+00  0.00000000E+00  0.00000000E+00
-0.99023454E+00 -0.99023454E+00 -0.15660819E-04  0.14670046E-05 -0.16680100E-05
-0.99023454E+00 -0.97961317E+00 -0.20908366E-04  0.19496420E-05 -0.52322175E-05
-0.99023454E+00 -0.96807128E+00 -0.21409679E-04  0.17687441E-05 -0.89483683E-05
-0.99023454E+00 -0.95554139E+00 -0.20327759E-04  0.13299047E-05 -0.12143399E-04
-0.99023454E+00 -0.94195338E+00 -0.19017023E-04  0.11151768E-05 -0.14588639E-04
-0.99023454E+00 -0.92723491E+00 -0.17934619E-04  0.12299384E-05 -0.17317047E-04
-0.99023454E+00 -0.91131184E+00 -0.17206015E-04  0.16259698E-05 -0.21280467E-04
-0.99023454E+00 -0.89410886E+00 -0.16932429E-04  0.20893578E-05 -0.27454296E-04
-0.99023454E+00 -0.87555021E+00 -0.17094058E-04  0.23766085E-05 -0.35869128E-04
-0.99023454E+00 -0.85556060E+00 -0.17544006E-04  0.22237156E-05 -0.45558524E-04
-0.99023454E+00 -0.83406621E+00 -0.17908568E-04  0.15093549E-05 -0.54203207E-04
-0.99023454E+00 -0.81099590E+00 -0.17785104E-04  0.31422560E-06 -0.58980594E-04
-0.99023454E+00 -0.78628257E+00 -0.16837223E-04 -0.10872808E-05 -0.57404551E-04
-0.99023454E+00 -0.75986470E+00 -0.15008379E-04 -0.23498356E-05 -0.48387533E-04
-0.99023454E+00 -0.73168798E+00 -0.12493105E-04 -0.31839518E-05 -0.32578179E-04
-0.99023454E+00 -0.70170710E+00 -0.96991903E-05 -0.34405055E-05 -0.12221778E-04
-0.99023454E+00 -0.66988760E+00 -0.70661727E-05 -0.31330814E-05  0.95007002E-05
-0.99023454E+00 -0.63620781E+00 -0.49482481E-05 -0.24047319E-05  0.29334174E-04
-0.99023454E+00 -0.60066071E+00 -0.35270178E-05 -0.14669700E-05  0.44718161E-04
-0.99023454E+00 -0.56325577E+00 -0.28088802E-05 -0.52927444E-06  0.54309743E-04
-0.99023454E+00 -0.52402059E+00 -0.26776403E-05  0.25342734E-06  0.58046271E-04
-0.99023454E+00 -0.48300241E+00 -0.29545137E-05  0.80581737E-06  0.56890068E-04
-0.99023454E+00 -0.44026914E+00 -0.34688812E-05  0.11259445E-05  0.52321853E-04
-0.99023454E+00 -0.39591017E+00 -0.40834814E-05  0.12603677E-05  0.45869057E-04
-0.99023454E+00 -0.35003658E+00 -0.47157745E-05  0.12738741E-05  0.38756811E-04
-0.99023454E+00 -0.30278088E+00 -0.53190912E-05  0.12263218E-05  0.31778465E-04
-0.99023454E+00 -0.25429614E+00 -0.58744972E-05  0.11606287E-05  0.25318332E-04
-0.99023454E+00 -0.20475452E+00 -0.63671830E-05  0.11009722E-05  0.19467251E-04
-0.99023454E+00 -0.15434522E+00 -0.67831250E-05  0.10568227E-05  0.14150792E-04
-0.99023454E+00 -0.10327182E+00 -0.71018012E-05  0.10288502E-05  0.92289723E-05
-0.99023454E+00 -0.51749200E-01 -0.73037426E-05  0.10141171E-05  0.45557391E-05
-0.99023454E+00  0.00000000E+00 -0.73727607E-05  0.10096050E-05  0.10558583E-16
-0.99023454E+00  0.51749200E-01 -0.73037426E-05  0.10141171E-05 -0.45557391E-05
-0.99023454E+00  0.10327182E+00 -0.71018012E-05  0.10288502E-05 -0.92289723E-05
-0.99023454E+00  0.15434522E+00 -0.67831250E-05  0.10568227E-05 -0.14150792E-04
-0.99023454E+00  0.20475452E+00 -0.63671830E-05  0.11009722E-05 -0.19467251E-04
-0.99023454E+00  0.25429614E+00 -0.58744972E-05  0.11606287E-05 -0.25318332E-04
-0.99023454E+00  0.30278088E+00 -0.53190912E-05  0.12263218E-05 -0.31778465E-04
-0.99023454E+00  0.35003658E+00 -0.47157745E-05  0.12738741E-05 -0.38756811E-04
-0.99023454E+00  0.39591017E+00 -0.40834814E-05  0.12603677E-05 -0.45869057E-04
-0.99023454E+00  0.44026914E+00 -0.34688812E-05  0.11259445E-05 -0.52321853E-04
-0.99023454E+00  0.48300241E+00 -0.29545137E-05  0.80581737E-06 -0.56890068E-04
-0.99023454E+00  0.52402059E+00 -0.26776403E-05  0.25342734E-06 -0.58046271E-04
-0.99023454E+00  0.56325577E+00 -0.28088802E-05 -0.52927444E-06 -0.54309743E-04
-0.99023454E+00  0.60066071E+00 -0.35270178E-05 -0.14669700E-05 -0.44718161E-04
-0.99023454E+00  0.63620781E+00 -0.49482481E-05 -0.24047319E-05 -0.29334174E-04
-0.99023454E+00  0.66988760E+00 -0.70661727E-05 -0.31330814E-05 -0.95007002E-05
-0.99023454E+00  0.70170710E+00 -0.96991903E-05 -0.34405055E-05  0.12221778E-04
-0.99023454E+00  0.73168798E+00 -0.12493105E-04 -0.31839518E-05  0.32578179E-04
-0.99023454E+00  0.75986470E+00 -0.15008379E-04 -0.23498356E-05  0.48387533E-04
-0.99023454E+00  0.78628257E+00 -0.16837223E-04 -0.10872808E-05  0.57404551E-04
-0.99023454E+00  0.81099590E+00 -0.17785104E-04  0.31422560E-06  0.58980594E-04
-0.99023454E+00  0.83406621E+00 -0.17908568E-04  0.15093549E-05  0.54203207E-04
-0.99023454E+00  0.85556060E+00 -0.17544006E-04  0.22237156E-05  0.45558524E-04
-0.99023454E+00  0.87555021E+00 -0.17094058E-04  0.23766085E-05  0.35869128E-04
-0.99023454E+00  0.89410886E+00 -0.16932429E-04  0.20893578E-05  0.27454296E-04
-0.99023454E+00  0.91131184E+00 -0.17206015E-04  0.16259698E-05  0.21280467E-04
-0.99023454E+00  0.92723491E+00 -0.17934619E-04  0.12299384E-05  0.17317047E-04
-0.99023454E+00  0.94195338E+00 -0.19017023E-04  0.11151768E-05  0.14588639E-04
-0.99023454E+00  0.95554139E+00 -0.20327759E-04  0.13299047E-05  0.12143399E-04
-0.99023454E+00  0.96807128E+00 -0.21409679E-04  0.17687441E-05  0.89483683E-05
-0.99023454E+00  0.97961317E+00 -0.20908366E-04  0.19496420E-05  0.52322175E-05
-0.99023454E+00  0.99023454E+00 -0.15660819E-04  0.14670046E-05  0.16680100E-05
-0.99023454E+00  0.10000000E+01  0.00000000E+00  0.00000000E+00  0.00000000E+00
 
-0.97961317E+00 -0.10000000E+01  0.00000000E+00  0.00000000E+00  0.00000000E+00
-0.97961317E+00 -0.99023454E+00 -0.21742254E-04  0.43267992E-05 -0.15120425E-05
-0.97961317E+00 -0.97961317E+00 -0.30189123E-04  0.59536235E-05 -0.48867472E-05
-0.97961317E+00 -0.96807128E+00 -0.31720316E-04  0.56105522E-05 -0.85452999E-05
-0.97961317E+00 -0.95554139E+00 -0.30683961E-04  0.45363584E-05 -0.12010113E-04
-0.97961317E+00 -0.94195338E+00 -0.29135547E-04  0.41982189E-05 -0.15114987E-04
-0.97961317E+00 -0.92723491E+00 -0.27824374E-04  0.51312240E-05 -0.19471167E-04
-0.97961317E+00 -0.91131184E+00 -0.26991063E-04  0.71373387E-05 -0.26924352E-04
-0.97961317E+00 -0.89410886E+00 -0.26838146E-04  0.93661040E-05 -0.39342514E-04
-0.97961317E+00 -0.87555021E+00 -0.27394252E-04  0.10710217E-04 -0.56786580E-04
-0.97961317E+00 -0.85556060E+00 -0.28467539E-04  0.10127092E-04 -0.77222106E-04
-0.97961317E+00 -0.83406621E+00 -0.29471897E-04  0.71975746E-05 -0.96236723E-04
-0.97961317E+00 -0.81099590E+00 -0.29711184E-04  0.23585204E-05 -0.10866310E-03
-0.97961317E+00 -0.78628257E+00 -0.28552265E-04 -0.32622597E-05 -0.11011724E-03
-0.97961317E+00 -0.75986470E+00 -0.25790388E-04 -0.83189677E-05 -0.98645164E-04
-0.97961317E+00 -0.73168798E+00 -0.21650200E-04 -0.11733506E-04 -0.75160692E-04
-0.97961317E+00 -0.70170710E+00 -0.16748377E-04 -0.12964098E-04 -0.43129888E-04
-0.97961317E+00 -0.66988760E+00 -0.11812342E-04 -0.12064588E-04 -0.75520064E-05
-0.97961317E+00 -0.63620781E+00 -0.74744818E-05 -0.95508079E-05  0.26339439E-04
-0.97961317E+00 -0.60066071E+00 -0.41099390E-05 -0.61846362E-05  0.54221344E-04
-0.97961317E+00 -0.56325577E+00 -0.18075410E-05 -0.27304063E-05  0.73533144E-04
-0.97961317E+00 -0.52402059E+00 -0.44162725E-06  0.23281831E-06  0.83662047E-04
-0.97961317E+00 -0.48300241E+00  0.23703830E-06  0.24031766E-05  0.85665754E-04
-0.97961317E+00 -0.44026914E+00  0.48380666E-06  0.37439006E-05  0.81565055E-04
-0.97961317E+00 -0.39591017E+00  0.51232407E-06  0.43991760E-05  0.73632894E-04
-0.97961317E+00 -0.35003658E+00  0.45224229E-06  0.45897532E-05  0.63821070E-04
-0.97961317E+00 -0.30278088E+00  0.37219020E-06  0.45275869E-05  0.53497365E-04
-0.97961317E+00 -0.25429614E+00  0.29022700E-06  0.43702021E-05  0.43424666E-04
-0.97961317E+00 -0.20475452E+00  0.21045605E-06  0.42102184E-05  0.33897838E-04
-0.97961317E+00 -0.15434522E+00  0.13188903E-06  0.40876686E-05  0.24926947E-04
-0.97961317E+00 -0.10327182E+00  0.62760238E-07  0.40097315E-05  0.16388963E-04
-0.97961317E+00 -0.51749200E-01  0.13616053E-07  0.39691237E-05  0.81287813E-05
-0.97961317E+00  0.00000000E+00 -0.39359526E-08  0.39568292E-05 -0.36882624E-17
-0.97961317E+00  0.51749200E-01  0.13616053E-07  0.39691237E-05 -0.81287813E-05
-0.97961317E+00  0.10327182E+00  0.62760238E-07  0.40097315E-05 -0.16388963E-04
-0.97961317E+00  0.15434522E+00  0.13188903E-06  0.40876686E-05 -0.24926947E-04
-0.97961317E+00  0.20475452E+00  0.21045605E-06  0.42102184E-05 -0.33897838E-04
-0.97961317E+00  0.25429614E+00  0.29022700E-06  0.43702021E-05 -0.43424666E-04
-0.97961317E+00  0.30278088E+00  0.37219020E-06  0.45275869E-05 -0.53497365E-04
-0.97961317E+00  0.35003658E+00  0.45224229E-06  0.45897532E-05 -0.63821070E-04
-0.97961317E+00  0.39591017E+00  0.51232407E-06  0.43991760E-05 -0.73632894E-04
-0.97961317E+00  0.44026914E+00  0.48380666E-06  0.37439006E-05 -0.81565055E-04
-0.97961317E+00  0.48300241E+00  0.23703830E-06  0.24031766E-05 -0.85665754E-04
-0.97961317E+00  0.52402059E+00 -0.44162725E-06  0.23281831E-06 -0.83662047E-04
-0.97961317E+00  0.56325577E+00 -0.18075410E-05 -0.27304063E-05 -0.73533144E-04
-0.97961317E+00  0.60066071E+00 -0.41099390E-05 -0.61846362E-05 -0.54221344E-04
-0.97961317E+00  0.63620781E+00 -0.74744818E-05 -0.95508079E-05 -0.26339439E-04
-0.97961317E+00  0.66988760E+00 -0.11812342E-04 -0.12064588E-04  0.75520064E-05
-0.97961317E+00  0.70170710E+00 -0.16748377E-04 -0.12964098E-04  0.43129888E-04
-0.97961317E+00  0.73168798E+00 -0.21650200E-04 -0.11733506E-04  0.75160692E-04
-0.97961317E+00  0.75986470E+00 -0.25790388E-04 -0.83189677E-05  0.98645164E-04
-0.97961317E+00  0.78628257E+00 -0.28552265E-04 -0.32622597E-05  0.11011724E-03
-0.97961317E+00  0.81099590E+00 -0.29711184E-04  0.23585204E-05  0.10866310E-03
-0.97961317E+00  0.83406621E+00 -0.29471897E-04  0.71975746E-05  0.96236723E-04
-0.97961317E+00  0.85556060E+00 -0.28467539E-04  0.10127092E-04  0.77222106E-04
-0.97961317E+00  0.87555021E+00 -0.27394252E-04  0.10710217E-04  0.56786580E-04
-0.97961317E+00  0.89410886E+00 -0.26838146E-04  0.93661040E-05  0.39342514E-04
-0.97961317E+00  0.91131184E+00 -0.26991063E-04  0.71373387E-05  0.26924352E-04
-0.97961317E+00  0.92723491E+00 -0.27824374E-04  0.51312240E-05  0.19471167E-04
-0.97961317E+00  0.94195338E+00 -0.29135547E-04  0.41982189E-05  0.15114987E-04
-0.97961317E+00  0.95554139E+00 -0.30683961E-04  0.45363584E-05  0.12010113E-04
-0.97961317E+00  0.96807128E+00 -0.31720316E-04  0.56105522E-05  0.85452999E-05
-0.97961317E+00  0.97961317E+00 -0.30189123E-04  0.59536235E-05  0.48867472E-05
-0.97961317E+00  0.99023454E+00 -0.21742254E-04  0.43267992E-05  0.15120425E-05
-0.97961317E+00  0.10000000E+01  0.00000000E+00  0.00000000E+00  0.00000000E+00
 
-0.96807128E+00 -0.10000000E+01  0.00000000E+00  0.00000000E+00  0.00000000E+00
-0.96807128E+00 -0.99023454E+00 -0.23607149E-04  0.65894990E-05 -0.10677230E-05
-0.96807128E+00 -0.97961317E+00 -0.33728567E-04  0.93379852E-05 -0.32566765E-05
-0.96807128E+00 -0.96807128E+00 -0.36648556E-04  0.92505130E-05 -0.53494317E-05
-0.96807128E+00 -0.95554139E+00 -0.36729909E-04  0.81908726E-05 -0.76525640E-05
-0.96807128E+00 -0.94195338E+00 -0.36012905E-04  0.86763325E-05 -0.10697685E-04
-0.96807128E+00 -0.92723491E+00 -0.35199395E-04  0.11899405E-04 -0.17219243E-04
-0.96807128E+00 -0.91131184E+00 -0.34490765E-04  0.17460641E-04 -0.30405655E-04
-0.96807128E+00 -0.89410886E+00 -0.34122945E-04  0.23310211E-04 -0.52925714E-04
-0.96807128E+00 -0.87555021E+00 -0.34222256E-04  0.26695603E-04 -0.83987606E-04
-0.96807128E+00 -0.85556060E+00 -0.34728297E-04  0.25268598E-04 -0.11898170E-03
-0.96807128E+00 -0.83406621E+00 -0.35148186E-04  0.18326327E-04 -0.15006532E-03
-0.96807128E+00 -0.81099590E+00 -0.34826448E-04  0.71592349E-05 -0.16929287E-03
-0.96807128E+00 -0.78628257E+00 -0.33106595E-04 -0.55588653E-05 -0.17107022E-03
-0.96807128E+00 -0.75986470E+00 -0.29745547E-04 -0.16876355E-04 -0.15398912E-03
-0.96807128E+00 -0.73168798E+00 -0.24933440E-04 -0.24568591E-04 -0.12064336E-03
-0.96807128E+00 -0.70170710E+00 -0.19289637E-04 -0.27591163E-04 -0.76568876E-04
-0.96807128E+00 -0.66988760E+00 -0.13568335E-04 -0.26114721E-04 -0.28618514E-04
-0.96807128E+00 -0.63620781E+00 -0.84394417E-05 -0.21211261E-04  0.16608691E-04
-0.96807128E+00 -0.60066071E+00 -0.43029810E-05 -0.14424908E-04  0.53942338E-04
-0.96807128E+00 -0.56325577E+00 -0.12487710E-05 -0.73081698E-05  0.80436564E-04
-0.96807128E+00 -0.52402059E+00  0.86512636E-06 -0.10595796E-05  0.95444991E-04
-0.96807128E+00 -0.48300241E+00  0.23137618E-05  0.36605890E-05  0.10025499E-03
-0.96807128E+00 -0.44026914E+00  0.33693342E-05  0.67220414E-05  0.97264977E-04
-0.96807128E+00 -0.39591017E+00  0.42492452E-05  0.83691674E-05  0.89178359E-04
-0.96807128E+00 -0.35003658E+00  0.50667825E-05  0.90207522E-05  0.78345179E-04
-0.96807128E+00 -0.30278088E+00  0.58606753E-05  0.90971427E-05  0.66451755E-04
-0.96807128E+00 -0.25429614E+00  0.66087853E-05  0.89228301E-05  0.54485729E-04
-0.96807128E+00 -0.20475452E+00  0.72737132E-05  0.86973566E-05  0.42882233E-04
-0.96807128E+00 -0.15434522E+00  0.78158496E-05  0.85142397E-05  0.31731790E-04
-0.96807128E+00 -0.10327182E+00  0.82123748E-05  0.83974988E-05  0.20954174E-04
-0.96807128E+00 -0.51749200E-01  0.84514018E-05  0.83381152E-05  0.10419692E-04
-0.96807128E+00  0.00000000E+00  0.85313619E-05  0.83205865E-05 -0.22001858E-16
-0.96807128E+00  0.51749200E-01  0.84514018E-05  0.83381152E-05 -0.10419692E-04
-0.96807128E+00  0.10327182E+00  0.82123748E-05  0.83974988E-05 -0.20954174E-04
-0.96807128E+00  0.15434522E+00  0.78158496E-05  0.85142397E-05 -0.31731790E-04
-0.96807128E+00  0.20475452E+00  0.72737132E-05  0.86973566E-05 -0.42882233E-04
-0.96807128E+00  0.25429614E+00  0.66087853E-05  0.89228301E-05 -0.54485729E-04
-0.96807128E+00  0.30278088E+00  0.58606753E-05  0.90971427E-05 -0.66451755E-04
-0.96807128E+00  0.35003658E+00  0.50667825E-05  0.90207522E-05 -0.78345179E-04
-0.96807128E+00  0.39591017E+00  0.42492452E-05  0.83691674E-05 -0.89178359E-04
-0.96807128E+00  0.44026914E+00  0.33693342E-05  0.67220414E-05 -0.97264977E-04
-0.96807128E+00  0.48300241E+00  0.23137618E-05  0.36605890E-05 -0.10025499E-03
-0.96807128E+00  0.52402059E+00  0.86512636E-06 -0.10595796E-05 -0.95444991E-04
-0.96807128E+00  0.56325577E+00 -0.12487710E-05 -0.73081698E-05 -0.80436564E-04
-0.96807128E+00  0.60066071E+00 -0.43029810E-05 -0.14424908E-04 -0.53942338E-04
-0.96807128E+00  0.63620781E+00 -0.84394417E-05 -0.21211261E-04 -0.16608691E-04
-0.96807128E+00  0.66988760E+00 -0.13568335E-04 -0.26114721E-04  0.28618514E-04
-0.96807128E+00  0.70170710E+00 -0.19289637E-04 -0.27591163E-04  0.76568876E-04
-0.96807128E+00  0.73168798E+00 -0.24933440E-04 -0.24568591E-04  0.12064336E-03
-0.96807128E+00  0.75986470E+00 -0.29745547E-04 -0.16876355E-04  0.15398912E-03
-0.96807128E+00  0.78628257E+00 -0.33106595E-04 -0.55588653E-05  0.17107022E-03
-0.96807128E+00  0.81099590E+00 -0.34826448E-04  0.71592349E-05  0.16929287E-03
-0.96807128E+00  0.83406621E+00 -0.35148186E-04  0.18326327E-04  0.15006532E-03
-0.96807128E+00  0.85556060E+00 -0.34728297E-04  0.25268598E-04  0.11898170E-03
-0.96807128E+00  0.87555021E+00 -0.34222256E-04  0.26695603E-04  0.83987606E-04
-0.96807128E+00  0.89410886E+00 -0.34122945E-04  0.23310211E-04  0.52925714E-04
-0.96807128E+00  0.91131184E+00 -0.34490765E-04  0.17460641E-04  0.30405655E-04
-0.96807128E+00  0.92723491E+00 -0.35199395E-04  0.11899405E-04  0.17219243E-04
-0.96807128E+00  0.94195338E+00 -0.36012905E-04  0.86763325E-05  0.10697685E-04
-0.96807128E+00  0.95554139E+00 -0.36729909E-04  0.81908726E-05  0.76525640E-05
-0.96807128E+00  0.96807128E+00 -0.36648556E-04  0.92505130E-05  0.53494317E-05
-0.96807128E+00  0.97961317E+00 -0.33728567E-04  0.93379852E-05  0.32566765E-05
-0.96807128E+00  0.99023454E+00 -0.23607149E-04  0.65894990E-05  0.10677230E-05
-0.96807128E+00  0.10000000E+01  0.00000000E+00  0.00000000E+00  0.00000000E+00
 
-0.95554139E+00 -0.10000000E+01  0.00000000E+00  0.00000000E+00  0.00000000E+00
-0.95554139E+00 -0.99023454E+00 -0.24162647E-04  0.83630547E-05 -0.69870498E-06
-0.95554139E+00 -0.97961317E+00 -0.35421742E-04  0.11570703E-04 -0.16271246E-05
-0.95554139E+00 -0.96807128E+00 -0.40017292E-04  0.11616724E-04 -0.13749357E-05
-0.95554139E+00 -0.95554139E+00 -0.41896696E-04  0.11463083E-04 -0.12840995E-05
-0.95554139E+00 -0.94195338E+00 -0.42564811E-04  0.14940475E-04 -0.35536809E-05
-0.95554139E+00 -0.92723491E+00 -0.42232270E-04  0.23921514E-04 -0.13457377E-04
-0.95554139E+00 -0.91131184E+00 -0.40715075E-04  0.37071803E-04 -0.36572347E-04
-0.95554139E+00 -0.89410886E+00 -0.38062101E-04  0.49630732E-04 -0.76254189E-04
-0.95554139E+00 -0.87555021E+00 -0.34474401E-04  0.55672317E-04 -0.12922976E-03
-0.95554139E+00 -0.85556060E+00 -0.30272389E-04  0.50961687E-04 -0.18568490E-03
-0.95554139E+00 -0.83406621E+00 -0.25604192E-04  0.35241188E-04 -0.23192141E-03
-0.95554139E+00 -0.81099590E+00 -0.20598961E-04  0.12216435E-04 -0.25615746E-03
-0.95554139E+00 -0.78628257E+00 -0.15325498E-04 -0.12343059E-04 -0.25226652E-03
-0.95554139E+00 -0.75986470E+00 -0.10024837E-04 -0.32950689E-04 -0.22134865E-03
-0.95554139E+00 -0.73168798E+00 -0.50098947E-05 -0.46072412E-04 -0.16998046E-03
-0.95554139E+00 -0.70170710E+00 -0.68701573E-06 -0.50529376E-04 -0.10760146E-03
-0.95554139E+00 -0.66988760E+00  0.26326280E-05 -0.47189119E-04 -0.43807295E-04
-0.95554139E+00 -0.63620781E+00  0.47991639E-05 -0.38216994E-04  0.13484212E-04
-0.95554139E+00 -0.60066071E+00  0.58898060E-05 -0.26327231E-04  0.58964734E-04
-0.95554139E+00 -0.56325577E+00  0.61785433E-05 -0.14083907E-04  0.90268265E-04
-0.95554139E+00 -0.52402059E+00  0.60322950E-05 -0.33979878E-05  0.10760060E-03
-0.95554139E+00 -0.48300241E+00  0.58269717E-05  0.47069864E-05  0.11308590E-03
-0.95554139E+00 -0.44026914E+00  0.58333620E-05  0.10053370E-04  0.10978232E-03
-0.95554139E+00 -0.39591017E+00  0.62019560E-05  0.13051947E-04  0.10084342E-03
-0.95554139E+00 -0.35003658E+00  0.69380064E-05  0.14385229E-04  0.88880758E-04
-0.95554139E+00 -0.30278088E+00  0.79584521E-05  0.14734449E-04  0.75710037E-04
-0.95554139E+00 -0.25429614E+00  0.91190539E-05  0.14627123E-04  0.62370370E-04
-0.95554139E+00 -0.20475452E+00  0.10273323E-04  0.14391003E-04  0.49312433E-04
-0.95554139E+00 -0.15434522E+00  0.11289742E-04  0.14184205E-04  0.36633508E-04
-0.95554139E+00 -0.10327182E+00  0.12074751E-04  0.14052808E-04  0.24262640E-04
-0.95554139E+00 -0.51749200E-01  0.12566409E-04  0.13988425E-04  0.12086818E-04
-0.95554139E+00  0.00000000E+00  0.12733843E-04  0.13970153E-04 -0.36580845E-16
-0.95554139E+00  0.51749200E-01  0.12566409E-04  0.13988425E-04 -0.12086818E-04
-0.95554139E+00  0.10327182E+00  0.12074751E-04  0.14052808E-04 -0.24262640E-04
-0.95554139E+00  0.15434522E+00  0.11289742E-04  0.14184205E-04 -0.36633508E-04
-0.95554139E+00  0.20475452E+00  0.10273323E-04  0.14391003E-04 -0.49312433E-04
-0.95554139E+00  0.25429614E+00  0.91190539E-05  0.14627123E-04 -0.62370370E-04
-0.95554139E+00  0.30278088E+00  0.79584521E-05  0.14734449E-04 -0.75710037E-04
-0.95554139E+00  0.35003658E+00  0.69380064E-05  0.14385229E-04 -0.88880758E-04
-0.95554139E+00  0.39591017E+00  0.62019560E-05  0.13051947E-04 -0.10084342E-03
-0.95554139E+00  0.44026914E+00  0.58333620E-05  0.10053370E-04 -0.10978232E-03
-0.95554139E+00  0.48300241E+00  0.58269717E-05  0.47069864E-05 -0.11308590E-03
-0.95554139E+00  0.52402059E+00  0.60322950E-05 -0.33979878E-05 -0.10760060E-03
-0.95554139E+00  0.56325577E+00  0.61785433E-05 -0.14083907E-04 -0.90268265E-04
-0.95554139E+00  0.60066071E+00  0.58898060E-05 -0.26327231E-04 -0.58964734E-04
-0.95554139E+00  0.63620781E+00  0.47991639E-05 -0.38216994E-04 -0.13484212E-04
-0.95554139E+00  0.66988760E+00  0.26326280E-05 -0.47189119E-04  0.43807295E-04
-0.95554139E+00  0.70170710E+00 -0.68701573E-06 -0.50529376E-04  0.10760146E-03
-0.95554139E+00  0.73168798E+00 -0.50098947E-05 -0.46072412E-04  0.16998046E-03
-0.95554139E+00  0.75986470E+00 -0.10024837E-04 -0.32950689E-04  0.22134865E-03
-0.95554139E+00  0.78628257E+00 -0.15325498E-04 -0.12343059E-04  0.25226652E-03
-0.95554139E+00  0.81099590E+00 -0.20598961E-04  0.12216435E-04  0.25615746E-03
-0.95554139E+00  0.83406621E+00 -0.25604192E-04  0.35241188E-04  0.23192141E-03
-0.95554139E+00  0.85556060E+00 -0.30272389E-04  0.50961687E-04  0.18568490E-03
-0.95554139E+00  0.87555021E+00 -0.34474401E-04  0.55672317E-04  0.12922976E-03
-0.95554139E+00  0.89410886E+00 -0.38062101E-04  0.49630732E-04  0.76254189E-04
-0.95554139E+00  0.91131184E+00 -0.40715075E-04  0.37071803E-04  0.36572347E-04
-0.95554139E+00  0.92723491E+00 -0.42232270E-04  0.23921514E-04  0.13457377E-04
-0.95554139E+00  0.94195338E+00 -0.42564811E-04  0.14940475E-04  0.35536809E-05
-0.95554139E+00  0.95554139E+00 -0.41896696E-04  0.11463083E-04  0.12840995E-05
-0.95554139E+00  0.96807128E+00 -0.40017292E-04  0.11616724E-04  0.13749357E-05
-0.95554139E+00  0.97961317E+00 -0.35421742E-04  0.11570703E-04  0.16271246E-05
-0.95554139E+00  0.99023454E+00 -0.24162647E-04  0.83630547E-05  0.69870498E-06
-0.95554139E+00  0.10000000E+01  0.00000000E+00  0.00000000E+00  0.00000000E+00
 
-0.94195338E+00 -0.10000000E+01  0.00000000E+00  0.00000000E+00  0.00000000E+00
-0.94195338E+00 -0.99023454E+00 -0.24541751E-04  0.88442227E-05  0.34068925E-07
-0.94195338E+00 -0.97961317E+00 -0.36856073E-04  0.11102447E-04  0.14419568E-05
-0.94195338E+00 -0.96807128E+00 -0.43135631E-04  0.10604645E-04  0.58529210E-05
-0.94195338E+00 -0.95554139E+00 -0.46692554E-04  0.12583140E-04  0.10701333E-04
-0.94195338E+00 -0.94195338E+00 -0.48093601E-04  0.22970670E-04  0.10866741E-04
-0.94195338E+00 -0.92723491E+00 -0.46597156E-04  0.44069630E-04 -0.32085358E-05
-0.94195338E+00 -0.91131184E+00 -0.41207854E-04  0.71785289E-04 -0.40518024E-04
-0.94195338E+00 -0.89410886E+00 -0.31470872E-04  0.95745109E-04 -0.10434905E-03
-0.94195338E+00 -0.87555021E+00 -0.17533290E-04  0.10447227E-03 -0.18640710E-03
-0.94195338E+00 -0.85556060E+00 -0.29083208E-06  0.91454301E-04 -0.26862430E-03
-0.94195338E+00 -0.83406621E+00  0.18811520E-04  0.58674945E-04 -0.32951086E-03
-0.94195338E+00 -0.81099590E+00  0.37741290E-04  0.15091086E-04 -0.35354699E-03
-0.94195338E+00 -0.78628257E+00  0.54339886E-04 -0.28025443E-04 -0.33587755E-03
-0.94195338E+00 -0.75986470E+00  0.66666224E-04 -0.61518840E-04 -0.28258317E-03
-0.94195338E+00 -0.73168798E+00  0.73586259E-04 -0.80684928E-04 -0.20631537E-03
-0.94195338E+00 -0.70170710E+00  0.74898693E-04 -0.85093482E-04 -0.12161503E-03
-0.94195338E+00 -0.66988760E+00  0.71328915E-04 -0.77371234E-04 -0.41053833E-04
-0.94195338E+00 -0.63620781E+00  0.64180123E-04 -0.61632006E-04  0.26614152E-04
-0.94195338E+00 -0.60066071E+00  0.54987463E-04 -0.42283280E-04  0.76833112E-04
-0.94195338E+00 -0.56325577E+00  0.45206019E-04 -0.23116908E-04  0.10880267E-03
-0.94195338E+00 -0.52402059E+00  0.35988896E-04 -0.67654686E-05  0.12443016E-03
-0.94195338E+00 -0.48300241E+00  0.28123188E-04  0.54841737E-05  0.12725451E-03
-0.94195338E+00 -0.44026914E+00  0.21992631E-04  0.13542872E-04  0.12126285E-03
-0.94195338E+00 -0.39591017E+00  0.17669681E-04  0.18114215E-04  0.11006979E-03
-0.94195338E+00 -0.35003658E+00  0.14971662E-04  0.20241634E-04  0.96388345E-04
-0.94195338E+00 -0.30278088E+00  0.13587388E-04  0.20929937E-04  0.81932235E-04
-0.94195338E+00 -0.25429614E+00  0.13140257E-04  0.20943240E-04  0.67563372E-04
-0.94195338E+00 -0.20475452E+00  0.13274504E-04  0.20749906E-04  0.53567272E-04
-0.94195338E+00 -0.15434522E+00  0.13681278E-04  0.20572382E-04  0.39929137E-04
-0.94195338E+00 -0.10327182E+00  0.14129140E-04  0.20472440E-04  0.26525580E-04
-0.94195338E+00 -0.51749200E-01  0.14457445E-04  0.20434639E-04  0.13241231E-04
-0.94195338E+00  0.00000000E+00  0.14576987E-04  0.20426868E-04 -0.47248593E-16
-0.94195338E+00  0.51749200E-01  0.14457445E-04  0.20434639E-04 -0.13241231E-04
-0.94195338E+00  0.10327182E+00  0.14129140E-04  0.20472440E-04 -0.26525580E-04
-0.94195338E+00  0.15434522E+00  0.13681278E-04  0.20572382E-04 -0.39929137E-04
-0.94195338E+00  0.20475452E+00  0.13274504E-04  0.20749906E-04 -0.53567272E-04
-0.94195338E+00  0.25429614E+00  0.13140257E-04  0.20943240E-04 -0.67563372E-04
-0.94195338E+00  0.30278088E+00  0.13587388E-04  0.20929937E-04 -0.81932235E-04
-0.94195338E+00  0.35003658E+00  0.14971662E-04  0.20241634E-04 -0.96388345E-04
-0.94195338E+00  0.39591017E+00  0.17669681E-04  0.18114215E-04 -0.11006979E-03
-0.94195338E+00  0.44026914E+00  0.21992631E-04  0.13542872E-04 -0.12126285E-03
-0.94195338E+00  0.48300241E+00  0.28123188E-04  0.54841737E-05 -0.12725451E-03
-0.94195338E+00  0.52402059E+00  0.35988896E-04 -0.67654686E-05 -0.12443016E-03
-0.94195338E+00  0.56325577E+00  0.45206019E-04 -0.23116908E-04 -0.10880267E-03
-0.94195338E+00  0.60066071E+00  0.54987463E-04 -0.42283280E-04 -0.76833112E-04
-0.94195338E+00  0.63620781E+00  0.64180123E-04 -0.61632006E-04 -0.26614152E-04
-0.94195338E+00  0.66988760E+00  0.71328915E-04 -0.77371234E-04  0.41053833E-04
-0.94195338E+00  0.70170710E+00  0.74898693E-04 -0.85093482E-04  0.12161503E-03
-0.94195338E+00  0.73168798E+00  0.73586259E-04 -0.80684928E-04  0.20631537E-03
-0.94195338E+00  0.75986470E+00  0.66666224E-04 -0.61518840E-04  0.28258317E-03
-0.94195338E+00  0.78628257E+00  0.54339886E-04 -0.28025443E-04  0.33587755E-03
-0.94195338E+00  0.81099590E+00  0.37741290E-04  0.15091086E-04  0.35354699E-03
-0.94195338E+00  0.83406621E+00  0.18811520E-04  0.58674945E-04  0.32951086E-03
-0.94195338E+00  0.85556060E+00 -0.29083208E-06  0.91454301E-04  0.26862430E-03
-0.94195338E+00  0.87555021E+00 -0.17533290E-04  0.10447227E-03  0.18640710E-03
-0.94195338E+00  0.89410886E+00 -0.31470872E-04  0.95745109E-04  0.10434905E-03
-0.94195338E+00  0.91131184E+00 -0.41207854E-04  0.71785289E-04  0.40518024E-04
-0.94195338E+00  0.92723491E+00 -0.46597156E-04  0.44069630E-04  0.32085358E-05
-0.94195338E+00  0.94195338E+00 -0.48093601E-04  0.22970670E-04 -0.10866741E-04
-0.94195338E+00  0.95554139E+00 -0.46692554E-04  0.12583140E-04 -0.10701333E-04
-0.94195338E+00  0.96807128E+00 -0.43135631E-04  0.10604645E-04 -0.58529210E-05
-0.94195338E+00  0.97961317E+00 -0.36856073E-04  0.11102447E-04 -0.14419568E-05
-0.94195338E+00  0.99023454E+00 -0.24541751E-04  0.88442227E-05 -0.34068925E-07
-0.94195338E+00  0.10000000E+01  0.00000000E+00  0.00000000E+00  0.00000000E+00
 
-0.92723491E+00 -0.10000000E+01  0.00000000E+00  0.00000000E+00  0.00000000E+00
-0.92723491E+00 -0.99023454E+00 -0.25002683E-04  0.62074467E-05  0.17831746E-05
-0.92723491E+00 -0.97961317E+00 -0.38158922E-04  0.46471478E-05  0.81635036E-05
-0.92723491E+00 -0.96807128E+00 -0.45359434E-04  0.21089477E-05  0.20521945E-04
-0.92723491E+00 -0.95554139E+00 -0.48996892E-04  0.81188167E-05  0.34287525E-04
-0.92723491E+00 -0.94195338E+00 -0.48435925E-04  0.32124111E-04  0.39707458E-04
-0.92723491E+00 -0.92723491E+00 -0.41855893E-04  0.75806606E-04  0.21306018E-04
-0.92723491E+00 -0.91131184E+00 -0.27461820E-04  0.12847254E-03 -0.33188081E-04
-0.92723491E+00 -0.89410886E+00 -0.42935966E-05  0.16925156E-03 -0.12417844E-03
-0.92723491E+00 -0.87555021E+00  0.27745185E-04  0.17819605E-03 -0.23399033E-03
-0.92723491E+00 -0.85556060E+00  0.67493694E-04  0.14739380E-03 -0.33327569E-03
-0.92723491E+00 -0.83406621E+00  0.11228266E-03  0.85020979E-04 -0.39336835E-03
-0.92723491E+00 -0.81099590E+00  0.15761124E-03  0.98044267E-05 -0.39926475E-03
-0.92723491E+00 -0.78628257E+00  0.19792218E-03 -0.58628028E-04 -0.35295179E-03
-0.92723491E+00 -0.75986470E+00  0.22785898E-03 -0.10693178E-03 -0.26962773E-03
-0.92723491E+00 -0.73168798E+00  0.24392966E-03 -0.13039130E-03 -0.16925602E-03
-0.92723491E+00 -0.70170710E+00  0.24529117E-03 -0.13106056E-03 -0.70124694E-04
-0.92723491E+00 -0.66988760E+00  0.23372900E-03 -0.11485449E-03  0.14899489E-04
-0.92723491E+00 -0.63620781E+00  0.21273028E-03 -0.88810355E-04  0.78966363E-04
-0.92723491E+00 -0.60066071E+00  0.18637444E-03 -0.59464378E-04  0.12038077E-03
-0.92723491E+00 -0.56325577E+00  0.15839511E-03 -0.31869633E-04  0.14121612E-03
-0.92723491E+00 -0.52402059E+00  0.13162188E-03 -0.91872925E-05  0.14571591E-03
-0.92723491E+00 -0.48300241E+00  0.10786489E-03  0.73141199E-05  0.13899263E-03
-0.92723491E+00 -0.44026914E+00  0.87980245E-04  0.17906404E-04  0.12580662E-03
-0.92723491E+00 -0.39591017E+00  0.72141936E-04  0.23793510E-04  0.10989447E-03
-0.92723491E+00 -0.35003658E+00  0.60046932E-04  0.26505151E-04  0.93639358E-04
-0.92723491E+00 -0.30278088E+00  0.51166558E-04  0.27419694E-04  0.78211323E-04
-0.92723491E+00 -0.25429614E+00  0.44874584E-04  0.27535942E-04  0.63896699E-04
-0.92723491E+00 -0.20475452E+00  0.40579429E-04  0.27433530E-04  0.50497539E-04
-0.92723491E+00 -0.15434522E+00  0.37764917E-04  0.27363137E-04  0.37660223E-04
-0.92723491E+00 -0.10327182E+00  0.36034107E-04  0.27371109E-04  0.25069300E-04
-0.92723491E+00 -0.51749200E-01  0.35104299E-04  0.27413550E-04  0.12538082E-04
-0.92723491E+00  0.00000000E+00  0.34812895E-04  0.27435390E-04 -0.45084871E-16
-0.92723491E+00  0.51749200E-01  0.35104299E-04  0.27413550E-04 -0.12538082E-04
-0.92723491E+00  0.10327182E+00  0.36034107E-04  0.27371109E-04 -0.25069300E-04
-0.92723491E+00  0.15434522E+00  0.37764917E-04  0.27363137E-04 -0.37660223E-04
-0.92723491E+00  0.20475452E+00  0.40579429E-04  0.27433530E-04 -0.50497539E-04
-0.92723491E+00  0.25429614E+00  0.44874584E-04  0.27535942E-04 -0.63896699E-04
-0.92723491E+00  0.30278088E+00  0.51166558E-04  0.27419694E-04 -0.78211323E-04
-0.92723491E+00  0.35003658E+00  0.60046932E-04  0.26505151E-04 -0.93639358E-04
-0.92723491E+00  0.39591017E+00  0.72141936E-04  0.23793510E-04 -0.10989447E-03
-0.92723491E+00  0.44026914E+00  0.87980245E-04  0.17906404E-04 -0.12580662E-03
-0.92723491E+00  0.48300241E+00  0.10786489E-03  0.73141199E-05 -0.13899263E-03
-0.92723491E+00  0.52402059E+00  0.13162188E-03 -0.91872925E-05 -0.14571591E-03
-0.92723491E+00  0.56325577E+00  0.15839511E-03 -0.31869633E-04 -0.14121612E-03
-0.92723491E+00  0.60066071E+00  0.18637444E-03 -0.59464378E-04 -0.12038077E-03
-0.92723491E+00  0.63620781E+00  0.21273028E-03 -0.88810355E-04 -0.78966363E-04
-0.92723491E+00  0.66988760E+00  0.23372900E-03 -0.11485449E-03 -0.14899489E-04
-0.92723491E+00  0.70170710E+00  0.24529117E-03 -0.13106056E-03  0.70124694E-04
-0.92723491E+00  0.73168798E+00  0.24392966E-03 -0.13039130E-03  0.16925602E-03
-0.92723491E+00  0.75986470E+00  0.22785898E-03 -0.10693178E-03  0.26962773E-03
-0.92723491E+00  0.78628257E+00  0.19792218E-03 -0.58628028E-04  0.35295179E-03
-0.92723491E+00  0.81099590E+00  0.15761124E-03  0.98044267E-05  0.39926475E-03
-0.92723491E+00  0.83406621E+00  0.11228266E-03  0.85020979E-04  0.39336835E-03
-0.92723491E+00  0.85556060E+00  0.67493694E-04  0.14739380E-03  0.33327569E-03
-0.92723491E+00  0.87555021E+00  0.27745185E-04  0.17819605E-03  0.23399033E-03
-0.92723491E+00  0.89410886E+00 -0.42935966E-05  0.16925156E-03  0.12417844E-03
-0.92723491E+00  0.91131184E+00 -0.27461820E-04  0.12847254E-03  0.33188081E-04
-0.92723491E+00  0.92723491E+00 -0.41855893E-04  0.75806606E-04 -0.21306018E-04
-0.92723491E+00  0.94195338E+00 -0.48435925E-04  0.32124111E-04 -0.39707458E-04
-0.92723491E+00  0.95554139E+00 -0.48996892E-04  0.81188167E-05 -0.34287525E-04
-0.92723491E+00  0.96807128E+00 -0.45359434E-04  0.21089477E-05 -0.20521945E-04
-0.92723491E+00  0.97961317E+00 -0.38158922E-04  0.46471478E-05 -0.81635036E-05
-0.92723491E+00  0.99023454E+00 -0.25002683E-04  0.62074467E-05 -0.17831746E-05
-0.92723491E+00  0.10000000E+01  0.00000000E+00  0.00000000E+00  0.00000000E+00
 
-0.91131184E+00 -0.10000000E+01  0.00000000E+00  0.00000000E+00  0.00000000E+00
-0.91131184E+00 -0.99023454E+00 -0.25391091E-04 -0.37872931E-05  0.50885764E-05
-0.91131184E+00 -0.97961317E+00 -0.38529344E-04 -0.14533933E-04  0.20197657E-04
-0.91131184E+00 -0.96807128E+00 -0.44450813E-04 -0.21108877E-04  0.45165261E-04
-0.91131184E+00 -0.95554139E+00 -0.44393290E-04 -0.70790654E-05  0.71528536E-04
-0.91131184E+00 -0.94195338E+00 -0.36895416E-04  0.41703380E-04  0.82809321E-04
-0.91131184E+00 -0.92723491E+00 -0.20215185E-04  0.12309442E-03  0.56962031E-04
-0.91131184E+00 -0.91131184E+00  0.66406590E-05  0.21276810E-03 -0.18687248E-04
-0.91131184E+00 -0.89410886E+00  0.43935641E-04  0.27250484E-03 -0.13517100E-03
-0.91131184E+00 -0.87555021E+00  0.92093276E-04  0.27213580E-03 -0.25834000E-03
-0.91131184E+00 -0.85556060E+00  0.15130406E-03  0.20709105E-03 -0.34485742E-03
-0.91131184E+00 -0.83406621E+00  0.22017427E-03  0.99691170E-04 -0.36355166E-03
-0.91131184E+00 -0.81099590E+00  0.29396655E-03 -0.15431728E-04 -0.31055134E-03
-0.91131184E+00 -0.78628257E+00  0.36472334E-03 -0.10882898E-03 -0.20612660E-03
-0.91131184E+00 -0.75986470E+00  0.42315620E-03 -0.16549351E-03 -0.81657873E-04
-0.91131184E+00 -0.73168798E+00  0.46178114E-03 -0.18465666E-03  0.35121620E-04
-0.91131184E+00 -0.70170710E+00  0.47711201E-03 -0.17400060E-03  0.12700989E-03
-0.91131184E+00 -0.66988760E+00  0.47029575E-03 -0.14424342E-03  0.18778863E-03
-0.91131184E+00 -0.63620781E+00  0.44595391E-03 -0.10549661E-03  0.21866018E-03
-0.91131184E+00 -0.60066071E+00  0.41031263E-03 -0.65882676E-04  0.22472046E-03
-0.91131184E+00 -0.56325577E+00  0.36944526E-03 -0.30987273E-04  0.21261705E-03
-0.91131184E+00 -0.52402059E+00  0.32815449E-03 -0.38518233E-05  0.18912042E-03
-0.91131184E+00 -0.48300241E+00  0.28964984E-03  0.14770140E-04  0.16038382E-03
-0.91131184E+00 -0.44026914E+00  0.25563927E-03  0.25854217E-04  0.13120149E-03
-0.91131184E+00 -0.39591017E+00  0.22676302E-03  0.31311564E-04  0.10473595E-03
-0.91131184E+00 -0.35003658E+00  0.20294435E-03  0.33252672E-04  0.82442888E-04
-0.91131184E+00 -0.30278088E+00  0.18377024E-03  0.33436190E-04  0.64449876E-04
-0.91131184E+00 -0.25429614E+00  0.16867598E-03  0.33045751E-04  0.50041712E-04
-0.91131184E+00 -0.20475452E+00  0.15711766E-03  0.32692743E-04  0.38175912E-04
-0.91131184E+00 -0.15434522E+00  0.14861440E-03  0.32570387E-04  0.27855479E-04
-0.91131184E+00 -0.10327182E+00  0.14279994E-03  0.32632516E-04  0.18322198E-04
-0.91131184E+00 -0.51749200E-01  0.13941136E-03  0.32747564E-04  0.91130497E-05
-0.91131184E+00  0.00000000E+00  0.13829932E-03  0.32800634E-04 -0.21653565E-16
-0.91131184E+00  0.51749200E-01  0.13941136E-03  0.32747564E-04 -0.91130497E-05
-0.91131184E+00  0.10327182E+00  0.14279994E-03  0.32632516E-04 -0.18322198E-04
-0.91131184E+00  0.15434522E+00  0.14861440E-03  0.32570387E-04 -0.27855479E-04
-0.91131184E+00  0.20475452E+00  0.15711766E-03  0.32692743E-04 -0.38175912E-04
-0.91131184E+00  0.25429614E+00  0.16867598E-03  0.33045751E-04 -0.50041712E-04
-0.91131184E+00  0.30278088E+00  0.18377024E-03  0.33436190E-04 -0.64449876E-04
-0.91131184E+00  0.35003658E+00  0.20294435E-03  0.33252672E-04 -0.82442888E-04
-0.91131184E+00  0.39591017E+00  0.22676302E-03  0.31311564E-04 -0.10473595E-03
-0.91131184E+00  0.44026914E+00  0.25563927E-03  0.25854217E-04 -0.13120149E-03
-0.91131184E+00  0.48300241E+00  0.28964984E-03  0.14770140E-04 -0.16038382E-03
-0.91131184E+00  0.52402059E+00  0.32815449E-03 -0.38518233E-05 -0.18912042E-03
-0.91131184E+00  0.56325577E+00  0.36944526E-03 -0.30987273E-04 -0.21261705E-03
-0.91131184E+00  0.60066071E+00  0.41031263E-03 -0.65882676E-04 -0.22472046E-03
-0.91131184E+00  0.63620781E+00  0.44595391E-03 -0.10549661E-03 -0.21866018E-03
-0.91131184E+00  0.66988760E+00  0.47029575E-03 -0.14424342E-03 -0.18778863E-03
-0.91131184E+00  0.70170710E+00  0.47711201E-03 -0.17400060E-03 -0.12700989E-03
-0.91131184E+00  0.73168798E+00  0.46178114E-03 -0.18465666E-03 -0.35121620E-04
-0.91131184E+00  0.75986470E+00  0.42315620E-03 -0.16549351E-03  0.81657873E-04
-0.91131184E+00  0.78628257E+00  0.36472334E-03 -0.10882898E-03  0.20612660E-03
-0.91131184E+00  0.81099590E+00  0.29396655E-03 -0.15431728E-04  0.31055134E-03
-0.91131184E+00  0.83406621E+00  0.22017427E-03  0.99691170E-04  0.36355166E-03
-0.91131184E+00  0.85556060E+00  0.15130406E-03  0.20709105E-03  0.34485742E-03
-0.91131184E+00  0.87555021E+00  0.92093276E-04  0.27213580E-03  0.25834000E-03
-0.91131184E+00  0.89410886E+00  0.43935641E-04  0.27250484E-03  0.13517100E-03
-0.91131184E+00  0.91131184E+00  0.66406590E-05  0.21276810E-03  0.18687248E-04
-0.91131184E+00  0.92723491E+00 -0.20215185E-04  0.12309442E-03 -0.56962031E-04
-0.91131184E+00  0.94195338E+00 -0.36895416E-04  0.41703380E-04 -0.82809321E-04
-0.91131184E+00  0.95554139E+00 -0.44393290E-04 -0.70790654E-05 -0.71528536E-04
-0.91131184E+00  0.96807128E+00 -0.44450813E-04 -0.21108877E-04 -0.45165261E-04
-0.91131184E+00  0.97961317E+00 -0.38529344E-04 -0.14533933E-04 -0.20197657E-04
-0.91131184E+00  0.99023454E+00 -0.25391091E-04 -0.37872931E-05 -0.50885764E-05
-0.91131184E+00  0.10000000E+01  0.00000000E+00  0.00000000E+00  0.00000000E+00
 
-0.89410886E+00 -0.10000000E+01  0.00000000E+00  0.00000000E+00  0.00000000E+00
-0.89410886E+00 -0.99023454E+00 -0.25200664E-04 -0.26350968E-04  0.97213832E-05
-0.89410886E+00 -0.97961317E+00 -0.36282754E-04 -0.53838561E-04  0.36053394E-04
-0.89410886E+00 -0.96807128E+00 -0.36732328E-04 -0.64795826E-04  0.75056035E-04
-0.89410886E+00 -0.95554139E+00 -0.27051710E-04 -0.33289242E-04  0.11118021E-03
-0.89410886E+00 -0.94195338E+00 -0.71453813E-05  0.58765582E-04  0.11923988E-03
-0.89410886E+00 -0.92723491E+00  0.20603961E-04  0.19786915E-03  0.71809420E-04
-0.89410886E+00 -0.91131184E+00  0.51638576E-04  0.33440306E-03 -0.37781273E-04
-0.89410886E+00 -0.89410886E+00  0.82213247E-04  0.40456577E-03 -0.18107305E-03
-0.89410886E+00 -0.87555021E+00  0.11317209E-03  0.37013293E-03 -0.29837092E-03
-0.89410886E+00 -0.85556060E+00  0.15010059E-03  0.24211598E-03 -0.33043040E-03
-0.89410886E+00 -0.83406621E+00  0.19968785E-03  0.71413475E-04 -0.25134239E-03
-0.89410886E+00 -0.81099590E+00  0.26441939E-03 -0.83642142E-04 -0.82791930E-04
-0.89410886E+00 -0.78628257E+00  0.34007852E-03 -0.18589200E-03  0.12241468E-03
-0.89410886E+00 -0.75986470E+00  0.41708640E-03 -0.22726962E-03  0.30874681E-03
-0.89410886E+00 -0.73168798E+00  0.48477937E-03 -0.22009326E-03  0.44108506E-03
-0.89410886E+00 -0.70170710E+00  0.53537314E-03 -0.18317483E-03  0.50987220E-03
-0.89410886E+00 -0.66988760E+00  0.56603451E-03 -0.13316741E-03  0.52400984E-03
-0.89410886E+00 -0.63620781E+00  0.57842469E-03 -0.81540956E-04  0.49948405E-03
-0.89410886E+00 -0.60066071E+00  0.57688942E-03 -0.35432506E-04  0.45157154E-03
-0.89410886E+00 -0.56325577E+00  0.56643374E-03  0.12239761E-05  0.39191659E-03
-0.89410886E+00 -0.52402059E+00  0.55130287E-03  0.26903648E-04  0.32862211E-03
-0.89410886E+00 -0.48300241E+00  0.53447649E-03  0.42108378E-04  0.26738452E-03
-0.89410886E+00 -0.44026914E+00  0.51767216E-03  0.48850305E-04  0.21198201E-03
-0.89410886E+00 -0.39591017E+00  0.50176884E-03  0.49863671E-04  0.16460160E-03
-0.89410886E+00 -0.35003658E+00  0.48711980E-03  0.47840474E-04  0.12585833E-03
-0.89410886E+00 -0.30278088E+00  0.47390678E-03  0.44850623E-04  0.95171234E-04
-0.89410886E+00 -0.25429614E+00  0.46224680E-03  0.42155804E-04  0.71175367E-04
-0.89410886E+00 -0.20475452E+00  0.45230913E-03  0.40277464E-04  0.52227942E-04
-0.89410886E+00 -0.15434522E+00  0.44427867E-03  0.39237065E-04  0.36764887E-04
-0.89410886E+00 -0.10327182E+00  0.43836335E-03  0.38801622E-04  0.23499980E-04
-0.89410886E+00 -0.51749200E-01  0.43473289E-03  0.38684606E-04  0.11476410E-04
-0.89410886E+00  0.00000000E+00  0.43351019E-03  0.38671665E-04  0.19522473E-17
-0.89410886E+00  0.51749200E-01  0.43473289E-03  0.38684606E-04 -0.11476410E-04
-0.89410886E+00  0.10327182E+00  0.43836335E-03  0.38801622E-04 -0.23499980E-04
-0.89410886E+00  0.15434522E+00  0.44427867E-03  0.39237065E-04 -0.36764887E-04
-0.89410886E+00  0.20475452E+00  0.45230913E-03  0.40277464E-04 -0.52227942E-04
-0.89410886E+00  0.25429614E+00  0.46224680E-03  0.42155804E-04 -0.71175367E-04
-0.89410886E+00  0.30278088E+00  0.47390678E-03  0.44850623E-04 -0.95171234E-04
-0.89410886E+00  0.35003658E+00  0.48711980E-03  0.47840474E-04 -0.12585833E-03
-0.89410886E+00  0.39591017E+00  0.50176884E-03  0.49863671E-04 -0.16460160E-03
-0.89410886E+00  0.44026914E+00  0.51767216E-03  0.48850305E-04 -0.21198201E-03
-0.89410886E+00  0.48300241E+00  0.53447649E-03  0.42108378E-04 -0.26738452E-03
-0.89410886E+00  0.52402059E+00  0.55130287E-03  0.26903648E-04 -0.32862211E-03
-0.89410886E+00  0.56325577E+00  0.56643374E-03  0.12239761E-05 -0.39191659E-03
-0.89410886E+00  0.60066071E+00  0.57688942E-03 -0.35432506E-04 -0.45157154E-03
-0.89410886E+00  0.63620781E+00  0.57842469E-03 -0.81540956E-04 -0.49948405E-03
-0.89410886E+00  0.66988760E+00  0.56603451E-03 -0.13316741E-03 -0.52400984E-03
-0.89410886E+00  0.70170710E+00  0.53537314E-03 -0.18317483E-03 -0.50987220E-03
-0.89410886E+00  0.73168798E+00  0.48477937E-03 -0.22009326E-03 -0.44108506E-03
-0.89410886E+00  0.75986470E+00  0.41708640E-03 -0.22726962E-03 -0.30874681E-03
-0.89410886E+00  0.78628257E+00  0.34007852E-03 -0.18589200E-03 -0.12241468E-03
-0.89410886E+00  0.81099590E+00  0.26441939E-03 -0.83642142E-04  0.82791930E-04
-0.89410886E+00  0.83406621E+00  0.19968785E-03  0.71413475E-04  0.25134239E-03
-0.89410886E+00  0.85556060E+00  0.15010059E-03  0.24211598E-03  0.33043040E-03
-0.89410886E+00  0.87555021E+00  0.11317209E-03  0.37013293E-03  0.29837092E-03
-0.89410886E+00  0.89410886E+00  0.82213247E-04  0.40456577E-03  0.18107305E-03
-0.89410886E+00  0.91131184E+00  0.51638576E-04  0.33440306E-03  0.37781273E-04
-0.89410886E+00  0.92723491E+00  0.20603961E-04  0.19786915E-03 -0.71809420E-04
-0.89410886E+00  0.94195338E+00 -0.71453813E-05  0.58765582E-04 -0.11923988E-03
-0.89410886E+00  0.95554139E+00 -0.27051710E-04 -0.33289242E-04 -0.11118021E-03
-0.89410886E+00  0.96807128E+00 -0.36732328E-04 -0.64795826E-04 -0.75056035E-04
-0.89410886E+00  0.97961317E+00 -0.36282754E-04 -0.53838561E-04 -0.36053394E-04
-0.89410886E+00  0.99023454E+00 -0.25200664E-04 -0.26350968E-04 -0.97213832E-05
-0.89410886E+00  0.10000000E+01  0.00000000E+00  0.00000000E+00  0.00000000E+00
 
-0.87555021E+00 -0.10000000E+01  0.00000000E+00  0.00000000E+00  0.00000000E+00
-0.87555021E+00 -0.99023454E+00 -0.23311444E-04 -0.64453934E-04  0.13900476E-04
-0.87555021E+00 -0.97961317E+00 -0.28645784E-04 -0.11492882E-03  0.48597308E-04
-0.87555021E+00 -0.96807128E+00 -0.17547319E-04 -0.12369971E-03  0.93860588E-04
-0.87555021E+00 -0.95554139E+00  0.80962886E-05 -0.54078112E-04  0.12340547E-03
-0.87555021E+00 -0.94195338E+00  0.41481997E-04  0.11067169E-03  0.10278557E-03
-0.87555021E+00 -0.92723491E+00  0.67723017E-04  0.33178995E-03  0.30255325E-05
-0.87555021E+00 -0.91131184E+00  0.68213883E-04  0.51778277E-03 -0.16766903E-03
-0.87555021E+00 -0.89410886E+00  0.30519874E-04  0.57159865E-03 -0.35123876E-03
-0.87555021E+00 -0.87555021E+00 -0.42231638E-04  0.45606661E-03 -0.45632752E-03
-0.87555021E+00 -0.85556060E+00 -0.13088473E-03  0.21986847E-03 -0.40967803E-03
-0.87555021E+00 -0.83406621E+00 -0.20897871E-03 -0.36134354E-04 -0.19952180E-03
-0.87555021E+00 -0.81099590E+00 -0.25485887E-03 -0.22167110E-03  0.11637392E-03
-0.87555021E+00 -0.78628257E+00 -0.25885270E-03 -0.29932276E-03  0.44645993E-03
-0.87555021E+00 -0.75986470E+00 -0.22321314E-03 -0.28382632E-03  0.71176656E-03
-0.87555021E+00 -0.73168798E+00 -0.15697560E-03 -0.21508344E-03  0.87554805E-03
-0.87555021E+00 -0.70170710E+00 -0.70552439E-04 -0.13030375E-03  0.94249614E-03
-0.87555021E+00 -0.66988760E+00  0.27577096E-04 -0.51984135E-04  0.94029644E-03
-0.87555021E+00 -0.63620781E+00  0.13148425E-03  0.11261795E-04  0.89894495E-03
-0.87555021E+00 -0.60066071E+00  0.23706075E-03  0.58081687E-04  0.83945353E-03
-0.87555021E+00 -0.56325577E+00  0.34105002E-03  0.89596364E-04  0.77241453E-03
-0.87555021E+00 -0.52402059E+00  0.44049992E-03  0.10743731E-03  0.70171712E-03
-0.87555021E+00 -0.48300241E+00  0.53278764E-03  0.11378820E-03  0.62889463E-03
-0.87555021E+00 -0.44026914E+00  0.61576769E-03  0.11157958E-03  0.55521630E-03
-0.87555021E+00 -0.39591017E+00  0.68806242E-03  0.10415021E-03  0.48230129E-03
-0.87555021E+00 -0.35003658E+00  0.74904812E-03  0.94630585E-04  0.41158740E-03
-0.87555021E+00 -0.30278088E+00  0.79886940E-03  0.85350925E-04  0.34406855E-03
-0.87555021E+00 -0.25429614E+00  0.83819517E-03  0.77659319E-04  0.28009740E-03
-0.87555021E+00 -0.20475452E+00  0.86808041E-03  0.72015187E-04  0.21954589E-03
-0.87555021E+00 -0.15434522E+00  0.88969587E-03  0.68296020E-04  0.16194647E-03
-0.87555021E+00 -0.10327182E+00  0.90418671E-03  0.66099085E-04  0.10665322E-03
-0.87555021E+00 -0.51749200E-01  0.91247300E-03  0.64990670E-04  0.52930315E-04
-0.87555021E+00  0.00000000E+00  0.91516749E-03  0.64658570E-04 -0.12067172E-15
-0.87555021E+00  0.51749200E-01  0.91247300E-03  0.64990670E-04 -0.52930315E-04
-0.87555021E+00  0.10327182E+00  0.90418671E-03  0.66099085E-04 -0.10665322E-03
-0.87555021E+00  0.15434522E+00  0.88969587E-03  0.68296020E-04 -0.16194647E-03
-0.87555021E+00  0.20475452E+00  0.86808041E-03  0.72015187E-04 -0.21954589E-03
-0.87555021E+00  0.25429614E+00  0.83819517E-03  0.77659319E-04 -0.28009740E-03
-0.87555021E+00  0.30278088E+00  0.79886940E-03  0.85350925E-04 -0.34406855E-03
-0.87555021E+00  0.35003658E+00  0.74904812E-03  0.94630585E-04 -0.41158740E-03
-0.87555021E+00  0.39591017E+00  0.68806242E-03  0.10415021E-03 -0.48230129E-03
-0.87555021E+00  0.44026914E+00  0.61576769E-03  0.11157958E-03 -0.55521630E-03
-0.87555021E+00  0.48300241E+00  0.53278764E-03  0.11378820E-03 -0.62889463E-03
-0.87555021E+00  0.52402059E+00  0.44049992E-03  0.10743731E-03 -0.70171712E-03
-0.87555021E+00  0.56325577E+00  0.34105002E-03  0.89596364E-04 -0.77241453E-03
-0.87555021E+00  0.60066071E+00  0.23706075E-03  0.58081687E-04 -0.83945353E-03
-0.87555021E+00  0.63620781E+00  0.13148425E-03  0.11261795E-04 -0.89894495E-03
-0.87555021E+00  0.66988760E+00  0.27577096E-04 -0.51984135E-04 -0.94029644E-03
-0.87555021E+00  0.70170710E+00 -0.70552439E-04 -0.13030375E-03 -0.94249614E-03
-0.87555021E+00  0.73168798E+00 -0.15697560E-03 -0.21508344E-03 -0.87554805E-03
-0.87555021E+00  0.75986470E+00 -0.22321314E-03 -0.28382632E-03 -0.71176656E-03
-0.87555021E+00  0.78628257E+00 -0.25885270E-03 -0.29932276E-03 -0.44645993E-03
-0.87555021E+00  0.81099590E+00 -0.25485887E-03 -0.22167110E-03 -0.11637392E-03
-0.87555021E+00  0.83406621E+00 -0.20897871E-03 -0.36134354E-04  0.19952180E-03
-0.87555021E+00  0.85556060E+00 -0.13088473E-03  0.21986847E-03  0.40967803E-03
-0.87555021E+00  0.87555021E+00 -0.42231638E-04  0.45606661E-03  0.45632752E-03
-0.87555021E+00  0.89410886E+00  0.30519874E-04  0.57159865E-03  0.35123876E-03
-0.87555021E+00  0.91131184E+00  0.68213883E-04  0.51778277E-03  0.16766903E-03
-0.87555021E+00  0.92723491E+00  0.67723017E-04  0.33178995E-03 -0.30255325E-05
-0.87555021E+00  0.94195338E+00  0.41481997E-04  0.11067169E-03 -0.10278557E-03
-0.87555021E+00  0.95554139E+00  0.80962886E-05 -0.54078112E-04 -0.12340547E-03
-0.87555021E+00  0.96807128E+00 -0.17547319E-04 -0.12369971E-03 -0.93860588E-04
-0.87555021E+00  0.97961317E+00 -0.28645784E-04 -0.11492882E-03 -0.48597308E-04
-0.87555021E+00  0.99023454E+00 -0.23311444E-04 -0.64453934E-04 -0.13900476E-04
-0.87555021E+00  0.10000000E+01  0.00000000E+00  0.00000000E+00  0.00000000E+00
 
-0.85556060E+00 -0.10000000E+01  0.00000000E+00  0.00000000E+00  0.00000000E+00
-0.85556060E+00 -0.99023454E+00 -0.17811605E-04 -0.11187170E-03  0.14383530E-04
-0.85556060E+00 -0.97961317E+00 -0.11962728E-04 -0.18269378E-03  0.46118251E-04
-0.85556060E+00 -0.96807128E+00  0.17324349E-04 -0.16909757E-03  0.77813367E-04
-0.85556060E+00 -0.95554139E+00  0.61947089E-04 -0.25077583E-04  0.71041159E-04
-0.85556060E+00 -0.94195338E+00  0.98567713E-04  0.25297704E-03 -0.14750872E-04
-0.85556060E+00 -0.92723491E+00  0.87602767E-04  0.58097674E-03 -0.20316610E-03
-0.85556060E+00 -0.91131184E+00 -0.13194421E-04  0.80685269E-03 -0.46290894E-03
-0.85556060E+00 -0.89410886E+00 -0.22628262E-03  0.79701461E-03 -0.70286397E-03
-0.85556060E+00 -0.87555021E+00 -0.53737450E-03  0.53303246E-03 -0.80478656E-03
-0.85556060E+00 -0.85556060E+00 -0.89825303E-03  0.13095981E-03 -0.69253679E-03
-0.85556060E+00 -0.83406621E+00 -0.12473892E-02 -0.23502687E-03 -0.37850780E-03
-0.85556060E+00 -0.81099590E+00 -0.15340143E-02 -0.43849667E-03  0.42692083E-04
-0.85556060E+00 -0.78628257E+00 -0.17305656E-02 -0.45557592E-03  0.45236873E-03
-0.85556060E+00 -0.75986470E+00 -0.18309209E-02 -0.34382816E-03  0.76784263E-03
-0.85556060E+00 -0.73168798E+00 -0.18411310E-02 -0.18511559E-03  0.96948407E-03
-0.85556060E+00 -0.70170710E+00 -0.17714805E-02 -0.38932079E-04  0.10857355E-02
-0.85556060E+00 -0.66988760E+00 -0.16330965E-02  0.70552744E-04  0.11600538E-02
-0.85556060E+00 -0.63620781E+00 -0.14381136E-02  0.14443476E-03  0.12234353E-02
-0.85556060E+00 -0.60066071E+00 -0.12003840E-02  0.19239298E-03  0.12851711E-02
-0.85556060E+00 -0.56325577E+00 -0.93518738E-03  0.22271197E-03  0.13383036E-02
-0.85556060E+00 -0.52402059E+00 -0.65787308E-03  0.23974706E-03  0.13701505E-02
-0.85556060E+00 -0.48300241E+00 -0.38218119E-03  0.24579149E-03  0.13706452E-02
-0.85556060E+00 -0.44026914E+00 -0.11917752E-03  0.24310373E-03  0.13352960E-02
-0.85556060E+00 -0.39591017E+00  0.12320094E-03  0.23455423E-03  0.12648755E-02
-0.85556060E+00 -0.35003658E+00  0.33979715E-03  0.22321859E-03  0.11632708E-02
-0.85556060E+00 -0.30278088E+00  0.52776658E-03  0.21162987E-03  0.10358543E-02
-0.85556060E+00 -0.25429614E+00  0.68584837E-03  0.20143079E-03  0.88816337E-03
-0.85556060E+00 -0.20475452E+00  0.81389550E-03  0.19335427E-03  0.72536674E-03
-0.85556060E+00 -0.15434522E+00  0.91234105E-03  0.18750695E-03  0.55189265E-03
-0.85556060E+00 -0.10327182E+00  0.98191580E-03  0.18366109E-03  0.37137029E-03
-0.85556060E+00 -0.51749200E-01  0.10233155E-02  0.18151126E-03  0.18665246E-03
-0.85556060E+00  0.00000000E+00  0.10370583E-02  0.18082309E-03 -0.64888955E-15
-0.85556060E+00  0.51749200E-01  0.10233155E-02  0.18151126E-03 -0.18665246E-03
-0.85556060E+00  0.10327182E+00  0.98191580E-03  0.18366109E-03 -0.37137029E-03
-0.85556060E+00  0.15434522E+00  0.91234105E-03  0.18750695E-03 -0.55189265E-03
-0.85556060E+00  0.20475452E+00  0.81389550E-03  0.19335427E-03 -0.72536674E-03
-0.85556060E+00  0.25429614E+00  0.68584837E-03  0.20143079E-03 -0.88816337E-03
-0.85556060E+00  0.30278088E+00  0.52776658E-03  0.21162987E-03 -0.10358543E-02
-0.85556060E+00  0.35003658E+00  0.33979715E-03  0.22321859E-03 -0.11632708E-02
-0.85556060E+00  0.39591017E+00  0.12320094E-03  0.23455423E-03 -0.12648755E-02
-0.85556060E+00  0.44026914E+00 -0.11917752E-03  0.24310373E-03 -0.13352960E-02
-0.85556060E+00  0.48300241E+00 -0.38218119E-03  0.24579149E-03 -0.13706452E-02
-0.85556060E+00  0.52402059E+00 -0.65787308E-03  0.23974706E-03 -0.13701505E-02
-0.85556060E+00  0.56325577E+00 -0.93518738E-03  0.22271197E-03 -0.13383036E-02
-0.85556060E+00  0.60066071E+00 -0.12003840E-02  0.19239298E-03 -0.12851711E-02
-0.85556060E+00  0.63620781E+00 -0.14381136E-02  0.14443476E-03 -0.12234353E-02
-0.85556060E+00  0.66988760E+00 -0.16330965E-02  0.70552744E-04 -0.11600538E-02
-0.85556060E+00  0.70170710E+00 -0.17714805E-02 -0.38932079E-04 -0.10857355E-02
-0.85556060E+00  0.73168798E+00 -0.18411310E-02 -0.18511559E-03 -0.96948407E-03
-0.85556060E+00  0.75986470E+00 -0.18309209E-02 -0.34382816E-03 -0.76784263E-03
-0.85556060E+00  0.78628257E+00 -0.17305656E-02 -0.45557592E-03 -0.45236873E-03
-0.85556060E+00  0.81099590E+00 -0.15340143E-02 -0.43849667E-03 -0.42692083E-04
-0.85556060E+00  0.83406621E+00 -0.12473892E-02 -0.23502687E-03  0.37850780E-03
-0.85556060E+00  0.85556060E+00 -0.89825303E-03  0.13095981E-03  0.69253679E-03
-0.85556060E+00  0.87555021E+00 -0.53737450E-03  0.53303246E-03  0.80478656E-03
-0.85556060E+00  0.89410886E+00 -0.22628262E-03  0.79701461E-03  0.70286397E-03
-0.85556060E+00  0.91131184E+00 -0.13194421E-04  0.80685269E-03  0.46290894E-03
-0.85556060E+00  0.92723491E+00  0.87602767E-04  0.58097674E-03  0.20316610E-03
-0.85556060E+00  0.94195338E+00  0.98567713E-04  0.25297704E-03  0.14750872E-04
-0.85556060E+00  0.95554139E+00  0.61947089E-04 -0.25077583E-04 -0.71041159E-04
-0.85556060E+00  0.96807128E+00  0.17324349E-04 -0.16909757E-03 -0.77813367E-04
-0.85556060E+00  0.97961317E+00 -0.11962728E-04 -0.18269378E-03 -0.46118251E-04
-0.85556060E+00  0.99023454E+00 -0.17811605E-04 -0.11187170E-03 -0.14383530E-04
-0.85556060E+00  0.10000000E+01  0.00000000E+00  0.00000000E+00  0.00000000E+00
 
-0.83406621E+00 -0.10000000E+01  0.00000000E+00  0.00000000E+00  0.00000000E+00
-0.83406621E+00 -0.99023454E+00 -0.62573129E-05 -0.14922252E-03  0.84595562E-05
-0.83406621E+00 -0.97961317E+00  0.17288143E-04 -0.22106511E-03  0.20173211E-04
-0.83406621E+00 -0.96807128E+00  0.69487821E-04 -0.14948439E-03  0.13315597E-04
-0.83406621E+00 -0.95554139E+00  0.12842961E-03  0.11586437E-03 -0.58069972E-04
-0.83406621E+00 -0.94195338E+00  0.14197083E-03  0.54799804E-03 -0.23186567E-03
-0.83406621E+00 -0.92723491E+00  0.33900456E-04  0.99602315E-03 -0.51689287E-03
-0.83406621E+00 -0.91131184E+00 -0.26540027E-03  0.12336977E-02 -0.85539163E-03
-0.83406621E+00 -0.89410886E+00 -0.77769940E-03  0.10972862E-02 -0.11320354E-02
-0.83406621E+00 -0.87555021E+00 -0.14537227E-02  0.61236227E-03 -0.12218797E-02
-0.83406621E+00 -0.85556060E+00 -0.21892487E-02 -0.79755839E-05 -0.10679387E-02
-0.83406621E+00 -0.83406621E+00 -0.28708676E-02 -0.50113879E-03 -0.71825078E-03
-0.83406621E+00 -0.81099590E+00 -0.34200486E-02 -0.71171351E-03 -0.29735467E-03
-0.83406621E+00 -0.78628257E+00 -0.38090745E-02 -0.65069724E-03  0.72700880E-04
-0.83406621E+00 -0.75986470E+00 -0.40481065E-02 -0.43762328E-03  0.33704267E-03
-0.83406621E+00 -0.73168798E+00 -0.41609974E-02 -0.20200628E-03  0.52009986E-03
-0.83406621E+00 -0.70170710E+00 -0.41682403E-02 -0.17756982E-04  0.68718503E-03
-0.83406621E+00 -0.66988760E+00 -0.40828464E-02  0.10276924E-03  0.89423064E-03
-0.83406621E+00 -0.63620781E+00 -0.39147794E-02  0.18096686E-03  0.11580600E-02
-0.83406621E+00 -0.60066071E+00 -0.36762354E-02  0.24115198E-03  0.14570915E-02
-0.83406621E+00 -0.56325577E+00 -0.33835912E-02  0.29617915E-03  0.17505102E-02
-0.83406621E+00 -0.52402059E+00 -0.30558597E-02  0.34750231E-03  0.19984690E-02
-0.83406621E+00 -0.48300241E+00 -0.27117533E-02  0.39184668E-03  0.21736429E-02
-0.83406621E+00 -0.44026914E+00 -0.23674520E-02  0.42659613E-03  0.22626834E-02
-0.83406621E+00 -0.39591017E+00 -0.20356339E-02  0.45165832E-03  0.22630076E-02
-0.83406621E+00 -0.35003658E+00 -0.17258308E-02  0.46884380E-03  0.21783361E-02
-0.83406621E+00 -0.30278088E+00 -0.14451028E-02  0.48046619E-03  0.20160462E-02
-0.83406621E+00 -0.25429614E+00 -0.11989256E-02  0.48847802E-03  0.17854769E-02
-0.83406621E+00 -0.20475452E+00 -0.99161612E-03  0.49413614E-03  0.14973300E-02
-0.83406621E+00 -0.15434522E+00 -0.82669916E-03  0.49814597E-03  0.11630175E-02
-0.83406621E+00 -0.10327182E+00 -0.70689931E-03  0.50085071E-03  0.79428118E-03
-0.83406621E+00 -0.51749200E-01 -0.63422284E-03  0.50242135E-03  0.40278660E-03
-0.83406621E+00  0.00000000E+00 -0.60985720E-03  0.50293647E-03 -0.15934471E-14
-0.83406621E+00  0.51749200E-01 -0.63422284E-03  0.50242135E-03 -0.40278660E-03
-0.83406621E+00  0.10327182E+00 -0.70689931E-03  0.50085071E-03 -0.79428118E-03
-0.83406621E+00  0.15434522E+00 -0.82669916E-03  0.49814597E-03 -0.11630175E-02
-0.83406621E+00  0.20475452E+00 -0.99161612E-03  0.49413614E-03 -0.14973300E-02
-0.83406621E+00  0.25429614E+00 -0.11989256E-02  0.48847802E-03 -0.17854769E-02
-0.83406621E+00  0.30278088E+00 -0.14451028E-02  0.48046619E-03 -0.20160462E-02
-0.83406621E+00  0.35003658E+00 -0.17258308E-02  0.46884380E-03 -0.21783361E-02
-0.83406621E+00  0.39591017E+00 -0.20356339E-02  0.45165832E-03 -0.22630076E-02
-0.83406621E+00  0.44026914E+00 -0.23674520E-02  0.42659613E-03 -0.22626834E-02
-0.83406621E+00  0.48300241E+00 -0.27117533E-02  0.39184668E-03 -0.21736429E-02
-0.83406621E+00  0.52402059E+00 -0.30558597E-02  0.34750231E-03 -0.19984690E-02
-0.83406621E+00  0.56325577E+00 -0.33835912E-02  0.29617915E-03 -0.17505102E-02
-0.83406621E+00  0.60066071E+00 -0.36762354E-02  0.24115198E-03 -0.14570915E-02
-0.83406621E+00  0.63620781E+00 -0.39147794E-02  0.18096686E-03 -0.11580600E-02
-0.83406621E+00  0.66988760E+00 -0.40828464E-02  0.10276924E-03 -0.89423064E-03
-0.83406621E+00  0.70170710E+00 -0.41682403E-02 -0.17756982E-04 -0.68718503E-03
-0.83406621E+00  0.73168798E+00 -0.41609974E-02 -0.20200628E-03 -0.52009986E-03
-0.83406621E+00  0.75986470E+00 -0.40481065E-02 -0.43762328E-03 -0.33704267E-03
-0.83406621E+00  0.78628257E+00 -0.38090745E-02 -0.65069724E-03 -0.72700880E-04
-0.83406621E+00  0.81099590E+00 -0.34200486E-02 -0.71171351E-03  0.29735467E-03
-0.83406621E+00  0.83406621E+00 -0.28708676E-02 -0.50113879E-03  0.71825078E-03
-0.83406621E+00  0.85556060E+00 -0.21892487E-02 -0.79755839E-05  0.10679387E-02
-0.83406621E+00  0.87555021E+00 -0.14537227E-02  0.61236227E-03  0.12218797E-02
-0.83406621E+00  0.89410886E+00 -0.77769940E-03  0.10972862E-02  0.11320354E-02
-0.83406621E+00  0.91131184E+00 -0.26540027E-03  0.12336977E-02  0.85539163E-03
-0.83406621E+00  0.92723491E+00  0.33900456E-04  0.99602315E-03  0.51689287E-03
-0.83406621E+00  0.94195338E+00  0.14197083E-03  0.54799804E-03  0.23186567E-03
-0.83406621E+00  0.95554139E+00  0.12842961E-03  0.11586437E-03  0.58069972E-04
-0.83406621E+00  0.96807128E+00  0.69487821E-04 -0.14948439E-03 -0.13315597E-04
-0.83406621E+00  0.97961317E+00  0.17288143E-04 -0.22106511E-03 -0.20173211E-04
-0.83406621E+00  0.99023454E+00 -0.62573129E-05 -0.14922252E-03 -0.84595562E-05
-0.83406621E+00  0.10000000E+01  0.00000000E+00  0.00000000E+00  0.00000000E+00
 
-0.81099590E+00 -0.10000000E+01  0.00000000E+00  0.00000000E+00  0.00000000E+00
-0.81099590E+00 -0.99023454E+00  0.13341191E-04 -0.14946715E-03 -0.31049587E-05
-0.81099590E+00 -0.97961317E+00  0.60657694E-04 -0.18628970E-03 -0.23987022E-04
-0.81099590E+00 -0.96807128E+00  0.13596510E-03 -0.16469602E-04 -0.82449609E-04
-0.81099590E+00 -0.95554139E+00  0.19480099E-03  0.40656803E-03 -0.21982528E-03
-0.81099590E+00 -0.94195338E+00  0.14543801E-03  0.10076514E-02 -0.45844380E-03
-0.81099590E+00 -0.92723491E+00 -0.12992749E-03  0.15557906E-02 -0.78413877E-03
-0.81099590E+00 -0.91131184E+00 -0.71808321E-03  0.17515143E-02 -0.11188461E-02
-0.81099590E+00 -0.89410886E+00 -0.16102854E-02  0.14200423E-02 -0.13454631E-02
-0.81099590E+00 -0.87555021E+00 -0.26796654E-02  0.65801618E-03 -0.13634238E-02
-0.81099590E+00 -0.85556060E+00 -0.37278354E-02 -0.20555970E-03 -0.11588249E-02
-0.81099590E+00 -0.83406621E+00 -0.45747499E-02 -0.82149167E-03 -0.82124347E-03
-0.81099590E+00 -0.81099590E+00 -0.51324575E-02 -0.10262933E-02 -0.49322051E-03
-0.81099590E+00 -0.78628257E+00 -0.54197638E-02 -0.89184591E-03 -0.28041954E-03
-0.81099590E+00 -0.75986470E+00 -0.55223841E-02 -0.61381407E-03 -0.19266718E-03
-0.81099590E+00 -0.73168798E+00 -0.55357559E-02 -0.36366940E-03 -0.15225001E-03
-0.81099590E+00 -0.70170710E+00 -0.55262517E-02 -0.20920385E-03 -0.55593152E-04
-0.81099590E+00 -0.66988760E+00 -0.55223179E-02 -0.12835951E-03  0.16248723E-03
-0.81099590E+00 -0.63620781E+00 -0.55263306E-02 -0.65872193E-04  0.50158933E-03
-0.81099590E+00 -0.60066071E+00 -0.55310263E-02  0.18328199E-04  0.91071947E-03
-0.81099590E+00 -0.56325577E+00 -0.55302700E-02  0.13399161E-03  0.13233058E-02
-0.81099590E+00 -0.52402059E+00 -0.55220717E-02  0.26942055E-03  0.16855704E-02
-0.81099590E+00 -0.48300241E+00 -0.55070713E-02  0.40748798E-03  0.19670429E-02
-0.81099590E+00 -0.44026914E+00 -0.54862944E-02  0.53579280E-03  0.21558205E-02
-0.81099590E+00 -0.39591017E+00 -0.54600425E-02  0.64896155E-03  0.22495438E-02
-0.81099590E+00 -0.35003658E+00 -0.54282496E-02  0.74640223E-03  0.22483759E-02
-0.81099590E+00 -0.30278088E+00 -0.53912530E-02  0.82926954E-03  0.21531530E-02
-0.81099590E+00 -0.25429614E+00 -0.53505967E-02  0.89872553E-03  0.19660954E-02
-0.81099590E+00 -0.20475452E+00 -0.53091046E-02  0.95534994E-03  0.16927977E-02
-0.81099590E+00 -0.15434522E+00 -0.52706419E-02  0.99933159E-03  0.13432064E-02
-0.81099590E+00 -0.10327182E+00 -0.52393313E-02  0.10306951E-02  0.93186782E-03
-0.81099590E+00 -0.51749200E-01 -0.52188686E-02  0.10494793E-02  0.47712070E-03
-0.81099590E+00  0.00000000E+00 -0.52117437E-02  0.10557316E-02 -0.18705292E-14
-0.81099590E+00  0.51749200E-01 -0.52188686E-02  0.10494793E-02 -0.47712070E-03
-0.81099590E+00  0.10327182E+00 -0.52393313E-02  0.10306951E-02 -0.93186782E-03
-0.81099590E+00  0.15434522E+00 -0.52706419E-02  0.99933159E-03 -0.13432064E-02
-0.81099590E+00  0.20475452E+00 -0.53091046E-02  0.95534994E-03 -0.16927977E-02
-0.81099590E+00  0.25429614E+00 -0.53505967E-02  0.89872553E-03 -0.19660954E-02
-0.81099590E+00  0.30278088E+00 -0.53912530E-02  0.82926954E-03 -0.21531530E-02
-0.81099590E+00  0.35003658E+00 -0.54282496E-02  0.74640223E-03 -0.22483759E-02
-0.81099590E+00  0.39591017E+00 -0.54600425E-02  0.64896155E-03 -0.22495438E-02
-0.81099590E+00  0.44026914E+00 -0.54862944E-02  0.53579280E-03 -0.21558205E-02
-0.81099590E+00  0.48300241E+00 -0.55070713E-02  0.40748798E-03 -0.19670429E-02
-0.81099590E+00  0.52402059E+00 -0.55220717E-02  0.26942055E-03 -0.16855704E-02
-0.81099590E+00  0.56325577E+00 -0.55302700E-02  0.13399161E-03 -0.13233058E-02
-0.81099590E+00  0.60066071E+00 -0.55310263E-02  0.18328199E-04 -0.91071947E-03
-0.81099590E+00  0.63620781E+00 -0.55263306E-02 -0.65872193E-04 -0.50158933E-03
-0.81099590E+00  0.66988760E+00 -0.55223179E-02 -0.12835951E-03 -0.16248723E-03
-0.81099590E+00  0.70170710E+00 -0.55262517E-02 -0.20920385E-03  0.55593152E-04
-0.81099590E+00  0.73168798E+00 -0.55357559E-02 -0.36366940E-03  0.15225001E-03
-0.81099590E+00  0.75986470E+00 -0.55223841E-02 -0.61381407E-03  0.19266718E-03
-0.81099590E+00  0.78628257E+00 -0.54197638E-02 -0.89184591E-03  0.28041954E-03
-0.81099590E+00  0.81099590E+00 -0.51324575E-02 -0.10262933E-02  0.49322051E-03
-0.81099590E+00  0.83406621E+00 -0.45747499E-02 -0.82149167E-03  0.82124347E-03
-0.81099590E+00  0.85556060E+00 -0.37278354E-02 -0.20555970E-03  0.11588249E-02
-0.81099590E+00  0.87555021E+00 -0.26796654E-02  0.65801618E-03  0.13634238E-02
-0.81099590E+00  0.89410886E+00 -0.16102854E-02  0.14200423E-02  0.13454631E-02
-0.81099590E+00  0.91131184E+00 -0.71808321E-03  0.17515143E-02  0.11188461E-02
-0.81099590E+00  0.92723491E+00 -0.12992749E-03  0.15557906E-02  0.78413877E-03
-0.81099590E+00  0.94195338E+00  0.14543801E-03  0.10076514E-02  0.45844380E-03
-0.81099590E+00  0.95554139E+00  0.19480099E-03  0.40656803E-03  0.21982528E-03
-0.81099590E+00  0.96807128E+00  0.13596510E-03 -0.16469602E-04  0.82449609E-04
-0.81099590E+00  0.97961317E+00  0.60657694E-04 -0.18628970E-03  0.23987022E-04
-0.81099590E+00  0.99023454E+00  0.13341191E-04 -0.14946715E-03  0.31049587E-05
-0.81099590E+00  0.10000000E+01  0.00000000E+00  0.00000000E+00  0.00000000E+00
 
-0.78628257E+00 -0.10000000E+01  0.00000000E+00  0.00000000E+00  0.00000000E+00
-0.78628257E+00 -0.99023454E+00  0.41049490E-04 -0.96444736E-04 -0.14941215E-04
-0.78628257E+00 -0.97961317E+00  0.11584675E-03 -0.60332055E-04 -0.64728583E-04
-0.78628257E+00 -0.96807128E+00  0.20885163E-03  0.22840929E-03 -0.15970780E-03
-0.78628257E+00 -0.95554139E+00  0.24613252E-03  0.80369976E-03 -0.32107916E-03
-0.78628257E+00 -0.94195338E+00  0.92034451E-04  0.15343961E-02 -0.54538274E-03
-0.78628257E+00 -0.92723491E+00 -0.40582236E-03  0.21154455E-02 -0.79572979E-03
-0.78628257E+00 -0.91131184E+00 -0.13251870E-02  0.21955812E-02 -0.99361723E-03
-0.78628257E+00 -0.89410886E+00 -0.25815478E-02  0.16159335E-02 -0.10531679E-02
-0.78628257E+00 -0.87555021E+00 -0.39185380E-02  0.56023125E-03 -0.92939724E-03
-0.78628257E+00 -0.85556060E+00 -0.50060401E-02 -0.53018564E-03 -0.66225024E-03
-0.78628257E+00 -0.83406621E+00 -0.55932022E-02 -0.12392622E-02 -0.36968269E-03
-0.78628257E+00 -0.81099590E+00 -0.56184679E-02 -0.14197789E-02 -0.18858007E-03
-0.78628257E+00 -0.78628257E+00 -0.52135914E-02 -0.12218259E-02 -0.19521554E-03
-0.78628257E+00 -0.75986470E+00 -0.46167490E-02 -0.92033423E-03 -0.36277511E-03
-0.78628257E+00 -0.73168798E+00 -0.40612872E-02 -0.71716316E-03 -0.58489808E-03
-0.78628257E+00 -0.70170710E+00 -0.37017350E-02 -0.65416525E-03 -0.74555081E-03
-0.78628257E+00 -0.66988760E+00 -0.35975294E-02 -0.65713163E-03 -0.78410471E-03
-0.78628257E+00 -0.63620781E+00 -0.37381083E-02 -0.62951987E-03 -0.71415881E-03
-0.78628257E+00 -0.60066071E+00 -0.40796440E-02 -0.51970126E-03 -0.59531999E-03
-0.78628257E+00 -0.56325577E+00 -0.45724843E-02 -0.33158586E-03 -0.48692158E-03
-0.78628257E+00 -0.52402059E+00 -0.51730918E-02 -0.99754612E-04 -0.41756150E-03
-0.78628257E+00 -0.48300241E+00 -0.58450852E-02  0.14027103E-03 -0.38189756E-03
-0.78628257E+00 -0.44026914E+00 -0.65563122E-02  0.36707518E-03 -0.35710301E-03
-0.78628257E+00 -0.39591017E+00 -0.72765565E-02  0.57352928E-03 -0.32152245E-03
-0.78628257E+00 -0.35003658E+00 -0.79772249E-02  0.76006516E-03 -0.26590296E-03
-0.78628257E+00 -0.30278088E+00 -0.86322169E-02  0.92831578E-03 -0.19419946E-03
-0.78628257E+00 -0.25429614E+00 -0.92191570E-02  0.10781356E-02 -0.11878611E-03
-0.78628257E+00 -0.20475452E+00 -0.97200368E-02  0.12072649E-02 -0.53535518E-04
-0.78628257E+00 -0.15434522E+00 -0.10121406E-01  0.13123795E-02 -0.87106776E-05
-0.78628257E+00 -0.10327182E+00 -0.10413869E-01  0.13901257E-02  0.12039952E-04
-0.78628257E+00 -0.51749200E-01 -0.10591497E-01  0.14378667E-02  0.11982137E-04
-0.78628257E+00  0.00000000E+00 -0.10651037E-01  0.14539612E-02  0.65224642E-15
-0.78628257E+00  0.51749200E-01 -0.10591497E-01  0.14378667E-02 -0.11982137E-04
-0.78628257E+00  0.10327182E+00 -0.10413869E-01  0.13901257E-02 -0.12039952E-04
-0.78628257E+00  0.15434522E+00 -0.10121406E-01  0.13123795E-02  0.87106776E-05
-0.78628257E+00  0.20475452E+00 -0.97200368E-02  0.12072649E-02  0.53535518E-04
-0.78628257E+00  0.25429614E+00 -0.92191570E-02  0.10781356E-02  0.11878611E-03
-0.78628257E+00  0.30278088E+00 -0.86322169E-02  0.92831578E-03  0.19419946E-03
-0.78628257E+00  0.35003658E+00 -0.79772249E-02  0.76006516E-03  0.26590296E-03
-0.78628257E+00  0.39591017E+00 -0.72765565E-02  0.57352928E-03  0.32152245E-03
-0.78628257E+00  0.44026914E+00 -0.65563122E-02  0.36707518E-03  0.35710301E-03
-0.78628257E+00  0.48300241E+00 -0.58450852E-02  0.14027103E-03  0.38189756E-03
-0.78628257E+00  0.52402059E+00 -0.51730918E-02 -0.99754612E-04  0.41756150E-03
-0.78628257E+00  0.56325577E+00 -0.45724843E-02 -0.33158586E-03  0.48692158E-03
-0.78628257E+00  0.60066071E+00 -0.40796440E-02 -0.51970126E-03  0.59531999E-03
-0.78628257E+00  0.63620781E+00 -0.37381083E-02 -0.62951987E-03  0.71415881E-03
-0.78628257E+00  0.66988760E+00 -0.35975294E-02 -0.65713163E-03  0.78410471E-03
-0.78628257E+00  0.70170710E+00 -0.37017350E-02 -0.65416525E-03  0.74555081E-03
-0.78628257E+00  0.73168798E+00 -0.40612872E-02 -0.71716316E-03  0.58489808E-03
-0.78628257E+00  0.75986470E+00 -0.46167490E-02 -0.92033423E-03  0.36277511E-03
-0.78628257E+00  0.78628257E+00 -0.52135914E-02 -0.12218259E-02  0.19521554E-03
-0.78628257E+00  0.81099590E+00 -0.56184679E-02 -0.14197789E-02  0.18858007E-03
-0.78628257E+00  0.83406621E+00 -0.55932022E-02 -0.12392622E-02  0.36968269E-03
-0.78628257E+00  0.85556060E+00 -0.50060401E-02 -0.53018564E-03  0.66225024E-03
-0.78628257E+00  0.87555021E+00 -0.39185380E-02  0.56023125E-03  0.92939724E-03
-0.78628257E+00  0.89410886E+00 -0.25815478E-02  0.16159335E-02  0.10531679E-02
-0.78628257E+00  0.91131184E+00 -0.13251870E-02  0.21955812E-02  0.99361723E-03
-0.78628257E+00  0.92723491E+00 -0.40582236E-03  0.21154455E-02  0.79572979E-03
-0.78628257E+00  0.94195338E+00  0.92034451E-04  0.15343961E-02  0.54538274E-03
-0.78628257E+00  0.95554139E+00  0.24613252E-03  0.80369976E-03  0.32107916E-03
-0.78628257E+00  0.96807128E+00  0.20885163E-03  0.22840929E-03  0.15970780E-03
-0.78628257E+00  0.97961317E+00  0.11584675E-03 -0.60332055E-04  0.64728583E-04
-0.78628257E+00  0.99023454E+00  0.41049490E-04 -0.96444736E-04  0.14941215E-04
-0.78628257E+00  0.10000000E+01  0.00000000E+00  0.00000000E+00  0.00000000E+00
 
-0.75986470E+00 -0.10000000E+01  0.00000000E+00  0.00000000E+00  0.00000000E+00
-0.75986470E+00 -0.99023454E+00  0.73916402E-04 -0.38712143E-05 -0.20011613E-04
-0.75986470E+00 -0.97961317E+00  0.17610483E-03  0.11945766E-03 -0.76270069E-04
-0.75986470E+00 -0.96807128E+00  0.27749032E-03  0.50369828E-03 -0.16528791E-03
-0.75986470E+00 -0.95554139E+00  0.27237824E-03  0.11652356E-02 -0.27799001E-03
-0.75986470E+00 -0.94195338E+00 -0.14305313E-04  0.19293203E-02 -0.38574869E-03
-0.75986470E+00 -0.92723491E+00 -0.75206394E-03  0.24489460E-02 -0.44357232E-03
-0.75986470E+00 -0.91131184E+00 -0.19764267E-02  0.23599893E-02 -0.40531265E-03
-0.75986470E+00 -0.89410886E+00 -0.34840414E-02  0.15399303E-02 -0.25293927E-03
-0.75986470E+00 -0.87555021E+00 -0.48504921E-02  0.24644546E-03 -0.18705549E-04
-0.75986470E+00 -0.85556060E+00 -0.55973227E-02 -0.10036168E-02  0.21368953E-03
-0.75986470E+00 -0.83406621E+00 -0.54196338E-02 -0.17607912E-02  0.33576202E-03
-0.75986470E+00 -0.81099590E+00 -0.43315303E-02 -0.19047431E-02  0.26000022E-03
-0.75986470E+00 -0.78628257E+00 -0.26456663E-02 -0.16528134E-02 -0.37868345E-04
-0.75986470E+00 -0.75986470E+00 -0.81790935E-03 -0.13411362E-02 -0.50407021E-03
-0.75986470E+00 -0.73168798E+00  0.73821006E-03 -0.11888453E-02 -0.10357906E-02
-0.75986470E+00 -0.70170710E+00  0.17712486E-02 -0.12076088E-02 -0.15381263E-02
-0.75986470E+00 -0.66988760E+00  0.22124584E-02 -0.12748363E-02 -0.19742296E-02
-0.75986470E+00 -0.63620781E+00  0.21234460E-02 -0.12629363E-02 -0.23726330E-02
-0.75986470E+00 -0.60066071E+00  0.16218997E-02 -0.11226810E-02 -0.27917595E-02
-0.75986470E+00 -0.56325577E+00  0.82491957E-03 -0.88463282E-03 -0.32689888E-02
-0.75986470E+00 -0.52402059E+00 -0.17594080E-03 -0.61314796E-03 -0.37908847E-02
-0.75986470E+00 -0.48300241E+00 -0.13150735E-02 -0.36048644E-03 -0.42966421E-02
-0.75986470E+00 -0.44026914E+00 -0.25425547E-02 -0.14820796E-03 -0.47051238E-02
-0.75986470E+00 -0.39591017E+00 -0.38141140E-02  0.27154606E-04 -0.49436430E-02
-0.75986470E+00 -0.35003658E+00 -0.50855130E-02  0.17910795E-03 -0.49660229E-02
-0.75986470E+00 -0.30278088E+00 -0.63111300E-02  0.31914325E-03 -0.47564025E-02
-0.75986470E+00 -0.25429614E+00 -0.74450728E-02  0.45172804E-03 -0.43245504E-02
-0.75986470E+00 -0.20475452E+00 -0.84432491E-02  0.57455002E-03 -0.36973359E-02
-0.75986470E+00 -0.15434522E+00 -0.92657458E-02  0.68126048E-03 -0.29111404E-02
-0.75986470E+00 -0.10327182E+00 -0.98789482E-02  0.76429054E-03 -0.20059930E-02
-0.75986470E+00 -0.51749200E-01 -0.10257454E-01  0.81704222E-03 -0.10224124E-02
-0.75986470E+00  0.00000000E+00 -0.10385409E-01  0.83513003E-03  0.64237248E-14
-0.75986470E+00  0.51749200E-01 -0.10257454E-01  0.81704222E-03  0.10224124E-02
-0.75986470E+00  0.10327182E+00 -0.98789482E-02  0.76429054E-03  0.20059930E-02
-0.75986470E+00  0.15434522E+00 -0.92657458E-02  0.68126048E-03  0.29111404E-02
-0.75986470E+00  0.20475452E+00 -0.84432491E-02  0.57455002E-03  0.36973359E-02
-0.75986470E+00  0.25429614E+00 -0.74450728E-02  0.45172804E-03  0.43245504E-02
-0.75986470E+00  0.30278088E+00 -0.63111300E-02  0.31914325E-03  0.47564025E-02
-0.75986470E+00  0.35003658E+00 -0.50855130E-02  0.17910795E-03  0.49660229E-02
-0.75986470E+00  0.39591017E+00 -0.38141140E-02  0.27154606E-04  0.49436430E-02
-0.75986470E+00  0.44026914E+00 -0.25425547E-02 -0.14820796E-03  0.47051238E-02
-0.75986470E+00  0.48300241E+00 -0.13150735E-02 -0.36048644E-03  0.42966421E-02
-0.75986470E+00  0.52402059E+00 -0.17594080E-03 -0.61314796E-03  0.37908847E-02
-0.75986470E+00  0.56325577E+00  0.82491957E-03 -0.88463282E-03  0.32689888E-02
-0.75986470E+00  0.60066071E+00  0.16218997E-02 -0.11226810E-02  0.27917595E-02
-0.75986470E+00  0.63620781E+00  0.21234460E-02 -0.12629363E-02  0.23726330E-02
-0.75986470E+00  0.66988760E+00  0.22124584E-02 -0.12748363E-02  0.19742296E-02
-0.75986470E+00  0.70170710E+00  0.17712486E-02 -0.12076088E-02  0.15381263E-02
-0.75986470E+00  0.73168798E+00  0.73821006E-03 -0.11888453E-02  0.10357906E-02
-0.75986470E+00  0.75986470E+00 -0.81790935E-03 -0.13411362E-02  0.50407021E-03
-0.75986470E+00  0.78628257E+00 -0.26456663E-02 -0.16528134E-02  0.37868345E-04
-0.75986470E+00  0.81099590E+00 -0.43315303E-02 -0.19047431E-02 -0.26000022E-03
-0.75986470E+00  0.83406621E+00 -0.54196338E-02 -0.17607912E-02 -0.33576202E-03
-0.75986470E+00  0.85556060E+00 -0.55973227E-02 -0.10036168E-02 -0.21368953E-03
-0.75986470E+00  0.87555021E+00 -0.48504921E-02  0.24644546E-03  0.18705549E-04
-0.75986470E+00  0.89410886E+00 -0.34840414E-02  0.15399303E-02  0.25293927E-03
-0.75986470E+00  0.91131184E+00 -0.19764267E-02  0.23599893E-02  0.40531265E-03
-0.75986470E+00  0.92723491E+00 -0.75206394E-03  0.24489460E-02  0.44357232E-03
-0.75986470E+00  0.94195338E+00 -0.14305313E-04  0.19293203E-02  0.38574869E-03
-0.75986470E+00  0.95554139E+00  0.27237824E-03  0.11652356E-02  0.27799001E-03
-0.75986470E+00  0.96807128E+00  0.27749032E-03  0.50369828E-03  0.16528791E-03
-0.75986470E+00  0.97961317E+00  0.17610483E-03  0.11945766E-03  0.76270069E-04
-0.75986470E+00  0.99023454E+00  0.73916402E-04 -0.38712143E-05  0.20011613E-04
-0.75986470E+00  0.10000000E+01  0.00000000E+00  0.00000000E+00  0.00000000E+00
 
-0.73168798E+00 -0.10000000E+01  0.00000000E+00  0.00000000E+00  0.00000000E+00
-0.73168798E+00 -0.99023454E+00  0.10637742E-03  0.83427574E-04 -0.14837502E-04
-0.73168798E+00 -0.97961317E+00  0.23203399E-03  0.26486730E-03 -0.48070968E-04
-0.73168798E+00 -0.96807128E+00  0.33280138E-03  0.67161011E-03 -0.83238977E-04
-0.73168798E+00 -0.95554139E+00  0.27455249E-03  0.13071741E-02 -0.82598528E-04
-0.73168798E+00 -0.94195338E+00 -0.14609872E-03  0.19898048E-02 -0.54196911E-05
-0.73168798E+00 -0.92723491E+00 -0.10966792E-02  0.23858406E-02  0.17624248E-03
-0.73168798E+00 -0.91131184E+00 -0.25472536E-02  0.21629344E-02  0.44157807E-03
-0.73168798E+00 -0.89410886E+00 -0.41571624E-02  0.12322834E-02  0.71218822E-03
-0.73168798E+00 -0.87555021E+00 -0.53297002E-02 -0.13057692E-03  0.87134640E-03
-0.73168798E+00 -0.85556060E+00 -0.54536846E-02 -0.14092092E-02  0.81589508E-03
-0.73168798E+00 -0.83406621E+00 -0.42047063E-02 -0.21651199E-02  0.49664546E-03
-0.73168798E+00 -0.81099590E+00 -0.17194530E-02 -0.22933479E-02 -0.67213872E-04
-0.73168798E+00 -0.78628257E+00  0.14602139E-02 -0.20295048E-02 -0.80464621E-03
-0.73168798E+00 -0.75986470E+00  0.46254842E-02 -0.17246897E-02 -0.16160627E-02
-0.73168798E+00 -0.73168798E+00  0.71756707E-02 -0.15981186E-02 -0.24026461E-02
-0.73168798E+00 -0.70170710E+00  0.87932855E-02 -0.16424922E-02 -0.30965653E-02
-0.73168798E+00 -0.66988760E+00  0.94658197E-02 -0.17103164E-02 -0.36880815E-02
-0.73168798E+00 -0.63620781E+00  0.93887827E-02 -0.16651688E-02 -0.42256491E-02
-0.73168798E+00 -0.60066071E+00  0.88294129E-02 -0.14765089E-02 -0.47841008E-02
-0.73168798E+00 -0.56325577E+00  0.80206232E-02 -0.12123525E-02 -0.54149934E-02
-0.73168798E+00 -0.52402059E+00  0.71149808E-02 -0.97248924E-03 -0.61125920E-02
-0.73168798E+00 -0.48300241E+00  0.61889624E-02 -0.82593979E-03 -0.68113826E-02
-0.73168798E+00 -0.44026914E+00  0.52708290E-02 -0.78876763E-03 -0.74110190E-02
-0.73168798E+00 -0.39591017E+00  0.43688330E-02 -0.83684776E-03 -0.78077925E-02
-0.73168798E+00 -0.35003658E+00  0.34895973E-02 -0.93095570E-03 -0.79184901E-02
-0.73168798E+00 -0.30278088E+00  0.26461968E-02 -0.10361848E-02 -0.76910038E-02
-0.73168798E+00 -0.25429614E+00  0.18596715E-02 -0.11301609E-02 -0.71061188E-02
-0.73168798E+00 -0.20475452E+00  0.11571942E-02 -0.12030087E-02 -0.61744234E-02
-0.73168798E+00 -0.15434522E+00  0.56879450E-03 -0.12534951E-02 -0.49323577E-02
-0.73168798E+00 -0.10327182E+00  0.12353119E-03 -0.12848479E-02 -0.34376598E-02
-0.73168798E+00 -0.51749200E-01 -0.15438482E-03 -0.13013977E-02 -0.17648504E-02
-0.73168798E+00  0.00000000E+00 -0.24889390E-03 -0.13065066E-02  0.10761814E-13
-0.73168798E+00  0.51749200E-01 -0.15438482E-03 -0.13013977E-02  0.17648504E-02
-0.73168798E+00  0.10327182E+00  0.12353119E-03 -0.12848479E-02  0.34376598E-02
-0.73168798E+00  0.15434522E+00  0.56879450E-03 -0.12534951E-02  0.49323577E-02
-0.73168798E+00  0.20475452E+00  0.11571942E-02 -0.12030087E-02  0.61744234E-02
-0.73168798E+00  0.25429614E+00  0.18596715E-02 -0.11301609E-02  0.71061188E-02
-0.73168798E+00  0.30278088E+00  0.26461968E-02 -0.10361848E-02  0.76910038E-02
-0.73168798E+00  0.35003658E+00  0.34895973E-02 -0.93095570E-03  0.79184901E-02
-0.73168798E+00  0.39591017E+00  0.43688330E-02 -0.83684776E-03  0.78077925E-02
-0.73168798E+00  0.44026914E+00  0.52708290E-02 -0.78876763E-03  0.74110190E-02
-0.73168798E+00  0.48300241E+00  0.61889624E-02 -0.82593979E-03  0.68113826E-02
-0.73168798E+00  0.52402059E+00  0.71149808E-02 -0.97248924E-03  0.61125920E-02
-0.73168798E+00  0.56325577E+00  0.80206232E-02 -0.12123525E-02  0.54149934E-02
-0.73168798E+00  0.60066071E+00  0.88294129E-02 -0.14765089E-02  0.47841008E-02
-0.73168798E+00  0.63620781E+00  0.93887827E-02 -0.16651688E-02  0.42256491E-02
-0.73168798E+00  0.66988760E+00  0.94658197E-02 -0.17103164E-02  0.36880815E-02
-0.73168798E+00  0.70170710E+00  0.87932855E-02 -0.16424922E-02  0.30965653E-02
-0.73168798E+00  0.73168798E+00  0.71756707E-02 -0.15981186E-02  0.24026461E-02
-0.73168798E+00  0.75986470E+00  0.46254842E-02 -0.17246897E-02  0.16160628E-02
-0.73168798E+00  0.78628257E+00  0.14602139E-02 -0.20295048E-02  0.80464621E-03
-0.73168798E+00  0.81099590E+00 -0.17194530E-02 -0.22933479E-02  0.67213872E-04
-0.73168798E+00  0.83406621E+00 -0.42047063E-02 -0.21651199E-02 -0.49664546E-03
-0.73168798E+00  0.85556060E+00 -0.54536846E-02 -0.14092092E-02 -0.81589508E-03
-0.73168798E+00  0.87555021E+00 -0.53297002E-02 -0.13057692E-03 -0.87134640E-03
-0.73168798E+00  0.89410886E+00 -0.41571624E-02  0.12322834E-02 -0.71218822E-03
-0.73168798E+00  0.91131184E+00 -0.25472536E-02  0.21629344E-02 -0.44157807E-03
-0.73168798E+00  0.92723491E+00 -0.10966792E-02  0.23858406E-02 -0.17624248E-03
-0.73168798E+00  0.94195338E+00 -0.14609872E-03  0.19898048E-02  0.54196911E-05
-0.73168798E+00  0.95554139E+00  0.27455249E-03  0.13071741E-02  0.82598528E-04
-0.73168798E+00  0.96807128E+00  0.33280138E-03  0.67161011E-03  0.83238977E-04
-0.73168798E+00  0.97961317E+00  0.23203399E-03  0.26486730E-03  0.48070968E-04
-0.73168798E+00  0.99023454E+00  0.10637742E-03  0.83427574E-04  0.14837502E-04
-0.73168798E+00  0.10000000E+01  0.00000000E+00  0.00000000E+00  0.00000000E+00
 
-0.70170710E+00 -0.10000000E+01  0.00000000E+00  0.00000000E+00  0.00000000E+00
-0.70170710E+00 -0.99023454E+00  0.13230390E-03  0.11401584E-03 -0.24771308E-05
-0.70170710E+00 -0.97961317E+00  0.27523093E-03  0.28428060E-03  0.56416052E-05
-0.70170710E+00 -0.96807128E+00  0.37157722E-03  0.61241685E-03  0.49164770E-04
-0.70170710E+00 -0.95554139E+00  0.26655417E-03  0.11052278E-02  0.18337052E-03
-0.70170710E+00 -0.94195338E+00 -0.25946879E-03  0.16276998E-02  0.44458806E-03
-0.70170710E+00 -0.92723491E+00 -0.13622835E-02  0.19253783E-02  0.82328591E-03
-0.70170710E+00 -0.91131184E+00 -0.29478534E-02  0.17350748E-02  0.12140971E-02
-0.70170710E+00 -0.89410886E+00 -0.45569936E-02  0.97083965E-03  0.14343033E-02
-0.70170710E+00 -0.87555021E+00 -0.54539733E-02 -0.16960519E-03  0.12885085E-02
-0.70170710E+00 -0.85556060E+00 -0.49310758E-02 -0.12802771E-02  0.67441063E-03
-0.70170710E+00 -0.83406621E+00 -0.26707489E-02 -0.19909939E-02 -0.36378631E-03
-0.70170710E+00 -0.81099590E+00  0.10559473E-02 -0.21880326E-02 -0.16543340E-02
-0.70170710E+00 -0.78628257E+00  0.54763006E-02 -0.20475127E-02 -0.29794660E-02
-0.70170710E+00 -0.75986470E+00  0.96312338E-02 -0.18620360E-02 -0.41462144E-02
-0.70170710E+00 -0.73168798E+00  0.12741839E-01 -0.18207373E-02 -0.50235021E-02
-0.70170710E+00 -0.70170710E+00  0.14449872E-01 -0.19086969E-02 -0.55475760E-02
-0.70170710E+00 -0.66988760E+00  0.14849098E-01 -0.19783706E-02 -0.57267218E-02
-0.70170710E+00 -0.63620781E+00  0.14339483E-01 -0.18993809E-02 -0.56395134E-02
-0.70170710E+00 -0.60066071E+00  0.13410923E-01 -0.16608157E-02 -0.54152084E-02
-0.70170710E+00 -0.56325577E+00  0.12466416E-01 -0.13647758E-02 -0.51881487E-02
-0.70170710E+00 -0.52402059E+00  0.11742558E-01 -0.11478477E-02 -0.50504794E-02
-0.70170710E+00 -0.48300241E+00  0.11319595E-01 -0.11035241E-02 -0.50265904E-02
-0.70170710E+00 -0.44026914E+00  0.11176668E-01 -0.12524668E-02 -0.50799383E-02
-0.70170710E+00 -0.39591017E+00  0.11248551E-01 -0.15577932E-02 -0.51383446E-02
-0.70170710E+00 -0.35003658E+00  0.11462743E-01 -0.19576545E-02 -0.51217554E-02
-0.70170710E+00 -0.30278088E+00  0.11755761E-01 -0.23914816E-02 -0.49610503E-02
-0.70170710E+00 -0.25429614E+00  0.12076891E-01 -0.28120547E-02 -0.46080769E-02
-0.70170710E+00 -0.20475452E+00  0.12386926E-01 -0.31869341E-02 -0.40393293E-02
-0.70170710E+00 -0.15434522E+00  0.12656192E-01 -0.34951100E-02 -0.32570288E-02
-0.70170710E+00 -0.10327182E+00  0.12863025E-01 -0.37232931E-02 -0.22879988E-02
-0.70170710E+00 -0.51749200E-01  0.12992750E-01 -0.38632312E-02 -0.11807473E-02
-0.70170710E+00  0.00000000E+00  0.13036909E-01 -0.39103720E-02  0.73313832E-14
-0.70170710E+00  0.51749200E-01  0.12992750E-01 -0.38632312E-02  0.11807473E-02
-0.70170710E+00  0.10327182E+00  0.12863025E-01 -0.37232931E-02  0.22879988E-02
-0.70170710E+00  0.15434522E+00  0.12656192E-01 -0.34951100E-02  0.32570288E-02
-0.70170710E+00  0.20475452E+00  0.12386926E-01 -0.31869341E-02  0.40393293E-02
-0.70170710E+00  0.25429614E+00  0.12076891E-01 -0.28120547E-02  0.46080769E-02
-0.70170710E+00  0.30278088E+00  0.11755761E-01 -0.23914816E-02  0.49610503E-02
-0.70170710E+00  0.35003658E+00  0.11462743E-01 -0.19576545E-02  0.51217554E-02
-0.70170710E+00  0.39591017E+00  0.11248551E-01 -0.15577932E-02  0.51383446E-02
-0.70170710E+00  0.44026914E+00  0.11176668E-01 -0.12524668E-02  0.50799383E-02
-0.70170710E+00  0.48300241E+00  0.11319595E-01 -0.11035241E-02  0.50265904E-02
-0.70170710E+00  0.52402059E+00  0.11742558E-01 -0.11478477E-02  0.50504794E-02
-0.70170710E+00  0.56325577E+00  0.12466416E-01 -0.13647758E-02  0.51881487E-02
-0.70170710E+00  0.60066071E+00  0.13410923E-01 -0.16608157E-02  0.54152084E-02
-0.70170710E+00  0.63620781E+00  0.14339483E-01 -0.18993809E-02  0.56395134E-02
-0.70170710E+00  0.66988760E+00  0.14849098E-01 -0.19783706E-02  0.57267218E-02
-0.70170710E+00  0.70170710E+00  0.14449872E-01 -0.19086969E-02  0.55475760E-02
-0.70170710E+00  0.73168798E+00  0.12741839E-01 -0.18207373E-02  0.50235021E-02
-0.70170710E+00  0.75986470E+00  0.96312338E-02 -0.18620360E-02  0.41462144E-02
-0.70170710E+00  0.78628257E+00  0.54763006E-02 -0.20475127E-02  0.29794660E-02
-0.70170710E+00  0.81099590E+00  0.10559473E-02 -0.21880326E-02  0.16543340E-02
-0.70170710E+00  0.83406621E+00 -0.26707489E-02 -0.19909939E-02  0.36378631E-03
-0.70170710E+00  0.85556060E+00 -0.49310758E-02 -0.12802771E-02 -0.67441063E-03
-0.70170710E+00  0.87555021E+00 -0.54539733E-02 -0.16960519E-03 -0.12885085E-02
-0.70170710E+00  0.89410886E+00 -0.45569936E-02  0.97083965E-03 -0.14343033E-02
-0.70170710E+00  0.91131184E+00 -0.29478534E-02  0.17350748E-02 -0.12140971E-02
-0.70170710E+00  0.92723491E+00 -0.13622835E-02  0.19253783E-02 -0.82328591E-03
-0.70170710E+00  0.94195338E+00 -0.25946879E-03  0.16276998E-02 -0.44458806E-03
-0.70170710E+00  0.95554139E+00  0.26655417E-03  0.11052278E-02 -0.18337052E-03
-0.70170710E+00  0.96807128E+00  0.37157722E-03  0.61241685E-03 -0.49164770E-04
-0.70170710E+00  0.97961317E+00  0.27523093E-03  0.28428060E-03 -0.56416052E-05
-0.70170710E+00  0.99023454E+00  0.13230390E-03  0.11401584E-03  0.24771308E-05
-0.70170710E+00  0.10000000E+01  0.00000000E+00  0.00000000E+00  0.00000000E+00
 
-0.66988760E+00 -0.10000000E+01  0.00000000E+00  0.00000000E+00  0.00000000E+00
-0.66988760E+00 -0.99023454E+00  0.14741153E-03  0.63312704E-04  0.95882035E-05
-0.66988760E+00 -0.97961317E+00  0.30135705E-03  0.14041798E-03  0.55269377E-04
-0.66988760E+00 -0.96807128E+00  0.39760128E-03  0.29572688E-03  0.16523861E-03
-0.66988760E+00 -0.95554139E+00  0.27076029E-03  0.56111492E-03  0.40070499E-03
-0.66988760E+00 -0.94195338E+00 -0.30703419E-03  0.90237345E-03  0.78687806E-03
-0.66988760E+00 -0.92723491E+00 -0.14855947E-02  0.12048255E-02  0.12776977E-02
-0.66988760E+00 -0.91131184E+00 -0.31366528E-02  0.13015096E-02  0.16970303E-02
-0.66988760E+00 -0.89410886E+00 -0.47352879E-02  0.10672770E-02  0.17761461E-02
-0.66988760E+00 -0.87555021E+00 -0.54638406E-02  0.51460618E-03  0.12517116E-02
-0.66988760E+00 -0.85556060E+00 -0.45506444E-02 -0.18611738E-03  0.16365463E-04
-0.66988760E+00 -0.83406621E+00 -0.16720073E-02 -0.80897329E-03 -0.18063318E-02
-0.66988760E+00 -0.81099590E+00  0.28224027E-02 -0.12215259E-02 -0.38937640E-02
-0.66988760E+00 -0.78628257E+00  0.79999970E-02 -0.14617996E-02 -0.58545900E-02
-0.66988760E+00 -0.75986470E+00  0.12701902E-01 -0.16724296E-02 -0.73515034E-02
-0.66988760E+00 -0.73168798E+00  0.15979849E-01 -0.19561438E-02 -0.81670812E-02
-0.66988760E+00 -0.70170710E+00  0.17408212E-01 -0.22780177E-02 -0.82056198E-02
-0.66988760E+00 -0.66988760E+00  0.17151214E-01 -0.24962906E-02 -0.74844391E-02
-0.66988760E+00 -0.63620781E+00  0.15793874E-01 -0.24830060E-02 -0.61299471E-02
-0.66988760E+00 -0.60066071E+00  0.14053148E-01 -0.22284541E-02 -0.43680220E-02
-0.66988760E+00 -0.56325577E+00  0.12518945E-01 -0.18507073E-02 -0.24793136E-02
-0.66988760E+00 -0.52402059E+00  0.11524789E-01 -0.15213506E-02 -0.72977704E-03
-0.66988760E+00 -0.48300241E+00  0.11156179E-01 -0.13759183E-02  0.69264962E-03
-0.66988760E+00 -0.44026914E+00  0.11337457E-01 -0.14678203E-02  0.17028159E-02
-0.66988760E+00 -0.39591017E+00  0.11926392E-01 -0.17751403E-02  0.23044511E-02
-0.66988760E+00 -0.35003658E+00  0.12776501E-01 -0.22343490E-02  0.25551921E-02
-0.66988760E+00 -0.30278088E+00  0.13762046E-01 -0.27724968E-02  0.25330752E-02
-0.66988760E+00 -0.25429614E+00  0.14780010E-01 -0.33250218E-02  0.23140626E-02
-0.66988760E+00 -0.20475452E+00  0.15744195E-01 -0.38408456E-02  0.19618337E-02
-0.66988760E+00 -0.15434522E+00  0.16580728E-01 -0.42810291E-02  0.15249675E-02
-0.66988760E+00 -0.10327182E+00  0.17227371E-01 -0.46163996E-02  0.10381475E-02
-0.66988760E+00 -0.51749200E-01  0.17635938E-01 -0.48261028E-02  0.52469655E-03
-0.66988760E+00  0.00000000E+00  0.17775655E-01 -0.48974400E-02 -0.33282911E-14
-0.66988760E+00  0.51749200E-01  0.17635938E-01 -0.48261028E-02 -0.52469655E-03
-0.66988760E+00  0.10327182E+00  0.17227371E-01 -0.46163996E-02 -0.10381475E-02
-0.66988760E+00  0.15434522E+00  0.16580728E-01 -0.42810291E-02 -0.15249675E-02
-0.66988760E+00  0.20475452E+00  0.15744195E-01 -0.38408456E-02 -0.19618337E-02
-0.66988760E+00  0.25429614E+00  0.14780010E-01 -0.33250218E-02 -0.23140626E-02
-0.66988760E+00  0.30278088E+00  0.13762046E-01 -0.27724968E-02 -0.25330752E-02
-0.66988760E+00  0.35003658E+00  0.12776501E-01 -0.22343490E-02 -0.25551921E-02
-0.66988760E+00  0.39591017E+00  0.11926392E-01 -0.17751403E-02 -0.23044511E-02
-0.66988760E+00  0.44026914E+00  0.11337457E-01 -0.14678203E-02 -0.17028159E-02
-0.66988760E+00  0.48300241E+00  0.11156179E-01 -0.13759183E-02 -0.69264962E-03
-0.66988760E+00  0.52402059E+00  0.11524789E-01 -0.15213506E-02  0.72977704E-03
-0.66988760E+00  0.56325577E+00  0.12518945E-01 -0.18507073E-02  0.24793136E-02
-0.66988760E+00  0.60066071E+00  0.14053148E-01 -0.22284541E-02  0.43680220E-02
-0.66988760E+00  0.63620781E+00  0.15793874E-01 -0.24830060E-02  0.61299471E-02
-0.66988760E+00  0.66988760E+00  0.17151214E-01 -0.24962906E-02  0.74844391E-02
-0.66988760E+00  0.70170710E+00  0.17408212E-01 -0.22780177E-02  0.82056198E-02
-0.66988760E+00  0.73168798E+00  0.15979849E-01 -0.19561438E-02  0.81670812E-02
-0.66988760E+00  0.75986470E+00  0.12701902E-01 -0.16724296E-02  0.73515034E-02
-0.66988760E+00  0.78628257E+00  0.79999970E-02 -0.14617996E-02  0.58545900E-02
-0.66988760E+00  0.81099590E+00  0.28224027E-02 -0.12215259E-02  0.38937640E-02
-0.66988760E+00  0.83406621E+00 -0.16720073E-02 -0.80897329E-03  0.18063318E-02
-0.66988760E+00  0.85556060E+00 -0.45506444E-02 -0.18611738E-03 -0.16365463E-04
-0.66988760E+00  0.87555021E+00 -0.54638406E-02  0.51460618E-03 -0.12517116E-02
-0.66988760E+00  0.89410886E+00 -0.47352879E-02  0.10672770E-02 -0.17761461E-02
-0.66988760E+00  0.91131184E+00 -0.31366528E-02  0.13015096E-02 -0.16970303E-02
-0.66988760E+00  0.92723491E+00 -0.14855947E-02  0.12048255E-02 -0.12776977E-02
-0.66988760E+00  0.94195338E+00 -0.30703419E-03  0.90237345E-03 -0.78687806E-03
-0.66988760E+00  0.95554139E+00  0.27076029E-03  0.56111492E-03 -0.40070499E-03
-0.66988760E+00  0.96807128E+00  0.39760128E-03  0.29572688E-03 -0.16523861E-03
-0.66988760E+00  0.97961317E+00  0.30135705E-03  0.14041798E-03 -0.55269377E-04
-0.66988760E+00  0.99023454E+00  0.14741153E-03  0.63312704E-04 -0.95882035E-05
-0.66988760E+00  0.10000000E+01  0.00000000E+00  0.00000000E+00  0.00000000E+00
 
-0.63620781E+00 -0.10000000E+01  0.00000000E+00  0.00000000E+00  0.00000000E+00
-0.63620781E+00 -0.99023454E+00  0.15005766E-03 -0.48841664E-04  0.14488073E-04
-0.63620781E+00 -0.97961317E+00  0.30987850E-03 -0.12308729E-03  0.74784760E-04
-0.63620781E+00 -0.96807128E+00  0.41751242E-03 -0.20010794E-03  0.20925299E-03
-0.63620781E+00 -0.95554139E+00  0.30796439E-03 -0.20850205E-03  0.48009256E-03
-0.63620781E+00 -0.94195338E+00 -0.25165694E-03 -0.46925851E-04  0.91043563E-03
-0.63620781E+00 -0.92723491E+00 -0.14239051E-02  0.35309263E-03  0.14448809E-02
-0.63620781E+00 -0.91131184E+00 -0.30968112E-02  0.94807886E-03  0.18820238E-02
-0.63620781E+00 -0.89410886E+00 -0.47536508E-02  0.15573964E-02  0.19085450E-02
-0.63620781E+00 -0.87555021E+00 -0.55616134E-02  0.19375472E-02  0.12026784E-02
-0.63620781E+00 -0.85556060E+00 -0.47035674E-02  0.19169049E-02 -0.39022530E-03
-0.63620781E+00 -0.83406621E+00 -0.17927841E-02  0.14811040E-02 -0.27483118E-02
-0.63620781E+00 -0.81099590E+00  0.28675202E-02  0.74186861E-03 -0.54788834E-02
-0.63620781E+00 -0.78628257E+00  0.83338956E-02 -0.16717405E-03 -0.80551793E-02
-0.63620781E+00 -0.75986470E+00  0.13358432E-01 -0.11578874E-02 -0.99772423E-02
-0.63620781E+00 -0.73168798E+00  0.16846591E-01 -0.21639738E-02 -0.10886019E-01
-0.63620781E+00 -0.70170710E+00  0.18230889E-01 -0.30761782E-02 -0.10595362E-01
-0.63620781E+00 -0.66988760E+00  0.17609112E-01 -0.37293126E-02 -0.90911596E-02
-0.63620781E+00 -0.63620781E+00  0.15611247E-01 -0.39732602E-02 -0.65277675E-02
-0.63620781E+00 -0.60066071E+00  0.13086397E-01 -0.37696709E-02 -0.32237583E-02
-0.63620781E+00 -0.56325577E+00  0.10775714E-01 -0.32289295E-02  0.38214325E-03
-0.63620781E+00 -0.52402059E+00  0.91162547E-02 -0.25581856E-02  0.38219307E-02
-0.63620781E+00 -0.48300241E+00  0.82217504E-02 -0.19650988E-02  0.67062371E-02
-0.63620781E+00 -0.44026914E+00  0.79858275E-02 -0.15836097E-02  0.87957850E-02
-0.63620781E+00 -0.39591017E+00  0.82141207E-02 -0.14542697E-02  0.10012831E-01
-0.63620781E+00 -0.35003658E+00  0.87187354E-02 -0.15470510E-02  0.10403011E-01
-0.63620781E+00 -0.30278088E+00  0.93572632E-02 -0.17973732E-02  0.10080309E-01
-0.63620781E+00 -0.25429614E+00  0.10032666E-01 -0.21340012E-02  0.91801203E-02
-0.63620781E+00 -0.20475452E+00  0.10677701E-01 -0.24934897E-02  0.78318164E-02
-0.63620781E+00 -0.15434522E+00  0.11240705E-01 -0.28246175E-02  0.61482861E-02
-0.63620781E+00 -0.10327182E+00  0.11678613E-01 -0.30885225E-02  0.42262689E-02
-0.63620781E+00 -0.51749200E-01  0.11956809E-01 -0.32577930E-02  0.21507661E-02
-0.63620781E+00  0.00000000E+00  0.12052244E-01 -0.33160456E-02 -0.13946287E-13
-0.63620781E+00  0.51749200E-01  0.11956809E-01 -0.32577930E-02 -0.21507661E-02
-0.63620781E+00  0.10327182E+00  0.11678613E-01 -0.30885225E-02 -0.42262689E-02
-0.63620781E+00  0.15434522E+00  0.11240705E-01 -0.28246175E-02 -0.61482861E-02
-0.63620781E+00  0.20475452E+00  0.10677701E-01 -0.24934897E-02 -0.78318164E-02
-0.63620781E+00  0.25429614E+00  0.10032666E-01 -0.21340012E-02 -0.91801203E-02
-0.63620781E+00  0.30278088E+00  0.93572632E-02 -0.17973732E-02 -0.10080309E-01
-0.63620781E+00  0.35003658E+00  0.87187354E-02 -0.15470510E-02 -0.10403011E-01
-0.63620781E+00  0.39591017E+00  0.82141207E-02 -0.14542697E-02 -0.10012831E-01
-0.63620781E+00  0.44026914E+00  0.79858275E-02 -0.15836097E-02 -0.87957850E-02
-0.63620781E+00  0.48300241E+00  0.82217504E-02 -0.19650988E-02 -0.67062371E-02
-0.63620781E+00  0.52402059E+00  0.91162547E-02 -0.25581856E-02 -0.38219307E-02
-0.63620781E+00  0.56325577E+00  0.10775714E-01 -0.32289295E-02 -0.38214325E-03
-0.63620781E+00  0.60066071E+00  0.13086397E-01 -0.37696709E-02  0.32237583E-02
-0.63620781E+00  0.63620781E+00  0.15611247E-01 -0.39732602E-02  0.65277675E-02
-0.63620781E+00  0.66988760E+00  0.17609112E-01 -0.37293126E-02  0.90911596E-02
-0.63620781E+00  0.70170710E+00  0.18230889E-01 -0.30761782E-02  0.10595362E-01
-0.63620781E+00  0.73168798E+00  0.16846591E-01 -0.21639738E-02  0.10886019E-01
-0.63620781E+00  0.75986470E+00  0.13358432E-01 -0.11578874E-02  0.99772423E-02
-0.63620781E+00  0.78628257E+00  0.83338956E-02 -0.16717405E-03  0.80551793E-02
-0.63620781E+00  0.81099590E+00  0.28675202E-02  0.74186861E-03  0.54788834E-02
-0.63620781E+00  0.83406621E+00 -0.17927841E-02  0.14811040E-02  0.27483118E-02
-0.63620781E+00  0.85556060E+00 -0.47035674E-02  0.19169049E-02  0.39022530E-03
-0.63620781E+00  0.87555021E+00 -0.55616134E-02  0.19375472E-02 -0.12026784E-02
-0.63620781E+00  0.89410886E+00 -0.47536508E-02  0.15573964E-02 -0.19085450E-02
-0.63620781E+00  0.91131184E+00 -0.30968112E-02  0.94807886E-03 -0.18820238E-02
-0.63620781E+00  0.92723491E+00 -0.14239051E-02  0.35309263E-03 -0.14448809E-02
-0.63620781E+00  0.94195338E+00 -0.25165694E-03 -0.46925851E-04 -0.91043563E-03
-0.63620781E+00  0.95554139E+00  0.30796439E-03 -0.20850205E-03 -0.48009256E-03
-0.63620781E+00  0.96807128E+00  0.41751242E-03 -0.20010794E-03 -0.20925299E-03
-0.63620781E+00  0.97961317E+00  0.30987850E-03 -0.12308729E-03 -0.74784760E-04
-0.63620781E+00  0.99023454E+00  0.15005766E-03 -0.48841664E-04 -0.14488073E-04
-0.63620781E+00  0.10000000E+01  0.00000000E+00  0.00000000E+00  0.00000000E+00
 
-0.60066071E+00 -0.10000000E+01  0.00000000E+00  0.00000000E+00  0.00000000E+00
-0.60066071E+00 -0.99023454E+00  0.14003581E-03 -0.16748266E-03  0.98090658E-05
-0.60066071E+00 -0.97961317E+00  0.30059584E-03 -0.40017744E-03  0.55070334E-04
-0.60066071E+00 -0.96807128E+00  0.43305702E-03 -0.72125973E-03  0.16192232E-03
-0.60066071E+00 -0.95554139E+00  0.38483115E-03 -0.10262909E-02  0.39373569E-03
-0.60066071E+00 -0.94195338E+00 -0.79253572E-04 -0.10788890E-02  0.78931747E-03
-0.60066071E+00 -0.92723491E+00 -0.11557778E-02 -0.60981085E-03  0.13257528E-02
-0.60066071E+00 -0.91131184E+00 -0.28049004E-02  0.50020298E-03  0.18408434E-02
-0.60066071E+00 -0.89410886E+00 -0.45992532E-02  0.20608989E-02  0.20369847E-02
-0.60066071E+00 -0.87555021E+00 -0.57648204E-02  0.35909941E-02  0.15528885E-02
-0.60066071E+00 -0.85556060E+00 -0.54604319E-02  0.45364161E-02  0.13140913E-03
-0.60066071E+00 -0.83406621E+00 -0.31717134E-02  0.45459252E-02 -0.22343416E-02
-0.60066071E+00 -0.81099590E+00  0.99587578E-03  0.36020007E-02 -0.52411834E-02
-0.60066071E+00 -0.78628257E+00  0.62861593E-02  0.19475343E-02 -0.83587466E-02
-0.60066071E+00 -0.75986470E+00  0.11538226E-01 -0.86095510E-04 -0.10984032E-01
-0.60066071E+00 -0.73168798E+00  0.15593413E-01 -0.21947169E-02 -0.12595088E-01
-0.60066071E+00 -0.70170710E+00  0.17689597E-01 -0.41128459E-02 -0.12836243E-01
-0.60066071E+00 -0.66988760E+00  0.17684893E-01 -0.55863124E-02 -0.11553356E-01
-0.60066071E+00 -0.63620781E+00  0.16028239E-01 -0.63936863E-02 -0.88077808E-02
-0.60066071E+00 -0.60066071E+00  0.13507981E-01 -0.64235105E-02 -0.48879702E-02
-0.60066071E+00 -0.56325577E+00  0.10914087E-01 -0.57401084E-02 -0.28515796E-03
-0.60066071E+00 -0.52402059E+00  0.87792388E-02 -0.45709511E-02  0.43918933E-02
-0.60066071E+00 -0.48300241E+00  0.72956399E-02 -0.32178340E-02  0.85525615E-02
-0.60066071E+00 -0.44026914E+00  0.63912715E-02 -0.19498967E-02  0.11751841E-01
-0.60066071E+00 -0.39591017E+00  0.58744777E-02 -0.93693455E-03  0.13758132E-01
-0.60066071E+00 -0.35003658E+00  0.55572387E-02 -0.23935652E-03  0.14545177E-01
-0.60066071E+00 -0.30278088E+00  0.53158946E-02  0.16377271E-03  0.14233827E-01
-0.60066071E+00 -0.25429614E+00  0.50963208E-02  0.33678599E-03  0.13019756E-01
-0.60066071E+00 -0.20475452E+00  0.48908958E-02  0.35679416E-03  0.11115121E-01
-0.60066071E+00 -0.15434522E+00  0.47121336E-02  0.29549427E-03  0.87136277E-02
-0.60066071E+00 -0.10327182E+00  0.45749615E-02  0.21066654E-03  0.59771910E-02
-0.60066071E+00 -0.51749200E-01  0.44895209E-02  0.14352452E-03  0.30366574E-02
-0.60066071E+00  0.00000000E+00  0.44606075E-02  0.11845400E-03 -0.20056899E-13
-0.60066071E+00  0.51749200E-01  0.44895209E-02  0.14352452E-03 -0.30366574E-02
-0.60066071E+00  0.10327182E+00  0.45749615E-02  0.21066654E-03 -0.59771910E-02
-0.60066071E+00  0.15434522E+00  0.47121336E-02  0.29549427E-03 -0.87136277E-02
-0.60066071E+00  0.20475452E+00  0.48908958E-02  0.35679416E-03 -0.11115122E-01
-0.60066071E+00  0.25429614E+00  0.50963208E-02  0.33678599E-03 -0.13019756E-01
-0.60066071E+00  0.30278088E+00  0.53158946E-02  0.16377271E-03 -0.14233827E-01
-0.60066071E+00  0.35003658E+00  0.55572387E-02 -0.23935652E-03 -0.14545177E-01
-0.60066071E+00  0.39591017E+00  0.58744777E-02 -0.93693455E-03 -0.13758132E-01
-0.60066071E+00  0.44026914E+00  0.63912715E-02 -0.19498967E-02 -0.11751841E-01
-0.60066071E+00  0.48300241E+00  0.72956399E-02 -0.32178340E-02 -0.85525615E-02
-0.60066071E+00  0.52402059E+00  0.87792388E-02 -0.45709511E-02 -0.43918933E-02
-0.60066071E+00  0.56325577E+00  0.10914087E-01 -0.57401084E-02  0.28515796E-03
-0.60066071E+00  0.60066071E+00  0.13507981E-01 -0.64235105E-02  0.48879702E-02
-0.60066071E+00  0.63620781E+00  0.16028239E-01 -0.63936863E-02  0.88077808E-02
-0.60066071E+00  0.66988760E+00  0.17684893E-01 -0.55863124E-02  0.11553356E-01
-0.60066071E+00  0.70170710E+00  0.17689597E-01 -0.41128459E-02  0.12836243E-01
-0.60066071E+00  0.73168798E+00  0.15593413E-01 -0.21947169E-02  0.12595088E-01
-0.60066071E+00  0.75986470E+00  0.11538226E-01 -0.86095510E-04  0.10984032E-01
-0.60066071E+00  0.78628257E+00  0.62861593E-02  0.19475343E-02  0.83587466E-02
-0.60066071E+00  0.81099590E+00  0.99587578E-03  0.36020007E-02  0.52411834E-02
-0.60066071E+00  0.83406621E+00 -0.31717134E-02  0.45459252E-02  0.22343416E-02
-0.60066071E+00  0.85556060E+00 -0.54604319E-02  0.45364161E-02 -0.13140913E-03
-0.60066071E+00  0.87555021E+00 -0.57648204E-02  0.35909941E-02 -0.15528885E-02
-0.60066071E+00  0.89410886E+00 -0.45992532E-02  0.20608989E-02 -0.20369847E-02
-0.60066071E+00  0.91131184E+00 -0.28049004E-02  0.50020298E-03 -0.18408434E-02
-0.60066071E+00  0.92723491E+00 -0.11557778E-02 -0.60981085E-03 -0.13257528E-02
-0.60066071E+00  0.94195338E+00 -0.79253572E-04 -0.10788890E-02 -0.78931747E-03
-0.60066071E+00  0.95554139E+00  0.38483115E-03 -0.10262909E-02 -0.39373569E-03
-0.60066071E+00  0.96807128E+00  0.43305702E-03 -0.72125973E-03 -0.16192232E-03
-0.60066071E+00  0.97961317E+00  0.30059584E-03 -0.40017744E-03 -0.55070334E-04
-0.60066071E+00  0.99023454E+00  0.14003581E-03 -0.16748266E-03 -0.98090658E-05
-0.60066071E+00  0.10000000E+01  0.00000000E+00  0.00000000E+00  0.00000000E+00
 
-0.56325577E+00 -0.10000000E+01  0.00000000E+00  0.00000000E+00  0.00000000E+00
-0.56325577E+00 -0.99023454E+00  0.11692898E-03 -0.22943480E-03 -0.17383788E-05
-0.56325577E+00 -0.97961317E+00  0.27017431E-03 -0.56748460E-03  0.57777196E-05
-0.56325577E+00 -0.96807128E+00  0.43466044E-03 -0.10899225E-02  0.42548948E-04
-0.56325577E+00 -0.95554139E+00  0.48383184E-03 -0.16920636E-02  0.17006104E-03
-0.56325577E+00 -0.94195338E+00  0.18919970E-03 -0.20471143E-02  0.45351661E-03
-0.56325577E+00 -0.92723491E+00 -0.68959475E-03 -0.17054987E-02  0.93624970E-03
-0.56325577E+00 -0.91131184E+00 -0.22270986E-02 -0.34298329E-03  0.15577552E-02
-0.56325577E+00 -0.89410886E+00 -0.41593186E-02  0.19529127E-02  0.21108464E-02
-0.56325577E+00 -0.87555021E+00 -0.58549875E-02  0.45975895E-02  0.22483154E-02
-0.56325577E+00 -0.85556060E+00 -0.65037495E-02  0.67295422E-02  0.15993663E-02
-0.56325577E+00 -0.83406621E+00 -0.54503094E-02  0.76181431E-02 -0.71897719E-04
-0.56325577E+00 -0.81099590E+00 -0.25001999E-02  0.69706037E-02 -0.27306573E-02
-0.56325577E+00 -0.78628257E+00  0.19581477E-02  0.49671680E-02 -0.60502234E-02
-0.56325577E+00 -0.75986470E+00  0.70650433E-02  0.20689011E-02 -0.94959309E-02
-0.56325577E+00 -0.73168798E+00  0.11775919E-01 -0.12035456E-02 -0.12468147E-01
-0.56325577E+00 -0.70170710E+00  0.15205139E-01 -0.43829763E-02 -0.14424263E-01
-0.56325577E+00 -0.66988760E+00  0.16897434E-01 -0.70600375E-02 -0.14959332E-01
-0.56325577E+00 -0.63620781E+00  0.16925272E-01 -0.88787188E-02 -0.13856077E-01
-0.56325577E+00 -0.60066071E+00  0.15778203E-01 -0.95881461E-02 -0.11133393E-01
-0.56325577E+00 -0.56325577E+00  0.14106738E-01 -0.91286672E-02 -0.70774863E-02
-0.56325577E+00 -0.52402059E+00  0.12454111E-01 -0.76721070E-02 -0.22190497E-02
-0.56325577E+00 -0.48300241E+00  0.11101768E-01 -0.55704186E-02  0.27697688E-02
-0.56325577E+00 -0.44026914E+00  0.10071461E-01 -0.32367229E-02  0.72284735E-02
-0.56325577E+00 -0.39591017E+00  0.92343960E-02 -0.10262134E-02  0.10650225E-01
-0.56325577E+00 -0.35003658E+00  0.84396880E-02  0.83263236E-03  0.12758074E-01
-0.56325577E+00 -0.30278088E+00  0.75975605E-02  0.22465365E-02  0.13503787E-01
-0.56325577E+00 -0.25429614E+00  0.67013334E-02  0.32268648E-02  0.13011289E-01
-0.56325577E+00 -0.20475452E+00  0.58068642E-02  0.38461457E-02  0.11501190E-01
-0.56325577E+00 -0.15434522E+00  0.49978050E-02  0.41997807E-02  0.92241529E-02
-0.56325577E+00 -0.10327182E+00  0.43561738E-02  0.43792628E-02  0.64173407E-02
-0.56325577E+00 -0.51749200E-01  0.39454842E-02  0.44567545E-02  0.32852123E-02
-0.56325577E+00  0.00000000E+00  0.38043200E-02  0.44774727E-02 -0.22470380E-13
-0.56325577E+00  0.51749200E-01  0.39454842E-02  0.44567545E-02 -0.32852123E-02
-0.56325577E+00  0.10327182E+00  0.43561738E-02  0.43792628E-02 -0.64173407E-02
-0.56325577E+00  0.15434522E+00  0.49978050E-02  0.41997807E-02 -0.92241529E-02
-0.56325577E+00  0.20475452E+00  0.58068642E-02  0.38461457E-02 -0.11501190E-01
-0.56325577E+00  0.25429614E+00  0.67013334E-02  0.32268648E-02 -0.13011289E-01
-0.56325577E+00  0.30278088E+00  0.75975605E-02  0.22465365E-02 -0.13503787E-01
-0.56325577E+00  0.35003658E+00  0.84396880E-02  0.83263236E-03 -0.12758074E-01
-0.56325577E+00  0.39591017E+00  0.92343960E-02 -0.10262134E-02 -0.10650225E-01
-0.56325577E+00  0.44026914E+00  0.10071461E-01 -0.32367229E-02 -0.72284735E-02
-0.56325577E+00  0.48300241E+00  0.11101768E-01 -0.55704186E-02 -0.27697688E-02
-0.56325577E+00  0.52402059E+00  0.12454111E-01 -0.76721070E-02  0.22190497E-02
-0.56325577E+00  0.56325577E+00  0.14106738E-01 -0.91286672E-02  0.70774863E-02
-0.56325577E+00  0.60066071E+00  0.15778203E-01 -0.95881461E-02  0.11133393E-01
-0.56325577E+00  0.63620781E+00  0.16925272E-01 -0.88787188E-02  0.13856077E-01
-0.56325577E+00  0.66988760E+00  0.16897434E-01 -0.70600375E-02  0.14959332E-01
-0.56325577E+00  0.70170710E+00  0.15205139E-01 -0.43829763E-02  0.14424263E-01
-0.56325577E+00  0.73168798E+00  0.11775919E-01 -0.12035456E-02  0.12468147E-01
-0.56325577E+00  0.75986470E+00  0.70650433E-02  0.20689011E-02  0.94959309E-02
-0.56325577E+00  0.78628257E+00  0.19581477E-02  0.49671680E-02  0.60502234E-02
-0.56325577E+00  0.81099590E+00 -0.25001999E-02  0.69706037E-02  0.27306573E-02
-0.56325577E+00  0.83406621E+00 -0.54503094E-02  0.76181431E-02  0.71897719E-04
-0.56325577E+00  0.85556060E+00 -0.65037495E-02  0.67295422E-02 -0.15993663E-02
-0.56325577E+00  0.87555021E+00 -0.58549875E-02  0.45975895E-02 -0.22483154E-02
-0.56325577E+00  0.89410886E+00 -0.41593186E-02  0.19529127E-02 -0.21108464E-02
-0.56325577E+00  0.91131184E+00 -0.22270986E-02 -0.34298329E-03 -0.15577552E-02
-0.56325577E+00  0.92723491E+00 -0.68959475E-03 -0.17054987E-02 -0.93624970E-03
-0.56325577E+00  0.94195338E+00  0.18919970E-03 -0.20471143E-02 -0.45351661E-03
-0.56325577E+00  0.95554139E+00  0.48383184E-03 -0.16920636E-02 -0.17006104E-03
-0.56325577E+00  0.96807128E+00  0.43466044E-03 -0.10899225E-02 -0.42548948E-04
-0.56325577E+00  0.97961317E+00  0.27017431E-03 -0.56748460E-03 -0.57777196E-05
-0.56325577E+00  0.99023454E+00  0.11692898E-03 -0.22943480E-03  0.17383788E-05
-0.56325577E+00  0.10000000E+01  0.00000000E+00  0.00000000E+00  0.00000000E+00
 
-0.52402059E+00 -0.10000000E+01  0.00000000E+00  0.00000000E+00  0.00000000E+00
-0.52402059E+00 -0.99023454E+00  0.80562977E-04 -0.19370820E-03 -0.13939564E-04
-0.52402059E+00 -0.97961317E+00  0.21333819E-03 -0.53546448E-03 -0.49885821E-04
-0.52402059E+00 -0.96807128E+00  0.40280258E-03 -0.11566457E-02 -0.99952395E-04
-0.52402059E+00 -0.95554139E+00  0.56247640E-03 -0.20016348E-02 -0.11716335E-03
-0.52402059E+00 -0.94195338E+00  0.48983166E-03 -0.27387031E-02 -0.19791484E-04
-0.52402059E+00 -0.92723491E+00 -0.85752355E-04 -0.28119336E-02  0.30420048E-03
-0.52402059E+00 -0.91131184E+00 -0.13628325E-02 -0.16861464E-02  0.92921572E-03
-0.52402059E+00 -0.89410886E+00 -0.32875122E-02  0.78317286E-03  0.18091885E-02
-0.52402059E+00 -0.87555021E+00 -0.54547273E-02  0.41291830E-02  0.27079181E-02
-0.52402059E+00 -0.85556060E+00 -0.71844669E-02  0.73925224E-02  0.32239519E-02
-0.52402059E+00 -0.83406621E+00 -0.77598895E-02  0.95469981E-02  0.29107008E-02
-0.52402059E+00 -0.81099590E+00 -0.67057175E-02  0.99369782E-02  0.14504481E-02
-0.52402059E+00 -0.78628257E+00 -0.39720498E-02  0.84703699E-02 -0.12175286E-02
-0.52402059E+00 -0.75986470E+00  0.47825858E-04  0.55101526E-02 -0.48659653E-02
-0.52402059E+00 -0.73168798E+00  0.46526648E-02  0.16325892E-02 -0.90455205E-02
-0.52402059E+00 -0.70170710E+00  0.90606965E-02 -0.25647844E-02 -0.13186442E-01
-0.52402059E+00 -0.66988760E+00  0.12648287E-01 -0.65275112E-02 -0.16691172E-01
-0.52402059E+00 -0.63620781E+00  0.15118704E-01 -0.97446998E-02 -0.19006129E-01
-0.52402059E+00 -0.60066071E+00  0.16537590E-01 -0.11776267E-01 -0.19700917E-01
-0.52402059E+00 -0.56325577E+00  0.17224894E-01 -0.12340628E-01 -0.18564173E-01
-0.52402059E+00 -0.52402059E+00  0.17562704E-01 -0.11406946E-01 -0.15687920E-01
-0.52402059E+00 -0.48300241E+00  0.17821200E-01 -0.92176102E-02 -0.11482918E-01
-0.52402059E+00 -0.44026914E+00  0.18083208E-01 -0.62123629E-02 -0.65966076E-02
-0.52402059E+00 -0.39591017E+00  0.18279877E-01 -0.28942244E-02 -0.17571789E-02
-0.52402059E+00 -0.35003658E+00  0.18288104E-01  0.29840628E-03  0.23915622E-02
-0.52402059E+00 -0.30278088E+00  0.18023559E-01  0.30673410E-02  0.54060458E-02
-0.52402059E+00 -0.25429614E+00  0.17488101E-01  0.52700538E-02  0.70830663E-02
-0.52402059E+00 -0.20475452E+00  0.16767042E-01  0.68916432E-02  0.74351187E-02
-0.52402059E+00 -0.15434522E+00  0.15995857E-01  0.79979484E-02  0.66298550E-02
-0.52402059E+00 -0.10327182E+00  0.15319649E-01  0.86882734E-02  0.49242544E-02
-0.52402059E+00 -0.51749200E-01  0.14860719E-01  0.90579817E-02  0.26131721E-02
-0.52402059E+00  0.00000000E+00  0.14698609E-01  0.91733672E-02 -0.20538154E-13
-0.52402059E+00  0.51749200E-01  0.14860719E-01  0.90579817E-02 -0.26131721E-02
-0.52402059E+00  0.10327182E+00  0.15319649E-01  0.86882734E-02 -0.49242544E-02
-0.52402059E+00  0.15434522E+00  0.15995857E-01  0.79979484E-02 -0.66298550E-02
-0.52402059E+00  0.20475452E+00  0.16767042E-01  0.68916432E-02 -0.74351187E-02
-0.52402059E+00  0.25429614E+00  0.17488101E-01  0.52700538E-02 -0.70830663E-02
-0.52402059E+00  0.30278088E+00  0.18023559E-01  0.30673410E-02 -0.54060458E-02
-0.52402059E+00  0.35003658E+00  0.18288104E-01  0.29840628E-03 -0.23915622E-02
-0.52402059E+00  0.39591017E+00  0.18279877E-01 -0.28942244E-02  0.17571789E-02
-0.52402059E+00  0.44026914E+00  0.18083208E-01 -0.62123629E-02  0.65966076E-02
-0.52402059E+00  0.48300241E+00  0.17821200E-01 -0.92176102E-02  0.11482918E-01
-0.52402059E+00  0.52402059E+00  0.17562704E-01 -0.11406946E-01  0.15687920E-01
-0.52402059E+00  0.56325577E+00  0.17224894E-01 -0.12340628E-01  0.18564173E-01
-0.52402059E+00  0.60066071E+00  0.16537590E-01 -0.11776267E-01  0.19700917E-01
-0.52402059E+00  0.63620781E+00  0.15118704E-01 -0.97446998E-02  0.19006129E-01
-0.52402059E+00  0.66988760E+00  0.12648287E-01 -0.65275112E-02  0.16691172E-01
-0.52402059E+00  0.70170710E+00  0.90606965E-02 -0.25647844E-02  0.13186442E-01
-0.52402059E+00  0.73168798E+00  0.46526648E-02  0.16325892E-02  0.90455205E-02
-0.52402059E+00  0.75986470E+00  0.47825858E-04  0.55101526E-02  0.48659653E-02
-0.52402059E+00  0.78628257E+00 -0.39720498E-02  0.84703699E-02  0.12175286E-02
-0.52402059E+00  0.81099590E+00 -0.67057175E-02  0.99369782E-02 -0.14504481E-02
-0.52402059E+00  0.83406621E+00 -0.77598895E-02  0.95469981E-02 -0.29107008E-02
-0.52402059E+00  0.85556060E+00 -0.71844669E-02  0.73925224E-02 -0.32239519E-02
-0.52402059E+00  0.87555021E+00 -0.54547273E-02  0.41291830E-02 -0.27079181E-02
-0.52402059E+00  0.89410886E+00 -0.32875122E-02  0.78317286E-03 -0.18091885E-02
-0.52402059E+00  0.91131184E+00 -0.13628325E-02 -0.16861464E-02 -0.92921572E-03
-0.52402059E+00  0.92723491E+00 -0.85752355E-04 -0.28119336E-02 -0.30420048E-03
-0.52402059E+00  0.94195338E+00  0.48983166E-03 -0.27387031E-02  0.19791484E-04
-0.52402059E+00  0.95554139E+00  0.56247640E-03 -0.20016348E-02  0.11716335E-03
-0.52402059E+00  0.96807128E+00  0.40280258E-03 -0.11566457E-02  0.99952395E-04
-0.52402059E+00  0.97961317E+00  0.21333819E-03 -0.53546448E-03  0.49885821E-04
-0.52402059E+00  0.99023454E+00  0.80562977E-04 -0.19370820E-03  0.13939564E-04
-0.52402059E+00  0.10000000E+01  0.00000000E+00  0.00000000E+00  0.00000000E+00
 
-0.48300241E+00 -0.10000000E+01  0.00000000E+00  0.00000000E+00  0.00000000E+00
-0.48300241E+00 -0.99023454E+00  0.33947870E-04 -0.65190241E-04 -0.19988145E-04
-0.48300241E+00 -0.97961317E+00  0.12982393E-03 -0.29485371E-03 -0.84282245E-04
-0.48300241E+00 -0.96807128E+00  0.32010144E-03 -0.86208030E-03 -0.20189598E-03
-0.48300241E+00 -0.95554139E+00  0.56833306E-03 -0.18010988E-02 -0.35853276E-03
-0.48300241E+00 -0.94195338E+00  0.72411617E-03 -0.28775552E-02 -0.48638404E-03
-0.48300241E+00 -0.92723491E+00  0.52520155E-03 -0.35566930E-02 -0.44343203E-03
-0.48300241E+00 -0.91131184E+00 -0.31588102E-03 -0.31685495E-02 -0.42328429E-04
-0.48300241E+00 -0.89410886E+00 -0.19503093E-02 -0.12796362E-02  0.85838429E-03
-0.48300241E+00 -0.87555021E+00 -0.42484326E-02  0.19701837E-02  0.22322894E-02
-0.48300241E+00 -0.85556060E+00 -0.67713997E-02  0.58125993E-02  0.38071742E-02
-0.48300241E+00 -0.83406621E+00 -0.88948340E-02  0.91620949E-02  0.50962671E-02
-0.48300241E+00 -0.81099590E+00 -0.10018475E-01  0.11076605E-01  0.55377140E-02
-0.48300241E+00 -0.78628257E+00 -0.97579028E-02  0.11086893E-01  0.46722474E-02
-0.48300241E+00 -0.75986470E+00 -0.80414600E-02  0.92378112E-02  0.22734854E-02
-0.48300241E+00 -0.73168798E+00 -0.50981080E-02  0.59217848E-02 -0.16111171E-02
-0.48300241E+00 -0.70170710E+00 -0.13596409E-02  0.16731927E-02 -0.66883138E-02
-0.48300241E+00 -0.66988760E+00  0.26832452E-02 -0.29451823E-02 -0.12469630E-01
-0.48300241E+00 -0.63620781E+00  0.66284070E-02 -0.73646737E-02 -0.18316828E-01
-0.48300241E+00 -0.60066071E+00  0.10264156E-01 -0.11015605E-01 -0.23498706E-01
-0.48300241E+00 -0.56325577E+00  0.13586150E-01 -0.13386717E-01 -0.27291372E-01
-0.48300241E+00 -0.52402059E+00  0.16723234E-01 -0.14134964E-01 -0.29127947E-01
-0.48300241E+00 -0.48300241E+00  0.19814464E-01 -0.13185088E-01 -0.28750568E-01
-0.48300241E+00 -0.44026914E+00  0.22905067E-01 -0.10752581E-01 -0.26294065E-01
-0.48300241E+00 -0.39591017E+00  0.25912589E-01 -0.72750114E-02 -0.22254491E-01
-0.48300241E+00 -0.35003658E+00  0.28667931E-01 -0.32860688E-02 -0.17353759E-01
-0.48300241E+00 -0.30278088E+00  0.30995212E-01  0.71164164E-03 -0.12355970E-01
-0.48300241E+00 -0.25429614E+00  0.32783313E-01  0.43339125E-02 -0.79021446E-02
-0.48300241E+00 -0.20475452E+00  0.34018688E-01  0.73470611E-02 -0.44067548E-02
-0.48300241E+00 -0.15434522E+00  0.34775693E-01  0.96535790E-02 -0.20266605E-02
-0.48300241E+00 -0.10327182E+00  0.35178959E-01  0.11250199E-01 -0.68621951E-03
-0.48300241E+00 -0.51749200E-01  0.35357557E-01  0.12178481E-01 -0.13278568E-03
-0.48300241E+00  0.00000000E+00  0.35405676E-01  0.12481994E-01 -0.79779391E-14
-0.48300241E+00  0.51749200E-01  0.35357557E-01  0.12178481E-01  0.13278568E-03
-0.48300241E+00  0.10327182E+00  0.35178959E-01  0.11250199E-01  0.68621951E-03
-0.48300241E+00  0.15434522E+00  0.34775693E-01  0.96535790E-02  0.20266605E-02
-0.48300241E+00  0.20475452E+00  0.34018688E-01  0.73470611E-02  0.44067548E-02
-0.48300241E+00  0.25429614E+00  0.32783313E-01  0.43339125E-02  0.79021446E-02
-0.48300241E+00  0.30278088E+00  0.30995212E-01  0.71164164E-03  0.12355970E-01
-0.48300241E+00  0.35003658E+00  0.28667931E-01 -0.32860688E-02  0.17353759E-01
-0.48300241E+00  0.39591017E+00  0.25912589E-01 -0.72750114E-02  0.22254491E-01
-0.48300241E+00  0.44026914E+00  0.22905067E-01 -0.10752581E-01  0.26294065E-01
-0.48300241E+00  0.48300241E+00  0.19814464E-01 -0.13185088E-01  0.28750568E-01
-0.48300241E+00  0.52402059E+00  0.16723234E-01 -0.14134964E-01  0.29127947E-01
-0.48300241E+00  0.56325577E+00  0.13586150E-01 -0.13386717E-01  0.27291372E-01
-0.48300241E+00  0.60066071E+00  0.10264156E-01 -0.11015605E-01  0.23498706E-01
-0.48300241E+00  0.63620781E+00  0.66284070E-02 -0.73646737E-02  0.18316828E-01
-0.48300241E+00  0.66988760E+00  0.26832452E-02 -0.29451823E-02  0.12469630E-01
-0.48300241E+00  0.70170710E+00 -0.13596409E-02  0.16731927E-02  0.66883138E-02
-0.48300241E+00  0.73168798E+00 -0.50981080E-02  0.59217848E-02  0.16111171E-02
-0.48300241E+00  0.75986470E+00 -0.80414600E-02  0.92378112E-02 -0.22734854E-02
-0.48300241E+00  0.78628257E+00 -0.97579028E-02  0.11086893E-01 -0.46722474E-02
-0.48300241E+00  0.81099590E+00 -0.10018475E-01  0.11076605E-01 -0.55377140E-02
-0.48300241E+00  0.83406621E+00 -0.88948340E-02  0.91620949E-02 -0.50962671E-02
-0.48300241E+00  0.85556060E+00 -0.67713997E-02  0.58125993E-02 -0.38071742E-02
-0.48300241E+00  0.87555021E+00 -0.42484326E-02  0.19701837E-02 -0.22322894E-02
-0.48300241E+00  0.89410886E+00 -0.19503093E-02 -0.12796362E-02 -0.85838429E-03
-0.48300241E+00  0.91131184E+00 -0.31588102E-03 -0.31685495E-02  0.42328430E-04
-0.48300241E+00  0.92723491E+00  0.52520155E-03 -0.35566930E-02  0.44343203E-03
-0.48300241E+00  0.94195338E+00  0.72411617E-03 -0.28775552E-02  0.48638404E-03
-0.48300241E+00  0.95554139E+00  0.56833306E-03 -0.18010988E-02  0.35853276E-03
-0.48300241E+00  0.96807128E+00  0.32010144E-03 -0.86208030E-03  0.20189598E-03
-0.48300241E+00  0.97961317E+00  0.12982393E-03 -0.29485371E-03  0.84282245E-04
-0.48300241E+00  0.99023454E+00  0.33947870E-04 -0.65190241E-04  0.19988145E-04
-0.48300241E+00  0.10000000E+01  0.00000000E+00  0.00000000E+00  0.00000000E+00
 
-0.44026914E+00 -0.10000000E+01  0.00000000E+00  0.00000000E+00  0.00000000E+00
-0.44026914E+00 -0.99023454E+00 -0.13871800E-04  0.99943709E-04 -0.16203345E-04
-0.44026914E+00 -0.97961317E+00  0.32569231E-04  0.59988902E-04 -0.78821624E-04
-0.44026914E+00 -0.96807128E+00  0.18944773E-03 -0.29743841E-03 -0.21210700E-03
-0.44026914E+00 -0.95554139E+00  0.46982786E-03 -0.10999891E-02 -0.44405106E-03
-0.44026914E+00 -0.94195338E+00  0.79649568E-03 -0.22842423E-02 -0.75375553E-03
-0.44026914E+00 -0.92723491E+00  0.96564687E-03 -0.34787083E-02 -0.10326548E-02
-0.44026914E+00 -0.91131184E+00  0.67404156E-03 -0.40398537E-02 -0.10601185E-02
-0.44026914E+00 -0.89410886E+00 -0.36590587E-03 -0.33296522E-02 -0.56230752E-03
-0.44026914E+00 -0.87555021E+00 -0.22756965E-02 -0.10892631E-02  0.66643685E-03
-0.44026914E+00 -0.85556060E+00 -0.49126075E-02  0.23368077E-02  0.26176669E-02
-0.44026914E+00 -0.83406621E+00 -0.78893148E-02  0.61086891E-02  0.49988179E-02
-0.44026914E+00 -0.81099590E+00 -0.10694695E-01  0.92481340E-02  0.72768777E-02
-0.44026914E+00 -0.78628257E+00 -0.12847227E-01  0.11012409E-01  0.88207613E-02
-0.44026914E+00 -0.75986470E+00 -0.14010296E-01  0.11074498E-01  0.90600931E-02
-0.44026914E+00 -0.73168798E+00 -0.14041483E-01  0.94855528E-02  0.75988701E-02
-0.44026914E+00 -0.70170710E+00 -0.12980547E-01  0.65243513E-02  0.42624429E-02
-0.44026914E+00 -0.66988760E+00 -0.10995258E-01  0.25714430E-02 -0.89128938E-03
-0.44026914E+00 -0.63620781E+00 -0.83018039E-02 -0.19362673E-02 -0.75633403E-02
-0.44026914E+00 -0.60066071E+00 -0.50813324E-02 -0.64960068E-02 -0.15202119E-01
-0.44026914E+00 -0.56325577E+00 -0.14209685E-02 -0.10546703E-01 -0.23023247E-01
-0.44026914E+00 -0.52402059E+00  0.26925692E-02 -0.13535827E-01 -0.30101193E-01
-0.44026914E+00 -0.48300241E+00  0.73207078E-02 -0.15034484E-01 -0.35538319E-01
-0.44026914E+00 -0.44026914E+00  0.12487620E-01 -0.14844896E-01 -0.38664072E-01
-0.44026914E+00 -0.39591017E+00  0.18107604E-01 -0.13048573E-01 -0.39187644E-01
-0.44026914E+00 -0.35003658E+00  0.23962818E-01 -0.99748725E-02 -0.37243516E-01
-0.44026914E+00 -0.30278088E+00  0.29739157E-01 -0.61093044E-02 -0.33316407E-01
-0.44026914E+00 -0.25429614E+00  0.35097365E-01 -0.19802246E-02 -0.28081774E-01
-0.44026914E+00 -0.20475452E+00  0.39743565E-01  0.19369939E-02 -0.22222798E-01
-0.44026914E+00 -0.15434522E+00  0.43471542E-01  0.52760255E-02 -0.16281080E-01
-0.44026914E+00 -0.10327182E+00  0.46168040E-01  0.77925007E-02 -0.10573677E-01
-0.44026914E+00 -0.51749200E-01  0.47789898E-01  0.93461652E-02 -0.51821535E-02
-0.44026914E+00  0.00000000E+00  0.48330111E-01  0.98703505E-02  0.18316895E-13
-0.44026914E+00  0.51749200E-01  0.47789898E-01  0.93461652E-02  0.51821535E-02
-0.44026914E+00  0.10327182E+00  0.46168040E-01  0.77925007E-02  0.10573677E-01
-0.44026914E+00  0.15434522E+00  0.43471542E-01  0.52760255E-02  0.16281080E-01
-0.44026914E+00  0.20475452E+00  0.39743565E-01  0.19369939E-02  0.22222798E-01
-0.44026914E+00  0.25429614E+00  0.35097365E-01 -0.19802246E-02  0.28081774E-01
-0.44026914E+00  0.30278088E+00  0.29739157E-01 -0.61093044E-02  0.33316407E-01
-0.44026914E+00  0.35003658E+00  0.23962818E-01 -0.99748725E-02  0.37243516E-01
-0.44026914E+00  0.39591017E+00  0.18107604E-01 -0.13048573E-01  0.39187644E-01
-0.44026914E+00  0.44026914E+00  0.12487620E-01 -0.14844896E-01  0.38664072E-01
-0.44026914E+00  0.48300241E+00  0.73207078E-02 -0.15034484E-01  0.35538319E-01
-0.44026914E+00  0.52402059E+00  0.26925692E-02 -0.13535827E-01  0.30101193E-01
-0.44026914E+00  0.56325577E+00 -0.14209685E-02 -0.10546703E-01  0.23023247E-01
-0.44026914E+00  0.60066071E+00 -0.50813324E-02 -0.64960068E-02  0.15202119E-01
-0.44026914E+00  0.63620781E+00 -0.83018039E-02 -0.19362673E-02  0.75633403E-02
-0.44026914E+00  0.66988760E+00 -0.10995258E-01  0.25714430E-02  0.89128938E-03
-0.44026914E+00  0.70170710E+00 -0.12980547E-01  0.65243513E-02 -0.42624429E-02
-0.44026914E+00  0.73168798E+00 -0.14041483E-01  0.94855528E-02 -0.75988701E-02
-0.44026914E+00  0.75986470E+00 -0.14010296E-01  0.11074498E-01 -0.90600931E-02
-0.44026914E+00  0.78628257E+00 -0.12847227E-01  0.11012409E-01 -0.88207613E-02
-0.44026914E+00  0.81099590E+00 -0.10694695E-01  0.92481340E-02 -0.72768777E-02
-0.44026914E+00  0.83406621E+00 -0.78893148E-02  0.61086891E-02 -0.49988179E-02
-0.44026914E+00  0.85556060E+00 -0.49126075E-02  0.23368077E-02 -0.26176669E-02
-0.44026914E+00  0.87555021E+00 -0.22756965E-02 -0.10892631E-02 -0.66643685E-03
-0.44026914E+00  0.89410886E+00 -0.36590587E-03 -0.33296522E-02  0.56230752E-03
-0.44026914E+00  0.91131184E+00  0.67404156E-03 -0.40398537E-02  0.10601185E-02
-0.44026914E+00  0.92723491E+00  0.96564687E-03 -0.34787083E-02  0.10326548E-02
-0.44026914E+00  0.94195338E+00  0.79649568E-03 -0.22842423E-02  0.75375553E-03
-0.44026914E+00  0.95554139E+00  0.46982786E-03 -0.10999891E-02  0.44405106E-03
-0.44026914E+00  0.96807128E+00  0.18944773E-03 -0.29743841E-03  0.21210700E-03
-0.44026914E+00  0.97961317E+00  0.32569231E-04  0.59988902E-04  0.78821624E-04
-0.44026914E+00  0.99023454E+00 -0.13871800E-04  0.99943709E-04  0.16203345E-04
-0.44026914E+00  0.10000000E+01  0.00000000E+00  0.00000000E+00  0.00000000E+00
 
-0.39591017E+00 -0.10000000E+01  0.00000000E+00  0.00000000E+00  0.00000000E+00
-0.39591017E+00 -0.99023454E+00 -0.49559787E-04  0.21998849E-03 -0.48953220E-05
-0.39591017E+00 -0.97961317E+00 -0.52354734E-04  0.36396221E-03 -0.37370720E-04
-0.39591017E+00 -0.96807128E+00  0.43366072E-04  0.29810312E-03 -0.12686162E-03
-0.39591017E+00 -0.95554139E+00  0.28587171E-03 -0.15460827E-03 -0.33229532E-03
-0.39591017E+00 -0.94195338E+00  0.67298580E-03 -0.11021643E-02 -0.68974155E-03
-0.39591017E+00 -0.92723491E+00  0.10953410E-02 -0.24216272E-02 -0.11723533E-02
-0.39591017E+00 -0.91131184E+00  0.13142134E-02 -0.36723604E-02 -0.16242412E-02
-0.39591017E+00 -0.89410886E+00  0.10164005E-02 -0.42159320E-02 -0.17631721E-02
-0.39591017E+00 -0.87555021E+00 -0.67120855E-04 -0.35204346E-02 -0.12492830E-02
-0.39591017E+00 -0.85556060E+00 -0.20411691E-02 -0.14673891E-02  0.16836743E-03
-0.39591017E+00 -0.83406621E+00 -0.47969441E-02  0.15550327E-02  0.25210915E-02
-0.39591017E+00 -0.81099590E+00 -0.80530233E-02  0.48233710E-02  0.55618145E-02
-0.39591017E+00 -0.78628257E+00 -0.11452429E-01  0.75838831E-02  0.88165902E-02
-0.39591017E+00 -0.75986470E+00 -0.14659264E-01  0.92949219E-02  0.11696791E-01
-0.39591017E+00 -0.73168798E+00 -0.17420395E-01  0.97062072E-02  0.13618185E-01
-0.39591017E+00 -0.70170710E+00 -0.19585884E-01  0.87984186E-02  0.14079145E-01
-0.39591017E+00 -0.66988760E+00 -0.21099119E-01  0.66821951E-02  0.12705132E-01
-0.39591017E+00 -0.63620781E+00 -0.21965986E-01  0.35368131E-02  0.92849942E-02
-0.39591017E+00 -0.60066071E+00 -0.22210228E-01 -0.38728261E-03  0.38261494E-02
-0.39591017E+00 -0.56325577E+00 -0.21825011E-01 -0.47383090E-02 -0.33813788E-02
-0.39591017E+00 -0.52402059E+00 -0.20740298E-01 -0.90567832E-02 -0.11730628E-01
-0.39591017E+00 -0.48300241E+00 -0.18826776E-01 -0.12825883E-01 -0.20339183E-01
-0.39591017E+00 -0.44026914E+00 -0.15944477E-01 -0.15569451E-01 -0.28181517E-01
-0.39591017E+00 -0.39591017E+00 -0.12020399E-01 -0.16961313E-01 -0.34282513E-01
-0.39591017E+00 -0.35003658E+00 -0.71216247E-02 -0.16902333E-01 -0.37908966E-01
-0.39591017E+00 -0.30278088E+00 -0.14902823E-02 -0.15538978E-01 -0.38694475E-01
-0.39591017E+00 -0.25429614E+00  0.44746805E-02 -0.13220902E-01 -0.36661796E-01
-0.39591017E+00 -0.20475452E+00  0.10279406E-01 -0.10418094E-01 -0.32148637E-01
-0.39591017E+00 -0.15434522E+00  0.15415260E-01 -0.76269298E-02 -0.25677306E-01
-0.39591017E+00 -0.10327182E+00  0.19431027E-01 -0.52911703E-02 -0.17821070E-01
-0.39591017E+00 -0.51749200E-01  0.21982245E-01 -0.37501144E-02 -0.91105258E-02
-0.39591017E+00  0.00000000E+00  0.22856450E-01 -0.32130050E-02  0.43579538E-13
-0.39591017E+00  0.51749200E-01  0.21982245E-01 -0.37501144E-02  0.91105258E-02
-0.39591017E+00  0.10327182E+00  0.19431027E-01 -0.52911703E-02  0.17821070E-01
-0.39591017E+00  0.15434522E+00  0.15415260E-01 -0.76269298E-02  0.25677306E-01
-0.39591017E+00  0.20475452E+00  0.10279406E-01 -0.10418094E-01  0.32148637E-01
-0.39591017E+00  0.25429614E+00  0.44746805E-02 -0.13220902E-01  0.36661796E-01
-0.39591017E+00  0.30278088E+00 -0.14902823E-02 -0.15538978E-01  0.38694475E-01
-0.39591017E+00  0.35003658E+00 -0.71216247E-02 -0.16902333E-01  0.37908966E-01
-0.39591017E+00  0.39591017E+00 -0.12020399E-01 -0.16961313E-01  0.34282513E-01
-0.39591017E+00  0.44026914E+00 -0.15944477E-01 -0.15569451E-01  0.28181517E-01
-0.39591017E+00  0.48300241E+00 -0.18826776E-01 -0.12825883E-01  0.20339183E-01
-0.39591017E+00  0.52402059E+00 -0.20740298E-01 -0.90567832E-02  0.11730628E-01
-0.39591017E+00  0.56325577E+00 -0.21825011E-01 -0.47383090E-02  0.33813788E-02
-0.39591017E+00  0.60066071E+00 -0.22210228E-01 -0.38728261E-03 -0.38261494E-02
-0.39591017E+00  0.63620781E+00 -0.21965986E-01  0.35368131E-02 -0.92849942E-02
-0.39591017E+00  0.66988760E+00 -0.21099119E-01  0.66821951E-02 -0.12705132E-01
-0.39591017E+00  0.70170710E+00 -0.19585884E-01  0.87984186E-02 -0.14079145E-01
-0.39591017E+00  0.73168798E+00 -0.17420395E-01  0.97062072E-02 -0.13618185E-01
-0.39591017E+00  0.75986470E+00 -0.14659264E-01  0.92949219E-02 -0.11696791E-01
-0.39591017E+00  0.78628257E+00 -0.11452429E-01  0.75838831E-02 -0.88165902E-02
-0.39591017E+00  0.81099590E+00 -0.80530233E-02  0.48233710E-02 -0.55618145E-02
-0.39591017E+00  0.83406621E+00 -0.47969441E-02  0.15550327E-02 -0.25210915E-02
-0.39591017E+00  0.85556060E+00 -0.20411691E-02 -0.14673891E-02 -0.16836743E-03
-0.39591017E+00  0.87555021E+00 -0.67120855E-04 -0.35204346E-02  0.12492830E-02
-0.39591017E+00  0.89410886E+00  0.10164005E-02 -0.42159320E-02  0.17631721E-02
-0.39591017E+00  0.91131184E+00  0.13142134E-02 -0.36723604E-02  0.16242412E-02
-0.39591017E+00  0.92723491E+00  0.10953410E-02 -0.24216272E-02  0.11723533E-02
-0.39591017E+00  0.94195338E+00  0.67298580E-03 -0.11021643E-02  0.68974155E-03
-0.39591017E+00  0.95554139E+00  0.28587171E-03 -0.15460827E-03  0.33229532E-03
-0.39591017E+00  0.96807128E+00  0.43366072E-04  0.29810312E-03  0.12686162E-03
-0.39591017E+00  0.97961317E+00 -0.52354734E-04  0.36396221E-03  0.37370720E-04
-0.39591017E+00  0.99023454E+00 -0.49559787E-04  0.21998849E-03  0.48953220E-05
-0.39591017E+00  0.10000000E+01  0.00000000E+00  0.00000000E+00  0.00000000E+00
 
-0.35003658E+00 -0.10000000E+01  0.00000000E+00  0.00000000E+00  0.00000000E+00
-0.35003658E+00 -0.99023454E+00 -0.62749972E-04  0.23906253E-03  0.67192490E-05
-0.35003658E+00 -0.97961317E+00 -0.98733226E-04  0.47741002E-03  0.13543776E-04
-0.35003658E+00 -0.96807128E+00 -0.69202918E-04  0.65721019E-03 -0.90238188E-06
-0.35003658E+00 -0.95554139E+00  0.85779645E-04  0.62103510E-03 -0.97664964E-04
-0.35003658E+00 -0.94195338E+00  0.41701564E-03  0.16683127E-03 -0.34633147E-03
-0.35003658E+00 -0.92723491E+00  0.91045219E-03 -0.80629387E-03 -0.80041424E-03
-0.35003658E+00 -0.91131184E+00  0.14389217E-02 -0.21481726E-02 -0.14229213E-02
-0.35003658E+00 -0.89410886E+00  0.17641639E-02 -0.34252026E-02 -0.20421140E-02
-0.35003658E+00 -0.87555021E+00  0.16048480E-02 -0.40816650E-02 -0.23494184E-02
-0.35003658E+00 -0.85556060E+00  0.73819532E-03 -0.37114708E-02 -0.19875331E-02
-0.35003658E+00 -0.83406621E+00 -0.92401847E-03 -0.22649908E-02 -0.67496326E-03
-0.35003658E+00 -0.81099590E+00 -0.33237937E-02 -0.59250314E-04  0.16813785E-02
-0.35003658E+00 -0.78628257E+00 -0.63034603E-02  0.23862965E-02  0.49508112E-02
-0.35003658E+00 -0.75986470E+00 -0.96736119E-02  0.45611626E-02  0.88129418E-02
-0.35003658E+00 -0.73168798E+00 -0.13267993E-01  0.60997686E-02  0.12833451E-01
-0.35003658E+00 -0.70170710E+00 -0.16970934E-01  0.68029821E-02  0.16531048E-01
-0.35003658E+00 -0.66988760E+00 -0.20721033E-01  0.65849035E-02  0.19421286E-01
-0.35003658E+00 -0.63620781E+00 -0.24498964E-01  0.54118874E-02  0.21043159E-01
-0.35003658E+00 -0.60066071E+00 -0.28304031E-01  0.32815269E-02  0.20998286E-01
-0.35003658E+00 -0.56325577E+00 -0.32121011E-01  0.24706774E-03  0.19018337E-01
-0.35003658E+00 -0.52402059E+00 -0.35883439E-01 -0.35390983E-02  0.15055025E-01
-0.35003658E+00 -0.48300241E+00 -0.39447189E-01 -0.78008269E-02  0.93573770E-02
-0.35003658E+00 -0.44026914E+00 -0.42592114E-01 -0.12156722E-01  0.24947176E-02
-0.35003658E+00 -0.39591017E+00 -0.45061629E-01 -0.16184163E-01 -0.47025671E-02
-0.35003658E+00 -0.35003658E+00 -0.46633223E-01 -0.19508708E-01 -0.11279622E-01
-0.35003658E+00 -0.30278088E+00 -0.47195593E-01 -0.21888635E-01 -0.16335277E-01
-0.35003658E+00 -0.25429614E+00 -0.46801972E-01 -0.23265309E-01 -0.19189337E-01
-0.35003658E+00 -0.20475452E+00 -0.45677822E-01 -0.23764251E-01 -0.19493406E-01
-0.35003658E+00 -0.15434522E+00 -0.44179298E-01 -0.23649117E-01 -0.17264232E-01
-0.35003658E+00 -0.10327182E+00 -0.42716412E-01 -0.23245993E-01 -0.12847651E-01
-0.35003658E+00 -0.51749200E-01 -0.41663874E-01 -0.22860312E-01 -0.68404773E-02
-0.35003658E+00  0.00000000E+00 -0.41282043E-01 -0.22706204E-01  0.41731447E-13
-0.35003658E+00  0.51749200E-01 -0.41663874E-01 -0.22860312E-01  0.68404773E-02
-0.35003658E+00  0.10327182E+00 -0.42716412E-01 -0.23245993E-01  0.12847651E-01
-0.35003658E+00  0.15434522E+00 -0.44179298E-01 -0.23649117E-01  0.17264232E-01
-0.35003658E+00  0.20475452E+00 -0.45677822E-01 -0.23764251E-01  0.19493406E-01
-0.35003658E+00  0.25429614E+00 -0.46801972E-01 -0.23265309E-01  0.19189337E-01
-0.35003658E+00  0.30278088E+00 -0.47195593E-01 -0.21888635E-01  0.16335277E-01
-0.35003658E+00  0.35003658E+00 -0.46633223E-01 -0.19508708E-01  0.11279622E-01
-0.35003658E+00  0.39591017E+00 -0.45061629E-01 -0.16184163E-01  0.47025671E-02
-0.35003658E+00  0.44026914E+00 -0.42592114E-01 -0.12156722E-01 -0.24947176E-02
-0.35003658E+00  0.48300241E+00 -0.39447189E-01 -0.78008269E-02 -0.93573770E-02
-0.35003658E+00  0.52402059E+00 -0.35883439E-01 -0.35390983E-02 -0.15055025E-01
-0.35003658E+00  0.56325577E+00 -0.32121011E-01  0.24706774E-03 -0.19018337E-01
-0.35003658E+00  0.60066071E+00 -0.28304031E-01  0.32815269E-02 -0.20998286E-01
-0.35003658E+00  0.63620781E+00 -0.24498964E-01  0.54118874E-02 -0.21043159E-01
-0.35003658E+00  0.66988760E+00 -0.20721033E-01  0.65849035E-02 -0.19421286E-01
-0.35003658E+00  0.70170710E+00 -0.16970934E-01  0.68029821E-02 -0.16531048E-01
-0.35003658E+00  0.73168798E+00 -0.13267993E-01  0.60997686E-02 -0.12833451E-01
-0.35003658E+00  0.75986470E+00 -0.96736119E-02  0.45611626E-02 -0.88129417E-02
-0.35003658E+00  0.78628257E+00 -0.63034603E-02  0.23862965E-02 -0.49508112E-02
-0.35003658E+00  0.81099590E+00 -0.33237937E-02 -0.59250314E-04 -0.16813785E-02
-0.35003658E+00  0.83406621E+00 -0.92401847E-03 -0.22649908E-02  0.67496326E-03
-0.35003658E+00  0.85556060E+00  0.73819532E-03 -0.37114708E-02  0.19875331E-02
-0.35003658E+00  0.87555021E+00  0.16048480E-02 -0.40816650E-02  0.23494184E-02
-0.35003658E+00  0.89410886E+00  0.17641639E-02 -0.34252026E-02  0.20421140E-02
-0.35003658E+00  0.91131184E+00  0.14389217E-02 -0.21481726E-02  0.14229213E-02
-0.35003658E+00  0.92723491E+00  0.91045219E-03 -0.80629387E-03  0.80041424E-03
-0.35003658E+00  0.94195338E+00  0.41701564E-03  0.16683127E-03  0.34633147E-03
-0.35003658E+00  0.95554139E+00  0.85779645E-04  0.62103510E-03  0.97664964E-04
-0.35003658E+00  0.96807128E+00 -0.69202918E-04  0.65721019E-03  0.90238188E-06
-0.35003658E+00  0.97961317E+00 -0.98733226E-04  0.47741002E-03 -0.13543776E-04
-0.35003658E+00  0.99023454E+00 -0.62749972E-04  0.23906253E-03 -0.67192490E-05
-0.35003658E+00  0.10000000E+01  0.00000000E+00  0.00000000E+00  0.00000000E+00
 
-0.30278088E+00 -0.10000000E+01  0.00000000E+00  0.00000000E+00  0.00000000E+00
-0.30278088E+00 -0.99023454E+00 -0.53540046E-04  0.16578129E-03  0.11952156E-04
-0.30278088E+00 -0.97961317E+00 -0.98079960E-04  0.38092785E-03  0.43842262E-04
-0.30278088E+00 -0.96807128E+00 -0.11433909E-03  0.65980168E-03  0.89772839E-04
-0.30278088E+00 -0.95554139E+00 -0.52332445E-04  0.91555882E-03  0.11341152E-03
-0.30278088E+00 -0.94195338E+00  0.15667913E-03  0.95852819E-03  0.51549242E-04
-0.30278088E+00 -0.92723491E+00  0.56067968E-03  0.58077297E-03 -0.18256850E-03
-0.30278088E+00 -0.91131184E+00  0.11375001E-02 -0.30636047E-03 -0.64938104E-03
-0.30278088E+00 -0.89410886E+00  0.17666776E-02 -0.15551007E-02 -0.13247444E-02
-0.30278088E+00 -0.87555021E+00  0.22510507E-02 -0.27980254E-02 -0.20503263E-02
-0.30278088E+00 -0.85556060E+00  0.23808121E-02 -0.36044690E-02 -0.25472080E-02
-0.30278088E+00 -0.83406621E+00  0.20032376E-02 -0.36855828E-02 -0.24862950E-02
-0.30278088E+00 -0.81099590E+00  0.10577682E-02 -0.30097806E-02 -0.15912187E-02
-0.30278088E+00 -0.78628257E+00 -0.43507222E-03 -0.17780269E-02  0.28536378E-03
-0.30278088E+00 -0.75986470E+00 -0.24142881E-02 -0.30202301E-03  0.31344435E-02
-0.30278088E+00 -0.73168798E+00 -0.48213437E-02  0.11197560E-02  0.68130949E-02
-0.30278088E+00 -0.70170710E+00 -0.76281709E-02  0.22666126E-02  0.11083271E-01
-0.30278088E+00 -0.66988760E+00 -0.10847089E-01  0.29916387E-02  0.15644004E-01
-0.30278088E+00 -0.63620781E+00 -0.14527749E-01  0.31829121E-02  0.20143804E-01
-0.30278088E+00 -0.60066071E+00 -0.18745624E-01  0.27299783E-02  0.24186733E-01
-0.30278088E+00 -0.56325577E+00 -0.23582334E-01  0.15207228E-02  0.27350729E-01
-0.30278088E+00 -0.52402059E+00 -0.29096440E-01 -0.53007093E-03  0.29236069E-01
-0.30278088E+00 -0.48300241E+00 -0.35287007E-01 -0.34371535E-02  0.29541701E-01
-0.30278088E+00 -0.44026914E+00 -0.42059608E-01 -0.71089489E-02  0.28150091E-01
-0.30278088E+00 -0.39591017E+00 -0.49209353E-01 -0.11338383E-01  0.25187592E-01
-0.30278088E+00 -0.35003658E+00 -0.56433143E-01 -0.15827582E-01  0.21031176E-01
-0.30278088E+00 -0.30278088E+00 -0.63372505E-01 -0.20240668E-01  0.16247907E-01
-0.30278088E+00 -0.25429614E+00 -0.69674673E-01 -0.24266908E-01  0.11478278E-01
-0.30278088E+00 -0.20475452E+00 -0.75050505E-01 -0.27672950E-01  0.72950874E-02
-0.30278088E+00 -0.15434522E+00 -0.79308971E-01 -0.30327086E-01  0.40782930E-02
-0.30278088E+00 -0.10327182E+00 -0.82358483E-01 -0.32190674E-01  0.19392663E-02
-0.30278088E+00 -0.51749200E-01 -0.84179457E-01 -0.33284025E-01  0.71074440E-03
-0.30278088E+00  0.00000000E+00 -0.84783648E-01 -0.33643016E-01  0.13171810E-13
-0.30278088E+00  0.51749200E-01 -0.84179457E-01 -0.33284025E-01 -0.71074440E-03
-0.30278088E+00  0.10327182E+00 -0.82358483E-01 -0.32190674E-01 -0.19392663E-02
-0.30278088E+00  0.15434522E+00 -0.79308971E-01 -0.30327086E-01 -0.40782930E-02
-0.30278088E+00  0.20475452E+00 -0.75050505E-01 -0.27672950E-01 -0.72950874E-02
-0.30278088E+00  0.25429614E+00 -0.69674673E-01 -0.24266908E-01 -0.11478278E-01
-0.30278088E+00  0.30278088E+00 -0.63372505E-01 -0.20240668E-01 -0.16247907E-01
-0.30278088E+00  0.35003658E+00 -0.56433143E-01 -0.15827582E-01 -0.21031176E-01
-0.30278088E+00  0.39591017E+00 -0.49209353E-01 -0.11338383E-01 -0.25187592E-01
-0.30278088E+00  0.44026914E+00 -0.42059608E-01 -0.71089489E-02 -0.28150091E-01
-0.30278088E+00  0.48300241E+00 -0.35287007E-01 -0.34371535E-02 -0.29541701E-01
-0.30278088E+00  0.52402059E+00 -0.29096440E-01 -0.53007093E-03 -0.29236069E-01
-0.30278088E+00  0.56325577E+00 -0.23582334E-01  0.15207228E-02 -0.27350729E-01
-0.30278088E+00  0.60066071E+00 -0.18745624E-01  0.27299783E-02 -0.24186733E-01
-0.30278088E+00  0.63620781E+00 -0.14527749E-01  0.31829121E-02 -0.20143804E-01
-0.30278088E+00  0.66988760E+00 -0.10847089E-01  0.29916387E-02 -0.15644004E-01
-0.30278088E+00  0.70170710E+00 -0.76281709E-02  0.22666126E-02 -0.11083271E-01
-0.30278088E+00  0.73168798E+00 -0.48213436E-02  0.11197560E-02 -0.68130949E-02
-0.30278088E+00  0.75986470E+00 -0.24142881E-02 -0.30202301E-03 -0.31344435E-02
-0.30278088E+00  0.78628257E+00 -0.43507222E-03 -0.17780269E-02 -0.28536378E-03
-0.30278088E+00  0.81099590E+00  0.10577682E-02 -0.30097806E-02  0.15912187E-02
-0.30278088E+00  0.83406621E+00  0.20032376E-02 -0.36855828E-02  0.24862950E-02
-0.30278088E+00  0.85556060E+00  0.23808121E-02 -0.36044690E-02  0.25472080E-02
-0.30278088E+00  0.87555021E+00  0.22510507E-02 -0.27980254E-02  0.20503263E-02
-0.30278088E+00  0.89410886E+00  0.17666776E-02 -0.15551007E-02  0.13247444E-02
-0.30278088E+00  0.91131184E+00  0.11375001E-02 -0.30636047E-03  0.64938104E-03
-0.30278088E+00  0.92723491E+00  0.56067968E-03  0.58077297E-03  0.18256850E-03
-0.30278088E+00  0.94195338E+00  0.15667913E-03  0.95852819E-03 -0.51549242E-04
-0.30278088E+00  0.95554139E+00 -0.52332445E-04  0.91555882E-03 -0.11341152E-03
-0.30278088E+00  0.96807128E+00 -0.11433909E-03  0.65980168E-03 -0.89772839E-04
-0.30278088E+00  0.97961317E+00 -0.98079960E-04  0.38092785E-03 -0.43842262E-04
-0.30278088E+00  0.99023454E+00 -0.53540046E-04  0.16578129E-03 -0.11952156E-04
-0.30278088E+00  0.10000000E+01  0.00000000E+00  0.00000000E+00  0.00000000E+00
 
-0.25429614E+00 -0.10000000E+01  0.00000000E+00  0.00000000E+00  0.00000000E+00
-0.25429614E+00 -0.99023454E+00 -0.32489995E-04  0.60996116E-04  0.97042848E-05
-0.25429614E+00 -0.97961317E+00 -0.65375021E-04  0.17868381E-03  0.42812829E-04
-0.25429614E+00 -0.96807128E+00 -0.95696402E-04  0.40564036E-03  0.10614599E-03
-0.25429614E+00 -0.95554139E+00 -0.93477508E-04  0.73091116E-03  0.19521565E-03
-0.25429614E+00 -0.94195338E+00 -0.11867474E-05  0.10472149E-02  0.27983708E-03
-0.25429614E+00 -0.92723491E+00  0.24648951E-03  0.11683191E-02  0.29307528E-03
-0.25429614E+00 -0.91131184E+00  0.68752900E-03  0.90699786E-03  0.14509267E-03
-0.25429614E+00 -0.89410886E+00  0.12984922E-02  0.19423900E-03 -0.23525428E-03
-0.25429614E+00 -0.87555021E+00  0.19881429E-02 -0.85187831E-03 -0.84411161E-03
-0.25429614E+00 -0.85556060E+00  0.26258195E-02 -0.19604509E-02 -0.15679268E-02
-0.25429614E+00 -0.83406621E+00  0.30889907E-02 -0.28339287E-02 -0.21944429E-02
-0.25429614E+00 -0.81099590E+00  0.32997365E-02 -0.32753183E-02 -0.24688613E-02
-0.25429614E+00 -0.78628257E+00  0.32330125E-02 -0.32459727E-02 -0.21627462E-02
-0.25429614E+00 -0.75986470E+00  0.28987078E-02 -0.28365322E-02 -0.11245521E-02
-0.25429614E+00 -0.73168798E+00  0.23140115E-02 -0.21965111E-02  0.70583015E-03
-0.25429614E+00 -0.70170710E+00  0.14803726E-02 -0.14716837E-02  0.33086621E-02
-0.25429614E+00 -0.66988760E+00  0.37138362E-03 -0.77904710E-03  0.66046335E-02
-0.25429614E+00 -0.63620781E+00 -0.10704675E-02 -0.21492362E-03  0.10464703E-01
-0.25429614E+00 -0.60066071E+00 -0.29318203E-02  0.12233436E-03  0.14705920E-01
-0.25429614E+00 -0.56325577E+00 -0.53226269E-02  0.11649446E-03  0.19079292E-01
-0.25429614E+00 -0.52402059E+00 -0.83639916E-02 -0.36409767E-03  0.23266044E-01
-0.25429614E+00 -0.48300241E+00 -0.12166162E-01 -0.14444360E-02  0.26894960E-01
-0.25429614E+00 -0.44026914E+00 -0.16796095E-01 -0.32087308E-02  0.29586527E-01
-0.25429614E+00 -0.39591017E+00 -0.22240081E-01 -0.56663319E-02  0.31015571E-01
-0.25429614E+00 -0.35003658E+00 -0.28372462E-01 -0.87299854E-02  0.30974683E-01
-0.25429614E+00 -0.30278088E+00 -0.34942792E-01 -0.12215116E-01  0.29415938E-01
-0.25429614E+00 -0.25429614E+00 -0.41589156E-01 -0.15861339E-01  0.26454868E-01
-0.25429614E+00 -0.20475452E+00 -0.47876621E-01 -0.19370035E-01  0.22333693E-01
-0.25429614E+00 -0.15434522E+00 -0.53351450E-01 -0.22446544E-01  0.17357061E-01
-0.25429614E+00 -0.10327182E+00 -0.57597900E-01 -0.24836202E-01  0.11823774E-01
-0.25429614E+00 -0.51749200E-01 -0.60286261E-01 -0.26347793E-01  0.59787363E-02
-0.25429614E+00  0.00000000E+00 -0.61206377E-01 -0.26864659E-01 -0.10402630E-13
-0.25429614E+00  0.51749200E-01 -0.60286261E-01 -0.26347793E-01 -0.59787363E-02
-0.25429614E+00  0.10327182E+00 -0.57597900E-01 -0.24836202E-01 -0.11823774E-01
-0.25429614E+00  0.15434522E+00 -0.53351450E-01 -0.22446544E-01 -0.17357061E-01
-0.25429614E+00  0.20475452E+00 -0.47876621E-01 -0.19370035E-01 -0.22333693E-01
-0.25429614E+00  0.25429614E+00 -0.41589156E-01 -0.15861339E-01 -0.26454868E-01
-0.25429614E+00  0.30278088E+00 -0.34942792E-01 -0.12215116E-01 -0.29415938E-01
-0.25429614E+00  0.35003658E+00 -0.28372462E-01 -0.87299854E-02 -0.30974683E-01
-0.25429614E+00  0.39591017E+00 -0.22240081E-01 -0.56663319E-02 -0.31015571E-01
-0.25429614E+00  0.44026914E+00 -0.16796095E-01 -0.32087308E-02 -0.29586527E-01
-0.25429614E+00  0.48300241E+00 -0.12166162E-01 -0.14444360E-02 -0.26894960E-01
-0.25429614E+00  0.52402059E+00 -0.83639916E-02 -0.36409767E-03 -0.23266044E-01
-0.25429614E+00  0.56325577E+00 -0.53226269E-02  0.11649446E-03 -0.19079292E-01
-0.25429614E+00  0.60066071E+00 -0.29318203E-02  0.12233436E-03 -0.14705920E-01
-0.25429614E+00  0.63620781E+00 -0.10704675E-02 -0.21492362E-03 -0.10464703E-01
-0.25429614E+00  0.66988760E+00  0.37138362E-03 -0.77904710E-03 -0.66046335E-02
-0.25429614E+00  0.70170710E+00  0.14803726E-02 -0.14716837E-02 -0.33086621E-02
-0.25429614E+00  0.73168798E+00  0.23140115E-02 -0.21965111E-02 -0.70583015E-03
-0.25429614E+00  0.75986470E+00  0.28987078E-02 -0.28365322E-02  0.11245521E-02
-0.25429614E+00  0.78628257E+00  0.32330125E-02 -0.32459727E-02  0.21627462E-02
-0.25429614E+00  0.81099590E+00  0.32997365E-02 -0.32753183E-02  0.24688613E-02
-0.25429614E+00  0.83406621E+00  0.30889907E-02 -0.28339287E-02  0.21944429E-02
-0.25429614E+00  0.85556060E+00  0.26258195E-02 -0.19604509E-02  0.15679268E-02
-0.25429614E+00  0.87555021E+00  0.19881429E-02 -0.85187831E-03  0.84411161E-03
-0.25429614E+00  0.89410886E+00  0.12984922E-02  0.19423900E-03  0.23525428E-03
-0.25429614E+00  0.91131184E+00  0.68752900E-03  0.90699786E-03 -0.14509267E-03
-0.25429614E+00  0.92723491E+00  0.24648951E-03  0.11683191E-02 -0.29307528E-03
-0.25429614E+00  0.94195338E+00 -0.11867474E-05  0.10472149E-02 -0.27983708E-03
-0.25429614E+00  0.95554139E+00 -0.93477508E-04  0.73091116E-03 -0.19521565E-03
-0.25429614E+00  0.96807128E+00 -0.95696402E-04  0.40564036E-03 -0.10614599E-03
-0.25429614E+00  0.97961317E+00 -0.65375021E-04  0.17868381E-03 -0.42812829E-04
-0.25429614E+00  0.99023454E+00 -0.32489995E-04  0.60996116E-04 -0.97042848E-05
-0.25429614E+00  0.10000000E+01  0.00000000E+00  0.00000000E+00  0.00000000E+00
 
-0.20475452E+00 -0.10000000E+01  0.00000000E+00  0.00000000E+00  0.00000000E+00
-0.20475452E+00 -0.99023454E+00 -0.12652596E-04 -0.14702445E-04  0.40900378E-05
-0.20475452E+00 -0.97961317E+00 -0.26536002E-04  0.37517535E-05  0.22968030E-04
-0.20475452E+00 -0.96807128E+00 -0.46721422E-04  0.10778488E-03  0.67385105E-04
-0.20475452E+00 -0.95554139E+00 -0.60659350E-04  0.33092517E-03  0.15227253E-03
-0.20475452E+00 -0.94195338E+00 -0.33470170E-04  0.65346891E-03  0.27961266E-03
-0.20475452E+00 -0.92723491E+00  0.86210292E-04  0.97853622E-03  0.42479986E-03
-0.20475452E+00 -0.91131184E+00  0.34795108E-03  0.11480245E-02  0.52571399E-03
-0.20475452E+00 -0.89410886E+00  0.77433305E-03  0.10134589E-02  0.49743044E-03
-0.20475452E+00 -0.87555021E+00  0.13461963E-02  0.51916996E-03  0.26718938E-03
-0.20475452E+00 -0.85556060E+00  0.20088350E-02 -0.25760917E-03 -0.18193642E-03
-0.20475452E+00 -0.83406621E+00  0.26966085E-02 -0.11421555E-02 -0.78843188E-03
-0.20475452E+00 -0.81099590E+00  0.33589911E-02 -0.19424696E-02 -0.14225101E-02
-0.20475452E+00 -0.78628257E+00  0.39740159E-02 -0.25227718E-02 -0.19234501E-02
-0.20475452E+00 -0.75986470E+00  0.45448618E-02 -0.28310590E-02 -0.21412530E-02
-0.20475452E+00 -0.73168798E+00  0.50869846E-02 -0.28844681E-02 -0.19636831E-02
-0.20475452E+00 -0.70170710E+00  0.56144918E-02 -0.27350400E-02 -0.13225732E-02
-0.20475452E+00 -0.66988760E+00  0.61313318E-02 -0.24420791E-02 -0.18600785E-03
-0.20475452E+00 -0.63620781E+00  0.66269161E-02 -0.20605960E-02  0.14506381E-02
-0.20475452E+00 -0.60066071E+00  0.70738611E-02 -0.16449190E-02  0.35655249E-02
-0.20475452E+00 -0.56325577E+00  0.74257935E-02 -0.12580960E-02  0.60995675E-02
-0.20475452E+00 -0.52402059E+00  0.76160581E-02 -0.97882263E-03  0.89395347E-02
-0.20475452E+00 -0.48300241E+00  0.75602836E-02 -0.89951497E-03  0.11903936E-01
-0.20475452E+00 -0.44026914E+00  0.71665486E-02 -0.11138756E-02  0.14742343E-01
-0.20475452E+00 -0.39591017E+00  0.63547865E-02 -0.16960361E-02  0.17153998E-01
-0.20475452E+00 -0.35003658E+00  0.50830402E-02 -0.26770043E-02  0.18825804E-01
-0.20475452E+00 -0.30278088E+00  0.33736411E-02 -0.40260601E-02  0.19481741E-01
-0.20475452E+00 -0.25429614E+00  0.13299752E-02 -0.56439235E-02  0.18931380E-01
-0.20475452E+00 -0.20475452E+00 -0.86423698E-03 -0.73713656E-02  0.17104517E-01
-0.20475452E+00 -0.15434522E+00 -0.29663664E-02 -0.90119600E-02  0.14064227E-01
-0.20475452E+00 -0.10327182E+00 -0.47137455E-02 -0.10363873E-01  0.99978453E-02
-0.20475452E+00 -0.51749200E-01 -0.58712729E-02 -0.11253391E-01  0.51920010E-02
-0.20475452E+00  0.00000000E+00 -0.62764475E-02 -0.11563620E-01 -0.12670225E-13
-0.20475452E+00  0.51749200E-01 -0.58712729E-02 -0.11253391E-01 -0.51920010E-02
-0.20475452E+00  0.10327182E+00 -0.47137455E-02 -0.10363873E-01 -0.99978453E-02
-0.20475452E+00  0.15434522E+00 -0.29663664E-02 -0.90119600E-02 -0.14064227E-01
-0.20475452E+00  0.20475452E+00 -0.86423698E-03 -0.73713656E-02 -0.17104517E-01
-0.20475452E+00  0.25429614E+00  0.13299752E-02 -0.56439235E-02 -0.18931380E-01
-0.20475452E+00  0.30278088E+00  0.33736411E-02 -0.40260601E-02 -0.19481741E-01
-0.20475452E+00  0.35003658E+00  0.50830402E-02 -0.26770043E-02 -0.18825804E-01
-0.20475452E+00  0.39591017E+00  0.63547865E-02 -0.16960361E-02 -0.17153998E-01
-0.20475452E+00  0.44026914E+00  0.71665486E-02 -0.11138756E-02 -0.14742343E-01
-0.20475452E+00  0.48300241E+00  0.75602836E-02 -0.89951497E-03 -0.11903936E-01
-0.20475452E+00  0.52402059E+00  0.76160581E-02 -0.97882263E-03 -0.89395347E-02
-0.20475452E+00  0.56325577E+00  0.74257935E-02 -0.12580960E-02 -0.60995675E-02
-0.20475452E+00  0.60066071E+00  0.70738611E-02 -0.16449190E-02 -0.35655249E-02
-0.20475452E+00  0.63620781E+00  0.66269161E-02 -0.20605960E-02 -0.14506381E-02
-0.20475452E+00  0.66988760E+00  0.61313318E-02 -0.24420791E-02  0.18600785E-03
-0.20475452E+00  0.70170710E+00  0.56144918E-02 -0.27350400E-02  0.13225732E-02
-0.20475452E+00  0.73168798E+00  0.50869846E-02 -0.28844681E-02  0.19636831E-02
-0.20475452E+00  0.75986470E+00  0.45448618E-02 -0.28310590E-02  0.21412530E-02
-0.20475452E+00  0.78628257E+00  0.39740159E-02 -0.25227718E-02  0.19234501E-02
-0.20475452E+00  0.81099590E+00  0.33589911E-02 -0.19424696E-02  0.14225101E-02
-0.20475452E+00  0.83406621E+00  0.26966085E-02 -0.11421555E-02  0.78843188E-03
-0.20475452E+00  0.85556060E+00  0.20088350E-02 -0.25760916E-03  0.18193642E-03
-0.20475452E+00  0.87555021E+00  0.13461963E-02  0.51916996E-03 -0.26718938E-03
-0.20475452E+00  0.89410886E+00  0.77433305E-03  0.10134589E-02 -0.49743044E-03
-0.20475452E+00  0.91131184E+00  0.34795108E-03  0.11480245E-02 -0.52571399E-03
-0.20475452E+00  0.92723491E+00  0.86210292E-04  0.97853622E-03 -0.42479986E-03
-0.20475452E+00  0.94195338E+00 -0.33470170E-04  0.65346891E-03 -0.27961266E-03
-0.20475452E+00  0.95554139E+00 -0.60659350E-04  0.33092517E-03 -0.15227253E-03
-0.20475452E+00  0.96807128E+00 -0.46721422E-04  0.10778488E-03 -0.67385105E-04
-0.20475452E+00  0.97961317E+00 -0.26536002E-04  0.37517535E-05 -0.22968030E-04
-0.20475452E+00  0.99023454E+00 -0.12652596E-04 -0.14702445E-04 -0.40900378E-05
-0.20475452E+00  0.10000000E+01  0.00000000E+00  0.00000000E+00  0.00000000E+00
 
-0.15434522E+00 -0.10000000E+01  0.00000000E+00  0.00000000E+00  0.00000000E+00
-0.15434522E+00 -0.99023454E+00 -0.12915986E-05 -0.40809781E-04 -0.23263879E-06
-0.15434522E+00 -0.97961317E+00 -0.15950733E-06 -0.77075784E-04  0.36554786E-05
-0.15434522E+00 -0.96807128E+00 -0.22322450E-05 -0.77186416E-04  0.19004290E-04
-0.15434522E+00 -0.95554139E+00 -0.36639927E-05 -0.32342117E-06  0.62528546E-04
-0.15434522E+00 -0.94195338E+00  0.11854698E-04  0.18378517E-03  0.15022774E-03
-0.15434522E+00 -0.92723491E+00  0.72646414E-04  0.46159781E-03  0.28904994E-03
-0.15434522E+00 -0.91131184E+00  0.21201212E-03  0.75595524E-03  0.46020564E-03
-0.15434522E+00 -0.89410886E+00  0.45539033E-03  0.94418106E-03  0.61523501E-03
-0.15434522E+00 -0.87555021E+00  0.80956708E-03  0.91311433E-03  0.68538922E-03
-0.15434522E+00 -0.85556060E+00  0.12611904E-02  0.61710461E-03  0.60887126E-03
-0.15434522E+00 -0.83406621E+00  0.17861157E-02  0.99914899E-04  0.35710102E-03
-0.15434522E+00 -0.81099590E+00  0.23626525E-02 -0.52981830E-03 -0.51692730E-04
-0.15434522E+00 -0.78628257E+00  0.29810296E-02 -0.11482177E-02 -0.56002542E-03
-0.15434522E+00 -0.75986470E+00  0.36451620E-02 -0.16583120E-02 -0.10906568E-02
-0.15434522E+00 -0.73168798E+00  0.43691266E-02 -0.20080488E-02 -0.15671421E-02
-0.15434522E+00 -0.70170710E+00  0.51721497E-02 -0.21850988E-02 -0.19254539E-02
-0.15434522E+00 -0.66988760E+00  0.60750571E-02 -0.22014905E-02 -0.21157977E-02
-0.15434522E+00 -0.63620781E+00  0.70980236E-02 -0.20787216E-02 -0.20987406E-02
-0.15434522E+00 -0.60066071E+00  0.82584625E-02 -0.18400099E-02 -0.18419898E-02
-0.15434522E+00 -0.56325577E+00  0.95675247E-02 -0.15094744E-02 -0.13225512E-02
-0.15434522E+00 -0.52402059E+00  0.11025035E-01 -0.11158774E-02 -0.53520628E-03
-0.15434522E+00 -0.48300241E+00  0.12613745E-01 -0.69652107E-03  0.49482988E-03
-0.15434522E+00 -0.44026914E+00  0.14295149E-01 -0.29797531E-03  0.17003727E-02
-0.15434522E+00 -0.39591017E+00  0.16009321E-01  0.28537652E-04  0.29674425E-02
-0.15434522E+00 -0.35003658E+00  0.17680592E-01  0.23674085E-03  0.41421434E-02
-0.15434522E+00 -0.30278088E+00  0.19228737E-01  0.29725239E-03  0.50504992E-02
-0.15434522E+00 -0.25429614E+00  0.20582931E-01  0.20773021E-03  0.55286211E-02
-0.15434522E+00 -0.20475452E+00  0.21693863E-01 -0.29735104E-05  0.54562694E-02
-0.15434522E+00 -0.15434522E+00  0.22539586E-01 -0.27893790E-03  0.47854019E-02
-0.15434522E+00 -0.10327182E+00  0.23122774E-01 -0.54926989E-03  0.35560534E-02
-0.15434522E+00 -0.51749200E-01  0.23460477E-01 -0.74501348E-03  0.18954145E-02
-0.15434522E+00  0.00000000E+00  0.23570573E-01 -0.81631656E-03 -0.56694953E-14
-0.15434522E+00  0.51749200E-01  0.23460477E-01 -0.74501348E-03 -0.18954145E-02
-0.15434522E+00  0.10327182E+00  0.23122774E-01 -0.54926989E-03 -0.35560534E-02
-0.15434522E+00  0.15434522E+00  0.22539586E-01 -0.27893790E-03 -0.47854019E-02
-0.15434522E+00  0.20475452E+00  0.21693863E-01 -0.29735104E-05 -0.54562694E-02
-0.15434522E+00  0.25429614E+00  0.20582931E-01  0.20773021E-03 -0.55286211E-02
-0.15434522E+00  0.30278088E+00  0.19228737E-01  0.29725239E-03 -0.50504992E-02
-0.15434522E+00  0.35003658E+00  0.17680592E-01  0.23674085E-03 -0.41421434E-02
-0.15434522E+00  0.39591017E+00  0.16009321E-01  0.28537652E-04 -0.29674425E-02
-0.15434522E+00  0.44026914E+00  0.14295149E-01 -0.29797531E-03 -0.17003727E-02
-0.15434522E+00  0.48300241E+00  0.12613745E-01 -0.69652107E-03 -0.49482988E-03
-0.15434522E+00  0.52402059E+00  0.11025035E-01 -0.11158774E-02  0.53520628E-03
-0.15434522E+00  0.56325577E+00  0.95675247E-02 -0.15094744E-02  0.13225512E-02
-0.15434522E+00  0.60066071E+00  0.82584625E-02 -0.18400099E-02  0.18419898E-02
-0.15434522E+00  0.63620781E+00  0.70980236E-02 -0.20787216E-02  0.20987406E-02
-0.15434522E+00  0.66988760E+00  0.60750571E-02 -0.22014905E-02  0.21157977E-02
-0.15434522E+00  0.70170710E+00  0.51721497E-02 -0.21850988E-02  0.19254539E-02
-0.15434522E+00  0.73168798E+00  0.43691266E-02 -0.20080488E-02  0.15671421E-02
-0.15434522E+00  0.75986470E+00  0.36451620E-02 -0.16583120E-02  0.10906568E-02
-0.15434522E+00  0.78628257E+00  0.29810296E-02 -0.11482177E-02  0.56002542E-03
-0.15434522E+00  0.81099590E+00  0.23626525E-02 -0.52981830E-03  0.51692730E-04
-0.15434522E+00  0.83406621E+00  0.17861157E-02  0.99914899E-04 -0.35710102E-03
-0.15434522E+00  0.85556060E+00  0.12611904E-02  0.61710461E-03 -0.60887126E-03
-0.15434522E+00  0.87555021E+00  0.80956708E-03  0.91311433E-03 -0.68538922E-03
-0.15434522E+00  0.89410886E+00  0.45539033E-03  0.94418106E-03 -0.61523501E-03
-0.15434522E+00  0.91131184E+00  0.21201212E-03  0.75595524E-03 -0.46020564E-03
-0.15434522E+00  0.92723491E+00  0.72646414E-04  0.46159781E-03 -0.28904994E-03
-0.15434522E+00  0.94195338E+00  0.11854698E-04  0.18378517E-03 -0.15022774E-03
-0.15434522E+00  0.95554139E+00 -0.36639927E-05 -0.32342118E-06 -0.62528546E-04
-0.15434522E+00  0.96807128E+00 -0.22322450E-05 -0.77186416E-04 -0.19004290E-04
-0.15434522E+00  0.97961317E+00 -0.15950733E-06 -0.77075784E-04 -0.36554786E-05
-0.15434522E+00  0.99023454E+00 -0.12915986E-05 -0.40809781E-04  0.23263879E-06
-0.15434522E+00  0.10000000E+01  0.00000000E+00  0.00000000E+00  0.00000000E+00
 
-0.10327182E+00 -0.10000000E+01  0.00000000E+00  0.00000000E+00  0.00000000E+00
-0.10327182E+00 -0.99023454E+00  0.19076368E-05 -0.33308135E-04 -0.16202054E-05
-0.10327182E+00 -0.97961317E+00  0.10196995E-04 -0.77560744E-04 -0.54143683E-05
-0.10327182E+00 -0.96807128E+00  0.22244280E-04 -0.12162626E-03 -0.96922788E-05
-0.10327182E+00 -0.95554139E+00  0.40739904E-04 -0.13780834E-03 -0.61915265E-05
-0.10327182E+00 -0.94195338E+00  0.72993754E-04 -0.87239709E-04  0.18354715E-04
-0.10327182E+00 -0.92723491E+00  0.12994535E-03  0.56252924E-04  0.80593173E-04
-0.10327182E+00 -0.91131184E+00  0.22353172E-03  0.27939184E-03  0.19060806E-03
-0.10327182E+00 -0.89410886E+00  0.36292421E-03  0.51845800E-03  0.34242493E-03
-0.10327182E+00 -0.87555021E+00  0.55153544E-03  0.68115917E-03  0.50785476E-03
-0.10327182E+00 -0.85556060E+00  0.78694402E-03  0.68937122E-03  0.64238437E-03
-0.10327182E+00 -0.83406621E+00  0.10637915E-02  0.51629722E-03  0.69880881E-03
-0.10327182E+00 -0.81099590E+00  0.13776291E-02  0.19454772E-03  0.64311037E-03
-0.10327182E+00 -0.78628257E+00  0.17275573E-02 -0.20420429E-03  0.46287245E-03
-0.10327182E+00 -0.75986470E+00  0.21169294E-02 -0.60098266E-03  0.16714584E-03
-0.10327182E+00 -0.73168798E+00  0.25531411E-02 -0.93424961E-03 -0.22043431E-03
-0.10327182E+00 -0.70170710E+00  0.30474771E-02 -0.11693803E-02 -0.66922072E-03
-0.10327182E+00 -0.66988760E+00  0.36153839E-02 -0.12953475E-02 -0.11468234E-02
-0.10327182E+00 -0.63620781E+00  0.42764460E-02 -0.13151976E-02 -0.16207007E-02
-0.10327182E+00 -0.60066071E+00  0.50534983E-02 -0.12370831E-02 -0.20576914E-02
-0.10327182E+00 -0.56325577E+00  0.59703448E-02 -0.10690487E-02 -0.24235293E-02
-0.10327182E+00 -0.52402059E+00  0.70481230E-02 -0.81847175E-03 -0.26842632E-02
-0.10327182E+00 -0.48300241E+00  0.83003336E-02 -0.49447323E-03 -0.28104578E-02
-0.10327182E+00 -0.44026914E+00  0.97271067E-02 -0.11118681E-03 -0.27834815E-02
-0.10327182E+00 -0.39591017E+00  0.11309648E-01  0.31042590E-03 -0.26021179E-02
-0.10327182E+00 -0.35003658E+00  0.13006464E-01  0.74344380E-03 -0.22866367E-02
-0.10327182E+00 -0.30278088E+00  0.14752884E-01  0.11585936E-02 -0.18780118E-02
-0.10327182E+00 -0.25429614E+00  0.16464816E-01  0.15293592E-02 -0.14310119E-02
-0.10327182E+00 -0.20475452E+00  0.18046437E-01  0.18366125E-02 -0.10023614E-02
-0.10327182E+00 -0.15434522E+00  0.19400409E-01  0.20709868E-02 -0.63698672E-03
-0.10327182E+00 -0.10327182E+00  0.20438558E-01  0.22320587E-02 -0.35669200E-03
-0.10327182E+00 -0.51749200E-01  0.21091173E-01  0.23248242E-02 -0.15497617E-03
-0.10327182E+00  0.00000000E+00  0.21313795E-01  0.23549459E-02 -0.17772331E-14
-0.10327182E+00  0.51749200E-01  0.21091173E-01  0.23248242E-02  0.15497617E-03
-0.10327182E+00  0.10327182E+00  0.20438558E-01  0.22320587E-02  0.35669200E-03
-0.10327182E+00  0.15434522E+00  0.19400409E-01  0.20709868E-02  0.63698672E-03
-0.10327182E+00  0.20475452E+00  0.18046437E-01  0.18366125E-02  0.10023614E-02
-0.10327182E+00  0.25429614E+00  0.16464816E-01  0.15293592E-02  0.14310119E-02
-0.10327182E+00  0.30278088E+00  0.14752884E-01  0.11585936E-02  0.18780118E-02
-0.10327182E+00  0.35003658E+00  0.13006464E-01  0.74344380E-03  0.22866367E-02
-0.10327182E+00  0.39591017E+00  0.11309648E-01  0.31042590E-03  0.26021179E-02
-0.10327182E+00  0.44026914E+00  0.97271067E-02 -0.11118681E-03  0.27834815E-02
-0.10327182E+00  0.48300241E+00  0.83003336E-02 -0.49447323E-03  0.28104578E-02
-0.10327182E+00  0.52402059E+00  0.70481230E-02 -0.81847175E-03  0.26842632E-02
-0.10327182E+00  0.56325577E+00  0.59703448E-02 -0.10690487E-02  0.24235293E-02
-0.10327182E+00  0.60066071E+00  0.50534983E-02 -0.12370831E-02  0.20576914E-02
-0.10327182E+00  0.63620781E+00  0.42764460E-02 -0.13151976E-02  0.16207007E-02
-0.10327182E+00  0.66988760E+00  0.36153839E-02 -0.12953475E-02  0.11468234E-02
-0.10327182E+00  0.70170710E+00  0.30474771E-02 -0.11693803E-02  0.66922072E-03
-0.10327182E+00  0.73168798E+00  0.25531411E-02 -0.93424961E-03  0.22043431E-03
-0.10327182E+00  0.75986470E+00  0.21169294E-02 -0.60098266E-03 -0.16714584E-03
-0.10327182E+00  0.78628257E+00  0.17275573E-02 -0.20420429E-03 -0.46287245E-03
-0.10327182E+00  0.81099590E+00  0.13776291E-02  0.19454772E-03 -0.64311037E-03
-0.10327182E+00  0.83406621E+00  0.10637915E-02  0.51629722E-03 -0.69880881E-03
-0.10327182E+00  0.85556060E+00  0.78694402E-03  0.68937122E-03 -0.64238437E-03
-0.10327182E+00  0.87555021E+00  0.55153544E-03  0.68115917E-03 -0.50785476E-03
-0.10327182E+00  0.89410886E+00  0.36292421E-03  0.51845800E-03 -0.34242493E-03
-0.10327182E+00  0.91131184E+00  0.22353172E-03  0.27939184E-03 -0.19060806E-03
-0.10327182E+00  0.92723491E+00  0.12994535E-03  0.56252924E-04 -0.80593173E-04
-0.10327182E+00  0.94195338E+00  0.72993754E-04 -0.87239709E-04 -0.18354715E-04
-0.10327182E+00  0.95554139E+00  0.40739904E-04 -0.13780834E-03  0.61915265E-05
-0.10327182E+00  0.96807128E+00  0.22244280E-04 -0.12162626E-03  0.96922788E-05
-0.10327182E+00  0.97961317E+00  0.10196995E-04 -0.77560744E-04  0.54143683E-05
-0.10327182E+00  0.99023454E+00  0.19076368E-05 -0.33308135E-04  0.16202054E-05
-0.10327182E+00  0.10000000E+01  0.00000000E+00  0.00000000E+00  0.00000000E+00
 
-0.51749200E-01 -0.10000000E+01  0.00000000E+00  0.00000000E+00  0.00000000E+00
-0.51749200E-01 -0.99023454E+00  0.11770796E-05 -0.15953731E-04 -0.12258045E-05
-0.51749200E-01 -0.97961317E+00  0.11095525E-04 -0.42155154E-04 -0.64369300E-05
-0.51749200E-01 -0.96807128E+00  0.30142682E-04 -0.77353439E-04 -0.18044825E-04
-0.51749200E-01 -0.95554139E+00  0.62906196E-04 -0.10953486E-03 -0.36673991E-04
-0.51749200E-01 -0.94195338E+00  0.11457640E-03 -0.11524011E-03 -0.57308552E-04
-0.51749200E-01 -0.92723491E+00  0.18762945E-03 -0.70370160E-04 -0.66547401E-04
-0.51749200E-01 -0.91131184E+00  0.27963031E-03  0.33340392E-04 -0.43815139E-04
-0.51749200E-01 -0.89410886E+00  0.38397554E-03  0.17507669E-03  0.30923419E-04
-0.51749200E-01 -0.87555021E+00  0.49301510E-03  0.30891825E-03  0.16582575E-03
-0.51749200E-01 -0.85556060E+00  0.60187233E-03  0.38377914E-03  0.34871590E-03
-0.51749200E-01 -0.83406621E+00  0.71024679E-03  0.36776703E-03  0.54722862E-03
-0.51749200E-01 -0.81099590E+00  0.82150880E-03  0.26065541E-03  0.71804986E-03
-0.51749200E-01 -0.78628257E+00  0.94011820E-03  0.89776698E-04  0.81973388E-03
-0.51749200E-01 -0.75986470E+00  0.10695919E-02 -0.10506554E-03  0.82315643E-03
-0.51749200E-01 -0.73168798E+00  0.12123659E-02 -0.28701388E-03  0.71567374E-03
-0.51749200E-01 -0.70170710E+00  0.13714101E-02 -0.43111463E-03  0.49986846E-03
-0.51749200E-01 -0.66988760E+00  0.15523403E-02 -0.52561703E-03  0.18915365E-03
-0.51749200E-01 -0.63620781E+00  0.17646568E-02 -0.56823231E-03 -0.19653606E-03
-0.51749200E-01 -0.60066071E+00  0.20216580E-02 -0.56106573E-03 -0.63356129E-03
-0.51749200E-01 -0.56325577E+00  0.23391982E-02 -0.50672336E-03 -0.10954489E-02
-0.51749200E-01 -0.52402059E+00  0.27338506E-02 -0.40681355E-03 -0.15527808E-02
-0.51749200E-01 -0.48300241E+00  0.32205446E-02 -0.26252355E-03 -0.19733235E-02
-0.51749200E-01 -0.44026914E+00  0.38096243E-02 -0.76435256E-04 -0.23234275E-02
-0.51749200E-01 -0.39591017E+00  0.45031827E-02  0.14561878E-03 -0.25711065E-02
-0.51749200E-01 -0.35003658E+00  0.52911655E-02  0.39353702E-03 -0.26901705E-02
-0.51749200E-01 -0.30278088E+00  0.61482041E-02  0.65325138E-03 -0.26643252E-02
-0.51749200E-01 -0.25429614E+00  0.70325246E-02  0.90824467E-03 -0.24897524E-02
-0.51749200E-01 -0.20475452E+00  0.78879872E-02  0.11417162E-02 -0.21754024E-02
-0.51749200E-01 -0.15434522E+00  0.86496168E-02  0.13386692E-02 -0.17408995E-02
-0.51749200E-01 -0.10327182E+00  0.92519790E-02  0.14873021E-02 -0.12130559E-02
-0.51749200E-01 -0.51749200E-01  0.96388686E-02  0.15795197E-02 -0.62226791E-03
-0.51749200E-01  0.00000000E+00  0.97723058E-02  0.16107450E-02 -0.17477974E-14
-0.51749200E-01  0.51749200E-01  0.96388686E-02  0.15795197E-02  0.62226791E-03
-0.51749200E-01  0.10327182E+00  0.92519790E-02  0.14873021E-02  0.12130559E-02
-0.51749200E-01  0.15434522E+00  0.86496168E-02  0.13386692E-02  0.17408995E-02
-0.51749200E-01  0.20475452E+00  0.78879872E-02  0.11417162E-02  0.21754024E-02
-0.51749200E-01  0.25429614E+00  0.70325246E-02  0.90824467E-03  0.24897524E-02
-0.51749200E-01  0.30278088E+00  0.61482041E-02  0.65325138E-03  0.26643252E-02
-0.51749200E-01  0.35003658E+00  0.52911655E-02  0.39353702E-03  0.26901705E-02
-0.51749200E-01  0.39591017E+00  0.45031827E-02  0.14561878E-03  0.25711065E-02
-0.51749200E-01  0.44026914E+00  0.38096243E-02 -0.76435256E-04  0.23234275E-02
-0.51749200E-01  0.48300241E+00  0.32205446E-02 -0.26252355E-03  0.19733235E-02
-0.51749200E-01  0.52402059E+00  0.27338506E-02 -0.40681355E-03  0.15527808E-02
-0.51749200E-01  0.56325577E+00  0.23391982E-02 -0.50672336E-03  0.10954489E-02
-0.51749200E-01  0.60066071E+00  0.20216580E-02 -0.56106573E-03  0.63356129E-03
-0.51749200E-01  0.63620781E+00  0.17646568E-02 -0.56823231E-03  0.19653606E-03
-0.51749200E-01  0.66988760E+00  0.15523403E-02 -0.52561703E-03 -0.18915365E-03
-0.51749200E-01  0.70170710E+00  0.13714101E-02 -0.43111463E-03 -0.49986846E-03
-0.51749200E-01  0.73168798E+00  0.12123659E-02 -0.28701388E-03 -0.71567374E-03
-0.51749200E-01  0.75986470E+00  0.10695919E-02 -0.10506554E-03 -0.82315643E-03
-0.51749200E-01  0.78628257E+00  0.94011820E-03  0.89776698E-04 -0.81973388E-03
-0.51749200E-01  0.81099590E+00  0.82150880E-03  0.26065541E-03 -0.71804986E-03
-0.51749200E-01  0.83406621E+00  0.71024679E-03  0.36776703E-03 -0.54722862E-03
-0.51749200E-01  0.85556060E+00  0.60187233E-03  0.38377914E-03 -0.34871590E-03
-0.51749200E-01  0.87555021E+00  0.49301510E-03  0.30891825E-03 -0.16582575E-03
-0.51749200E-01  0.89410886E+00  0.38397554E-03  0.17507669E-03 -0.30923419E-04
-0.51749200E-01  0.91131184E+00  0.27963031E-03  0.33340392E-04  0.43815139E-04
-0.51749200E-01  0.92723491E+00  0.18762945E-03 -0.70370160E-04  0.66547401E-04
-0.51749200E-01  0.94195338E+00  0.11457640E-03 -0.11524011E-03  0.57308552E-04
-0.51749200E-01  0.95554139E+00  0.62906196E-04 -0.10953486E-03  0.36673991E-04
-0.51749200E-01  0.96807128E+00  0.30142682E-04 -0.77353439E-04  0.18044825E-04
-0.51749200E-01  0.97961317E+00  0.11095525E-04 -0.42155154E-04  0.64369300E-05
-0.51749200E-01  0.99023454E+00  0.11770796E-05 -0.15953731E-04  0.12258045E-05
-0.51749200E-01  0.10000000E+01  0.00000000E+00  0.00000000E+00  0.00000000E+00
 
 0.00000000E+00 -0.10000000E+01  0.00000000E+00  0.00000000E+00  0.00000000E+00
 0.00000000E+00 -0.99023454E+00  0.44215300E-06 -0.21757582E-13 -0.83797824E-06
 0.00000000E+00 -0.97961317E+00  0.10333659E-04 -0.52196537E-13 -0.57713646E-05
 0.00000000E+00 -0.96807128E+00  0.31227593E-04 -0.10491585E-12 -0.18595732E-04
 0.00000000E+00 -0.95554139E+00  0.68810569E-04 -0.20887386E-12 -0.43438683E-04
 0.00000000E+00 -0.94195338E+00  0.12826980E-03 -0.39771378E-12 -0.79210443E-04
 0.00000000E+00 -0.92723491E+00  0.20986161E-03 -0.69966752E-12 -0.11547093E-03
 0.00000000E+00 -0.91131184E+00  0.30642417E-03 -0.11286998E-11 -0.12999384E-03
 0.00000000E+00 -0.89410886E+00  0.40534532E-03 -0.16834096E-11 -0.94849864E-04
 0.00000000E+00 -0.87555021E+00  0.49387805E-03 -0.23513152E-11  0.11564833E-04
 0.00000000E+00 -0.85556060E+00  0.56477301E-03 -0.31148934E-11  0.19138047E-03
 0.00000000E+00 -0.83406621E+00  0.61827959E-03 -0.39527312E-11  0.42204338E-03
 0.00000000E+00 -0.81099590E+00  0.65992701E-03 -0.48379516E-11  0.66184639E-03
 0.00000000E+00 -0.78628257E+00  0.69609549E-03 -0.57377612E-11  0.86301064E-03
 0.00000000E+00 -0.75986470E+00  0.73073089E-03 -0.66187423E-11  0.98516447E-03
 0.00000000E+00 -0.73168798E+00  0.76487130E-03 -0.74557177E-11  0.10034903E-02
 0.00000000E+00 -0.70170710E+00  0.79860841E-03 -0.82394800E-11  0.91025400E-03
 0.00000000E+00 -0.66988760E+00  0.83369672E-03 -0.89786770E-11  0.71136779E-03
 0.00000000E+00 -0.63620781E+00  0.87517689E-03 -0.96950791E-11  0.42148036E-03
 0.00000000E+00 -0.60066071E+00  0.93153748E-03 -0.10415166E-10  0.59935828E-04
 0.00000000E+00 -0.56325577E+00  0.10138082E-02 -0.11161562E-10 -0.35105634E-03
 0.00000000E+00 -0.52402059E+00  0.11343588E-02 -0.11947575E-10 -0.78646322E-03
 0.00000000E+00 -0.48300241E+00  0.13055935E-02 -0.12774952E-10 -0.12177564E-02
 0.00000000E+00 -0.44026914E+00  0.15383830E-02 -0.13634752E-10 -0.16128621E-02
 0.00000000E+00 -0.39591017E+00  0.18397815E-02 -0.14509634E-10 -0.19376915E-02
 0.00000000E+00 -0.35003658E+00  0.22100784E-02 -0.15376542E-10 -0.21593505E-02
 0.00000000E+00 -0.30278088E+00  0.26397231E-02 -0.16209179E-10 -0.22505094E-02
 0.00000000E+00 -0.25429614E+00  0.31072625E-02 -0.16979789E-10 -0.21936964E-02
 0.00000000E+00 -0.20475452E+00  0.35794492E-02 -0.17660419E-10 -0.19844433E-02
 0.00000000E+00 -0.15434522E+00  0.40142878E-02 -0.18224206E-10 -0.16324312E-02
 0.00000000E+00 -0.10327182E+00  0.43669046E-02 -0.18647106E-10 -0.11606201E-02
 0.00000000E+00 -0.51749200E-01  0.45971620E-02 -0.18909477E-10 -0.60275486E-03
 0.00000000E+00  0.00000000E+00  0.46772338E-02 -0.18998428E-10 -0.22007997E-14
 0.00000000E+00  0.51749200E-01  0.45971620E-02 -0.18909481E-10  0.60275486E-03
 0.00000000E+00  0.10327182E+00  0.43669046E-02 -0.18647130E-10  0.11606201E-02
 0.00000000E+00  0.15434522E+00  0.40142878E-02 -0.18224181E-10  0.16324312E-02
 0.00000000E+00  0.20475452E+00  0.35794492E-02 -0.17660407E-10  0.19844433E-02
 0.00000000E+00  0.25429614E+00  0.31072625E-02 -0.16979847E-10  0.21936964E-02
 0.00000000E+00  0.30278088E+00  0.26397231E-02 -0.16209254E-10  0.22505094E-02
 0.00000000E+00  0.35003658E+00  0.22100784E-02 -0.15376593E-10  0.21593505E-02
 0.00000000E+00  0.39591017E+00  0.18397815E-02 -0.14509676E-10  0.19376915E-02
 0.00000000E+00  0.44026914E+00  0.15383830E-02 -0.13634752E-10  0.16128621E-02
 0.00000000E+00  0.48300241E+00  0.13055935E-02 -0.12774921E-10  0.12177564E-02
 0.00000000E+00  0.52402059E+00  0.11343588E-02 -0.11947546E-10  0.78646322E-03
 0.00000000E+00  0.56325577E+00  0.10138082E-02 -0.11161533E-10  0.35105633E-03
 0.00000000E+00  0.60066071E+00  0.93153748E-03 -0.10415126E-10 -0.59935828E-04
 0.00000000E+00  0.63620781E+00  0.87517689E-03 -0.96950366E-11 -0.42148036E-03
 0.00000000E+00  0.66988760E+00  0.83369672E-03 -0.89786241E-11 -0.71136779E-03
 0.00000000E+00  0.70170710E+00  0.79860841E-03 -0.82394266E-11 -0.91025400E-03
 0.00000000E+00  0.73168798E+00  0.76487130E-03 -0.74556656E-11 -0.10034903E-02
 0.00000000E+00  0.75986470E+00  0.73073089E-03 -0.66186977E-11 -0.98516447E-03
 0.00000000E+00  0.78628257E+00  0.69609549E-03 -0.57377249E-11 -0.86301064E-03
 0.00000000E+00  0.81099590E+00  0.65992701E-03 -0.48379278E-11 -0.66184639E-03
 0.00000000E+00  0.83406621E+00  0.61827959E-03 -0.39527184E-11 -0.42204338E-03
 0.00000000E+00  0.85556060E+00  0.56477301E-03 -0.31148890E-11 -0.19138047E-03
 0.00000000E+00  0.87555021E+00  0.49387805E-03 -0.23513157E-11 -0.11564833E-04
 0.00000000E+00  0.89410886E+00  0.40534532E-03 -0.16834115E-11  0.94849864E-04
 0.00000000E+00  0.91131184E+00  0.30642417E-03 -0.11287003E-11  0.12999384E-03
 0.00000000E+00  0.92723491E+00  0.20986161E-03 -0.69966553E-12  0.11547093E-03
 0.00000000E+00  0.94195338E+00  0.12826980E-03 -0.39771000E-12  0.79210443E-04
 0.00000000E+00  0.95554139E+00  0.68810569E-04 -0.20886957E-12  0.43438683E-04
 0.00000000E+00  0.96807128E+00  0.31227593E-04 -0.10491217E-12  0.18595732E-04
 0.00000000E+00  0.97961317E+00  0.10333659E-04 -0.52194047E-13  0.57713646E-05
 0.00000000E+00  0.99023454E+00  0.44215300E-06 -0.21756390E-13  0.83797824E-06
 0.00000000E+00  0.10000000E+01  0.00000000E+00  0.00000000E+00  0.00000000E+00
 
 0.51749200E-01 -0.10000000E+01  0.00000000E+00  0.00000000E+00  0.00000000E+00
 0.51749200E-01 -0.99023454E+00  0.11770796E-05  0.15953731E-04 -0.12258045E-05
 0.51749200E-01 -0.97961317E+00  0.11095525E-04  0.42155154E-04 -0.64369300E-05
 0.51749200E-01 -0.96807128E+00  0.30142682E-04  0.77353439E-04 -0.18044825E-04
 0.51749200E-01 -0.95554139E+00  0.62906196E-04  0.10953486E-03 -0.36673991E-04
 0.51749200E-01 -0.94195338E+00  0.11457640E-03  0.11524011E-03 -0.57308552E-04
 0.51749200E-01 -0.92723491E+00  0.18762945E-03  0.70370158E-04 -0.66547401E-04
 0.51749200E-01 -0.91131184E+00  0.27963031E-03 -0.33340394E-04 -0.43815139E-04
 0.51749200E-01 -0.89410886E+00  0.38397554E-03 -0.17507670E-03  0.30923418E-04
 0.51749200E-01 -0.87555021E+00  0.49301510E-03 -0.30891826E-03  0.16582575E-03
 0.51749200E-01 -0.85556060E+00  0.60187233E-03 -0.38377915E-03  0.34871590E-03
 0.51749200E-01 -0.83406621E+00  0.71024679E-03 -0.36776704E-03  0.54722862E-03
 0.51749200E-01 -0.81099590E+00  0.82150879E-03 -0.26065542E-03  0.71804986E-03
 0.51749200E-01 -0.78628257E+00  0.94011820E-03 -0.89776710E-04  0.81973388E-03
 0.51749200E-01 -0.75986470E+00  0.10695919E-02  0.10506553E-03  0.82315643E-03
 0.51749200E-01 -0.73168798E+00  0.12123659E-02  0.28701387E-03  0.71567374E-03
 0.51749200E-01 -0.70170710E+00  0.13714101E-02  0.43111461E-03  0.49986846E-03
 0.51749200E-01 -0.66988760E+00  0.15523403E-02  0.52561701E-03  0.18915365E-03
 0.51749200E-01 -0.63620781E+00  0.17646568E-02  0.56823229E-03 -0.19653606E-03
 0.51749200E-01 -0.60066071E+00  0.20216580E-02  0.56106571E-03 -0.63356129E-03
 0.51749200E-01 -0.56325577E+00  0.23391982E-02  0.50672334E-03 -0.10954489E-02
 0.51749200E-01 -0.52402059E+00  0.27338505E-02  0.40681352E-03 -0.15527808E-02
 0.51749200E-01 -0.48300241E+00  0.32205446E-02  0.26252352E-03 -0.19733235E-02
 0.51749200E-01 -0.44026914E+00  0.38096243E-02  0.76435229E-04 -0.23234275E-02
 0.51749200E-01 -0.39591017E+00  0.45031826E-02 -0.14561881E-03 -0.25711065E-02
 0.51749200E-01 -0.35003658E+00  0.52911655E-02 -0.39353705E-03 -0.26901705E-02
 0.51749200E-01 -0.30278088E+00  0.61482041E-02 -0.65325141E-03 -0.26643252E-02
 0.51749200E-01 -0.25429614E+00  0.70325246E-02 -0.90824470E-03 -0.24897524E-02
 0.51749200E-01 -0.20475452E+00  0.78879871E-02 -0.11417162E-02 -0.21754024E-02
 0.51749200E-01 -0.15434522E+00  0.86496167E-02 -0.13386693E-02 -0.17408995E-02
 0.51749200E-01 -0.10327182E+00  0.92519790E-02 -0.14873022E-02 -0.12130559E-02
 0.51749200E-01 -0.51749200E-01  0.96388686E-02 -0.15795198E-02 -0.62226791E-03
 0.51749200E-01  0.00000000E+00  0.97723057E-02 -0.16107451E-02 -0.16389787E-14
 0.51749200E-01  0.51749200E-01  0.96388686E-02 -0.15795198E-02  0.62226791E-03
 0.51749200E-01  0.10327182E+00  0.92519790E-02 -0.14873022E-02  0.12130559E-02
 0.51749200E-01  0.15434522E+00  0.86496167E-02 -0.13386693E-02  0.17408995E-02
 0.51749200E-01  0.20475452E+00  0.78879871E-02 -0.11417162E-02  0.21754024E-02
 0.51749200E-01  0.25429614E+00  0.70325246E-02 -0.90824470E-03  0.24897524E-02
 0.51749200E-01  0.30278088E+00  0.61482041E-02 -0.65325141E-03  0.26643252E-02
 0.51749200E-01  0.35003658E+00  0.52911655E-02 -0.39353705E-03  0.26901705E-02
 0.51749200E-01  0.39591017E+00  0.45031826E-02 -0.14561881E-03  0.25711065E-02
 0.51749200E-01  0.44026914E+00  0.38096243E-02  0.76435229E-04  0.23234275E-02
 0.51749200E-01  0.48300241E+00  0.32205446E-02  0.26252352E-03  0.19733235E-02
 0.51749200E-01  0.52402059E+00  0.27338505E-02  0.40681352E-03  0.15527808E-02
 0.51749200E-01  0.56325577E+00  0.23391982E-02  0.50672334E-03  0.10954489E-02
 0.51749200E-01  0.60066071E+00  0.20216580E-02  0.56106571E-03  0.63356129E-03
 0.51749200E-01  0.63620781E+00  0.17646568E-02  0.56823229E-03  0.19653606E-03
 0.51749200E-01  0.66988760E+00  0.15523403E-02  0.52561701E-03 -0.18915365E-03
 0.51749200E-01  0.70170710E+00  0.13714101E-02  0.43111461E-03 -0.49986846E-03
 0.51749200E-01  0.73168798E+00  0.12123659E-02  0.28701387E-03 -0.71567374E-03
 0.51749200E-01  0.75986470E+00  0.10695919E-02  0.10506553E-03 -0.82315643E-03
 0.51749200E-01  0.78628257E+00  0.94011820E-03 -0.89776710E-04 -0.81973388E-03
 0.51749200E-01  0.81099590E+00  0.82150879E-03 -0.26065542E-03 -0.71804986E-03
 0.51749200E-01  0.83406621E+00  0.71024679E-03 -0.36776704E-03 -0.54722862E-03
 0.51749200E-01  0.85556060E+00  0.60187233E-03 -0.38377915E-03 -0.34871590E-03
 0.51749200E-01  0.87555021E+00  0.49301510E-03 -0.30891826E-03 -0.16582575E-03
 0.51749200E-01  0.89410886E+00  0.38397554E-03 -0.17507670E-03 -0.30923418E-04
 0.51749200E-01  0.91131184E+00  0.27963031E-03 -0.33340394E-04  0.43815139E-04
 0.51749200E-01  0.92723491E+00  0.18762945E-03  0.70370158E-04  0.66547401E-04
 0.51749200E-01  0.94195338E+00  0.11457640E-03  0.11524011E-03  0.57308552E-04
 0.51749200E-01  0.95554139E+00  0.62906196E-04  0.10953486E-03  0.36673991E-04
 0.51749200E-01  0.96807128E+00  0.30142682E-04  0.77353439E-04  0.18044825E-04
 0.51749200E-01  0.97961317E+00  0.11095525E-04  0.42155154E-04  0.64369300E-05
 0.51749200E-01  0.99023454E+00  0.11770796E-05  0.15953731E-04  0.12258045E-05
 0.51749200E-01  0.10000000E+01  0.00000000E+00  0.00000000E+00  0.00000000E+00
 
 0.10327182E+00 -0.10000000E+01  0.00000000E+00  0.00000000E+00  0.00000000E+00
 0.10327182E+00 -0.99023454E+00  0.19076368E-05  0.33308135E-04 -0.16202054E-05
 0.10327182E+00 -0.97961317E+00  0.10196995E-04  0.77560744E-04 -0.54143683E-05
 0.10327182E+00 -0.96807128E+00  0.22244280E-04  0.12162626E-03 -0.96922787E-05
 0.10327182E+00 -0.95554139E+00  0.40739904E-04  0.13780834E-03 -0.61915265E-05
 0.10327182E+00 -0.94195338E+00  0.72993754E-04  0.87239709E-04  0.18354715E-04
 0.10327182E+00 -0.92723491E+00  0.12994535E-03 -0.56252925E-04  0.80593173E-04
 0.10327182E+00 -0.91131184E+00  0.22353172E-03 -0.27939184E-03  0.19060806E-03
 0.10327182E+00 -0.89410886E+00  0.36292421E-03 -0.51845801E-03  0.34242492E-03
 0.10327182E+00 -0.87555021E+00  0.55153544E-03 -0.68115918E-03  0.50785476E-03
 0.10327182E+00 -0.85556060E+00  0.78694402E-03 -0.68937123E-03  0.64238437E-03
 0.10327182E+00 -0.83406621E+00  0.10637915E-02 -0.51629723E-03  0.69880881E-03
 0.10327182E+00 -0.81099590E+00  0.13776291E-02 -0.19454773E-03  0.64311036E-03
 0.10327182E+00 -0.78628257E+00  0.17275573E-02  0.20420427E-03  0.46287245E-03
 0.10327182E+00 -0.75986470E+00  0.21169294E-02  0.60098264E-03  0.16714583E-03
 0.10327182E+00 -0.73168798E+00  0.25531411E-02  0.93424959E-03 -0.22043431E-03
 0.10327182E+00 -0.70170710E+00  0.30474771E-02  0.11693803E-02 -0.66922072E-03
 0.10327182E+00 -0.66988760E+00  0.36153839E-02  0.12953474E-02 -0.11468234E-02
 0.10327182E+00 -0.63620781E+00  0.42764460E-02  0.13151976E-02 -0.16207007E-02
 0.10327182E+00 -0.60066071E+00  0.50534983E-02  0.12370831E-02 -0.20576914E-02
 0.10327182E+00 -0.56325577E+00  0.59703448E-02  0.10690487E-02 -0.24235293E-02
 0.10327182E+00 -0.52402059E+00  0.70481230E-02  0.81847172E-03 -0.26842632E-02
 0.10327182E+00 -0.48300241E+00  0.83003336E-02  0.49447320E-03 -0.28104578E-02
 0.10327182E+00 -0.44026914E+00  0.97271066E-02  0.11118678E-03 -0.27834815E-02
 0.10327182E+00 -0.39591017E+00  0.11309648E-01 -0.31042593E-03 -0.26021179E-02
 0.10327182E+00 -0.35003658E+00  0.13006464E-01 -0.74344383E-03 -0.22866367E-02
 0.10327182E+00 -0.30278088E+00  0.14752884E-01 -0.11585936E-02 -0.18780118E-02
 0.10327182E+00 -0.25429614E+00  0.16464816E-01 -0.15293592E-02 -0.14310119E-02
 0.10327182E+00 -0.20475452E+00  0.18046437E-01 -0.18366125E-02 -0.10023614E-02
 0.10327182E+00 -0.15434522E+00  0.19400409E-01 -0.20709868E-02 -0.63698672E-03
 0.10327182E+00 -0.10327182E+00  0.20438558E-01 -0.22320588E-02 -0.35669200E-03
 0.10327182E+00 -0.51749200E-01  0.21091173E-01 -0.23248242E-02 -0.15497617E-03
 0.10327182E+00  0.00000000E+00  0.21313794E-01 -0.23549459E-02 -0.14111881E-14
 0.10327182E+00  0.51749200E-01  0.21091173E-01 -0.23248242E-02  0.15497617E-03
 0.10327182E+00  0.10327182E+00  0.20438558E-01 -0.22320588E-02  0.35669200E-03
 0.10327182E+00  0.15434522E+00  0.19400409E-01 -0.20709868E-02  0.63698672E-03
 0.10327182E+00  0.20475452E+00  0.18046437E-01 -0.18366125E-02  0.10023614E-02
 0.10327182E+00  0.25429614E+00  0.16464816E-01 -0.15293592E-02  0.14310119E-02
 0.10327182E+00  0.30278088E+00  0.14752884E-01 -0.11585936E-02  0.18780118E-02
 0.10327182E+00  0.35003658E+00  0.13006464E-01 -0.74344383E-03  0.22866367E-02
 0.10327182E+00  0.39591017E+00  0.11309648E-01 -0.31042593E-03  0.26021179E-02
 0.10327182E+00  0.44026914E+00  0.97271066E-02  0.11118678E-03  0.27834815E-02
 0.10327182E+00  0.48300241E+00  0.83003336E-02  0.49447320E-03  0.28104578E-02
 0.10327182E+00  0.52402059E+00  0.70481230E-02  0.81847172E-03  0.26842632E-02
 0.10327182E+00  0.56325577E+00  0.59703448E-02  0.10690487E-02  0.24235293E-02
 0.10327182E+00  0.60066071E+00  0.50534983E-02  0.12370831E-02  0.20576914E-02
 0.10327182E+00  0.63620781E+00  0.42764460E-02  0.13151976E-02  0.16207007E-02
 0.10327182E+00  0.66988760E+00  0.36153839E-02  0.12953474E-02  0.11468234E-02
 0.10327182E+00  0.70170710E+00  0.30474771E-02  0.11693803E-02  0.66922072E-03
 0.10327182E+00  0.73168798E+00  0.25531411E-02  0.93424959E-03  0.22043431E-03
 0.10327182E+00  0.75986470E+00  0.21169294E-02  0.60098264E-03 -0.16714583E-03
 0.10327182E+00  0.78628257E+00  0.17275573E-02  0.20420427E-03 -0.46287245E-03
 0.10327182E+00  0.81099590E+00  0.13776291E-02 -0.19454773E-03 -0.64311036E-03
 0.10327182E+00  0.83406621E+00  0.10637915E-02 -0.51629723E-03 -0.69880881E-03
 0.10327182E+00  0.85556060E+00  0.78694402E-03 -0.68937123E-03 -0.64238437E-03
 0.10327182E+00  0.87555021E+00  0.55153544E-03 -0.68115918E-03 -0.50785476E-03
 0.10327182E+00  0.89410886E+00  0.36292421E-03 -0.51845801E-03 -0.34242492E-03
 0.10327182E+00  0.91131184E+00  0.22353172E-03 -0.27939184E-03 -0.19060806E-03
 0.10327182E+00  0.92723491E+00  0.12994535E-03 -0.56252925E-04 -0.80593173E-04
 0.10327182E+00  0.94195338E+00  0.72993754E-04  0.87239709E-04 -0.18354715E-04
 0.10327182E+00  0.95554139E+00  0.40739904E-04  0.13780834E-03  0.61915265E-05
 0.10327182E+00  0.96807128E+00  0.22244280E-04  0.12162626E-03  0.96922787E-05
 0.10327182E+00  0.97961317E+00  0.10196995E-04  0.77560744E-04  0.54143683E-05
 0.10327182E+00  0.99023454E+00  0.19076368E-05  0.33308135E-04  0.16202054E-05
 0.10327182E+00  0.10000000E+01  0.00000000E+00  0.00000000E+00  0.00000000E+00
 
 0.15434522E+00 -0.10000000E+01  0.00000000E+00  0.00000000E+00  0.00000000E+00
 0.15434522E+00 -0.99023454E+00 -0.12915986E-05  0.40809781E-04 -0.23263878E-06
 0.15434522E+00 -0.97961317E+00 -0.15950730E-06  0.77075783E-04  0.36554786E-05
 0.15434522E+00 -0.96807128E+00 -0.22322450E-05  0.77186416E-04  0.19004290E-04
 0.15434522E+00 -0.95554139E+00 -0.36639927E-05  0.32342112E-06  0.62528546E-04
 0.15434522E+00 -0.94195338E+00  0.11854698E-04 -0.18378517E-03  0.15022774E-03
 0.15434522E+00 -0.92723491E+00  0.72646413E-04 -0.46159781E-03  0.28904994E-03
 0.15434522E+00 -0.91131184E+00  0.21201212E-03 -0.75595524E-03  0.46020564E-03
 0.15434522E+00 -0.89410886E+00  0.45539033E-03 -0.94418106E-03  0.61523501E-03
 0.15434522E+00 -0.87555021E+00  0.80956708E-03 -0.91311433E-03  0.68538922E-03
 0.15434522E+00 -0.85556060E+00  0.12611904E-02 -0.61710462E-03  0.60887126E-03
 0.15434522E+00 -0.83406621E+00  0.17861157E-02 -0.99914906E-04  0.35710102E-03
 0.15434522E+00 -0.81099590E+00  0.23626525E-02  0.52981829E-03 -0.51692732E-04
 0.15434522E+00 -0.78628257E+00  0.29810296E-02  0.11482177E-02 -0.56002542E-03
 0.15434522E+00 -0.75986470E+00  0.36451620E-02  0.16583120E-02 -0.10906568E-02
 0.15434522E+00 -0.73168798E+00  0.43691266E-02  0.20080488E-02 -0.15671421E-02
 0.15434522E+00 -0.70170710E+00  0.51721497E-02  0.21850988E-02 -0.19254539E-02
 0.15434522E+00 -0.66988760E+00  0.60750571E-02  0.22014905E-02 -0.21157977E-02
 0.15434522E+00 -0.63620781E+00  0.70980235E-02  0.20787215E-02 -0.20987406E-02
 0.15434522E+00 -0.60066071E+00  0.82584624E-02  0.18400098E-02 -0.18419898E-02
 0.15434522E+00 -0.56325577E+00  0.95675247E-02  0.15094744E-02 -0.13225512E-02
 0.15434522E+00 -0.52402059E+00  0.11025035E-01  0.11158774E-02 -0.53520628E-03
 0.15434522E+00 -0.48300241E+00  0.12613745E-01  0.69652104E-03  0.49482987E-03
 0.15434522E+00 -0.44026914E+00  0.14295149E-01  0.29797528E-03  0.17003726E-02
 0.15434522E+00 -0.39591017E+00  0.16009321E-01 -0.28537684E-04  0.29674424E-02
 0.15434522E+00 -0.35003658E+00  0.17680592E-01 -0.23674088E-03  0.41421433E-02
 0.15434522E+00 -0.30278088E+00  0.19228737E-01 -0.29725243E-03  0.50504992E-02
 0.15434522E+00 -0.25429614E+00  0.20582931E-01 -0.20773025E-03  0.55286210E-02
 0.15434522E+00 -0.20475452E+00  0.21693863E-01  0.29734663E-05  0.54562694E-02
 0.15434522E+00 -0.15434522E+00  0.22539586E-01  0.27893786E-03  0.47854019E-02
 0.15434522E+00 -0.10327182E+00  0.23122773E-01  0.54926984E-03  0.35560534E-02
 0.15434522E+00 -0.51749200E-01  0.23460477E-01  0.74501343E-03  0.18954145E-02
 0.15434522E+00  0.00000000E+00  0.23570573E-01  0.81631651E-03 -0.52186056E-14
 0.15434522E+00  0.51749200E-01  0.23460477E-01  0.74501343E-03 -0.18954145E-02
 0.15434522E+00  0.10327182E+00  0.23122773E-01  0.54926984E-03 -0.35560534E-02
 0.15434522E+00  0.15434522E+00  0.22539586E-01  0.27893786E-03 -0.47854019E-02
 0.15434522E+00  0.20475452E+00  0.21693863E-01  0.29734662E-05 -0.54562694E-02
 0.15434522E+00  0.25429614E+00  0.20582931E-01 -0.20773025E-03 -0.55286210E-02
 0.15434522E+00  0.30278088E+00  0.19228737E-01 -0.29725243E-03 -0.50504992E-02
 0.15434522E+00  0.35003658E+00  0.17680592E-01 -0.23674088E-03 -0.41421433E-02
 0.15434522E+00  0.39591017E+00  0.16009321E-01 -0.28537684E-04 -0.29674424E-02
 0.15434522E+00  0.44026914E+00  0.14295149E-01  0.29797528E-03 -0.17003726E-02
 0.15434522E+00  0.48300241E+00  0.12613745E-01  0.69652104E-03 -0.49482987E-03
 0.15434522E+00  0.52402059E+00  0.11025035E-01  0.11158774E-02  0.53520628E-03
 0.15434522E+00  0.56325577E+00  0.95675247E-02  0.15094744E-02  0.13225512E-02
 0.15434522E+00  0.60066071E+00  0.82584624E-02  0.18400098E-02  0.18419898E-02
 0.15434522E+00  0.63620781E+00  0.70980235E-02  0.20787215E-02  0.20987406E-02
 0.15434522E+00  0.66988760E+00  0.60750571E-02  0.22014905E-02  0.21157977E-02
 0.15434522E+00  0.70170710E+00  0.51721497E-02  0.21850988E-02  0.19254539E-02
 0.15434522E+00  0.73168798E+00  0.43691266E-02  0.20080488E-02  0.15671421E-02
 0.15434522E+00  0.75986470E+00  0.36451620E-02  0.16583120E-02  0.10906568E-02
 0.15434522E+00  0.78628257E+00  0.29810296E-02  0.11482177E-02  0.56002542E-03
 0.15434522E+00  0.81099590E+00  0.23626525E-02  0.52981829E-03  0.51692732E-04
 0.15434522E+00  0.83406621E+00  0.17861157E-02 -0.99914906E-04 -0.35710102E-03
 0.15434522E+00  0.85556060E+00  0.12611904E-02 -0.61710462E-03 -0.60887126E-03
 0.15434522E+00  0.87555021E+00  0.80956708E-03 -0.91311433E-03 -0.68538922E-03
 0.15434522E+00  0.89410886E+00  0.45539033E-03 -0.94418106E-03 -0.61523501E-03
 0.15434522E+00  0.91131184E+00  0.21201212E-03 -0.75595524E-03 -0.46020564E-03
 0.15434522E+00  0.92723491E+00  0.72646413E-04 -0.46159781E-03 -0.28904994E-03
 0.15434522E+00  0.94195338E+00  0.11854698E-04 -0.18378517E-03 -0.15022774E-03
 0.15434522E+00  0.95554139E+00 -0.36639927E-05  0.32342112E-06 -0.62528546E-04
 0.15434522E+00  0.96807128E+00 -0.22322450E-05  0.77186416E-04 -0.19004290E-04
 0.15434522E+00  0.97961317E+00 -0.15950730E-06  0.77075783E-04 -0.36554786E-05
 0.15434522E+00  0.99023454E+00 -0.12915986E-05  0.40809781E-04  0.23263878E-06
 0.15434522E+00  0.10000000E+01  0.00000000E+00  0.00000000E+00  0.00000000E+00
 
 0.20475452E+00 -0.10000000E+01  0.00000000E+00  0.00000000E+00  0.00000000E+00
 0.20475452E+00 -0.99023454E+00 -0.12652596E-04  0.14702444E-04  0.40900378E-05
 0.20475452E+00 -0.97961317E+00 -0.26536002E-04 -0.37517535E-05  0.22968030E-04
 0.20475452E+00 -0.96807128E+00 -0.46721422E-04 -0.10778488E-03  0.67385105E-04
 0.20475452E+00 -0.95554139E+00 -0.60659350E-04 -0.33092517E-03  0.15227253E-03
 0.20475452E+00 -0.94195338E+00 -0.33470170E-04 -0.65346891E-03  0.27961266E-03
 0.20475452E+00 -0.92723491E+00  0.86210291E-04 -0.97853622E-03  0.42479986E-03
 0.20475452E+00 -0.91131184E+00  0.34795108E-03 -0.11480245E-02  0.52571399E-03
 0.20475452E+00 -0.89410886E+00  0.77433305E-03 -0.10134589E-02  0.49743044E-03
 0.20475452E+00 -0.87555021E+00  0.13461963E-02 -0.51916997E-03  0.26718938E-03
 0.20475452E+00 -0.85556060E+00  0.20088350E-02  0.25760916E-03 -0.18193642E-03
 0.20475452E+00 -0.83406621E+00  0.26966085E-02  0.11421555E-02 -0.78843188E-03
 0.20475452E+00 -0.81099590E+00  0.33589911E-02  0.19424696E-02 -0.14225101E-02
 0.20475452E+00 -0.78628257E+00  0.39740159E-02  0.25227718E-02 -0.19234501E-02
 0.20475452E+00 -0.75986470E+00  0.45448618E-02  0.28310590E-02 -0.21412530E-02
 0.20475452E+00 -0.73168798E+00  0.50869846E-02  0.28844681E-02 -0.19636831E-02
 0.20475452E+00 -0.70170710E+00  0.56144918E-02  0.27350400E-02 -0.13225732E-02
 0.20475452E+00 -0.66988760E+00  0.61313317E-02  0.24420791E-02 -0.18600785E-03
 0.20475452E+00 -0.63620781E+00  0.66269161E-02  0.20605960E-02  0.14506381E-02
 0.20475452E+00 -0.60066071E+00  0.70738611E-02  0.16449189E-02  0.35655249E-02
 0.20475452E+00 -0.56325577E+00  0.74257935E-02  0.12580960E-02  0.60995674E-02
 0.20475452E+00 -0.52402059E+00  0.76160581E-02  0.97882260E-03  0.89395346E-02
 0.20475452E+00 -0.48300241E+00  0.75602836E-02  0.89951494E-03  0.11903936E-01
 0.20475452E+00 -0.44026914E+00  0.71665486E-02  0.11138756E-02  0.14742343E-01
 0.20475452E+00 -0.39591017E+00  0.63547866E-02  0.16960360E-02  0.17153998E-01
 0.20475452E+00 -0.35003658E+00  0.50830403E-02  0.26770042E-02  0.18825804E-01
 0.20475452E+00 -0.30278088E+00  0.33736411E-02  0.40260601E-02  0.19481741E-01
 0.20475452E+00 -0.25429614E+00  0.13299752E-02  0.56439234E-02  0.18931380E-01
 0.20475452E+00 -0.20475452E+00 -0.86423694E-03  0.73713655E-02  0.17104517E-01
 0.20475452E+00 -0.15434522E+00 -0.29663664E-02  0.90119600E-02  0.14064227E-01
 0.20475452E+00 -0.10327182E+00 -0.47137454E-02  0.10363873E-01  0.99978452E-02
 0.20475452E+00 -0.51749200E-01 -0.58712729E-02  0.11253391E-01  0.51920010E-02
 0.20475452E+00  0.00000000E+00 -0.62764474E-02  0.11563620E-01 -0.12275934E-13
 0.20475452E+00  0.51749200E-01 -0.58712729E-02  0.11253391E-01 -0.51920010E-02
 0.20475452E+00  0.10327182E+00 -0.47137454E-02  0.10363873E-01 -0.99978452E-02
 0.20475452E+00  0.15434522E+00 -0.29663664E-02  0.90119600E-02 -0.14064227E-01
 0.20475452E+00  0.20475452E+00 -0.86423694E-03  0.73713655E-02 -0.17104517E-01
 0.20475452E+00  0.25429614E+00  0.13299752E-02  0.56439234E-02 -0.18931380E-01
 0.20475452E+00  0.30278088E+00  0.33736411E-02  0.40260601E-02 -0.19481741E-01
 0.20475452E+00  0.35003658E+00  0.50830403E-02  0.26770042E-02 -0.18825804E-01
 0.20475452E+00  0.39591017E+00  0.63547866E-02  0.16960360E-02 -0.17153998E-01
 0.20475452E+00  0.44026914E+00  0.71665486E-02  0.11138756E-02 -0.14742343E-01
 0.20475452E+00  0.48300241E+00  0.75602836E-02  0.89951494E-03 -0.11903936E-01
 0.20475452E+00  0.52402059E+00  0.76160581E-02  0.97882260E-03 -0.89395346E-02
 0.20475452E+00  0.56325577E+00  0.74257935E-02  0.12580960E-02 -0.60995674E-02
 0.20475452E+00  0.60066071E+00  0.70738611E-02  0.16449189E-02 -0.35655249E-02
 0.20475452E+00  0.63620781E+00  0.66269161E-02  0.20605960E-02 -0.14506381E-02
 0.20475452E+00  0.66988760E+00  0.61313317E-02  0.24420791E-02  0.18600786E-03
 0.20475452E+00  0.70170710E+00  0.56144918E-02  0.27350400E-02  0.13225732E-02
 0.20475452E+00  0.73168798E+00  0.50869846E-02  0.28844681E-02  0.19636831E-02
 0.20475452E+00  0.75986470E+00  0.45448618E-02  0.28310590E-02  0.21412530E-02
 0.20475452E+00  0.78628257E+00  0.39740159E-02  0.25227718E-02  0.19234501E-02
 0.20475452E+00  0.81099590E+00  0.33589911E-02  0.19424696E-02  0.14225101E-02
 0.20475452E+00  0.83406621E+00  0.26966085E-02  0.11421555E-02  0.78843188E-03
 0.20475452E+00  0.85556060E+00  0.20088350E-02  0.25760916E-03  0.18193642E-03
 0.20475452E+00  0.87555021E+00  0.13461963E-02 -0.51916997E-03 -0.26718938E-03
 0.20475452E+00  0.89410886E+00  0.77433305E-03 -0.10134589E-02 -0.49743044E-03
 0.20475452E+00  0.91131184E+00  0.34795108E-03 -0.11480245E-02 -0.52571399E-03
 0.20475452E+00  0.92723491E+00  0.86210291E-04 -0.97853622E-03 -0.42479986E-03
 0.20475452E+00  0.94195338E+00 -0.33470170E-04 -0.65346891E-03 -0.27961266E-03
 0.20475452E+00  0.95554139E+00 -0.60659350E-04 -0.33092517E-03 -0.15227253E-03
 0.20475452E+00  0.96807128E+00 -0.46721422E-04 -0.10778488E-03 -0.67385105E-04
 0.20475452E+00  0.97961317E+00 -0.26536002E-04 -0.37517535E-05 -0.22968030E-04
 0.20475452E+00  0.99023454E+00 -0.12652596E-04  0.14702444E-04 -0.40900378E-05
 0.20475452E+00  0.10000000E+01  0.00000000E+00  0.00000000E+00  0.00000000E+00
 
 0.25429614E+00 -0.10000000E+01  0.00000000E+00  0.00000000E+00  0.00000000E+00
 0.25429614E+00 -0.99023454E+00 -0.32489995E-04 -0.60996116E-04  0.97042847E-05
 0.25429614E+00 -0.97961317E+00 -0.65375021E-04 -0.17868381E-03  0.42812829E-04
 0.25429614E+00 -0.96807128E+00 -0.95696402E-04 -0.40564036E-03  0.10614599E-03
 0.25429614E+00 -0.95554139E+00 -0.93477508E-04 -0.73091116E-03  0.19521564E-03
 0.25429614E+00 -0.94195338E+00 -0.11867475E-05 -0.10472149E-02  0.27983708E-03
 0.25429614E+00 -0.92723491E+00  0.24648951E-03 -0.11683191E-02  0.29307527E-03
 0.25429614E+00 -0.91131184E+00  0.68752900E-03 -0.90699785E-03  0.14509267E-03
 0.25429614E+00 -0.89410886E+00  0.12984922E-02 -0.19423900E-03 -0.23525428E-03
 0.25429614E+00 -0.87555021E+00  0.19881429E-02  0.85187830E-03 -0.84411160E-03
 0.25429614E+00 -0.85556060E+00  0.26258195E-02  0.19604509E-02 -0.15679268E-02
 0.25429614E+00 -0.83406621E+00  0.30889907E-02  0.28339287E-02 -0.21944429E-02
 0.25429614E+00 -0.81099590E+00  0.32997365E-02  0.32753183E-02 -0.24688613E-02
 0.25429614E+00 -0.78628257E+00  0.32330125E-02  0.32459727E-02 -0.21627462E-02
 0.25429614E+00 -0.75986470E+00  0.28987078E-02  0.28365322E-02 -0.11245521E-02
 0.25429614E+00 -0.73168798E+00  0.23140115E-02  0.21965111E-02  0.70583015E-03
 0.25429614E+00 -0.70170710E+00  0.14803726E-02  0.14716837E-02  0.33086621E-02
 0.25429614E+00 -0.66988760E+00  0.37138363E-03  0.77904708E-03  0.66046334E-02
 0.25429614E+00 -0.63620781E+00 -0.10704674E-02  0.21492360E-03  0.10464703E-01
 0.25429614E+00 -0.60066071E+00 -0.29318203E-02 -0.12233438E-03  0.14705920E-01
 0.25429614E+00 -0.56325577E+00 -0.53226268E-02 -0.11649448E-03  0.19079292E-01
 0.25429614E+00 -0.52402059E+00 -0.83639916E-02  0.36409764E-03  0.23266044E-01
 0.25429614E+00 -0.48300241E+00 -0.12166161E-01  0.14444360E-02  0.26894960E-01
 0.25429614E+00 -0.44026914E+00 -0.16796095E-01  0.32087307E-02  0.29586527E-01
 0.25429614E+00 -0.39591017E+00 -0.22240081E-01  0.56663319E-02  0.31015571E-01
 0.25429614E+00 -0.35003658E+00 -0.28372462E-01  0.87299854E-02  0.30974682E-01
 0.25429614E+00 -0.30278088E+00 -0.34942791E-01  0.12215116E-01  0.29415938E-01
 0.25429614E+00 -0.25429614E+00 -0.41589156E-01  0.15861339E-01  0.26454867E-01
 0.25429614E+00 -0.20475452E+00 -0.47876620E-01  0.19370035E-01  0.22333693E-01
 0.25429614E+00 -0.15434522E+00 -0.53351450E-01  0.22446544E-01  0.17357061E-01
 0.25429614E+00 -0.10327182E+00 -0.57597900E-01  0.24836202E-01  0.11823774E-01
 0.25429614E+00 -0.51749200E-01 -0.60286260E-01  0.26347793E-01  0.59787362E-02
 0.25429614E+00  0.00000000E+00 -0.61206377E-01  0.26864659E-01 -0.10609111E-13
 0.25429614E+00  0.51749200E-01 -0.60286260E-01  0.26347793E-01 -0.59787362E-02
 0.25429614E+00  0.10327182E+00 -0.57597900E-01  0.24836202E-01 -0.11823774E-01
 0.25429614E+00  0.15434522E+00 -0.53351450E-01  0.22446544E-01 -0.17357061E-01
 0.25429614E+00  0.20475452E+00 -0.47876620E-01  0.19370035E-01 -0.22333693E-01
 0.25429614E+00  0.25429614E+00 -0.41589156E-01  0.15861339E-01 -0.26454867E-01
 0.25429614E+00  0.30278088E+00 -0.34942791E-01  0.12215116E-01 -0.29415938E-01
 0.25429614E+00  0.35003658E+00 -0.28372462E-01  0.87299854E-02 -0.30974682E-01
 0.25429614E+00  0.39591017E+00 -0.22240081E-01  0.56663319E-02 -0.31015571E-01
 0.25429614E+00  0.44026914E+00 -0.16796095E-01  0.32087307E-02 -0.29586527E-01
 0.25429614E+00  0.48300241E+00 -0.12166161E-01  0.14444360E-02 -0.26894960E-01
 0.25429614E+00  0.52402059E+00 -0.83639916E-02  0.36409764E-03 -0.23266044E-01
 0.25429614E+00  0.56325577E+00 -0.53226268E-02 -0.11649448E-03 -0.19079292E-01
 0.25429614E+00  0.60066071E+00 -0.29318203E-02 -0.12233438E-03 -0.14705920E-01
 0.25429614E+00  0.63620781E+00 -0.10704674E-02  0.21492360E-03 -0.10464703E-01
 0.25429614E+00  0.66988760E+00  0.37138363E-03  0.77904708E-03 -0.66046334E-02
 0.25429614E+00  0.70170710E+00  0.14803726E-02  0.14716837E-02 -0.33086621E-02
 0.25429614E+00  0.73168798E+00  0.23140115E-02  0.21965111E-02 -0.70583015E-03
 0.25429614E+00  0.75986470E+00  0.28987078E-02  0.28365322E-02  0.11245521E-02
 0.25429614E+00  0.78628257E+00  0.32330125E-02  0.32459727E-02  0.21627462E-02
 0.25429614E+00  0.81099590E+00  0.32997365E-02  0.32753183E-02  0.24688613E-02
 0.25429614E+00  0.83406621E+00  0.30889907E-02  0.28339287E-02  0.21944429E-02
 0.25429614E+00  0.85556060E+00  0.26258195E-02  0.19604509E-02  0.15679268E-02
 0.25429614E+00  0.87555021E+00  0.19881429E-02  0.85187830E-03  0.84411160E-03
 0.25429614E+00  0.89410886E+00  0.12984922E-02 -0.19423900E-03  0.23525428E-03
 0.25429614E+00  0.91131184E+00  0.68752900E-03 -0.90699785E-03 -0.14509267E-03
 0.25429614E+00  0.92723491E+00  0.24648951E-03 -0.11683191E-02 -0.29307527E-03
 0.25429614E+00  0.94195338E+00 -0.11867475E-05 -0.10472149E-02 -0.27983708E-03
 0.25429614E+00  0.95554139E+00 -0.93477508E-04 -0.73091116E-03 -0.19521564E-03
 0.25429614E+00  0.96807128E+00 -0.95696402E-04 -0.40564036E-03 -0.10614599E-03
 0.25429614E+00  0.97961317E+00 -0.65375021E-04 -0.17868381E-03 -0.42812829E-04
 0.25429614E+00  0.99023454E+00 -0.32489995E-04 -0.60996116E-04 -0.97042847E-05
 0.25429614E+00  0.10000000E+01  0.00000000E+00  0.00000000E+00  0.00000000E+00
 
 0.30278088E+00 -0.10000000E+01  0.00000000E+00  0.00000000E+00  0.00000000E+00
 0.30278088E+00 -0.99023454E+00 -0.53540046E-04 -0.16578129E-03  0.11952156E-04
 0.30278088E+00 -0.97961317E+00 -0.98079959E-04 -0.38092785E-03  0.43842262E-04
 0.30278088E+00 -0.96807128E+00 -0.11433909E-03 -0.65980167E-03  0.89772838E-04
 0.30278088E+00 -0.95554139E+00 -0.52332445E-04 -0.91555881E-03  0.11341152E-03
 0.30278088E+00 -0.94195338E+00  0.15667913E-03 -0.95852819E-03  0.51549242E-04
 0.30278088E+00 -0.92723491E+00  0.56067968E-03 -0.58077297E-03 -0.18256850E-03
 0.30278088E+00 -0.91131184E+00  0.11375001E-02  0.30636047E-03 -0.64938104E-03
 0.30278088E+00 -0.89410886E+00  0.17666776E-02  0.15551007E-02 -0.13247444E-02
 0.30278088E+00 -0.87555021E+00  0.22510507E-02  0.27980254E-02 -0.20503262E-02
 0.30278088E+00 -0.85556060E+00  0.23808121E-02  0.36044689E-02 -0.25472080E-02
 0.30278088E+00 -0.83406621E+00  0.20032376E-02  0.36855828E-02 -0.24862950E-02
 0.30278088E+00 -0.81099590E+00  0.10577682E-02  0.30097806E-02 -0.15912187E-02
 0.30278088E+00 -0.78628257E+00 -0.43507221E-03  0.17780269E-02  0.28536378E-03
 0.30278088E+00 -0.75986470E+00 -0.24142881E-02  0.30202299E-03  0.31344434E-02
 0.30278088E+00 -0.73168798E+00 -0.48213436E-02 -0.11197560E-02  0.68130949E-02
 0.30278088E+00 -0.70170710E+00 -0.76281709E-02 -0.22666126E-02  0.11083271E-01
 0.30278088E+00 -0.66988760E+00 -0.10847089E-01 -0.29916387E-02  0.15644004E-01
 0.30278088E+00 -0.63620781E+00 -0.14527749E-01 -0.31829121E-02  0.20143804E-01
 0.30278088E+00 -0.60066071E+00 -0.18745624E-01 -0.27299783E-02  0.24186733E-01
 0.30278088E+00 -0.56325577E+00 -0.23582334E-01 -0.15207228E-02  0.27350729E-01
 0.30278088E+00 -0.52402059E+00 -0.29096440E-01  0.53007090E-03  0.29236069E-01
 0.30278088E+00 -0.48300241E+00 -0.35287007E-01  0.34371534E-02  0.29541701E-01
 0.30278088E+00 -0.44026914E+00 -0.42059608E-01  0.71089488E-02  0.28150091E-01
 0.30278088E+00 -0.39591017E+00 -0.49209353E-01  0.11338382E-01  0.25187592E-01
 0.30278088E+00 -0.35003658E+00 -0.56433143E-01  0.15827582E-01  0.21031176E-01
 0.30278088E+00 -0.30278088E+00 -0.63372504E-01  0.20240668E-01  0.16247907E-01
 0.30278088E+00 -0.25429614E+00 -0.69674673E-01  0.24266908E-01  0.11478278E-01
 0.30278088E+00 -0.20475452E+00 -0.75050504E-01  0.27672950E-01  0.72950874E-02
 0.30278088E+00 -0.15434522E+00 -0.79308970E-01  0.30327085E-01  0.40782930E-02
 0.30278088E+00 -0.10327182E+00 -0.82358482E-01  0.32190674E-01  0.19392663E-02
 0.30278088E+00 -0.51749200E-01 -0.84179457E-01  0.33284024E-01  0.71074440E-03
 0.30278088E+00  0.00000000E+00 -0.84783648E-01  0.33643016E-01  0.12735086E-13
 0.30278088E+00  0.51749200E-01 -0.84179457E-01  0.33284024E-01 -0.71074440E-03
 0.30278088E+00  0.10327182E+00 -0.82358482E-01  0.32190674E-01 -0.19392663E-02
 0.30278088E+00  0.15434522E+00 -0.79308970E-01  0.30327085E-01 -0.40782930E-02
 0.30278088E+00  0.20475452E+00 -0.75050504E-01  0.27672950E-01 -0.72950874E-02
 0.30278088E+00  0.25429614E+00 -0.69674673E-01  0.24266908E-01 -0.11478278E-01
 0.30278088E+00  0.30278088E+00 -0.63372504E-01  0.20240668E-01 -0.16247907E-01
 0.30278088E+00  0.35003658E+00 -0.56433143E-01  0.15827582E-01 -0.21031176E-01
 0.30278088E+00  0.39591017E+00 -0.49209353E-01  0.11338382E-01 -0.25187592E-01
 0.30278088E+00  0.44026914E+00 -0.42059608E-01  0.71089488E-02 -0.28150091E-01
 0.30278088E+00  0.48300241E+00 -0.35287007E-01  0.34371534E-02 -0.29541701E-01
 0.30278088E+00  0.52402059E+00 -0.29096440E-01  0.53007090E-03 -0.29236069E-01
 0.30278088E+00  0.56325577E+00 -0.23582334E-01 -0.15207228E-02 -0.27350729E-01
 0.30278088E+00  0.60066071E+00 -0.18745624E-01 -0.27299783E-02 -0.24186733E-01
 0.30278088E+00  0.63620781E+00 -0.14527749E-01 -0.31829121E-02 -0.20143804E-01
 0.30278088E+00  0.66988760E+00 -0.10847089E-01 -0.29916387E-02 -0.15644004E-01
 0.30278088E+00  0.70170710E+00 -0.76281709E-02 -0.22666126E-02 -0.11083271E-01
 0.30278088E+00  0.73168798E+00 -0.48213436E-02 -0.11197560E-02 -0.68130949E-02
 0.30278088E+00  0.75986470E+00 -0.24142881E-02  0.30202299E-03 -0.31344434E-02
 0.30278088E+00  0.78628257E+00 -0.43507221E-03  0.17780269E-02 -0.28536378E-03
 0.30278088E+00  0.81099590E+00  0.10577682E-02  0.30097806E-02  0.15912187E-02
 0.30278088E+00  0.83406621E+00  0.20032376E-02  0.36855828E-02  0.24862950E-02
 0.30278088E+00  0.85556060E+00  0.23808121E-02  0.36044689E-02  0.25472080E-02
 0.30278088E+00  0.87555021E+00  0.22510507E-02  0.27980254E-02  0.20503262E-02
 0.30278088E+00  0.89410886E+00  0.17666776E-02  0.15551007E-02  0.13247444E-02
 0.30278088E+00  0.91131184E+00  0.11375001E-02  0.30636047E-03  0.64938104E-03
 0.30278088E+00  0.92723491E+00  0.56067968E-03 -0.58077297E-03  0.18256850E-03
 0.30278088E+00  0.94195338E+00  0.15667913E-03 -0.95852819E-03 -0.51549242E-04
 0.30278088E+00  0.95554139E+00 -0.52332445E-04 -0.91555881E-03 -0.11341152E-03
 0.30278088E+00  0.96807128E+00 -0.11433909E-03 -0.65980167E-03 -0.89772838E-04
 0.30278088E+00  0.97961317E+00 -0.98079959E-04 -0.38092785E-03 -0.43842262E-04
 0.30278088E+00  0.99023454E+00 -0.53540046E-04 -0.16578129E-03 -0.11952156E-04
 0.30278088E+00  0.10000000E+01  0.00000000E+00  0.00000000E+00  0.00000000E+00
 
 0.35003658E+00 -0.10000000E+01  0.00000000E+00  0.00000000E+00  0.00000000E+00
 0.35003658E+00 -0.99023454E+00 -0.62749972E-04 -0.23906253E-03  0.67192490E-05
 0.35003658E+00 -0.97961317E+00 -0.98733226E-04 -0.47741002E-03  0.13543776E-04
 0.35003658E+00 -0.96807128E+00 -0.69202918E-04 -0.65721019E-03 -0.90238193E-06
 0.35003658E+00 -0.95554139E+00  0.85779644E-04 -0.62103510E-03 -0.97664964E-04
 0.35003658E+00 -0.94195338E+00  0.41701564E-03 -0.16683127E-03 -0.34633147E-03
 0.35003658E+00 -0.92723491E+00  0.91045218E-03  0.80629387E-03 -0.80041424E-03
 0.35003658E+00 -0.91131184E+00  0.14389217E-02  0.21481726E-02 -0.14229213E-02
 0.35003658E+00 -0.89410886E+00  0.17641639E-02  0.34252026E-02 -0.20421140E-02
 0.35003658E+00 -0.87555021E+00  0.16048480E-02  0.40816649E-02 -0.23494184E-02
 0.35003658E+00 -0.85556060E+00  0.73819532E-03  0.37114708E-02 -0.19875331E-02
 0.35003658E+00 -0.83406621E+00 -0.92401846E-03  0.22649908E-02 -0.67496325E-03
 0.35003658E+00 -0.81099590E+00 -0.33237936E-02  0.59250305E-04  0.16813785E-02
 0.35003658E+00 -0.78628257E+00 -0.63034603E-02 -0.23862965E-02  0.49508111E-02
 0.35003658E+00 -0.75986470E+00 -0.96736119E-02 -0.45611626E-02  0.88129417E-02
 0.35003658E+00 -0.73168798E+00 -0.13267993E-01 -0.60997686E-02  0.12833451E-01
 0.35003658E+00 -0.70170710E+00 -0.16970934E-01 -0.68029821E-02  0.16531048E-01
 0.35003658E+00 -0.66988760E+00 -0.20721033E-01 -0.65849035E-02  0.19421286E-01
 0.35003658E+00 -0.63620781E+00 -0.24498964E-01 -0.54118874E-02  0.21043159E-01
 0.35003658E+00 -0.60066071E+00 -0.28304031E-01 -0.32815269E-02  0.20998286E-01
 0.35003658E+00 -0.56325577E+00 -0.32121011E-01 -0.24706776E-03  0.19018337E-01
 0.35003658E+00 -0.52402059E+00 -0.35883438E-01  0.35390983E-02  0.15055025E-01
 0.35003658E+00 -0.48300241E+00 -0.39447188E-01  0.78008269E-02  0.93573770E-02
 0.35003658E+00 -0.44026914E+00 -0.42592114E-01  0.12156722E-01  0.24947176E-02
 0.35003658E+00 -0.39591017E+00 -0.45061629E-01  0.16184163E-01 -0.47025671E-02
 0.35003658E+00 -0.35003658E+00 -0.46633223E-01  0.19508708E-01 -0.11279622E-01
 0.35003658E+00 -0.30278088E+00 -0.47195593E-01  0.21888635E-01 -0.16335277E-01
 0.35003658E+00 -0.25429614E+00 -0.46801972E-01  0.23265309E-01 -0.19189337E-01
 0.35003658E+00 -0.20475452E+00 -0.45677822E-01  0.23764251E-01 -0.19493406E-01
 0.35003658E+00 -0.15434522E+00 -0.44179298E-01  0.23649117E-01 -0.17264232E-01
 0.35003658E+00 -0.10327182E+00 -0.42716412E-01  0.23245992E-01 -0.12847651E-01
 0.35003658E+00 -0.51749200E-01 -0.41663873E-01  0.22860312E-01 -0.68404773E-02
 0.35003658E+00  0.00000000E+00 -0.41282043E-01  0.22706204E-01  0.41074851E-13
 0.35003658E+00  0.51749200E-01 -0.41663873E-01  0.22860312E-01  0.68404773E-02
 0.35003658E+00  0.10327182E+00 -0.42716412E-01  0.23245992E-01  0.12847651E-01
 0.35003658E+00  0.15434522E+00 -0.44179298E-01  0.23649117E-01  0.17264232E-01
 0.35003658E+00  0.20475452E+00 -0.45677822E-01  0.23764251E-01  0.19493406E-01
 0.35003658E+00  0.25429614E+00 -0.46801972E-01  0.23265309E-01  0.19189337E-01
 0.35003658E+00  0.30278088E+00 -0.47195593E-01  0.21888635E-01  0.16335277E-01
 0.35003658E+00  0.35003658E+00 -0.46633223E-01  0.19508708E-01  0.11279622E-01
 0.35003658E+00  0.39591017E+00 -0.45061629E-01  0.16184163E-01  0.47025671E-02
 0.35003658E+00  0.44026914E+00 -0.42592114E-01  0.12156722E-01 -0.24947176E-02
 0.35003658E+00  0.48300241E+00 -0.39447188E-01  0.78008269E-02 -0.93573770E-02
 0.35003658E+00  0.52402059E+00 -0.35883438E-01  0.35390983E-02 -0.15055025E-01
 0.35003658E+00  0.56325577E+00 -0.32121011E-01 -0.24706776E-03 -0.19018337E-01
 0.35003658E+00  0.60066071E+00 -0.28304031E-01 -0.32815269E-02 -0.20998286E-01
 0.35003658E+00  0.63620781E+00 -0.24498964E-01 -0.54118874E-02 -0.21043159E-01
 0.35003658E+00  0.66988760E+00 -0.20721033E-01 -0.65849035E-02 -0.19421286E-01
 0.35003658E+00  0.70170710E+00 -0.16970934E-01 -0.68029821E-02 -0.16531048E-01
 0.35003658E+00  0.73168798E+00 -0.13267993E-01 -0.60997686E-02 -0.12833451E-01
 0.35003658E+00  0.75986470E+00 -0.96736119E-02 -0.45611626E-02 -0.88129417E-02
 0.35003658E+00  0.78628257E+00 -0.63034603E-02 -0.23862965E-02 -0.49508111E-02
 0.35003658E+00  0.81099590E+00 -0.33237936E-02  0.59250305E-04 -0.16813785E-02
 0.35003658E+00  0.83406621E+00 -0.92401846E-03  0.22649908E-02  0.67496325E-03
 0.35003658E+00  0.85556060E+00  0.73819532E-03  0.37114708E-02  0.19875331E-02
 0.35003658E+00  0.87555021E+00  0.16048480E-02  0.40816649E-02  0.23494184E-02
 0.35003658E+00  0.89410886E+00  0.17641639E-02  0.34252026E-02  0.20421140E-02
 0.35003658E+00  0.91131184E+00  0.14389217E-02  0.21481726E-02  0.14229213E-02
 0.35003658E+00  0.92723491E+00  0.91045218E-03  0.80629387E-03  0.80041424E-03
 0.35003658E+00  0.94195338E+00  0.41701564E-03 -0.16683127E-03  0.34633147E-03
 0.35003658E+00  0.95554139E+00  0.85779644E-04 -0.62103510E-03  0.97664964E-04
 0.35003658E+00  0.96807128E+00 -0.69202918E-04 -0.65721019E-03  0.90238192E-06
 0.35003658E+00  0.97961317E+00 -0.98733226E-04 -0.47741002E-03 -0.13543776E-04
 0.35003658E+00  0.99023454E+00 -0.62749972E-04 -0.23906253E-03 -0.67192490E-05
 0.35003658E+00  0.10000000E+01  0.00000000E+00  0.00000000E+00  0.00000000E+00
 
 0.39591017E+00 -0.10000000E+01  0.00000000E+00  0.00000000E+00  0.00000000E+00
 0.39591017E+00 -0.99023454E+00 -0.49559787E-04 -0.21998849E-03 -0.48953220E-05
 0.39591017E+00 -0.97961317E+00 -0.52354734E-04 -0.36396221E-03 -0.37370720E-04
 0.39591017E+00 -0.96807128E+00  0.43366072E-04 -0.29810312E-03 -0.12686162E-03
 0.39591017E+00 -0.95554139E+00  0.28587171E-03  0.15460827E-03 -0.33229531E-03
 0.39591017E+00 -0.94195338E+00  0.67298579E-03  0.11021643E-02 -0.68974155E-03
 0.39591017E+00 -0.92723491E+00  0.10953410E-02  0.24216272E-02 -0.11723533E-02
 0.39591017E+00 -0.91131184E+00  0.13142134E-02  0.36723604E-02 -0.16242412E-02
 0.39591017E+00 -0.89410886E+00  0.10164005E-02  0.42159320E-02 -0.17631721E-02
 0.39591017E+00 -0.87555021E+00 -0.67120852E-04  0.35204345E-02 -0.12492830E-02
 0.39591017E+00 -0.85556060E+00 -0.20411691E-02  0.14673891E-02  0.16836743E-03
 0.39591017E+00 -0.83406621E+00 -0.47969441E-02 -0.15550327E-02  0.25210915E-02
 0.39591017E+00 -0.81099590E+00 -0.80530233E-02 -0.48233710E-02  0.55618145E-02
 0.39591017E+00 -0.78628257E+00 -0.11452429E-01 -0.75838831E-02  0.88165902E-02
 0.39591017E+00 -0.75986470E+00 -0.14659264E-01 -0.92949218E-02  0.11696791E-01
 0.39591017E+00 -0.73168798E+00 -0.17420395E-01 -0.97062072E-02  0.13618185E-01
 0.39591017E+00 -0.70170710E+00 -0.19585884E-01 -0.87984185E-02  0.14079145E-01
 0.39591017E+00 -0.66988760E+00 -0.21099119E-01 -0.66821951E-02  0.12705132E-01
 0.39591017E+00 -0.63620781E+00 -0.21965986E-01 -0.35368131E-02  0.92849941E-02
 0.39591017E+00 -0.60066071E+00 -0.22210228E-01  0.38728259E-03  0.38261494E-02
 0.39591017E+00 -0.56325577E+00 -0.21825011E-01  0.47383090E-02 -0.33813788E-02
 0.39591017E+00 -0.52402059E+00 -0.20740298E-01  0.90567831E-02 -0.11730628E-01
 0.39591017E+00 -0.48300241E+00 -0.18826776E-01  0.12825883E-01 -0.20339183E-01
 0.39591017E+00 -0.44026914E+00 -0.15944477E-01  0.15569451E-01 -0.28181517E-01
 0.39591017E+00 -0.39591017E+00 -0.12020399E-01  0.16961313E-01 -0.34282512E-01
 0.39591017E+00 -0.35003658E+00 -0.71216247E-02  0.16902333E-01 -0.37908966E-01
 0.39591017E+00 -0.30278088E+00 -0.14902822E-02  0.15538978E-01 -0.38694475E-01
 0.39591017E+00 -0.25429614E+00  0.44746805E-02  0.13220902E-01 -0.36661796E-01
 0.39591017E+00 -0.20475452E+00  0.10279406E-01  0.10418094E-01 -0.32148637E-01
 0.39591017E+00 -0.15434522E+00  0.15415260E-01  0.76269298E-02 -0.25677306E-01
 0.39591017E+00 -0.10327182E+00  0.19431027E-01  0.52911702E-02 -0.17821070E-01
 0.39591017E+00 -0.51749200E-01  0.21982245E-01  0.37501143E-02 -0.91105257E-02
 0.39591017E+00  0.00000000E+00  0.22856450E-01  0.32130049E-02  0.43136138E-13
 0.39591017E+00  0.51749200E-01  0.21982245E-01  0.37501143E-02  0.91105257E-02
 0.39591017E+00  0.10327182E+00  0.19431027E-01  0.52911702E-02  0.17821070E-01
 0.39591017E+00  0.15434522E+00  0.15415260E-01  0.76269298E-02  0.25677306E-01
 0.39591017E+00  0.20475452E+00  0.10279406E-01  0.10418094E-01  0.32148637E-01
 0.39591017E+00  0.25429614E+00  0.44746805E-02  0.13220902E-01  0.36661796E-01
 0.39591017E+00  0.30278088E+00 -0.14902822E-02  0.15538978E-01  0.38694475E-01
 0.39591017E+00  0.35003658E+00 -0.71216247E-02  0.16902333E-01  0.37908966E-01
 0.39591017E+00  0.39591017E+00 -0.12020399E-01  0.16961313E-01  0.34282512E-01
 0.39591017E+00  0.44026914E+00 -0.15944477E-01  0.15569451E-01  0.28181517E-01
 0.39591017E+00  0.48300241E+00 -0.18826776E-01  0.12825883E-01  0.20339183E-01
 0.39591017E+00  0.52402059E+00 -0.20740298E-01  0.90567831E-02  0.11730628E-01
 0.39591017E+00  0.56325577E+00 -0.21825011E-01  0.47383090E-02  0.33813788E-02
 0.39591017E+00  0.60066071E+00 -0.22210228E-01  0.38728259E-03 -0.38261494E-02
 0.39591017E+00  0.63620781E+00 -0.21965986E-01 -0.35368131E-02 -0.92849941E-02
 0.39591017E+00  0.66988760E+00 -0.21099119E-01 -0.66821951E-02 -0.12705132E-01
 0.39591017E+00  0.70170710E+00 -0.19585884E-01 -0.87984185E-02 -0.14079145E-01
 0.39591017E+00  0.73168798E+00 -0.17420395E-01 -0.97062072E-02 -0.13618185E-01
 0.39591017E+00  0.75986470E+00 -0.14659264E-01 -0.92949218E-02 -0.11696791E-01
 0.39591017E+00  0.78628257E+00 -0.11452429E-01 -0.75838831E-02 -0.88165902E-02
 0.39591017E+00  0.81099590E+00 -0.80530233E-02 -0.48233710E-02 -0.55618145E-02
 0.39591017E+00  0.83406621E+00 -0.47969441E-02 -0.15550327E-02 -0.25210915E-02
 0.39591017E+00  0.85556060E+00 -0.20411691E-02  0.14673891E-02 -0.16836743E-03
 0.39591017E+00  0.87555021E+00 -0.67120852E-04  0.35204345E-02  0.12492830E-02
 0.39591017E+00  0.89410886E+00  0.10164005E-02  0.42159320E-02  0.17631721E-02
 0.39591017E+00  0.91131184E+00  0.13142134E-02  0.36723604E-02  0.16242412E-02
 0.39591017E+00  0.92723491E+00  0.10953410E-02  0.24216272E-02  0.11723533E-02
 0.39591017E+00  0.94195338E+00  0.67298579E-03  0.11021643E-02  0.68974155E-03
 0.39591017E+00  0.95554139E+00  0.28587171E-03  0.15460827E-03  0.33229531E-03
 0.39591017E+00  0.96807128E+00  0.43366072E-04 -0.29810312E-03  0.12686162E-03
 0.39591017E+00  0.97961317E+00 -0.52354734E-04 -0.36396221E-03  0.37370720E-04
 0.39591017E+00  0.99023454E+00 -0.49559787E-04 -0.21998849E-03  0.48953220E-05
 0.39591017E+00  0.10000000E+01  0.00000000E+00  0.00000000E+00  0.00000000E+00
 
 0.44026914E+00 -0.10000000E+01  0.00000000E+00  0.00000000E+00  0.00000000E+00
 0.44026914E+00 -0.99023454E+00 -0.13871800E-04 -0.99943709E-04 -0.16203345E-04
 0.44026914E+00 -0.97961317E+00  0.32569231E-04 -0.59988902E-04 -0.78821623E-04
 0.44026914E+00 -0.96807128E+00  0.18944773E-03  0.29743841E-03 -0.21210700E-03
 0.44026914E+00 -0.95554139E+00  0.46982786E-03  0.10999891E-02 -0.44405106E-03
 0.44026914E+00 -0.94195338E+00  0.79649567E-03  0.22842423E-02 -0.75375553E-03
 0.44026914E+00 -0.92723491E+00  0.96564686E-03  0.34787083E-02 -0.10326548E-02
 0.44026914E+00 -0.91131184E+00  0.67404156E-03  0.40398536E-02 -0.10601185E-02
 0.44026914E+00 -0.89410886E+00 -0.36590586E-03  0.33296522E-02 -0.56230752E-03
 0.44026914E+00 -0.87555021E+00 -0.22756965E-02  0.10892631E-02  0.66643685E-03
 0.44026914E+00 -0.85556060E+00 -0.49126075E-02 -0.23368077E-02  0.26176669E-02
 0.44026914E+00 -0.83406621E+00 -0.78893148E-02 -0.61086891E-02  0.49988178E-02
 0.44026914E+00 -0.81099590E+00 -0.10694695E-01 -0.92481340E-02  0.72768777E-02
 0.44026914E+00 -0.78628257E+00 -0.12847227E-01 -0.11012409E-01  0.88207612E-02
 0.44026914E+00 -0.75986470E+00 -0.14010296E-01 -0.11074498E-01  0.90600931E-02
 0.44026914E+00 -0.73168798E+00 -0.14041482E-01 -0.94855527E-02  0.75988701E-02
 0.44026914E+00 -0.70170710E+00 -0.12980547E-01 -0.65243513E-02  0.42624429E-02
 0.44026914E+00 -0.66988760E+00 -0.10995258E-01 -0.25714430E-02 -0.89128939E-03
 0.44026914E+00 -0.63620781E+00 -0.83018039E-02  0.19362673E-02 -0.75633403E-02
 0.44026914E+00 -0.60066071E+00 -0.50813324E-02  0.64960068E-02 -0.15202119E-01
 0.44026914E+00 -0.56325577E+00 -0.14209685E-02  0.10546703E-01 -0.23023247E-01
 0.44026914E+00 -0.52402059E+00  0.26925692E-02  0.13535827E-01 -0.30101193E-01
 0.44026914E+00 -0.48300241E+00  0.73207078E-02  0.15034484E-01 -0.35538319E-01
 0.44026914E+00 -0.44026914E+00  0.12487620E-01  0.14844896E-01 -0.38664072E-01
 0.44026914E+00 -0.39591017E+00  0.18107604E-01  0.13048573E-01 -0.39187644E-01
 0.44026914E+00 -0.35003658E+00  0.23962818E-01  0.99748725E-02 -0.37243516E-01
 0.44026914E+00 -0.30278088E+00  0.29739157E-01  0.61093043E-02 -0.33316407E-01
 0.44026914E+00 -0.25429614E+00  0.35097365E-01  0.19802246E-02 -0.28081774E-01
 0.44026914E+00 -0.20475452E+00  0.39743565E-01 -0.19369939E-02 -0.22222798E-01
 0.44026914E+00 -0.15434522E+00  0.43471542E-01 -0.52760255E-02 -0.16281080E-01
 0.44026914E+00 -0.10327182E+00  0.46168040E-01 -0.77925007E-02 -0.10573677E-01
 0.44026914E+00 -0.51749200E-01  0.47789898E-01 -0.93461652E-02 -0.51821535E-02
 0.44026914E+00  0.00000000E+00  0.48330111E-01 -0.98703505E-02  0.18407822E-13
 0.44026914E+00  0.51749200E-01  0.47789898E-01 -0.93461652E-02  0.51821535E-02
 0.44026914E+00  0.10327182E+00  0.46168040E-01 -0.77925007E-02  0.10573677E-01
 0.44026914E+00  0.15434522E+00  0.43471542E-01 -0.52760255E-02  0.16281080E-01
 0.44026914E+00  0.20475452E+00  0.39743565E-01 -0.19369939E-02  0.22222798E-01
 0.44026914E+00  0.25429614E+00  0.35097365E-01  0.19802246E-02  0.28081774E-01
 0.44026914E+00  0.30278088E+00  0.29739157E-01  0.61093043E-02  0.33316407E-01
 0.44026914E+00  0.35003658E+00  0.23962818E-01  0.99748725E-02  0.37243516E-01
 0.44026914E+00  0.39591017E+00  0.18107604E-01  0.13048573E-01  0.39187644E-01
 0.44026914E+00  0.44026914E+00  0.12487620E-01  0.14844896E-01  0.38664072E-01
 0.44026914E+00  0.48300241E+00  0.73207078E-02  0.15034484E-01  0.35538319E-01
 0.44026914E+00  0.52402059E+00  0.26925692E-02  0.13535827E-01  0.30101193E-01
 0.44026914E+00  0.56325577E+00 -0.14209685E-02  0.10546703E-01  0.23023247E-01
 0.44026914E+00  0.60066071E+00 -0.50813324E-02  0.64960068E-02  0.15202119E-01
 0.44026914E+00  0.63620781E+00 -0.83018039E-02  0.19362673E-02  0.75633403E-02
 0.44026914E+00  0.66988760E+00 -0.10995258E-01 -0.25714430E-02  0.89128939E-03
 0.44026914E+00  0.70170710E+00 -0.12980547E-01 -0.65243513E-02 -0.42624429E-02
 0.44026914E+00  0.73168798E+00 -0.14041482E-01 -0.94855527E-02 -0.75988701E-02
 0.44026914E+00  0.75986470E+00 -0.14010296E-01 -0.11074498E-01 -0.90600931E-02
 0.44026914E+00  0.78628257E+00 -0.12847227E-01 -0.11012409E-01 -0.88207612E-02
 0.44026914E+00  0.81099590E+00 -0.10694695E-01 -0.92481340E-02 -0.72768777E-02
 0.44026914E+00  0.83406621E+00 -0.78893148E-02 -0.61086891E-02 -0.49988178E-02
 0.44026914E+00  0.85556060E+00 -0.49126075E-02 -0.23368077E-02 -0.26176669E-02
 0.44026914E+00  0.87555021E+00 -0.22756965E-02  0.10892631E-02 -0.66643685E-03
 0.44026914E+00  0.89410886E+00 -0.36590586E-03  0.33296522E-02  0.56230752E-03
 0.44026914E+00  0.91131184E+00  0.67404156E-03  0.40398536E-02  0.10601185E-02
 0.44026914E+00  0.92723491E+00  0.96564686E-03  0.34787083E-02  0.10326548E-02
 0.44026914E+00  0.94195338E+00  0.79649567E-03  0.22842423E-02  0.75375553E-03
 0.44026914E+00  0.95554139E+00  0.46982786E-03  0.10999891E-02  0.44405106E-03
 0.44026914E+00  0.96807128E+00  0.18944773E-03  0.29743841E-03  0.21210700E-03
 0.44026914E+00  0.97961317E+00  0.32569231E-04 -0.59988902E-04  0.78821623E-04
 0.44026914E+00  0.99023454E+00 -0.13871800E-04 -0.99943709E-04  0.16203345E-04
 0.44026914E+00  0.10000000E+01  0.00000000E+00  0.00000000E+00  0.00000000E+00
 
 0.48300241E+00 -0.10000000E+01  0.00000000E+00  0.00000000E+00  0.00000000E+00
 0.48300241E+00 -0.99023454E+00  0.33947870E-04  0.65190241E-04 -0.19988145E-04
 0.48300241E+00 -0.97961317E+00  0.12982393E-03  0.29485371E-03 -0.84282245E-04
 0.48300241E+00 -0.96807128E+00  0.32010144E-03  0.86208030E-03 -0.20189598E-03
 0.48300241E+00 -0.95554139E+00  0.56833306E-03  0.18010988E-02 -0.35853276E-03
 0.48300241E+00 -0.94195338E+00  0.72411617E-03  0.28775552E-02 -0.48638404E-03
 0.48300241E+00 -0.92723491E+00  0.52520155E-03  0.35566930E-02 -0.44343203E-03
 0.48300241E+00 -0.91131184E+00 -0.31588102E-03  0.31685495E-02 -0.42328428E-04
 0.48300241E+00 -0.89410886E+00 -0.19503093E-02  0.12796362E-02  0.85838429E-03
 0.48300241E+00 -0.87555021E+00 -0.42484326E-02 -0.19701837E-02  0.22322894E-02
 0.48300241E+00 -0.85556060E+00 -0.67713997E-02 -0.58125993E-02  0.38071742E-02
 0.48300241E+00 -0.83406621E+00 -0.88948339E-02 -0.91620948E-02  0.50962671E-02
 0.48300241E+00 -0.81099590E+00 -0.10018474E-01 -0.11076605E-01  0.55377140E-02
 0.48300241E+00 -0.78628257E+00 -0.97579028E-02 -0.11086893E-01  0.46722474E-02
 0.48300241E+00 -0.75986470E+00 -0.80414600E-02 -0.92378111E-02  0.22734854E-02
 0.48300241E+00 -0.73168798E+00 -0.50981080E-02 -0.59217848E-02 -0.16111171E-02
 0.48300241E+00 -0.70170710E+00 -0.13596409E-02 -0.16731927E-02 -0.66883138E-02
 0.48300241E+00 -0.66988760E+00  0.26832452E-02  0.29451823E-02 -0.12469630E-01
 0.48300241E+00 -0.63620781E+00  0.66284070E-02  0.73646737E-02 -0.18316827E-01
 0.48300241E+00 -0.60066071E+00  0.10264156E-01  0.11015605E-01 -0.23498706E-01
 0.48300241E+00 -0.56325577E+00  0.13586150E-01  0.13386717E-01 -0.27291372E-01
 0.48300241E+00 -0.52402059E+00  0.16723234E-01  0.14134964E-01 -0.29127947E-01
 0.48300241E+00 -0.48300241E+00  0.19814464E-01  0.13185088E-01 -0.28750568E-01
 0.48300241E+00 -0.44026914E+00  0.22905067E-01  0.10752581E-01 -0.26294065E-01
 0.48300241E+00 -0.39591017E+00  0.25912589E-01  0.72750114E-02 -0.22254491E-01
 0.48300241E+00 -0.35003658E+00  0.28667930E-01  0.32860687E-02 -0.17353759E-01
 0.48300241E+00 -0.30278088E+00  0.30995212E-01 -0.71164166E-03 -0.12355970E-01
 0.48300241E+00 -0.25429614E+00  0.32783313E-01 -0.43339125E-02 -0.79021446E-02
 0.48300241E+00 -0.20475452E+00  0.34018688E-01 -0.73470611E-02 -0.44067548E-02
 0.48300241E+00 -0.15434522E+00  0.34775693E-01 -0.96535790E-02 -0.20266605E-02
 0.48300241E+00 -0.10327182E+00  0.35178959E-01 -0.11250199E-01 -0.68621950E-03
 0.48300241E+00 -0.51749200E-01  0.35357557E-01 -0.12178481E-01 -0.13278567E-03
 0.48300241E+00  0.00000000E+00  0.35405676E-01 -0.12481994E-01 -0.79591308E-14
 0.48300241E+00  0.51749200E-01  0.35357557E-01 -0.12178481E-01  0.13278567E-03
 0.48300241E+00  0.10327182E+00  0.35178959E-01 -0.11250199E-01  0.68621950E-03
 0.48300241E+00  0.15434522E+00  0.34775693E-01 -0.96535790E-02  0.20266605E-02
 0.48300241E+00  0.20475452E+00  0.34018688E-01 -0.73470611E-02  0.44067548E-02
 0.48300241E+00  0.25429614E+00  0.32783313E-01 -0.43339125E-02  0.79021446E-02
 0.48300241E+00  0.30278088E+00  0.30995212E-01 -0.71164166E-03  0.12355970E-01
 0.48300241E+00  0.35003658E+00  0.28667930E-01  0.32860687E-02  0.17353759E-01
 0.48300241E+00  0.39591017E+00  0.25912589E-01  0.72750114E-02  0.22254491E-01
 0.48300241E+00  0.44026914E+00  0.22905067E-01  0.10752581E-01  0.26294065E-01
 0.48300241E+00  0.48300241E+00  0.19814464E-01  0.13185088E-01  0.28750568E-01
 0.48300241E+00  0.52402059E+00  0.16723234E-01  0.14134964E-01  0.29127947E-01
 0.48300241E+00  0.56325577E+00  0.13586150E-01  0.13386717E-01  0.27291372E-01
 0.48300241E+00  0.60066071E+00  0.10264156E-01  0.11015605E-01  0.23498706E-01
 0.48300241E+00  0.63620781E+00  0.66284070E-02  0.73646737E-02  0.18316827E-01
 0.48300241E+00  0.66988760E+00  0.26832452E-02  0.29451823E-02  0.12469630E-01
 0.48300241E+00  0.70170710E+00 -0.13596409E-02 -0.16731927E-02  0.66883138E-02
 0.48300241E+00  0.73168798E+00 -0.50981080E-02 -0.59217848E-02  0.16111171E-02
 0.48300241E+00  0.75986470E+00 -0.80414600E-02 -0.92378111E-02 -0.22734854E-02
 0.48300241E+00  0.78628257E+00 -0.97579028E-02 -0.11086893E-01 -0.46722474E-02
 0.48300241E+00  0.81099590E+00 -0.10018474E-01 -0.11076605E-01 -0.55377140E-02
 0.48300241E+00  0.83406621E+00 -0.88948339E-02 -0.91620948E-02 -0.50962671E-02
 0.48300241E+00  0.85556060E+00 -0.67713997E-02 -0.58125993E-02 -0.38071742E-02
 0.48300241E+00  0.87555021E+00 -0.42484326E-02 -0.19701837E-02 -0.22322894E-02
 0.48300241E+00  0.89410886E+00 -0.19503093E-02  0.12796362E-02 -0.85838429E-03
 0.48300241E+00  0.91131184E+00 -0.31588102E-03  0.31685495E-02  0.42328429E-04
 0.48300241E+00  0.92723491E+00  0.52520155E-03  0.35566930E-02  0.44343203E-03
 0.48300241E+00  0.94195338E+00  0.72411617E-03  0.28775552E-02  0.48638404E-03
 0.48300241E+00  0.95554139E+00  0.56833306E-03  0.18010988E-02  0.35853276E-03
 0.48300241E+00  0.96807128E+00  0.32010144E-03  0.86208030E-03  0.20189598E-03
 0.48300241E+00  0.97961317E+00  0.12982393E-03  0.29485371E-03  0.84282245E-04
 0.48300241E+00  0.99023454E+00  0.33947870E-04  0.65190241E-04  0.19988145E-04
 0.48300241E+00  0.10000000E+01  0.00000000E+00  0.00000000E+00  0.00000000E+00
 
 0.52402059E+00 -0.10000000E+01  0.00000000E+00  0.00000000E+00  0.00000000E+00
 0.52402059E+00 -0.99023454E+00  0.80562977E-04  0.19370820E-03 -0.13939563E-04
 0.52402059E+00 -0.97961317E+00  0.21333819E-03  0.53546448E-03 -0.49885821E-04
 0.52402059E+00 -0.96807128E+00  0.40280258E-03  0.11566457E-02 -0.99952394E-04
 0.52402059E+00 -0.95554139E+00  0.56247640E-03  0.20016348E-02 -0.11716335E-03
 0.52402059E+00 -0.94195338E+00  0.48983166E-03  0.27387031E-02 -0.19791483E-04
 0.52402059E+00 -0.92723491E+00 -0.85752356E-04  0.28119336E-02  0.30420048E-03
 0.52402059E+00 -0.91131184E+00 -0.13628325E-02  0.16861464E-02  0.92921571E-03
 0.52402059E+00 -0.89410886E+00 -0.32875122E-02 -0.78317286E-03  0.18091885E-02
 0.52402059E+00 -0.87555021E+00 -0.54547273E-02 -0.41291830E-02  0.27079181E-02
 0.52402059E+00 -0.85556060E+00 -0.71844669E-02 -0.73925224E-02  0.32239519E-02
 0.52402059E+00 -0.83406621E+00 -0.77598894E-02 -0.95469981E-02  0.29107008E-02
 0.52402059E+00 -0.81099590E+00 -0.67057174E-02 -0.99369782E-02  0.14504481E-02
 0.52402059E+00 -0.78628257E+00 -0.39720498E-02 -0.84703699E-02 -0.12175286E-02
 0.52402059E+00 -0.75986470E+00  0.47825882E-04 -0.55101526E-02 -0.48659653E-02
 0.52402059E+00 -0.73168798E+00  0.46526648E-02 -0.16325892E-02 -0.90455205E-02
 0.52402059E+00 -0.70170710E+00  0.90606965E-02  0.25647844E-02 -0.13186442E-01
 0.52402059E+00 -0.66988760E+00  0.12648287E-01  0.65275112E-02 -0.16691172E-01
 0.52402059E+00 -0.63620781E+00  0.15118704E-01  0.97446998E-02 -0.19006129E-01
 0.52402059E+00 -0.60066071E+00  0.16537590E-01  0.11776267E-01 -0.19700917E-01
 0.52402059E+00 -0.56325577E+00  0.17224894E-01  0.12340628E-01 -0.18564173E-01
 0.52402059E+00 -0.52402059E+00  0.17562704E-01  0.11406946E-01 -0.15687920E-01
 0.52402059E+00 -0.48300241E+00  0.17821199E-01  0.92176102E-02 -0.11482918E-01
 0.52402059E+00 -0.44026914E+00  0.18083208E-01  0.62123629E-02 -0.65966075E-02
 0.52402059E+00 -0.39591017E+00  0.18279877E-01  0.28942244E-02 -0.17571789E-02
 0.52402059E+00 -0.35003658E+00  0.18288104E-01 -0.29840630E-03  0.23915622E-02
 0.52402059E+00 -0.30278088E+00  0.18023559E-01 -0.30673410E-02  0.54060458E-02
 0.52402059E+00 -0.25429614E+00  0.17488101E-01 -0.52700538E-02  0.70830663E-02
 0.52402059E+00 -0.20475452E+00  0.16767041E-01 -0.68916432E-02  0.74351187E-02
 0.52402059E+00 -0.15434522E+00  0.15995857E-01 -0.79979484E-02  0.66298550E-02
 0.52402059E+00 -0.10327182E+00  0.15319649E-01 -0.86882734E-02  0.49242544E-02
 0.52402059E+00 -0.51749200E-01  0.14860719E-01 -0.90579817E-02  0.26131721E-02
 0.52402059E+00  0.00000000E+00  0.14698609E-01 -0.91733672E-02 -0.20487553E-13
 0.52402059E+00  0.51749200E-01  0.14860719E-01 -0.90579817E-02 -0.26131721E-02
 0.52402059E+00  0.10327182E+00  0.15319649E-01 -0.86882734E-02 -0.49242544E-02
 0.52402059E+00  0.15434522E+00  0.15995857E-01 -0.79979484E-02 -0.66298550E-02
 0.52402059E+00  0.20475452E+00  0.16767041E-01 -0.68916432E-02 -0.74351187E-02
 0.52402059E+00  0.25429614E+00  0.17488101E-01 -0.52700538E-02 -0.70830663E-02
 0.52402059E+00  0.30278088E+00  0.18023559E-01 -0.30673410E-02 -0.54060458E-02
 0.52402059E+00  0.35003658E+00  0.18288104E-01 -0.29840630E-03 -0.23915622E-02
 0.52402059E+00  0.39591017E+00  0.18279877E-01  0.28942244E-02  0.17571789E-02
 0.52402059E+00  0.44026914E+00  0.18083208E-01  0.62123629E-02  0.65966075E-02
 0.52402059E+00  0.48300241E+00  0.17821199E-01  0.92176102E-02  0.11482918E-01
 0.52402059E+00  0.52402059E+00  0.17562704E-01  0.11406946E-01  0.15687920E-01
 0.52402059E+00  0.56325577E+00  0.17224894E-01  0.12340628E-01  0.18564173E-01
 0.52402059E+00  0.60066071E+00  0.16537590E-01  0.11776267E-01  0.19700917E-01
 0.52402059E+00  0.63620781E+00  0.15118704E-01  0.97446998E-02  0.19006129E-01
 0.52402059E+00  0.66988760E+00  0.12648287E-01  0.65275112E-02  0.16691172E-01
 0.52402059E+00  0.70170710E+00  0.90606965E-02  0.25647844E-02  0.13186442E-01
 0.52402059E+00  0.73168798E+00  0.46526648E-02 -0.16325892E-02  0.90455205E-02
 0.52402059E+00  0.75986470E+00  0.47825882E-04 -0.55101526E-02  0.48659653E-02
 0.52402059E+00  0.78628257E+00 -0.39720498E-02 -0.84703699E-02  0.12175286E-02
 0.52402059E+00  0.81099590E+00 -0.67057174E-02 -0.99369782E-02 -0.14504481E-02
 0.52402059E+00  0.83406621E+00 -0.77598894E-02 -0.95469981E-02 -0.29107008E-02
 0.52402059E+00  0.85556060E+00 -0.71844669E-02 -0.73925224E-02 -0.32239519E-02
 0.52402059E+00  0.87555021E+00 -0.54547273E-02 -0.41291830E-02 -0.27079181E-02
 0.52402059E+00  0.89410886E+00 -0.32875122E-02 -0.78317286E-03 -0.18091885E-02
 0.52402059E+00  0.91131184E+00 -0.13628325E-02  0.16861464E-02 -0.92921571E-03
 0.52402059E+00  0.92723491E+00 -0.85752356E-04  0.28119336E-02 -0.30420048E-03
 0.52402059E+00  0.94195338E+00  0.48983166E-03  0.27387031E-02  0.19791483E-04
 0.52402059E+00  0.95554139E+00  0.56247640E-03  0.20016348E-02  0.11716335E-03
 0.52402059E+00  0.96807128E+00  0.40280258E-03  0.11566457E-02  0.99952394E-04
 0.52402059E+00  0.97961317E+00  0.21333819E-03  0.53546448E-03  0.49885821E-04
 0.52402059E+00  0.99023454E+00  0.80562977E-04  0.19370820E-03  0.13939563E-04
 0.52402059E+00  0.10000000E+01  0.00000000E+00  0.00000000E+00  0.00000000E+00
 
 0.56325577E+00 -0.10000000E+01  0.00000000E+00  0.00000000E+00  0.00000000E+00
 0.56325577E+00 -0.99023454E+00  0.11692898E-03  0.22943480E-03 -0.17383788E-05
 0.56325577E+00 -0.97961317E+00  0.27017431E-03  0.56748460E-03  0.57777196E-05
 0.56325577E+00 -0.96807128E+00  0.43466044E-03  0.10899225E-02  0.42548948E-04
 0.56325577E+00 -0.95554139E+00  0.48383184E-03  0.16920636E-02  0.17006104E-03
 0.56325577E+00 -0.94195338E+00  0.18919970E-03  0.20471143E-02  0.45351661E-03
 0.56325577E+00 -0.92723491E+00 -0.68959475E-03  0.17054987E-02  0.93624970E-03
 0.56325577E+00 -0.91131184E+00 -0.22270986E-02  0.34298328E-03  0.15577552E-02
 0.56325577E+00 -0.89410886E+00 -0.41593186E-02 -0.19529127E-02  0.21108463E-02
 0.56325577E+00 -0.87555021E+00 -0.58549875E-02 -0.45975895E-02  0.22483154E-02
 0.56325577E+00 -0.85556060E+00 -0.65037494E-02 -0.67295422E-02  0.15993663E-02
 0.56325577E+00 -0.83406621E+00 -0.54503094E-02 -0.76181430E-02 -0.71897727E-04
 0.56325577E+00 -0.81099590E+00 -0.25001999E-02 -0.69706037E-02 -0.27306573E-02
 0.56325577E+00 -0.78628257E+00  0.19581477E-02 -0.49671680E-02 -0.60502234E-02
 0.56325577E+00 -0.75986470E+00  0.70650433E-02 -0.20689011E-02 -0.94959309E-02
 0.56325577E+00 -0.73168798E+00  0.11775919E-01  0.12035456E-02 -0.12468147E-01
 0.56325577E+00 -0.70170710E+00  0.15205139E-01  0.43829763E-02 -0.14424262E-01
 0.56325577E+00 -0.66988760E+00  0.16897434E-01  0.70600375E-02 -0.14959332E-01
 0.56325577E+00 -0.63620781E+00  0.16925272E-01  0.88787188E-02 -0.13856077E-01
 0.56325577E+00 -0.60066071E+00  0.15778202E-01  0.95881461E-02 -0.11133393E-01
 0.56325577E+00 -0.56325577E+00  0.14106738E-01  0.91286671E-02 -0.70774862E-02
 0.56325577E+00 -0.52402059E+00  0.12454111E-01  0.76721070E-02 -0.22190497E-02
 0.56325577E+00 -0.48300241E+00  0.11101768E-01  0.55704186E-02  0.27697689E-02
 0.56325577E+00 -0.44026914E+00  0.10071460E-01  0.32367229E-02  0.72284735E-02
 0.56325577E+00 -0.39591017E+00  0.92343959E-02  0.10262134E-02  0.10650225E-01
 0.56325577E+00 -0.35003658E+00  0.84396879E-02 -0.83263237E-03  0.12758074E-01
 0.56325577E+00 -0.30278088E+00  0.75975605E-02 -0.22465365E-02  0.13503787E-01
 0.56325577E+00 -0.25429614E+00  0.67013334E-02 -0.32268648E-02  0.13011289E-01
 0.56325577E+00 -0.20475452E+00  0.58068641E-02 -0.38461457E-02  0.11501190E-01
 0.56325577E+00 -0.15434522E+00  0.49978049E-02 -0.41997807E-02  0.92241529E-02
 0.56325577E+00 -0.10327182E+00  0.43561737E-02 -0.43792628E-02  0.64173406E-02
 0.56325577E+00 -0.51749200E-01  0.39454841E-02 -0.44567545E-02  0.32852123E-02
 0.56325577E+00  0.00000000E+00  0.38043200E-02 -0.44774727E-02 -0.22524530E-13
 0.56325577E+00  0.51749200E-01  0.39454841E-02 -0.44567545E-02 -0.32852123E-02
 0.56325577E+00  0.10327182E+00  0.43561737E-02 -0.43792628E-02 -0.64173406E-02
 0.56325577E+00  0.15434522E+00  0.49978049E-02 -0.41997807E-02 -0.92241529E-02
 0.56325577E+00  0.20475452E+00  0.58068641E-02 -0.38461457E-02 -0.11501190E-01
 0.56325577E+00  0.25429614E+00  0.67013334E-02 -0.32268648E-02 -0.13011289E-01
 0.56325577E+00  0.30278088E+00  0.75975605E-02 -0.22465365E-02 -0.13503787E-01
 0.56325577E+00  0.35003658E+00  0.84396879E-02 -0.83263237E-03 -0.12758074E-01
 0.56325577E+00  0.39591017E+00  0.92343959E-02  0.10262134E-02 -0.10650225E-01
 0.56325577E+00  0.44026914E+00  0.10071460E-01  0.32367229E-02 -0.72284735E-02
 0.56325577E+00  0.48300241E+00  0.11101768E-01  0.55704186E-02 -0.27697689E-02
 0.56325577E+00  0.52402059E+00  0.12454111E-01  0.76721070E-02  0.22190497E-02
 0.56325577E+00  0.56325577E+00  0.14106738E-01  0.91286671E-02  0.70774862E-02
 0.56325577E+00  0.60066071E+00  0.15778202E-01  0.95881461E-02  0.11133393E-01
 0.56325577E+00  0.63620781E+00  0.16925272E-01  0.88787188E-02  0.13856077E-01
 0.56325577E+00  0.66988760E+00  0.16897434E-01  0.70600375E-02  0.14959332E-01
 0.56325577E+00  0.70170710E+00  0.15205139E-01  0.43829763E-02  0.14424262E-01
 0.56325577E+00  0.73168798E+00  0.11775919E-01  0.12035456E-02  0.12468147E-01
 0.56325577E+00  0.75986470E+00  0.70650433E-02 -0.20689011E-02  0.94959309E-02
 0.56325577E+00  0.78628257E+00  0.19581477E-02 -0.49671680E-02  0.60502234E-02
 0.56325577E+00  0.81099590E+00 -0.25001999E-02 -0.69706037E-02  0.27306573E-02
 0.56325577E+00  0.83406621E+00 -0.54503094E-02 -0.76181430E-02  0.71897727E-04
 0.56325577E+00  0.85556060E+00 -0.65037494E-02 -0.67295422E-02 -0.15993663E-02
 0.56325577E+00  0.87555021E+00 -0.58549875E-02 -0.45975895E-02 -0.22483154E-02
 0.56325577E+00  0.89410886E+00 -0.41593186E-02 -0.19529127E-02 -0.21108463E-02
 0.56325577E+00  0.91131184E+00 -0.22270986E-02  0.34298328E-03 -0.15577552E-02
 0.56325577E+00  0.92723491E+00 -0.68959475E-03  0.17054987E-02 -0.93624970E-03
 0.56325577E+00  0.94195338E+00  0.18919970E-03  0.20471143E-02 -0.45351661E-03
 0.56325577E+00  0.95554139E+00  0.48383184E-03  0.16920636E-02 -0.17006104E-03
 0.56325577E+00  0.96807128E+00  0.43466044E-03  0.10899225E-02 -0.42548948E-04
 0.56325577E+00  0.97961317E+00  0.27017431E-03  0.56748460E-03 -0.57777196E-05
 0.56325577E+00  0.99023454E+00  0.11692898E-03  0.22943480E-03  0.17383788E-05
 0.56325577E+00  0.10000000E+01  0.00000000E+00  0.00000000E+00  0.00000000E+00
 
 0.60066071E+00 -0.10000000E+01  0.00000000E+00  0.00000000E+00  0.00000000E+00
 0.60066071E+00 -0.99023454E+00  0.14003581E-03  0.16748266E-03  0.98090657E-05
 0.60066071E+00 -0.97961317E+00  0.30059584E-03  0.40017744E-03  0.55070333E-04
 0.60066071E+00 -0.96807128E+00  0.43305702E-03  0.72125973E-03  0.16192232E-03
 0.60066071E+00 -0.95554139E+00  0.38483115E-03  0.10262909E-02  0.39373569E-03
 0.60066071E+00 -0.94195338E+00 -0.79253573E-04  0.10788890E-02  0.78931746E-03
 0.60066071E+00 -0.92723491E+00 -0.11557778E-02  0.60981084E-03  0.13257528E-02
 0.60066071E+00 -0.91131184E+00 -0.28049003E-02 -0.50020298E-03  0.18408434E-02
 0.60066071E+00 -0.89410886E+00 -0.45992532E-02 -0.20608989E-02  0.20369847E-02
 0.60066071E+00 -0.87555021E+00 -0.57648203E-02 -0.35909941E-02  0.15528885E-02
 0.60066071E+00 -0.85556060E+00 -0.54604319E-02 -0.45364161E-02  0.13140912E-03
 0.60066071E+00 -0.83406621E+00 -0.31717134E-02 -0.45459251E-02 -0.22343416E-02
 0.60066071E+00 -0.81099590E+00  0.99587580E-03 -0.36020007E-02 -0.52411834E-02
 0.60066071E+00 -0.78628257E+00  0.62861593E-02 -0.19475343E-02 -0.83587466E-02
 0.60066071E+00 -0.75986470E+00  0.11538226E-01  0.86095509E-04 -0.10984031E-01
 0.60066071E+00 -0.73168798E+00  0.15593413E-01  0.21947169E-02 -0.12595088E-01
 0.60066071E+00 -0.70170710E+00  0.17689597E-01  0.41128459E-02 -0.12836243E-01
 0.60066071E+00 -0.66988760E+00  0.17684893E-01  0.55863124E-02 -0.11553356E-01
 0.60066071E+00 -0.63620781E+00  0.16028239E-01  0.63936863E-02 -0.88077807E-02
 0.60066071E+00 -0.60066071E+00  0.13507981E-01  0.64235104E-02 -0.48879701E-02
 0.60066071E+00 -0.56325577E+00  0.10914087E-01  0.57401083E-02 -0.28515792E-03
 0.60066071E+00 -0.52402059E+00  0.87792387E-02  0.45709511E-02  0.43918934E-02
 0.60066071E+00 -0.48300241E+00  0.72956398E-02  0.32178340E-02  0.85525615E-02
 0.60066071E+00 -0.44026914E+00  0.63912714E-02  0.19498966E-02  0.11751841E-01
 0.60066071E+00 -0.39591017E+00  0.58744776E-02  0.93693454E-03  0.13758132E-01
 0.60066071E+00 -0.35003658E+00  0.55572387E-02  0.23935650E-03  0.14545177E-01
 0.60066071E+00 -0.30278088E+00  0.53158945E-02 -0.16377272E-03  0.14233827E-01
 0.60066071E+00 -0.25429614E+00  0.50963208E-02 -0.33678600E-03  0.13019756E-01
 0.60066071E+00 -0.20475452E+00  0.48908957E-02 -0.35679417E-03  0.11115121E-01
 0.60066071E+00 -0.15434522E+00  0.47121335E-02 -0.29549428E-03  0.87136277E-02
 0.60066071E+00 -0.10327182E+00  0.45749615E-02 -0.21066655E-03  0.59771909E-02
 0.60066071E+00 -0.51749200E-01  0.44895209E-02 -0.14352453E-03  0.30366574E-02
 0.60066071E+00  0.00000000E+00  0.44606074E-02 -0.11845401E-03 -0.20031233E-13
 0.60066071E+00  0.51749200E-01  0.44895209E-02 -0.14352453E-03 -0.30366574E-02
 0.60066071E+00  0.10327182E+00  0.45749615E-02 -0.21066655E-03 -0.59771909E-02
 0.60066071E+00  0.15434522E+00  0.47121335E-02 -0.29549428E-03 -0.87136277E-02
 0.60066071E+00  0.20475452E+00  0.48908957E-02 -0.35679417E-03 -0.11115121E-01
 0.60066071E+00  0.25429614E+00  0.50963208E-02 -0.33678600E-03 -0.13019756E-01
 0.60066071E+00  0.30278088E+00  0.53158945E-02 -0.16377272E-03 -0.14233827E-01
 0.60066071E+00  0.35003658E+00  0.55572387E-02  0.23935650E-03 -0.14545177E-01
 0.60066071E+00  0.39591017E+00  0.58744776E-02  0.93693454E-03 -0.13758132E-01
 0.60066071E+00  0.44026914E+00  0.63912714E-02  0.19498966E-02 -0.11751841E-01
 0.60066071E+00  0.48300241E+00  0.72956398E-02  0.32178340E-02 -0.85525615E-02
 0.60066071E+00  0.52402059E+00  0.87792387E-02  0.45709511E-02 -0.43918934E-02
 0.60066071E+00  0.56325577E+00  0.10914087E-01  0.57401083E-02  0.28515792E-03
 0.60066071E+00  0.60066071E+00  0.13507981E-01  0.64235104E-02  0.48879701E-02
 0.60066071E+00  0.63620781E+00  0.16028239E-01  0.63936863E-02  0.88077807E-02
 0.60066071E+00  0.66988760E+00  0.17684893E-01  0.55863124E-02  0.11553356E-01
 0.60066071E+00  0.70170710E+00  0.17689597E-01  0.41128459E-02  0.12836243E-01
 0.60066071E+00  0.73168798E+00  0.15593413E-01  0.21947169E-02  0.12595088E-01
 0.60066071E+00  0.75986470E+00  0.11538226E-01  0.86095509E-04  0.10984031E-01
 0.60066071E+00  0.78628257E+00  0.62861593E-02 -0.19475343E-02  0.83587466E-02
 0.60066071E+00  0.81099590E+00  0.99587580E-03 -0.36020007E-02  0.52411834E-02
 0.60066071E+00  0.83406621E+00 -0.31717134E-02 -0.45459251E-02  0.22343416E-02
 0.60066071E+00  0.85556060E+00 -0.54604319E-02 -0.45364161E-02 -0.13140912E-03
 0.60066071E+00  0.87555021E+00 -0.57648203E-02 -0.35909941E-02 -0.15528885E-02
 0.60066071E+00  0.89410886E+00 -0.45992532E-02 -0.20608989E-02 -0.20369847E-02
 0.60066071E+00  0.91131184E+00 -0.28049003E-02 -0.50020298E-03 -0.18408434E-02
 0.60066071E+00  0.92723491E+00 -0.11557778E-02  0.60981084E-03 -0.13257528E-02
 0.60066071E+00  0.94195338E+00 -0.79253573E-04  0.10788890E-02 -0.78931746E-03
 0.60066071E+00  0.95554139E+00  0.38483115E-03  0.10262909E-02 -0.39373569E-03
 0.60066071E+00  0.96807128E+00  0.43305702E-03  0.72125973E-03 -0.16192232E-03
 0.60066071E+00  0.97961317E+00  0.30059584E-03  0.40017744E-03 -0.55070333E-04
 0.60066071E+00  0.99023454E+00  0.14003581E-03  0.16748266E-03 -0.98090657E-05
 0.60066071E+00  0.10000000E+01  0.00000000E+00  0.00000000E+00  0.00000000E+00
 
 0.63620781E+00 -0.10000000E+01  0.00000000E+00  0.00000000E+00  0.00000000E+00
 0.63620781E+00 -0.99023454E+00  0.15005766E-03  0.48841664E-04  0.14488073E-04
 0.63620781E+00 -0.97961317E+00  0.30987850E-03  0.12308729E-03  0.74784760E-04
 0.63620781E+00 -0.96807128E+00  0.41751242E-03  0.20010794E-03  0.20925299E-03
 0.63620781E+00 -0.95554139E+00  0.30796438E-03  0.20850205E-03  0.48009256E-03
 0.63620781E+00 -0.94195338E+00 -0.25165694E-03  0.46925851E-04  0.91043563E-03
 0.63620781E+00 -0.92723491E+00 -0.14239051E-02 -0.35309262E-03  0.14448809E-02
 0.63620781E+00 -0.91131184E+00 -0.30968112E-02 -0.94807886E-03  0.18820238E-02
 0.63620781E+00 -0.89410886E+00 -0.47536508E-02 -0.15573964E-02  0.19085450E-02
 0.63620781E+00 -0.87555021E+00 -0.55616134E-02 -0.19375472E-02  0.12026784E-02
 0.63620781E+00 -0.85556060E+00 -0.47035673E-02 -0.19169049E-02 -0.39022530E-03
 0.63620781E+00 -0.83406621E+00 -0.17927841E-02 -0.14811040E-02 -0.27483118E-02
 0.63620781E+00 -0.81099590E+00  0.28675202E-02 -0.74186861E-03 -0.54788834E-02
 0.63620781E+00 -0.78628257E+00  0.83338955E-02  0.16717404E-03 -0.80551793E-02
 0.63620781E+00 -0.75986470E+00  0.13358432E-01  0.11578874E-02 -0.99772423E-02
 0.63620781E+00 -0.73168798E+00  0.16846591E-01  0.21639738E-02 -0.10886019E-01
 0.63620781E+00 -0.70170710E+00  0.18230889E-01  0.30761782E-02 -0.10595362E-01
 0.63620781E+00 -0.66988760E+00  0.17609112E-01  0.37293126E-02 -0.90911595E-02
 0.63620781E+00 -0.63620781E+00  0.15611247E-01  0.39732602E-02 -0.65277675E-02
 0.63620781E+00 -0.60066071E+00  0.13086396E-01  0.37696709E-02 -0.32237582E-02
 0.63620781E+00 -0.56325577E+00  0.10775714E-01  0.32289295E-02  0.38214328E-03
 0.63620781E+00 -0.52402059E+00  0.91162546E-02  0.25581856E-02  0.38219308E-02
 0.63620781E+00 -0.48300241E+00  0.82217504E-02  0.19650987E-02  0.67062371E-02
 0.63620781E+00 -0.44026914E+00  0.79858275E-02  0.15836096E-02  0.87957850E-02
 0.63620781E+00 -0.39591017E+00  0.82141206E-02  0.14542697E-02  0.10012831E-01
 0.63620781E+00 -0.35003658E+00  0.87187353E-02  0.15470510E-02  0.10403011E-01
 0.63620781E+00 -0.30278088E+00  0.93572631E-02  0.17973732E-02  0.10080309E-01
 0.63620781E+00 -0.25429614E+00  0.10032665E-01  0.21340011E-02  0.91801203E-02
 0.63620781E+00 -0.20475452E+00  0.10677701E-01  0.24934897E-02  0.78318164E-02
 0.63620781E+00 -0.15434522E+00  0.11240705E-01  0.28246175E-02  0.61482861E-02
 0.63620781E+00 -0.10327182E+00  0.11678613E-01  0.30885225E-02  0.42262688E-02
 0.63620781E+00 -0.51749200E-01  0.11956809E-01  0.32577930E-02  0.21507661E-02
 0.63620781E+00  0.00000000E+00  0.12052244E-01  0.33160455E-02 -0.13888080E-13
 0.63620781E+00  0.51749200E-01  0.11956809E-01  0.32577930E-02 -0.21507661E-02
 0.63620781E+00  0.10327182E+00  0.11678613E-01  0.30885225E-02 -0.42262688E-02
 0.63620781E+00  0.15434522E+00  0.11240705E-01  0.28246175E-02 -0.61482861E-02
 0.63620781E+00  0.20475452E+00  0.10677701E-01  0.24934897E-02 -0.78318164E-02
 0.63620781E+00  0.25429614E+00  0.10032665E-01  0.21340011E-02 -0.91801203E-02
 0.63620781E+00  0.30278088E+00  0.93572631E-02  0.17973732E-02 -0.10080309E-01
 0.63620781E+00  0.35003658E+00  0.87187353E-02  0.15470510E-02 -0.10403011E-01
 0.63620781E+00  0.39591017E+00  0.82141206E-02  0.14542697E-02 -0.10012831E-01
 0.63620781E+00  0.44026914E+00  0.79858275E-02  0.15836096E-02 -0.87957850E-02
 0.63620781E+00  0.48300241E+00  0.82217504E-02  0.19650987E-02 -0.67062371E-02
 0.63620781E+00  0.52402059E+00  0.91162546E-02  0.25581856E-02 -0.38219308E-02
 0.63620781E+00  0.56325577E+00  0.10775714E-01  0.32289295E-02 -0.38214328E-03
 0.63620781E+00  0.60066071E+00  0.13086396E-01  0.37696709E-02  0.32237582E-02
 0.63620781E+00  0.63620781E+00  0.15611247E-01  0.39732602E-02  0.65277675E-02
 0.63620781E+00  0.66988760E+00  0.17609112E-01  0.37293126E-02  0.90911595E-02
 0.63620781E+00  0.70170710E+00  0.18230889E-01  0.30761782E-02  0.10595362E-01
 0.63620781E+00  0.73168798E+00  0.16846591E-01  0.21639738E-02  0.10886019E-01
 0.63620781E+00  0.75986470E+00  0.13358432E-01  0.11578874E-02  0.99772423E-02
 0.63620781E+00  0.78628257E+00  0.83338955E-02  0.16717404E-03  0.80551793E-02
 0.63620781E+00  0.81099590E+00  0.28675202E-02 -0.74186861E-03  0.54788834E-02
 0.63620781E+00  0.83406621E+00 -0.17927841E-02 -0.14811040E-02  0.27483118E-02
 0.63620781E+00  0.85556060E+00 -0.47035673E-02 -0.19169049E-02  0.39022530E-03
 0.63620781E+00  0.87555021E+00 -0.55616134E-02 -0.19375472E-02 -0.12026784E-02
 0.63620781E+00  0.89410886E+00 -0.47536508E-02 -0.15573964E-02 -0.19085450E-02
 0.63620781E+00  0.91131184E+00 -0.30968112E-02 -0.94807886E-03 -0.18820238E-02
 0.63620781E+00  0.92723491E+00 -0.14239051E-02 -0.35309262E-03 -0.14448809E-02
 0.63620781E+00  0.94195338E+00 -0.25165694E-03  0.46925851E-04 -0.91043563E-03
 0.63620781E+00  0.95554139E+00  0.30796438E-03  0.20850205E-03 -0.48009256E-03
 0.63620781E+00  0.96807128E+00  0.41751242E-03  0.20010794E-03 -0.20925299E-03
 0.63620781E+00  0.97961317E+00  0.30987850E-03  0.12308729E-03 -0.74784760E-04
 0.63620781E+00  0.99023454E+00  0.15005766E-03  0.48841664E-04 -0.14488073E-04
 0.63620781E+00  0.10000000E+01  0.00000000E+00  0.00000000E+00  0.00000000E+00
 
 0.66988760E+00 -0.10000000E+01  0.00000000E+00  0.00000000E+00  0.00000000E+00
 0.66988760E+00 -0.99023454E+00  0.14741153E-03 -0.63312704E-04  0.95882034E-05
 0.66988760E+00 -0.97961317E+00  0.30135705E-03 -0.14041798E-03  0.55269377E-04
 0.66988760E+00 -0.96807128E+00  0.39760128E-03 -0.29572688E-03  0.16523861E-03
 0.66988760E+00 -0.95554139E+00  0.27076029E-03 -0.56111491E-03  0.40070498E-03
 0.66988760E+00 -0.94195338E+00 -0.30703418E-03 -0.90237344E-03  0.78687805E-03
 0.66988760E+00 -0.92723491E+00 -0.14855947E-02 -0.12048255E-02  0.12776977E-02
 0.66988760E+00 -0.91131184E+00 -0.31366528E-02 -0.13015096E-02  0.16970303E-02
 0.66988760E+00 -0.89410886E+00 -0.47352879E-02 -0.10672770E-02  0.17761461E-02
 0.66988760E+00 -0.87555021E+00 -0.54638405E-02 -0.51460617E-03  0.12517116E-02
 0.66988760E+00 -0.85556060E+00 -0.45506444E-02  0.18611738E-03  0.16365456E-04
 0.66988760E+00 -0.83406621E+00 -0.16720072E-02  0.80897329E-03 -0.18063318E-02
 0.66988760E+00 -0.81099590E+00  0.28224027E-02  0.12215259E-02 -0.38937640E-02
 0.66988760E+00 -0.78628257E+00  0.79999970E-02  0.14617996E-02 -0.58545899E-02
 0.66988760E+00 -0.75986470E+00  0.12701902E-01  0.16724295E-02 -0.73515034E-02
 0.66988760E+00 -0.73168798E+00  0.15979848E-01  0.19561438E-02 -0.81670812E-02
 0.66988760E+00 -0.70170710E+00  0.17408212E-01  0.22780177E-02 -0.82056198E-02
 0.66988760E+00 -0.66988760E+00  0.17151214E-01  0.24962905E-02 -0.74844391E-02
 0.66988760E+00 -0.63620781E+00  0.15793874E-01  0.24830060E-02 -0.61299471E-02
 0.66988760E+00 -0.60066071E+00  0.14053148E-01  0.22284541E-02 -0.43680220E-02
 0.66988760E+00 -0.56325577E+00  0.12518945E-01  0.18507073E-02 -0.24793135E-02
 0.66988760E+00 -0.52402059E+00  0.11524789E-01  0.15213506E-02 -0.72977702E-03
 0.66988760E+00 -0.48300241E+00  0.11156179E-01  0.13759183E-02  0.69264965E-03
 0.66988760E+00 -0.44026914E+00  0.11337456E-01  0.14678203E-02  0.17028160E-02
 0.66988760E+00 -0.39591017E+00  0.11926392E-01  0.17751403E-02  0.23044511E-02
 0.66988760E+00 -0.35003658E+00  0.12776501E-01  0.22343489E-02  0.25551921E-02
 0.66988760E+00 -0.30278088E+00  0.13762046E-01  0.27724968E-02  0.25330752E-02
 0.66988760E+00 -0.25429614E+00  0.14780009E-01  0.33250218E-02  0.23140626E-02
 0.66988760E+00 -0.20475452E+00  0.15744195E-01  0.38408456E-02  0.19618337E-02
 0.66988760E+00 -0.15434522E+00  0.16580728E-01  0.42810291E-02  0.15249675E-02
 0.66988760E+00 -0.10327182E+00  0.17227371E-01  0.46163996E-02  0.10381475E-02
 0.66988760E+00 -0.51749200E-01  0.17635938E-01  0.48261028E-02  0.52469655E-03
 0.66988760E+00  0.00000000E+00  0.17775655E-01  0.48974400E-02 -0.32840537E-14
 0.66988760E+00  0.51749200E-01  0.17635938E-01  0.48261028E-02 -0.52469655E-03
 0.66988760E+00  0.10327182E+00  0.17227371E-01  0.46163996E-02 -0.10381475E-02
 0.66988760E+00  0.15434522E+00  0.16580728E-01  0.42810291E-02 -0.15249675E-02
 0.66988760E+00  0.20475452E+00  0.15744195E-01  0.38408456E-02 -0.19618337E-02
 0.66988760E+00  0.25429614E+00  0.14780009E-01  0.33250218E-02 -0.23140626E-02
 0.66988760E+00  0.30278088E+00  0.13762046E-01  0.27724968E-02 -0.25330752E-02
 0.66988760E+00  0.35003658E+00  0.12776501E-01  0.22343489E-02 -0.25551921E-02
 0.66988760E+00  0.39591017E+00  0.11926392E-01  0.17751403E-02 -0.23044511E-02
 0.66988760E+00  0.44026914E+00  0.11337456E-01  0.14678203E-02 -0.17028160E-02
 0.66988760E+00  0.48300241E+00  0.11156179E-01  0.13759183E-02 -0.69264965E-03
 0.66988760E+00  0.52402059E+00  0.11524789E-01  0.15213506E-02  0.72977702E-03
 0.66988760E+00  0.56325577E+00  0.12518945E-01  0.18507073E-02  0.24793136E-02
 0.66988760E+00  0.60066071E+00  0.14053148E-01  0.22284541E-02  0.43680220E-02
 0.66988760E+00  0.63620781E+00  0.15793874E-01  0.24830060E-02  0.61299471E-02
 0.66988760E+00  0.66988760E+00  0.17151214E-01  0.24962905E-02  0.74844391E-02
 0.66988760E+00  0.70170710E+00  0.17408212E-01  0.22780177E-02  0.82056198E-02
 0.66988760E+00  0.73168798E+00  0.15979848E-01  0.19561438E-02  0.81670812E-02
 0.66988760E+00  0.75986470E+00  0.12701902E-01  0.16724295E-02  0.73515034E-02
 0.66988760E+00  0.78628257E+00  0.79999970E-02  0.14617996E-02  0.58545899E-02
 0.66988760E+00  0.81099590E+00  0.28224027E-02  0.12215259E-02  0.38937640E-02
 0.66988760E+00  0.83406621E+00 -0.16720072E-02  0.80897329E-03  0.18063318E-02
 0.66988760E+00  0.85556060E+00 -0.45506444E-02  0.18611738E-03 -0.16365456E-04
 0.66988760E+00  0.87555021E+00 -0.54638405E-02 -0.51460617E-03 -0.12517116E-02
 0.66988760E+00  0.89410886E+00 -0.47352879E-02 -0.10672770E-02 -0.17761461E-02
 0.66988760E+00  0.91131184E+00 -0.31366528E-02 -0.13015096E-02 -0.16970303E-02
 0.66988760E+00  0.92723491E+00 -0.14855947E-02 -0.12048255E-02 -0.12776977E-02
 0.66988760E+00  0.94195338E+00 -0.30703418E-03 -0.90237344E-03 -0.78687805E-03
 0.66988760E+00  0.95554139E+00  0.27076029E-03 -0.56111491E-03 -0.40070498E-03
 0.66988760E+00  0.96807128E+00  0.39760128E-03 -0.29572688E-03 -0.16523861E-03
 0.66988760E+00  0.97961317E+00  0.30135705E-03 -0.14041798E-03 -0.55269377E-04
 0.66988760E+00  0.99023454E+00  0.14741153E-03 -0.63312704E-04 -0.95882034E-05
 0.66988760E+00  0.10000000E+01  0.00000000E+00  0.00000000E+00  0.00000000E+00
 
 0.70170710E+00 -0.10000000E+01  0.00000000E+00  0.00000000E+00  0.00000000E+00
 0.70170710E+00 -0.99023454E+00  0.13230390E-03 -0.11401584E-03 -0.24771308E-05
 0.70170710E+00 -0.97961317E+00  0.27523093E-03 -0.28428060E-03  0.56416053E-05
 0.70170710E+00 -0.96807128E+00  0.37157721E-03 -0.61241685E-03  0.49164770E-04
 0.70170710E+00 -0.95554139E+00  0.26655417E-03 -0.11052278E-02  0.18337052E-03
 0.70170710E+00 -0.94195338E+00 -0.25946879E-03 -0.16276998E-02  0.44458806E-03
 0.70170710E+00 -0.92723491E+00 -0.13622835E-02 -0.19253783E-02  0.82328591E-03
 0.70170710E+00 -0.91131184E+00 -0.29478534E-02 -0.17350748E-02  0.12140971E-02
 0.70170710E+00 -0.89410886E+00 -0.45569936E-02 -0.97083964E-03  0.14343033E-02
 0.70170710E+00 -0.87555021E+00 -0.54539733E-02  0.16960520E-03  0.12885085E-02
 0.70170710E+00 -0.85556060E+00 -0.49310757E-02  0.12802771E-02  0.67441062E-03
 0.70170710E+00 -0.83406621E+00 -0.26707489E-02  0.19909939E-02 -0.36378631E-03
 0.70170710E+00 -0.81099590E+00  0.10559473E-02  0.21880326E-02 -0.16543340E-02
 0.70170710E+00 -0.78628257E+00  0.54763006E-02  0.20475127E-02 -0.29794660E-02
 0.70170710E+00 -0.75986470E+00  0.96312338E-02  0.18620360E-02 -0.41462144E-02
 0.70170710E+00 -0.73168798E+00  0.12741839E-01  0.18207373E-02 -0.50235021E-02
 0.70170710E+00 -0.70170710E+00  0.14449872E-01  0.19086969E-02 -0.55475760E-02
 0.70170710E+00 -0.66988760E+00  0.14849098E-01  0.19783706E-02 -0.57267218E-02
 0.70170710E+00 -0.63620781E+00  0.14339482E-01  0.18993809E-02 -0.56395134E-02
 0.70170710E+00 -0.60066071E+00  0.13410923E-01  0.16608157E-02 -0.54152083E-02
 0.70170710E+00 -0.56325577E+00  0.12466416E-01  0.13647758E-02 -0.51881487E-02
 0.70170710E+00 -0.52402059E+00  0.11742558E-01  0.11478477E-02 -0.50504794E-02
 0.70170710E+00 -0.48300241E+00  0.11319594E-01  0.11035241E-02 -0.50265903E-02
 0.70170710E+00 -0.44026914E+00  0.11176668E-01  0.12524667E-02 -0.50799383E-02
 0.70170710E+00 -0.39591017E+00  0.11248551E-01  0.15577932E-02 -0.51383445E-02
 0.70170710E+00 -0.35003658E+00  0.11462743E-01  0.19576545E-02 -0.51217553E-02
 0.70170710E+00 -0.30278088E+00  0.11755761E-01  0.23914816E-02 -0.49610503E-02
 0.70170710E+00 -0.25429614E+00  0.12076891E-01  0.28120546E-02 -0.46080769E-02
 0.70170710E+00 -0.20475452E+00  0.12386925E-01  0.31869341E-02 -0.40393293E-02
 0.70170710E+00 -0.15434522E+00  0.12656192E-01  0.34951100E-02 -0.32570287E-02
 0.70170710E+00 -0.10327182E+00  0.12863025E-01  0.37232930E-02 -0.22879988E-02
 0.70170710E+00 -0.51749200E-01  0.12992750E-01  0.38632312E-02 -0.11807473E-02
 0.70170710E+00  0.00000000E+00  0.13036909E-01  0.39103720E-02  0.72709490E-14
 0.70170710E+00  0.51749200E-01  0.12992750E-01  0.38632312E-02  0.11807473E-02
 0.70170710E+00  0.10327182E+00  0.12863025E-01  0.37232930E-02  0.22879988E-02
 0.70170710E+00  0.15434522E+00  0.12656192E-01  0.34951100E-02  0.32570287E-02
 0.70170710E+00  0.20475452E+00  0.12386925E-01  0.31869341E-02  0.40393293E-02
 0.70170710E+00  0.25429614E+00  0.12076891E-01  0.28120546E-02  0.46080769E-02
 0.70170710E+00  0.30278088E+00  0.11755761E-01  0.23914816E-02  0.49610503E-02
 0.70170710E+00  0.35003658E+00  0.11462743E-01  0.19576545E-02  0.51217553E-02
 0.70170710E+00  0.39591017E+00  0.11248551E-01  0.15577932E-02  0.51383445E-02
 0.70170710E+00  0.44026914E+00  0.11176668E-01  0.12524667E-02  0.50799383E-02
 0.70170710E+00  0.48300241E+00  0.11319594E-01  0.11035241E-02  0.50265903E-02
 0.70170710E+00  0.52402059E+00  0.11742558E-01  0.11478477E-02  0.50504794E-02
 0.70170710E+00  0.56325577E+00  0.12466416E-01  0.13647758E-02  0.51881487E-02
 0.70170710E+00  0.60066071E+00  0.13410923E-01  0.16608157E-02  0.54152083E-02
 0.70170710E+00  0.63620781E+00  0.14339482E-01  0.18993809E-02  0.56395134E-02
 0.70170710E+00  0.66988760E+00  0.14849098E-01  0.19783706E-02  0.57267218E-02
 0.70170710E+00  0.70170710E+00  0.14449872E-01  0.19086969E-02  0.55475760E-02
 0.70170710E+00  0.73168798E+00  0.12741839E-01  0.18207373E-02  0.50235021E-02
 0.70170710E+00  0.75986470E+00  0.96312338E-02  0.18620360E-02  0.41462144E-02
 0.70170710E+00  0.78628257E+00  0.54763006E-02  0.20475127E-02  0.29794660E-02
 0.70170710E+00  0.81099590E+00  0.10559473E-02  0.21880326E-02  0.16543340E-02
 0.70170710E+00  0.83406621E+00 -0.26707489E-02  0.19909939E-02  0.36378631E-03
 0.70170710E+00  0.85556060E+00 -0.49310757E-02  0.12802771E-02 -0.67441062E-03
 0.70170710E+00  0.87555021E+00 -0.54539733E-02  0.16960520E-03 -0.12885085E-02
 0.70170710E+00  0.89410886E+00 -0.45569936E-02 -0.97083964E-03 -0.14343033E-02
 0.70170710E+00  0.91131184E+00 -0.29478534E-02 -0.17350748E-02 -0.12140971E-02
 0.70170710E+00  0.92723491E+00 -0.13622835E-02 -0.19253783E-02 -0.82328591E-03
 0.70170710E+00  0.94195338E+00 -0.25946879E-03 -0.16276998E-02 -0.44458806E-03
 0.70170710E+00  0.95554139E+00  0.26655417E-03 -0.11052278E-02 -0.18337052E-03
 0.70170710E+00  0.96807128E+00  0.37157721E-03 -0.61241685E-03 -0.49164770E-04
 0.70170710E+00  0.97961317E+00  0.27523093E-03 -0.28428060E-03 -0.56416053E-05
 0.70170710E+00  0.99023454E+00  0.13230390E-03 -0.11401584E-03  0.24771308E-05
 0.70170710E+00  0.10000000E+01  0.00000000E+00  0.00000000E+00  0.00000000E+00
 
 0.73168798E+00 -0.10000000E+01  0.00000000E+00  0.00000000E+00  0.00000000E+00
 0.73168798E+00 -0.99023454E+00  0.10637742E-03 -0.83427574E-04 -0.14837502E-04
 0.73168798E+00 -0.97961317E+00  0.23203399E-03 -0.26486730E-03 -0.48070968E-04
 0.73168798E+00 -0.96807128E+00  0.33280138E-03 -0.67161011E-03 -0.83238976E-04
 0.73168798E+00 -0.95554139E+00  0.27455249E-03 -0.13071741E-02 -0.82598528E-04
 0.73168798E+00 -0.94195338E+00 -0.14609872E-03 -0.19898048E-02 -0.54196907E-05
 0.73168798E+00 -0.92723491E+00 -0.10966792E-02 -0.23858406E-02  0.17624248E-03
 0.73168798E+00 -0.91131184E+00 -0.25472536E-02 -0.21629344E-02  0.44157807E-03
 0.73168798E+00 -0.89410886E+00 -0.41571624E-02 -0.12322834E-02  0.71218822E-03
 0.73168798E+00 -0.87555021E+00 -0.53297001E-02  0.13057692E-03  0.87134640E-03
 0.73168798E+00 -0.85556060E+00 -0.54536846E-02  0.14092092E-02  0.81589508E-03
 0.73168798E+00 -0.83406621E+00 -0.42047063E-02  0.21651199E-02  0.49664546E-03
 0.73168798E+00 -0.81099590E+00 -0.17194530E-02  0.22933479E-02 -0.67213871E-04
 0.73168798E+00 -0.78628257E+00  0.14602139E-02  0.20295048E-02 -0.80464621E-03
 0.73168798E+00 -0.75986470E+00  0.46254842E-02  0.17246897E-02 -0.16160627E-02
 0.73168798E+00 -0.73168798E+00  0.71756707E-02  0.15981186E-02 -0.24026461E-02
 0.73168798E+00 -0.70170710E+00  0.87932854E-02  0.16424922E-02 -0.30965653E-02
 0.73168798E+00 -0.66988760E+00  0.94658197E-02  0.17103164E-02 -0.36880815E-02
 0.73168798E+00 -0.63620781E+00  0.93887827E-02  0.16651688E-02 -0.42256491E-02
 0.73168798E+00 -0.60066071E+00  0.88294129E-02  0.14765089E-02 -0.47841008E-02
 0.73168798E+00 -0.56325577E+00  0.80206231E-02  0.12123525E-02 -0.54149933E-02
 0.73168798E+00 -0.52402059E+00  0.71149808E-02  0.97248923E-03 -0.61125920E-02
 0.73168798E+00 -0.48300241E+00  0.61889624E-02  0.82593979E-03 -0.68113826E-02
 0.73168798E+00 -0.44026914E+00  0.52708290E-02  0.78876762E-03 -0.74110190E-02
 0.73168798E+00 -0.39591017E+00  0.43688330E-02  0.83684775E-03 -0.78077925E-02
 0.73168798E+00 -0.35003658E+00  0.34895973E-02  0.93095569E-03 -0.79184901E-02
 0.73168798E+00 -0.30278088E+00  0.26461968E-02  0.10361848E-02 -0.76910038E-02
 0.73168798E+00 -0.25429614E+00  0.18596715E-02  0.11301609E-02 -0.71061188E-02
 0.73168798E+00 -0.20475452E+00  0.11571942E-02  0.12030087E-02 -0.61744233E-02
 0.73168798E+00 -0.15434522E+00  0.56879450E-03  0.12534951E-02 -0.49323577E-02
 0.73168798E+00 -0.10327182E+00  0.12353120E-03  0.12848479E-02 -0.34376597E-02
 0.73168798E+00 -0.51749200E-01 -0.15438481E-03  0.13013977E-02 -0.17648504E-02
 0.73168798E+00  0.00000000E+00 -0.24889389E-03  0.13065066E-02  0.10644760E-13
 0.73168798E+00  0.51749200E-01 -0.15438481E-03  0.13013977E-02  0.17648504E-02
 0.73168798E+00  0.10327182E+00  0.12353120E-03  0.12848479E-02  0.34376597E-02
 0.73168798E+00  0.15434522E+00  0.56879450E-03  0.12534951E-02  0.49323577E-02
 0.73168798E+00  0.20475452E+00  0.11571942E-02  0.12030087E-02  0.61744233E-02
 0.73168798E+00  0.25429614E+00  0.18596715E-02  0.11301609E-02  0.71061188E-02
 0.73168798E+00  0.30278088E+00  0.26461968E-02  0.10361848E-02  0.76910038E-02
 0.73168798E+00  0.35003658E+00  0.34895973E-02  0.93095569E-03  0.79184901E-02
 0.73168798E+00  0.39591017E+00  0.43688330E-02  0.83684775E-03  0.78077925E-02
 0.73168798E+00  0.44026914E+00  0.52708290E-02  0.78876762E-03  0.74110190E-02
 0.73168798E+00  0.48300241E+00  0.61889624E-02  0.82593979E-03  0.68113826E-02
 0.73168798E+00  0.52402059E+00  0.71149808E-02  0.97248923E-03  0.61125920E-02
 0.73168798E+00  0.56325577E+00  0.80206231E-02  0.12123525E-02  0.54149933E-02
 0.73168798E+00  0.60066071E+00  0.88294129E-02  0.14765089E-02  0.47841008E-02
 0.73168798E+00  0.63620781E+00  0.93887827E-02  0.16651688E-02  0.42256491E-02
 0.73168798E+00  0.66988760E+00  0.94658197E-02  0.17103164E-02  0.36880815E-02
 0.73168798E+00  0.70170710E+00  0.87932854E-02  0.16424922E-02  0.30965653E-02
 0.73168798E+00  0.73168798E+00  0.71756707E-02  0.15981186E-02  0.24026461E-02
 0.73168798E+00  0.75986470E+00  0.46254842E-02  0.17246897E-02  0.16160627E-02
 0.73168798E+00  0.78628257E+00  0.14602139E-02  0.20295048E-02  0.80464621E-03
 0.73168798E+00  0.81099590E+00 -0.17194530E-02  0.22933479E-02  0.67213871E-04
 0.73168798E+00  0.83406621E+00 -0.42047063E-02  0.21651199E-02 -0.49664546E-03
 0.73168798E+00  0.85556060E+00 -0.54536846E-02  0.14092092E-02 -0.81589508E-03
 0.73168798E+00  0.87555021E+00 -0.53297001E-02  0.13057692E-03 -0.87134640E-03
 0.73168798E+00  0.89410886E+00 -0.41571624E-02 -0.12322834E-02 -0.71218822E-03
 0.73168798E+00  0.91131184E+00 -0.25472536E-02 -0.21629344E-02 -0.44157807E-03
 0.73168798E+00  0.92723491E+00 -0.10966792E-02 -0.23858406E-02 -0.17624248E-03
 0.73168798E+00  0.94195338E+00 -0.14609872E-03 -0.19898048E-02  0.54196907E-05
 0.73168798E+00  0.95554139E+00  0.27455249E-03 -0.13071741E-02  0.82598528E-04
 0.73168798E+00  0.96807128E+00  0.33280138E-03 -0.67161011E-03  0.83238976E-04
 0.73168798E+00  0.97961317E+00  0.23203399E-03 -0.26486730E-03  0.48070968E-04
 0.73168798E+00  0.99023454E+00  0.10637742E-03 -0.83427574E-04  0.14837502E-04
 0.73168798E+00  0.10000000E+01  0.00000000E+00  0.00000000E+00  0.00000000E+00
 
 0.75986470E+00 -0.10000000E+01  0.00000000E+00  0.00000000E+00  0.00000000E+00
 0.75986470E+00 -0.99023454E+00  0.73916402E-04  0.38712139E-05 -0.20011613E-04
 0.75986470E+00 -0.97961317E+00  0.17610483E-03 -0.11945766E-03 -0.76270069E-04
 0.75986470E+00 -0.96807128E+00  0.27749032E-03 -0.50369828E-03 -0.16528791E-03
 0.75986470E+00 -0.95554139E+00  0.27237824E-03 -0.11652356E-02 -0.27799001E-03
 0.75986470E+00 -0.94195338E+00 -0.14305313E-04 -0.19293203E-02 -0.38574868E-03
 0.75986470E+00 -0.92723491E+00 -0.75206394E-03 -0.24489460E-02 -0.44357231E-03
 0.75986470E+00 -0.91131184E+00 -0.19764267E-02 -0.23599893E-02 -0.40531265E-03
 0.75986470E+00 -0.89410886E+00 -0.34840414E-02 -0.15399303E-02 -0.25293927E-03
 0.75986470E+00 -0.87555021E+00 -0.48504920E-02 -0.24644545E-03 -0.18705546E-04
 0.75986470E+00 -0.85556060E+00 -0.55973227E-02  0.10036168E-02  0.21368953E-03
 0.75986470E+00 -0.83406621E+00 -0.54196338E-02  0.17607912E-02  0.33576202E-03
 0.75986470E+00 -0.81099590E+00 -0.43315302E-02  0.19047431E-02  0.26000022E-03
 0.75986470E+00 -0.78628257E+00 -0.26456663E-02  0.16528134E-02 -0.37868341E-04
 0.75986470E+00 -0.75986470E+00 -0.81790932E-03  0.13411362E-02 -0.50407020E-03
 0.75986470E+00 -0.73168798E+00  0.73821008E-03  0.11888453E-02 -0.10357906E-02
 0.75986470E+00 -0.70170710E+00  0.17712486E-02  0.12076088E-02 -0.15381263E-02
 0.75986470E+00 -0.66988760E+00  0.22124584E-02  0.12748363E-02 -0.19742295E-02
 0.75986470E+00 -0.63620781E+00  0.21234460E-02  0.12629363E-02 -0.23726330E-02
 0.75986470E+00 -0.60066071E+00  0.16218997E-02  0.11226809E-02 -0.27917594E-02
 0.75986470E+00 -0.56325577E+00  0.82491958E-03  0.88463281E-03 -0.32689888E-02
 0.75986470E+00 -0.52402059E+00 -0.17594079E-03  0.61314796E-03 -0.37908846E-02
 0.75986470E+00 -0.48300241E+00 -0.13150735E-02  0.36048643E-03 -0.42966421E-02
 0.75986470E+00 -0.44026914E+00 -0.25425546E-02  0.14820796E-03 -0.47051238E-02
 0.75986470E+00 -0.39591017E+00 -0.38141140E-02 -0.27154606E-04 -0.49436430E-02
 0.75986470E+00 -0.35003658E+00 -0.50855130E-02 -0.17910795E-03 -0.49660229E-02
 0.75986470E+00 -0.30278088E+00 -0.63111300E-02 -0.31914325E-03 -0.47564025E-02
 0.75986470E+00 -0.25429614E+00 -0.74450728E-02 -0.45172804E-03 -0.43245504E-02
 0.75986470E+00 -0.20475452E+00 -0.84432490E-02 -0.57455001E-03 -0.36973359E-02
 0.75986470E+00 -0.15434522E+00 -0.92657457E-02 -0.68126048E-03 -0.29111404E-02
 0.75986470E+00 -0.10327182E+00 -0.98789481E-02 -0.76429053E-03 -0.20059930E-02
 0.75986470E+00 -0.51749200E-01 -0.10257454E-01 -0.81704221E-03 -0.10224124E-02
 0.75986470E+00  0.00000000E+00 -0.10385409E-01 -0.83513002E-03  0.63270392E-14
 0.75986470E+00  0.51749200E-01 -0.10257454E-01 -0.81704221E-03  0.10224124E-02
 0.75986470E+00  0.10327182E+00 -0.98789481E-02 -0.76429053E-03  0.20059930E-02
 0.75986470E+00  0.15434522E+00 -0.92657457E-02 -0.68126048E-03  0.29111404E-02
 0.75986470E+00  0.20475452E+00 -0.84432490E-02 -0.57455001E-03  0.36973359E-02
 0.75986470E+00  0.25429614E+00 -0.74450728E-02 -0.45172804E-03  0.43245504E-02
 0.75986470E+00  0.30278088E+00 -0.63111300E-02 -0.31914325E-03  0.47564025E-02
 0.75986470E+00  0.35003658E+00 -0.50855130E-02 -0.17910795E-03  0.49660229E-02
 0.75986470E+00  0.39591017E+00 -0.38141140E-02 -0.27154606E-04  0.49436430E-02
 0.75986470E+00  0.44026914E+00 -0.25425546E-02  0.14820796E-03  0.47051238E-02
 0.75986470E+00  0.48300241E+00 -0.13150735E-02  0.36048643E-03  0.42966421E-02
 0.75986470E+00  0.52402059E+00 -0.17594079E-03  0.61314796E-03  0.37908846E-02
 0.75986470E+00  0.56325577E+00  0.82491958E-03  0.88463281E-03  0.32689888E-02
 0.75986470E+00  0.60066071E+00  0.16218997E-02  0.11226809E-02  0.27917594E-02
 0.75986470E+00  0.63620781E+00  0.21234460E-02  0.12629363E-02  0.23726330E-02
 0.75986470E+00  0.66988760E+00  0.22124584E-02  0.12748363E-02  0.19742295E-02
 0.75986470E+00  0.70170710E+00  0.17712486E-02  0.12076088E-02  0.15381263E-02
 0.75986470E+00  0.73168798E+00  0.73821008E-03  0.11888453E-02  0.10357906E-02
 0.75986470E+00  0.75986470E+00 -0.81790932E-03  0.13411362E-02  0.50407020E-03
 0.75986470E+00  0.78628257E+00 -0.26456663E-02  0.16528134E-02  0.37868341E-04
 0.75986470E+00  0.81099590E+00 -0.43315302E-02  0.19047431E-02 -0.26000022E-03
 0.75986470E+00  0.83406621E+00 -0.54196338E-02  0.17607912E-02 -0.33576202E-03
 0.75986470E+00  0.85556060E+00 -0.55973227E-02  0.10036168E-02 -0.21368953E-03
 0.75986470E+00  0.87555021E+00 -0.48504920E-02 -0.24644545E-03  0.18705546E-04
 0.75986470E+00  0.89410886E+00 -0.34840414E-02 -0.15399303E-02  0.25293927E-03
 0.75986470E+00  0.91131184E+00 -0.19764267E-02 -0.23599893E-02  0.40531265E-03
 0.75986470E+00  0.92723491E+00 -0.75206394E-03 -0.24489460E-02  0.44357231E-03
 0.75986470E+00  0.94195338E+00 -0.14305313E-04 -0.19293203E-02  0.38574868E-03
 0.75986470E+00  0.95554139E+00  0.27237824E-03 -0.11652356E-02  0.27799001E-03
 0.75986470E+00  0.96807128E+00  0.27749032E-03 -0.50369828E-03  0.16528791E-03
 0.75986470E+00  0.97961317E+00  0.17610483E-03 -0.11945766E-03  0.76270069E-04
 0.75986470E+00  0.99023454E+00  0.73916402E-04  0.38712139E-05  0.20011613E-04
 0.75986470E+00  0.10000000E+01  0.00000000E+00  0.00000000E+00  0.00000000E+00
 
 0.78628257E+00 -0.10000000E+01  0.00000000E+00  0.00000000E+00  0.00000000E+00
 0.78628257E+00 -0.99023454E+00  0.41049490E-04  0.96444735E-04 -0.14941215E-04
 0.78628257E+00 -0.97961317E+00  0.11584675E-03  0.60332054E-04 -0.64728582E-04
 0.78628257E+00 -0.96807128E+00  0.20885163E-03 -0.22840929E-03 -0.15970780E-03
 0.78628257E+00 -0.95554139E+00  0.24613252E-03 -0.80369976E-03 -0.32107916E-03
 0.78628257E+00 -0.94195338E+00  0.92034451E-04 -0.15343961E-02 -0.54538274E-03
 0.78628257E+00 -0.92723491E+00 -0.40582236E-03 -0.21154455E-02 -0.79572978E-03
 0.78628257E+00 -0.91131184E+00 -0.13251870E-02 -0.21955812E-02 -0.99361723E-03
 0.78628257E+00 -0.89410886E+00 -0.25815478E-02 -0.16159335E-02 -0.10531678E-02
 0.78628257E+00 -0.87555021E+00 -0.39185380E-02 -0.56023124E-03 -0.92939724E-03
 0.78628257E+00 -0.85556060E+00 -0.50060401E-02  0.53018565E-03 -0.66225023E-03
 0.78628257E+00 -0.83406621E+00 -0.55932022E-02  0.12392622E-02 -0.36968269E-03
 0.78628257E+00 -0.81099590E+00 -0.56184678E-02  0.14197788E-02 -0.18858007E-03
 0.78628257E+00 -0.78628257E+00 -0.52135914E-02  0.12218259E-02 -0.19521553E-03
 0.78628257E+00 -0.75986470E+00 -0.46167489E-02  0.92033423E-03 -0.36277511E-03
 0.78628257E+00 -0.73168798E+00 -0.40612871E-02  0.71716315E-03 -0.58489808E-03
 0.78628257E+00 -0.70170710E+00 -0.37017349E-02  0.65416525E-03 -0.74555081E-03
 0.78628257E+00 -0.66988760E+00 -0.35975293E-02  0.65713163E-03 -0.78410470E-03
 0.78628257E+00 -0.63620781E+00 -0.37381083E-02  0.62951987E-03 -0.71415880E-03
 0.78628257E+00 -0.60066071E+00 -0.40796440E-02  0.51970126E-03 -0.59531999E-03
 0.78628257E+00 -0.56325577E+00 -0.45724843E-02  0.33158586E-03 -0.48692158E-03
 0.78628257E+00 -0.52402059E+00 -0.51730918E-02  0.99754612E-04 -0.41756150E-03
 0.78628257E+00 -0.48300241E+00 -0.58450852E-02 -0.14027102E-03 -0.38189756E-03
 0.78628257E+00 -0.44026914E+00 -0.65563122E-02 -0.36707518E-03 -0.35710301E-03
 0.78628257E+00 -0.39591017E+00 -0.72765564E-02 -0.57352928E-03 -0.32152245E-03
 0.78628257E+00 -0.35003658E+00 -0.79772249E-02 -0.76006516E-03 -0.26590296E-03
 0.78628257E+00 -0.30278088E+00 -0.86322169E-02 -0.92831578E-03 -0.19419947E-03
 0.78628257E+00 -0.25429614E+00 -0.92191569E-02 -0.10781356E-02 -0.11878611E-03
 0.78628257E+00 -0.20475452E+00 -0.97200368E-02 -0.12072649E-02 -0.53535520E-04
 0.78628257E+00 -0.15434522E+00 -0.10121406E-01 -0.13123795E-02 -0.87106796E-05
 0.78628257E+00 -0.10327182E+00 -0.10413869E-01 -0.13901257E-02  0.12039951E-04
 0.78628257E+00 -0.51749200E-01 -0.10591496E-01 -0.14378667E-02  0.11982136E-04
 0.78628257E+00  0.00000000E+00 -0.10651037E-01 -0.14539612E-02  0.65288917E-15
 0.78628257E+00  0.51749200E-01 -0.10591496E-01 -0.14378667E-02 -0.11982136E-04
 0.78628257E+00  0.10327182E+00 -0.10413869E-01 -0.13901257E-02 -0.12039951E-04
 0.78628257E+00  0.15434522E+00 -0.10121406E-01 -0.13123795E-02  0.87106796E-05
 0.78628257E+00  0.20475452E+00 -0.97200368E-02 -0.12072649E-02  0.53535520E-04
 0.78628257E+00  0.25429614E+00 -0.92191569E-02 -0.10781356E-02  0.11878611E-03
 0.78628257E+00  0.30278088E+00 -0.86322169E-02 -0.92831578E-03  0.19419947E-03
 0.78628257E+00  0.35003658E+00 -0.79772249E-02 -0.76006516E-03  0.26590296E-03
 0.78628257E+00  0.39591017E+00 -0.72765564E-02 -0.57352928E-03  0.32152245E-03
 0.78628257E+00  0.44026914E+00 -0.65563122E-02 -0.36707518E-03  0.35710301E-03
 0.78628257E+00  0.48300241E+00 -0.58450852E-02 -0.14027102E-03  0.38189756E-03
 0.78628257E+00  0.52402059E+00 -0.51730918E-02  0.99754612E-04  0.41756150E-03
 0.78628257E+00  0.56325577E+00 -0.45724843E-02  0.33158586E-03  0.48692158E-03
 0.78628257E+00  0.60066071E+00 -0.40796440E-02  0.51970126E-03  0.59531999E-03
 0.78628257E+00  0.63620781E+00 -0.37381083E-02  0.62951987E-03  0.71415880E-03
 0.78628257E+00  0.66988760E+00 -0.35975293E-02  0.65713163E-03  0.78410470E-03
 0.78628257E+00  0.70170710E+00 -0.37017349E-02  0.65416525E-03  0.74555081E-03
 0.78628257E+00  0.73168798E+00 -0.40612871E-02  0.71716315E-03  0.58489808E-03
 0.78628257E+00  0.75986470E+00 -0.46167489E-02  0.92033423E-03  0.36277511E-03
 0.78628257E+00  0.78628257E+00 -0.52135914E-02  0.12218259E-02  0.19521553E-03
 0.78628257E+00  0.81099590E+00 -0.56184678E-02  0.14197788E-02  0.18858007E-03
 0.78628257E+00  0.83406621E+00 -0.55932022E-02  0.12392622E-02  0.36968269E-03
 0.78628257E+00  0.85556060E+00 -0.50060401E-02  0.53018565E-03  0.66225023E-03
 0.78628257E+00  0.87555021E+00 -0.39185380E-02 -0.56023124E-03  0.92939724E-03
 0.78628257E+00  0.89410886E+00 -0.25815478E-02 -0.16159335E-02  0.10531678E-02
 0.78628257E+00  0.91131184E+00 -0.13251870E-02 -0.21955812E-02  0.99361723E-03
 0.78628257E+00  0.92723491E+00 -0.40582236E-03 -0.21154455E-02  0.79572978E-03
 0.78628257E+00  0.94195338E+00  0.92034451E-04 -0.15343961E-02  0.54538274E-03
 0.78628257E+00  0.95554139E+00  0.24613252E-03 -0.80369976E-03  0.32107916E-03
 0.78628257E+00  0.96807128E+00  0.20885163E-03 -0.22840929E-03  0.15970780E-03
 0.78628257E+00  0.97961317E+00  0.11584675E-03  0.60332054E-04  0.64728582E-04
 0.78628257E+00  0.99023454E+00  0.41049490E-04  0.96444735E-04  0.14941215E-04
 0.78628257E+00  0.10000000E+01  0.00000000E+00  0.00000000E+00  0.00000000E+00
 
 0.81099590E+00 -0.10000000E+01  0.00000000E+00  0.00000000E+00  0.00000000E+00
 0.81099590E+00 -0.99023454E+00  0.13341191E-04  0.14946715E-03 -0.31049587E-05
 0.81099590E+00 -0.97961317E+00  0.60657694E-04  0.18628970E-03 -0.23987022E-04
 0.81099590E+00 -0.96807128E+00  0.13596510E-03  0.16469601E-04 -0.82449609E-04
 0.81099590E+00 -0.95554139E+00  0.19480099E-03 -0.40656803E-03 -0.21982528E-03
 0.81099590E+00 -0.94195338E+00  0.14543801E-03 -0.10076514E-02 -0.45844380E-03
 0.81099590E+00 -0.92723491E+00 -0.12992749E-03 -0.15557906E-02 -0.78413877E-03
 0.81099590E+00 -0.91131184E+00 -0.71808320E-03 -0.17515143E-02 -0.11188461E-02
 0.81099590E+00 -0.89410886E+00 -0.16102854E-02 -0.14200423E-02 -0.13454631E-02
 0.81099590E+00 -0.87555021E+00 -0.26796654E-02 -0.65801617E-03 -0.13634238E-02
 0.81099590E+00 -0.85556060E+00 -0.37278354E-02  0.20555970E-03 -0.11588249E-02
 0.81099590E+00 -0.83406621E+00 -0.45747498E-02  0.82149166E-03 -0.82124346E-03
 0.81099590E+00 -0.81099590E+00 -0.51324575E-02  0.10262933E-02 -0.49322051E-03
 0.81099590E+00 -0.78628257E+00 -0.54197637E-02  0.89184590E-03 -0.28041954E-03
 0.81099590E+00 -0.75986470E+00 -0.55223841E-02  0.61381407E-03 -0.19266718E-03
 0.81099590E+00 -0.73168798E+00 -0.55357558E-02  0.36366940E-03 -0.15225001E-03
 0.81099590E+00 -0.70170710E+00 -0.55262516E-02  0.20920385E-03 -0.55593151E-04
 0.81099590E+00 -0.66988760E+00 -0.55223178E-02  0.12835951E-03  0.16248723E-03
 0.81099590E+00 -0.63620781E+00 -0.55263306E-02  0.65872193E-04  0.50158933E-03
 0.81099590E+00 -0.60066071E+00 -0.55310263E-02 -0.18328198E-04  0.91071947E-03
 0.81099590E+00 -0.56325577E+00 -0.55302699E-02 -0.13399161E-03  0.13233058E-02
 0.81099590E+00 -0.52402059E+00 -0.55220717E-02 -0.26942055E-03  0.16855704E-02
 0.81099590E+00 -0.48300241E+00 -0.55070713E-02 -0.40748797E-03  0.19670429E-02
 0.81099590E+00 -0.44026914E+00 -0.54862943E-02 -0.53579279E-03  0.21558204E-02
 0.81099590E+00 -0.39591017E+00 -0.54600424E-02 -0.64896155E-03  0.22495438E-02
 0.81099590E+00 -0.35003658E+00 -0.54282496E-02 -0.74640223E-03  0.22483759E-02
 0.81099590E+00 -0.30278088E+00 -0.53912530E-02 -0.82926954E-03  0.21531530E-02
 0.81099590E+00 -0.25429614E+00 -0.53505967E-02 -0.89872553E-03  0.19660954E-02
 0.81099590E+00 -0.20475452E+00 -0.53091046E-02 -0.95534993E-03  0.16927977E-02
 0.81099590E+00 -0.15434522E+00 -0.52706419E-02 -0.99933159E-03  0.13432064E-02
 0.81099590E+00 -0.10327182E+00 -0.52393312E-02 -0.10306951E-02  0.93186782E-03
 0.81099590E+00 -0.51749200E-01 -0.52188685E-02 -0.10494793E-02  0.47712070E-03
 0.81099590E+00  0.00000000E+00 -0.52117437E-02 -0.10557315E-02 -0.18415742E-14
 0.81099590E+00  0.51749200E-01 -0.52188685E-02 -0.10494793E-02 -0.47712070E-03
 0.81099590E+00  0.10327182E+00 -0.52393312E-02 -0.10306951E-02 -0.93186782E-03
 0.81099590E+00  0.15434522E+00 -0.52706419E-02 -0.99933159E-03 -0.13432064E-02
 0.81099590E+00  0.20475452E+00 -0.53091046E-02 -0.95534993E-03 -0.16927977E-02
 0.81099590E+00  0.25429614E+00 -0.53505967E-02 -0.89872553E-03 -0.19660954E-02
 0.81099590E+00  0.30278088E+00 -0.53912530E-02 -0.82926954E-03 -0.21531530E-02
 0.81099590E+00  0.35003658E+00 -0.54282496E-02 -0.74640223E-03 -0.22483759E-02
 0.81099590E+00  0.39591017E+00 -0.54600424E-02 -0.64896155E-03 -0.22495438E-02
 0.81099590E+00  0.44026914E+00 -0.54862943E-02 -0.53579279E-03 -0.21558204E-02
 0.81099590E+00  0.48300241E+00 -0.55070713E-02 -0.40748797E-03 -0.19670429E-02
 0.81099590E+00  0.52402059E+00 -0.55220717E-02 -0.26942055E-03 -0.16855704E-02
 0.81099590E+00  0.56325577E+00 -0.55302699E-02 -0.13399161E-03 -0.13233058E-02
 0.81099590E+00  0.60066071E+00 -0.55310263E-02 -0.18328198E-04 -0.91071947E-03
 0.81099590E+00  0.63620781E+00 -0.55263306E-02  0.65872193E-04 -0.50158933E-03
 0.81099590E+00  0.66988760E+00 -0.55223178E-02  0.12835951E-03 -0.16248723E-03
 0.81099590E+00  0.70170710E+00 -0.55262516E-02  0.20920385E-03  0.55593151E-04
 0.81099590E+00  0.73168798E+00 -0.55357558E-02  0.36366940E-03  0.15225001E-03
 0.81099590E+00  0.75986470E+00 -0.55223841E-02  0.61381407E-03  0.19266718E-03
 0.81099590E+00  0.78628257E+00 -0.54197637E-02  0.89184590E-03  0.28041954E-03
 0.81099590E+00  0.81099590E+00 -0.51324575E-02  0.10262933E-02  0.49322051E-03
 0.81099590E+00  0.83406621E+00 -0.45747498E-02  0.82149166E-03  0.82124346E-03
 0.81099590E+00  0.85556060E+00 -0.37278354E-02  0.20555970E-03  0.11588249E-02
 0.81099590E+00  0.87555021E+00 -0.26796654E-02 -0.65801617E-03  0.13634238E-02
 0.81099590E+00  0.89410886E+00 -0.16102854E-02 -0.14200423E-02  0.13454631E-02
 0.81099590E+00  0.91131184E+00 -0.71808320E-03 -0.17515143E-02  0.11188461E-02
 0.81099590E+00  0.92723491E+00 -0.12992749E-03 -0.15557906E-02  0.78413877E-03
 0.81099590E+00  0.94195338E+00  0.14543801E-03 -0.10076514E-02  0.45844380E-03
 0.81099590E+00  0.95554139E+00  0.19480099E-03 -0.40656803E-03  0.21982528E-03
 0.81099590E+00  0.96807128E+00  0.13596510E-03  0.16469601E-04  0.82449609E-04
 0.81099590E+00  0.97961317E+00  0.60657694E-04  0.18628970E-03  0.23987022E-04
 0.81099590E+00  0.99023454E+00  0.13341191E-04  0.14946715E-03  0.31049587E-05
 0.81099590E+00  0.10000000E+01  0.00000000E+00  0.00000000E+00  0.00000000E+00
 
 0.83406621E+00 -0.10000000E+01  0.00000000E+00  0.00000000E+00  0.00000000E+00
 0.83406621E+00 -0.99023454E+00 -0.62573128E-05  0.14922252E-03  0.84595561E-05
 0.83406621E+00 -0.97961317E+00  0.17288143E-04  0.22106511E-03  0.20173211E-04
 0.83406621E+00 -0.96807128E+00  0.69487821E-04  0.14948439E-03  0.13315597E-04
 0.83406621E+00 -0.95554139E+00  0.12842961E-03 -0.11586437E-03 -0.58069972E-04
 0.83406621E+00 -0.94195338E+00  0.14197083E-03 -0.54799804E-03 -0.23186567E-03
 0.83406621E+00 -0.92723491E+00  0.33900456E-04 -0.99602315E-03 -0.51689287E-03
 0.83406621E+00 -0.91131184E+00 -0.26540026E-03 -0.12336977E-02 -0.85539163E-03
 0.83406621E+00 -0.89410886E+00 -0.77769939E-03 -0.10972862E-02 -0.11320354E-02
 0.83406621E+00 -0.87555021E+00 -0.14537227E-02 -0.61236226E-03 -0.12218797E-02
 0.83406621E+00 -0.85556060E+00 -0.21892487E-02  0.79755857E-05 -0.10679387E-02
 0.83406621E+00 -0.83406621E+00 -0.28708676E-02  0.50113878E-03 -0.71825077E-03
 0.83406621E+00 -0.81099590E+00 -0.34200486E-02  0.71171350E-03 -0.29735467E-03
 0.83406621E+00 -0.78628257E+00 -0.38090745E-02  0.65069724E-03  0.72700880E-04
 0.83406621E+00 -0.75986470E+00 -0.40481065E-02  0.43762328E-03  0.33704267E-03
 0.83406621E+00 -0.73168798E+00 -0.41609974E-02  0.20200628E-03  0.52009986E-03
 0.83406621E+00 -0.70170710E+00 -0.41682403E-02  0.17756982E-04  0.68718503E-03
 0.83406621E+00 -0.66988760E+00 -0.40828464E-02 -0.10276924E-03  0.89423063E-03
 0.83406621E+00 -0.63620781E+00 -0.39147793E-02 -0.18096686E-03  0.11580600E-02
 0.83406621E+00 -0.60066071E+00 -0.36762354E-02 -0.24115198E-03  0.14570915E-02
 0.83406621E+00 -0.56325577E+00 -0.33835912E-02 -0.29617915E-03  0.17505102E-02
 0.83406621E+00 -0.52402059E+00 -0.30558597E-02 -0.34750231E-03  0.19984690E-02
 0.83406621E+00 -0.48300241E+00 -0.27117533E-02 -0.39184668E-03  0.21736429E-02
 0.83406621E+00 -0.44026914E+00 -0.23674520E-02 -0.42659613E-03  0.22626834E-02
 0.83406621E+00 -0.39591017E+00 -0.20356339E-02 -0.45165832E-03  0.22630076E-02
 0.83406621E+00 -0.35003658E+00 -0.17258308E-02 -0.46884379E-03  0.21783361E-02
 0.83406621E+00 -0.30278088E+00 -0.14451028E-02 -0.48046619E-03  0.20160462E-02
 0.83406621E+00 -0.25429614E+00 -0.11989256E-02 -0.48847802E-03  0.17854769E-02
 0.83406621E+00 -0.20475452E+00 -0.99161612E-03 -0.49413614E-03  0.14973300E-02
 0.83406621E+00 -0.15434522E+00 -0.82669915E-03 -0.49814597E-03  0.11630175E-02
 0.83406621E+00 -0.10327182E+00 -0.70689931E-03 -0.50085071E-03  0.79428117E-03
 0.83406621E+00 -0.51749200E-01 -0.63422283E-03 -0.50242135E-03  0.40278660E-03
 0.83406621E+00  0.00000000E+00 -0.60985719E-03 -0.50293647E-03 -0.15893910E-14
 0.83406621E+00  0.51749200E-01 -0.63422283E-03 -0.50242135E-03 -0.40278660E-03
 0.83406621E+00  0.10327182E+00 -0.70689931E-03 -0.50085071E-03 -0.79428117E-03
 0.83406621E+00  0.15434522E+00 -0.82669915E-03 -0.49814597E-03 -0.11630175E-02
 0.83406621E+00  0.20475452E+00 -0.99161612E-03 -0.49413614E-03 -0.14973300E-02
 0.83406621E+00  0.25429614E+00 -0.11989256E-02 -0.48847802E-03 -0.17854769E-02
 0.83406621E+00  0.30278088E+00 -0.14451028E-02 -0.48046619E-03 -0.20160462E-02
 0.83406621E+00  0.35003658E+00 -0.17258308E-02 -0.46884379E-03 -0.21783361E-02
 0.83406621E+00  0.39591017E+00 -0.20356339E-02 -0.45165832E-03 -0.22630076E-02
 0.83406621E+00  0.44026914E+00 -0.23674520E-02 -0.42659613E-03 -0.22626834E-02
 0.83406621E+00  0.48300241E+00 -0.27117533E-02 -0.39184668E-03 -0.21736429E-02
 0.83406621E+00  0.52402059E+00 -0.30558597E-02 -0.34750231E-03 -0.19984690E-02
 0.83406621E+00  0.56325577E+00 -0.33835912E-02 -0.29617915E-03 -0.17505102E-02
 0.83406621E+00  0.60066071E+00 -0.36762354E-02 -0.24115198E-03 -0.14570915E-02
 0.83406621E+00  0.63620781E+00 -0.39147793E-02 -0.18096686E-03 -0.11580600E-02
 0.83406621E+00  0.66988760E+00 -0.40828464E-02 -0.10276924E-03 -0.89423063E-03
 0.83406621E+00  0.70170710E+00 -0.41682403E-02  0.17756982E-04 -0.68718503E-03
 0.83406621E+00  0.73168798E+00 -0.41609974E-02  0.20200628E-03 -0.52009986E-03
 0.83406621E+00  0.75986470E+00 -0.40481065E-02  0.43762328E-03 -0.33704267E-03
 0.83406621E+00  0.78628257E+00 -0.38090745E-02  0.65069724E-03 -0.72700880E-04
 0.83406621E+00  0.81099590E+00 -0.34200486E-02  0.71171350E-03  0.29735467E-03
 0.83406621E+00  0.83406621E+00 -0.28708676E-02  0.50113878E-03  0.71825077E-03
 0.83406621E+00  0.85556060E+00 -0.21892487E-02  0.79755857E-05  0.10679387E-02
 0.83406621E+00  0.87555021E+00 -0.14537227E-02 -0.61236226E-03  0.12218797E-02
 0.83406621E+00  0.89410886E+00 -0.77769939E-03 -0.10972862E-02  0.11320354E-02
 0.83406621E+00  0.91131184E+00 -0.26540026E-03 -0.12336977E-02  0.85539163E-03
 0.83406621E+00  0.92723491E+00  0.33900456E-04 -0.99602315E-03  0.51689287E-03
 0.83406621E+00  0.94195338E+00  0.14197083E-03 -0.54799804E-03  0.23186567E-03
 0.83406621E+00  0.95554139E+00  0.12842961E-03 -0.11586437E-03  0.58069972E-04
 0.83406621E+00  0.96807128E+00  0.69487821E-04  0.14948439E-03 -0.13315597E-04
 0.83406621E+00  0.97961317E+00  0.17288143E-04  0.22106511E-03 -0.20173211E-04
 0.83406621E+00  0.99023454E+00 -0.62573128E-05  0.14922252E-03 -0.84595561E-05
 0.83406621E+00  0.10000000E+01  0.00000000E+00  0.00000000E+00  0.00000000E+00
 
 0.85556060E+00 -0.10000000E+01  0.00000000E+00  0.00000000E+00  0.00000000E+00
 0.85556060E+00 -0.99023454E+00 -0.17811605E-04  0.11187170E-03  0.14383530E-04
 0.85556060E+00 -0.97961317E+00 -0.11962728E-04  0.18269378E-03  0.46118251E-04
 0.85556060E+00 -0.96807128E+00  0.17324349E-04  0.16909757E-03  0.77813367E-04
 0.85556060E+00 -0.95554139E+00  0.61947089E-04  0.25077582E-04  0.71041158E-04
 0.85556060E+00 -0.94195338E+00  0.98567713E-04 -0.25297704E-03 -0.14750873E-04
 0.85556060E+00 -0.92723491E+00  0.87602767E-04 -0.58097673E-03 -0.20316610E-03
 0.85556060E+00 -0.91131184E+00 -0.13194420E-04 -0.80685269E-03 -0.46290894E-03
 0.85556060E+00 -0.89410886E+00 -0.22628262E-03 -0.79701461E-03 -0.70286397E-03
 0.85556060E+00 -0.87555021E+00 -0.53737450E-03 -0.53303246E-03 -0.80478656E-03
 0.85556060E+00 -0.85556060E+00 -0.89825302E-03 -0.13095981E-03 -0.69253678E-03
 0.85556060E+00 -0.83406621E+00 -0.12473892E-02  0.23502688E-03 -0.37850780E-03
 0.85556060E+00 -0.81099590E+00 -0.15340143E-02  0.43849667E-03  0.42692084E-04
 0.85556060E+00 -0.78628257E+00 -0.17305656E-02  0.45557591E-03  0.45236873E-03
 0.85556060E+00 -0.75986470E+00 -0.18309209E-02  0.34382816E-03  0.76784263E-03
 0.85556060E+00 -0.73168798E+00 -0.18411310E-02  0.18511559E-03  0.96948406E-03
 0.85556060E+00 -0.70170710E+00 -0.17714805E-02  0.38932078E-04  0.10857355E-02
 0.85556060E+00 -0.66988760E+00 -0.16330965E-02 -0.70552744E-04  0.11600538E-02
 0.85556060E+00 -0.63620781E+00 -0.14381136E-02 -0.14443476E-03  0.12234353E-02
 0.85556060E+00 -0.60066071E+00 -0.12003840E-02 -0.19239298E-03  0.12851711E-02
 0.85556060E+00 -0.56325577E+00 -0.93518738E-03 -0.22271197E-03  0.13383036E-02
 0.85556060E+00 -0.52402059E+00 -0.65787308E-03 -0.23974706E-03  0.13701505E-02
 0.85556060E+00 -0.48300241E+00 -0.38218119E-03 -0.24579149E-03  0.13706452E-02
 0.85556060E+00 -0.44026914E+00 -0.11917752E-03 -0.24310373E-03  0.13352960E-02
 0.85556060E+00 -0.39591017E+00  0.12320094E-03 -0.23455423E-03  0.12648755E-02
 0.85556060E+00 -0.35003658E+00  0.33979714E-03 -0.22321859E-03  0.11632708E-02
 0.85556060E+00 -0.30278088E+00  0.52776658E-03 -0.21162987E-03  0.10358543E-02
 0.85556060E+00 -0.25429614E+00  0.68584837E-03 -0.20143079E-03  0.88816337E-03
 0.85556060E+00 -0.20475452E+00  0.81389549E-03 -0.19335427E-03  0.72536674E-03
 0.85556060E+00 -0.15434522E+00  0.91234105E-03 -0.18750694E-03  0.55189265E-03
 0.85556060E+00 -0.10327182E+00  0.98191580E-03 -0.18366109E-03  0.37137029E-03
 0.85556060E+00 -0.51749200E-01  0.10233155E-02 -0.18151126E-03  0.18665246E-03
 0.85556060E+00  0.00000000E+00  0.10370583E-02 -0.18082309E-03 -0.68725035E-15
 0.85556060E+00  0.51749200E-01  0.10233155E-02 -0.18151126E-03 -0.18665246E-03
 0.85556060E+00  0.10327182E+00  0.98191580E-03 -0.18366109E-03 -0.37137029E-03
 0.85556060E+00  0.15434522E+00  0.91234105E-03 -0.18750694E-03 -0.55189265E-03
 0.85556060E+00  0.20475452E+00  0.81389549E-03 -0.19335427E-03 -0.72536674E-03
 0.85556060E+00  0.25429614E+00  0.68584837E-03 -0.20143079E-03 -0.88816337E-03
 0.85556060E+00  0.30278088E+00  0.52776658E-03 -0.21162987E-03 -0.10358543E-02
 0.85556060E+00  0.35003658E+00  0.33979714E-03 -0.22321859E-03 -0.11632708E-02
 0.85556060E+00  0.39591017E+00  0.12320094E-03 -0.23455423E-03 -0.12648755E-02
 0.85556060E+00  0.44026914E+00 -0.11917752E-03 -0.24310373E-03 -0.13352960E-02
 0.85556060E+00  0.48300241E+00 -0.38218119E-03 -0.24579149E-03 -0.13706452E-02
 0.85556060E+00  0.52402059E+00 -0.65787308E-03 -0.23974706E-03 -0.13701505E-02
 0.85556060E+00  0.56325577E+00 -0.93518738E-03 -0.22271197E-03 -0.13383036E-02
 0.85556060E+00  0.60066071E+00 -0.12003840E-02 -0.19239298E-03 -0.12851711E-02
 0.85556060E+00  0.63620781E+00 -0.14381136E-02 -0.14443476E-03 -0.12234353E-02
 0.85556060E+00  0.66988760E+00 -0.16330965E-02 -0.70552744E-04 -0.11600538E-02
 0.85556060E+00  0.70170710E+00 -0.17714805E-02  0.38932078E-04 -0.10857355E-02
 0.85556060E+00  0.73168798E+00 -0.18411310E-02  0.18511559E-03 -0.96948406E-03
 0.85556060E+00  0.75986470E+00 -0.18309209E-02  0.34382816E-03 -0.76784263E-03
 0.85556060E+00  0.78628257E+00 -0.17305656E-02  0.45557591E-03 -0.45236873E-03
 0.85556060E+00  0.81099590E+00 -0.15340143E-02  0.43849667E-03 -0.42692084E-04
 0.85556060E+00  0.83406621E+00 -0.12473892E-02  0.23502688E-03  0.37850780E-03
 0.85556060E+00  0.85556060E+00 -0.89825302E-03 -0.13095981E-03  0.69253678E-03
 0.85556060E+00  0.87555021E+00 -0.53737450E-03 -0.53303246E-03  0.80478656E-03
 0.85556060E+00  0.89410886E+00 -0.22628262E-03 -0.79701461E-03  0.70286397E-03
 0.85556060E+00  0.91131184E+00 -0.13194420E-04 -0.80685269E-03  0.46290894E-03
 0.85556060E+00  0.92723491E+00  0.87602767E-04 -0.58097673E-03  0.20316610E-03
 0.85556060E+00  0.94195338E+00  0.98567713E-04 -0.25297704E-03  0.14750873E-04
 0.85556060E+00  0.95554139E+00  0.61947089E-04  0.25077582E-04 -0.71041158E-04
 0.85556060E+00  0.96807128E+00  0.17324349E-04  0.16909757E-03 -0.77813367E-04
 0.85556060E+00  0.97961317E+00 -0.11962728E-04  0.18269378E-03 -0.46118251E-04
 0.85556060E+00  0.99023454E+00 -0.17811605E-04  0.11187170E-03 -0.14383530E-04
 0.85556060E+00  0.10000000E+01  0.00000000E+00  0.00000000E+00  0.00000000E+00
 
 0.87555021E+00 -0.10000000E+01  0.00000000E+00  0.00000000E+00  0.00000000E+00
 0.87555021E+00 -0.99023454E+00 -0.23311444E-04  0.64453934E-04  0.13900476E-04
 0.87555021E+00 -0.97961317E+00 -0.28645783E-04  0.11492882E-03  0.48597307E-04
 0.87555021E+00 -0.96807128E+00 -0.17547318E-04  0.12369971E-03  0.93860588E-04
 0.87555021E+00 -0.95554139E+00  0.80962887E-05  0.54078112E-04  0.12340547E-03
 0.87555021E+00 -0.94195338E+00  0.41481997E-04 -0.11067168E-03  0.10278557E-03
 0.87555021E+00 -0.92723491E+00  0.67723017E-04 -0.33178995E-03  0.30255322E-05
 0.87555021E+00 -0.91131184E+00  0.68213883E-04 -0.51778276E-03 -0.16766903E-03
 0.87555021E+00 -0.89410886E+00  0.30519874E-04 -0.57159865E-03 -0.35123875E-03
 0.87555021E+00 -0.87555021E+00 -0.42231638E-04 -0.45606660E-03 -0.45632752E-03
 0.87555021E+00 -0.85556060E+00 -0.13088473E-03 -0.21986847E-03 -0.40967802E-03
 0.87555021E+00 -0.83406621E+00 -0.20897871E-03  0.36134355E-04 -0.19952180E-03
 0.87555021E+00 -0.81099590E+00 -0.25485887E-03  0.22167110E-03  0.11637392E-03
 0.87555021E+00 -0.78628257E+00 -0.25885270E-03  0.29932276E-03  0.44645993E-03
 0.87555021E+00 -0.75986470E+00 -0.22321314E-03  0.28382632E-03  0.71176656E-03
 0.87555021E+00 -0.73168798E+00 -0.15697560E-03  0.21508344E-03  0.87554805E-03
 0.87555021E+00 -0.70170710E+00 -0.70552440E-04  0.13030375E-03  0.94249614E-03
 0.87555021E+00 -0.66988760E+00  0.27577094E-04  0.51984134E-04  0.94029643E-03
 0.87555021E+00 -0.63620781E+00  0.13148425E-03 -0.11261795E-04  0.89894495E-03
 0.87555021E+00 -0.60066071E+00  0.23706075E-03 -0.58081687E-04  0.83945353E-03
 0.87555021E+00 -0.56325577E+00  0.34105002E-03 -0.89596364E-04  0.77241453E-03
 0.87555021E+00 -0.52402059E+00  0.44049992E-03 -0.10743731E-03  0.70171711E-03
 0.87555021E+00 -0.48300241E+00  0.53278764E-03 -0.11378820E-03  0.62889463E-03
 0.87555021E+00 -0.44026914E+00  0.61576768E-03 -0.11157958E-03  0.55521630E-03
 0.87555021E+00 -0.39591017E+00  0.68806242E-03 -0.10415021E-03  0.48230128E-03
 0.87555021E+00 -0.35003658E+00  0.74904812E-03 -0.94630584E-04  0.41158740E-03
 0.87555021E+00 -0.30278088E+00  0.79886940E-03 -0.85350925E-04  0.34406855E-03
 0.87555021E+00 -0.25429614E+00  0.83819517E-03 -0.77659318E-04  0.28009740E-03
 0.87555021E+00 -0.20475452E+00  0.86808041E-03 -0.72015187E-04  0.21954589E-03
 0.87555021E+00 -0.15434522E+00  0.88969586E-03 -0.68296020E-04  0.16194647E-03
 0.87555021E+00 -0.10327182E+00  0.90418671E-03 -0.66099084E-04  0.10665322E-03
 0.87555021E+00 -0.51749200E-01  0.91247299E-03 -0.64990669E-04  0.52930315E-04
 0.87555021E+00  0.00000000E+00  0.91516748E-03 -0.64658569E-04 -0.15976747E-15
 0.87555021E+00  0.51749200E-01  0.91247299E-03 -0.64990669E-04 -0.52930315E-04
 0.87555021E+00  0.10327182E+00  0.90418671E-03 -0.66099084E-04 -0.10665322E-03
 0.87555021E+00  0.15434522E+00  0.88969586E-03 -0.68296020E-04 -0.16194647E-03
 0.87555021E+00  0.20475452E+00  0.86808041E-03 -0.72015187E-04 -0.21954589E-03
 0.87555021E+00  0.25429614E+00  0.83819517E-03 -0.77659318E-04 -0.28009740E-03
 0.87555021E+00  0.30278088E+00  0.79886940E-03 -0.85350925E-04 -0.34406855E-03
 0.87555021E+00  0.35003658E+00  0.74904812E-03 -0.94630584E-04 -0.41158740E-03
 0.87555021E+00  0.39591017E+00  0.68806242E-03 -0.10415021E-03 -0.48230128E-03
 0.87555021E+00  0.44026914E+00  0.61576768E-03 -0.11157958E-03 -0.55521630E-03
 0.87555021E+00  0.48300241E+00  0.53278764E-03 -0.11378820E-03 -0.62889463E-03
 0.87555021E+00  0.52402059E+00  0.44049992E-03 -0.10743731E-03 -0.70171711E-03
 0.87555021E+00  0.56325577E+00  0.34105002E-03 -0.89596364E-04 -0.77241453E-03
 0.87555021E+00  0.60066071E+00  0.23706075E-03 -0.58081687E-04 -0.83945353E-03
 0.87555021E+00  0.63620781E+00  0.13148425E-03 -0.11261795E-04 -0.89894495E-03
 0.87555021E+00  0.66988760E+00  0.27577094E-04  0.51984134E-04 -0.94029643E-03
 0.87555021E+00  0.70170710E+00 -0.70552440E-04  0.13030375E-03 -0.94249614E-03
 0.87555021E+00  0.73168798E+00 -0.15697560E-03  0.21508344E-03 -0.87554805E-03
 0.87555021E+00  0.75986470E+00 -0.22321314E-03  0.28382632E-03 -0.71176656E-03
 0.87555021E+00  0.78628257E+00 -0.25885270E-03  0.29932276E-03 -0.44645993E-03
 0.87555021E+00  0.81099590E+00 -0.25485887E-03  0.22167110E-03 -0.11637392E-03
 0.87555021E+00  0.83406621E+00 -0.20897871E-03  0.36134355E-04  0.19952180E-03
 0.87555021E+00  0.85556060E+00 -0.13088473E-03 -0.21986847E-03  0.40967802E-03
 0.87555021E+00  0.87555021E+00 -0.42231638E-04 -0.45606660E-03  0.45632752E-03
 0.87555021E+00  0.89410886E+00  0.30519874E-04 -0.57159865E-03  0.35123875E-03
 0.87555021E+00  0.91131184E+00  0.68213883E-04 -0.51778276E-03  0.16766903E-03
 0.87555021E+00  0.92723491E+00  0.67723017E-04 -0.33178995E-03 -0.30255322E-05
 0.87555021E+00  0.94195338E+00  0.41481997E-04 -0.11067168E-03 -0.10278557E-03
 0.87555021E+00  0.95554139E+00  0.80962887E-05  0.54078112E-04 -0.12340547E-03
 0.87555021E+00  0.96807128E+00 -0.17547318E-04  0.12369971E-03 -0.93860588E-04
 0.87555021E+00  0.97961317E+00 -0.28645783E-04  0.11492882E-03 -0.48597307E-04
 0.87555021E+00  0.99023454E+00 -0.23311444E-04  0.64453934E-04 -0.13900476E-04
 0.87555021E+00  0.10000000E+01  0.00000000E+00  0.00000000E+00  0.00000000E+00
 
 0.89410886E+00 -0.10000000E+01  0.00000000E+00  0.00000000E+00  0.00000000E+00
 0.89410886E+00 -0.99023454E+00 -0.25200664E-04  0.26350968E-04  0.97213832E-05
 0.89410886E+00 -0.97961317E+00 -0.36282754E-04  0.53838561E-04  0.36053394E-04
 0.89410886E+00 -0.96807128E+00 -0.36732328E-04  0.64795826E-04  0.75056035E-04
 0.89410886E+00 -0.95554139E+00 -0.27051710E-04  0.33289242E-04  0.11118021E-03
 0.89410886E+00 -0.94195338E+00 -0.71453810E-05 -0.58765582E-04  0.11923988E-03
 0.89410886E+00 -0.92723491E+00  0.20603961E-04 -0.19786914E-03  0.71809420E-04
 0.89410886E+00 -0.91131184E+00  0.51638576E-04 -0.33440305E-03 -0.37781273E-04
 0.89410886E+00 -0.89410886E+00  0.82213247E-04 -0.40456577E-03 -0.18107305E-03
 0.89410886E+00 -0.87555021E+00  0.11317209E-03 -0.37013293E-03 -0.29837092E-03
 0.89410886E+00 -0.85556060E+00  0.15010059E-03 -0.24211598E-03 -0.33043040E-03
 0.89410886E+00 -0.83406621E+00  0.19968785E-03 -0.71413474E-04 -0.25134239E-03
 0.89410886E+00 -0.81099590E+00  0.26441939E-03  0.83642143E-04 -0.82791928E-04
 0.89410886E+00 -0.78628257E+00  0.34007852E-03  0.18589200E-03  0.12241468E-03
 0.89410886E+00 -0.75986470E+00  0.41708640E-03  0.22726962E-03  0.30874681E-03
 0.89410886E+00 -0.73168798E+00  0.48477937E-03  0.22009326E-03  0.44108506E-03
 0.89410886E+00 -0.70170710E+00  0.53537314E-03  0.18317482E-03  0.50987219E-03
 0.89410886E+00 -0.66988760E+00  0.56603450E-03  0.13316741E-03  0.52400984E-03
 0.89410886E+00 -0.63620781E+00  0.57842468E-03  0.81540955E-04  0.49948405E-03
 0.89410886E+00 -0.60066071E+00  0.57688942E-03  0.35432505E-04  0.45157153E-03
 0.89410886E+00 -0.56325577E+00  0.56643374E-03 -0.12239764E-05  0.39191659E-03
 0.89410886E+00 -0.52402059E+00  0.55130287E-03 -0.26903648E-04  0.32862211E-03
 0.89410886E+00 -0.48300241E+00  0.53447648E-03 -0.42108378E-04  0.26738452E-03
 0.89410886E+00 -0.44026914E+00  0.51767216E-03 -0.48850305E-04  0.21198201E-03
 0.89410886E+00 -0.39591017E+00  0.50176884E-03 -0.49863671E-04  0.16460159E-03
 0.89410886E+00 -0.35003658E+00  0.48711980E-03 -0.47840474E-04  0.12585833E-03
 0.89410886E+00 -0.30278088E+00  0.47390678E-03 -0.44850623E-04  0.95171233E-04
 0.89410886E+00 -0.25429614E+00  0.46224679E-03 -0.42155803E-04  0.71175366E-04
 0.89410886E+00 -0.20475452E+00  0.45230913E-03 -0.40277464E-04  0.52227941E-04
 0.89410886E+00 -0.15434522E+00  0.44427867E-03 -0.39237064E-04  0.36764887E-04
 0.89410886E+00 -0.10327182E+00  0.43836335E-03 -0.38801622E-04  0.23499980E-04
 0.89410886E+00 -0.51749200E-01  0.43473289E-03 -0.38684606E-04  0.11476410E-04
 0.89410886E+00  0.00000000E+00  0.43351019E-03 -0.38671665E-04 -0.21059555E-16
 0.89410886E+00  0.51749200E-01  0.43473289E-03 -0.38684606E-04 -0.11476410E-04
 0.89410886E+00  0.10327182E+00  0.43836335E-03 -0.38801622E-04 -0.23499980E-04
 0.89410886E+00  0.15434522E+00  0.44427867E-03 -0.39237064E-04 -0.36764887E-04
 0.89410886E+00  0.20475452E+00  0.45230913E-03 -0.40277464E-04 -0.52227941E-04
 0.89410886E+00  0.25429614E+00  0.46224679E-03 -0.42155803E-04 -0.71175366E-04
 0.89410886E+00  0.30278088E+00  0.47390678E-03 -0.44850623E-04 -0.95171233E-04
 0.89410886E+00  0.35003658E+00  0.48711980E-03 -0.47840474E-04 -0.12585833E-03
 0.89410886E+00  0.39591017E+00  0.50176884E-03 -0.49863671E-04 -0.16460159E-03
 0.89410886E+00  0.44026914E+00  0.51767216E-03 -0.48850305E-04 -0.21198201E-03
 0.89410886E+00  0.48300241E+00  0.53447648E-03 -0.42108378E-04 -0.26738452E-03
 0.89410886E+00  0.52402059E+00  0.55130287E-03 -0.26903648E-04 -0.32862211E-03
 0.89410886E+00  0.56325577E+00  0.56643374E-03 -0.12239764E-05 -0.39191659E-03
 0.89410886E+00  0.60066071E+00  0.57688942E-03  0.35432505E-04 -0.45157153E-03
 0.89410886E+00  0.63620781E+00  0.57842468E-03  0.81540955E-04 -0.49948405E-03
 0.89410886E+00  0.66988760E+00  0.56603450E-03  0.13316741E-03 -0.52400984E-03
 0.89410886E+00  0.70170710E+00  0.53537314E-03  0.18317482E-03 -0.50987219E-03
 0.89410886E+00  0.73168798E+00  0.48477937E-03  0.22009326E-03 -0.44108506E-03
 0.89410886E+00  0.75986470E+00  0.41708640E-03  0.22726962E-03 -0.30874681E-03
 0.89410886E+00  0.78628257E+00  0.34007852E-03  0.18589200E-03 -0.12241468E-03
 0.89410886E+00  0.81099590E+00  0.26441939E-03  0.83642143E-04  0.82791928E-04
 0.89410886E+00  0.83406621E+00  0.19968785E-03 -0.71413474E-04  0.25134239E-03
 0.89410886E+00  0.85556060E+00  0.15010059E-03 -0.24211598E-03  0.33043040E-03
 0.89410886E+00  0.87555021E+00  0.11317209E-03 -0.37013293E-03  0.29837092E-03
 0.89410886E+00  0.89410886E+00  0.82213247E-04 -0.40456577E-03  0.18107305E-03
 0.89410886E+00  0.91131184E+00  0.51638576E-04 -0.33440305E-03  0.37781273E-04
 0.89410886E+00  0.92723491E+00  0.20603961E-04 -0.19786914E-03 -0.71809420E-04
 0.89410886E+00  0.94195338E+00 -0.71453810E-05 -0.58765582E-04 -0.11923988E-03
 0.89410886E+00  0.95554139E+00 -0.27051710E-04  0.33289242E-04 -0.11118021E-03
 0.89410886E+00  0.96807128E+00 -0.36732328E-04  0.64795826E-04 -0.75056035E-04
 0.89410886E+00  0.97961317E+00 -0.36282754E-04  0.53838561E-04 -0.36053394E-04
 0.89410886E+00  0.99023454E+00 -0.25200664E-04  0.26350968E-04 -0.97213832E-05
 0.89410886E+00  0.10000000E+01  0.00000000E+00  0.00000000E+00  0.00000000E+00
 
 0.91131184E+00 -0.10000000E+01  0.00000000E+00  0.00000000E+00  0.00000000E+00
 0.91131184E+00 -0.99023454E+00 -0.25391091E-04  0.37872931E-05  0.50885763E-05
 0.91131184E+00 -0.97961317E+00 -0.38529344E-04  0.14533933E-04  0.20197656E-04
 0.91131184E+00 -0.96807128E+00 -0.44450813E-04  0.21108877E-04  0.45165261E-04
 0.91131184E+00 -0.95554139E+00 -0.44393290E-04  0.70790653E-05  0.71528536E-04
 0.91131184E+00 -0.94195338E+00 -0.36895416E-04 -0.41703380E-04  0.82809321E-04
 0.91131184E+00 -0.92723491E+00 -0.20215185E-04 -0.12309442E-03  0.56962030E-04
 0.91131184E+00 -0.91131184E+00  0.66406592E-05 -0.21276810E-03 -0.18687248E-04
 0.91131184E+00 -0.89410886E+00  0.43935642E-04 -0.27250484E-03 -0.13517100E-03
 0.91131184E+00 -0.87555021E+00  0.92093276E-04 -0.27213580E-03 -0.25834000E-03
 0.91131184E+00 -0.85556060E+00  0.15130406E-03 -0.20709105E-03 -0.34485741E-03
 0.91131184E+00 -0.83406621E+00  0.22017426E-03 -0.99691169E-04 -0.36355165E-03
 0.91131184E+00 -0.81099590E+00  0.29396655E-03  0.15431729E-04 -0.31055134E-03
 0.91131184E+00 -0.78628257E+00  0.36472333E-03  0.10882898E-03 -0.20612660E-03
 0.91131184E+00 -0.75986470E+00  0.42315619E-03  0.16549351E-03 -0.81657872E-04
 0.91131184E+00 -0.73168798E+00  0.46178113E-03  0.18465666E-03  0.35121621E-04
 0.91131184E+00 -0.70170710E+00  0.47711201E-03  0.17400060E-03  0.12700989E-03
 0.91131184E+00 -0.66988760E+00  0.47029574E-03  0.14424342E-03  0.18778863E-03
 0.91131184E+00 -0.63620781E+00  0.44595390E-03  0.10549661E-03  0.21866018E-03
 0.91131184E+00 -0.60066071E+00  0.41031263E-03  0.65882675E-04  0.22472046E-03
 0.91131184E+00 -0.56325577E+00  0.36944526E-03  0.30987273E-04  0.21261705E-03
 0.91131184E+00 -0.52402059E+00  0.32815449E-03  0.38518231E-05  0.18912042E-03
 0.91131184E+00 -0.48300241E+00  0.28964984E-03 -0.14770140E-04  0.16038382E-03
 0.91131184E+00 -0.44026914E+00  0.25563927E-03 -0.25854217E-04  0.13120149E-03
 0.91131184E+00 -0.39591017E+00  0.22676302E-03 -0.31311564E-04  0.10473595E-03
 0.91131184E+00 -0.35003658E+00  0.20294435E-03 -0.33252672E-04  0.82442887E-04
 0.91131184E+00 -0.30278088E+00  0.18377024E-03 -0.33436190E-04  0.64449875E-04
 0.91131184E+00 -0.25429614E+00  0.16867598E-03 -0.33045751E-04  0.50041712E-04
 0.91131184E+00 -0.20475452E+00  0.15711766E-03 -0.32692743E-04  0.38175912E-04
 0.91131184E+00 -0.15434522E+00  0.14861440E-03 -0.32570387E-04  0.27855479E-04
 0.91131184E+00 -0.10327182E+00  0.14279994E-03 -0.32632516E-04  0.18322198E-04
 0.91131184E+00 -0.51749200E-01  0.13941136E-03 -0.32747564E-04  0.91130496E-05
 0.91131184E+00  0.00000000E+00  0.13829932E-03 -0.32800633E-04 -0.20958409E-16
 0.91131184E+00  0.51749200E-01  0.13941136E-03 -0.32747564E-04 -0.91130496E-05
 0.91131184E+00  0.10327182E+00  0.14279994E-03 -0.32632516E-04 -0.18322198E-04
 0.91131184E+00  0.15434522E+00  0.14861440E-03 -0.32570387E-04 -0.27855479E-04
 0.91131184E+00  0.20475452E+00  0.15711766E-03 -0.32692743E-04 -0.38175912E-04
 0.91131184E+00  0.25429614E+00  0.16867598E-03 -0.33045751E-04 -0.50041712E-04
 0.91131184E+00  0.30278088E+00  0.18377024E-03 -0.33436190E-04 -0.64449875E-04
 0.91131184E+00  0.35003658E+00  0.20294435E-03 -0.33252672E-04 -0.82442887E-04
 0.91131184E+00  0.39591017E+00  0.22676302E-03 -0.31311564E-04 -0.10473595E-03
 0.91131184E+00  0.44026914E+00  0.25563927E-03 -0.25854217E-04 -0.13120149E-03
 0.91131184E+00  0.48300241E+00  0.28964984E-03 -0.14770140E-04 -0.16038382E-03
 0.91131184E+00  0.52402059E+00  0.32815449E-03  0.38518231E-05 -0.18912042E-03
 0.91131184E+00  0.56325577E+00  0.36944526E-03  0.30987273E-04 -0.21261705E-03
 0.91131184E+00  0.60066071E+00  0.41031263E-03  0.65882675E-04 -0.22472046E-03
 0.91131184E+00  0.63620781E+00  0.44595390E-03  0.10549661E-03 -0.21866018E-03
 0.91131184E+00  0.66988760E+00  0.47029574E-03  0.14424342E-03 -0.18778863E-03
 0.91131184E+00  0.70170710E+00  0.47711201E-03  0.17400060E-03 -0.12700989E-03
 0.91131184E+00  0.73168798E+00  0.46178113E-03  0.18465666E-03 -0.35121621E-04
 0.91131184E+00  0.75986470E+00  0.42315619E-03  0.16549351E-03  0.81657872E-04
 0.91131184E+00  0.78628257E+00  0.36472333E-03  0.10882898E-03  0.20612660E-03
 0.91131184E+00  0.81099590E+00  0.29396655E-03  0.15431729E-04  0.31055134E-03
 0.91131184E+00  0.83406621E+00  0.22017426E-03 -0.99691169E-04  0.36355165E-03
 0.91131184E+00  0.85556060E+00  0.15130406E-03 -0.20709105E-03  0.34485741E-03
 0.91131184E+00  0.87555021E+00  0.92093276E-04 -0.27213580E-03  0.25834000E-03
 0.91131184E+00  0.89410886E+00  0.43935642E-04 -0.27250484E-03  0.13517100E-03
 0.91131184E+00  0.91131184E+00  0.66406592E-05 -0.21276810E-03  0.18687248E-04
 0.91131184E+00  0.92723491E+00 -0.20215185E-04 -0.12309442E-03 -0.56962030E-04
 0.91131184E+00  0.94195338E+00 -0.36895416E-04 -0.41703380E-04 -0.82809321E-04
 0.91131184E+00  0.95554139E+00 -0.44393290E-04  0.70790653E-05 -0.71528536E-04
 0.91131184E+00  0.96807128E+00 -0.44450813E-04  0.21108877E-04 -0.45165261E-04
 0.91131184E+00  0.97961317E+00 -0.38529344E-04  0.14533933E-04 -0.20197656E-04
 0.91131184E+00  0.99023454E+00 -0.25391091E-04  0.37872931E-05 -0.50885763E-05
 0.91131184E+00  0.10000000E+01  0.00000000E+00  0.00000000E+00  0.00000000E+00
 
 0.92723491E+00 -0.10000000E+01  0.00000000E+00  0.00000000E+00  0.00000000E+00
 0.92723491E+00 -0.99023454E+00 -0.25002683E-04 -0.62074467E-05  0.17831746E-05
 0.92723491E+00 -0.97961317E+00 -0.38158921E-04 -0.46471478E-05  0.81635036E-05
 0.92723491E+00 -0.96807128E+00 -0.45359434E-04 -0.21089477E-05  0.20521945E-04
 0.92723491E+00 -0.95554139E+00 -0.48996892E-04 -0.81188167E-05  0.34287525E-04
 0.92723491E+00 -0.94195338E+00 -0.48435924E-04 -0.32124111E-04  0.39707458E-04
 0.92723491E+00 -0.92723491E+00 -0.41855893E-04 -0.75806605E-04  0.21306018E-04
 0.92723491E+00 -0.91131184E+00 -0.27461819E-04 -0.12847254E-03 -0.33188081E-04
 0.92723491E+00 -0.89410886E+00 -0.42935964E-05 -0.16925156E-03 -0.12417844E-03
 0.92723491E+00 -0.87555021E+00  0.27745185E-04 -0.17819605E-03 -0.23399033E-03
 0.92723491E+00 -0.85556060E+00  0.67493694E-04 -0.14739380E-03 -0.33327569E-03
 0.92723491E+00 -0.83406621E+00  0.11228266E-03 -0.85020979E-04 -0.39336835E-03
 0.92723491E+00 -0.81099590E+00  0.15761124E-03 -0.98044264E-05 -0.39926475E-03
 0.92723491E+00 -0.78628257E+00  0.19792218E-03  0.58628028E-04 -0.35295179E-03
 0.92723491E+00 -0.75986470E+00  0.22785897E-03  0.10693178E-03 -0.26962772E-03
 0.92723491E+00 -0.73168798E+00  0.24392966E-03  0.13039130E-03 -0.16925602E-03
 0.92723491E+00 -0.70170710E+00  0.24529117E-03  0.13106056E-03 -0.70124693E-04
 0.92723491E+00 -0.66988760E+00  0.23372899E-03  0.11485449E-03  0.14899490E-04
 0.92723491E+00 -0.63620781E+00  0.21273028E-03  0.88810355E-04  0.78966364E-04
 0.92723491E+00 -0.60066071E+00  0.18637444E-03  0.59464378E-04  0.12038077E-03
 0.92723491E+00 -0.56325577E+00  0.15839511E-03  0.31869633E-04  0.14121612E-03
 0.92723491E+00 -0.52402059E+00  0.13162188E-03  0.91872923E-05  0.14571591E-03
 0.92723491E+00 -0.48300241E+00  0.10786489E-03 -0.73141200E-05  0.13899263E-03
 0.92723491E+00 -0.44026914E+00  0.87980244E-04 -0.17906404E-04  0.12580662E-03
 0.92723491E+00 -0.39591017E+00  0.72141936E-04 -0.23793510E-04  0.10989447E-03
 0.92723491E+00 -0.35003658E+00  0.60046932E-04 -0.26505151E-04  0.93639357E-04
 0.92723491E+00 -0.30278088E+00  0.51166558E-04 -0.27419694E-04  0.78211323E-04
 0.92723491E+00 -0.25429614E+00  0.44874584E-04 -0.27535942E-04  0.63896699E-04
 0.92723491E+00 -0.20475452E+00  0.40579429E-04 -0.27433530E-04  0.50497539E-04
 0.92723491E+00 -0.15434522E+00  0.37764917E-04 -0.27363137E-04  0.37660223E-04
 0.92723491E+00 -0.10327182E+00  0.36034107E-04 -0.27371109E-04  0.25069300E-04
 0.92723491E+00 -0.51749200E-01  0.35104299E-04 -0.27413549E-04  0.12538082E-04
 0.92723491E+00  0.00000000E+00  0.34812894E-04 -0.27435389E-04 -0.35920960E-16
 0.92723491E+00  0.51749200E-01  0.35104299E-04 -0.27413549E-04 -0.12538082E-04
 0.92723491E+00  0.10327182E+00  0.36034107E-04 -0.27371109E-04 -0.25069300E-04
 0.92723491E+00  0.15434522E+00  0.37764917E-04 -0.27363137E-04 -0.37660223E-04
 0.92723491E+00  0.20475452E+00  0.40579429E-04 -0.27433530E-04 -0.50497539E-04
 0.92723491E+00  0.25429614E+00  0.44874584E-04 -0.27535942E-04 -0.63896699E-04
 0.92723491E+00  0.30278088E+00  0.51166558E-04 -0.27419694E-04 -0.78211323E-04
 0.92723491E+00  0.35003658E+00  0.60046932E-04 -0.26505151E-04 -0.93639357E-04
 0.92723491E+00  0.39591017E+00  0.72141936E-04 -0.23793510E-04 -0.10989447E-03
 0.92723491E+00  0.44026914E+00  0.87980244E-04 -0.17906404E-04 -0.12580662E-03
 0.92723491E+00  0.48300241E+00  0.10786489E-03 -0.73141200E-05 -0.13899263E-03
 0.92723491E+00  0.52402059E+00  0.13162188E-03  0.91872923E-05 -0.14571591E-03
 0.92723491E+00  0.56325577E+00  0.15839511E-03  0.31869633E-04 -0.14121612E-03
 0.92723491E+00  0.60066071E+00  0.18637444E-03  0.59464378E-04 -0.12038077E-03
 0.92723491E+00  0.63620781E+00  0.21273028E-03  0.88810355E-04 -0.78966364E-04
 0.92723491E+00  0.66988760E+00  0.23372899E-03  0.11485449E-03 -0.14899490E-04
 0.92723491E+00  0.70170710E+00  0.24529117E-03  0.13106056E-03  0.70124693E-04
 0.92723491E+00  0.73168798E+00  0.24392966E-03  0.13039130E-03  0.16925602E-03
 0.92723491E+00  0.75986470E+00  0.22785897E-03  0.10693178E-03  0.26962772E-03
 0.92723491E+00  0.78628257E+00  0.19792218E-03  0.58628028E-04  0.35295179E-03
 0.92723491E+00  0.81099590E+00  0.15761124E-03 -0.98044264E-05  0.39926475E-03
 0.92723491E+00  0.83406621E+00  0.11228266E-03 -0.85020979E-04  0.39336835E-03
 0.92723491E+00  0.85556060E+00  0.67493694E-04 -0.14739380E-03  0.33327569E-03
 0.92723491E+00  0.87555021E+00  0.27745185E-04 -0.17819605E-03  0.23399033E-03
 0.92723491E+00  0.89410886E+00 -0.42935964E-05 -0.16925156E-03  0.12417844E-03
 0.92723491E+00  0.91131184E+00 -0.27461819E-04 -0.12847254E-03  0.33188081E-04
 0.92723491E+00  0.92723491E+00 -0.41855893E-04 -0.75806605E-04 -0.21306018E-04
 0.92723491E+00  0.94195338E+00 -0.48435924E-04 -0.32124111E-04 -0.39707458E-04
 0.92723491E+00  0.95554139E+00 -0.48996892E-04 -0.81188167E-05 -0.34287525E-04
 0.92723491E+00  0.96807128E+00 -0.45359434E-04 -0.21089477E-05 -0.20521945E-04
 0.92723491E+00  0.97961317E+00 -0.38158921E-04 -0.46471478E-05 -0.81635036E-05
 0.92723491E+00  0.99023454E+00 -0.25002683E-04 -0.62074467E-05 -0.17831746E-05
 0.92723491E+00  0.10000000E+01  0.00000000E+00  0.00000000E+00  0.00000000E+00
 
 0.94195338E+00 -0.10000000E+01  0.00000000E+00  0.00000000E+00  0.00000000E+00
 0.94195338E+00 -0.99023454E+00 -0.24541751E-04 -0.88442227E-05  0.34068922E-07
 0.94195338E+00 -0.97961317E+00 -0.36856073E-04 -0.11102447E-04  0.14419568E-05
 0.94195338E+00 -0.96807128E+00 -0.43135631E-04 -0.10604645E-04  0.58529210E-05
 0.94195338E+00 -0.95554139E+00 -0.46692554E-04 -0.12583140E-04  0.10701333E-04
 0.94195338E+00 -0.94195338E+00 -0.48093601E-04 -0.22970670E-04  0.10866741E-04
 0.94195338E+00 -0.92723491E+00 -0.46597156E-04 -0.44069630E-04 -0.32085359E-05
 0.94195338E+00 -0.91131184E+00 -0.41207854E-04 -0.71785289E-04 -0.40518024E-04
 0.94195338E+00 -0.89410886E+00 -0.31470872E-04 -0.95745109E-04 -0.10434905E-03
 0.94195338E+00 -0.87555021E+00 -0.17533290E-04 -0.10447227E-03 -0.18640710E-03
 0.94195338E+00 -0.85556060E+00 -0.29083195E-06 -0.91454301E-04 -0.26862430E-03
 0.94195338E+00 -0.83406621E+00  0.18811520E-04 -0.58674944E-04 -0.32951085E-03
 0.94195338E+00 -0.81099590E+00  0.37741290E-04 -0.15091086E-04 -0.35354699E-03
 0.94195338E+00 -0.78628257E+00  0.54339886E-04  0.28025443E-04 -0.33587755E-03
 0.94195338E+00 -0.75986470E+00  0.66666224E-04  0.61518839E-04 -0.28258317E-03
 0.94195338E+00 -0.73168798E+00  0.73586259E-04  0.80684927E-04 -0.20631537E-03
 0.94195338E+00 -0.70170710E+00  0.74898693E-04  0.85093482E-04 -0.12161503E-03
 0.94195338E+00 -0.66988760E+00  0.71328915E-04  0.77371234E-04 -0.41053833E-04
 0.94195338E+00 -0.63620781E+00  0.64180123E-04  0.61632006E-04  0.26614152E-04
 0.94195338E+00 -0.60066071E+00  0.54987463E-04  0.42283280E-04  0.76833113E-04
 0.94195338E+00 -0.56325577E+00  0.45206019E-04  0.23116908E-04  0.10880267E-03
 0.94195338E+00 -0.52402059E+00  0.35988896E-04  0.67654685E-05  0.12443016E-03
 0.94195338E+00 -0.48300241E+00  0.28123188E-04 -0.54841737E-05  0.12725450E-03
 0.94195338E+00 -0.44026914E+00  0.21992631E-04 -0.13542872E-04  0.12126285E-03
 0.94195338E+00 -0.39591017E+00  0.17669680E-04 -0.18114215E-04  0.11006979E-03
 0.94195338E+00 -0.35003658E+00  0.14971662E-04 -0.20241634E-04  0.96388344E-04
 0.94195338E+00 -0.30278088E+00  0.13587388E-04 -0.20929937E-04  0.81932235E-04
 0.94195338E+00 -0.25429614E+00  0.13140257E-04 -0.20943240E-04  0.67563371E-04
 0.94195338E+00 -0.20475452E+00  0.13274504E-04 -0.20749906E-04  0.53567272E-04
 0.94195338E+00 -0.15434522E+00  0.13681278E-04 -0.20572382E-04  0.39929137E-04
 0.94195338E+00 -0.10327182E+00  0.14129140E-04 -0.20472440E-04  0.26525580E-04
 0.94195338E+00 -0.51749200E-01  0.14457445E-04 -0.20434639E-04  0.13241230E-04
 0.94195338E+00  0.00000000E+00  0.14576987E-04 -0.20426868E-04 -0.35360720E-16
 0.94195338E+00  0.51749200E-01  0.14457445E-04 -0.20434639E-04 -0.13241230E-04
 0.94195338E+00  0.10327182E+00  0.14129140E-04 -0.20472440E-04 -0.26525580E-04
 0.94195338E+00  0.15434522E+00  0.13681278E-04 -0.20572382E-04 -0.39929137E-04
 0.94195338E+00  0.20475452E+00  0.13274504E-04 -0.20749906E-04 -0.53567272E-04
 0.94195338E+00  0.25429614E+00  0.13140257E-04 -0.20943240E-04 -0.67563371E-04
 0.94195338E+00  0.30278088E+00  0.13587388E-04 -0.20929937E-04 -0.81932235E-04
 0.94195338E+00  0.35003658E+00  0.14971662E-04 -0.20241634E-04 -0.96388344E-04
 0.94195338E+00  0.39591017E+00  0.17669680E-04 -0.18114215E-04 -0.11006979E-03
 0.94195338E+00  0.44026914E+00  0.21992631E-04 -0.13542872E-04 -0.12126285E-03
 0.94195338E+00  0.48300241E+00  0.28123188E-04 -0.54841737E-05 -0.12725450E-03
 0.94195338E+00  0.52402059E+00  0.35988896E-04  0.67654685E-05 -0.12443016E-03
 0.94195338E+00  0.56325577E+00  0.45206019E-04  0.23116908E-04 -0.10880267E-03
 0.94195338E+00  0.60066071E+00  0.54987463E-04  0.42283280E-04 -0.76833113E-04
 0.94195338E+00  0.63620781E+00  0.64180123E-04  0.61632006E-04 -0.26614152E-04
 0.94195338E+00  0.66988760E+00  0.71328915E-04  0.77371234E-04  0.41053833E-04
 0.94195338E+00  0.70170710E+00  0.74898693E-04  0.85093482E-04  0.12161503E-03
 0.94195338E+00  0.73168798E+00  0.73586259E-04  0.80684927E-04  0.20631537E-03
 0.94195338E+00  0.75986470E+00  0.66666224E-04  0.61518839E-04  0.28258317E-03
 0.94195338E+00  0.78628257E+00  0.54339886E-04  0.28025443E-04  0.33587755E-03
 0.94195338E+00  0.81099590E+00  0.37741290E-04 -0.15091086E-04  0.35354699E-03
 0.94195338E+00  0.83406621E+00  0.18811520E-04 -0.58674944E-04  0.32951085E-03
 0.94195338E+00  0.85556060E+00 -0.29083195E-06 -0.91454301E-04  0.26862430E-03
 0.94195338E+00  0.87555021E+00 -0.17533290E-04 -0.10447227E-03  0.18640710E-03
 0.94195338E+00  0.89410886E+00 -0.31470872E-04 -0.95745109E-04  0.10434905E-03
 0.94195338E+00  0.91131184E+00 -0.41207854E-04 -0.71785289E-04  0.40518024E-04
 0.94195338E+00  0.92723491E+00 -0.46597156E-04 -0.44069630E-04  0.32085359E-05
 0.94195338E+00  0.94195338E+00 -0.48093601E-04 -0.22970670E-04 -0.10866741E-04
 0.94195338E+00  0.95554139E+00 -0.46692554E-04 -0.12583140E-04 -0.10701333E-04
 0.94195338E+00  0.96807128E+00 -0.43135631E-04 -0.10604645E-04 -0.58529210E-05
 0.94195338E+00  0.97961317E+00 -0.36856073E-04 -0.11102447E-04 -0.14419568E-05
 0.94195338E+00  0.99023454E+00 -0.24541751E-04 -0.88442227E-05 -0.34068922E-07
 0.94195338E+00  0.10000000E+01  0.00000000E+00  0.00000000E+00  0.00000000E+00
 
 0.95554139E+00 -0.10000000E+01  0.00000000E+00  0.00000000E+00  0.00000000E+00
 0.95554139E+00 -0.99023454E+00 -0.24162647E-04 -0.83630547E-05 -0.69870498E-06
 0.95554139E+00 -0.97961317E+00 -0.35421742E-04 -0.11570703E-04 -0.16271246E-05
 0.95554139E+00 -0.96807128E+00 -0.40017292E-04 -0.11616724E-04 -0.13749357E-05
 0.95554139E+00 -0.95554139E+00 -0.41896696E-04 -0.11463083E-04 -0.12840996E-05
 0.95554139E+00 -0.94195338E+00 -0.42564811E-04 -0.14940475E-04 -0.35536809E-05
 0.95554139E+00 -0.92723491E+00 -0.42232270E-04 -0.23921514E-04 -0.13457377E-04
 0.95554139E+00 -0.91131184E+00 -0.40715075E-04 -0.37071803E-04 -0.36572347E-04
 0.95554139E+00 -0.89410886E+00 -0.38062101E-04 -0.49630732E-04 -0.76254189E-04
 0.95554139E+00 -0.87555021E+00 -0.34474401E-04 -0.55672317E-04 -0.12922976E-03
 0.95554139E+00 -0.85556060E+00 -0.30272389E-04 -0.50961687E-04 -0.18568490E-03
 0.95554139E+00 -0.83406621E+00 -0.25604192E-04 -0.35241188E-04 -0.23192141E-03
 0.95554139E+00 -0.81099590E+00 -0.20598961E-04 -0.12216434E-04 -0.25615746E-03
 0.95554139E+00 -0.78628257E+00 -0.15325498E-04  0.12343060E-04 -0.25226652E-03
 0.95554139E+00 -0.75986470E+00 -0.10024837E-04  0.32950689E-04 -0.22134864E-03
 0.95554139E+00 -0.73168798E+00 -0.50098946E-05  0.46072412E-04 -0.16998046E-03
 0.95554139E+00 -0.70170710E+00 -0.68701565E-06  0.50529376E-04 -0.10760146E-03
 0.95554139E+00 -0.66988760E+00  0.26326281E-05  0.47189119E-04 -0.43807294E-04
 0.95554139E+00 -0.63620781E+00  0.47991639E-05  0.38216994E-04  0.13484213E-04
 0.95554139E+00 -0.60066071E+00  0.58898061E-05  0.26327231E-04  0.58964734E-04
 0.95554139E+00 -0.56325577E+00  0.61785433E-05  0.14083907E-04  0.90268265E-04
 0.95554139E+00 -0.52402059E+00  0.60322950E-05  0.33979877E-05  0.10760060E-03
 0.95554139E+00 -0.48300241E+00  0.58269716E-05 -0.47069864E-05  0.11308590E-03
 0.95554139E+00 -0.44026914E+00  0.58333619E-05 -0.10053370E-04  0.10978232E-03
 0.95554139E+00 -0.39591017E+00  0.62019560E-05 -0.13051947E-04  0.10084342E-03
 0.95554139E+00 -0.35003658E+00  0.69380064E-05 -0.14385228E-04  0.88880758E-04
 0.95554139E+00 -0.30278088E+00  0.79584521E-05 -0.14734449E-04  0.75710037E-04
 0.95554139E+00 -0.25429614E+00  0.91190539E-05 -0.14627122E-04  0.62370370E-04
 0.95554139E+00 -0.20475452E+00  0.10273323E-04 -0.14391003E-04  0.49312433E-04
 0.95554139E+00 -0.15434522E+00  0.11289742E-04 -0.14184205E-04  0.36633508E-04
 0.95554139E+00 -0.10327182E+00  0.12074751E-04 -0.14052808E-04  0.24262640E-04
 0.95554139E+00 -0.51749200E-01  0.12566409E-04 -0.13988425E-04  0.12086817E-04
 0.95554139E+00  0.00000000E+00  0.12733843E-04 -0.13970152E-04 -0.28515719E-16
 0.95554139E+00  0.51749200E-01  0.12566409E-04 -0.13988425E-04 -0.12086817E-04
 0.95554139E+00  0.10327182E+00  0.12074751E-04 -0.14052808E-04 -0.24262640E-04
 0.95554139E+00  0.15434522E+00  0.11289742E-04 -0.14184205E-04 -0.36633508E-04
 0.95554139E+00  0.20475452E+00  0.10273323E-04 -0.14391003E-04 -0.49312433E-04
 0.95554139E+00  0.25429614E+00  0.91190539E-05 -0.14627122E-04 -0.62370370E-04
 0.95554139E+00  0.30278088E+00  0.79584521E-05 -0.14734449E-04 -0.75710037E-04
 0.95554139E+00  0.35003658E+00  0.69380064E-05 -0.14385228E-04 -0.88880758E-04
 0.95554139E+00  0.39591017E+00  0.62019560E-05 -0.13051947E-04 -0.10084342E-03
 0.95554139E+00  0.44026914E+00  0.58333619E-05 -0.10053370E-04 -0.10978232E-03
 0.95554139E+00  0.48300241E+00  0.58269716E-05 -0.47069864E-05 -0.11308590E-03
 0.95554139E+00  0.52402059E+00  0.60322950E-05  0.33979877E-05 -0.10760060E-03
 0.95554139E+00  0.56325577E+00  0.61785433E-05  0.14083907E-04 -0.90268265E-04
 0.95554139E+00  0.60066071E+00  0.58898061E-05  0.26327231E-04 -0.58964734E-04
 0.95554139E+00  0.63620781E+00  0.47991639E-05  0.38216994E-04 -0.13484213E-04
 0.95554139E+00  0.66988760E+00  0.26326281E-05  0.47189119E-04  0.43807294E-04
 0.95554139E+00  0.70170710E+00 -0.68701565E-06  0.50529376E-04  0.10760146E-03
 0.95554139E+00  0.73168798E+00 -0.50098946E-05  0.46072412E-04  0.16998046E-03
 0.95554139E+00  0.75986470E+00 -0.10024837E-04  0.32950689E-04  0.22134864E-03
 0.95554139E+00  0.78628257E+00 -0.15325498E-04  0.12343060E-04  0.25226652E-03
 0.95554139E+00  0.81099590E+00 -0.20598961E-04 -0.12216434E-04  0.25615746E-03
 0.95554139E+00  0.83406621E+00 -0.25604192E-04 -0.35241188E-04  0.23192141E-03
 0.95554139E+00  0.85556060E+00 -0.30272389E-04 -0.50961687E-04  0.18568490E-03
 0.95554139E+00  0.87555021E+00 -0.34474401E-04 -0.55672317E-04  0.12922976E-03
 0.95554139E+00  0.89410886E+00 -0.38062101E-04 -0.49630732E-04  0.76254189E-04
 0.95554139E+00  0.91131184E+00 -0.40715075E-04 -0.37071803E-04  0.36572347E-04
 0.95554139E+00  0.92723491E+00 -0.42232270E-04 -0.23921514E-04  0.13457377E-04
 0.95554139E+00  0.94195338E+00 -0.42564811E-04 -0.14940475E-04  0.35536809E-05
 0.95554139E+00  0.95554139E+00 -0.41896696E-04 -0.11463083E-04  0.12840996E-05
 0.95554139E+00  0.96807128E+00 -0.40017292E-04 -0.11616724E-04  0.13749357E-05
 0.95554139E+00  0.97961317E+00 -0.35421742E-04 -0.11570703E-04  0.16271246E-05
 0.95554139E+00  0.99023454E+00 -0.24162647E-04 -0.83630547E-05  0.69870498E-06
 0.95554139E+00  0.10000000E+01  0.00000000E+00  0.00000000E+00  0.00000000E+00
 
 0.96807128E+00 -0.10000000E+01  0.00000000E+00  0.00000000E+00  0.00000000E+00
 0.96807128E+00 -0.99023454E+00 -0.23607149E-04 -0.65894990E-05 -0.10677230E-05
 0.96807128E+00 -0.97961317E+00 -0.33728567E-04 -0.93379851E-05 -0.32566765E-05
 0.96807128E+00 -0.96807128E+00 -0.36648555E-04 -0.92505130E-05 -0.53494317E-05
 0.96807128E+00 -0.95554139E+00 -0.36729909E-04 -0.81908725E-05 -0.76525640E-05
 0.96807128E+00 -0.94195338E+00 -0.36012905E-04 -0.86763325E-05 -0.10697685E-04
 0.96807128E+00 -0.92723491E+00 -0.35199394E-04 -0.11899405E-04 -0.17219243E-04
 0.96807128E+00 -0.91131184E+00 -0.34490765E-04 -0.17460641E-04 -0.30405655E-04
 0.96807128E+00 -0.89410886E+00 -0.34122945E-04 -0.23310211E-04 -0.52925714E-04
 0.96807128E+00 -0.87555021E+00 -0.34222256E-04 -0.26695603E-04 -0.83987606E-04
 0.96807128E+00 -0.85556060E+00 -0.34728297E-04 -0.25268598E-04 -0.11898170E-03
 0.96807128E+00 -0.83406621E+00 -0.35148186E-04 -0.18326326E-04 -0.15006532E-03
 0.96807128E+00 -0.81099590E+00 -0.34826448E-04 -0.71592349E-05 -0.16929286E-03
 0.96807128E+00 -0.78628257E+00 -0.33106595E-04  0.55588654E-05 -0.17107022E-03
 0.96807128E+00 -0.75986470E+00 -0.29745547E-04  0.16876354E-04 -0.15398912E-03
 0.96807128E+00 -0.73168798E+00 -0.24933440E-04  0.24568591E-04 -0.12064336E-03
 0.96807128E+00 -0.70170710E+00 -0.19289636E-04  0.27591163E-04 -0.76568875E-04
 0.96807128E+00 -0.66988760E+00 -0.13568335E-04  0.26114721E-04 -0.28618514E-04
 0.96807128E+00 -0.63620781E+00 -0.84394416E-05  0.21211261E-04  0.16608692E-04
 0.96807128E+00 -0.60066071E+00 -0.43029810E-05  0.14424908E-04  0.53942338E-04
 0.96807128E+00 -0.56325577E+00 -0.12487710E-05  0.73081697E-05  0.80436564E-04
 0.96807128E+00 -0.52402059E+00  0.86512635E-06  0.10595796E-05  0.95444990E-04
 0.96807128E+00 -0.48300241E+00  0.23137618E-05 -0.36605890E-05  0.10025499E-03
 0.96807128E+00 -0.44026914E+00  0.33693342E-05 -0.67220414E-05  0.97264976E-04
 0.96807128E+00 -0.39591017E+00  0.42492452E-05 -0.83691674E-05  0.89178358E-04
 0.96807128E+00 -0.35003658E+00  0.50667825E-05 -0.90207522E-05  0.78345179E-04
 0.96807128E+00 -0.30278088E+00  0.58606753E-05 -0.90971427E-05  0.66451755E-04
 0.96807128E+00 -0.25429614E+00  0.66087853E-05 -0.89228300E-05  0.54485729E-04
 0.96807128E+00 -0.20475452E+00  0.72737132E-05 -0.86973566E-05  0.42882232E-04
 0.96807128E+00 -0.15434522E+00  0.78158496E-05 -0.85142397E-05  0.31731789E-04
 0.96807128E+00 -0.10327182E+00  0.82123748E-05 -0.83974987E-05  0.20954174E-04
 0.96807128E+00 -0.51749200E-01  0.84514018E-05 -0.83381151E-05  0.10419692E-04
 0.96807128E+00  0.00000000E+00  0.85313619E-05 -0.83205864E-05 -0.16194253E-16
 0.96807128E+00  0.51749200E-01  0.84514018E-05 -0.83381151E-05 -0.10419692E-04
 0.96807128E+00  0.10327182E+00  0.82123748E-05 -0.83974987E-05 -0.20954174E-04
 0.96807128E+00  0.15434522E+00  0.78158496E-05 -0.85142397E-05 -0.31731789E-04
 0.96807128E+00  0.20475452E+00  0.72737132E-05 -0.86973566E-05 -0.42882232E-04
 0.96807128E+00  0.25429614E+00  0.66087853E-05 -0.89228300E-05 -0.54485729E-04
 0.96807128E+00  0.30278088E+00  0.58606753E-05 -0.90971427E-05 -0.66451755E-04
 0.96807128E+00  0.35003658E+00  0.50667825E-05 -0.90207522E-05 -0.78345179E-04
 0.96807128E+00  0.39591017E+00  0.42492452E-05 -0.83691674E-05 -0.89178358E-04
 0.96807128E+00  0.44026914E+00  0.33693342E-05 -0.67220414E-05 -0.97264976E-04
 0.96807128E+00  0.48300241E+00  0.23137618E-05 -0.36605890E-05 -0.10025499E-03
 0.96807128E+00  0.52402059E+00  0.86512635E-06  0.10595796E-05 -0.95444990E-04
 0.96807128E+00  0.56325577E+00 -0.12487710E-05  0.73081697E-05 -0.80436564E-04
 0.96807128E+00  0.60066071E+00 -0.43029810E-05  0.14424908E-04 -0.53942338E-04
 0.96807128E+00  0.63620781E+00 -0.84394416E-05  0.21211261E-04 -0.16608692E-04
 0.96807128E+00  0.66988760E+00 -0.13568335E-04  0.26114721E-04  0.28618514E-04
 0.96807128E+00  0.70170710E+00 -0.19289636E-04  0.27591163E-04  0.76568875E-04
 0.96807128E+00  0.73168798E+00 -0.24933440E-04  0.24568591E-04  0.12064336E-03
 0.96807128E+00  0.75986470E+00 -0.29745547E-04  0.16876354E-04  0.15398912E-03
 0.96807128E+00  0.78628257E+00 -0.33106595E-04  0.55588654E-05  0.17107022E-03
 0.96807128E+00  0.81099590E+00 -0.34826448E-04 -0.71592349E-05  0.16929286E-03
 0.96807128E+00  0.83406621E+00 -0.35148186E-04 -0.18326326E-04  0.15006532E-03
 0.96807128E+00  0.85556060E+00 -0.34728297E-04 -0.25268598E-04  0.11898170E-03
 0.96807128E+00  0.87555021E+00 -0.34222256E-04 -0.26695603E-04  0.83987606E-04
 0.96807128E+00  0.89410886E+00 -0.34122945E-04 -0.23310211E-04  0.52925714E-04
 0.96807128E+00  0.91131184E+00 -0.34490765E-04 -0.17460641E-04  0.30405655E-04
 0.96807128E+00  0.92723491E+00 -0.35199394E-04 -0.11899405E-04  0.17219243E-04
 0.96807128E+00  0.94195338E+00 -0.36012905E-04 -0.86763325E-05  0.10697685E-04
 0.96807128E+00  0.95554139E+00 -0.36729909E-04 -0.81908725E-05  0.76525640E-05
 0.96807128E+00  0.96807128E+00 -0.36648555E-04 -0.92505130E-05  0.53494317E-05
 0.96807128E+00  0.97961317E+00 -0.33728567E-04 -0.93379851E-05  0.32566765E-05
 0.96807128E+00  0.99023454E+00 -0.23607149E-04 -0.65894990E-05  0.10677230E-05
 0.96807128E+00  0.10000000E+01  0.00000000E+00  0.00000000E+00  0.00000000E+00
 
 0.97961317E+00 -0.10000000E+01  0.00000000E+00  0.00000000E+00  0.00000000E+00
 0.97961317E+00 -0.99023454E+00 -0.21742253E-04 -0.43267992E-05 -0.15120425E-05
 0.97961317E+00 -0.97961317E+00 -0.30189123E-04 -0.59536235E-05 -0.48867472E-05
 0.97961317E+00 -0.96807128E+00 -0.31720316E-04 -0.56105522E-05 -0.85452999E-05
 0.97961317E+00 -0.95554139E+00 -0.30683961E-04 -0.45363584E-05 -0.12010113E-04
 0.97961317E+00 -0.94195338E+00 -0.29135547E-04 -0.41982188E-05 -0.15114987E-04
 0.97961317E+00 -0.92723491E+00 -0.27824374E-04 -0.51312239E-05 -0.19471167E-04
 0.97961317E+00 -0.91131184E+00 -0.26991062E-04 -0.71373386E-05 -0.26924352E-04
 0.97961317E+00 -0.89410886E+00 -0.26838146E-04 -0.93661040E-05 -0.39342514E-04
 0.97961317E+00 -0.87555021E+00 -0.27394252E-04 -0.10710217E-04 -0.56786579E-04
 0.97961317E+00 -0.85556060E+00 -0.28467539E-04 -0.10127092E-04 -0.77222106E-04
 0.97961317E+00 -0.83406621E+00 -0.29471897E-04 -0.71975746E-05 -0.96236722E-04
 0.97961317E+00 -0.81099590E+00 -0.29711184E-04 -0.23585204E-05 -0.10866310E-03
 0.97961317E+00 -0.78628257E+00 -0.28552265E-04  0.32622597E-05 -0.11011724E-03
 0.97961317E+00 -0.75986470E+00 -0.25790388E-04  0.83189677E-05 -0.98645164E-04
 0.97961317E+00 -0.73168798E+00 -0.21650200E-04  0.11733506E-04 -0.75160691E-04
 0.97961317E+00 -0.70170710E+00 -0.16748377E-04  0.12964098E-04 -0.43129888E-04
 0.97961317E+00 -0.66988760E+00 -0.11812342E-04  0.12064588E-04 -0.75520061E-05
 0.97961317E+00 -0.63620781E+00 -0.74744817E-05  0.95508078E-05  0.26339439E-04
 0.97961317E+00 -0.60066071E+00 -0.41099390E-05  0.61846361E-05  0.54221344E-04
 0.97961317E+00 -0.56325577E+00 -0.18075410E-05  0.27304063E-05  0.73533144E-04
 0.97961317E+00 -0.52402059E+00 -0.44162725E-06 -0.23281832E-06  0.83662047E-04
 0.97961317E+00 -0.48300241E+00  0.23703830E-06 -0.24031766E-05  0.85665754E-04
 0.97961317E+00 -0.44026914E+00  0.48380666E-06 -0.37439006E-05  0.81565055E-04
 0.97961317E+00 -0.39591017E+00  0.51232407E-06 -0.43991760E-05  0.73632894E-04
 0.97961317E+00 -0.35003658E+00  0.45224229E-06 -0.45897532E-05  0.63821069E-04
 0.97961317E+00 -0.30278088E+00  0.37219021E-06 -0.45275869E-05  0.53497364E-04
 0.97961317E+00 -0.25429614E+00  0.29022701E-06 -0.43702021E-05  0.43424665E-04
 0.97961317E+00 -0.20475452E+00  0.21045607E-06 -0.42102183E-05  0.33897838E-04
 0.97961317E+00 -0.15434522E+00  0.13188905E-06 -0.40876685E-05  0.24926947E-04
 0.97961317E+00 -0.10327182E+00  0.62760259E-07 -0.40097314E-05  0.16388963E-04
 0.97961317E+00 -0.51749200E-01  0.13616075E-07 -0.39691237E-05  0.81287812E-05
 0.97961317E+00  0.00000000E+00 -0.39359306E-08 -0.39568292E-05 -0.80809507E-18
 0.97961317E+00  0.51749200E-01  0.13616075E-07 -0.39691237E-05 -0.81287812E-05
 0.97961317E+00  0.10327182E+00  0.62760259E-07 -0.40097314E-05 -0.16388963E-04
 0.97961317E+00  0.15434522E+00  0.13188905E-06 -0.40876685E-05 -0.24926947E-04
 0.97961317E+00  0.20475452E+00  0.21045607E-06 -0.42102183E-05 -0.33897838E-04
 0.97961317E+00  0.25429614E+00  0.29022701E-06 -0.43702021E-05 -0.43424665E-04
 0.97961317E+00  0.30278088E+00  0.37219021E-06 -0.45275869E-05 -0.53497364E-04
 0.97961317E+00  0.35003658E+00  0.45224229E-06 -0.45897532E-05 -0.63821069E-04
 0.97961317E+00  0.39591017E+00  0.51232407E-06 -0.43991760E-05 -0.73632894E-04
 0.97961317E+00  0.44026914E+00  0.48380666E-06 -0.37439006E-05 -0.81565055E-04
 0.97961317E+00  0.48300241E+00  0.23703830E-06 -0.24031766E-05 -0.85665754E-04
 0.97961317E+00  0.52402059E+00 -0.44162725E-06 -0.23281832E-06 -0.83662047E-04
 0.97961317E+00  0.56325577E+00 -0.18075410E-05  0.27304063E-05 -0.73533144E-04
 0.97961317E+00  0.60066071E+00 -0.41099390E-05  0.61846361E-05 -0.54221344E-04
 0.97961317E+00  0.63620781E+00 -0.74744817E-05  0.95508078E-05 -0.26339439E-04
 0.97961317E+00  0.66988760E+00 -0.11812342E-04  0.12064588E-04  0.75520061E-05
 0.97961317E+00  0.70170710E+00 -0.16748377E-04  0.12964098E-04  0.43129888E-04
 0.97961317E+00  0.73168798E+00 -0.21650200E-04  0.11733506E-04  0.75160691E-04
 0.97961317E+00  0.75986470E+00 -0.25790388E-04  0.83189677E-05  0.98645164E-04
 0.97961317E+00  0.78628257E+00 -0.28552265E-04  0.32622597E-05  0.11011724E-03
 0.97961317E+00  0.81099590E+00 -0.29711184E-04 -0.23585204E-05  0.10866310E-03
 0.97961317E+00  0.83406621E+00 -0.29471897E-04 -0.71975746E-05  0.96236722E-04
 0.97961317E+00  0.85556060E+00 -0.28467539E-04 -0.10127092E-04  0.77222106E-04
 0.97961317E+00  0.87555021E+00 -0.27394252E-04 -0.10710217E-04  0.56786579E-04
 0.97961317E+00  0.89410886E+00 -0.26838146E-04 -0.93661040E-05  0.39342514E-04
 0.97961317E+00  0.91131184E+00 -0.26991062E-04 -0.71373386E-05  0.26924352E-04
 0.97961317E+00  0.92723491E+00 -0.27824374E-04 -0.51312239E-05  0.19471167E-04
 0.97961317E+00  0.94195338E+00 -0.29135547E-04 -0.41982188E-05  0.15114987E-04
 0.97961317E+00  0.95554139E+00 -0.30683961E-04 -0.45363584E-05  0.12010113E-04
 0.97961317E+00  0.96807128E+00 -0.31720316E-04 -0.56105522E-05  0.85452999E-05
 0.97961317E+00  0.97961317E+00 -0.30189123E-04 -0.59536235E-05  0.48867472E-05
 0.97961317E+00  0.99023454E+00 -0.21742253E-04 -0.43267992E-05  0.15120425E-05
 0.97961317E+00  0.10000000E+01  0.00000000E+00  0.00000000E+00  0.00000000E+00
 
 0.99023454E+00 -0.10000000E+01  0.00000000E+00  0.00000000E+00  0.00000000E+00
 0.99023454E+00 -0.99023454E+00 -0.15660819E-04 -0.14670046E-05 -0.16680100E-05
 0.99023454E+00 -0.97961317E+00 -0.20908366E-04 -0.19496420E-05 -0.52322175E-05
 0.99023454E+00 -0.96807128E+00 -0.21409679E-04 -0.17687441E-05 -0.89483683E-05
 0.99023454E+00 -0.95554139E+00 -0.20327759E-04 -0.13299047E-05 -0.12143399E-04
 0.99023454E+00 -0.94195338E+00 -0.19017023E-04 -0.11151768E-05 -0.14588639E-04
 0.99023454E+00 -0.92723491E+00 -0.17934619E-04 -0.12299384E-05 -0.17317047E-04
 0.99023454E+00 -0.91131184E+00 -0.17206015E-04 -0.16259698E-05 -0.21280467E-04
 0.99023454E+00 -0.89410886E+00 -0.16932428E-04 -0.20893578E-05 -0.27454296E-04
 0.99023454E+00 -0.87555021E+00 -0.17094058E-04 -0.23766085E-05 -0.35869127E-04
 0.99023454E+00 -0.85556060E+00 -0.17544006E-04 -0.22237156E-05 -0.45558524E-04
 0.99023454E+00 -0.83406621E+00 -0.17908567E-04 -0.15093549E-05 -0.54203206E-04
 0.99023454E+00 -0.81099590E+00 -0.17785103E-04 -0.31422559E-06 -0.58980593E-04
 0.99023454E+00 -0.78628257E+00 -0.16837223E-04  0.10872808E-05 -0.57404551E-04
 0.99023454E+00 -0.75986470E+00 -0.15008379E-04  0.23498356E-05 -0.48387533E-04
 0.99023454E+00 -0.73168798E+00 -0.12493105E-04  0.31839518E-05 -0.32578179E-04
 0.99023454E+00 -0.70170710E+00 -0.96991902E-05  0.34405055E-05 -0.12221778E-04
 0.99023454E+00 -0.66988760E+00 -0.70661727E-05  0.31330814E-05  0.95007003E-05
 0.99023454E+00 -0.63620781E+00 -0.49482480E-05  0.24047319E-05  0.29334174E-04
 0.99023454E+00 -0.60066071E+00 -0.35270178E-05  0.14669700E-05  0.44718160E-04
 0.99023454E+00 -0.56325577E+00 -0.28088802E-05  0.52927444E-06  0.54309742E-04
 0.99023454E+00 -0.52402059E+00 -0.26776403E-05 -0.25342735E-06  0.58046271E-04
 0.99023454E+00 -0.48300241E+00 -0.29545137E-05 -0.80581737E-06  0.56890068E-04
 0.99023454E+00 -0.44026914E+00 -0.34688812E-05 -0.11259445E-05  0.52321853E-04
 0.99023454E+00 -0.39591017E+00 -0.40834814E-05 -0.12603677E-05  0.45869056E-04
 0.99023454E+00 -0.35003658E+00 -0.47157745E-05 -0.12738740E-05  0.38756811E-04
 0.99023454E+00 -0.30278088E+00 -0.53190912E-05 -0.12263218E-05  0.31778465E-04
 0.99023454E+00 -0.25429614E+00 -0.58744971E-05 -0.11606287E-05  0.25318332E-04
 0.99023454E+00 -0.20475452E+00 -0.63671829E-05 -0.11009722E-05  0.19467250E-04
 0.99023454E+00 -0.15434522E+00 -0.67831249E-05 -0.10568227E-05  0.14150792E-04
 0.99023454E+00 -0.10327182E+00 -0.71018011E-05 -0.10288502E-05  0.92289723E-05
 0.99023454E+00 -0.51749200E-01 -0.73037426E-05 -0.10141171E-05  0.45557391E-05
 0.99023454E+00  0.00000000E+00 -0.73727607E-05 -0.10096050E-05  0.12136470E-16
 0.99023454E+00  0.51749200E-01 -0.73037426E-05 -0.10141171E-05 -0.45557391E-05
 0.99023454E+00  0.10327182E+00 -0.71018011E-05 -0.10288502E-05 -0.92289723E-05
 0.99023454E+00  0.15434522E+00 -0.67831249E-05 -0.10568227E-05 -0.14150792E-04
 0.99023454E+00  0.20475452E+00 -0.63671829E-05 -0.11009722E-05 -0.19467250E-04
 0.99023454E+00  0.25429614E+00 -0.58744971E-05 -0.11606287E-05 -0.25318332E-04
 0.99023454E+00  0.30278088E+00 -0.53190912E-05 -0.12263218E-05 -0.31778465E-04
 0.99023454E+00  0.35003658E+00 -0.47157745E-05 -0.12738740E-05 -0.38756811E-04
 0.99023454E+00  0.39591017E+00 -0.40834814E-05 -0.12603677E-05 -0.45869056E-04
 0.99023454E+00  0.44026914E+00 -0.34688812E-05 -0.11259445E-05 -0.52321853E-04
 0.99023454E+00  0.48300241E+00 -0.29545137E-05 -0.80581737E-06 -0.56890068E-04
 0.99023454E+00  0.52402059E+00 -0.26776403E-05 -0.25342735E-06 -0.58046271E-04
 0.99023454E+00  0.56325577E+00 -0.28088802E-05  0.52927444E-06 -0.54309742E-04
 0.99023454E+00  0.60066071E+00 -0.35270178E-05  0.14669700E-05 -0.44718160E-04
 0.99023454E+00  0.63620781E+00 -0.49482480E-05  0.24047319E-05 -0.29334174E-04
 0.99023454E+00  0.66988760E+00 -0.70661727E-05  0.31330814E-05 -0.95007003E-05
 0.99023454E+00  0.70170710E+00 -0.96991902E-05  0.34405055E-05  0.12221778E-04
 0.99023454E+00  0.73168798E+00 -0.12493105E-04  0.31839518E-05  0.32578179E-04
 0.99023454E+00  0.75986470E+00 -0.15008379E-04  0.23498356E-05  0.48387533E-04
 0.99023454E+00  0.78628257E+00 -0.16837223E-04  0.10872808E-05  0.57404551E-04
 0.99023454E+00  0.81099590E+00 -0.17785103E-04 -0.31422559E-06  0.58980593E-04
 0.99023454E+00  0.83406621E+00 -0.17908567E-04 -0.15093549E-05  0.54203206E-04
 0.99023454E+00  0.85556060E+00 -0.17544006E-04 -0.22237156E-05  0.45558524E-04
 0.99023454E+00  0.87555021E+00 -0.17094058E-04 -0.23766085E-05  0.35869127E-04
 0.99023454E+00  0.89410886E+00 -0.16932428E-04 -0.20893578E-05  0.27454296E-04
 0.99023454E+00  0.91131184E+00 -0.17206015E-04 -0.16259698E-05  0.21280467E-04
 0.99023454E+00  0.92723491E+00 -0.17934619E-04 -0.12299384E-05  0.17317047E-04
 0.99023454E+00  0.94195338E+00 -0.19017023E-04 -0.11151768E-05  0.14588639E-04
 0.99023454E+00  0.95554139E+00 -0.20327759E-04 -0.13299047E-05  0.12143399E-04
 0.99023454E+00  0.96807128E+00 -0.21409679E-04 -0.17687441E-05  0.89483683E-05
 0.99023454E+00  0.97961317E+00 -0.20908366E-04 -0.19496420E-05  0.52322175E-05
 0.99023454E+00  0.99023454E+00 -0.15660819E-04 -0.14670046E-05  0.16680100E-05
 0.99023454E+00  0.10000000E+01  0.00000000E+00  0.00000000E+00  0.00000000E+00
 
 0.10000000E+01 -0.10000000E+01  0.00000000E+00  0.00000000E+00  0.00000000E+00
 0.10000000E+01 -0.99023454E+00  0.00000000E+00  0.00000000E+00  0.00000000E+00
 0.10000000E+01 -0.97961317E+00  0.00000000E+00  0.00000000E+00  0.00000000E+00
 0.10000000E+01 -0.96807128E+00  0.00000000E+00  0.00000000E+00  0.00000000E+00
 0.10000000E+01 -0.95554139E+00  0.00000000E+00  0.00000000E+00  0.00000000E+00
 0.10000000E+01 -0.94195338E+00  0.00000000E+00  0.00000000E+00  0.00000000E+00
 0.10000000E+01 -0.92723491E+00  0.00000000E+00  0.00000000E+00  0.00000000E+00
 0.10000000E+01 -0.91131184E+00  0.00000000E+00  0.00000000E+00  0.00000000E+00
 0.10000000E+01 -0.89410886E+00  0.00000000E+00  0.00000000E+00  0.00000000E+00
 0.10000000E+01 -0.87555021E+00  0.00000000E+00  0.00000000E+00  0.00000000E+00
 0.10000000E+01 -0.85556060E+00  0.00000000E+00  0.00000000E+00  0.00000000E+00
 0.10000000E+01 -0.83406621E+00  0.00000000E+00  0.00000000E+00  0.00000000E+00
 0.10000000E+01 -0.81099590E+00  0.00000000E+00  0.00000000E+00  0.00000000E+00
 0.10000000E+01 -0.78628257E+00  0.00000000E+00  0.00000000E+00  0.00000000E+00
 0.10000000E+01 -0.75986470E+00  0.00000000E+00  0.00000000E+00  0.00000000E+00
 0.10000000E+01 -0.73168798E+00  0.00000000E+00  0.00000000E+00  0.00000000E+00
 0.10000000E+01 -0.70170710E+00  0.00000000E+00  0.00000000E+00  0.00000000E+00
 0.10000000E+01 -0.66988760E+00  0.00000000E+00  0.00000000E+00  0.00000000E+00
 0.10000000E+01 -0.63620781E+00  0.00000000E+00  0.00000000E+00  0.00000000E+00
 0.10000000E+01 -0.60066071E+00  0.00000000E+00  0.00000000E+00  0.00000000E+00
 0.10000000E+01 -0.56325577E+00  0.00000000E+00  0.00000000E+00  0.00000000E+00
 0.10000000E+01 -0.52402059E+00  0.00000000E+00  0.00000000E+00  0.00000000E+00
 0.10000000E+01 -0.48300241E+00  0.00000000E+00  0.00000000E+00  0.00000000E+00
 0.10000000E+01 -0.44026914E+00  0.00000000E+00  0.00000000E+00  0.00000000E+00
 0.10000000E+01 -0.39591017E+00  0.00000000E+00  0.00000000E+00  0.00000000E+00
 0.10000000E+01 -0.35003658E+00  0.00000000E+00  0.00000000E+00  0.00000000E+00
 0.10000000E+01 -0.30278088E+00  0.00000000E+00  0.00000000E+00  0.00000000E+00
 0.10000000E+01 -0.25429614E+00  0.00000000E+00  0.00000000E+00  0.00000000E+00
 0.10000000E+01 -0.20475452E+00  0.00000000E+00  0.00000000E+00  0.00000000E+00
 0.10000000E+01 -0.15434522E+00  0.00000000E+00  0.00000000E+00  0.00000000E+00
 0.10000000E+01 -0.10327182E+00  0.00000000E+00  0.00000000E+00  0.00000000E+00
 0.10000000E+01 -0.51749200E-01  0.00000000E+00  0.00000000E+00  0.00000000E+00
 0.10000000E+01  0.00000000E+00  0.00000000E+00  0.00000000E+00  0.00000000E+00
 0.10000000E+01  0.51749200E-01  0.00000000E+00  0.00000000E+00  0.00000000E+00
 0.10000000E+01  0.10327182E+00  0.00000000E+00  0.00000000E+00  0.00000000E+00
 0.10000000E+01  0.15434522E+00  0.00000000E+00  0.00000000E+00  0.00000000E+00
 0.10000000E+01  0.20475452E+00  0.00000000E+00  0.00000000E+00  0.00000000E+00
 0.10000000E+01  0.25429614E+00  0.00000000E+00  0.00000000E+00  0.00000000E+00
 0.10000000E+01  0.30278088E+00  0.00000000E+00  0.00000000E+00  0.00000000E+00
 0.10000000E+01  0.35003658E+00  0.00000000E+00  0.00000000E+00  0.00000000E+00
 0.10000000E+01  0.39591017E+00  0.00000000E+00  0.00000000E+00  0.00000000E+00
 0.10000000E+01  0.44026914E+00  0.00000000E+00  0.00000000E+00  0.00000000E+00
 0.10000000E+01  0.48300241E+00  0.00000000E+00  0.00000000E+00  0.00000000E+00
 0.10000000E+01  0.52402059E+00  0.00000000E+00  0.00000000E+00  0.00000000E+00
 0.10000000E+01  0.56325577E+00  0.00000000E+00  0.00000000E+00  0.00000000E+00
 0.10000000E+01  0.60066071E+00  0.00000000E+00  0.00000000E+00  0.00000000E+00
 0.10000000E+01  0.63620781E+00  0.00000000E+00  0.00000000E+00  0.00000000E+00
 0.10000000E+01  0.66988760E+00  0.00000000E+00  0.00000000E+00  0.00000000E+00
 0.10000000E+01  0.70170710E+00  0.00000000E+00  0.00000000E+00  0.00000000E+00
 0.10000000E+01  0.73168798E+00  0.00000000E+00  0.00000000E+00  0.00000000E+00
 0.10000000E+01  0.75986470E+00  0.00000000E+00  0.00000000E+00  0.00000000E+00
 0.10000000E+01  0.78628257E+00  0.00000000E+00  0.00000000E+00  0.00000000E+00
 0.10000000E+01  0.81099590E+00  0.00000000E+00  0.00000000E+00  0.00000000E+00
 0.10000000E+01  0.83406621E+00  0.00000000E+00  0.00000000E+00  0.00000000E+00
 0.10000000E+01  0.85556060E+00  0.00000000E+00  0.00000000E+00  0.00000000E+00
 0.10000000E+01  0.87555021E+00  0.00000000E+00  0.00000000E+00  0.00000000E+00
 0.10000000E+01  0.89410886E+00  0.00000000E+00  0.00000000E+00  0.00000000E+00
 0.10000000E+01  0.91131184E+00  0.00000000E+00  0.00000000E+00  0.00000000E+00
 0.10000000E+01  0.92723491E+00  0.00000000E+00  0.00000000E+00  0.00000000E+00
 0.10000000E+01  0.94195338E+00  0.00000000E+00  0.00000000E+00  0.00000000E+00
 0.10000000E+01  0.95554139E+00  0.00000000E+00  0.00000000E+00  0.00000000E+00
 0.10000000E+01  0.96807128E+00  0.00000000E+00  0.00000000E+00  0.00000000E+00
 0.10000000E+01  0.97961317E+00  0.00000000E+00  0.00000000E+00  0.00000000E+00
 0.10000000E+01  0.99023454E+00  0.00000000E+00  0.00000000E+00  0.00000000E+00
 0.10000000E+01  0.10000000E+01  0.00000000E+00  0.00000000E+00  0.00000000E+00
 
