# Supplementary material for: Linear stability analysis of magnetohydrodynamic duct flows with perfectly conducting walls
Source: PLoS One. 2017 Oct 27;12(10):e0186944. doi: 10.1371/journal.pone.0186944 (PMC5659796; doi:10.1371/journal.pone.0186944)
Supplement: S1 File — (ZIP) [file pone.0186944.s001.zip › plosone_data/Fig8/re3k_ha20_r=1_tau=6.dat]

TITLE = "VELOCITY COMPONENT"
VARIABLES ="Y","Z","U","V","W"
ZONE I=65, J=65, F=POINT

-0.10000000E+01 -0.10000000E+01  0.00000000E+00  0.00000000E+00  0.00000000E+00
-0.10000000E+01 -0.99023454E+00  0.00000000E+00  0.00000000E+00  0.00000000E+00
-0.10000000E+01 -0.97961317E+00  0.00000000E+00  0.00000000E+00  0.00000000E+00
-0.10000000E+01 -0.96807128E+00  0.00000000E+00  0.00000000E+00  0.00000000E+00
-0.10000000E+01 -0.95554139E+00  0.00000000E+00  0.00000000E+00  0.00000000E+00
-0.10000000E+01 -0.94195338E+00  0.00000000E+00  0.00000000E+00  0.00000000E+00
-0.10000000E+01 -0.92723491E+00  0.00000000E+00  0.00000000E+00  0.00000000E+00
-0.10000000E+01 -0.91131184E+00  0.00000000E+00  0.00000000E+00  0.00000000E+00
-0.10000000E+01 -0.89410886E+00  0.00000000E+00  0.00000000E+00  0.00000000E+00
-0.10000000E+01 -0.87555021E+00  0.00000000E+00  0.00000000E+00  0.00000000E+00
-0.10000000E+01 -0.85556060E+00  0.00000000E+00  0.00000000E+00  0.00000000E+00
-0.10000000E+01 -0.83406621E+00  0.00000000E+00  0.00000000E+00  0.00000000E+00
-0.10000000E+01 -0.81099590E+00  0.00000000E+00  0.00000000E+00  0.00000000E+00
-0.10000000E+01 -0.78628257E+00  0.00000000E+00  0.00000000E+00  0.00000000E+00
-0.10000000E+01 -0.75986470E+00  0.00000000E+00  0.00000000E+00  0.00000000E+00
-0.10000000E+01 -0.73168798E+00  0.00000000E+00  0.00000000E+00  0.00000000E+00
-0.10000000E+01 -0.70170710E+00  0.00000000E+00  0.00000000E+00  0.00000000E+00
-0.10000000E+01 -0.66988760E+00  0.00000000E+00  0.00000000E+00  0.00000000E+00
-0.10000000E+01 -0.63620781E+00  0.00000000E+00  0.00000000E+00  0.00000000E+00
-0.10000000E+01 -0.60066071E+00  0.00000000E+00  0.00000000E+00  0.00000000E+00
-0.10000000E+01 -0.56325577E+00  0.00000000E+00  0.00000000E+00  0.00000000E+00
-0.10000000E+01 -0.52402059E+00  0.00000000E+00  0.00000000E+00  0.00000000E+00
-0.10000000E+01 -0.48300241E+00  0.00000000E+00  0.00000000E+00  0.00000000E+00
-0.10000000E+01 -0.44026914E+00  0.00000000E+00  0.00000000E+00  0.00000000E+00
-0.10000000E+01 -0.39591017E+00  0.00000000E+00  0.00000000E+00  0.00000000E+00
-0.10000000E+01 -0.35003658E+00  0.00000000E+00  0.00000000E+00  0.00000000E+00
-0.10000000E+01 -0.30278088E+00  0.00000000E+00  0.00000000E+00  0.00000000E+00
-0.10000000E+01 -0.25429614E+00  0.00000000E+00  0.00000000E+00  0.00000000E+00
-0.10000000E+01 -0.20475452E+00  0.00000000E+00  0.00000000E+00  0.00000000E+00
-0.10000000E+01 -0.15434522E+00  0.00000000E+00  0.00000000E+00  0.00000000E+00
-0.10000000E+01 -0.10327182E+00  0.00000000E+00  0.00000000E+00  0.00000000E+00
-0.10000000E+01 -0.51749200E-01  0.00000000E+00  0.00000000E+00  0.00000000E+00
-0.10000000E+01  0.00000000E+00  0.00000000E+00  0.00000000E+00  0.00000000E+00
-0.10000000E+01  0.51749200E-01  0.00000000E+00  0.00000000E+00  0.00000000E+00
-0.10000000E+01  0.10327182E+00  0.00000000E+00  0.00000000E+00  0.00000000E+00
-0.10000000E+01  0.15434522E+00  0.00000000E+00  0.00000000E+00  0.00000000E+00
-0.10000000E+01  0.20475452E+00  0.00000000E+00  0.00000000E+00  0.00000000E+00
-0.10000000E+01  0.25429614E+00  0.00000000E+00  0.00000000E+00  0.00000000E+00
-0.10000000E+01  0.30278088E+00  0.00000000E+00  0.00000000E+00  0.00000000E+00
-0.10000000E+01  0.35003658E+00  0.00000000E+00  0.00000000E+00  0.00000000E+00
-0.10000000E+01  0.39591017E+00  0.00000000E+00  0.00000000E+00  0.00000000E+00
-0.10000000E+01  0.44026914E+00  0.00000000E+00  0.00000000E+00  0.00000000E+00
-0.10000000E+01  0.48300241E+00  0.00000000E+00  0.00000000E+00  0.00000000E+00
-0.10000000E+01  0.52402059E+00  0.00000000E+00  0.00000000E+00  0.00000000E+00
-0.10000000E+01  0.56325577E+00  0.00000000E+00  0.00000000E+00  0.00000000E+00
-0.10000000E+01  0.60066071E+00  0.00000000E+00  0.00000000E+00  0.00000000E+00
-0.10000000E+01  0.63620781E+00  0.00000000E+00  0.00000000E+00  0.00000000E+00
-0.10000000E+01  0.66988760E+00  0.00000000E+00  0.00000000E+00  0.00000000E+00
-0.10000000E+01  0.70170710E+00  0.00000000E+00  0.00000000E+00  0.00000000E+00
-0.10000000E+01  0.73168798E+00  0.00000000E+00  0.00000000E+00  0.00000000E+00
-0.10000000E+01  0.75986470E+00  0.00000000E+00  0.00000000E+00  0.00000000E+00
-0.10000000E+01  0.78628257E+00  0.00000000E+00  0.00000000E+00  0.00000000E+00
-0.10000000E+01  0.81099590E+00  0.00000000E+00  0.00000000E+00  0.00000000E+00
-0.10000000E+01  0.83406621E+00  0.00000000E+00  0.00000000E+00  0.00000000E+00
-0.10000000E+01  0.85556060E+00  0.00000000E+00  0.00000000E+00  0.00000000E+00
-0.10000000E+01  0.87555021E+00  0.00000000E+00  0.00000000E+00  0.00000000E+00
-0.10000000E+01  0.89410886E+00  0.00000000E+00  0.00000000E+00  0.00000000E+00
-0.10000000E+01  0.91131184E+00  0.00000000E+00  0.00000000E+00  0.00000000E+00
-0.10000000E+01  0.92723491E+00  0.00000000E+00  0.00000000E+00  0.00000000E+00
-0.10000000E+01  0.94195338E+00  0.00000000E+00  0.00000000E+00  0.00000000E+00
-0.10000000E+01  0.95554139E+00  0.00000000E+00  0.00000000E+00  0.00000000E+00
-0.10000000E+01  0.96807128E+00  0.00000000E+00  0.00000000E+00  0.00000000E+00
-0.10000000E+01  0.97961317E+00  0.00000000E+00  0.00000000E+00  0.00000000E+00
-0.10000000E+01  0.99023454E+00  0.00000000E+00  0.00000000E+00  0.00000000E+00
-0.10000000E+01  0.10000000E+01  0.00000000E+00  0.00000000E+00  0.00000000E+00
 
-0.99023454E+00 -0.10000000E+01  0.00000000E+00  0.00000000E+00  0.00000000E+00
-0.99023454E+00 -0.99023454E+00  0.51421386E-05 -0.20678106E-05 -0.10696435E-05
-0.99023454E+00 -0.97961317E+00 -0.19573718E-05 -0.16092591E-04  0.13711973E-04
-0.99023454E+00 -0.96807128E+00 -0.16013787E-04 -0.32322395E-04  0.70618506E-04
-0.99023454E+00 -0.95554139E+00 -0.34475703E-04 -0.40399968E-04  0.16390783E-03
-0.99023454E+00 -0.94195338E+00 -0.55508243E-04 -0.33929826E-04  0.26887615E-03
-0.99023454E+00 -0.92723491E+00 -0.77366059E-04 -0.13875751E-04  0.34117256E-03
-0.99023454E+00 -0.91131184E+00 -0.98306045E-04  0.13392089E-04  0.34386953E-03
-0.99023454E+00 -0.89410886E+00 -0.11577537E-03  0.41687558E-04  0.25479664E-03
-0.99023454E+00 -0.87555021E+00 -0.12586217E-03  0.68858527E-04  0.66032779E-04
-0.99023454E+00 -0.85556060E+00 -0.12251779E-03  0.96936104E-04 -0.23375570E-03
-0.99023454E+00 -0.83406621E+00 -0.97696221E-04  0.12888426E-03 -0.67107767E-03
-0.99023454E+00 -0.81099590E+00 -0.41982266E-04  0.16534097E-03 -0.12893839E-02
-0.99023454E+00 -0.78628257E+00  0.53358912E-04  0.20286004E-03 -0.21352430E-02
-0.99023454E+00 -0.75986470E+00  0.19349087E-03  0.23417615E-03 -0.32362777E-02
-0.99023454E+00 -0.73168798E+00  0.37623280E-03  0.24958913E-03 -0.45756648E-02
-0.99023454E+00 -0.70170710E+00  0.58896509E-03  0.23883368E-03 -0.60700133E-02
-0.99023454E+00 -0.66988760E+00  0.80693234E-03  0.19290316E-03 -0.75543126E-02
-0.99023454E+00 -0.63620781E+00  0.99441937E-03  0.10589442E-03 -0.87780837E-02
-0.99023454E+00 -0.60066071E+00  0.11090491E-02 -0.22971226E-04 -0.94177506E-02
-0.99023454E+00 -0.56325577E+00  0.11098462E-02 -0.18719502E-03 -0.91120148E-02
-0.99023454E+00 -0.52402059E+00  0.96807927E-03 -0.37126527E-03 -0.75253867E-02
-0.99023454E+00 -0.48300241E+00  0.67920707E-03 -0.55027478E-03 -0.44383231E-02
-0.99023454E+00 -0.44026914E+00  0.27195211E-03 -0.69185196E-03  0.14921338E-03
-0.99023454E+00 -0.39591017E+00 -0.18989163E-03 -0.76100900E-03  0.59271494E-02
-0.99023454E+00 -0.35003658E+00 -0.61708043E-03 -0.72766680E-03  0.12233945E-01
-0.99023454E+00 -0.30278088E+00 -0.91647941E-03 -0.57553351E-03  0.18099946E-01
-0.99023454E+00 -0.25429614E+00 -0.10202082E-02 -0.30991834E-03  0.22394921E-01
-0.99023454E+00 -0.20475452E+00 -0.91243635E-03  0.38419874E-04  0.24067031E-01
-0.99023454E+00 -0.15434522E+00 -0.64193836E-03  0.41578809E-03  0.22421638E-01
-0.99023454E+00 -0.10327182E+00 -0.31165657E-03  0.75512722E-03  0.17357688E-01
-0.99023454E+00 -0.51749200E-01 -0.45599124E-04  0.99090432E-03  0.94754429E-02
-0.99023454E+00  0.00000000E+00  0.55902292E-04  0.10753304E-02 -0.69777657E-13
-0.99023454E+00  0.51749200E-01 -0.45599124E-04  0.99090432E-03 -0.94754429E-02
-0.99023454E+00  0.10327182E+00 -0.31165657E-03  0.75512722E-03 -0.17357688E-01
-0.99023454E+00  0.15434522E+00 -0.64193836E-03  0.41578809E-03 -0.22421638E-01
-0.99023454E+00  0.20475452E+00 -0.91243635E-03  0.38419874E-04 -0.24067031E-01
-0.99023454E+00  0.25429614E+00 -0.10202082E-02 -0.30991834E-03 -0.22394921E-01
-0.99023454E+00  0.30278088E+00 -0.91647941E-03 -0.57553351E-03 -0.18099946E-01
-0.99023454E+00  0.35003658E+00 -0.61708043E-03 -0.72766680E-03 -0.12233945E-01
-0.99023454E+00  0.39591017E+00 -0.18989163E-03 -0.76100900E-03 -0.59271494E-02
-0.99023454E+00  0.44026914E+00  0.27195211E-03 -0.69185196E-03 -0.14921338E-03
-0.99023454E+00  0.48300241E+00  0.67920707E-03 -0.55027478E-03  0.44383231E-02
-0.99023454E+00  0.52402059E+00  0.96807927E-03 -0.37126527E-03  0.75253867E-02
-0.99023454E+00  0.56325577E+00  0.11098462E-02 -0.18719502E-03  0.91120148E-02
-0.99023454E+00  0.60066071E+00  0.11090491E-02 -0.22971226E-04  0.94177506E-02
-0.99023454E+00  0.63620781E+00  0.99441937E-03  0.10589442E-03  0.87780837E-02
-0.99023454E+00  0.66988760E+00  0.80693234E-03  0.19290316E-03  0.75543126E-02
-0.99023454E+00  0.70170710E+00  0.58896509E-03  0.23883368E-03  0.60700133E-02
-0.99023454E+00  0.73168798E+00  0.37623280E-03  0.24958913E-03  0.45756648E-02
-0.99023454E+00  0.75986470E+00  0.19349087E-03  0.23417615E-03  0.32362777E-02
-0.99023454E+00  0.78628257E+00  0.53358912E-04  0.20286004E-03  0.21352430E-02
-0.99023454E+00  0.81099590E+00 -0.41982266E-04  0.16534097E-03  0.12893839E-02
-0.99023454E+00  0.83406621E+00 -0.97696221E-04  0.12888426E-03  0.67107767E-03
-0.99023454E+00  0.85556060E+00 -0.12251779E-03  0.96936104E-04  0.23375570E-03
-0.99023454E+00  0.87555021E+00 -0.12586217E-03  0.68858527E-04 -0.66032780E-04
-0.99023454E+00  0.89410886E+00 -0.11577537E-03  0.41687558E-04 -0.25479664E-03
-0.99023454E+00  0.91131184E+00 -0.98306045E-04  0.13392089E-04 -0.34386953E-03
-0.99023454E+00  0.92723491E+00 -0.77366059E-04 -0.13875751E-04 -0.34117256E-03
-0.99023454E+00  0.94195338E+00 -0.55508243E-04 -0.33929826E-04 -0.26887615E-03
-0.99023454E+00  0.95554139E+00 -0.34475703E-04 -0.40399968E-04 -0.16390783E-03
-0.99023454E+00  0.96807128E+00 -0.16013787E-04 -0.32322395E-04 -0.70618506E-04
-0.99023454E+00  0.97961317E+00 -0.19573718E-05 -0.16092591E-04 -0.13711973E-04
-0.99023454E+00  0.99023454E+00  0.51421386E-05 -0.20678106E-05  0.10696435E-05
-0.99023454E+00  0.10000000E+01  0.00000000E+00  0.00000000E+00  0.00000000E+00
 
-0.97961317E+00 -0.10000000E+01  0.00000000E+00  0.00000000E+00  0.00000000E+00
-0.97961317E+00 -0.99023454E+00 -0.41654016E-05 -0.15051816E-04  0.47314829E-05
-0.97961317E+00 -0.97961317E+00 -0.26248961E-04 -0.65553769E-04  0.40750881E-04
-0.97961317E+00 -0.96807128E+00 -0.60954381E-04 -0.12169808E-03  0.14100988E-03
-0.97961317E+00 -0.95554139E+00 -0.10356354E-03 -0.14631459E-03  0.29321572E-03
-0.97961317E+00 -0.94195338E+00 -0.14946795E-03 -0.11889931E-03  0.45521510E-03
-0.97961317E+00 -0.92723491E+00 -0.19446948E-03 -0.44240329E-04  0.55897326E-03
-0.97961317E+00 -0.91131184E+00 -0.23541967E-03  0.53469530E-04  0.55027625E-03
-0.97961317E+00 -0.89410886E+00 -0.26880946E-03  0.15195217E-03  0.40089765E-03
-0.97961317E+00 -0.87555021E+00 -0.28897208E-03  0.24448921E-03  0.10438516E-03
-0.97961317E+00 -0.85556060E+00 -0.28568310E-03  0.34052769E-03 -0.35404546E-03
-0.97961317E+00 -0.83406621E+00 -0.24329373E-03  0.45357179E-03 -0.10202138E-02
-0.97961317E+00 -0.81099590E+00 -0.14110797E-03  0.58880438E-03 -0.19769516E-02
-0.97961317E+00 -0.78628257E+00  0.43436751E-04  0.73574677E-03 -0.33237056E-02
-0.97961317E+00 -0.75986470E+00  0.32939381E-03  0.86811612E-03 -0.51382182E-02
-0.97961317E+00 -0.73168798E+00  0.72454746E-03  0.94814593E-03 -0.74272688E-02
-0.97961317E+00 -0.70170710E+00  0.12177504E-02  0.93342383E-03 -0.10078481E-01
-0.97961317E+00 -0.66988760E+00  0.17729151E-02  0.78434246E-03 -0.12822566E-01
-0.97961317E+00 -0.63620781E+00  0.23275641E-02  0.47211340E-03 -0.15216188E-01
-0.97961317E+00 -0.60066071E+00  0.27970250E-02 -0.12305047E-04 -0.16656804E-01
-0.97961317E+00 -0.56325577E+00  0.30860663E-02 -0.64863114E-03 -0.16443546E-01
-0.97961317E+00 -0.52402059E+00  0.31072513E-02 -0.13791986E-02 -0.13895637E-01
-0.97961317E+00 -0.48300241E+00  0.28040990E-02 -0.21062323E-02 -0.85275248E-02
-0.97961317E+00 -0.44026914E+00  0.21729220E-02 -0.26986393E-02 -0.25722720E-03
-0.97961317E+00 -0.39591017E+00  0.12756605E-02 -0.30111676E-02  0.10403072E-01
-0.97961317E+00 -0.35003658E+00  0.23523335E-03 -0.29153751E-02  0.22247227E-01
-0.97961317E+00 -0.30278088E+00 -0.79006337E-03 -0.23371440E-02  0.33440633E-01
-0.97961317E+00 -0.25429614E+00 -0.16490292E-02 -0.12906442E-02  0.41795642E-01
-0.97961317E+00 -0.20475452E+00 -0.22430230E-02  0.10378437E-03  0.45237310E-01
-0.97961317E+00 -0.15434522E+00 -0.25557771E-02  0.16284753E-02  0.42359522E-01
-0.97961317E+00 -0.10327182E+00 -0.26519203E-02  0.30075105E-02  0.32906083E-01
-0.97961317E+00 -0.51749200E-01 -0.26415644E-02  0.39690426E-02  0.17999425E-01
-0.97961317E+00  0.00000000E+00 -0.26247685E-02  0.43139168E-02 -0.12251112E-12
-0.97961317E+00  0.51749200E-01 -0.26415644E-02  0.39690426E-02 -0.17999425E-01
-0.97961317E+00  0.10327182E+00 -0.26519203E-02  0.30075105E-02 -0.32906083E-01
-0.97961317E+00  0.15434522E+00 -0.25557771E-02  0.16284753E-02 -0.42359522E-01
-0.97961317E+00  0.20475452E+00 -0.22430230E-02  0.10378437E-03 -0.45237310E-01
-0.97961317E+00  0.25429614E+00 -0.16490292E-02 -0.12906442E-02 -0.41795642E-01
-0.97961317E+00  0.30278088E+00 -0.79006337E-03 -0.23371440E-02 -0.33440633E-01
-0.97961317E+00  0.35003658E+00  0.23523335E-03 -0.29153751E-02 -0.22247227E-01
-0.97961317E+00  0.39591017E+00  0.12756605E-02 -0.30111676E-02 -0.10403072E-01
-0.97961317E+00  0.44026914E+00  0.21729220E-02 -0.26986393E-02  0.25722720E-03
-0.97961317E+00  0.48300241E+00  0.28040990E-02 -0.21062323E-02  0.85275248E-02
-0.97961317E+00  0.52402059E+00  0.31072513E-02 -0.13791986E-02  0.13895637E-01
-0.97961317E+00  0.56325577E+00  0.30860663E-02 -0.64863114E-03  0.16443546E-01
-0.97961317E+00  0.60066071E+00  0.27970250E-02 -0.12305047E-04  0.16656804E-01
-0.97961317E+00  0.63620781E+00  0.23275641E-02  0.47211340E-03  0.15216188E-01
-0.97961317E+00  0.66988760E+00  0.17729151E-02  0.78434246E-03  0.12822566E-01
-0.97961317E+00  0.70170710E+00  0.12177504E-02  0.93342383E-03  0.10078481E-01
-0.97961317E+00  0.73168798E+00  0.72454746E-03  0.94814593E-03  0.74272688E-02
-0.97961317E+00  0.75986470E+00  0.32939381E-03  0.86811612E-03  0.51382182E-02
-0.97961317E+00  0.78628257E+00  0.43436751E-04  0.73574677E-03  0.33237056E-02
-0.97961317E+00  0.81099590E+00 -0.14110797E-03  0.58880438E-03  0.19769516E-02
-0.97961317E+00  0.83406621E+00 -0.24329373E-03  0.45357179E-03  0.10202138E-02
-0.97961317E+00  0.85556060E+00 -0.28568310E-03  0.34052769E-03  0.35404546E-03
-0.97961317E+00  0.87555021E+00 -0.28897208E-03  0.24448921E-03 -0.10438516E-03
-0.97961317E+00  0.89410886E+00 -0.26880946E-03  0.15195217E-03 -0.40089765E-03
-0.97961317E+00  0.91131184E+00 -0.23541967E-03  0.53469530E-04 -0.55027625E-03
-0.97961317E+00  0.92723491E+00 -0.19446948E-03 -0.44240329E-04 -0.55897326E-03
-0.97961317E+00  0.94195338E+00 -0.14946795E-03 -0.11889931E-03 -0.45521510E-03
-0.97961317E+00  0.95554139E+00 -0.10356354E-03 -0.14631459E-03 -0.29321572E-03
-0.97961317E+00  0.96807128E+00 -0.60954381E-04 -0.12169808E-03 -0.14100988E-03
-0.97961317E+00  0.97961317E+00 -0.26248961E-04 -0.65553769E-04 -0.40750881E-04
-0.97961317E+00  0.99023454E+00 -0.41654016E-05 -0.15051816E-04 -0.47314829E-05
-0.97961317E+00  0.10000000E+01  0.00000000E+00  0.00000000E+00  0.00000000E+00
 
-0.96807128E+00 -0.10000000E+01  0.00000000E+00  0.00000000E+00  0.00000000E+00
-0.96807128E+00 -0.99023454E+00 -0.26374596E-04 -0.47274887E-04  0.16490748E-04
-0.96807128E+00 -0.97961317E+00 -0.73153673E-04 -0.15125964E-03  0.80829346E-04
-0.96807128E+00 -0.96807128E+00 -0.13451812E-03 -0.25761112E-03  0.21632142E-03
-0.96807128E+00 -0.95554139E+00 -0.20261001E-03 -0.29527746E-03  0.39629611E-03
-0.96807128E+00 -0.94195338E+00 -0.26941566E-03 -0.22856305E-03  0.56255137E-03
-0.96807128E+00 -0.92723491E+00 -0.32900040E-03 -0.72329305E-04  0.63974709E-03
-0.96807128E+00 -0.91131184E+00 -0.37918458E-03  0.12149457E-03  0.58132520E-03
-0.96807128E+00 -0.89410886E+00 -0.41900137E-03  0.30800775E-03  0.38175419E-03
-0.96807128E+00 -0.87555021E+00 -0.44461383E-03  0.47699432E-03  0.62739006E-04
-0.96807128E+00 -0.85556060E+00 -0.44431474E-03  0.65333541E-03 -0.36910735E-03
-0.96807128E+00 -0.83406621E+00 -0.39561005E-03  0.87171256E-03 -0.95650452E-03
-0.96807128E+00 -0.81099590E+00 -0.26413432E-03  0.11500701E-02 -0.18053653E-02
-0.96807128E+00 -0.78628257E+00 -0.63465898E-05  0.14724930E-02 -0.30675063E-02
-0.96807128E+00 -0.75986470E+00  0.42402407E-03  0.17861572E-02 -0.48967771E-02
-0.96807128E+00 -0.73168798E+00  0.10646317E-02  0.20082435E-02 -0.73828330E-02
-0.96807128E+00 -0.70170710E+00  0.19305747E-02  0.20398555E-02 -0.10475460E-01
-0.96807128E+00 -0.66988760E+00  0.29998724E-02  0.17831765E-02 -0.13914860E-01
-0.96807128E+00 -0.63620781E+00  0.42026930E-02  0.11610632E-02 -0.17185903E-01
-0.96807128E+00 -0.60066071E+00  0.54170322E-02  0.13920908E-03 -0.19516176E-01
-0.96807128E+00 -0.56325577E+00  0.64749849E-02 -0.12499333E-02 -0.19940500E-01
-0.96807128E+00 -0.52402059E+00  0.71813732E-02 -0.28862911E-02 -0.17452471E-01
-0.96807128E+00 -0.48300241E+00  0.73455487E-02 -0.45532098E-02 -0.11247582E-01
-0.96807128E+00 -0.44026914E+00  0.68215674E-02 -0.59505962E-02 -0.10303630E-02
-0.96807128E+00 -0.39591017E+00  0.55482591E-02 -0.67376851E-02  0.12684872E-01
-0.96807128E+00 -0.35003658E+00  0.35763476E-02 -0.66050835E-02  0.28388003E-01
-0.96807128E+00 -0.30278088E+00  0.10719101E-02 -0.53643076E-02  0.43619733E-01
-0.96807128E+00 -0.25429614E+00 -0.17087409E-02 -0.30309530E-02  0.55330198E-01
-0.96807128E+00 -0.20475452E+00 -0.44664033E-02  0.12899075E-03  0.60535099E-01
-0.96807128E+00 -0.15434522E+00 -0.69133659E-02  0.36162654E-02  0.57130418E-01
-0.96807128E+00 -0.10327182E+00 -0.88162573E-02  0.67885931E-02  0.44620113E-01
-0.96807128E+00 -0.51749200E-01 -0.10015839E-01  0.90081283E-02  0.24484109E-01
-0.96807128E+00  0.00000000E+00 -0.10424731E-01  0.98055097E-02 -0.14137356E-12
-0.96807128E+00  0.51749200E-01 -0.10015839E-01  0.90081283E-02 -0.24484109E-01
-0.96807128E+00  0.10327182E+00 -0.88162573E-02  0.67885931E-02 -0.44620113E-01
-0.96807128E+00  0.15434522E+00 -0.69133659E-02  0.36162654E-02 -0.57130418E-01
-0.96807128E+00  0.20475452E+00 -0.44664033E-02  0.12899075E-03 -0.60535099E-01
-0.96807128E+00  0.25429614E+00 -0.17087409E-02 -0.30309530E-02 -0.55330198E-01
-0.96807128E+00  0.30278088E+00  0.10719101E-02 -0.53643076E-02 -0.43619733E-01
-0.96807128E+00  0.35003658E+00  0.35763476E-02 -0.66050835E-02 -0.28388003E-01
-0.96807128E+00  0.39591017E+00  0.55482591E-02 -0.67376851E-02 -0.12684872E-01
-0.96807128E+00  0.44026914E+00  0.68215674E-02 -0.59505962E-02  0.10303630E-02
-0.96807128E+00  0.48300241E+00  0.73455487E-02 -0.45532098E-02  0.11247582E-01
-0.96807128E+00  0.52402059E+00  0.71813732E-02 -0.28862911E-02  0.17452471E-01
-0.96807128E+00  0.56325577E+00  0.64749849E-02 -0.12499333E-02  0.19940500E-01
-0.96807128E+00  0.60066071E+00  0.54170322E-02  0.13920908E-03  0.19516176E-01
-0.96807128E+00  0.63620781E+00  0.42026930E-02  0.11610632E-02  0.17185903E-01
-0.96807128E+00  0.66988760E+00  0.29998724E-02  0.17831765E-02  0.13914860E-01
-0.96807128E+00  0.70170710E+00  0.19305747E-02  0.20398555E-02  0.10475460E-01
-0.96807128E+00  0.73168798E+00  0.10646317E-02  0.20082435E-02  0.73828330E-02
-0.96807128E+00  0.75986470E+00  0.42402407E-03  0.17861572E-02  0.48967771E-02
-0.96807128E+00  0.78628257E+00 -0.63465898E-05  0.14724930E-02  0.30675063E-02
-0.96807128E+00  0.81099590E+00 -0.26413432E-03  0.11500701E-02  0.18053653E-02
-0.96807128E+00  0.83406621E+00 -0.39561005E-03  0.87171256E-03  0.95650452E-03
-0.96807128E+00  0.85556060E+00 -0.44431474E-03  0.65333541E-03  0.36910735E-03
-0.96807128E+00  0.87555021E+00 -0.44461383E-03  0.47699432E-03 -0.62739006E-04
-0.96807128E+00  0.89410886E+00 -0.41900137E-03  0.30800775E-03 -0.38175419E-03
-0.96807128E+00  0.91131184E+00 -0.37918458E-03  0.12149457E-03 -0.58132520E-03
-0.96807128E+00  0.92723491E+00 -0.32900040E-03 -0.72329305E-04 -0.63974709E-03
-0.96807128E+00  0.94195338E+00 -0.26941566E-03 -0.22856305E-03 -0.56255137E-03
-0.96807128E+00  0.95554139E+00 -0.20261001E-03 -0.29527746E-03 -0.39629611E-03
-0.96807128E+00  0.96807128E+00 -0.13451812E-03 -0.25761112E-03 -0.21632142E-03
-0.96807128E+00  0.97961317E+00 -0.73153673E-04 -0.15125964E-03 -0.80829346E-04
-0.96807128E+00  0.99023454E+00 -0.26374596E-04 -0.47274887E-04 -0.16490748E-04
-0.96807128E+00  0.10000000E+01  0.00000000E+00  0.00000000E+00  0.00000000E+00
 
-0.95554139E+00 -0.10000000E+01  0.00000000E+00  0.00000000E+00  0.00000000E+00
-0.95554139E+00 -0.99023454E+00 -0.59113697E-04 -0.11096638E-03  0.35200389E-04
-0.95554139E+00 -0.97961317E+00 -0.13587700E-03 -0.28023185E-03  0.13584067E-03
-0.95554139E+00 -0.96807128E+00 -0.22105027E-03 -0.42783722E-03  0.29660739E-03
-0.95554139E+00 -0.95554139E+00 -0.30187003E-03 -0.45121925E-03  0.46761907E-03
-0.95554139E+00 -0.94195338E+00 -0.36715268E-03 -0.31098769E-03  0.57561640E-03
-0.95554139E+00 -0.92723491E+00 -0.41201704E-03 -0.49430760E-04  0.55483167E-03
-0.95554139E+00 -0.91131184E+00 -0.44003075E-03  0.23904878E-03  0.39322563E-03
-0.95554139E+00 -0.89410886E+00 -0.45828852E-03  0.48210831E-03  0.13975149E-03
-0.95554139E+00 -0.87555021E+00 -0.46995466E-03  0.67249563E-03 -0.12398466E-03
-0.95554139E+00 -0.85556060E+00 -0.46632677E-03  0.86449285E-03 -0.33636448E-03
-0.95554139E+00 -0.83406621E+00 -0.42172330E-03  0.11312052E-02 -0.49894943E-03
-0.95554139E+00 -0.81099590E+00 -0.29008306E-03  0.15208903E-02 -0.70027834E-03
-0.95554139E+00 -0.78628257E+00 -0.49358432E-05  0.20270200E-02 -0.11138395E-02
-0.95554139E+00 -0.75986470E+00  0.51620917E-03  0.25779494E-02 -0.19678995E-02
-0.95554139E+00 -0.73168798E+00  0.13596137E-02  0.30420287E-02 -0.34819106E-02
-0.95554139E+00 -0.70170710E+00  0.25954896E-02  0.32466448E-02 -0.57749284E-02
-0.95554139E+00 -0.66988760E+00  0.42517748E-02  0.30067967E-02 -0.87631514E-02
-0.95554139E+00 -0.63620781E+00  0.62867380E-02  0.21611732E-02 -0.12071313E-01
-0.95554139E+00 -0.60066071E+00  0.85652561E-02  0.61468682E-03 -0.14987129E-01
-0.95554139E+00 -0.56325577E+00  0.10846661E-01 -0.16145048E-02 -0.16490950E-01
-0.95554139E+00 -0.52402059E+00  0.12791175E-01 -0.43517727E-02 -0.15393249E-01
-0.95554139E+00 -0.48300241E+00  0.13992608E-01 -0.72424335E-02 -0.10596676E-01
-0.95554139E+00 -0.44026914E+00  0.14038977E-01 -0.97673814E-02 -0.14629467E-02
-0.95554139E+00 -0.39591017E+00  0.12596193E-01 -0.11313839E-01  0.11791344E-01
-0.95554139E+00 -0.35003658E+00  0.94988482E-02 -0.11303304E-01  0.27801524E-01
-0.95554139E+00 -0.30278088E+00  0.48257599E-02 -0.93571257E-02  0.44021466E-01
-0.95554139E+00 -0.25429614E+00 -0.10647177E-02 -0.54562019E-02  0.57071134E-01
-0.95554139E+00 -0.20475452E+00 -0.75564898E-02 -0.36773594E-04  0.63474672E-01
-0.95554139E+00 -0.15434522E+00 -0.13857873E-01  0.60302823E-02  0.60636948E-01
-0.95554139E+00 -0.10327182E+00 -0.19129674E-01  0.11598309E-01  0.47758247E-01
-0.95554139E+00 -0.51749200E-01 -0.22632310E-01  0.15514550E-01  0.26335868E-01
-0.95554139E+00  0.00000000E+00 -0.23859746E-01  0.16924978E-01 -0.10562283E-12
-0.95554139E+00  0.51749200E-01 -0.22632310E-01  0.15514550E-01 -0.26335868E-01
-0.95554139E+00  0.10327182E+00 -0.19129674E-01  0.11598309E-01 -0.47758247E-01
-0.95554139E+00  0.15434522E+00 -0.13857873E-01  0.60302823E-02 -0.60636948E-01
-0.95554139E+00  0.20475452E+00 -0.75564898E-02 -0.36773594E-04 -0.63474672E-01
-0.95554139E+00  0.25429614E+00 -0.10647177E-02 -0.54562019E-02 -0.57071134E-01
-0.95554139E+00  0.30278088E+00  0.48257599E-02 -0.93571257E-02 -0.44021466E-01
-0.95554139E+00  0.35003658E+00  0.94988482E-02 -0.11303304E-01 -0.27801524E-01
-0.95554139E+00  0.39591017E+00  0.12596193E-01 -0.11313839E-01 -0.11791344E-01
-0.95554139E+00  0.44026914E+00  0.14038977E-01 -0.97673814E-02  0.14629467E-02
-0.95554139E+00  0.48300241E+00  0.13992608E-01 -0.72424335E-02  0.10596676E-01
-0.95554139E+00  0.52402059E+00  0.12791175E-01 -0.43517727E-02  0.15393249E-01
-0.95554139E+00  0.56325577E+00  0.10846661E-01 -0.16145048E-02  0.16490950E-01
-0.95554139E+00  0.60066071E+00  0.85652561E-02  0.61468682E-03  0.14987129E-01
-0.95554139E+00  0.63620781E+00  0.62867380E-02  0.21611732E-02  0.12071313E-01
-0.95554139E+00  0.66988760E+00  0.42517748E-02  0.30067967E-02  0.87631514E-02
-0.95554139E+00  0.70170710E+00  0.25954896E-02  0.32466448E-02  0.57749284E-02
-0.95554139E+00  0.73168798E+00  0.13596137E-02  0.30420287E-02  0.34819106E-02
-0.95554139E+00  0.75986470E+00  0.51620917E-03  0.25779494E-02  0.19678995E-02
-0.95554139E+00  0.78628257E+00 -0.49358432E-05  0.20270200E-02  0.11138395E-02
-0.95554139E+00  0.81099590E+00 -0.29008306E-03  0.15208903E-02  0.70027834E-03
-0.95554139E+00  0.83406621E+00 -0.42172330E-03  0.11312052E-02  0.49894943E-03
-0.95554139E+00  0.85556060E+00 -0.46632677E-03  0.86449285E-03  0.33636448E-03
-0.95554139E+00  0.87555021E+00 -0.46995466E-03  0.67249563E-03  0.12398466E-03
-0.95554139E+00  0.89410886E+00 -0.45828852E-03  0.48210831E-03 -0.13975149E-03
-0.95554139E+00  0.91131184E+00 -0.44003075E-03  0.23904878E-03 -0.39322563E-03
-0.95554139E+00  0.92723491E+00 -0.41201704E-03 -0.49430760E-04 -0.55483167E-03
-0.95554139E+00  0.94195338E+00 -0.36715268E-03 -0.31098769E-03 -0.57561640E-03
-0.95554139E+00  0.95554139E+00 -0.30187003E-03 -0.45121925E-03 -0.46761907E-03
-0.95554139E+00  0.96807128E+00 -0.22105027E-03 -0.42783722E-03 -0.29660739E-03
-0.95554139E+00  0.97961317E+00 -0.13587700E-03 -0.28023185E-03 -0.13584067E-03
-0.95554139E+00  0.99023454E+00 -0.59113697E-04 -0.11096638E-03 -0.35200389E-04
-0.95554139E+00  0.10000000E+01  0.00000000E+00  0.00000000E+00  0.00000000E+00
 
-0.94195338E+00 -0.10000000E+01  0.00000000E+00  0.00000000E+00  0.00000000E+00
-0.94195338E+00 -0.99023454E+00 -0.95654526E-04 -0.21871180E-03  0.56430071E-04
-0.94195338E+00 -0.97961317E+00 -0.19708336E-03 -0.45331512E-03  0.19011127E-03
-0.94195338E+00 -0.96807128E+00 -0.28765874E-03 -0.60683864E-03  0.35110442E-03
-0.94195338E+00 -0.95554139E+00 -0.34845311E-03 -0.56338486E-03  0.46489909E-03
-0.94195338E+00 -0.94195338E+00 -0.36716688E-03 -0.30409695E-03  0.45228447E-03
-0.94195338E+00 -0.92723491E+00 -0.34512128E-03  0.76157394E-04  0.27713936E-03
-0.94195338E+00 -0.91131184E+00 -0.29798921E-03  0.42578173E-03 -0.16616253E-04
-0.94195338E+00 -0.89410886E+00 -0.24664389E-03  0.64409592E-03 -0.30793484E-03
-0.94195338E+00 -0.87555021E+00 -0.20581910E-03  0.73655373E-03 -0.44121624E-03
-0.94195338E+00 -0.85556060E+00 -0.17467405E-03  0.80067344E-03 -0.28007791E-03
-0.94195338E+00 -0.83406621E+00 -0.13154145E-03  0.96408633E-03  0.25150931E-03
-0.94195338E+00 -0.81099590E+00 -0.29069050E-04  0.13259578E-02  0.11406969E-02
-0.94195338E+00 -0.78628257E+00  0.21033042E-03  0.19156937E-02  0.22640744E-02
-0.94195338E+00 -0.75986470E+00  0.69669254E-03  0.26714601E-02  0.33803147E-02
-0.94195338E+00 -0.73168798E+00  0.15654901E-02  0.34352294E-02  0.41564784E-02
-0.94195338E+00 -0.70170710E+00  0.29573798E-02  0.39685278E-02  0.42408999E-02
-0.94195338E+00 -0.66988760E+00  0.49826333E-02  0.39877010E-02  0.33752304E-02
-0.94195338E+00 -0.63620781E+00  0.76745125E-02  0.32164853E-02  0.15226690E-02
-0.94195338E+00 -0.60066071E+00  0.10937906E-01  0.14529440E-02 -0.10215091E-02
-0.94195338E+00 -0.56325577E+00  0.14505327E-01 -0.13529975E-02 -0.35758874E-02
-0.94195338E+00 -0.52402059E+00  0.17914599E-01 -0.50234255E-02 -0.51202640E-02
-0.94195338E+00 -0.48300241E+00  0.20526684E-01 -0.91016329E-02 -0.44802611E-02
-0.94195338E+00 -0.44026914E+00  0.21597589E-01 -0.12858428E-01 -0.65474044E-03
-0.94195338E+00 -0.39591017E+00  0.20409405E-01 -0.15384247E-01  0.67678863E-02
-0.94195338E+00 -0.35003658E+00  0.16445634E-01 -0.15775842E-01  0.17227084E-01
-0.94195338E+00 -0.30278088E+00  0.95755364E-02 -0.13391941E-01  0.29012285E-01
-0.94195338E+00 -0.25429614E+00  0.19374013E-03 -0.81119440E-02  0.39445925E-01
-0.94195338E+00 -0.20475452E+00 -0.10740320E-01 -0.50454984E-03  0.45483178E-01
-0.94195338E+00 -0.15434522E+00 -0.21801642E-01  0.81822260E-02  0.44613915E-01
-0.94195338E+00 -0.10327182E+00 -0.31337734E-01  0.16250913E-01  0.35779801E-01
-0.94195338E+00 -0.51749200E-01 -0.37800369E-01  0.21966475E-01  0.19939814E-01
-0.94195338E+00  0.00000000E+00 -0.40087587E-01  0.24031813E-01  0.34686598E-15
-0.94195338E+00  0.51749200E-01 -0.37800369E-01  0.21966475E-01 -0.19939814E-01
-0.94195338E+00  0.10327182E+00 -0.31337734E-01  0.16250913E-01 -0.35779801E-01
-0.94195338E+00  0.15434522E+00 -0.21801642E-01  0.81822260E-02 -0.44613915E-01
-0.94195338E+00  0.20475452E+00 -0.10740320E-01 -0.50454984E-03 -0.45483178E-01
-0.94195338E+00  0.25429614E+00  0.19374013E-03 -0.81119440E-02 -0.39445925E-01
-0.94195338E+00  0.30278088E+00  0.95755364E-02 -0.13391941E-01 -0.29012285E-01
-0.94195338E+00  0.35003658E+00  0.16445634E-01 -0.15775842E-01 -0.17227084E-01
-0.94195338E+00  0.39591017E+00  0.20409405E-01 -0.15384247E-01 -0.67678863E-02
-0.94195338E+00  0.44026914E+00  0.21597589E-01 -0.12858428E-01  0.65474044E-03
-0.94195338E+00  0.48300241E+00  0.20526684E-01 -0.91016329E-02  0.44802611E-02
-0.94195338E+00  0.52402059E+00  0.17914599E-01 -0.50234255E-02  0.51202640E-02
-0.94195338E+00  0.56325577E+00  0.14505327E-01 -0.13529975E-02  0.35758874E-02
-0.94195338E+00  0.60066071E+00  0.10937906E-01  0.14529440E-02  0.10215091E-02
-0.94195338E+00  0.63620781E+00  0.76745125E-02  0.32164853E-02 -0.15226690E-02
-0.94195338E+00  0.66988760E+00  0.49826333E-02  0.39877010E-02 -0.33752304E-02
-0.94195338E+00  0.70170710E+00  0.29573798E-02  0.39685278E-02 -0.42408999E-02
-0.94195338E+00  0.73168798E+00  0.15654901E-02  0.34352294E-02 -0.41564784E-02
-0.94195338E+00  0.75986470E+00  0.69669254E-03  0.26714601E-02 -0.33803147E-02
-0.94195338E+00  0.78628257E+00  0.21033042E-03  0.19156937E-02 -0.22640744E-02
-0.94195338E+00  0.81099590E+00 -0.29069050E-04  0.13259578E-02 -0.11406969E-02
-0.94195338E+00  0.83406621E+00 -0.13154145E-03  0.96408633E-03 -0.25150931E-03
-0.94195338E+00  0.85556060E+00 -0.17467405E-03  0.80067344E-03  0.28007791E-03
-0.94195338E+00  0.87555021E+00 -0.20581910E-03  0.73655373E-03  0.44121624E-03
-0.94195338E+00  0.89410886E+00 -0.24664389E-03  0.64409592E-03  0.30793484E-03
-0.94195338E+00  0.91131184E+00 -0.29798921E-03  0.42578173E-03  0.16616253E-04
-0.94195338E+00  0.92723491E+00 -0.34512128E-03  0.76157394E-04 -0.27713936E-03
-0.94195338E+00  0.94195338E+00 -0.36716688E-03 -0.30409695E-03 -0.45228447E-03
-0.94195338E+00  0.95554139E+00 -0.34845311E-03 -0.56338486E-03 -0.46489909E-03
-0.94195338E+00  0.96807128E+00 -0.28765874E-03 -0.60683864E-03 -0.35110442E-03
-0.94195338E+00  0.97961317E+00 -0.19708336E-03 -0.45331512E-03 -0.19011127E-03
-0.94195338E+00  0.99023454E+00 -0.95654526E-04 -0.21871180E-03 -0.56430071E-04
-0.94195338E+00  0.10000000E+01  0.00000000E+00  0.00000000E+00  0.00000000E+00
 
-0.92723491E+00 -0.10000000E+01  0.00000000E+00  0.00000000E+00  0.00000000E+00
-0.92723491E+00 -0.99023454E+00 -0.12458370E-03 -0.36484838E-03  0.66618069E-04
-0.92723491E+00 -0.97961317E+00 -0.23192604E-03 -0.64434436E-03  0.20222609E-03
-0.92723491E+00 -0.96807128E+00 -0.29453037E-03 -0.74239376E-03  0.31389747E-03
-0.92723491E+00 -0.95554139E+00 -0.28835966E-03 -0.56392485E-03  0.31393110E-03
-0.92723491E+00 -0.94195338E+00 -0.20504953E-03 -0.14498564E-03  0.13763298E-03
-0.92723491E+00 -0.92723491E+00 -0.59246876E-04  0.34074975E-03 -0.20082971E-03
-0.92723491E+00 -0.91131184E+00  0.11558126E-03  0.67729059E-03 -0.59316454E-03
-0.92723491E+00 -0.89410886E+00  0.28265508E-03  0.74331667E-03 -0.85602762E-03
-0.92723491E+00 -0.87555021E+00  0.41625067E-03  0.56896815E-03 -0.78247608E-03
-0.92723491E+00 -0.85556060E+00  0.50863316E-03  0.30170567E-03 -0.18140183E-03
-0.92723491E+00 -0.83406621E+00  0.57041448E-03  0.12710158E-03  0.11027559E-02
-0.92723491E+00 -0.81099590E+00  0.63308558E-03  0.20598891E-03  0.31733283E-02
-0.92723491E+00 -0.78628257E+00  0.75742637E-03  0.63248770E-03  0.60419066E-02
-0.92723491E+00 -0.75986470E+00  0.10458365E-02  0.14032734E-02  0.95707452E-02
-0.92723491E+00 -0.73168798E+00  0.16485550E-02  0.23937664E-02  0.13426439E-01
-0.92723491E+00 -0.70170710E+00  0.27542071E-02  0.33551505E-02  0.17081946E-01
-0.92723491E+00 -0.66988760E+00  0.45567443E-02  0.39406479E-02  0.19883647E-01
-0.92723491E+00 -0.63620781E+00  0.71986815E-02  0.37628276E-02  0.21179471E-01
-0.92723491E+00 -0.60066071E+00  0.10695427E-01  0.24783571E-02  0.20484296E-01
-0.92723491E+00 -0.56325577E+00  0.14854718E-01 -0.10501226E-03  0.17649176E-01
-0.92723491E+00 -0.52402059E+00  0.19211832E-01 -0.39137128E-02  0.12984980E-01
-0.92723491E+00 -0.48300241E+00  0.23010656E-01 -0.85164339E-02  0.72845386E-02
-0.92723491E+00 -0.44026914E+00  0.25260692E-01 -0.13099339E-01  0.16950467E-02
-0.92723491E+00 -0.39591017E+00  0.24891504E-01 -0.16553381E-01 -0.25653340E-02
-0.92723491E+00 -0.35003658E+00  0.20998912E-01 -0.17695529E-01 -0.45874574E-02
-0.92723491E+00 -0.30278088E+00  0.13140954E-01 -0.15599588E-01 -0.41187198E-02
-0.92723491E+00 -0.25429614E+00  0.16022029E-02 -0.99536120E-02 -0.17198887E-02
-0.92723491E+00 -0.20475452E+00 -0.12473526E-01 -0.13165720E-02  0.13837125E-02
-0.92723491E+00 -0.15434522E+00 -0.27167196E-01  0.88545037E-02  0.37498670E-02
-0.92723491E+00 -0.10327182E+00 -0.40111903E-01  0.18475496E-01  0.43067644E-02
-0.92723491E+00 -0.51749200E-01 -0.49006168E-01  0.25363380E-01  0.28195962E-02
-0.92723491E+00  0.00000000E+00 -0.52175206E-01  0.27864690E-01  0.16895163E-12
-0.92723491E+00  0.51749200E-01 -0.49006168E-01  0.25363380E-01 -0.28195962E-02
-0.92723491E+00  0.10327182E+00 -0.40111903E-01  0.18475496E-01 -0.43067644E-02
-0.92723491E+00  0.15434522E+00 -0.27167196E-01  0.88545037E-02 -0.37498670E-02
-0.92723491E+00  0.20475452E+00 -0.12473526E-01 -0.13165720E-02 -0.13837125E-02
-0.92723491E+00  0.25429614E+00  0.16022029E-02 -0.99536120E-02  0.17198887E-02
-0.92723491E+00  0.30278088E+00  0.13140954E-01 -0.15599588E-01  0.41187198E-02
-0.92723491E+00  0.35003658E+00  0.20998912E-01 -0.17695529E-01  0.45874574E-02
-0.92723491E+00  0.39591017E+00  0.24891504E-01 -0.16553381E-01  0.25653340E-02
-0.92723491E+00  0.44026914E+00  0.25260692E-01 -0.13099339E-01 -0.16950467E-02
-0.92723491E+00  0.48300241E+00  0.23010656E-01 -0.85164339E-02 -0.72845386E-02
-0.92723491E+00  0.52402059E+00  0.19211832E-01 -0.39137128E-02 -0.12984980E-01
-0.92723491E+00  0.56325577E+00  0.14854718E-01 -0.10501226E-03 -0.17649176E-01
-0.92723491E+00  0.60066071E+00  0.10695427E-01  0.24783571E-02 -0.20484296E-01
-0.92723491E+00  0.63620781E+00  0.71986815E-02  0.37628276E-02 -0.21179471E-01
-0.92723491E+00  0.66988760E+00  0.45567443E-02  0.39406479E-02 -0.19883647E-01
-0.92723491E+00  0.70170710E+00  0.27542071E-02  0.33551505E-02 -0.17081946E-01
-0.92723491E+00  0.73168798E+00  0.16485550E-02  0.23937664E-02 -0.13426439E-01
-0.92723491E+00  0.75986470E+00  0.10458365E-02  0.14032734E-02 -0.95707452E-02
-0.92723491E+00  0.78628257E+00  0.75742637E-03  0.63248770E-03 -0.60419066E-02
-0.92723491E+00  0.81099590E+00  0.63308558E-03  0.20598891E-03 -0.31733283E-02
-0.92723491E+00  0.83406621E+00  0.57041448E-03  0.12710158E-03 -0.11027559E-02
-0.92723491E+00  0.85556060E+00  0.50863316E-03  0.30170567E-03  0.18140183E-03
-0.92723491E+00  0.87555021E+00  0.41625067E-03  0.56896815E-03  0.78247608E-03
-0.92723491E+00  0.89410886E+00  0.28265508E-03  0.74331667E-03  0.85602762E-03
-0.92723491E+00  0.91131184E+00  0.11558126E-03  0.67729059E-03  0.59316454E-03
-0.92723491E+00  0.92723491E+00 -0.59246876E-04  0.34074975E-03  0.20082971E-03
-0.92723491E+00  0.94195338E+00 -0.20504953E-03 -0.14498564E-03 -0.13763298E-03
-0.92723491E+00  0.95554139E+00 -0.28835966E-03 -0.56392485E-03 -0.31393110E-03
-0.92723491E+00  0.96807128E+00 -0.29453037E-03 -0.74239376E-03 -0.31389747E-03
-0.92723491E+00  0.97961317E+00 -0.23192604E-03 -0.64434436E-03 -0.20222609E-03
-0.92723491E+00  0.99023454E+00 -0.12458370E-03 -0.36484838E-03 -0.66618069E-04
-0.92723491E+00  0.10000000E+01  0.00000000E+00  0.00000000E+00  0.00000000E+00
 
-0.91131184E+00 -0.10000000E+01  0.00000000E+00  0.00000000E+00  0.00000000E+00
-0.91131184E+00 -0.99023454E+00 -0.13383900E-03 -0.50515215E-03  0.50294531E-04
-0.91131184E+00 -0.97961317E+00 -0.21891675E-03 -0.78041691E-03  0.12796991E-03
-0.91131184E+00 -0.96807128E+00 -0.21626318E-03 -0.75219560E-03  0.12426794E-03
-0.91131184E+00 -0.95554139E+00 -0.10167199E-03 -0.38754670E-03 -0.35646040E-04
-0.91131184E+00 -0.94195338E+00  0.12100188E-03  0.18986114E-03 -0.37346802E-03
-0.91131184E+00 -0.92723491E+00  0.41618095E-03  0.71661323E-03 -0.81172478E-03
-0.91131184E+00 -0.91131184E+00  0.73030143E-03  0.92696302E-03 -0.11901507E-02
-0.91131184E+00 -0.89410886E+00  0.10153834E-02  0.70295435E-03 -0.13048205E-02
-0.91131184E+00 -0.87555021E+00  0.12439900E-02  0.11320878E-03 -0.95905901E-03
-0.91131184E+00 -0.85556060E+00  0.14079174E-02 -0.65245558E-03  0.25815069E-04
-0.91131184E+00 -0.83406621E+00  0.15070252E-02 -0.13732154E-02  0.18294813E-02
-0.91131184E+00 -0.81099590E+00  0.15433939E-02 -0.18459637E-02  0.46481854E-02
-0.91131184E+00 -0.78628257E+00  0.15290010E-02 -0.19068345E-02  0.86607928E-02
-0.91131184E+00 -0.75986470E+00  0.15065148E-02 -0.14576168E-02  0.13937804E-01
-0.91131184E+00 -0.73168798E+00  0.15727308E-02 -0.50848460E-03  0.20317462E-01
-0.91131184E+00 -0.70170710E+00  0.18916774E-02  0.78584879E-03  0.27300165E-01
-0.91131184E+00 -0.66988760E+00  0.26833848E-02  0.21195050E-02  0.34006174E-01
-0.91131184E+00 -0.63620781E+00  0.41807296E-02  0.30705609E-02  0.39228445E-01
-0.91131184E+00 -0.60066071E+00  0.65526157E-02  0.31783973E-02  0.41589176E-01
-0.91131184E+00 -0.56325577E+00  0.98032378E-02  0.20598557E-02  0.39794713E-01
-0.91131184E+00 -0.52402059E+00  0.13667930E-01 -0.44846906E-03  0.32956060E-01
-0.91131184E+00 -0.48300241E+00  0.17541468E-01 -0.41530057E-02  0.20913214E-01
-0.91131184E+00 -0.44026914E+00  0.20482140E-01 -0.84225197E-02  0.44693538E-02
-0.91131184E+00 -0.39591017E+00  0.21332128E-01 -0.12224035E-01 -0.14561749E-01
-0.91131184E+00 -0.35003658E+00  0.18967424E-01 -0.14316189E-01 -0.33559714E-01
-0.91131184E+00 -0.30278088E+00  0.12644579E-01 -0.13590669E-01 -0.49542905E-01
-0.91131184E+00 -0.25429614E+00  0.23537800E-02 -0.94802281E-02 -0.59759648E-01
-0.91131184E+00 -0.20475452E+00 -0.10951284E-01 -0.22896287E-02 -0.62267067E-01
-0.91131184E+00 -0.15434522E+00 -0.25372908E-01  0.67090154E-02 -0.56338276E-01
-0.91131184E+00 -0.10327182E+00 -0.38398368E-01  0.15514530E-01 -0.42601003E-01
-0.91131184E+00 -0.51749200E-01 -0.47487288E-01  0.21940482E-01 -0.22906171E-01
-0.91131184E+00  0.00000000E+00 -0.50749802E-01  0.24294636E-01  0.35068642E-12
-0.91131184E+00  0.51749200E-01 -0.47487288E-01  0.21940482E-01  0.22906171E-01
-0.91131184E+00  0.10327182E+00 -0.38398368E-01  0.15514530E-01  0.42601003E-01
-0.91131184E+00  0.15434522E+00 -0.25372908E-01  0.67090154E-02  0.56338276E-01
-0.91131184E+00  0.20475452E+00 -0.10951284E-01 -0.22896287E-02  0.62267067E-01
-0.91131184E+00  0.25429614E+00  0.23537800E-02 -0.94802281E-02  0.59759648E-01
-0.91131184E+00  0.30278088E+00  0.12644579E-01 -0.13590669E-01  0.49542905E-01
-0.91131184E+00  0.35003658E+00  0.18967424E-01 -0.14316189E-01  0.33559714E-01
-0.91131184E+00  0.39591017E+00  0.21332128E-01 -0.12224035E-01  0.14561749E-01
-0.91131184E+00  0.44026914E+00  0.20482140E-01 -0.84225197E-02 -0.44693538E-02
-0.91131184E+00  0.48300241E+00  0.17541468E-01 -0.41530057E-02 -0.20913214E-01
-0.91131184E+00  0.52402059E+00  0.13667930E-01 -0.44846906E-03 -0.32956060E-01
-0.91131184E+00  0.56325577E+00  0.98032378E-02  0.20598557E-02 -0.39794713E-01
-0.91131184E+00  0.60066071E+00  0.65526157E-02  0.31783973E-02 -0.41589176E-01
-0.91131184E+00  0.63620781E+00  0.41807296E-02  0.30705609E-02 -0.39228445E-01
-0.91131184E+00  0.66988760E+00  0.26833848E-02  0.21195050E-02 -0.34006174E-01
-0.91131184E+00  0.70170710E+00  0.18916774E-02  0.78584879E-03 -0.27300165E-01
-0.91131184E+00  0.73168798E+00  0.15727308E-02 -0.50848460E-03 -0.20317462E-01
-0.91131184E+00  0.75986470E+00  0.15065148E-02 -0.14576168E-02 -0.13937804E-01
-0.91131184E+00  0.78628257E+00  0.15290010E-02 -0.19068345E-02 -0.86607928E-02
-0.91131184E+00  0.81099590E+00  0.15433939E-02 -0.18459637E-02 -0.46481854E-02
-0.91131184E+00  0.83406621E+00  0.15070252E-02 -0.13732154E-02 -0.18294813E-02
-0.91131184E+00  0.85556060E+00  0.14079174E-02 -0.65245558E-03 -0.25815069E-04
-0.91131184E+00  0.87555021E+00  0.12439900E-02  0.11320878E-03  0.95905901E-03
-0.91131184E+00  0.89410886E+00  0.10153834E-02  0.70295435E-03  0.13048205E-02
-0.91131184E+00  0.91131184E+00  0.73030143E-03  0.92696302E-03  0.11901507E-02
-0.91131184E+00  0.92723491E+00  0.41618095E-03  0.71661323E-03  0.81172478E-03
-0.91131184E+00  0.94195338E+00  0.12100188E-03  0.18986114E-03  0.37346802E-03
-0.91131184E+00  0.95554139E+00 -0.10167199E-03 -0.38754670E-03  0.35646040E-04
-0.91131184E+00  0.96807128E+00 -0.21626318E-03 -0.75219560E-03 -0.12426794E-03
-0.91131184E+00  0.97961317E+00 -0.21891675E-03 -0.78041691E-03 -0.12796991E-03
-0.91131184E+00  0.99023454E+00 -0.13383900E-03 -0.50515215E-03 -0.50294531E-04
-0.91131184E+00  0.10000000E+01  0.00000000E+00  0.00000000E+00  0.00000000E+00
 
-0.89410886E+00 -0.10000000E+01  0.00000000E+00  0.00000000E+00  0.00000000E+00
-0.89410886E+00 -0.99023454E+00 -0.11603654E-03 -0.55841921E-03  0.38191521E-05
-0.89410886E+00 -0.97961317E+00 -0.15149128E-03 -0.75341880E-03 -0.36579009E-04
-0.89410886E+00 -0.96807128E+00 -0.59609585E-04 -0.54847631E-03 -0.20257710E-03
-0.89410886E+00 -0.95554139E+00  0.17551261E-03 -0.28891314E-05 -0.52487308E-03
-0.89410886E+00 -0.94195338E+00  0.52822264E-03  0.65806154E-03 -0.96041416E-03
-0.89410886E+00 -0.92723491E+00  0.93665651E-03  0.10999460E-02 -0.13749240E-02
-0.89410886E+00 -0.91131184E+00  0.13300376E-02  0.10499497E-02 -0.15911479E-02
-0.89410886E+00 -0.89410886E+00  0.16604147E-02  0.43414592E-03 -0.14443415E-02
-0.89410886E+00 -0.87555021E+00  0.19145416E-02 -0.62564048E-03 -0.82134438E-03
-0.89410886E+00 -0.85556060E+00  0.20993368E-02 -0.19168026E-02  0.36174489E-03
-0.89410886E+00 -0.83406621E+00  0.22149234E-02 -0.32286801E-02  0.22176236E-02
-0.89410886E+00 -0.81099590E+00  0.22361673E-02 -0.43687804E-02  0.49416969E-02
-0.89410886E+00 -0.78628257E+00  0.21133853E-02 -0.51408194E-02  0.88087329E-02
-0.89410886E+00 -0.75986470E+00  0.17933212E-02 -0.53439150E-02  0.14092307E-01
-0.89410886E+00 -0.73168798E+00  0.12533296E-02 -0.48184803E-02  0.20909513E-01
-0.89410886E+00 -0.70170710E+00  0.53846680E-03 -0.35149334E-02  0.29030869E-01
-0.89410886E+00 -0.66988760E+00 -0.21359025E-03 -0.15506668E-02  0.37709784E-01
-0.89410886E+00 -0.63620781E+00 -0.77380847E-03  0.77057184E-03  0.45596034E-01
-0.89410886E+00 -0.60066071E+00 -0.86094023E-03  0.29874475E-02  0.50786283E-01
-0.89410886E+00 -0.56325577E+00 -0.22082877E-03  0.45626096E-02  0.51056334E-01
-0.89410886E+00 -0.52402059E+00  0.12629854E-02  0.50143658E-02  0.44288447E-01
-0.89410886E+00 -0.48300241E+00  0.34548147E-02  0.40784051E-02  0.29058978E-01
-0.89410886E+00 -0.44026914E+00  0.58915313E-02  0.18547665E-02  0.52744661E-02
-0.89410886E+00 -0.39591017E+00  0.77984044E-02 -0.11249570E-02 -0.25323793E-01
-0.89410886E+00 -0.35003658E+00  0.82329426E-02 -0.39705313E-02 -0.59001021E-01
-0.89410886E+00 -0.30278088E+00  0.63544233E-02 -0.56680587E-02 -0.90385432E-01
-0.89410886E+00 -0.25429614E+00  0.17553382E-02 -0.54288594E-02 -0.11338363E+00
-0.89410886E+00 -0.20475452E+00 -0.52628194E-02 -0.30318795E-02 -0.12251166E+00
-0.89410886E+00 -0.15434522E+00 -0.13604482E-01  0.99571794E-03 -0.11432091E+00
-0.89410886E+00 -0.10327182E+00 -0.21572233E-01  0.54764001E-02 -0.88501900E-01
-0.89410886E+00 -0.51749200E-01 -0.27318035E-01  0.89642334E-02 -0.48292660E-01
-0.89410886E+00  0.00000000E+00 -0.29412501E-01  0.10278280E-01  0.45816840E-12
-0.89410886E+00  0.51749200E-01 -0.27318035E-01  0.89642334E-02  0.48292660E-01
-0.89410886E+00  0.10327182E+00 -0.21572233E-01  0.54764001E-02  0.88501900E-01
-0.89410886E+00  0.15434522E+00 -0.13604482E-01  0.99571794E-03  0.11432091E+00
-0.89410886E+00  0.20475452E+00 -0.52628194E-02 -0.30318795E-02  0.12251166E+00
-0.89410886E+00  0.25429614E+00  0.17553382E-02 -0.54288594E-02  0.11338363E+00
-0.89410886E+00  0.30278088E+00  0.63544233E-02 -0.56680587E-02  0.90385432E-01
-0.89410886E+00  0.35003658E+00  0.82329426E-02 -0.39705313E-02  0.59001021E-01
-0.89410886E+00  0.39591017E+00  0.77984044E-02 -0.11249570E-02  0.25323793E-01
-0.89410886E+00  0.44026914E+00  0.58915313E-02  0.18547665E-02 -0.52744661E-02
-0.89410886E+00  0.48300241E+00  0.34548147E-02  0.40784051E-02 -0.29058978E-01
-0.89410886E+00  0.52402059E+00  0.12629854E-02  0.50143658E-02 -0.44288447E-01
-0.89410886E+00  0.56325577E+00 -0.22082877E-03  0.45626096E-02 -0.51056334E-01
-0.89410886E+00  0.60066071E+00 -0.86094023E-03  0.29874475E-02 -0.50786283E-01
-0.89410886E+00  0.63620781E+00 -0.77380847E-03  0.77057184E-03 -0.45596034E-01
-0.89410886E+00  0.66988760E+00 -0.21359025E-03 -0.15506668E-02 -0.37709784E-01
-0.89410886E+00  0.70170710E+00  0.53846680E-03 -0.35149334E-02 -0.29030869E-01
-0.89410886E+00  0.73168798E+00  0.12533296E-02 -0.48184803E-02 -0.20909513E-01
-0.89410886E+00  0.75986470E+00  0.17933212E-02 -0.53439150E-02 -0.14092307E-01
-0.89410886E+00  0.78628257E+00  0.21133853E-02 -0.51408194E-02 -0.88087329E-02
-0.89410886E+00  0.81099590E+00  0.22361673E-02 -0.43687804E-02 -0.49416969E-02
-0.89410886E+00  0.83406621E+00  0.22149234E-02 -0.32286801E-02 -0.22176236E-02
-0.89410886E+00  0.85556060E+00  0.20993368E-02 -0.19168026E-02 -0.36174489E-03
-0.89410886E+00  0.87555021E+00  0.19145416E-02 -0.62564048E-03  0.82134438E-03
-0.89410886E+00  0.89410886E+00  0.16604147E-02  0.43414592E-03  0.14443415E-02
-0.89410886E+00  0.91131184E+00  0.13300376E-02  0.10499497E-02  0.15911479E-02
-0.89410886E+00  0.92723491E+00  0.93665651E-03  0.10999460E-02  0.13749240E-02
-0.89410886E+00  0.94195338E+00  0.52822264E-03  0.65806154E-03  0.96041416E-03
-0.89410886E+00  0.95554139E+00  0.17551261E-03 -0.28891314E-05  0.52487308E-03
-0.89410886E+00  0.96807128E+00 -0.59609585E-04 -0.54847631E-03  0.20257710E-03
-0.89410886E+00  0.97961317E+00 -0.15149128E-03 -0.75341880E-03  0.36579009E-04
-0.89410886E+00  0.99023454E+00 -0.11603654E-03 -0.55841921E-03 -0.38191521E-05
-0.89410886E+00  0.10000000E+01  0.00000000E+00  0.00000000E+00  0.00000000E+00
 
-0.87555021E+00 -0.10000000E+01  0.00000000E+00  0.00000000E+00  0.00000000E+00
-0.87555021E+00 -0.99023454E+00 -0.72635691E-04 -0.44907642E-03 -0.55725602E-04
-0.87555021E+00 -0.97961317E+00 -0.43306944E-04 -0.48224767E-03 -0.23044084E-03
-0.87555021E+00 -0.96807128E+00  0.13545021E-03 -0.10130614E-03 -0.54355976E-03
-0.87555021E+00 -0.95554139E+00  0.46251409E-03  0.54057342E-03 -0.96145744E-03
-0.87555021E+00 -0.94195338E+00  0.88404539E-03  0.11366582E-02 -0.13771374E-02
-0.87555021E+00 -0.92723491E+00  0.13123322E-02  0.13345336E-02 -0.16298352E-02
-0.87555021E+00 -0.91131184E+00  0.16677078E-02  0.91735056E-03 -0.15737762E-02
-0.87555021E+00 -0.89410886E+00  0.19157930E-02 -0.10013120E-03 -0.11358303E-02
-0.87555021E+00 -0.87555021E+00  0.20720828E-02 -0.15340220E-02 -0.33179042E-03
-0.87555021E+00 -0.85556060E+00  0.21723796E-02 -0.31736311E-02  0.78199948E-03
-0.87555021E+00 -0.83406621E+00  0.22318608E-02 -0.48668884E-02  0.21856576E-02
-0.87555021E+00 -0.81099590E+00  0.22165428E-02 -0.64955382E-02  0.39687960E-02
-0.87555021E+00 -0.78628257E+00  0.20352144E-02 -0.79005110E-02  0.63603032E-02
-0.87555021E+00 -0.75986470E+00  0.15512343E-02 -0.88367174E-02  0.96964194E-02
-0.87555021E+00 -0.73168798E+00  0.61200732E-03 -0.89968259E-02  0.14307086E-01
-0.87555021E+00 -0.70170710E+00 -0.90521098E-03 -0.80893866E-02  0.20328444E-01
-0.87555021E+00 -0.66988760E+00 -0.30385867E-02 -0.59376154E-02  0.27471976E-01
-0.87555021E+00 -0.63620781E+00 -0.56908862E-02 -0.25662091E-02  0.34815598E-01
-0.87555021E+00 -0.60066071E+00 -0.86006910E-02  0.17446541E-02  0.40694295E-01
-0.87555021E+00 -0.56325577E+00 -0.11352458E-01  0.64552775E-02  0.42780622E-01
-0.87555021E+00 -0.52402059E+00 -0.13437722E-01  0.10828093E-01  0.38427995E-01
-0.87555021E+00 -0.48300241E+00 -0.14365288E-01  0.14060613E-01  0.25304143E-01
-0.87555021E+00 -0.44026914E+00 -0.13799512E-01  0.15472130E-01  0.22409137E-02
-0.87555021E+00 -0.39591017E+00 -0.11683801E-01  0.14695360E-01 -0.29897710E-01
-0.87555021E+00 -0.35003658E+00 -0.82978791E-02  0.11804731E-01 -0.67640924E-01
-0.87555021E+00 -0.30278088E+00 -0.42087503E-02  0.73194374E-02 -0.10496349E+00
-0.87555021E+00 -0.25429614E+00 -0.11478870E-03  0.20622583E-02 -0.13418481E+00
-0.87555021E+00 -0.20475452E+00  0.33672613E-02 -0.30816996E-02 -0.14766924E+00
-0.87555021E+00 -0.15434522E+00  0.58831929E-02 -0.74077201E-02 -0.13994714E+00
-0.87555021E+00 -0.10327182E+00  0.74048045E-02 -0.10529463E-01 -0.10960459E+00
-0.87555021E+00 -0.51749200E-01  0.81420577E-02 -0.12357453E-01 -0.60237066E-01
-0.87555021E+00  0.00000000E+00  0.83506787E-02 -0.12952114E-01  0.41020484E-12
-0.87555021E+00  0.51749200E-01  0.81420577E-02 -0.12357453E-01  0.60237066E-01
-0.87555021E+00  0.10327182E+00  0.74048045E-02 -0.10529463E-01  0.10960459E+00
-0.87555021E+00  0.15434522E+00  0.58831929E-02 -0.74077200E-02  0.13994714E+00
-0.87555021E+00  0.20475452E+00  0.33672613E-02 -0.30816996E-02  0.14766924E+00
-0.87555021E+00  0.25429614E+00 -0.11478870E-03  0.20622583E-02  0.13418481E+00
-0.87555021E+00  0.30278088E+00 -0.42087503E-02  0.73194374E-02  0.10496349E+00
-0.87555021E+00  0.35003658E+00 -0.82978791E-02  0.11804731E-01  0.67640924E-01
-0.87555021E+00  0.39591017E+00 -0.11683801E-01  0.14695360E-01  0.29897710E-01
-0.87555021E+00  0.44026914E+00 -0.13799512E-01  0.15472130E-01 -0.22409137E-02
-0.87555021E+00  0.48300241E+00 -0.14365288E-01  0.14060613E-01 -0.25304143E-01
-0.87555021E+00  0.52402059E+00 -0.13437722E-01  0.10828093E-01 -0.38427995E-01
-0.87555021E+00  0.56325577E+00 -0.11352458E-01  0.64552775E-02 -0.42780622E-01
-0.87555021E+00  0.60066071E+00 -0.86006910E-02  0.17446541E-02 -0.40694295E-01
-0.87555021E+00  0.63620781E+00 -0.56908862E-02 -0.25662091E-02 -0.34815598E-01
-0.87555021E+00  0.66988760E+00 -0.30385867E-02 -0.59376154E-02 -0.27471976E-01
-0.87555021E+00  0.70170710E+00 -0.90521098E-03 -0.80893866E-02 -0.20328444E-01
-0.87555021E+00  0.73168798E+00  0.61200732E-03 -0.89968259E-02 -0.14307086E-01
-0.87555021E+00  0.75986470E+00  0.15512343E-02 -0.88367174E-02 -0.96964194E-02
-0.87555021E+00  0.78628257E+00  0.20352144E-02 -0.79005110E-02 -0.63603032E-02
-0.87555021E+00  0.81099590E+00  0.22165428E-02 -0.64955382E-02 -0.39687960E-02
-0.87555021E+00  0.83406621E+00  0.22318608E-02 -0.48668884E-02 -0.21856576E-02
-0.87555021E+00  0.85556060E+00  0.21723796E-02 -0.31736311E-02 -0.78199948E-03
-0.87555021E+00  0.87555021E+00  0.20720828E-02 -0.15340220E-02  0.33179042E-03
-0.87555021E+00  0.89410886E+00  0.19157930E-02 -0.10013120E-03  0.11358303E-02
-0.87555021E+00  0.91131184E+00  0.16677078E-02  0.91735056E-03  0.15737762E-02
-0.87555021E+00  0.92723491E+00  0.13123322E-02  0.13345336E-02  0.16298352E-02
-0.87555021E+00  0.94195338E+00  0.88404539E-03  0.11366582E-02  0.13771374E-02
-0.87555021E+00  0.95554139E+00  0.46251409E-03  0.54057342E-03  0.96145744E-03
-0.87555021E+00  0.96807128E+00  0.13545021E-03 -0.10130614E-03  0.54355976E-03
-0.87555021E+00  0.97961317E+00 -0.43306944E-04 -0.48224767E-03  0.23044084E-03
-0.87555021E+00  0.99023454E+00 -0.72635691E-04 -0.44907642E-03  0.55725602E-04
-0.87555021E+00  0.10000000E+01  0.00000000E+00  0.00000000E+00  0.00000000E+00
 
-0.85556060E+00 -0.10000000E+01  0.00000000E+00  0.00000000E+00  0.00000000E+00
-0.85556060E+00 -0.99023454E+00 -0.13899100E-04 -0.16633914E-03 -0.99871419E-04
-0.85556060E+00 -0.97961317E+00  0.77368495E-04  0.13285946E-04 -0.36101988E-03
-0.85556060E+00 -0.96807128E+00  0.31456881E-03  0.50774957E-03 -0.73584084E-03
-0.85556060E+00 -0.95554139E+00  0.67518758E-03  0.11004572E-02 -0.11304545E-02
-0.85556060E+00 -0.94195338E+00  0.10785423E-02  0.14580909E-02 -0.14013562E-02
-0.85556060E+00 -0.92723491E+00  0.14194217E-02  0.12833280E-02 -0.14044051E-02
-0.85556060E+00 -0.91131184E+00  0.16214730E-02  0.47487924E-03 -0.10663522E-02
-0.85556060E+00 -0.89410886E+00  0.16746171E-02 -0.83829785E-03 -0.42521126E-03
-0.85556060E+00 -0.87555021E+00  0.16285526E-02 -0.24186224E-02  0.38228652E-03
-0.85556060E+00 -0.85556060E+00  0.15499783E-02 -0.40814133E-02  0.11820179E-02
-0.85556060E+00 -0.83406621E+00  0.14751499E-02 -0.57609772E-02  0.18306924E-02
-0.85556060E+00 -0.81099590E+00  0.13809070E-02 -0.74491899E-02  0.22755902E-02
-0.85556060E+00 -0.78628257E+00  0.11742770E-02 -0.90817781E-02  0.25935231E-02
-0.85556060E+00 -0.75986470E+00  0.69353513E-03 -0.10454116E-01  0.30085917E-02
-0.85556060E+00 -0.73168798E+00 -0.27947899E-03 -0.11208976E-01  0.38629034E-02
-0.85556060E+00 -0.70170710E+00 -0.19874811E-02 -0.10893206E-01  0.55206886E-02
-0.85556060E+00 -0.66988760E+00 -0.46406492E-02 -0.90631609E-02  0.81954667E-02
-0.85556060E+00 -0.63620781E+00 -0.83366701E-02 -0.54139733E-02  0.11729598E-01
-0.85556060E+00 -0.60066071E+00 -0.12971959E-01  0.88479466E-04  0.15382932E-01
-0.85556060E+00 -0.56325577E+00 -0.18167040E-01  0.70975150E-02  0.17723279E-01
-0.85556060E+00 -0.52402059E+00 -0.23236809E-01  0.14831599E-01  0.16722501E-01
-0.85556060E+00 -0.48300241E+00 -0.27234985E-01  0.22114745E-01  0.10148365E-01
-0.85556060E+00 -0.44026914E+00 -0.29090501E-01  0.27538067E-01 -0.37373914E-02
-0.85556060E+00 -0.39591017E+00 -0.27826629E-01  0.29734968E-01 -0.25294978E-01
-0.85556060E+00 -0.35003658E+00 -0.22821231E-01  0.27718261E-01 -0.52715888E-01
-0.85556060E+00 -0.30278088E+00 -0.14037773E-01  0.21188484E-01 -0.81702648E-01
-0.85556060E+00 -0.25429614E+00 -0.21508655E-02  0.10713476E-01 -0.10595555E+00
-0.85556060E+00 -0.20475452E+00  0.11488359E-01 -0.22927743E-02 -0.11856679E+00
-0.85556060E+00 -0.15434522E+00  0.25054222E-01 -0.15803224E-01 -0.11404634E+00
-0.85556060E+00 -0.10327182E+00  0.36572246E-01 -0.27568258E-01 -0.90333516E-01
-0.85556060E+00 -0.51749200E-01  0.44289331E-01 -0.35564381E-01 -0.49994231E-01
-0.85556060E+00  0.00000000E+00  0.47003926E-01 -0.38395476E-01  0.19996751E-12
-0.85556060E+00  0.51749200E-01  0.44289331E-01 -0.35564381E-01  0.49994231E-01
-0.85556060E+00  0.10327182E+00  0.36572246E-01 -0.27568258E-01  0.90333516E-01
-0.85556060E+00  0.15434522E+00  0.25054222E-01 -0.15803224E-01  0.11404634E+00
-0.85556060E+00  0.20475452E+00  0.11488359E-01 -0.22927743E-02  0.11856679E+00
-0.85556060E+00  0.25429614E+00 -0.21508655E-02  0.10713476E-01  0.10595555E+00
-0.85556060E+00  0.30278088E+00 -0.14037773E-01  0.21188484E-01  0.81702648E-01
-0.85556060E+00  0.35003658E+00 -0.22821231E-01  0.27718261E-01  0.52715888E-01
-0.85556060E+00  0.39591017E+00 -0.27826629E-01  0.29734968E-01  0.25294978E-01
-0.85556060E+00  0.44026914E+00 -0.29090501E-01  0.27538067E-01  0.37373914E-02
-0.85556060E+00  0.48300241E+00 -0.27234985E-01  0.22114745E-01 -0.10148365E-01
-0.85556060E+00  0.52402059E+00 -0.23236809E-01  0.14831599E-01 -0.16722501E-01
-0.85556060E+00  0.56325577E+00 -0.18167040E-01  0.70975150E-02 -0.17723279E-01
-0.85556060E+00  0.60066071E+00 -0.12971959E-01  0.88479466E-04 -0.15382932E-01
-0.85556060E+00  0.63620781E+00 -0.83366701E-02 -0.54139733E-02 -0.11729598E-01
-0.85556060E+00  0.66988760E+00 -0.46406492E-02 -0.90631609E-02 -0.81954667E-02
-0.85556060E+00  0.70170710E+00 -0.19874811E-02 -0.10893206E-01 -0.55206886E-02
-0.85556060E+00  0.73168798E+00 -0.27947899E-03 -0.11208976E-01 -0.38629034E-02
-0.85556060E+00  0.75986470E+00  0.69353513E-03 -0.10454116E-01 -0.30085917E-02
-0.85556060E+00  0.78628257E+00  0.11742770E-02 -0.90817781E-02 -0.25935231E-02
-0.85556060E+00  0.81099590E+00  0.13809070E-02 -0.74491899E-02 -0.22755902E-02
-0.85556060E+00  0.83406621E+00  0.14751499E-02 -0.57609772E-02 -0.18306924E-02
-0.85556060E+00  0.85556060E+00  0.15499783E-02 -0.40814133E-02 -0.11820179E-02
-0.85556060E+00  0.87555021E+00  0.16285526E-02 -0.24186224E-02 -0.38228652E-03
-0.85556060E+00  0.89410886E+00  0.16746171E-02 -0.83829785E-03  0.42521126E-03
-0.85556060E+00  0.91131184E+00  0.16214730E-02  0.47487924E-03  0.10663522E-02
-0.85556060E+00  0.92723491E+00  0.14194217E-02  0.12833280E-02  0.14044051E-02
-0.85556060E+00  0.94195338E+00  0.10785423E-02  0.14580909E-02  0.14013562E-02
-0.85556060E+00  0.95554139E+00  0.67518758E-03  0.11004572E-02  0.11304545E-02
-0.85556060E+00  0.96807128E+00  0.31456881E-03  0.50774957E-03  0.73584084E-03
-0.85556060E+00  0.97961317E+00  0.77368495E-04  0.13285946E-04  0.36101988E-03
-0.85556060E+00  0.99023454E+00 -0.13899100E-04 -0.16633914E-03  0.99871419E-04
-0.85556060E+00  0.10000000E+01  0.00000000E+00  0.00000000E+00  0.00000000E+00
 
-0.83406621E+00 -0.10000000E+01  0.00000000E+00  0.00000000E+00  0.00000000E+00
-0.83406621E+00 -0.99023454E+00  0.45546280E-04  0.21314599E-03 -0.10889916E-03
-0.83406621E+00 -0.97961317E+00  0.18060774E-03  0.59645550E-03 -0.37004919E-03
-0.83406621E+00 -0.96807128E+00  0.43475379E-03  0.10996204E-02 -0.69360672E-03
-0.83406621E+00 -0.95554139E+00  0.76677329E-03  0.14917461E-02 -0.95233794E-03
-0.83406621E+00 -0.94195338E+00  0.10791356E-02  0.14840903E-02 -0.10065816E-02
-0.83406621E+00 -0.92723491E+00  0.12635389E-02  0.90069952E-03 -0.76346993E-03
-0.83406621E+00 -0.91131184E+00  0.12594656E-02 -0.21286919E-03 -0.23602306E-03
-0.83406621E+00 -0.89410886E+00  0.10858105E-02 -0.16235358E-02  0.44784100E-03
-0.83406621E+00 -0.87555021E+00  0.82139146E-03 -0.30712925E-02  0.10837893E-02
-0.83406621E+00 -0.85556060E+00  0.55305661E-03 -0.44198731E-02  0.14527654E-02
-0.83406621E+00 -0.83406621E+00  0.33035625E-03 -0.56903815E-02  0.13618820E-02
-0.83406621E+00 -0.81099590E+00  0.14679897E-03 -0.69754096E-02  0.66926171E-03
-0.83406621E+00 -0.78628257E+00 -0.62440405E-04 -0.83143564E-02 -0.69536242E-03
-0.83406621E+00 -0.75986470E+00 -0.42239238E-03 -0.95971036E-02 -0.26930206E-02
-0.83406621E+00 -0.73168798E+00 -0.11221914E-02 -0.10526416E-01 -0.51365887E-02
-0.83406621E+00 -0.70170710E+00 -0.24084483E-02 -0.10640035E-01 -0.76744444E-02
-0.83406621E+00 -0.66988760E+00 -0.45529165E-02 -0.93873132E-02 -0.98329222E-02
-0.83406621E+00 -0.63620781E+00 -0.77844983E-02 -0.62523920E-02 -0.11130487E-01
-0.83406621E+00 -0.60066071E+00 -0.12187134E-01 -0.91481670E-03 -0.11258445E-01
-0.83406621E+00 -0.56325577E+00 -0.17578793E-01  0.65711040E-02 -0.10283635E-01
-0.83406621E+00 -0.52402059E+00 -0.23404235E-01  0.15617234E-01 -0.87982363E-02
-0.83406621E+00 -0.48300241E+00 -0.28688182E-01  0.25023271E-01 -0.79136086E-02
-0.83406621E+00 -0.44026914E+00 -0.32099861E-01  0.33047879E-01 -0.90146788E-02
-0.83406621E+00 -0.39591017E+00 -0.32162312E-01  0.37674607E-01 -0.13262965E-01
-0.83406621E+00 -0.35003658E+00 -0.27599259E-01  0.37062868E-01 -0.20967973E-01
-0.83406621E+00 -0.30278088E+00 -0.17753358E-01  0.30095789E-01 -0.31075536E-01
-0.83406621E+00 -0.25429614E+00 -0.29562522E-02  0.16868546E-01 -0.41076846E-01
-0.83406621E+00 -0.20475452E+00  0.15292314E-01 -0.10657527E-02 -0.47540306E-01
-0.83406621E+00 -0.15434522E+00  0.34447130E-01 -0.20831192E-01 -0.47213626E-01
-0.83406621E+00 -0.10327182E+00  0.51367936E-01 -0.38774213E-01 -0.38327612E-01
-0.83406621E+00 -0.51749200E-01  0.63008522E-01 -0.51304838E-01 -0.21536620E-01
-0.83406621E+00  0.00000000E+00  0.67157994E-01 -0.55801749E-01 -0.75546600E-13
-0.83406621E+00  0.51749200E-01  0.63008522E-01 -0.51304838E-01  0.21536620E-01
-0.83406621E+00  0.10327182E+00  0.51367936E-01 -0.38774213E-01  0.38327612E-01
-0.83406621E+00  0.15434522E+00  0.34447130E-01 -0.20831192E-01  0.47213626E-01
-0.83406621E+00  0.20475452E+00  0.15292314E-01 -0.10657527E-02  0.47540306E-01
-0.83406621E+00  0.25429614E+00 -0.29562522E-02  0.16868546E-01  0.41076846E-01
-0.83406621E+00  0.30278088E+00 -0.17753358E-01  0.30095789E-01  0.31075536E-01
-0.83406621E+00  0.35003658E+00 -0.27599259E-01  0.37062868E-01  0.20967973E-01
-0.83406621E+00  0.39591017E+00 -0.32162312E-01  0.37674607E-01  0.13262965E-01
-0.83406621E+00  0.44026914E+00 -0.32099861E-01  0.33047879E-01  0.90146788E-02
-0.83406621E+00  0.48300241E+00 -0.28688182E-01  0.25023271E-01  0.79136086E-02
-0.83406621E+00  0.52402059E+00 -0.23404235E-01  0.15617234E-01  0.87982363E-02
-0.83406621E+00  0.56325577E+00 -0.17578793E-01  0.65711040E-02  0.10283635E-01
-0.83406621E+00  0.60066071E+00 -0.12187134E-01 -0.91481670E-03  0.11258445E-01
-0.83406621E+00  0.63620781E+00 -0.77844983E-02 -0.62523920E-02  0.11130487E-01
-0.83406621E+00  0.66988760E+00 -0.45529165E-02 -0.93873132E-02  0.98329222E-02
-0.83406621E+00  0.70170710E+00 -0.24084483E-02 -0.10640035E-01  0.76744444E-02
-0.83406621E+00  0.73168798E+00 -0.11221914E-02 -0.10526416E-01  0.51365887E-02
-0.83406621E+00  0.75986470E+00 -0.42239238E-03 -0.95971036E-02  0.26930206E-02
-0.83406621E+00  0.78628257E+00 -0.62440405E-04 -0.83143564E-02  0.69536242E-03
-0.83406621E+00  0.81099590E+00  0.14679897E-03 -0.69754096E-02 -0.66926171E-03
-0.83406621E+00  0.83406621E+00  0.33035625E-03 -0.56903815E-02 -0.13618820E-02
-0.83406621E+00  0.85556060E+00  0.55305661E-03 -0.44198731E-02 -0.14527654E-02
-0.83406621E+00  0.87555021E+00  0.82139146E-03 -0.30712925E-02 -0.10837893E-02
-0.83406621E+00  0.89410886E+00  0.10858105E-02 -0.16235358E-02 -0.44784100E-03
-0.83406621E+00  0.91131184E+00  0.12594656E-02 -0.21286919E-03  0.23602306E-03
-0.83406621E+00  0.92723491E+00  0.12635389E-02  0.90069952E-03  0.76346993E-03
-0.83406621E+00  0.94195338E+00  0.10791356E-02  0.14840903E-02  0.10065816E-02
-0.83406621E+00  0.95554139E+00  0.76677329E-03  0.14917461E-02  0.95233794E-03
-0.83406621E+00  0.96807128E+00  0.43475379E-03  0.10996204E-02  0.69360672E-03
-0.83406621E+00  0.97961317E+00  0.18060774E-03  0.59645550E-03  0.37004919E-03
-0.83406621E+00  0.99023454E+00  0.45546280E-04  0.21314599E-03  0.10889916E-03
-0.83406621E+00  0.10000000E+01  0.00000000E+00  0.00000000E+00  0.00000000E+00
 
-0.81099590E+00 -0.10000000E+01  0.00000000E+00  0.00000000E+00  0.00000000E+00
-0.81099590E+00 -0.99023454E+00  0.92172363E-04  0.56693146E-03 -0.85225710E-04
-0.81099590E+00 -0.97961317E+00  0.24571187E-03  0.10856489E-02 -0.27346655E-03
-0.81099590E+00 -0.96807128E+00  0.47860832E-03  0.14912246E-02 -0.46819790E-03
-0.81099590E+00 -0.95554139E+00  0.73944198E-03  0.15845729E-02 -0.54332693E-03
-0.81099590E+00 -0.94195338E+00  0.92849770E-03  0.11808654E-02 -0.39511518E-03
-0.81099590E+00 -0.92723491E+00  0.94914998E-03  0.26056922E-03  0.71725312E-05
-0.81099590E+00 -0.91131184E+00  0.76484276E-03 -0.99194943E-03  0.58157718E-03
-0.81099590E+00 -0.89410886E+00  0.42117254E-03 -0.22825813E-02  0.11570782E-02
-0.81099590E+00 -0.87555021E+00  0.14653145E-04 -0.33750804E-02  0.15272695E-02
-0.81099590E+00 -0.85556060E+00 -0.36347749E-03 -0.42005802E-02  0.15040033E-02
-0.81099590E+00 -0.83406621E+00 -0.66497427E-03 -0.48492176E-02  0.92798679E-03
-0.81099590E+00 -0.81099590E+00 -0.88800488E-03 -0.54733942E-02 -0.34117275E-03
-0.81099590E+00 -0.78628257E+00 -0.10651915E-02 -0.61786320E-02 -0.24320373E-02
-0.81099590E+00 -0.75986470E+00 -0.12593707E-02 -0.69449012E-02 -0.54322226E-02
-0.81099590E+00 -0.73168798E+00 -0.15729718E-02 -0.75886318E-02 -0.93278350E-02
-0.81099590E+00 -0.70170710E+00 -0.21598794E-02 -0.77620590E-02 -0.13923208E-01
-0.81099590E+00 -0.66988760E+00 -0.32236575E-02 -0.69915729E-02 -0.18776347E-01
-0.81099590E+00 -0.63620781E+00 -0.49873847E-02 -0.47602109E-02 -0.23180215E-01
-0.81099590E+00 -0.60066071E+00 -0.76264027E-02 -0.63909368E-03 -0.26224694E-01
-0.81099590E+00 -0.56325577E+00 -0.11164979E-01  0.55360059E-02 -0.26953828E-01
-0.81099590E+00 -0.52402059E+00 -0.15354903E-01  0.13469904E-01 -0.24610156E-01
-0.81099590E+00 -0.48300241E+00 -0.19574674E-01  0.22252649E-01 -0.18910762E-01
-0.81099590E+00 -0.44026914E+00 -0.22805888E-01  0.30328029E-01 -0.10263031E-01
-0.81099590E+00 -0.39591017E+00 -0.23743887E-01  0.35667451E-01  0.18774736E-03
-0.81099590E+00 -0.35003658E+00 -0.21072162E-01  0.36186342E-01  0.10744341E-01
-0.81099590E+00 -0.30278088E+00 -0.13870173E-01  0.30349859E-01  0.19555089E-01
-0.81099590E+00 -0.25429614E+00 -0.20495906E-02  0.17809455E-01  0.25094178E-01
-0.81099590E+00 -0.20475452E+00  0.13343811E-01 -0.16406602E-03  0.26539947E-01
-0.81099590E+00 -0.15434522E+00  0.30125087E-01 -0.20675601E-01  0.23901302E-01
-0.81099590E+00 -0.10327182E+00  0.45346357E-01 -0.39737458E-01  0.17869120E-01
-0.81099590E+00 -0.51749200E-01  0.55997171E-01 -0.53248287E-01  0.95116652E-02
-0.81099590E+00  0.00000000E+00  0.59825638E-01 -0.58132200E-01 -0.27420520E-12
-0.81099590E+00  0.51749200E-01  0.55997171E-01 -0.53248287E-01 -0.95116652E-02
-0.81099590E+00  0.10327182E+00  0.45346357E-01 -0.39737458E-01 -0.17869120E-01
-0.81099590E+00  0.15434522E+00  0.30125087E-01 -0.20675601E-01 -0.23901302E-01
-0.81099590E+00  0.20475452E+00  0.13343811E-01 -0.16406602E-03 -0.26539947E-01
-0.81099590E+00  0.25429614E+00 -0.20495906E-02  0.17809455E-01 -0.25094178E-01
-0.81099590E+00  0.30278088E+00 -0.13870173E-01  0.30349859E-01 -0.19555089E-01
-0.81099590E+00  0.35003658E+00 -0.21072162E-01  0.36186342E-01 -0.10744341E-01
-0.81099590E+00  0.39591017E+00 -0.23743887E-01  0.35667451E-01 -0.18774736E-03
-0.81099590E+00  0.44026914E+00 -0.22805888E-01  0.30328029E-01  0.10263031E-01
-0.81099590E+00  0.48300241E+00 -0.19574674E-01  0.22252649E-01  0.18910762E-01
-0.81099590E+00  0.52402059E+00 -0.15354903E-01  0.13469904E-01  0.24610156E-01
-0.81099590E+00  0.56325577E+00 -0.11164979E-01  0.55360059E-02  0.26953828E-01
-0.81099590E+00  0.60066071E+00 -0.76264027E-02 -0.63909368E-03  0.26224694E-01
-0.81099590E+00  0.63620781E+00 -0.49873847E-02 -0.47602109E-02  0.23180215E-01
-0.81099590E+00  0.66988760E+00 -0.32236575E-02 -0.69915729E-02  0.18776347E-01
-0.81099590E+00  0.70170710E+00 -0.21598794E-02 -0.77620590E-02  0.13923208E-01
-0.81099590E+00  0.73168798E+00 -0.15729718E-02 -0.75886318E-02  0.93278350E-02
-0.81099590E+00  0.75986470E+00 -0.12593707E-02 -0.69449012E-02  0.54322226E-02
-0.81099590E+00  0.78628257E+00 -0.10651915E-02 -0.61786320E-02  0.24320373E-02
-0.81099590E+00  0.81099590E+00 -0.88800488E-03 -0.54733942E-02  0.34117275E-03
-0.81099590E+00  0.83406621E+00 -0.66497427E-03 -0.48492176E-02 -0.92798679E-03
-0.81099590E+00  0.85556060E+00 -0.36347749E-03 -0.42005802E-02 -0.15040033E-02
-0.81099590E+00  0.87555021E+00  0.14653145E-04 -0.33750804E-02 -0.15272695E-02
-0.81099590E+00  0.89410886E+00  0.42117254E-03 -0.22825813E-02 -0.11570782E-02
-0.81099590E+00  0.91131184E+00  0.76484276E-03 -0.99194943E-03 -0.58157718E-03
-0.81099590E+00  0.92723491E+00  0.94914998E-03  0.26056922E-03 -0.71725312E-05
-0.81099590E+00  0.94195338E+00  0.92849770E-03  0.11808654E-02  0.39511518E-03
-0.81099590E+00  0.95554139E+00  0.73944198E-03  0.15845729E-02  0.54332693E-03
-0.81099590E+00  0.96807128E+00  0.47860832E-03  0.14912246E-02  0.46819790E-03
-0.81099590E+00  0.97961317E+00  0.24571187E-03  0.10856489E-02  0.27346655E-03
-0.81099590E+00  0.99023454E+00  0.92172363E-04  0.56693146E-03  0.85225710E-04
-0.81099590E+00  0.10000000E+01  0.00000000E+00  0.00000000E+00  0.00000000E+00
 
-0.78628257E+00 -0.10000000E+01  0.00000000E+00  0.00000000E+00  0.00000000E+00
-0.78628257E+00 -0.99023454E+00  0.11807968E-03  0.80057940E-03 -0.47216972E-04
-0.78628257E+00 -0.97961317E+00  0.26590558E-03  0.13593322E-02 -0.13708990E-03
-0.78628257E+00 -0.96807128E+00  0.45282371E-03  0.15964504E-02 -0.19255498E-03
-0.78628257E+00 -0.95554139E+00  0.62773459E-03  0.13725310E-02 -0.11375794E-03
-0.78628257E+00 -0.94195338E+00  0.70216657E-03  0.63487407E-03  0.15633181E-03
-0.78628257E+00 -0.92723491E+00  0.60047455E-03 -0.48227794E-03  0.59909913E-03
-0.78628257E+00 -0.91131184E+00  0.31052226E-03 -0.16932991E-02  0.10984413E-02
-0.78628257E+00 -0.89410886E+00 -0.10364765E-03 -0.26989643E-02  0.14862969E-02
-0.78628257E+00 -0.87555021E+00 -0.54035168E-03 -0.33307084E-02  0.15987012E-02
-0.78628257E+00 -0.85556060E+00 -0.91631489E-03 -0.35991697E-02  0.13182717E-02
-0.78628257E+00 -0.83406621E+00 -0.11956391E-02 -0.36415828E-02  0.56293715E-03
-0.78628257E+00 -0.81099590E+00 -0.13798035E-02 -0.36259974E-02 -0.74474169E-03
-0.78628257E+00 -0.78628257E+00 -0.14830231E-02 -0.36731078E-02 -0.27038065E-02
-0.78628257E+00 -0.75986470E+00 -0.15192480E-02 -0.38118266E-02 -0.54227221E-02
-0.78628257E+00 -0.73168798E+00 -0.15081624E-02 -0.39595584E-02 -0.89711071E-02
-0.78628257E+00 -0.70170710E+00 -0.14918212E-02 -0.39184471E-02 -0.13295715E-01
-0.78628257E+00 -0.66988760E+00 -0.15502654E-02 -0.33889417E-02 -0.18122847E-01
-0.78628257E+00 -0.63620781E+00 -0.18050910E-02 -0.20095022E-02 -0.22869355E-01
-0.78628257E+00 -0.60066071E+00 -0.24012366E-02  0.56744786E-03 -0.26603848E-01
-0.78628257E+00 -0.56325577E+00 -0.34594555E-02  0.45558979E-02 -0.28100475E-01
-0.78628257E+00 -0.52402059E+00 -0.50002101E-02  0.98822057E-02 -0.26027646E-01
-0.78628257E+00 -0.48300241E+00 -0.68545908E-02  0.16031969E-01 -0.19279119E-01
-0.78628257E+00 -0.44026914E+00 -0.85971650E-02  0.21965504E-01 -0.74019972E-02
-0.78628257E+00 -0.39591017E+00 -0.95487480E-02  0.26183210E-01  0.89953894E-02
-0.78628257E+00 -0.35003658E+00 -0.88918930E-02  0.27001709E-01  0.28017659E-01
-0.78628257E+00 -0.30278088E+00 -0.59075383E-02  0.23030922E-01  0.46593709E-01
-0.78628257E+00 -0.25429614E+00 -0.28274655E-03  0.13740638E-01  0.60993672E-01
-0.78628257E+00 -0.20475452E+00  0.76213011E-02 -0.88853478E-04  0.67679337E-01
-0.78628257E+00 -0.15434522E+00  0.16676857E-01 -0.16260411E-01  0.64268705E-01
-0.78628257E+00 -0.10327182E+00  0.25168769E-01 -0.31540974E-01  0.50315277E-01
-0.78628257E+00 -0.51749200E-01  0.31235919E-01 -0.42487084E-01  0.27629104E-01
-0.78628257E+00  0.00000000E+00  0.33438861E-01 -0.46464503E-01 -0.31558175E-12
-0.78628257E+00  0.51749200E-01  0.31235919E-01 -0.42487084E-01 -0.27629104E-01
-0.78628257E+00  0.10327182E+00  0.25168769E-01 -0.31540974E-01 -0.50315277E-01
-0.78628257E+00  0.15434522E+00  0.16676857E-01 -0.16260411E-01 -0.64268705E-01
-0.78628257E+00  0.20475452E+00  0.76213011E-02 -0.88853477E-04 -0.67679337E-01
-0.78628257E+00  0.25429614E+00 -0.28274655E-03  0.13740638E-01 -0.60993672E-01
-0.78628257E+00  0.30278088E+00 -0.59075383E-02  0.23030922E-01 -0.46593709E-01
-0.78628257E+00  0.35003658E+00 -0.88918930E-02  0.27001709E-01 -0.28017659E-01
-0.78628257E+00  0.39591017E+00 -0.95487480E-02  0.26183210E-01 -0.89953894E-02
-0.78628257E+00  0.44026914E+00 -0.85971650E-02  0.21965504E-01  0.74019972E-02
-0.78628257E+00  0.48300241E+00 -0.68545908E-02  0.16031969E-01  0.19279119E-01
-0.78628257E+00  0.52402059E+00 -0.50002101E-02  0.98822057E-02  0.26027646E-01
-0.78628257E+00  0.56325577E+00 -0.34594555E-02  0.45558979E-02  0.28100475E-01
-0.78628257E+00  0.60066071E+00 -0.24012366E-02  0.56744786E-03  0.26603848E-01
-0.78628257E+00  0.63620781E+00 -0.18050910E-02 -0.20095022E-02  0.22869355E-01
-0.78628257E+00  0.66988760E+00 -0.15502654E-02 -0.33889417E-02  0.18122847E-01
-0.78628257E+00  0.70170710E+00 -0.14918212E-02 -0.39184471E-02  0.13295715E-01
-0.78628257E+00  0.73168798E+00 -0.15081624E-02 -0.39595584E-02  0.89711071E-02
-0.78628257E+00  0.75986470E+00 -0.15192480E-02 -0.38118266E-02  0.54227221E-02
-0.78628257E+00  0.78628257E+00 -0.14830231E-02 -0.36731078E-02  0.27038065E-02
-0.78628257E+00  0.81099590E+00 -0.13798035E-02 -0.36259974E-02  0.74474169E-03
-0.78628257E+00  0.83406621E+00 -0.11956391E-02 -0.36415828E-02 -0.56293715E-03
-0.78628257E+00  0.85556060E+00 -0.91631489E-03 -0.35991697E-02 -0.13182717E-02
-0.78628257E+00  0.87555021E+00 -0.54035168E-03 -0.33307084E-02 -0.15987012E-02
-0.78628257E+00  0.89410886E+00 -0.10364765E-03 -0.26989643E-02 -0.14862969E-02
-0.78628257E+00  0.91131184E+00  0.31052226E-03 -0.16932991E-02 -0.10984413E-02
-0.78628257E+00  0.92723491E+00  0.60047455E-03 -0.48227794E-03 -0.59909913E-03
-0.78628257E+00  0.94195338E+00  0.70216657E-03  0.63487407E-03 -0.15633181E-03
-0.78628257E+00  0.95554139E+00  0.62773459E-03  0.13725310E-02  0.11375794E-03
-0.78628257E+00  0.96807128E+00  0.45282371E-03  0.15964504E-02  0.19255498E-03
-0.78628257E+00  0.97961317E+00  0.26590558E-03  0.13593322E-02  0.13708990E-03
-0.78628257E+00  0.99023454E+00  0.11807968E-03  0.80057940E-03  0.47216972E-04
-0.78628257E+00  0.10000000E+01  0.00000000E+00  0.00000000E+00  0.00000000E+00
 
-0.75986470E+00 -0.10000000E+01  0.00000000E+00  0.00000000E+00  0.00000000E+00
-0.75986470E+00 -0.99023454E+00  0.12124466E-03  0.88912887E-03 -0.13759855E-04
-0.75986470E+00 -0.97961317E+00  0.24468958E-03  0.14062584E-02 -0.24260107E-04
-0.75986470E+00 -0.96807128E+00  0.37540767E-03  0.14552933E-02  0.16695792E-04
-0.75986470E+00 -0.95554139E+00  0.47166410E-03  0.96207843E-03  0.17394380E-03
-0.75986470E+00 -0.94195338E+00  0.46453211E-03  0.76271816E-06  0.46636867E-03
-0.75986470E+00 -0.92723491E+00  0.30086043E-03 -0.11699064E-02  0.85087275E-03
-0.75986470E+00 -0.91131184E+00 -0.14152738E-04 -0.22085783E-02  0.12119685E-02
-0.75986470E+00 -0.89410886E+00 -0.40997697E-03 -0.28558467E-02  0.14129904E-02
-0.75986470E+00 -0.87555021E+00 -0.79020337E-03 -0.30372571E-02  0.13448273E-02
-0.75986470E+00 -0.85556060E+00 -0.10850266E-02 -0.28453412E-02  0.95833686E-03
-0.75986470E+00 -0.83406621E+00 -0.12735884E-02 -0.24468261E-02  0.24375980E-03
-0.75986470E+00 -0.81099590E+00 -0.13665332E-02 -0.19958150E-02 -0.80520387E-03
-0.75986470E+00 -0.78628257E+00 -0.13747953E-02 -0.15911000E-02 -0.22238227E-02
-0.75986470E+00 -0.75986470E+00 -0.12910860E-02 -0.12680576E-02 -0.40759742E-02
-0.75986470E+00 -0.73168798E+00 -0.10908622E-02 -0.10012686E-02 -0.64266034E-02
-0.75986470E+00 -0.70170710E+00 -0.74561135E-03 -0.70819298E-03 -0.92838487E-02
-0.75986470E+00 -0.66988760E+00 -0.24096875E-03 -0.25408000E-03 -0.12523238E-01
-0.75986470E+00 -0.63620781E+00  0.40523761E-03  0.53444289E-03 -0.15801976E-01
-0.75986470E+00 -0.60066071E+00  0.11296431E-02  0.18401287E-02 -0.18490953E-01
-0.75986470E+00 -0.56325577E+00  0.18217475E-02  0.38009087E-02 -0.19659853E-01
-0.75986470E+00 -0.52402059E+00  0.23415250E-02  0.64293412E-02 -0.18165912E-01
-0.75986470E+00 -0.48300241E+00  0.25597044E-02  0.95173546E-02 -0.12884179E-01
-0.75986470E+00 -0.44026914E+00  0.24138554E-02  0.12562047E-01 -0.30821485E-02
-0.75986470E+00 -0.39591017E+00  0.19602032E-02  0.14764897E-01  0.11130776E-01
-0.75986470E+00 -0.35003658E+00  0.13916541E-02  0.15156740E-01  0.28425867E-01
-0.75986470E+00 -0.30278088E+00  0.99688668E-03  0.12863833E-01  0.46146848E-01
-0.75986470E+00 -0.25429614E+00  0.10580058E-02  0.74640979E-02  0.60636548E-01
-0.75986470E+00 -0.20475452E+00  0.17196933E-02 -0.69266636E-03  0.68035568E-01
-0.75986470E+00 -0.15434522E+00  0.28913650E-02 -0.10361741E-01  0.65388613E-01
-0.75986470E+00 -0.10327182E+00  0.42437065E-02 -0.19597876E-01  0.51708731E-01
-0.75986470E+00 -0.51749200E-01  0.53214722E-02 -0.26263681E-01  0.28580642E-01
-0.75986470E+00  0.00000000E+00  0.57322285E-02 -0.28694991E-01 -0.23045602E-12
-0.75986470E+00  0.51749200E-01  0.53214722E-02 -0.26263681E-01 -0.28580642E-01
-0.75986470E+00  0.10327182E+00  0.42437065E-02 -0.19597876E-01 -0.51708731E-01
-0.75986470E+00  0.15434522E+00  0.28913650E-02 -0.10361741E-01 -0.65388613E-01
-0.75986470E+00  0.20475452E+00  0.17196933E-02 -0.69266636E-03 -0.68035568E-01
-0.75986470E+00  0.25429614E+00  0.10580058E-02  0.74640979E-02 -0.60636548E-01
-0.75986470E+00  0.30278088E+00  0.99688668E-03  0.12863833E-01 -0.46146848E-01
-0.75986470E+00  0.35003658E+00  0.13916541E-02  0.15156740E-01 -0.28425867E-01
-0.75986470E+00  0.39591017E+00  0.19602032E-02  0.14764897E-01 -0.11130776E-01
-0.75986470E+00  0.44026914E+00  0.24138554E-02  0.12562047E-01  0.30821485E-02
-0.75986470E+00  0.48300241E+00  0.25597044E-02  0.95173546E-02  0.12884179E-01
-0.75986470E+00  0.52402059E+00  0.23415250E-02  0.64293412E-02  0.18165912E-01
-0.75986470E+00  0.56325577E+00  0.18217475E-02  0.38009087E-02  0.19659853E-01
-0.75986470E+00  0.60066071E+00  0.11296431E-02  0.18401287E-02  0.18490953E-01
-0.75986470E+00  0.63620781E+00  0.40523761E-03  0.53444289E-03  0.15801976E-01
-0.75986470E+00  0.66988760E+00 -0.24096875E-03 -0.25408000E-03  0.12523238E-01
-0.75986470E+00  0.70170710E+00 -0.74561135E-03 -0.70819298E-03  0.92838487E-02
-0.75986470E+00  0.73168798E+00 -0.10908622E-02 -0.10012686E-02  0.64266034E-02
-0.75986470E+00  0.75986470E+00 -0.12910860E-02 -0.12680576E-02  0.40759742E-02
-0.75986470E+00  0.78628257E+00 -0.13747953E-02 -0.15911000E-02  0.22238227E-02
-0.75986470E+00  0.81099590E+00 -0.13665332E-02 -0.19958150E-02  0.80520387E-03
-0.75986470E+00  0.83406621E+00 -0.12735884E-02 -0.24468261E-02 -0.24375980E-03
-0.75986470E+00  0.85556060E+00 -0.10850266E-02 -0.28453412E-02 -0.95833686E-03
-0.75986470E+00  0.87555021E+00 -0.79020337E-03 -0.30372571E-02 -0.13448273E-02
-0.75986470E+00  0.89410886E+00 -0.40997697E-03 -0.28558467E-02 -0.14129904E-02
-0.75986470E+00  0.91131184E+00 -0.14152738E-04 -0.22085783E-02 -0.12119685E-02
-0.75986470E+00  0.92723491E+00  0.30086043E-03 -0.11699064E-02 -0.85087275E-03
-0.75986470E+00  0.94195338E+00  0.46453211E-03  0.76271816E-06 -0.46636867E-03
-0.75986470E+00  0.95554139E+00  0.47166410E-03  0.96207843E-03 -0.17394380E-03
-0.75986470E+00  0.96807128E+00  0.37540767E-03  0.14552933E-02 -0.16695792E-04
-0.75986470E+00  0.97961317E+00  0.24468958E-03  0.14062584E-02  0.24260107E-04
-0.75986470E+00  0.99023454E+00  0.12124466E-03  0.88912887E-03  0.13759855E-04
-0.75986470E+00  0.10000000E+01  0.00000000E+00  0.00000000E+00  0.00000000E+00
 
-0.73168798E+00 -0.10000000E+01  0.00000000E+00  0.00000000E+00  0.00000000E+00
-0.73168798E+00 -0.99023454E+00  0.10483662E-03  0.86884201E-03  0.64256926E-05
-0.73168798E+00 -0.97961317E+00  0.19175918E-03  0.13027237E-02  0.38186867E-04
-0.73168798E+00 -0.96807128E+00  0.26598949E-03  0.11898096E-02  0.11698686E-03
-0.73168798E+00 -0.95554139E+00  0.30138176E-03  0.50931016E-03  0.27586428E-03
-0.73168798E+00 -0.94195338E+00  0.25159979E-03 -0.56643823E-03  0.51213693E-03
-0.73168798E+00 -0.92723491E+00  0.81564352E-04 -0.16931299E-02  0.78226318E-03
-0.73168798E+00 -0.91131184E+00 -0.19770215E-03 -0.25083672E-02  0.99596324E-03
-0.73168798E+00 -0.89410886E+00 -0.52209886E-03 -0.28116611E-02  0.10582900E-02
-0.73168798E+00 -0.87555021E+00 -0.80801698E-03 -0.26250492E-02  0.90555484E-03
-0.73168798E+00 -0.85556060E+00 -0.99889296E-03 -0.21157405E-02  0.53025915E-03
-0.73168798E+00 -0.83406621E+00 -0.10846101E-02 -0.14697560E-02 -0.37397623E-04
-0.73168798E+00 -0.81099590E+00 -0.10833968E-02 -0.81616825E-03 -0.75979638E-03
-0.73168798E+00 -0.78628257E+00 -0.10103052E-02 -0.21675161E-03 -0.16215615E-02
-0.73168798E+00 -0.75986470E+00 -0.85749858E-03  0.31139555E-03 -0.26345597E-02
-0.73168798E+00 -0.73168798E+00 -0.59244001E-03  0.77577756E-03 -0.38260140E-02
-0.73168798E+00 -0.70170710E+00 -0.16688605E-03  0.11976031E-02 -0.52076851E-02
-0.73168798E+00 -0.66988760E+00  0.46912846E-03  0.16084909E-02 -0.67352328E-02
-0.73168798E+00 -0.63620781E+00  0.13496488E-02  0.20479178E-02 -0.82577585E-02
-0.73168798E+00 -0.60066071E+00  0.24713219E-02  0.25596175E-02 -0.94703101E-02
-0.73168798E+00 -0.56325577E+00  0.37708776E-02  0.31810828E-02 -0.98857222E-02
-0.73168798E+00 -0.52402059E+00  0.51083988E-02  0.39231673E-02 -0.88580318E-02
-0.73168798E+00 -0.48300241E+00  0.62664587E-02  0.47378291E-02 -0.56894969E-02
-0.73168798E+00 -0.44026914E+00  0.69743976E-02  0.54837252E-02  0.15816011E-03
-0.73168798E+00 -0.39591017E+00  0.69608930E-02  0.59087549E-02  0.87707747E-02
-0.73168798E+00 -0.35003658E+00  0.60266459E-02  0.56768288E-02  0.19488159E-01
-0.73168798E+00 -0.30278088E+00  0.41171185E-02  0.44560330E-02  0.30747851E-01
-0.73168798E+00 -0.25429614E+00  0.13691140E-02  0.20596112E-02  0.40211629E-01
-0.73168798E+00 -0.20475452E+00 -0.18897369E-02 -0.14080471E-02  0.45250158E-01
-0.73168798E+00 -0.15434522E+00 -0.51937348E-02 -0.54740797E-02  0.43711737E-01
-0.73168798E+00 -0.10327182E+00 -0.80300414E-02 -0.93547267E-02  0.34733757E-01
-0.73168798E+00 -0.51749200E-01 -0.99415833E-02 -0.12160427E-01  0.19261550E-01
-0.73168798E+00  0.00000000E+00 -0.10615682E-01 -0.13185280E-01 -0.10972457E-12
-0.73168798E+00  0.51749200E-01 -0.99415833E-02 -0.12160427E-01 -0.19261550E-01
-0.73168798E+00  0.10327182E+00 -0.80300414E-02 -0.93547267E-02 -0.34733757E-01
-0.73168798E+00  0.15434522E+00 -0.51937348E-02 -0.54740797E-02 -0.43711737E-01
-0.73168798E+00  0.20475452E+00 -0.18897369E-02 -0.14080471E-02 -0.45250158E-01
-0.73168798E+00  0.25429614E+00  0.13691140E-02  0.20596112E-02 -0.40211629E-01
-0.73168798E+00  0.30278088E+00  0.41171185E-02  0.44560330E-02 -0.30747851E-01
-0.73168798E+00  0.35003658E+00  0.60266459E-02  0.56768288E-02 -0.19488159E-01
-0.73168798E+00  0.39591017E+00  0.69608930E-02  0.59087549E-02 -0.87707747E-02
-0.73168798E+00  0.44026914E+00  0.69743976E-02  0.54837252E-02 -0.15816011E-03
-0.73168798E+00  0.48300241E+00  0.62664587E-02  0.47378291E-02  0.56894969E-02
-0.73168798E+00  0.52402059E+00  0.51083988E-02  0.39231673E-02  0.88580318E-02
-0.73168798E+00  0.56325577E+00  0.37708776E-02  0.31810828E-02  0.98857222E-02
-0.73168798E+00  0.60066071E+00  0.24713219E-02  0.25596175E-02  0.94703101E-02
-0.73168798E+00  0.63620781E+00  0.13496488E-02  0.20479178E-02  0.82577585E-02
-0.73168798E+00  0.66988760E+00  0.46912846E-03  0.16084909E-02  0.67352328E-02
-0.73168798E+00  0.70170710E+00 -0.16688605E-03  0.11976031E-02  0.52076851E-02
-0.73168798E+00  0.73168798E+00 -0.59244001E-03  0.77577756E-03  0.38260140E-02
-0.73168798E+00  0.75986470E+00 -0.85749858E-03  0.31139555E-03  0.26345597E-02
-0.73168798E+00  0.78628257E+00 -0.10103052E-02 -0.21675161E-03  0.16215615E-02
-0.73168798E+00  0.81099590E+00 -0.10833968E-02 -0.81616825E-03  0.75979638E-03
-0.73168798E+00  0.83406621E+00 -0.10846101E-02 -0.14697560E-02  0.37397623E-04
-0.73168798E+00  0.85556060E+00 -0.99889296E-03 -0.21157405E-02 -0.53025915E-03
-0.73168798E+00  0.87555021E+00 -0.80801698E-03 -0.26250492E-02 -0.90555484E-03
-0.73168798E+00  0.89410886E+00 -0.52209886E-03 -0.28116611E-02 -0.10582900E-02
-0.73168798E+00  0.91131184E+00 -0.19770215E-03 -0.25083672E-02 -0.99596324E-03
-0.73168798E+00  0.92723491E+00  0.81564352E-04 -0.16931299E-02 -0.78226318E-03
-0.73168798E+00  0.94195338E+00  0.25159979E-03 -0.56643823E-03 -0.51213693E-03
-0.73168798E+00  0.95554139E+00  0.30138176E-03  0.50931016E-03 -0.27586428E-03
-0.73168798E+00  0.96807128E+00  0.26598949E-03  0.11898096E-02 -0.11698686E-03
-0.73168798E+00  0.97961317E+00  0.19175918E-03  0.13027237E-02 -0.38186867E-04
-0.73168798E+00  0.99023454E+00  0.10483662E-03  0.86884201E-03 -0.64256926E-05
-0.73168798E+00  0.10000000E+01  0.00000000E+00  0.00000000E+00  0.00000000E+00
 
-0.70170710E+00 -0.10000000E+01  0.00000000E+00  0.00000000E+00  0.00000000E+00
-0.70170710E+00 -0.99023454E+00  0.74237873E-04  0.79560743E-03  0.14590238E-04
-0.70170710E+00 -0.97961317E+00  0.11769253E-03  0.11468738E-02  0.57438160E-04
-0.70170710E+00 -0.96807128E+00  0.13926764E-03  0.92867415E-03  0.12988463E-03
-0.70170710E+00 -0.95554139E+00  0.13208516E-03  0.15105001E-03  0.24017921E-03
-0.70170710E+00 -0.94195338E+00  0.72403551E-04 -0.95609061E-03  0.37779794E-03
-0.70170710E+00 -0.92723491E+00 -0.63272238E-04 -0.20010589E-02  0.51400119E-03
-0.70170710E+00 -0.91131184E+00 -0.27000402E-03 -0.26178499E-02  0.59626102E-03
-0.70170710E+00 -0.89410886E+00 -0.50182373E-03 -0.26567545E-02  0.57190545E-03
-0.70170710E+00 -0.87555021E+00 -0.69328163E-03 -0.22160293E-02  0.40854003E-03
-0.70170710E+00 -0.85556060E+00 -0.79818961E-03 -0.15218408E-02  0.11269889E-03
-0.70170710E+00 -0.83406621E+00 -0.80969589E-03 -0.77543746E-03 -0.27937263E-03
-0.70170710E+00 -0.81099590E+00 -0.74739163E-03 -0.84107208E-04 -0.72033366E-03
-0.70170710E+00 -0.78628257E+00 -0.63005657E-03  0.52546626E-03 -0.11739214E-02
-0.70170710E+00 -0.75986470E+00 -0.45726019E-03  0.10617333E-02 -0.16218540E-02
-0.70170710E+00 -0.73168798E+00 -0.20649597E-03  0.15366575E-02 -0.20612798E-02
-0.70170710E+00 -0.70170710E+00  0.16066016E-03  0.19512054E-02 -0.24917643E-02
-0.70170710E+00 -0.66988760E+00  0.68897045E-03  0.22933041E-02 -0.28998791E-02
-0.70170710E+00 -0.63620781E+00  0.14173022E-02  0.25394215E-02 -0.32397354E-02
-0.70170710E+00 -0.60066071E+00  0.23617600E-02  0.26609020E-02 -0.34142197E-02
-0.70170710E+00 -0.56325577E+00  0.34939935E-02  0.26324766E-02 -0.32597116E-02
-0.70170710E+00 -0.52402059E+00  0.47180944E-02  0.24423798E-02 -0.25466371E-02
-0.70170710E+00 -0.48300241E+00  0.58543767E-02  0.20980990E-02 -0.10097818E-02
-0.70170710E+00 -0.44026914E+00  0.66417288E-02  0.16250062E-02  0.15764335E-02
-0.70170710E+00 -0.39591017E+00  0.67700478E-02  0.10560260E-02  0.52781788E-02
-0.70170710E+00 -0.35003658E+00  0.59473960E-02  0.41820889E-03  0.98640828E-02
-0.70170710E+00 -0.30278088E+00  0.39931663E-02 -0.27556532E-03  0.14708498E-01
-0.70170710E+00 -0.25429614E+00  0.93226496E-03 -0.10209770E-02  0.18811669E-01
-0.70170710E+00 -0.20475452E+00 -0.29457686E-02 -0.18032885E-02  0.20991316E-01
-0.70170710E+00 -0.15434522E+00 -0.70966742E-02 -0.25753337E-02  0.20230849E-01
-0.70170710E+00 -0.10327182E+00 -0.10815252E-01 -0.32499188E-02  0.16077841E-01
-0.70170710E+00 -0.51749200E-01 -0.13397001E-01 -0.37175961E-02  0.89221670E-02
-0.70170710E+00  0.00000000E+00 -0.14321498E-01 -0.38856492E-02 -0.22463248E-13
-0.70170710E+00  0.51749200E-01 -0.13397001E-01 -0.37175961E-02 -0.89221670E-02
-0.70170710E+00  0.10327182E+00 -0.10815252E-01 -0.32499188E-02 -0.16077841E-01
-0.70170710E+00  0.15434522E+00 -0.70966742E-02 -0.25753337E-02 -0.20230849E-01
-0.70170710E+00  0.20475452E+00 -0.29457686E-02 -0.18032885E-02 -0.20991316E-01
-0.70170710E+00  0.25429614E+00  0.93226496E-03 -0.10209770E-02 -0.18811669E-01
-0.70170710E+00  0.30278088E+00  0.39931663E-02 -0.27556532E-03 -0.14708498E-01
-0.70170710E+00  0.35003658E+00  0.59473960E-02  0.41820889E-03 -0.98640828E-02
-0.70170710E+00  0.39591017E+00  0.67700478E-02  0.10560260E-02 -0.52781788E-02
-0.70170710E+00  0.44026914E+00  0.66417288E-02  0.16250062E-02 -0.15764335E-02
-0.70170710E+00  0.48300241E+00  0.58543767E-02  0.20980990E-02  0.10097818E-02
-0.70170710E+00  0.52402059E+00  0.47180944E-02  0.24423798E-02  0.25466371E-02
-0.70170710E+00  0.56325577E+00  0.34939935E-02  0.26324766E-02  0.32597116E-02
-0.70170710E+00  0.60066071E+00  0.23617600E-02  0.26609020E-02  0.34142197E-02
-0.70170710E+00  0.63620781E+00  0.14173022E-02  0.25394215E-02  0.32397354E-02
-0.70170710E+00  0.66988760E+00  0.68897045E-03  0.22933041E-02  0.28998791E-02
-0.70170710E+00  0.70170710E+00  0.16066016E-03  0.19512054E-02  0.24917643E-02
-0.70170710E+00  0.73168798E+00 -0.20649597E-03  0.15366575E-02  0.20612798E-02
-0.70170710E+00  0.75986470E+00 -0.45726019E-03  0.10617333E-02  0.16218540E-02
-0.70170710E+00  0.78628257E+00 -0.63005657E-03  0.52546626E-03  0.11739214E-02
-0.70170710E+00  0.81099590E+00 -0.74739163E-03 -0.84107208E-04  0.72033366E-03
-0.70170710E+00  0.83406621E+00 -0.80969589E-03 -0.77543746E-03  0.27937263E-03
-0.70170710E+00  0.85556060E+00 -0.79818961E-03 -0.15218408E-02 -0.11269889E-03
-0.70170710E+00  0.87555021E+00 -0.69328163E-03 -0.22160293E-02 -0.40854003E-03
-0.70170710E+00  0.89410886E+00 -0.50182373E-03 -0.26567545E-02 -0.57190545E-03
-0.70170710E+00  0.91131184E+00 -0.27000402E-03 -0.26178499E-02 -0.59626102E-03
-0.70170710E+00  0.92723491E+00 -0.63272238E-04 -0.20010589E-02 -0.51400119E-03
-0.70170710E+00  0.94195338E+00  0.72403551E-04 -0.95609061E-03 -0.37779794E-03
-0.70170710E+00  0.95554139E+00  0.13208516E-03  0.15105001E-03 -0.24017921E-03
-0.70170710E+00  0.96807128E+00  0.13926764E-03  0.92867415E-03 -0.12988463E-03
-0.70170710E+00  0.97961317E+00  0.11769253E-03  0.11468738E-02 -0.57438160E-04
-0.70170710E+00  0.99023454E+00  0.74237873E-04  0.79560743E-03 -0.14590238E-04
-0.70170710E+00  0.10000000E+01  0.00000000E+00  0.00000000E+00  0.00000000E+00
 
-0.66988760E+00 -0.10000000E+01  0.00000000E+00  0.00000000E+00  0.00000000E+00
-0.66988760E+00 -0.99023454E+00  0.36555852E-04  0.71311959E-03  0.16413918E-04
-0.66988760E+00 -0.97961317E+00  0.33868963E-04  0.10103880E-02  0.55301648E-04
-0.66988760E+00 -0.96807128E+00  0.68013693E-05  0.75765235E-03  0.10311268E-03
-0.66988760E+00 -0.95554139E+00 -0.30234549E-04 -0.30146539E-04  0.14884507E-03
-0.66988760E+00 -0.94195338E+00 -0.78845015E-04 -0.11094204E-02  0.18008099E-03
-0.66988760E+00 -0.92723491E+00 -0.15578782E-03 -0.20763276E-02  0.18692934E-03
-0.66988760E+00 -0.91131184E+00 -0.27106946E-03 -0.25669129E-02  0.15641986E-03
-0.66988760E+00 -0.89410886E+00 -0.40587937E-03 -0.24563009E-02  0.75296142E-04
-0.66988760E+00 -0.87555021E+00 -0.51732181E-03 -0.18827084E-02 -0.65945188E-04
-0.66988760E+00 -0.85556060E+00 -0.56722235E-03 -0.11078295E-02 -0.26203190E-03
-0.66988760E+00 -0.83406621E+00 -0.54504548E-03 -0.34615894E-03 -0.49128396E-03
-0.66988760E+00 -0.81099590E+00 -0.46440748E-03  0.30542017E-03 -0.72060213E-03
-0.66988760E+00 -0.78628257E+00 -0.34320558E-03  0.84298107E-03 -0.91748445E-03
-0.66988760E+00 -0.75986470E+00 -0.18752238E-03  0.12960694E-02 -0.10567927E-02
-0.66988760E+00 -0.73168798E+00  0.12154913E-04  0.16885479E-02 -0.11232997E-02
-0.66988760E+00 -0.70170710E+00  0.27696302E-03  0.20224250E-02 -0.11086457E-02
-0.66988760E+00 -0.66988760E+00  0.63323461E-03  0.22776245E-02 -0.10086052E-02
-0.66988760E+00 -0.63620781E+00  0.11051621E-02  0.24156665E-02 -0.81996370E-03
-0.66988760E+00 -0.60066071E+00  0.17048967E-02  0.23886190E-02 -0.53877868E-03
-0.66988760E+00 -0.56325577E+00  0.24191197E-02  0.21517844E-02 -0.15767768E-03
-0.66988760E+00 -0.52402059E+00  0.31930565E-02  0.16818840E-02  0.33642497E-03
-0.66988760E+00 -0.48300241E+00  0.39165352E-02  0.99521310E-03  0.96287608E-03
-0.66988760E+00 -0.44026914E+00  0.44198662E-02  0.16049309E-03  0.17407017E-02
-0.66988760E+00 -0.39591017E+00  0.44891632E-02 -0.70275247E-03  0.26711458E-02
-0.66988760E+00 -0.35003658E+00  0.39079403E-02 -0.14443865E-02  0.37093469E-02
-0.66988760E+00 -0.30278088E+00  0.25233465E-02 -0.19218866E-02  0.47357224E-02
-0.66988760E+00 -0.25429614E+00  0.32195532E-03 -0.20457028E-02  0.55463598E-02
-0.66988760E+00 -0.20475452E+00 -0.25125752E-02 -0.18157964E-02  0.58831615E-02
-0.66988760E+00 -0.15434522E+00 -0.55915704E-02 -0.13320510E-02  0.55095362E-02
-0.66988760E+00 -0.10327182E+00 -0.83831391E-02 -0.77035543E-03  0.43108554E-02
-0.66988760E+00 -0.51749200E-01 -0.10337670E-01 -0.32877704E-03  0.23742177E-02
-0.66988760E+00  0.00000000E+00 -0.11040610E-01 -0.16213044E-03  0.15992149E-13
-0.66988760E+00  0.51749200E-01 -0.10337670E-01 -0.32877704E-03 -0.23742177E-02
-0.66988760E+00  0.10327182E+00 -0.83831391E-02 -0.77035543E-03 -0.43108554E-02
-0.66988760E+00  0.15434522E+00 -0.55915704E-02 -0.13320510E-02 -0.55095362E-02
-0.66988760E+00  0.20475452E+00 -0.25125752E-02 -0.18157964E-02 -0.58831615E-02
-0.66988760E+00  0.25429614E+00  0.32195532E-03 -0.20457028E-02 -0.55463598E-02
-0.66988760E+00  0.30278088E+00  0.25233465E-02 -0.19218866E-02 -0.47357224E-02
-0.66988760E+00  0.35003658E+00  0.39079403E-02 -0.14443865E-02 -0.37093469E-02
-0.66988760E+00  0.39591017E+00  0.44891632E-02 -0.70275247E-03 -0.26711458E-02
-0.66988760E+00  0.44026914E+00  0.44198662E-02  0.16049309E-03 -0.17407017E-02
-0.66988760E+00  0.48300241E+00  0.39165352E-02  0.99521310E-03 -0.96287608E-03
-0.66988760E+00  0.52402059E+00  0.31930565E-02  0.16818840E-02 -0.33642497E-03
-0.66988760E+00  0.56325577E+00  0.24191197E-02  0.21517844E-02  0.15767768E-03
-0.66988760E+00  0.60066071E+00  0.17048967E-02  0.23886190E-02  0.53877868E-03
-0.66988760E+00  0.63620781E+00  0.11051621E-02  0.24156665E-02  0.81996370E-03
-0.66988760E+00  0.66988760E+00  0.63323461E-03  0.22776245E-02  0.10086052E-02
-0.66988760E+00  0.70170710E+00  0.27696302E-03  0.20224250E-02  0.11086457E-02
-0.66988760E+00  0.73168798E+00  0.12154913E-04  0.16885479E-02  0.11232997E-02
-0.66988760E+00  0.75986470E+00 -0.18752238E-03  0.12960694E-02  0.10567927E-02
-0.66988760E+00  0.78628257E+00 -0.34320558E-03  0.84298107E-03  0.91748445E-03
-0.66988760E+00  0.81099590E+00 -0.46440748E-03  0.30542017E-03  0.72060213E-03
-0.66988760E+00  0.83406621E+00 -0.54504548E-03 -0.34615894E-03  0.49128396E-03
-0.66988760E+00  0.85556060E+00 -0.56722235E-03 -0.11078295E-02  0.26203190E-03
-0.66988760E+00  0.87555021E+00 -0.51732181E-03 -0.18827084E-02  0.65945188E-04
-0.66988760E+00  0.89410886E+00 -0.40587937E-03 -0.24563009E-02 -0.75296142E-04
-0.66988760E+00  0.91131184E+00 -0.27106946E-03 -0.25669129E-02 -0.15641986E-03
-0.66988760E+00  0.92723491E+00 -0.15578782E-03 -0.20763276E-02 -0.18692934E-03
-0.66988760E+00  0.94195338E+00 -0.78845015E-04 -0.11094204E-02 -0.18008099E-03
-0.66988760E+00  0.95554139E+00 -0.30234549E-04 -0.30146539E-04 -0.14884507E-03
-0.66988760E+00  0.96807128E+00  0.68013693E-05  0.75765235E-03 -0.10311268E-03
-0.66988760E+00  0.97961317E+00  0.33868963E-04  0.10103880E-02 -0.55301648E-04
-0.66988760E+00  0.99023454E+00  0.36555852E-04  0.71311959E-03 -0.16413918E-04
-0.66988760E+00  0.10000000E+01  0.00000000E+00  0.00000000E+00  0.00000000E+00
 
-0.63620781E+00 -0.10000000E+01  0.00000000E+00  0.00000000E+00  0.00000000E+00
-0.63620781E+00 -0.99023454E+00 -0.13955431E-05  0.63727250E-03  0.17010930E-04
-0.63620781E+00 -0.97961317E+00 -0.49439280E-04  0.91542278E-03  0.51033194E-04
-0.63620781E+00 -0.96807128E+00 -0.12264458E-03  0.69718903E-03  0.77886178E-04
-0.63620781E+00 -0.95554139E+00 -0.18457712E-03 -0.20597209E-04  0.70748557E-04
-0.63620781E+00 -0.94195338E+00 -0.21434168E-03 -0.10217024E-02  0.14547701E-04
-0.63620781E+00 -0.92723491E+00 -0.22318686E-03 -0.19240109E-02 -0.86948914E-04
-0.63620781E+00 -0.91131184E+00 -0.23984643E-03 -0.23700859E-02 -0.21412276E-03
-0.63620781E+00 -0.89410886E+00 -0.27797583E-03 -0.22307313E-02 -0.34587958E-03
-0.63620781E+00 -0.87555021E+00 -0.32122530E-03 -0.16419300E-02 -0.47067372E-03
-0.63620781E+00 -0.85556060E+00 -0.33954770E-03 -0.87114725E-03 -0.58581509E-03
-0.63620781E+00 -0.83406621E+00 -0.31488765E-03 -0.14077857E-03 -0.68845290E-03
-0.63620781E+00 -0.81099590E+00 -0.24917500E-03  0.45059527E-03 -0.76877265E-03
-0.63620781E+00 -0.78628257E+00 -0.15396077E-03  0.90557257E-03 -0.81080182E-03
-0.63620781E+00 -0.75986470E+00 -0.37314227E-04  0.12642193E-02 -0.79696516E-03
-0.63620781E+00 -0.73168798E+00  0.10124499E-03  0.15604984E-02 -0.71258046E-03
-0.63620781E+00 -0.70170710E+00  0.26920881E-03  0.18043919E-02 -0.54818037E-03
-0.63620781E+00 -0.66988760E+00  0.47711984E-03  0.19825160E-02 -0.30183750E-03
-0.63620781E+00 -0.63620781E+00  0.73451955E-03  0.20627994E-02  0.18000964E-04
-0.63620781E+00 -0.60066071E+00  0.10450959E-02  0.20034090E-02  0.38862541E-03
-0.63620781E+00 -0.56325577E+00  0.14004349E-02  0.17638652E-02  0.77060194E-03
-0.63620781E+00 -0.52402059E+00  0.17723061E-02  0.13211484E-02  0.11089559E-02
-0.63620781E+00 -0.48300241E+00  0.21054985E-02  0.68662729E-03  0.13409544E-02
-0.63620781E+00 -0.44026914E+00  0.23148164E-02 -0.79925458E-04  0.14105695E-02
-0.63620781E+00 -0.39591017E+00  0.22914328E-02 -0.86820062E-03  0.12870694E-02
-0.63620781E+00 -0.35003658E+00  0.19228696E-02 -0.15326866E-02  0.98110947E-03
-0.63620781E+00 -0.30278088E+00  0.11270778E-02 -0.19280863E-02  0.55076998E-03
-0.63620781E+00 -0.25429614E+00 -0.10626987E-03 -0.19567423E-02  0.91888559E-04
-0.63620781E+00 -0.20475452E+00 -0.16818886E-02 -0.16123696E-02 -0.28669474E-03
-0.63620781E+00 -0.15434522E+00 -0.33908332E-02 -0.99910763E-03 -0.49568694E-03
-0.63620781E+00 -0.10327182E+00 -0.49415435E-02 -0.31169061E-03 -0.49397035E-03
-0.63620781E+00 -0.51749200E-01 -0.60287094E-02  0.22313224E-03 -0.30274536E-03
-0.63620781E+00  0.00000000E+00 -0.64200398E-02  0.42438555E-03  0.22738511E-13
-0.63620781E+00  0.51749200E-01 -0.60287094E-02  0.22313224E-03  0.30274536E-03
-0.63620781E+00  0.10327182E+00 -0.49415435E-02 -0.31169061E-03  0.49397035E-03
-0.63620781E+00  0.15434522E+00 -0.33908332E-02 -0.99910763E-03  0.49568694E-03
-0.63620781E+00  0.20475452E+00 -0.16818886E-02 -0.16123696E-02  0.28669474E-03
-0.63620781E+00  0.25429614E+00 -0.10626987E-03 -0.19567423E-02 -0.91888559E-04
-0.63620781E+00  0.30278088E+00  0.11270778E-02 -0.19280863E-02 -0.55076998E-03
-0.63620781E+00  0.35003658E+00  0.19228696E-02 -0.15326866E-02 -0.98110947E-03
-0.63620781E+00  0.39591017E+00  0.22914328E-02 -0.86820062E-03 -0.12870694E-02
-0.63620781E+00  0.44026914E+00  0.23148164E-02 -0.79925458E-04 -0.14105695E-02
-0.63620781E+00  0.48300241E+00  0.21054985E-02  0.68662729E-03 -0.13409544E-02
-0.63620781E+00  0.52402059E+00  0.17723061E-02  0.13211484E-02 -0.11089559E-02
-0.63620781E+00  0.56325577E+00  0.14004349E-02  0.17638652E-02 -0.77060194E-03
-0.63620781E+00  0.60066071E+00  0.10450959E-02  0.20034090E-02 -0.38862541E-03
-0.63620781E+00  0.63620781E+00  0.73451955E-03  0.20627994E-02 -0.18000964E-04
-0.63620781E+00  0.66988760E+00  0.47711984E-03  0.19825160E-02  0.30183750E-03
-0.63620781E+00  0.70170710E+00  0.26920881E-03  0.18043919E-02  0.54818037E-03
-0.63620781E+00  0.73168798E+00  0.10124499E-03  0.15604984E-02  0.71258046E-03
-0.63620781E+00  0.75986470E+00 -0.37314227E-04  0.12642193E-02  0.79696516E-03
-0.63620781E+00  0.78628257E+00 -0.15396077E-03  0.90557257E-03  0.81080182E-03
-0.63620781E+00  0.81099590E+00 -0.24917500E-03  0.45059527E-03  0.76877265E-03
-0.63620781E+00  0.83406621E+00 -0.31488765E-03 -0.14077857E-03  0.68845290E-03
-0.63620781E+00  0.85556060E+00 -0.33954770E-03 -0.87114725E-03  0.58581509E-03
-0.63620781E+00  0.87555021E+00 -0.32122530E-03 -0.16419300E-02  0.47067372E-03
-0.63620781E+00  0.89410886E+00 -0.27797583E-03 -0.22307313E-02  0.34587958E-03
-0.63620781E+00  0.91131184E+00 -0.23984643E-03 -0.23700859E-02  0.21412276E-03
-0.63620781E+00  0.92723491E+00 -0.22318686E-03 -0.19240109E-02  0.86948914E-04
-0.63620781E+00  0.94195338E+00 -0.21434168E-03 -0.10217024E-02 -0.14547701E-04
-0.63620781E+00  0.95554139E+00 -0.18457712E-03 -0.20597209E-04 -0.70748557E-04
-0.63620781E+00  0.96807128E+00 -0.12264458E-03  0.69718903E-03 -0.77886178E-04
-0.63620781E+00  0.97961317E+00 -0.49439280E-04  0.91542278E-03 -0.51033194E-04
-0.63620781E+00  0.99023454E+00 -0.13955431E-05  0.63727250E-03 -0.17010930E-04
-0.63620781E+00  0.10000000E+01  0.00000000E+00  0.00000000E+00  0.00000000E+00
 
-0.60066071E+00 -0.10000000E+01  0.00000000E+00  0.00000000E+00  0.00000000E+00
-0.60066071E+00 -0.99023454E+00 -0.32681408E-04  0.56353985E-03  0.18729326E-04
-0.60066071E+00 -0.97961317E+00 -0.12141094E-03  0.84636973E-03  0.53787678E-04
-0.60066071E+00 -0.96807128E+00 -0.23903391E-03  0.71604255E-03  0.74537724E-04
-0.60066071E+00 -0.95554139E+00 -0.32775586E-03  0.13680619E-03  0.41509650E-04
-0.60066071E+00 -0.94195338E+00 -0.34309740E-03 -0.73446526E-03 -0.66441212E-04
-0.60066071E+00 -0.92723491E+00 -0.28828497E-03 -0.15691943E-02 -0.24184971E-03
-0.60066071E+00 -0.91131184E+00 -0.20891794E-03 -0.20274564E-02 -0.44551979E-03
-0.60066071E+00 -0.89410886E+00 -0.15187453E-03 -0.19566736E-02 -0.63058560E-03
-0.60066071E+00 -0.87555021E+00 -0.13035325E-03 -0.14540180E-02 -0.76462745E-03
-0.60066071E+00 -0.85556060E+00 -0.12520179E-03 -0.76095792E-03 -0.84098439E-03
-0.60066071E+00 -0.83406621E+00 -0.11114106E-03 -0.95945434E-04 -0.86835071E-03
-0.60066071E+00 -0.81099590E+00 -0.75976561E-04  0.43431100E-03 -0.85700064E-03
-0.60066071E+00 -0.78628257E+00 -0.20857622E-04  0.82468670E-03 -0.80953957E-03
-0.60066071E+00 -0.75986470E+00  0.48875522E-04  0.11134415E-02 -0.72152628E-03
-0.60066071E+00 -0.73168798E+00  0.12992182E-03  0.13379492E-02 -0.58516264E-03
-0.60066071E+00 -0.70170710E+00  0.22213773E-03  0.15149380E-02 -0.39408446E-03
-0.60066071E+00 -0.66988760E+00  0.32684525E-03  0.16402373E-02 -0.14723306E-03
-0.60066071E+00 -0.63620781E+00  0.44493044E-03  0.16931601E-02  0.14683120E-03
-0.60066071E+00 -0.60066071E+00  0.57482628E-03  0.16443728E-02  0.46576507E-03
-0.60066071E+00 -0.56325577E+00  0.71038166E-03  0.14642502E-02  0.77035424E-03
-0.60066071E+00 -0.52402059E+00  0.83824403E-03  0.11345868E-02  0.10051664E-02
-0.60066071E+00 -0.48300241E+00  0.93551665E-03  0.66053647E-03  0.11055539E-02
-0.60066071E+00 -0.44026914E+00  0.96878652E-03  0.81146392E-04  0.10126429E-02
-0.60066071E+00 -0.39591017E+00  0.89659367E-03 -0.52808432E-03  0.69483634E-03
-0.60066071E+00 -0.35003658E+00  0.67698885E-03 -0.10644396E-02  0.17007891E-03
-0.60066071E+00 -0.30278088E+00  0.28069924E-03 -0.14219007E-02 -0.48065848E-03
-0.60066071E+00 -0.25429614E+00 -0.29259736E-03 -0.15246254E-02 -0.11188155E-02
-0.60066071E+00 -0.20475452E+00 -0.10005128E-02 -0.13594731E-02 -0.15778516E-02
-0.60066071E+00 -0.15434522E+00 -0.17543523E-02 -0.99197449E-03 -0.17123992E-02
-0.60066071E+00 -0.10327182E+00 -0.24314806E-02 -0.55450594E-03 -0.14511771E-02
-0.60066071E+00 -0.51749200E-01 -0.29036496E-02 -0.20538489E-03 -0.83185696E-03
-0.60066071E+00  0.00000000E+00 -0.30732129E-02 -0.72660216E-04  0.17685176E-13
-0.60066071E+00  0.51749200E-01 -0.29036496E-02 -0.20538489E-03  0.83185696E-03
-0.60066071E+00  0.10327182E+00 -0.24314806E-02 -0.55450594E-03  0.14511771E-02
-0.60066071E+00  0.15434522E+00 -0.17543523E-02 -0.99197449E-03  0.17123992E-02
-0.60066071E+00  0.20475452E+00 -0.10005128E-02 -0.13594731E-02  0.15778516E-02
-0.60066071E+00  0.25429614E+00 -0.29259736E-03 -0.15246254E-02  0.11188155E-02
-0.60066071E+00  0.30278088E+00  0.28069924E-03 -0.14219007E-02  0.48065848E-03
-0.60066071E+00  0.35003658E+00  0.67698885E-03 -0.10644396E-02 -0.17007891E-03
-0.60066071E+00  0.39591017E+00  0.89659367E-03 -0.52808432E-03 -0.69483634E-03
-0.60066071E+00  0.44026914E+00  0.96878652E-03  0.81146392E-04 -0.10126429E-02
-0.60066071E+00  0.48300241E+00  0.93551665E-03  0.66053647E-03 -0.11055539E-02
-0.60066071E+00  0.52402059E+00  0.83824403E-03  0.11345868E-02 -0.10051664E-02
-0.60066071E+00  0.56325577E+00  0.71038166E-03  0.14642502E-02 -0.77035424E-03
-0.60066071E+00  0.60066071E+00  0.57482628E-03  0.16443728E-02 -0.46576507E-03
-0.60066071E+00  0.63620781E+00  0.44493044E-03  0.16931601E-02 -0.14683120E-03
-0.60066071E+00  0.66988760E+00  0.32684525E-03  0.16402373E-02  0.14723306E-03
-0.60066071E+00  0.70170710E+00  0.22213773E-03  0.15149380E-02  0.39408446E-03
-0.60066071E+00  0.73168798E+00  0.12992182E-03  0.13379492E-02  0.58516264E-03
-0.60066071E+00  0.75986470E+00  0.48875522E-04  0.11134415E-02  0.72152628E-03
-0.60066071E+00  0.78628257E+00 -0.20857622E-04  0.82468670E-03  0.80953957E-03
-0.60066071E+00  0.81099590E+00 -0.75976561E-04  0.43431100E-03  0.85700064E-03
-0.60066071E+00  0.83406621E+00 -0.11114106E-03 -0.95945434E-04  0.86835071E-03
-0.60066071E+00  0.85556060E+00 -0.12520179E-03 -0.76095792E-03  0.84098439E-03
-0.60066071E+00  0.87555021E+00 -0.13035325E-03 -0.14540180E-02  0.76462745E-03
-0.60066071E+00  0.89410886E+00 -0.15187453E-03 -0.19566736E-02  0.63058560E-03
-0.60066071E+00  0.91131184E+00 -0.20891794E-03 -0.20274564E-02  0.44551979E-03
-0.60066071E+00  0.92723491E+00 -0.28828497E-03 -0.15691943E-02  0.24184971E-03
-0.60066071E+00  0.94195338E+00 -0.34309740E-03 -0.73446526E-03  0.66441212E-04
-0.60066071E+00  0.95554139E+00 -0.32775586E-03  0.13680619E-03 -0.41509650E-04
-0.60066071E+00  0.96807128E+00 -0.23903391E-03  0.71604255E-03 -0.74537724E-04
-0.60066071E+00  0.97961317E+00 -0.12141094E-03  0.84636973E-03 -0.53787678E-04
-0.60066071E+00  0.99023454E+00 -0.32681408E-04  0.56353985E-03 -0.18729326E-04
-0.60066071E+00  0.10000000E+01  0.00000000E+00  0.00000000E+00  0.00000000E+00
 
-0.56325577E+00 -0.10000000E+01  0.00000000E+00  0.00000000E+00  0.00000000E+00
-0.56325577E+00 -0.99023454E+00 -0.52358011E-04  0.47810679E-03  0.21496113E-04
-0.56325577E+00 -0.97961317E+00 -0.17353365E-03  0.76872352E-03  0.63438997E-04
-0.56325577E+00 -0.96807128E+00 -0.33306808E-03  0.75328094E-03  0.93247400E-04
-0.56325577E+00 -0.95554139E+00 -0.45420767E-03  0.36035232E-03  0.63239098E-04
-0.56325577E+00 -0.94195338E+00 -0.46825676E-03 -0.33041811E-03 -0.55966262E-04
-0.56325577E+00 -0.92723491E+00 -0.36574060E-03 -0.10697319E-02 -0.26275172E-03
-0.56325577E+00 -0.91131184E+00 -0.20271121E-03 -0.15536546E-02 -0.51318929E-03
-0.56325577E+00 -0.89410886E+00 -0.55341369E-04 -0.16041155E-02 -0.74656312E-03
-0.56325577E+00 -0.87555021E+00  0.32832960E-04 -0.12578950E-02 -0.91269472E-03
-0.56325577E+00 -0.85556060E+00  0.66051741E-04 -0.70348307E-03 -0.99420657E-03
-0.56325577E+00 -0.83406621E+00  0.73065959E-04 -0.13834449E-03 -0.10001287E-02
-0.56325577E+00 -0.81099590E+00  0.79031480E-04  0.32505492E-03 -0.95101963E-03
-0.56325577E+00 -0.78628257E+00  0.94762156E-04  0.66632294E-03 -0.86297402E-03
-0.56325577E+00 -0.75986470E+00  0.12092195E-03  0.91213121E-03 -0.74390399E-03
-0.56325577E+00 -0.73168798E+00  0.15462599E-03  0.10956001E-02 -0.59451627E-03
-0.56325577E+00 -0.70170710E+00  0.19291729E-03  0.12355783E-02 -0.41345892E-03
-0.56325577E+00 -0.66988760E+00  0.23314982E-03  0.13343606E-02 -0.20110687E-03
-0.56325577E+00 -0.63620781E+00  0.27259560E-03  0.13806529E-02  0.36038957E-04
-0.56325577E+00 -0.60066071E+00  0.30785663E-03  0.13557805E-02  0.28226580E-03
-0.56325577E+00 -0.56325577E+00  0.33457825E-03  0.12395422E-02  0.51016937E-03
-0.56325577E+00 -0.52402059E+00  0.34707249E-03  0.10181607E-02  0.68127661E-03
-0.56325577E+00 -0.48300241E+00  0.33814167E-03  0.69187746E-03  0.75074832E-03
-0.56325577E+00 -0.44026914E+00  0.29906626E-03  0.28199948E-03  0.67785170E-03
-0.56325577E+00 -0.39591017E+00  0.22038128E-03 -0.16698009E-03  0.44097950E-03
-0.56325577E+00 -0.35003658E+00  0.93714043E-04 -0.59205633E-03  0.53746866E-04
-0.56325577E+00 -0.30278088E+00 -0.84984923E-04 -0.92549307E-03 -0.42473255E-03
-0.56325577E+00 -0.25429614E+00 -0.31146885E-03 -0.11146150E-02 -0.89279256E-03
-0.56325577E+00 -0.20475452E+00 -0.56978947E-03 -0.11418287E-02 -0.12270528E-02
-0.56325577E+00 -0.15434522E+00 -0.83158091E-03 -0.10353140E-02 -0.13185000E-02
-0.56325577E+00 -0.10327182E+00 -0.10596174E-02 -0.86358396E-03 -0.11125928E-02
-0.56325577E+00 -0.51749200E-01 -0.12158149E-02 -0.71254248E-03 -0.63663518E-03
-0.56325577E+00  0.00000000E+00 -0.12714476E-02 -0.65307539E-03  0.11557454E-13
-0.56325577E+00  0.51749200E-01 -0.12158149E-02 -0.71254248E-03  0.63663518E-03
-0.56325577E+00  0.10327182E+00 -0.10596174E-02 -0.86358396E-03  0.11125928E-02
-0.56325577E+00  0.15434522E+00 -0.83158091E-03 -0.10353140E-02  0.13185000E-02
-0.56325577E+00  0.20475452E+00 -0.56978947E-03 -0.11418287E-02  0.12270528E-02
-0.56325577E+00  0.25429614E+00 -0.31146885E-03 -0.11146150E-02  0.89279256E-03
-0.56325577E+00  0.30278088E+00 -0.84984923E-04 -0.92549307E-03  0.42473255E-03
-0.56325577E+00  0.35003658E+00  0.93714043E-04 -0.59205633E-03 -0.53746866E-04
-0.56325577E+00  0.39591017E+00  0.22038128E-03 -0.16698009E-03 -0.44097950E-03
-0.56325577E+00  0.44026914E+00  0.29906626E-03  0.28199948E-03 -0.67785170E-03
-0.56325577E+00  0.48300241E+00  0.33814167E-03  0.69187746E-03 -0.75074832E-03
-0.56325577E+00  0.52402059E+00  0.34707249E-03  0.10181607E-02 -0.68127661E-03
-0.56325577E+00  0.56325577E+00  0.33457825E-03  0.12395422E-02 -0.51016937E-03
-0.56325577E+00  0.60066071E+00  0.30785663E-03  0.13557805E-02 -0.28226580E-03
-0.56325577E+00  0.63620781E+00  0.27259560E-03  0.13806529E-02 -0.36038957E-04
-0.56325577E+00  0.66988760E+00  0.23314982E-03  0.13343606E-02  0.20110687E-03
-0.56325577E+00  0.70170710E+00  0.19291729E-03  0.12355783E-02  0.41345892E-03
-0.56325577E+00  0.73168798E+00  0.15462599E-03  0.10956001E-02  0.59451627E-03
-0.56325577E+00  0.75986470E+00  0.12092195E-03  0.91213121E-03  0.74390399E-03
-0.56325577E+00  0.78628257E+00  0.94762156E-04  0.66632294E-03  0.86297402E-03
-0.56325577E+00  0.81099590E+00  0.79031480E-04  0.32505492E-03  0.95101963E-03
-0.56325577E+00  0.83406621E+00  0.73065959E-04 -0.13834449E-03  0.10001287E-02
-0.56325577E+00  0.85556060E+00  0.66051741E-04 -0.70348307E-03  0.99420657E-03
-0.56325577E+00  0.87555021E+00  0.32832960E-04 -0.12578950E-02  0.91269472E-03
-0.56325577E+00  0.89410886E+00 -0.55341369E-04 -0.16041155E-02  0.74656312E-03
-0.56325577E+00  0.91131184E+00 -0.20271121E-03 -0.15536546E-02  0.51318929E-03
-0.56325577E+00  0.92723491E+00 -0.36574060E-03 -0.10697319E-02  0.26275172E-03
-0.56325577E+00  0.94195338E+00 -0.46825676E-03 -0.33041811E-03  0.55966262E-04
-0.56325577E+00  0.95554139E+00 -0.45420767E-03  0.36035232E-03 -0.63239098E-04
-0.56325577E+00  0.96807128E+00 -0.33306808E-03  0.75328094E-03 -0.93247400E-04
-0.56325577E+00  0.97961317E+00 -0.17353365E-03  0.76872352E-03 -0.63438997E-04
-0.56325577E+00  0.99023454E+00 -0.52358011E-04  0.47810679E-03 -0.21496113E-04
-0.56325577E+00  0.10000000E+01  0.00000000E+00  0.00000000E+00  0.00000000E+00
 
-0.52402059E+00 -0.10000000E+01  0.00000000E+00  0.00000000E+00  0.00000000E+00
-0.52402059E+00 -0.99023454E+00 -0.57241947E-04  0.37219783E-03  0.23895700E-04
-0.52402059E+00 -0.97961317E+00 -0.19927757E-03  0.65504364E-03  0.74403837E-04
-0.52402059E+00 -0.96807128E+00 -0.39549119E-03  0.75231087E-03  0.12146934E-03
-0.52402059E+00 -0.95554139E+00 -0.55435627E-03  0.56444415E-03  0.11498525E-03
-0.52402059E+00 -0.94195338E+00 -0.58398217E-03  0.92331199E-04  0.18362028E-04
-0.52402059E+00 -0.92723491E+00 -0.45748662E-03 -0.50842315E-03 -0.17806564E-03
-0.52402059E+00 -0.91131184E+00 -0.23250027E-03 -0.99052205E-03 -0.43795190E-03
-0.52402059E+00 -0.89410886E+00 -0.66520248E-05 -0.11637182E-02 -0.69960084E-03
-0.52402059E+00 -0.87555021E+00  0.14857739E-03 -0.10015010E-02 -0.90242723E-03
-0.52402059E+00 -0.85556060E+00  0.21924584E-03 -0.62363026E-03 -0.10163998E-02
-0.52402059E+00 -0.83406621E+00  0.23215254E-03 -0.18952268E-03 -0.10423403E-02
-0.52402059E+00 -0.81099590E+00  0.22147058E-03  0.19204244E-03 -0.10006649E-02
-0.52402059E+00 -0.78628257E+00  0.20894830E-03  0.48584783E-03 -0.91293370E-03
-0.52402059E+00 -0.75986470E+00  0.20255094E-03  0.70234852E-03 -0.79487471E-03
-0.52402059E+00 -0.73168798E+00  0.20233904E-03  0.86463763E-03 -0.65407568E-03
-0.52402059E+00 -0.70170710E+00  0.20553646E-03  0.98871454E-03 -0.49410727E-03
-0.52402059E+00 -0.66988760E+00  0.20860338E-03  0.10791673E-02 -0.31735355E-03
-0.52402059E+00 -0.63620781E+00  0.20794584E-03  0.11302691E-02 -0.12906499E-03
-0.52402059E+00 -0.60066071E+00  0.20005099E-03  0.11302452E-02  0.60586615E-04
-0.52402059E+00 -0.56325577E+00  0.18187927E-03  0.10651187E-02  0.23451596E-03
-0.52402059E+00 -0.52402059E+00  0.15121331E-03  0.92398972E-03  0.36932092E-03
-0.52402059E+00 -0.48300241E+00  0.10714550E-03  0.70378141E-03  0.43798413E-03
-0.52402059E+00 -0.44026914E+00  0.50270634E-04  0.41396915E-03  0.41628366E-03
-0.52402059E+00 -0.39591017E+00 -0.17272181E-04  0.78376313E-04  0.29156069E-03
-0.52402059E+00 -0.35003658E+00 -0.92129469E-04 -0.26659999E-03  0.72233091E-04
-0.52402059E+00 -0.30278088E+00 -0.17014033E-03 -0.57911390E-03 -0.20628568E-03
-0.52402059E+00 -0.25429614E+00 -0.24682485E-03 -0.82248924E-03 -0.48331844E-03
-0.52402059E+00 -0.20475452E+00 -0.31768729E-03 -0.97662003E-03 -0.68525055E-03
-0.52402059E+00 -0.15434522E+00 -0.37844912E-03 -0.10447600E-02 -0.74680907E-03
-0.52402059E+00 -0.10327182E+00 -0.42520702E-03 -0.10521205E-02 -0.63484005E-03
-0.52402059E+00 -0.51749200E-01 -0.45473119E-03 -0.10350932E-02 -0.36460018E-03
-0.52402059E+00  0.00000000E+00 -0.46483056E-03 -0.10252792E-02  0.73617280E-14
-0.52402059E+00  0.51749200E-01 -0.45473119E-03 -0.10350932E-02  0.36460018E-03
-0.52402059E+00  0.10327182E+00 -0.42520702E-03 -0.10521205E-02  0.63484005E-03
-0.52402059E+00  0.15434522E+00 -0.37844912E-03 -0.10447600E-02  0.74680907E-03
-0.52402059E+00  0.20475452E+00 -0.31768729E-03 -0.97662003E-03  0.68525055E-03
-0.52402059E+00  0.25429614E+00 -0.24682485E-03 -0.82248924E-03  0.48331844E-03
-0.52402059E+00  0.30278088E+00 -0.17014033E-03 -0.57911390E-03  0.20628568E-03
-0.52402059E+00  0.35003658E+00 -0.92129469E-04 -0.26659999E-03 -0.72233091E-04
-0.52402059E+00  0.39591017E+00 -0.17272181E-04  0.78376313E-04 -0.29156069E-03
-0.52402059E+00  0.44026914E+00  0.50270634E-04  0.41396915E-03 -0.41628366E-03
-0.52402059E+00  0.48300241E+00  0.10714550E-03  0.70378141E-03 -0.43798413E-03
-0.52402059E+00  0.52402059E+00  0.15121331E-03  0.92398972E-03 -0.36932092E-03
-0.52402059E+00  0.56325577E+00  0.18187927E-03  0.10651187E-02 -0.23451596E-03
-0.52402059E+00  0.60066071E+00  0.20005099E-03  0.11302452E-02 -0.60586615E-04
-0.52402059E+00  0.63620781E+00  0.20794584E-03  0.11302691E-02  0.12906499E-03
-0.52402059E+00  0.66988760E+00  0.20860338E-03  0.10791673E-02  0.31735355E-03
-0.52402059E+00  0.70170710E+00  0.20553646E-03  0.98871454E-03  0.49410727E-03
-0.52402059E+00  0.73168798E+00  0.20233904E-03  0.86463763E-03  0.65407568E-03
-0.52402059E+00  0.75986470E+00  0.20255094E-03  0.70234852E-03  0.79487471E-03
-0.52402059E+00  0.78628257E+00  0.20894830E-03  0.48584783E-03  0.91293370E-03
-0.52402059E+00  0.81099590E+00  0.22147058E-03  0.19204244E-03  0.10006649E-02
-0.52402059E+00  0.83406621E+00  0.23215254E-03 -0.18952268E-03  0.10423403E-02
-0.52402059E+00  0.85556060E+00  0.21924584E-03 -0.62363026E-03  0.10163998E-02
-0.52402059E+00  0.87555021E+00  0.14857739E-03 -0.10015010E-02  0.90242723E-03
-0.52402059E+00  0.89410886E+00 -0.66520248E-05 -0.11637182E-02  0.69960084E-03
-0.52402059E+00  0.91131184E+00 -0.23250027E-03 -0.99052205E-03  0.43795190E-03
-0.52402059E+00  0.92723491E+00 -0.45748662E-03 -0.50842315E-03  0.17806564E-03
-0.52402059E+00  0.94195338E+00 -0.58398217E-03  0.92331199E-04 -0.18362028E-04
-0.52402059E+00  0.95554139E+00 -0.55435627E-03  0.56444415E-03 -0.11498525E-03
-0.52402059E+00  0.96807128E+00 -0.39549119E-03  0.75231087E-03 -0.12146934E-03
-0.52402059E+00  0.97961317E+00 -0.19927757E-03  0.65504364E-03 -0.74403837E-04
-0.52402059E+00  0.99023454E+00 -0.57241947E-04  0.37219783E-03 -0.23895700E-04
-0.52402059E+00  0.10000000E+01  0.00000000E+00  0.00000000E+00  0.00000000E+00
 
-0.48300241E+00 -0.10000000E+01  0.00000000E+00  0.00000000E+00  0.00000000E+00
-0.48300241E+00 -0.99023454E+00 -0.47543790E-04  0.24718028E-03  0.24589132E-04
-0.48300241E+00 -0.97961317E+00 -0.19730917E-03  0.49653374E-03  0.80741945E-04
-0.48300241E+00 -0.96807128E+00 -0.42169854E-03  0.67989143E-03  0.14437631E-03
-0.48300241E+00 -0.95554139E+00 -0.61993672E-03  0.68387484E-03  0.16887500E-03
-0.48300241E+00 -0.94195338E+00 -0.68026781E-03  0.44339156E-03  0.11430823E-03
-0.48300241E+00 -0.92723491E+00 -0.55564225E-03  0.20186124E-04 -0.40433956E-04
-0.48300241E+00 -0.91131184E+00 -0.29650901E-03 -0.41056505E-03 -0.27344541E-03
-0.48300241E+00 -0.89410886E+00 -0.11980713E-04 -0.66769628E-03 -0.53250732E-03
-0.48300241E+00 -0.87555021E+00  0.20405956E-03 -0.67431593E-03 -0.75616107E-03
-0.48300241E+00 -0.85556060E+00  0.31850033E-03 -0.47976820E-03 -0.90523261E-03
-0.48300241E+00 -0.83406621E+00  0.35111583E-03 -0.19404612E-03 -0.96946344E-03
-0.48300241E+00 -0.81099590E+00  0.33988782E-03  0.89493142E-04 -0.96215930E-03
-0.48300241E+00 -0.78628257E+00  0.31457789E-03  0.32722790E-03 -0.90307540E-03
-0.48300241E+00 -0.75986470E+00  0.28995621E-03  0.51432837E-03 -0.81010493E-03
-0.48300241E+00 -0.73168798E+00  0.27001429E-03  0.66163871E-03 -0.69436187E-03
-0.48300241E+00 -0.70170710E+00  0.25368038E-03  0.77903060E-03 -0.56274227E-03
-0.48300241E+00 -0.66988760E+00  0.23804680E-03  0.86990885E-03 -0.41943985E-03
-0.48300241E+00 -0.63620781E+00  0.21984890E-03  0.93065954E-03 -0.26942086E-03
-0.48300241E+00 -0.60066071E+00  0.19599439E-03  0.95304011E-03 -0.11967389E-03
-0.48300241E+00 -0.56325577E+00  0.16414838E-03  0.92646014E-03  0.19044991E-04
-0.48300241E+00 -0.52402059E+00  0.12321438E-03  0.84140445E-03  0.13272381E-03
-0.48300241E+00 -0.48300241E+00  0.73925182E-04  0.69247850E-03  0.20540354E-03
-0.48300241E+00 -0.44026914E+00  0.19038583E-04  0.48179637E-03  0.22298384E-03
-0.48300241E+00 -0.39591017E+00 -0.36813805E-04  0.22071018E-03  0.17797760E-03
-0.48300241E+00 -0.35003658E+00 -0.87980373E-04 -0.70194454E-04  0.74831943E-04
-0.48300241E+00 -0.30278088E+00 -0.12904758E-03 -0.36428988E-03 -0.67005043E-04
-0.48300241E+00 -0.25429614E+00 -0.15637042E-03 -0.63421230E-03 -0.21409172E-03
-0.48300241E+00 -0.20475452E+00 -0.16921039E-03 -0.85829998E-03 -0.32585274E-03
-0.48300241E+00 -0.15434522E+00 -0.17012736E-03 -0.10251825E-02 -0.36613365E-03
-0.48300241E+00 -0.10327182E+00 -0.16422138E-03 -0.11347674E-02 -0.31608635E-03
-0.48300241E+00 -0.51749200E-01 -0.15747146E-03 -0.11945599E-02 -0.18291550E-03
-0.48300241E+00  0.00000000E+00 -0.15461870E-03 -0.12132561E-02  0.49756344E-14
-0.48300241E+00  0.51749200E-01 -0.15747146E-03 -0.11945599E-02  0.18291550E-03
-0.48300241E+00  0.10327182E+00 -0.16422138E-03 -0.11347674E-02  0.31608635E-03
-0.48300241E+00  0.15434522E+00 -0.17012736E-03 -0.10251825E-02  0.36613365E-03
-0.48300241E+00  0.20475452E+00 -0.16921039E-03 -0.85829998E-03  0.32585274E-03
-0.48300241E+00  0.25429614E+00 -0.15637042E-03 -0.63421230E-03  0.21409172E-03
-0.48300241E+00  0.30278088E+00 -0.12904758E-03 -0.36428988E-03  0.67005043E-04
-0.48300241E+00  0.35003658E+00 -0.87980373E-04 -0.70194454E-04 -0.74831943E-04
-0.48300241E+00  0.39591017E+00 -0.36813805E-04  0.22071018E-03 -0.17797760E-03
-0.48300241E+00  0.44026914E+00  0.19038583E-04  0.48179637E-03 -0.22298384E-03
-0.48300241E+00  0.48300241E+00  0.73925182E-04  0.69247850E-03 -0.20540354E-03
-0.48300241E+00  0.52402059E+00  0.12321438E-03  0.84140445E-03 -0.13272381E-03
-0.48300241E+00  0.56325577E+00  0.16414838E-03  0.92646014E-03 -0.19044991E-04
-0.48300241E+00  0.60066071E+00  0.19599439E-03  0.95304011E-03  0.11967389E-03
-0.48300241E+00  0.63620781E+00  0.21984890E-03  0.93065954E-03  0.26942086E-03
-0.48300241E+00  0.66988760E+00  0.23804680E-03  0.86990885E-03  0.41943985E-03
-0.48300241E+00  0.70170710E+00  0.25368038E-03  0.77903060E-03  0.56274227E-03
-0.48300241E+00  0.73168798E+00  0.27001429E-03  0.66163871E-03  0.69436187E-03
-0.48300241E+00  0.75986470E+00  0.28995621E-03  0.51432837E-03  0.81010493E-03
-0.48300241E+00  0.78628257E+00  0.31457789E-03  0.32722790E-03  0.90307540E-03
-0.48300241E+00  0.81099590E+00  0.33988782E-03  0.89493142E-04  0.96215930E-03
-0.48300241E+00  0.83406621E+00  0.35111583E-03 -0.19404612E-03  0.96946344E-03
-0.48300241E+00  0.85556060E+00  0.31850033E-03 -0.47976820E-03  0.90523261E-03
-0.48300241E+00  0.87555021E+00  0.20405956E-03 -0.67431593E-03  0.75616107E-03
-0.48300241E+00  0.89410886E+00 -0.11980713E-04 -0.66769628E-03  0.53250732E-03
-0.48300241E+00  0.91131184E+00 -0.29650901E-03 -0.41056505E-03  0.27344541E-03
-0.48300241E+00  0.92723491E+00 -0.55564225E-03  0.20186124E-04  0.40433956E-04
-0.48300241E+00  0.94195338E+00 -0.68026781E-03  0.44339156E-03 -0.11430823E-03
-0.48300241E+00  0.95554139E+00 -0.61993672E-03  0.68387484E-03 -0.16887500E-03
-0.48300241E+00  0.96807128E+00 -0.42169854E-03  0.67989143E-03 -0.14437631E-03
-0.48300241E+00  0.97961317E+00 -0.19730917E-03  0.49653374E-03 -0.80741945E-04
-0.48300241E+00  0.99023454E+00 -0.47543790E-04  0.24718028E-03 -0.24589132E-04
-0.48300241E+00  0.10000000E+01  0.00000000E+00  0.00000000E+00  0.00000000E+00
 
-0.44026914E+00 -0.10000000E+01  0.00000000E+00  0.00000000E+00  0.00000000E+00
-0.44026914E+00 -0.99023454E+00 -0.25627975E-04  0.11518573E-03  0.22916217E-04
-0.44026914E+00 -0.97961317E+00 -0.17006991E-03  0.30717091E-03  0.78867343E-04
-0.44026914E+00 -0.96807128E+00 -0.41126805E-03  0.53738113E-03  0.15155255E-03
-0.44026914E+00 -0.95554139E+00 -0.64523811E-03  0.69425974E-03  0.20245208E-03
-0.44026914E+00 -0.94195338E+00 -0.74573263E-03  0.66821302E-03  0.19331682E-03
-0.44026914E+00 -0.92723491E+00 -0.64561042E-03  0.44015091E-03  0.95440448E-04
-0.44026914E+00 -0.91131184E+00 -0.38143306E-03  0.10820783E-03 -0.84719916E-04
-0.44026914E+00 -0.89410886E+00 -0.63724856E-04 -0.17558081E-03 -0.31027049E-03
-0.44026914E+00 -0.87555021E+00  0.19890889E-03 -0.30532843E-03 -0.52743962E-03
-0.44026914E+00 -0.85556060E+00  0.35593048E-03 -0.27055247E-03 -0.69450343E-03
-0.44026914E+00 -0.83406621E+00  0.41676759E-03 -0.12941286E-03 -0.79238071E-03
-0.44026914E+00 -0.81099590E+00  0.41823212E-03  0.49124569E-04 -0.82505393E-03
-0.44026914E+00 -0.78628257E+00  0.39431596E-03  0.22148388E-03 -0.80612927E-03
-0.44026914E+00 -0.75986470E+00  0.36485624E-03  0.37220016E-03 -0.75105758E-03
-0.44026914E+00 -0.73168798E+00  0.33756366E-03  0.50100357E-03 -0.67092744E-03
-0.44026914E+00 -0.70170710E+00  0.31354594E-03  0.61067461E-03 -0.57360916E-03
-0.44026914E+00 -0.66988760E+00  0.29112733E-03  0.70150698E-03 -0.46402854E-03
-0.44026914E+00 -0.63620781E+00  0.26779408E-03  0.76973163E-03 -0.34694747E-03
-0.44026914E+00 -0.60066071E+00  0.24095194E-03  0.80838764E-03 -0.22758416E-03
-0.44026914E+00 -0.56325577E+00  0.20853048E-03  0.80845492E-03 -0.11320782E-03
-0.44026914E+00 -0.52402059E+00  0.16942162E-03  0.76095587E-03 -0.12729111E-04
-0.44026914E+00 -0.48300241E+00  0.12403071E-03  0.65896294E-03  0.63700985E-04
-0.44026914E+00 -0.44026914E+00  0.74495979E-04  0.50016654E-03  0.10698731E-03
-0.44026914E+00 -0.39591017E+00  0.24643237E-04  0.28862492E-03  0.11159771E-03
-0.44026914E+00 -0.35003658E+00 -0.20707373E-04  0.35790190E-04  0.78685420E-04
-0.44026914E+00 -0.30278088E+00 -0.56819570E-04 -0.24042938E-03  0.17748423E-04
-0.44026914E+00 -0.25429614E+00 -0.80445942E-04 -0.51803194E-03 -0.53753195E-04
-0.44026914E+00 -0.20475452E+00 -0.90917606E-04 -0.77464659E-03 -0.11408507E-03
-0.44026914E+00 -0.15434522E+00 -0.90591094E-04 -0.99097650E-03 -0.14334059E-03
-0.44026914E+00 -0.10327182E+00 -0.84203019E-04 -0.11531427E-02 -0.13034230E-03
-0.44026914E+00 -0.51749200E-01 -0.77352408E-04 -0.12529142E-02 -0.77304077E-04
-0.44026914E+00  0.00000000E+00 -0.74499712E-04 -0.12865166E-02  0.36320125E-14
-0.44026914E+00  0.51749200E-01 -0.77352408E-04 -0.12529142E-02  0.77304077E-04
-0.44026914E+00  0.10327182E+00 -0.84203019E-04 -0.11531427E-02  0.13034230E-03
-0.44026914E+00  0.15434522E+00 -0.90591094E-04 -0.99097650E-03  0.14334059E-03
-0.44026914E+00  0.20475452E+00 -0.90917606E-04 -0.77464659E-03  0.11408507E-03
-0.44026914E+00  0.25429614E+00 -0.80445942E-04 -0.51803194E-03  0.53753195E-04
-0.44026914E+00  0.30278088E+00 -0.56819570E-04 -0.24042938E-03 -0.17748423E-04
-0.44026914E+00  0.35003658E+00 -0.20707373E-04  0.35790190E-04 -0.78685420E-04
-0.44026914E+00  0.39591017E+00  0.24643237E-04  0.28862492E-03 -0.11159771E-03
-0.44026914E+00  0.44026914E+00  0.74495979E-04  0.50016654E-03 -0.10698731E-03
-0.44026914E+00  0.48300241E+00  0.12403071E-03  0.65896294E-03 -0.63700985E-04
-0.44026914E+00  0.52402059E+00  0.16942162E-03  0.76095587E-03  0.12729111E-04
-0.44026914E+00  0.56325577E+00  0.20853048E-03  0.80845492E-03  0.11320782E-03
-0.44026914E+00  0.60066071E+00  0.24095194E-03  0.80838764E-03  0.22758416E-03
-0.44026914E+00  0.63620781E+00  0.26779408E-03  0.76973163E-03  0.34694747E-03
-0.44026914E+00  0.66988760E+00  0.29112733E-03  0.70150698E-03  0.46402854E-03
-0.44026914E+00  0.70170710E+00  0.31354594E-03  0.61067461E-03  0.57360916E-03
-0.44026914E+00  0.73168798E+00  0.33756366E-03  0.50100357E-03  0.67092744E-03
-0.44026914E+00  0.75986470E+00  0.36485624E-03  0.37220016E-03  0.75105758E-03
-0.44026914E+00  0.78628257E+00  0.39431596E-03  0.22148388E-03  0.80612927E-03
-0.44026914E+00  0.81099590E+00  0.41823212E-03  0.49124569E-04  0.82505393E-03
-0.44026914E+00  0.83406621E+00  0.41676759E-03 -0.12941286E-03  0.79238071E-03
-0.44026914E+00  0.85556060E+00  0.35593048E-03 -0.27055247E-03  0.69450343E-03
-0.44026914E+00  0.87555021E+00  0.19890889E-03 -0.30532843E-03  0.52743962E-03
-0.44026914E+00  0.89410886E+00 -0.63724856E-04 -0.17558081E-03  0.31027049E-03
-0.44026914E+00  0.91131184E+00 -0.38143306E-03  0.10820783E-03  0.84719916E-04
-0.44026914E+00  0.92723491E+00 -0.64561042E-03  0.44015091E-03 -0.95440448E-04
-0.44026914E+00  0.94195338E+00 -0.74573263E-03  0.66821302E-03 -0.19331682E-03
-0.44026914E+00  0.95554139E+00 -0.64523811E-03  0.69425974E-03 -0.20245208E-03
-0.44026914E+00  0.96807128E+00 -0.41126805E-03  0.53738113E-03 -0.15155255E-03
-0.44026914E+00  0.97961317E+00 -0.17006991E-03  0.30717091E-03 -0.78867343E-04
-0.44026914E+00  0.99023454E+00 -0.25627975E-04  0.11518573E-03 -0.22916217E-04
-0.44026914E+00  0.10000000E+01  0.00000000E+00  0.00000000E+00  0.00000000E+00
 
-0.39591017E+00 -0.10000000E+01  0.00000000E+00  0.00000000E+00  0.00000000E+00
-0.39591017E+00 -0.99023454E+00  0.39832522E-05 -0.70249011E-05  0.19196579E-04
-0.39591017E+00 -0.97961317E+00 -0.12442027E-03  0.11394011E-03  0.68925606E-04
-0.39591017E+00 -0.96807128E+00 -0.37015024E-03  0.35121098E-03  0.14070638E-03
-0.39591017E+00 -0.95554139E+00 -0.63156350E-03  0.60765122E-03  0.20647538E-03
-0.39591017E+00 -0.94195338E+00 -0.77437245E-03  0.75279121E-03  0.23395009E-03
-0.39591017E+00 -0.92723491E+00 -0.71412718E-03  0.70846369E-03  0.19228101E-03
-0.39591017E+00 -0.91131184E+00 -0.46992724E-03  0.50243762E-03  0.75714089E-04
-0.39591017E+00 -0.89410886E+00 -0.14537884E-03  0.24524780E-03 -0.95122126E-04
-0.39591017E+00 -0.87555021E+00  0.14439710E-03  0.49845855E-04 -0.27938752E-03
-0.39591017E+00 -0.85556060E+00  0.33532609E-03 -0.31323311E-04 -0.43929811E-03
-0.39591017E+00 -0.83406621E+00  0.42542082E-03 -0.10807995E-04 -0.55178105E-03
-0.39591017E+00 -0.81099590E+00  0.44662848E-03  0.70200315E-04 -0.61300320E-03
-0.39591017E+00 -0.78628257E+00  0.43354355E-03  0.17516003E-03 -0.62934247E-03
-0.39591017E+00 -0.75986470E+00  0.40880960E-03  0.28382516E-03 -0.61135713E-03
-0.39591017E+00 -0.73168798E+00  0.38291546E-03  0.38807750E-03 -0.56760762E-03
-0.39591017E+00 -0.70170710E+00  0.35895493E-03  0.48463919E-03 -0.50487666E-03
-0.39591017E+00 -0.66988760E+00  0.33656032E-03  0.57038639E-03 -0.42755560E-03
-0.39591017E+00 -0.63620781E+00  0.31405121E-03  0.64041541E-03 -0.33974769E-03
-0.39591017E+00 -0.60066071E+00  0.28931669E-03  0.68787650E-03 -0.24541049E-03
-0.39591017E+00 -0.56325577E+00  0.26037996E-03  0.70434381E-03 -0.14979154E-03
-0.39591017E+00 -0.52402059E+00  0.22576060E-03  0.68098025E-03 -0.59091761E-04
-0.39591017E+00 -0.48300241E+00  0.18495721E-03  0.60988127E-03  0.19375296E-04
-0.39591017E+00 -0.44026914E+00  0.13871670E-03  0.48607032E-03  0.78606848E-04
-0.39591017E+00 -0.39591017E+00  0.89198973E-04  0.30924825E-03  0.11318279E-03
-0.39591017E+00 -0.35003658E+00  0.39667147E-04  0.85382524E-04  0.12130303E-03
-0.39591017E+00 -0.30278088E+00 -0.60984262E-05 -0.17291880E-03  0.10586710E-03
-0.39591017E+00 -0.25429614E+00 -0.44746283E-04 -0.44709529E-03  0.74685440E-04
-0.39591017E+00 -0.20475452E+00 -0.74179106E-04 -0.71480530E-03  0.38706837E-04
-0.39591017E+00 -0.15434522E+00 -0.94088395E-04 -0.95272473E-03  0.89709480E-05
-0.39591017E+00 -0.10327182E+00 -0.10578462E-03 -0.11396354E-02 -0.71049707E-05
-0.39591017E+00 -0.51749200E-01 -0.11146871E-03 -0.12588221E-02 -0.83114147E-05
-0.39591017E+00  0.00000000E+00 -0.11310031E-03 -0.12997534E-02  0.27867823E-14
-0.39591017E+00  0.51749200E-01 -0.11146871E-03 -0.12588221E-02  0.83114147E-05
-0.39591017E+00  0.10327182E+00 -0.10578462E-03 -0.11396354E-02  0.71049707E-05
-0.39591017E+00  0.15434522E+00 -0.94088395E-04 -0.95272473E-03 -0.89709480E-05
-0.39591017E+00  0.20475452E+00 -0.74179106E-04 -0.71480530E-03 -0.38706837E-04
-0.39591017E+00  0.25429614E+00 -0.44746283E-04 -0.44709529E-03 -0.74685440E-04
-0.39591017E+00  0.30278088E+00 -0.60984262E-05 -0.17291880E-03 -0.10586710E-03
-0.39591017E+00  0.35003658E+00  0.39667147E-04  0.85382524E-04 -0.12130303E-03
-0.39591017E+00  0.39591017E+00  0.89198973E-04  0.30924825E-03 -0.11318279E-03
-0.39591017E+00  0.44026914E+00  0.13871670E-03  0.48607032E-03 -0.78606848E-04
-0.39591017E+00  0.48300241E+00  0.18495721E-03  0.60988127E-03 -0.19375296E-04
-0.39591017E+00  0.52402059E+00  0.22576060E-03  0.68098025E-03  0.59091761E-04
-0.39591017E+00  0.56325577E+00  0.26037996E-03  0.70434381E-03  0.14979154E-03
-0.39591017E+00  0.60066071E+00  0.28931669E-03  0.68787650E-03  0.24541049E-03
-0.39591017E+00  0.63620781E+00  0.31405121E-03  0.64041541E-03  0.33974769E-03
-0.39591017E+00  0.66988760E+00  0.33656032E-03  0.57038639E-03  0.42755560E-03
-0.39591017E+00  0.70170710E+00  0.35895493E-03  0.48463919E-03  0.50487666E-03
-0.39591017E+00  0.73168798E+00  0.38291546E-03  0.38807750E-03  0.56760762E-03
-0.39591017E+00  0.75986470E+00  0.40880960E-03  0.28382516E-03  0.61135713E-03
-0.39591017E+00  0.78628257E+00  0.43354355E-03  0.17516003E-03  0.62934247E-03
-0.39591017E+00  0.81099590E+00  0.44662848E-03  0.70200315E-04  0.61300320E-03
-0.39591017E+00  0.83406621E+00  0.42542082E-03 -0.10807995E-04  0.55178105E-03
-0.39591017E+00  0.85556060E+00  0.33532609E-03 -0.31323311E-04  0.43929811E-03
-0.39591017E+00  0.87555021E+00  0.14439710E-03  0.49845855E-04  0.27938752E-03
-0.39591017E+00  0.89410886E+00 -0.14537884E-03  0.24524780E-03  0.95122126E-04
-0.39591017E+00  0.91131184E+00 -0.46992724E-03  0.50243762E-03 -0.75714089E-04
-0.39591017E+00  0.92723491E+00 -0.71412718E-03  0.70846369E-03 -0.19228101E-03
-0.39591017E+00  0.94195338E+00 -0.77437245E-03  0.75279121E-03 -0.23395009E-03
-0.39591017E+00  0.95554139E+00 -0.63156350E-03  0.60765122E-03 -0.20647538E-03
-0.39591017E+00  0.96807128E+00 -0.37015024E-03  0.35121098E-03 -0.14070638E-03
-0.39591017E+00  0.97961317E+00 -0.12442027E-03  0.11394011E-03 -0.68925606E-04
-0.39591017E+00  0.99023454E+00  0.39832522E-05 -0.70249011E-05 -0.19196579E-04
-0.39591017E+00  0.10000000E+01  0.00000000E+00  0.00000000E+00  0.00000000E+00
 
-0.35003658E+00 -0.10000000E+01  0.00000000E+00  0.00000000E+00  0.00000000E+00
-0.35003658E+00 -0.99023454E+00  0.36659984E-04 -0.10425564E-03  0.14284510E-04
-0.35003658E+00 -0.97961317E+00 -0.68326466E-04 -0.54040085E-04  0.53520789E-04
-0.35003658E+00 -0.96807128E+00 -0.30726127E-03  0.15995501E-03  0.11579571E-03
-0.35003658E+00 -0.95554139E+00 -0.58517317E-03  0.46199506E-03  0.18359712E-03
-0.35003658E+00 -0.94195338E+00 -0.76604896E-03  0.72089297E-03  0.23304007E-03
-0.35003658E+00 -0.92723491E+00 -0.75260596E-03  0.82395451E-03  0.23596764E-03
-0.35003658E+00 -0.91131184E+00 -0.54592331E-03  0.74407085E-03  0.17944437E-03
-0.35003658E+00 -0.89410886E+00 -0.23707393E-03  0.54783394E-03  0.70435246E-04
-0.35003658E+00 -0.87555021E+00  0.59549616E-04  0.33854473E-03 -0.64534462E-04
-0.35003658E+00 -0.85556060E+00  0.27121330E-03  0.19124999E-03 -0.19586872E-03
-0.35003658E+00 -0.83406621E+00  0.38536663E-03  0.12716377E-03 -0.30129629E-03
-0.35003658E+00 -0.81099590E+00  0.42706299E-03  0.13056235E-03 -0.37240736E-03
-0.35003658E+00 -0.78628257E+00  0.42870399E-03  0.17557497E-03 -0.40958697E-03
-0.35003658E+00 -0.75986470E+00  0.41358188E-03  0.24209838E-03 -0.41815373E-03
-0.35003658E+00 -0.73168798E+00  0.39374668E-03  0.31795436E-03 -0.40311107E-03
-0.35003658E+00 -0.70170710E+00  0.37372850E-03  0.39587983E-03 -0.36896305E-03
-0.35003658E+00 -0.66988760E+00  0.35425031E-03  0.47013529E-03 -0.31864386E-03
-0.35003658E+00 -0.63620781E+00  0.33438065E-03  0.53470975E-03 -0.25506249E-03
-0.35003658E+00 -0.60066071E+00  0.31247062E-03  0.58258598E-03 -0.18093351E-03
-0.35003658E+00 -0.56325577E+00  0.28666625E-03  0.60568221E-03 -0.10004220E-03
-0.35003658E+00 -0.52402059E+00  0.25520504E-03  0.59539170E-03 -0.16966251E-04
-0.35003658E+00 -0.48300241E+00  0.21682510E-03  0.54349149E-03  0.62427482E-04
-0.35003658E+00 -0.44026914E+00  0.17106873E-03  0.44367993E-03  0.13186213E-03
-0.35003658E+00 -0.39591017E+00  0.11862264E-03  0.29323174E-03  0.18519871E-03
-0.35003658E+00 -0.35003658E+00  0.61366389E-04  0.94793110E-04  0.21790187E-03
-0.35003658E+00 -0.30278088E+00  0.22684615E-05 -0.14253749E-03  0.22791393E-03
-0.35003658E+00 -0.25429614E+00 -0.55080318E-04 -0.40294880E-03  0.21642007E-03
-0.35003658E+00 -0.20475452E+00 -0.10699510E-03 -0.66512506E-03  0.18739920E-03
-0.35003658E+00 -0.15434522E+00 -0.15029230E-03 -0.90456662E-03  0.14652119E-03
-0.35003658E+00 -0.10327182E+00 -0.18260152E-03 -0.10969522E-02  0.99341545E-04
-0.35003658E+00 -0.51749200E-01 -0.20246833E-03 -0.12216306E-02  0.49875391E-04
-0.35003658E+00  0.00000000E+00 -0.20915772E-03 -0.12648117E-02  0.21252640E-14
-0.35003658E+00  0.51749200E-01 -0.20246833E-03 -0.12216306E-02 -0.49875391E-04
-0.35003658E+00  0.10327182E+00 -0.18260152E-03 -0.10969522E-02 -0.99341545E-04
-0.35003658E+00  0.15434522E+00 -0.15029230E-03 -0.90456662E-03 -0.14652119E-03
-0.35003658E+00  0.20475452E+00 -0.10699510E-03 -0.66512506E-03 -0.18739920E-03
-0.35003658E+00  0.25429614E+00 -0.55080318E-04 -0.40294880E-03 -0.21642007E-03
-0.35003658E+00  0.30278088E+00  0.22684615E-05 -0.14253749E-03 -0.22791393E-03
-0.35003658E+00  0.35003658E+00  0.61366389E-04  0.94793110E-04 -0.21790187E-03
-0.35003658E+00  0.39591017E+00  0.11862264E-03  0.29323174E-03 -0.18519871E-03
-0.35003658E+00  0.44026914E+00  0.17106873E-03  0.44367993E-03 -0.13186213E-03
-0.35003658E+00  0.48300241E+00  0.21682510E-03  0.54349149E-03 -0.62427482E-04
-0.35003658E+00  0.52402059E+00  0.25520504E-03  0.59539170E-03  0.16966251E-04
-0.35003658E+00  0.56325577E+00  0.28666625E-03  0.60568221E-03  0.10004220E-03
-0.35003658E+00  0.60066071E+00  0.31247062E-03  0.58258598E-03  0.18093351E-03
-0.35003658E+00  0.63620781E+00  0.33438065E-03  0.53470975E-03  0.25506249E-03
-0.35003658E+00  0.66988760E+00  0.35425031E-03  0.47013529E-03  0.31864386E-03
-0.35003658E+00  0.70170710E+00  0.37372850E-03  0.39587983E-03  0.36896305E-03
-0.35003658E+00  0.73168798E+00  0.39374668E-03  0.31795436E-03  0.40311107E-03
-0.35003658E+00  0.75986470E+00  0.41358188E-03  0.24209838E-03  0.41815373E-03
-0.35003658E+00  0.78628257E+00  0.42870399E-03  0.17557497E-03  0.40958697E-03
-0.35003658E+00  0.81099590E+00  0.42706299E-03  0.13056235E-03  0.37240736E-03
-0.35003658E+00  0.83406621E+00  0.38536663E-03  0.12716377E-03  0.30129629E-03
-0.35003658E+00  0.85556060E+00  0.27121330E-03  0.19124999E-03  0.19586872E-03
-0.35003658E+00  0.87555021E+00  0.59549616E-04  0.33854473E-03  0.64534462E-04
-0.35003658E+00  0.89410886E+00 -0.23707393E-03  0.54783394E-03 -0.70435246E-04
-0.35003658E+00  0.91131184E+00 -0.54592331E-03  0.74407085E-03 -0.17944437E-03
-0.35003658E+00  0.92723491E+00 -0.75260596E-03  0.82395451E-03 -0.23596764E-03
-0.35003658E+00  0.94195338E+00 -0.76604896E-03  0.72089297E-03 -0.23304007E-03
-0.35003658E+00  0.95554139E+00 -0.58517317E-03  0.46199506E-03 -0.18359712E-03
-0.35003658E+00  0.96807128E+00 -0.30726127E-03  0.15995501E-03 -0.11579571E-03
-0.35003658E+00  0.97961317E+00 -0.68326466E-04 -0.54040085E-04 -0.53520789E-04
-0.35003658E+00  0.99023454E+00  0.36659984E-04 -0.10425564E-03 -0.14284510E-04
-0.35003658E+00  0.10000000E+01  0.00000000E+00  0.00000000E+00  0.00000000E+00
 
-0.30278088E+00 -0.10000000E+01  0.00000000E+00  0.00000000E+00  0.00000000E+00
-0.30278088E+00 -0.99023454E+00  0.68127887E-04 -0.16752444E-03  0.92094439E-05
-0.30278088E+00 -0.97961317E+00 -0.10081950E-04 -0.17603877E-03  0.36321598E-04
-0.30278088E+00 -0.96807128E+00 -0.23375933E-03 -0.25765998E-05  0.84126105E-04
-0.30278088E+00 -0.95554139E+00 -0.51725971E-03  0.29997065E-03  0.14412719E-03
-0.30278088E+00 -0.94195338E+00 -0.72795914E-03  0.61365076E-03  0.20124148E-03
-0.30278088E+00 -0.92723491E+00 -0.76069317E-03  0.81361152E-03  0.23299019E-03
-0.30278088E+00 -0.91131184E+00 -0.60026454E-03  0.83741769E-03  0.22399059E-03
-0.30278088E+00 -0.89410886E+00 -0.32255149E-03  0.71351138E-03  0.17173429E-03
-0.30278088E+00 -0.87555021E+00 -0.35958050E-04  0.52619356E-03  0.90029543E-04
-0.30278088E+00 -0.85556060E+00  0.18280743E-03  0.35657106E-03 -0.11393960E-05
-0.30278088E+00 -0.83406621E+00  0.31266286E-03  0.24597733E-03 -0.83488151E-04
-0.30278088E+00 -0.81099590E+00  0.37127533E-03  0.19802638E-03 -0.14723336E-03
-0.30278088E+00 -0.78628257E+00  0.38718381E-03  0.19778078E-03 -0.18897065E-03
-0.30278088E+00 -0.75986470E+00  0.38270084E-03  0.22831002E-03 -0.20980124E-03
-0.30278088E+00 -0.73168798E+00  0.37032628E-03  0.27657010E-03 -0.21139966E-03
-0.30278088E+00 -0.70170710E+00  0.35540124E-03  0.33353980E-03 -0.19579493E-03
-0.30278088E+00 -0.66988760E+00  0.33941496E-03  0.39214105E-03 -0.16419799E-03
-0.30278088E+00 -0.63620781E+00  0.32203339E-03  0.44583413E-03 -0.11813872E-03
-0.30278088E+00 -0.60066071E+00  0.30204425E-03  0.48767158E-03 -0.59139151E-04
-0.30278088E+00 -0.56325577E+00  0.27782257E-03  0.51005732E-03  0.10189804E-04
-0.30278088E+00 -0.52402059E+00  0.24758425E-03  0.50491183E-03  0.86378107E-04
-0.30278088E+00 -0.48300241E+00  0.20972497E-03  0.46430710E-03  0.16442510E-03
-0.30278088E+00 -0.44026914E+00  0.16312478E-03  0.38163411E-03  0.23833292E-03
-0.30278088E+00 -0.39591017E+00  0.10757305E-03  0.25308510E-03  0.30121577E-03
-0.30278088E+00 -0.35003658E+00  0.44043268E-04  0.79401058E-04  0.34641763E-03
-0.30278088E+00 -0.30278088E+00 -0.25080589E-04 -0.13275949E-03  0.36829467E-03
-0.30278088E+00 -0.25429614E+00 -0.96107465E-04 -0.37008555E-03  0.36339900E-03
-0.30278088E+00 -0.20475452E+00 -0.16431238E-03 -0.61321781E-03  0.33095811E-03
-0.30278088E+00 -0.15434522E+00 -0.22452516E-03 -0.83864744E-03  0.27310590E-03
-0.30278088E+00 -0.10327182E+00 -0.27175820E-03 -0.10219889E-02  0.19435753E-03
-0.30278088E+00 -0.51749200E-01 -0.30190967E-03 -0.11418267E-02  0.10094169E-03
-0.30278088E+00  0.00000000E+00 -0.31227052E-03 -0.11835148E-02  0.15335894E-14
-0.30278088E+00  0.51749200E-01 -0.30190967E-03 -0.11418267E-02 -0.10094169E-03
-0.30278088E+00  0.10327182E+00 -0.27175820E-03 -0.10219889E-02 -0.19435753E-03
-0.30278088E+00  0.15434522E+00 -0.22452516E-03 -0.83864744E-03 -0.27310590E-03
-0.30278088E+00  0.20475452E+00 -0.16431238E-03 -0.61321781E-03 -0.33095811E-03
-0.30278088E+00  0.25429614E+00 -0.96107465E-04 -0.37008555E-03 -0.36339900E-03
-0.30278088E+00  0.30278088E+00 -0.25080589E-04 -0.13275949E-03 -0.36829467E-03
-0.30278088E+00  0.35003658E+00  0.44043268E-04  0.79401058E-04 -0.34641763E-03
-0.30278088E+00  0.39591017E+00  0.10757305E-03  0.25308510E-03 -0.30121577E-03
-0.30278088E+00  0.44026914E+00  0.16312478E-03  0.38163411E-03 -0.23833292E-03
-0.30278088E+00  0.48300241E+00  0.20972497E-03  0.46430710E-03 -0.16442510E-03
-0.30278088E+00  0.52402059E+00  0.24758425E-03  0.50491183E-03 -0.86378107E-04
-0.30278088E+00  0.56325577E+00  0.27782257E-03  0.51005732E-03 -0.10189804E-04
-0.30278088E+00  0.60066071E+00  0.30204425E-03  0.48767158E-03  0.59139151E-04
-0.30278088E+00  0.63620781E+00  0.32203339E-03  0.44583413E-03  0.11813872E-03
-0.30278088E+00  0.66988760E+00  0.33941496E-03  0.39214105E-03  0.16419799E-03
-0.30278088E+00  0.70170710E+00  0.35540124E-03  0.33353980E-03  0.19579493E-03
-0.30278088E+00  0.73168798E+00  0.37032628E-03  0.27657010E-03  0.21139966E-03
-0.30278088E+00  0.75986470E+00  0.38270084E-03  0.22831002E-03  0.20980124E-03
-0.30278088E+00  0.78628257E+00  0.38718381E-03  0.19778078E-03  0.18897065E-03
-0.30278088E+00  0.81099590E+00  0.37127533E-03  0.19802638E-03  0.14723336E-03
-0.30278088E+00  0.83406621E+00  0.31266286E-03  0.24597733E-03  0.83488151E-04
-0.30278088E+00  0.85556060E+00  0.18280743E-03  0.35657106E-03  0.11393960E-05
-0.30278088E+00  0.87555021E+00 -0.35958050E-04  0.52619356E-03 -0.90029543E-04
-0.30278088E+00  0.89410886E+00 -0.32255149E-03  0.71351138E-03 -0.17173429E-03
-0.30278088E+00  0.91131184E+00 -0.60026454E-03  0.83741769E-03 -0.22399059E-03
-0.30278088E+00  0.92723491E+00 -0.76069317E-03  0.81361152E-03 -0.23299019E-03
-0.30278088E+00  0.94195338E+00 -0.72795914E-03  0.61365076E-03 -0.20124148E-03
-0.30278088E+00  0.95554139E+00 -0.51725971E-03  0.29997065E-03 -0.14412719E-03
-0.30278088E+00  0.96807128E+00 -0.23375933E-03 -0.25765998E-05 -0.84126105E-04
-0.30278088E+00  0.97961317E+00 -0.10081950E-04 -0.17603877E-03 -0.36321598E-04
-0.30278088E+00  0.99023454E+00  0.68127887E-04 -0.16752444E-03 -0.92094439E-05
-0.30278088E+00  0.10000000E+01  0.00000000E+00  0.00000000E+00  0.00000000E+00
 
-0.25429614E+00 -0.10000000E+01  0.00000000E+00  0.00000000E+00  0.00000000E+00
-0.25429614E+00 -0.99023454E+00  0.95649267E-04 -0.19524446E-03  0.47166454E-05
-0.25429614E+00 -0.97961317E+00  0.44187068E-04 -0.24338527E-03  0.20308705E-04
-0.25429614E+00 -0.96807128E+00 -0.15928808E-03 -0.11504156E-03  0.52425821E-04
-0.25429614E+00 -0.95554139E+00 -0.43948696E-03  0.15694171E-03  0.99327385E-04
-0.25429614E+00 -0.94195338E+00 -0.67053563E-03  0.47512762E-03  0.15366474E-03
-0.25429614E+00 -0.92723491E+00 -0.74374666E-03  0.71968762E-03  0.19962621E-03
-0.25429614E+00 -0.91131184E+00 -0.63060776E-03  0.81202697E-03  0.22268116E-03
-0.25429614E+00 -0.89410886E+00 -0.39159801E-03  0.75299915E-03  0.21495309E-03
-0.25429614E+00 -0.87555021E+00 -0.12616283E-03  0.60529538E-03  0.18061150E-03
-0.25429614E+00 -0.85556060E+00  0.88690218E-04  0.44444852E-03  0.13080181E-03
-0.25429614E+00 -0.83406621E+00  0.22575474E-03  0.31956532E-03  0.78572058E-04
-0.25429614E+00 -0.81099590E+00  0.29590303E-03  0.24604154E-03  0.32865869E-04
-0.25429614E+00 -0.78628257E+00  0.32319624E-03  0.21780434E-03 -0.12218315E-05
-0.25429614E+00 -0.75986470E+00  0.32801774E-03  0.22221965E-03 -0.22079041E-04
-0.25429614E+00 -0.73168798E+00  0.32252279E-03  0.24746240E-03 -0.28942906E-04
-0.25429614E+00 -0.70170710E+00  0.31234418E-03  0.28453183E-03 -0.21828092E-04
-0.25429614E+00 -0.66988760E+00  0.29943102E-03  0.32623579E-03 -0.46621453E-06
-0.25429614E+00 -0.63620781E+00  0.28389003E-03  0.36623051E-03  0.34831243E-04
-0.25429614E+00 -0.60066071E+00  0.26491069E-03  0.39809471E-03  0.83540510E-04
-0.25429614E+00 -0.56325577E+00  0.24119583E-03  0.41505966E-03  0.14397658E-03
-0.25429614E+00 -0.52402059E+00  0.21119537E-03  0.40998501E-03  0.21347503E-03
-0.25429614E+00 -0.48300241E+00  0.17338532E-03  0.37582478E-03  0.28765585E-03
-0.25429614E+00 -0.44026914E+00  0.12654522E-03  0.30649600E-03  0.36074616E-03
-0.25429614E+00 -0.39591017E+00  0.70178544E-04  0.19812758E-03  0.42544084E-03
-0.25429614E+00 -0.35003658E+00  0.48650638E-05  0.50581422E-04  0.47379532E-03
-0.25429614E+00 -0.30278088E+00 -0.67371720E-04 -0.13120094E-03  0.49794201E-03
-0.25429614E+00 -0.25429614E+00 -0.14297578E-03 -0.33633521E-03  0.49152233E-03
-0.25429614E+00 -0.20475452E+00 -0.21696615E-03 -0.54825641E-03  0.45075072E-03
-0.25429614E+00 -0.15434522E+00 -0.28346431E-03 -0.74622438E-03  0.37551056E-03
-0.25429614E+00 -0.10327182E+00 -0.33642555E-03 -0.90821770E-03  0.26967565E-03
-0.25429614E+00 -0.51749200E-01 -0.37060831E-03 -0.10145608E-02  0.14096026E-03
-0.25429614E+00  0.00000000E+00 -0.38242308E-03 -0.10516374E-02  0.99583094E-15
-0.25429614E+00  0.51749200E-01 -0.37060831E-03 -0.10145608E-02 -0.14096026E-03
-0.25429614E+00  0.10327182E+00 -0.33642555E-03 -0.90821770E-03 -0.26967565E-03
-0.25429614E+00  0.15434522E+00 -0.28346431E-03 -0.74622438E-03 -0.37551056E-03
-0.25429614E+00  0.20475452E+00 -0.21696615E-03 -0.54825641E-03 -0.45075072E-03
-0.25429614E+00  0.25429614E+00 -0.14297578E-03 -0.33633521E-03 -0.49152233E-03
-0.25429614E+00  0.30278088E+00 -0.67371720E-04 -0.13120094E-03 -0.49794201E-03
-0.25429614E+00  0.35003658E+00  0.48650638E-05  0.50581422E-04 -0.47379532E-03
-0.25429614E+00  0.39591017E+00  0.70178544E-04  0.19812758E-03 -0.42544084E-03
-0.25429614E+00  0.44026914E+00  0.12654522E-03  0.30649600E-03 -0.36074616E-03
-0.25429614E+00  0.48300241E+00  0.17338532E-03  0.37582478E-03 -0.28765585E-03
-0.25429614E+00  0.52402059E+00  0.21119537E-03  0.40998501E-03 -0.21347503E-03
-0.25429614E+00  0.56325577E+00  0.24119583E-03  0.41505966E-03 -0.14397658E-03
-0.25429614E+00  0.60066071E+00  0.26491069E-03  0.39809471E-03 -0.83540510E-04
-0.25429614E+00  0.63620781E+00  0.28389003E-03  0.36623051E-03 -0.34831243E-04
-0.25429614E+00  0.66988760E+00  0.29943102E-03  0.32623579E-03  0.46621453E-06
-0.25429614E+00  0.70170710E+00  0.31234418E-03  0.28453183E-03  0.21828092E-04
-0.25429614E+00  0.73168798E+00  0.32252279E-03  0.24746240E-03  0.28942906E-04
-0.25429614E+00  0.75986470E+00  0.32801774E-03  0.22221965E-03  0.22079041E-04
-0.25429614E+00  0.78628257E+00  0.32319624E-03  0.21780434E-03  0.12218315E-05
-0.25429614E+00  0.81099590E+00  0.29590303E-03  0.24604154E-03 -0.32865869E-04
-0.25429614E+00  0.83406621E+00  0.22575474E-03  0.31956532E-03 -0.78572058E-04
-0.25429614E+00  0.85556060E+00  0.88690218E-04  0.44444852E-03 -0.13080181E-03
-0.25429614E+00  0.87555021E+00 -0.12616283E-03  0.60529538E-03 -0.18061150E-03
-0.25429614E+00  0.89410886E+00 -0.39159801E-03  0.75299915E-03 -0.21495309E-03
-0.25429614E+00  0.91131184E+00 -0.63060776E-03  0.81202697E-03 -0.22268116E-03
-0.25429614E+00  0.92723491E+00 -0.74374666E-03  0.71968762E-03 -0.19962621E-03
-0.25429614E+00  0.94195338E+00 -0.67053563E-03  0.47512762E-03 -0.15366474E-03
-0.25429614E+00  0.95554139E+00 -0.43948696E-03  0.15694171E-03 -0.99327385E-04
-0.25429614E+00  0.96807128E+00 -0.15928808E-03 -0.11504156E-03 -0.52425821E-04
-0.25429614E+00  0.97961317E+00  0.44187068E-04 -0.24338527E-03 -0.20308705E-04
-0.25429614E+00  0.99023454E+00  0.95649267E-04 -0.19524446E-03 -0.47166454E-05
-0.25429614E+00  0.10000000E+01  0.00000000E+00  0.00000000E+00  0.00000000E+00
 
-0.20475452E+00 -0.10000000E+01  0.00000000E+00  0.00000000E+00  0.00000000E+00
-0.20475452E+00 -0.99023454E+00  0.11773197E-03 -0.19134937E-03  0.12026565E-05
-0.20475452E+00 -0.97961317E+00  0.90258093E-04 -0.25830778E-03  0.72807751E-05
-0.20475452E+00 -0.96807128E+00 -0.91813899E-04 -0.17113209E-03  0.25306523E-04
-0.20475452E+00 -0.95554139E+00 -0.36314768E-03  0.52503432E-04  0.58053726E-04
-0.20475452E+00 -0.94195338E+00 -0.60607314E-03  0.33786259E-03  0.10413825E-03
-0.20475452E+00 -0.92723491E+00 -0.71153636E-03  0.58155427E-03  0.15391966E-03
-0.20475452E+00 -0.91131184E+00 -0.64102491E-03  0.70474385E-03  0.19536470E-03
-0.20475452E+00 -0.89410886E+00 -0.44118931E-03  0.69242021E-03  0.21831574E-03
-0.20475452E+00 -0.87555021E+00 -0.20167597E-03  0.58751114E-03  0.22054751E-03
-0.20475452E+00 -0.85556060E+00  0.25141232E-05  0.45321771E-03  0.20627794E-03
-0.20475452E+00 -0.83406621E+00  0.14025243E-03  0.33696979E-03  0.18355019E-03
-0.20475452E+00 -0.81099590E+00  0.21680487E-03  0.25889124E-03  0.15942684E-03
-0.20475452E+00 -0.78628257E+00  0.25194646E-03  0.21872609E-03  0.13923329E-03
-0.20475452E+00 -0.75986470E+00  0.26381584E-03  0.20795047E-03  0.12593672E-03
-0.20475452E+00 -0.73168798E+00  0.26380623E-03  0.21700047E-03  0.12171855E-03
-0.20475452E+00 -0.70170710E+00  0.25751187E-03  0.23804843E-03  0.12785660E-03
-0.20475452E+00 -0.66988760E+00  0.24712074E-03  0.26469964E-03  0.14558920E-03
-0.20475452E+00 -0.63620781E+00  0.23305491E-03  0.29141098E-03  0.17543184E-03
-0.20475452E+00 -0.60066071E+00  0.21486009E-03  0.31270635E-03  0.21752196E-03
-0.20475452E+00 -0.56325577E+00  0.19161087E-03  0.32295098E-03  0.27079787E-03
-0.20475452E+00 -0.52402059E+00  0.16213882E-03  0.31625594E-03  0.33314332E-03
-0.20475452E+00 -0.48300241E+00  0.12526315E-03  0.28683490E-03  0.40066579E-03
-0.20475452E+00 -0.44026914E+00  0.80025930E-04  0.22963666E-03  0.46791407E-03
-0.20475452E+00 -0.39591017E+00  0.26052101E-04  0.14133799E-03  0.52763196E-03
-0.20475452E+00 -0.35003658E+00 -0.36125523E-04  0.21553201E-04  0.57151356E-03
-0.20475452E+00 -0.30278088E+00 -0.10470060E-03 -0.12602456E-03  0.59085246E-03
-0.20475452E+00 -0.25429614E+00 -0.17645463E-03 -0.29284799E-03  0.57804759E-03
-0.20475452E+00 -0.20475452E+00 -0.24678777E-03 -0.46561882E-03  0.52792159E-03
-0.20475452E+00 -0.15434522E+00 -0.31016103E-03 -0.62744025E-03  0.43924087E-03
-0.20475452E+00 -0.10327182E+00 -0.36077121E-03 -0.76016702E-03  0.31548188E-03
-0.20475452E+00 -0.51749200E-01 -0.39350966E-03 -0.84745009E-03  0.16498294E-03
-0.20475452E+00  0.00000000E+00 -0.40483905E-03 -0.87790955E-03  0.54480105E-15
-0.20475452E+00  0.51749200E-01 -0.39350966E-03 -0.84745009E-03 -0.16498294E-03
-0.20475452E+00  0.10327182E+00 -0.36077121E-03 -0.76016702E-03 -0.31548188E-03
-0.20475452E+00  0.15434522E+00 -0.31016103E-03 -0.62744025E-03 -0.43924087E-03
-0.20475452E+00  0.20475452E+00 -0.24678777E-03 -0.46561882E-03 -0.52792159E-03
-0.20475452E+00  0.25429614E+00 -0.17645463E-03 -0.29284799E-03 -0.57804759E-03
-0.20475452E+00  0.30278088E+00 -0.10470060E-03 -0.12602456E-03 -0.59085246E-03
-0.20475452E+00  0.35003658E+00 -0.36125523E-04  0.21553201E-04 -0.57151356E-03
-0.20475452E+00  0.39591017E+00  0.26052101E-04  0.14133799E-03 -0.52763196E-03
-0.20475452E+00  0.44026914E+00  0.80025930E-04  0.22963666E-03 -0.46791407E-03
-0.20475452E+00  0.48300241E+00  0.12526315E-03  0.28683490E-03 -0.40066579E-03
-0.20475452E+00  0.52402059E+00  0.16213882E-03  0.31625594E-03 -0.33314332E-03
-0.20475452E+00  0.56325577E+00  0.19161087E-03  0.32295098E-03 -0.27079787E-03
-0.20475452E+00  0.60066071E+00  0.21486009E-03  0.31270635E-03 -0.21752196E-03
-0.20475452E+00  0.63620781E+00  0.23305491E-03  0.29141098E-03 -0.17543184E-03
-0.20475452E+00  0.66988760E+00  0.24712074E-03  0.26469964E-03 -0.14558920E-03
-0.20475452E+00  0.70170710E+00  0.25751187E-03  0.23804843E-03 -0.12785660E-03
-0.20475452E+00  0.73168798E+00  0.26380623E-03  0.21700047E-03 -0.12171855E-03
-0.20475452E+00  0.75986470E+00  0.26381584E-03  0.20795047E-03 -0.12593672E-03
-0.20475452E+00  0.78628257E+00  0.25194646E-03  0.21872609E-03 -0.13923329E-03
-0.20475452E+00  0.81099590E+00  0.21680487E-03  0.25889124E-03 -0.15942684E-03
-0.20475452E+00  0.83406621E+00  0.14025243E-03  0.33696979E-03 -0.18355019E-03
-0.20475452E+00  0.85556060E+00  0.25141232E-05  0.45321771E-03 -0.20627794E-03
-0.20475452E+00  0.87555021E+00 -0.20167597E-03  0.58751114E-03 -0.22054751E-03
-0.20475452E+00  0.89410886E+00 -0.44118931E-03  0.69242021E-03 -0.21831574E-03
-0.20475452E+00  0.91131184E+00 -0.64102491E-03  0.70474385E-03 -0.19536470E-03
-0.20475452E+00  0.92723491E+00 -0.71153636E-03  0.58155427E-03 -0.15391966E-03
-0.20475452E+00  0.94195338E+00 -0.60607314E-03  0.33786259E-03 -0.10413825E-03
-0.20475452E+00  0.95554139E+00 -0.36314768E-03  0.52503432E-04 -0.58053726E-04
-0.20475452E+00  0.96807128E+00 -0.91813899E-04 -0.17113209E-03 -0.25306523E-04
-0.20475452E+00  0.97961317E+00  0.90258093E-04 -0.25830778E-03 -0.72807751E-05
-0.20475452E+00  0.99023454E+00  0.11773197E-03 -0.19134937E-03 -0.12026565E-05
-0.20475452E+00  0.10000000E+01  0.00000000E+00  0.00000000E+00  0.00000000E+00
 
-0.15434522E+00 -0.10000000E+01  0.00000000E+00  0.00000000E+00  0.00000000E+00
-0.15434522E+00 -0.99023454E+00  0.13412405E-03 -0.16285846E-03 -0.12862627E-05
-0.15434522E+00 -0.97961317E+00  0.12627574E-03 -0.22991328E-03 -0.22478776E-05
-0.15434522E+00 -0.96807128E+00 -0.36190794E-04 -0.17556217E-03  0.46857610E-05
-0.15434522E+00 -0.95554139E+00 -0.29649749E-03 -0.76458782E-05  0.25001442E-04
-0.15434522E+00 -0.94195338E+00 -0.54500051E-03  0.22080116E-03  0.61443096E-04
-0.15434522E+00 -0.92723491E+00 -0.67405749E-03  0.42927236E-03  0.10927104E-03
-0.15434522E+00 -0.91131184E+00 -0.63819551E-03  0.55030994E-03  0.15929391E-03
-0.15434522E+00 -0.89410886E+00 -0.47281722E-03  0.56349354E-03  0.20091972E-03
-0.15434522E+00 -0.87555021E+00 -0.25856160E-03  0.49592266E-03  0.22816925E-03
-0.15434522E+00 -0.85556060E+00 -0.67446476E-04  0.39544816E-03  0.24046702E-03
-0.15434522E+00 -0.83406621E+00  0.67167454E-04  0.30153752E-03  0.24186824E-03
-0.15434522E+00 -0.81099590E+00  0.14632228E-03  0.23350398E-03  0.23741711E-03
-0.15434522E+00 -0.78628257E+00  0.18619666E-03  0.19390868E-03  0.23193207E-03
-0.15434522E+00 -0.75986470E+00  0.20283783E-03  0.17751196E-03  0.22881853E-03
-0.15434522E+00 -0.73168798E+00  0.20677731E-03  0.17731482E-03  0.23088200E-03
-0.15434522E+00 -0.70170710E+00  0.20341891E-03  0.18725580E-03  0.24005202E-03
-0.15434522E+00 -0.66988760E+00  0.19505727E-03  0.20228549E-03  0.25805208E-03
-0.15434522E+00 -0.63620781E+00  0.18233696E-03  0.21805603E-03  0.28583437E-03
-0.15434522E+00 -0.60066071E+00  0.16510147E-03  0.23032829E-03  0.32387977E-03
-0.15434522E+00 -0.56325577E+00  0.14277909E-03  0.23481289E-03  0.37148214E-03
-0.15434522E+00 -0.52402059E+00  0.11461109E-03  0.22706878E-03  0.42686725E-03
-0.15434522E+00 -0.48300241E+00  0.79844162E-04  0.20277259E-03  0.48652504E-03
-0.15434522E+00 -0.44026914E+00  0.37920392E-04  0.15815842E-03  0.54538928E-03
-0.15434522E+00 -0.39591017E+00 -0.11243733E-04  0.90748119E-04  0.59657280E-03
-0.15434522E+00 -0.35003658E+00 -0.67008688E-04  0.22448035E-06  0.63204877E-03
-0.15434522E+00 -0.30278088E+00 -0.12772088E-03 -0.11071836E-03  0.64323847E-03
-0.15434522E+00 -0.25429614E+00 -0.19060498E-03 -0.23579204E-03  0.62247831E-03
-0.15434522E+00 -0.20475452E+00 -0.25177631E-03 -0.36516151E-03  0.56436208E-03
-0.15434522E+00 -0.15434522E+00 -0.30659798E-03 -0.48627816E-03  0.46736212E-03
-0.15434522E+00 -0.10327182E+00 -0.35022060E-03 -0.58561534E-03  0.33473352E-03
-0.15434522E+00 -0.51749200E-01 -0.37837819E-03 -0.65094859E-03  0.17479137E-03
-0.15434522E+00  0.00000000E+00 -0.38811193E-03 -0.67375041E-03  0.21285063E-15
-0.15434522E+00  0.51749200E-01 -0.37837819E-03 -0.65094859E-03 -0.17479137E-03
-0.15434522E+00  0.10327182E+00 -0.35022060E-03 -0.58561534E-03 -0.33473352E-03
-0.15434522E+00  0.15434522E+00 -0.30659798E-03 -0.48627816E-03 -0.46736212E-03
-0.15434522E+00  0.20475452E+00 -0.25177631E-03 -0.36516151E-03 -0.56436208E-03
-0.15434522E+00  0.25429614E+00 -0.19060498E-03 -0.23579204E-03 -0.62247831E-03
-0.15434522E+00  0.30278088E+00 -0.12772088E-03 -0.11071836E-03 -0.64323847E-03
-0.15434522E+00  0.35003658E+00 -0.67008688E-04  0.22448035E-06 -0.63204877E-03
-0.15434522E+00  0.39591017E+00 -0.11243733E-04  0.90748119E-04 -0.59657280E-03
-0.15434522E+00  0.44026914E+00  0.37920392E-04  0.15815842E-03 -0.54538928E-03
-0.15434522E+00  0.48300241E+00  0.79844162E-04  0.20277259E-03 -0.48652504E-03
-0.15434522E+00  0.52402059E+00  0.11461109E-03  0.22706878E-03 -0.42686725E-03
-0.15434522E+00  0.56325577E+00  0.14277909E-03  0.23481289E-03 -0.37148214E-03
-0.15434522E+00  0.60066071E+00  0.16510147E-03  0.23032829E-03 -0.32387977E-03
-0.15434522E+00  0.63620781E+00  0.18233696E-03  0.21805603E-03 -0.28583437E-03
-0.15434522E+00  0.66988760E+00  0.19505727E-03  0.20228549E-03 -0.25805208E-03
-0.15434522E+00  0.70170710E+00  0.20341891E-03  0.18725580E-03 -0.24005202E-03
-0.15434522E+00  0.73168798E+00  0.20677731E-03  0.17731482E-03 -0.23088200E-03
-0.15434522E+00  0.75986470E+00  0.20283783E-03  0.17751196E-03 -0.22881853E-03
-0.15434522E+00  0.78628257E+00  0.18619666E-03  0.19390868E-03 -0.23193207E-03
-0.15434522E+00  0.81099590E+00  0.14632228E-03  0.23350398E-03 -0.23741711E-03
-0.15434522E+00  0.83406621E+00  0.67167454E-04  0.30153752E-03 -0.24186824E-03
-0.15434522E+00  0.85556060E+00 -0.67446476E-04  0.39544816E-03 -0.24046702E-03
-0.15434522E+00  0.87555021E+00 -0.25856160E-03  0.49592266E-03 -0.22816925E-03
-0.15434522E+00  0.89410886E+00 -0.47281722E-03  0.56349354E-03 -0.20091972E-03
-0.15434522E+00  0.91131184E+00 -0.63819551E-03  0.55030994E-03 -0.15929391E-03
-0.15434522E+00  0.92723491E+00 -0.67405749E-03  0.42927236E-03 -0.10927104E-03
-0.15434522E+00  0.94195338E+00 -0.54500051E-03  0.22080116E-03 -0.61443096E-04
-0.15434522E+00  0.95554139E+00 -0.29649749E-03 -0.76458782E-05 -0.25001442E-04
-0.15434522E+00  0.96807128E+00 -0.36190794E-04 -0.17556217E-03 -0.46857610E-05
-0.15434522E+00  0.97961317E+00  0.12627574E-03 -0.22991328E-03  0.22478776E-05
-0.15434522E+00  0.99023454E+00  0.13412405E-03 -0.16285846E-03  0.12862627E-05
-0.15434522E+00  0.10000000E+01  0.00000000E+00  0.00000000E+00  0.00000000E+00
 
-0.10327182E+00 -0.10000000E+01  0.00000000E+00  0.00000000E+00  0.00000000E+00
-0.10327182E+00 -0.99023454E+00  0.14517074E-03 -0.11717020E-03 -0.28706502E-05
-0.10327182E+00 -0.97961317E+00  0.15163114E-03 -0.16983819E-03 -0.84853635E-05
-0.10327182E+00 -0.96807128E+00  0.45927371E-05 -0.13951245E-03 -0.92326348E-05
-0.10327182E+00 -0.95554139E+00 -0.24562979E-03 -0.28733023E-04  0.18418868E-05
-0.10327182E+00 -0.94195338E+00 -0.49594851E-03  0.12897488E-03  0.30050415E-04
-0.10327182E+00 -0.92723491E+00 -0.64066304E-03  0.27907359E-03  0.74049374E-04
-0.10327182E+00 -0.91131184E+00 -0.62987648E-03  0.37305358E-03  0.12702409E-03
-0.10327182E+00 -0.89410886E+00 -0.49083431E-03  0.39302731E-03  0.17874578E-03
-0.10327182E+00 -0.87555021E+00 -0.29709851E-03  0.35437501E-03  0.22128423E-03
-0.10327182E+00 -0.85556060E+00 -0.11781463E-03  0.28879366E-03  0.25111087E-03
-0.10327182E+00 -0.83406621E+00  0.12545652E-04  0.22410205E-03  0.26954000E-03
-0.10327182E+00 -0.81099590E+00  0.92150473E-04  0.17501433E-03  0.27998326E-03
-0.10327182E+00 -0.78628257E+00  0.13452963E-03  0.14453479E-03  0.28657322E-03
-0.10327182E+00 -0.75986470E+00  0.15409102E-03  0.12978202E-03  0.29269027E-03
-0.10327182E+00 -0.73168798E+00  0.16062833E-03  0.12625153E-03  0.30129279E-03
-0.10327182E+00 -0.70170710E+00  0.15933537E-03  0.12987638E-03  0.31453558E-03
-0.10327182E+00 -0.66988760E+00  0.15254793E-03  0.13721807E-03  0.33429085E-03
-0.10327182E+00 -0.63620781E+00  0.14106167E-03  0.14532253E-03  0.36166054E-03
-0.10327182E+00 -0.60066071E+00  0.12494432E-03  0.15132942E-03  0.39723626E-03
-0.10327182E+00 -0.56325577E+00  0.10390629E-03  0.15237573E-03  0.44046638E-03
-0.10327182E+00 -0.52402059E+00  0.77528858E-04  0.14551901E-03  0.48976341E-03
-0.10327182E+00 -0.48300241E+00  0.45427904E-04  0.12792171E-03  0.54190151E-03
-0.10327182E+00 -0.44026914E+00  0.74051127E-05  0.97129311E-04  0.59219543E-03
-0.10327182E+00 -0.39591017E+00 -0.36345970E-04  0.51547723E-04  0.63425925E-03
-0.10327182E+00 -0.35003658E+00 -0.85069496E-04 -0.90002236E-05  0.66065131E-03
-0.10327182E+00 -0.30278088E+00 -0.13724085E-03 -0.82725278E-04  0.66340852E-03
-0.10327182E+00 -0.25429614E+00 -0.19051080E-03 -0.16550031E-03  0.63542134E-03
-0.10327182E+00 -0.20475452E+00 -0.24172222E-03 -0.25089090E-03  0.57167914E-03
-0.10327182E+00 -0.15434522E+00 -0.28719732E-03 -0.33069731E-03  0.47081329E-03
-0.10327182E+00 -0.10327182E+00 -0.32313858E-03 -0.39608258E-03  0.33596174E-03
-0.10327182E+00 -0.51749200E-01 -0.34623677E-03 -0.43905929E-03  0.17506217E-03
-0.10327182E+00  0.00000000E+00 -0.35420364E-03 -0.45405428E-03 -0.12787763E-17
-0.10327182E+00  0.51749200E-01 -0.34623677E-03 -0.43905929E-03 -0.17506217E-03
-0.10327182E+00  0.10327182E+00 -0.32313858E-03 -0.39608258E-03 -0.33596174E-03
-0.10327182E+00  0.15434522E+00 -0.28719732E-03 -0.33069731E-03 -0.47081329E-03
-0.10327182E+00  0.20475452E+00 -0.24172222E-03 -0.25089090E-03 -0.57167914E-03
-0.10327182E+00  0.25429614E+00 -0.19051080E-03 -0.16550031E-03 -0.63542134E-03
-0.10327182E+00  0.30278088E+00 -0.13724085E-03 -0.82725278E-04 -0.66340852E-03
-0.10327182E+00  0.35003658E+00 -0.85069496E-04 -0.90002236E-05 -0.66065131E-03
-0.10327182E+00  0.39591017E+00 -0.36345970E-04  0.51547723E-04 -0.63425925E-03
-0.10327182E+00  0.44026914E+00  0.74051127E-05  0.97129311E-04 -0.59219543E-03
-0.10327182E+00  0.48300241E+00  0.45427904E-04  0.12792171E-03 -0.54190151E-03
-0.10327182E+00  0.52402059E+00  0.77528858E-04  0.14551901E-03 -0.48976341E-03
-0.10327182E+00  0.56325577E+00  0.10390629E-03  0.15237573E-03 -0.44046638E-03
-0.10327182E+00  0.60066071E+00  0.12494432E-03  0.15132942E-03 -0.39723626E-03
-0.10327182E+00  0.63620781E+00  0.14106167E-03  0.14532253E-03 -0.36166054E-03
-0.10327182E+00  0.66988760E+00  0.15254793E-03  0.13721807E-03 -0.33429085E-03
-0.10327182E+00  0.70170710E+00  0.15933537E-03  0.12987638E-03 -0.31453558E-03
-0.10327182E+00  0.73168798E+00  0.16062833E-03  0.12625153E-03 -0.30129279E-03
-0.10327182E+00  0.75986470E+00  0.15409102E-03  0.12978202E-03 -0.29269027E-03
-0.10327182E+00  0.78628257E+00  0.13452963E-03  0.14453479E-03 -0.28657322E-03
-0.10327182E+00  0.81099590E+00  0.92150473E-04  0.17501433E-03 -0.27998326E-03
-0.10327182E+00  0.83406621E+00  0.12545652E-04  0.22410205E-03 -0.26954000E-03
-0.10327182E+00  0.85556060E+00 -0.11781463E-03  0.28879366E-03 -0.25111087E-03
-0.10327182E+00  0.87555021E+00 -0.29709851E-03  0.35437501E-03 -0.22128423E-03
-0.10327182E+00  0.89410886E+00 -0.49083431E-03  0.39302731E-03 -0.17874578E-03
-0.10327182E+00  0.91131184E+00 -0.62987648E-03  0.37305358E-03 -0.12702409E-03
-0.10327182E+00  0.92723491E+00 -0.64066304E-03  0.27907359E-03 -0.74049374E-04
-0.10327182E+00  0.94195338E+00 -0.49594851E-03  0.12897488E-03 -0.30050415E-04
-0.10327182E+00  0.95554139E+00 -0.24562979E-03 -0.28733023E-04 -0.18418868E-05
-0.10327182E+00  0.96807128E+00  0.45927371E-05 -0.13951245E-03  0.92326348E-05
-0.10327182E+00  0.97961317E+00  0.15163114E-03 -0.16983819E-03  0.84853635E-05
-0.10327182E+00  0.99023454E+00  0.14517074E-03 -0.11717020E-03  0.28706502E-05
-0.10327182E+00  0.10000000E+01  0.00000000E+00  0.00000000E+00  0.00000000E+00
 
-0.51749200E-01 -0.10000000E+01  0.00000000E+00  0.00000000E+00  0.00000000E+00
-0.51749200E-01 -0.99023454E+00  0.15147233E-03 -0.61033709E-04 -0.37323152E-05
-0.51749200E-01 -0.97961317E+00  0.16660627E-03 -0.89722649E-04 -0.11945577E-04
-0.51749200E-01 -0.96807128E+00  0.29401697E-04 -0.76430033E-04 -0.17129071E-04
-0.51749200E-01 -0.95554139E+00 -0.21384327E-03 -0.21614006E-04 -0.11645679E-04
-0.51749200E-01 -0.94195338E+00 -0.46430295E-03  0.58575483E-04  0.11178764E-04
-0.51749200E-01 -0.92723491E+00 -0.61782332E-03  0.13671353E-03  0.51954841E-04
-0.51749200E-01 -0.91131184E+00 -0.62209176E-03  0.18757866E-03  0.10539212E-03
-0.51749200E-01 -0.89410886E+00 -0.49943723E-03  0.20097915E-03  0.16172988E-03
-0.51749200E-01 -0.87555021E+00 -0.31894004E-03  0.18376148E-03  0.21217248E-03
-0.51749200E-01 -0.85556060E+00 -0.14773244E-03  0.15163464E-03  0.25164552E-03
-0.51749200E-01 -0.83406621E+00 -0.20750410E-04  0.11888741E-03  0.27990684E-03
-0.51749200E-01 -0.81099590E+00  0.58523634E-04  0.93387268E-04  0.29934750E-03
-0.51749200E-01 -0.78628257E+00  0.10201418E-03  0.77016133E-04  0.31357930E-03
-0.51749200E-01 -0.75986470E+00  0.12309855E-03  0.68525120E-04  0.32583878E-03
-0.51749200E-01 -0.73168798E+00  0.13108546E-03  0.65724165E-04  0.33905734E-03
-0.51749200E-01 -0.70170710E+00  0.13101699E-03  0.66584420E-04  0.35542311E-03
-0.51749200E-01 -0.66988760E+00  0.12524182E-03  0.69375038E-04  0.37681208E-03
-0.51749200E-01 -0.63620781E+00  0.11464449E-03  0.72610574E-04  0.40434541E-03
-0.51749200E-01 -0.60066071E+00  0.99431937E-04  0.74858292E-04  0.43862364E-03
-0.51749200E-01 -0.56325577E+00  0.79493994E-04  0.74693791E-04  0.47914636E-03
-0.51749200E-01 -0.52402059E+00  0.54630907E-04  0.70660789E-04  0.52441519E-03
-0.51749200E-01 -0.48300241E+00  0.24698805E-04  0.61365272E-04  0.57137960E-03
-0.51749200E-01 -0.44026914E+00 -0.10264909E-04  0.45609899E-04  0.61562433E-03
-0.51749200E-01 -0.39591017E+00 -0.49884502E-04  0.22628649E-04  0.65115526E-03
-0.51749200E-01 -0.35003658E+00 -0.93330024E-04 -0.76452652E-05  0.67102874E-03
-0.51749200E-01 -0.30278088E+00 -0.13917140E-03 -0.44313660E-04  0.66785073E-03
-0.51749200E-01 -0.25429614E+00 -0.18536255E-03 -0.85336957E-04  0.63507313E-03
-0.51749200E-01 -0.20475452E+00 -0.22926571E-03 -0.12755194E-03  0.56813807E-03
-0.51749200E-01 -0.15434522E+00 -0.26789267E-03 -0.16693848E-03  0.46591587E-03
-0.51749200E-01 -0.10327182E+00 -0.29820809E-03 -0.19917045E-03  0.33149114E-03
-0.51749200E-01 -0.51749200E-01 -0.31760050E-03 -0.22034087E-03  0.17243483E-03
-0.51749200E-01  0.00000000E+00 -0.32427305E-03 -0.22772492E-03 -0.11704920E-15
-0.51749200E-01  0.51749200E-01 -0.31760050E-03 -0.22034087E-03 -0.17243483E-03
-0.51749200E-01  0.10327182E+00 -0.29820809E-03 -0.19917045E-03 -0.33149114E-03
-0.51749200E-01  0.15434522E+00 -0.26789267E-03 -0.16693848E-03 -0.46591587E-03
-0.51749200E-01  0.20475452E+00 -0.22926571E-03 -0.12755194E-03 -0.56813807E-03
-0.51749200E-01  0.25429614E+00 -0.18536255E-03 -0.85336957E-04 -0.63507313E-03
-0.51749200E-01  0.30278088E+00 -0.13917140E-03 -0.44313660E-04 -0.66785073E-03
-0.51749200E-01  0.35003658E+00 -0.93330024E-04 -0.76452652E-05 -0.67102874E-03
-0.51749200E-01  0.39591017E+00 -0.49884502E-04  0.22628649E-04 -0.65115526E-03
-0.51749200E-01  0.44026914E+00 -0.10264909E-04  0.45609899E-04 -0.61562433E-03
-0.51749200E-01  0.48300241E+00  0.24698805E-04  0.61365272E-04 -0.57137960E-03
-0.51749200E-01  0.52402059E+00  0.54630907E-04  0.70660789E-04 -0.52441519E-03
-0.51749200E-01  0.56325577E+00  0.79493994E-04  0.74693791E-04 -0.47914636E-03
-0.51749200E-01  0.60066071E+00  0.99431937E-04  0.74858292E-04 -0.43862364E-03
-0.51749200E-01  0.63620781E+00  0.11464449E-03  0.72610574E-04 -0.40434541E-03
-0.51749200E-01  0.66988760E+00  0.12524182E-03  0.69375038E-04 -0.37681208E-03
-0.51749200E-01  0.70170710E+00  0.13101699E-03  0.66584420E-04 -0.35542311E-03
-0.51749200E-01  0.73168798E+00  0.13108546E-03  0.65724165E-04 -0.33905734E-03
-0.51749200E-01  0.75986470E+00  0.12309855E-03  0.68525120E-04 -0.32583878E-03
-0.51749200E-01  0.78628257E+00  0.10201418E-03  0.77016133E-04 -0.31357930E-03
-0.51749200E-01  0.81099590E+00  0.58523634E-04  0.93387268E-04 -0.29934750E-03
-0.51749200E-01  0.83406621E+00 -0.20750410E-04  0.11888741E-03 -0.27990684E-03
-0.51749200E-01  0.85556060E+00 -0.14773244E-03  0.15163464E-03 -0.25164552E-03
-0.51749200E-01  0.87555021E+00 -0.31894004E-03  0.18376148E-03 -0.21217248E-03
-0.51749200E-01  0.89410886E+00 -0.49943723E-03  0.20097915E-03 -0.16172988E-03
-0.51749200E-01  0.91131184E+00 -0.62209176E-03  0.18757866E-03 -0.10539212E-03
-0.51749200E-01  0.92723491E+00 -0.61782332E-03  0.13671353E-03 -0.51954841E-04
-0.51749200E-01  0.94195338E+00 -0.46430295E-03  0.58575483E-04 -0.11178764E-04
-0.51749200E-01  0.95554139E+00 -0.21384327E-03 -0.21614006E-04  0.11645679E-04
-0.51749200E-01  0.96807128E+00  0.29401697E-04 -0.76430033E-04  0.17129071E-04
-0.51749200E-01  0.97961317E+00  0.16660627E-03 -0.89722649E-04  0.11945577E-04
-0.51749200E-01  0.99023454E+00  0.15147233E-03 -0.61033709E-04  0.37323152E-05
-0.51749200E-01  0.10000000E+01  0.00000000E+00  0.00000000E+00  0.00000000E+00
 
 0.00000000E+00 -0.10000000E+01  0.00000000E+00  0.00000000E+00  0.00000000E+00
 0.00000000E+00 -0.99023454E+00  0.15351464E-03 -0.24113720E-16 -0.40020567E-05
 0.00000000E+00 -0.97961317E+00  0.17153104E-03 -0.40759224E-16 -0.13043890E-04
 0.00000000E+00 -0.96807128E+00  0.37665052E-04 -0.45691226E-16 -0.19664580E-04
 0.00000000E+00 -0.95554139E+00 -0.20313176E-03 -0.34931494E-16 -0.16030151E-04
 0.00000000E+00 -0.94195338E+00 -0.45349573E-03 -0.10114588E-16  0.49565089E-05
 0.00000000E+00 -0.92723491E+00 -0.60984735E-03  0.21098371E-16  0.44537764E-04
 0.00000000E+00 -0.91131184E+00 -0.61911406E-03  0.48104541E-16  0.97940516E-04
 0.00000000E+00 -0.89410886E+00 -0.50199262E-03  0.63522709E-16  0.15559618E-03
 0.00000000E+00 -0.87555021E+00 -0.32603900E-03  0.66140717E-16  0.20847017E-03
 0.00000000E+00 -0.85556060E+00 -0.15766995E-03  0.60030209E-16  0.25101279E-03
 0.00000000E+00 -0.83406621E+00 -0.31942096E-04  0.50579407E-16  0.28248178E-03
 0.00000000E+00 -0.81099590E+00  0.47126788E-04  0.41362665E-16  0.30492467E-03
 0.00000000E+00 -0.78628257E+00  0.90926084E-04  0.34098100E-16  0.32176332E-03
 0.00000000E+00 -0.75986470E+00  0.11248378E-03  0.28934947E-16  0.33616477E-03
 0.00000000E+00 -0.73168798E+00  0.12094114E-03  0.25562847E-16  0.35103009E-03
 0.00000000E+00 -0.70170710E+00  0.12128616E-03  0.23175028E-16  0.36853881E-03
 0.00000000E+00 -0.66988760E+00  0.11587030E-03  0.21712271E-16  0.39055043E-03
 0.00000000E+00 -0.63620781E+00  0.10560755E-03  0.19632548E-16  0.41817682E-03
 0.00000000E+00 -0.60066071E+00  0.90751796E-04  0.17946773E-16  0.45200818E-03
 0.00000000E+00 -0.56325577E+00  0.71253539E-04  0.15851232E-16  0.49155146E-03
 0.00000000E+00 -0.52402059E+00  0.46987007E-04  0.12786276E-16  0.53533330E-03
 0.00000000E+00 -0.48300241E+00  0.17889273E-04  0.78908103E-17  0.58036436E-03
 0.00000000E+00 -0.44026914E+00 -0.15923298E-04  0.32373973E-17  0.62233192E-03
 0.00000000E+00 -0.39591017E+00 -0.54014833E-04 -0.27165055E-17  0.65539729E-03
 0.00000000E+00 -0.35003658E+00 -0.95532863E-04 -0.10385893E-16  0.67282047E-03
 0.00000000E+00 -0.30278088E+00 -0.13908335E-03 -0.17687289E-16  0.66744574E-03
 0.00000000E+00 -0.25429614E+00 -0.18272870E-03 -0.26677013E-16  0.63296537E-03
 0.00000000E+00 -0.20475452E+00 -0.22401485E-03 -0.35558440E-16  0.56502019E-03
 0.00000000E+00 -0.15434522E+00 -0.26019660E-03 -0.43322743E-16  0.46258963E-03
 0.00000000E+00 -0.10327182E+00 -0.28850694E-03 -0.51160536E-16  0.32874035E-03
 0.00000000E+00 -0.51749200E-01 -0.30658001E-03 -0.55414213E-16  0.17088554E-03
 0.00000000E+00  0.00000000E+00 -0.31279197E-03 -0.58173081E-16 -0.15225418E-15
 0.00000000E+00  0.51749200E-01 -0.30658001E-03 -0.57274440E-16 -0.17088554E-03
 0.00000000E+00  0.10327182E+00 -0.28850694E-03 -0.54221413E-16 -0.32874035E-03
 0.00000000E+00  0.15434522E+00 -0.26019660E-03 -0.48520385E-16 -0.46258963E-03
 0.00000000E+00  0.20475452E+00 -0.22401485E-03 -0.39996249E-16 -0.56502019E-03
 0.00000000E+00  0.25429614E+00 -0.18272870E-03 -0.30096164E-16 -0.63296537E-03
 0.00000000E+00  0.30278088E+00 -0.13908335E-03 -0.21773611E-16 -0.66744574E-03
 0.00000000E+00  0.35003658E+00 -0.95532863E-04 -0.12287510E-16 -0.67282047E-03
 0.00000000E+00  0.39591017E+00 -0.54014833E-04 -0.41307119E-17 -0.65539729E-03
 0.00000000E+00  0.44026914E+00 -0.15923298E-04  0.34122201E-17 -0.62233192E-03
 0.00000000E+00  0.48300241E+00  0.17889273E-04  0.92722391E-17 -0.58036436E-03
 0.00000000E+00  0.52402059E+00  0.46987007E-04  0.14621871E-16 -0.53533330E-03
 0.00000000E+00  0.56325577E+00  0.71253539E-04  0.18406148E-16 -0.49155146E-03
 0.00000000E+00  0.60066071E+00  0.90751796E-04  0.23377081E-16 -0.45200818E-03
 0.00000000E+00  0.63620781E+00  0.10560755E-03  0.27483110E-16 -0.41817682E-03
 0.00000000E+00  0.66988760E+00  0.11587030E-03  0.30825766E-16 -0.39055043E-03
 0.00000000E+00  0.70170710E+00  0.12128616E-03  0.34158343E-16 -0.36853881E-03
 0.00000000E+00  0.73168798E+00  0.12094114E-03  0.38811474E-16 -0.35103009E-03
 0.00000000E+00  0.75986470E+00  0.11248378E-03  0.43958188E-16 -0.33616477E-03
 0.00000000E+00  0.78628257E+00  0.90926084E-04  0.51607076E-16 -0.32176332E-03
 0.00000000E+00  0.81099590E+00  0.47126788E-04  0.61195035E-16 -0.30492467E-03
 0.00000000E+00  0.83406621E+00 -0.31942096E-04  0.72627921E-16 -0.28248178E-03
 0.00000000E+00  0.85556060E+00 -0.15766995E-03  0.83265389E-16 -0.25101279E-03
 0.00000000E+00  0.87555021E+00 -0.32603900E-03  0.87460384E-16 -0.20847017E-03
 0.00000000E+00  0.89410886E+00 -0.50199262E-03  0.77855643E-16 -0.15559618E-03
 0.00000000E+00  0.91131184E+00 -0.61911406E-03  0.50306901E-16 -0.97940516E-04
 0.00000000E+00  0.92723491E+00 -0.60984735E-03  0.84681090E-17 -0.44537764E-04
 0.00000000E+00  0.94195338E+00 -0.45349573E-03 -0.35749573E-16 -0.49565089E-05
 0.00000000E+00  0.95554139E+00 -0.20313176E-03 -0.67094464E-16  0.16030151E-04
 0.00000000E+00  0.96807128E+00  0.37665052E-04 -0.76000891E-16  0.19664580E-04
 0.00000000E+00  0.97961317E+00  0.17153104E-03 -0.63056640E-16  0.13043890E-04
 0.00000000E+00  0.99023454E+00  0.15351464E-03 -0.35553110E-16  0.40020567E-05
 0.00000000E+00  0.10000000E+01  0.00000000E+00  0.00000000E+00  0.00000000E+00
 
 0.51749200E-01 -0.10000000E+01  0.00000000E+00  0.00000000E+00  0.00000000E+00
 0.51749200E-01 -0.99023454E+00  0.15147233E-03  0.61033709E-04 -0.37323152E-05
 0.51749200E-01 -0.97961317E+00  0.16660627E-03  0.89722649E-04 -0.11945577E-04
 0.51749200E-01 -0.96807128E+00  0.29401697E-04  0.76430033E-04 -0.17129071E-04
 0.51749200E-01 -0.95554139E+00 -0.21384327E-03  0.21614006E-04 -0.11645679E-04
 0.51749200E-01 -0.94195338E+00 -0.46430295E-03 -0.58575483E-04  0.11178764E-04
 0.51749200E-01 -0.92723491E+00 -0.61782332E-03 -0.13671353E-03  0.51954841E-04
 0.51749200E-01 -0.91131184E+00 -0.62209176E-03 -0.18757866E-03  0.10539212E-03
 0.51749200E-01 -0.89410886E+00 -0.49943723E-03 -0.20097915E-03  0.16172988E-03
 0.51749200E-01 -0.87555021E+00 -0.31894004E-03 -0.18376148E-03  0.21217248E-03
 0.51749200E-01 -0.85556060E+00 -0.14773244E-03 -0.15163464E-03  0.25164552E-03
 0.51749200E-01 -0.83406621E+00 -0.20750410E-04 -0.11888741E-03  0.27990684E-03
 0.51749200E-01 -0.81099590E+00  0.58523634E-04 -0.93387268E-04  0.29934750E-03
 0.51749200E-01 -0.78628257E+00  0.10201418E-03 -0.77016133E-04  0.31357930E-03
 0.51749200E-01 -0.75986470E+00  0.12309855E-03 -0.68525120E-04  0.32583878E-03
 0.51749200E-01 -0.73168798E+00  0.13108546E-03 -0.65724165E-04  0.33905734E-03
 0.51749200E-01 -0.70170710E+00  0.13101699E-03 -0.66584420E-04  0.35542311E-03
 0.51749200E-01 -0.66988760E+00  0.12524182E-03 -0.69375038E-04  0.37681208E-03
 0.51749200E-01 -0.63620781E+00  0.11464449E-03 -0.72610574E-04  0.40434541E-03
 0.51749200E-01 -0.60066071E+00  0.99431937E-04 -0.74858292E-04  0.43862364E-03
 0.51749200E-01 -0.56325577E+00  0.79493994E-04 -0.74693791E-04  0.47914636E-03
 0.51749200E-01 -0.52402059E+00  0.54630907E-04 -0.70660789E-04  0.52441519E-03
 0.51749200E-01 -0.48300241E+00  0.24698805E-04 -0.61365272E-04  0.57137960E-03
 0.51749200E-01 -0.44026914E+00 -0.10264909E-04 -0.45609899E-04  0.61562433E-03
 0.51749200E-01 -0.39591017E+00 -0.49884502E-04 -0.22628649E-04  0.65115526E-03
 0.51749200E-01 -0.35003658E+00 -0.93330024E-04  0.76452652E-05  0.67102874E-03
 0.51749200E-01 -0.30278088E+00 -0.13917140E-03  0.44313660E-04  0.66785073E-03
 0.51749200E-01 -0.25429614E+00 -0.18536255E-03  0.85336957E-04  0.63507313E-03
 0.51749200E-01 -0.20475452E+00 -0.22926571E-03  0.12755194E-03  0.56813807E-03
 0.51749200E-01 -0.15434522E+00 -0.26789267E-03  0.16693848E-03  0.46591587E-03
 0.51749200E-01 -0.10327182E+00 -0.29820809E-03  0.19917045E-03  0.33149114E-03
 0.51749200E-01 -0.51749200E-01 -0.31760050E-03  0.22034087E-03  0.17243483E-03
 0.51749200E-01  0.00000000E+00 -0.32427305E-03  0.22772492E-03 -0.11639718E-15
 0.51749200E-01  0.51749200E-01 -0.31760050E-03  0.22034087E-03 -0.17243483E-03
 0.51749200E-01  0.10327182E+00 -0.29820809E-03  0.19917045E-03 -0.33149114E-03
 0.51749200E-01  0.15434522E+00 -0.26789267E-03  0.16693848E-03 -0.46591587E-03
 0.51749200E-01  0.20475452E+00 -0.22926571E-03  0.12755194E-03 -0.56813807E-03
 0.51749200E-01  0.25429614E+00 -0.18536255E-03  0.85336957E-04 -0.63507313E-03
 0.51749200E-01  0.30278088E+00 -0.13917140E-03  0.44313660E-04 -0.66785073E-03
 0.51749200E-01  0.35003658E+00 -0.93330024E-04  0.76452652E-05 -0.67102874E-03
 0.51749200E-01  0.39591017E+00 -0.49884502E-04 -0.22628649E-04 -0.65115526E-03
 0.51749200E-01  0.44026914E+00 -0.10264909E-04 -0.45609899E-04 -0.61562433E-03
 0.51749200E-01  0.48300241E+00  0.24698805E-04 -0.61365272E-04 -0.57137960E-03
 0.51749200E-01  0.52402059E+00  0.54630907E-04 -0.70660789E-04 -0.52441519E-03
 0.51749200E-01  0.56325577E+00  0.79493994E-04 -0.74693791E-04 -0.47914636E-03
 0.51749200E-01  0.60066071E+00  0.99431937E-04 -0.74858292E-04 -0.43862364E-03
 0.51749200E-01  0.63620781E+00  0.11464449E-03 -0.72610574E-04 -0.40434541E-03
 0.51749200E-01  0.66988760E+00  0.12524182E-03 -0.69375038E-04 -0.37681208E-03
 0.51749200E-01  0.70170710E+00  0.13101699E-03 -0.66584420E-04 -0.35542311E-03
 0.51749200E-01  0.73168798E+00  0.13108546E-03 -0.65724165E-04 -0.33905734E-03
 0.51749200E-01  0.75986470E+00  0.12309855E-03 -0.68525120E-04 -0.32583878E-03
 0.51749200E-01  0.78628257E+00  0.10201418E-03 -0.77016133E-04 -0.31357930E-03
 0.51749200E-01  0.81099590E+00  0.58523634E-04 -0.93387268E-04 -0.29934750E-03
 0.51749200E-01  0.83406621E+00 -0.20750410E-04 -0.11888741E-03 -0.27990684E-03
 0.51749200E-01  0.85556060E+00 -0.14773244E-03 -0.15163464E-03 -0.25164552E-03
 0.51749200E-01  0.87555021E+00 -0.31894004E-03 -0.18376148E-03 -0.21217248E-03
 0.51749200E-01  0.89410886E+00 -0.49943723E-03 -0.20097915E-03 -0.16172988E-03
 0.51749200E-01  0.91131184E+00 -0.62209176E-03 -0.18757866E-03 -0.10539212E-03
 0.51749200E-01  0.92723491E+00 -0.61782332E-03 -0.13671353E-03 -0.51954841E-04
 0.51749200E-01  0.94195338E+00 -0.46430295E-03 -0.58575483E-04 -0.11178764E-04
 0.51749200E-01  0.95554139E+00 -0.21384327E-03  0.21614006E-04  0.11645679E-04
 0.51749200E-01  0.96807128E+00  0.29401697E-04  0.76430033E-04  0.17129071E-04
 0.51749200E-01  0.97961317E+00  0.16660627E-03  0.89722649E-04  0.11945577E-04
 0.51749200E-01  0.99023454E+00  0.15147233E-03  0.61033709E-04  0.37323152E-05
 0.51749200E-01  0.10000000E+01  0.00000000E+00  0.00000000E+00  0.00000000E+00
 
 0.10327182E+00 -0.10000000E+01  0.00000000E+00  0.00000000E+00  0.00000000E+00
 0.10327182E+00 -0.99023454E+00  0.14517074E-03  0.11717020E-03 -0.28706502E-05
 0.10327182E+00 -0.97961317E+00  0.15163114E-03  0.16983819E-03 -0.84853635E-05
 0.10327182E+00 -0.96807128E+00  0.45927371E-05  0.13951245E-03 -0.92326348E-05
 0.10327182E+00 -0.95554139E+00 -0.24562979E-03  0.28733023E-04  0.18418868E-05
 0.10327182E+00 -0.94195338E+00 -0.49594851E-03 -0.12897488E-03  0.30050415E-04
 0.10327182E+00 -0.92723491E+00 -0.64066304E-03 -0.27907359E-03  0.74049374E-04
 0.10327182E+00 -0.91131184E+00 -0.62987648E-03 -0.37305358E-03  0.12702409E-03
 0.10327182E+00 -0.89410886E+00 -0.49083431E-03 -0.39302731E-03  0.17874578E-03
 0.10327182E+00 -0.87555021E+00 -0.29709851E-03 -0.35437501E-03  0.22128423E-03
 0.10327182E+00 -0.85556060E+00 -0.11781463E-03 -0.28879366E-03  0.25111087E-03
 0.10327182E+00 -0.83406621E+00  0.12545652E-04 -0.22410205E-03  0.26954000E-03
 0.10327182E+00 -0.81099590E+00  0.92150473E-04 -0.17501433E-03  0.27998326E-03
 0.10327182E+00 -0.78628257E+00  0.13452963E-03 -0.14453479E-03  0.28657322E-03
 0.10327182E+00 -0.75986470E+00  0.15409102E-03 -0.12978202E-03  0.29269027E-03
 0.10327182E+00 -0.73168798E+00  0.16062833E-03 -0.12625153E-03  0.30129279E-03
 0.10327182E+00 -0.70170710E+00  0.15933537E-03 -0.12987638E-03  0.31453558E-03
 0.10327182E+00 -0.66988760E+00  0.15254793E-03 -0.13721807E-03  0.33429085E-03
 0.10327182E+00 -0.63620781E+00  0.14106167E-03 -0.14532253E-03  0.36166054E-03
 0.10327182E+00 -0.60066071E+00  0.12494432E-03 -0.15132942E-03  0.39723626E-03
 0.10327182E+00 -0.56325577E+00  0.10390629E-03 -0.15237573E-03  0.44046638E-03
 0.10327182E+00 -0.52402059E+00  0.77528858E-04 -0.14551901E-03  0.48976341E-03
 0.10327182E+00 -0.48300241E+00  0.45427904E-04 -0.12792171E-03  0.54190151E-03
 0.10327182E+00 -0.44026914E+00  0.74051127E-05 -0.97129311E-04  0.59219543E-03
 0.10327182E+00 -0.39591017E+00 -0.36345970E-04 -0.51547723E-04  0.63425925E-03
 0.10327182E+00 -0.35003658E+00 -0.85069496E-04  0.90002236E-05  0.66065131E-03
 0.10327182E+00 -0.30278088E+00 -0.13724085E-03  0.82725278E-04  0.66340852E-03
 0.10327182E+00 -0.25429614E+00 -0.19051080E-03  0.16550031E-03  0.63542134E-03
 0.10327182E+00 -0.20475452E+00 -0.24172222E-03  0.25089090E-03  0.57167914E-03
 0.10327182E+00 -0.15434522E+00 -0.28719732E-03  0.33069731E-03  0.47081329E-03
 0.10327182E+00 -0.10327182E+00 -0.32313858E-03  0.39608258E-03  0.33596174E-03
 0.10327182E+00 -0.51749200E-01 -0.34623677E-03  0.43905929E-03  0.17506217E-03
 0.10327182E+00  0.00000000E+00 -0.35420364E-03  0.45405428E-03  0.10564970E-17
 0.10327182E+00  0.51749200E-01 -0.34623677E-03  0.43905929E-03 -0.17506217E-03
 0.10327182E+00  0.10327182E+00 -0.32313858E-03  0.39608258E-03 -0.33596174E-03
 0.10327182E+00  0.15434522E+00 -0.28719732E-03  0.33069731E-03 -0.47081329E-03
 0.10327182E+00  0.20475452E+00 -0.24172222E-03  0.25089090E-03 -0.57167914E-03
 0.10327182E+00  0.25429614E+00 -0.19051080E-03  0.16550031E-03 -0.63542134E-03
 0.10327182E+00  0.30278088E+00 -0.13724085E-03  0.82725278E-04 -0.66340852E-03
 0.10327182E+00  0.35003658E+00 -0.85069496E-04  0.90002236E-05 -0.66065131E-03
 0.10327182E+00  0.39591017E+00 -0.36345970E-04 -0.51547723E-04 -0.63425925E-03
 0.10327182E+00  0.44026914E+00  0.74051127E-05 -0.97129311E-04 -0.59219543E-03
 0.10327182E+00  0.48300241E+00  0.45427904E-04 -0.12792171E-03 -0.54190151E-03
 0.10327182E+00  0.52402059E+00  0.77528858E-04 -0.14551901E-03 -0.48976341E-03
 0.10327182E+00  0.56325577E+00  0.10390629E-03 -0.15237573E-03 -0.44046638E-03
 0.10327182E+00  0.60066071E+00  0.12494432E-03 -0.15132942E-03 -0.39723626E-03
 0.10327182E+00  0.63620781E+00  0.14106167E-03 -0.14532253E-03 -0.36166054E-03
 0.10327182E+00  0.66988760E+00  0.15254793E-03 -0.13721807E-03 -0.33429085E-03
 0.10327182E+00  0.70170710E+00  0.15933537E-03 -0.12987638E-03 -0.31453558E-03
 0.10327182E+00  0.73168798E+00  0.16062833E-03 -0.12625153E-03 -0.30129279E-03
 0.10327182E+00  0.75986470E+00  0.15409102E-03 -0.12978202E-03 -0.29269027E-03
 0.10327182E+00  0.78628257E+00  0.13452963E-03 -0.14453479E-03 -0.28657322E-03
 0.10327182E+00  0.81099590E+00  0.92150473E-04 -0.17501433E-03 -0.27998326E-03
 0.10327182E+00  0.83406621E+00  0.12545652E-04 -0.22410205E-03 -0.26954000E-03
 0.10327182E+00  0.85556060E+00 -0.11781463E-03 -0.28879366E-03 -0.25111087E-03
 0.10327182E+00  0.87555021E+00 -0.29709851E-03 -0.35437501E-03 -0.22128423E-03
 0.10327182E+00  0.89410886E+00 -0.49083431E-03 -0.39302731E-03 -0.17874578E-03
 0.10327182E+00  0.91131184E+00 -0.62987648E-03 -0.37305358E-03 -0.12702409E-03
 0.10327182E+00  0.92723491E+00 -0.64066304E-03 -0.27907359E-03 -0.74049374E-04
 0.10327182E+00  0.94195338E+00 -0.49594851E-03 -0.12897488E-03 -0.30050415E-04
 0.10327182E+00  0.95554139E+00 -0.24562979E-03  0.28733023E-04 -0.18418868E-05
 0.10327182E+00  0.96807128E+00  0.45927371E-05  0.13951245E-03  0.92326348E-05
 0.10327182E+00  0.97961317E+00  0.15163114E-03  0.16983819E-03  0.84853635E-05
 0.10327182E+00  0.99023454E+00  0.14517074E-03  0.11717020E-03  0.28706502E-05
 0.10327182E+00  0.10000000E+01  0.00000000E+00  0.00000000E+00  0.00000000E+00
 
 0.15434522E+00 -0.10000000E+01  0.00000000E+00  0.00000000E+00  0.00000000E+00
 0.15434522E+00 -0.99023454E+00  0.13412405E-03  0.16285846E-03 -0.12862627E-05
 0.15434522E+00 -0.97961317E+00  0.12627574E-03  0.22991328E-03 -0.22478776E-05
 0.15434522E+00 -0.96807128E+00 -0.36190794E-04  0.17556217E-03  0.46857610E-05
 0.15434522E+00 -0.95554139E+00 -0.29649749E-03  0.76458782E-05  0.25001442E-04
 0.15434522E+00 -0.94195338E+00 -0.54500051E-03 -0.22080116E-03  0.61443096E-04
 0.15434522E+00 -0.92723491E+00 -0.67405749E-03 -0.42927236E-03  0.10927104E-03
 0.15434522E+00 -0.91131184E+00 -0.63819551E-03 -0.55030994E-03  0.15929391E-03
 0.15434522E+00 -0.89410886E+00 -0.47281722E-03 -0.56349354E-03  0.20091972E-03
 0.15434522E+00 -0.87555021E+00 -0.25856160E-03 -0.49592266E-03  0.22816925E-03
 0.15434522E+00 -0.85556060E+00 -0.67446476E-04 -0.39544816E-03  0.24046702E-03
 0.15434522E+00 -0.83406621E+00  0.67167454E-04 -0.30153752E-03  0.24186824E-03
 0.15434522E+00 -0.81099590E+00  0.14632228E-03 -0.23350398E-03  0.23741711E-03
 0.15434522E+00 -0.78628257E+00  0.18619666E-03 -0.19390868E-03  0.23193207E-03
 0.15434522E+00 -0.75986470E+00  0.20283783E-03 -0.17751196E-03  0.22881853E-03
 0.15434522E+00 -0.73168798E+00  0.20677731E-03 -0.17731482E-03  0.23088200E-03
 0.15434522E+00 -0.70170710E+00  0.20341891E-03 -0.18725580E-03  0.24005202E-03
 0.15434522E+00 -0.66988760E+00  0.19505727E-03 -0.20228549E-03  0.25805208E-03
 0.15434522E+00 -0.63620781E+00  0.18233696E-03 -0.21805603E-03  0.28583437E-03
 0.15434522E+00 -0.60066071E+00  0.16510147E-03 -0.23032829E-03  0.32387977E-03
 0.15434522E+00 -0.56325577E+00  0.14277909E-03 -0.23481289E-03  0.37148214E-03
 0.15434522E+00 -0.52402059E+00  0.11461109E-03 -0.22706878E-03  0.42686725E-03
 0.15434522E+00 -0.48300241E+00  0.79844162E-04 -0.20277259E-03  0.48652504E-03
 0.15434522E+00 -0.44026914E+00  0.37920392E-04 -0.15815842E-03  0.54538928E-03
 0.15434522E+00 -0.39591017E+00 -0.11243733E-04 -0.90748119E-04  0.59657280E-03
 0.15434522E+00 -0.35003658E+00 -0.67008688E-04 -0.22448035E-06  0.63204877E-03
 0.15434522E+00 -0.30278088E+00 -0.12772088E-03  0.11071836E-03  0.64323847E-03
 0.15434522E+00 -0.25429614E+00 -0.19060498E-03  0.23579204E-03  0.62247831E-03
 0.15434522E+00 -0.20475452E+00 -0.25177631E-03  0.36516151E-03  0.56436208E-03
 0.15434522E+00 -0.15434522E+00 -0.30659798E-03  0.48627816E-03  0.46736212E-03
 0.15434522E+00 -0.10327182E+00 -0.35022060E-03  0.58561534E-03  0.33473352E-03
 0.15434522E+00 -0.51749200E-01 -0.37837819E-03  0.65094859E-03  0.17479137E-03
 0.15434522E+00  0.00000000E+00 -0.38811193E-03  0.67375041E-03  0.21899319E-15
 0.15434522E+00  0.51749200E-01 -0.37837819E-03  0.65094859E-03 -0.17479137E-03
 0.15434522E+00  0.10327182E+00 -0.35022060E-03  0.58561534E-03 -0.33473352E-03
 0.15434522E+00  0.15434522E+00 -0.30659798E-03  0.48627816E-03 -0.46736212E-03
 0.15434522E+00  0.20475452E+00 -0.25177631E-03  0.36516151E-03 -0.56436208E-03
 0.15434522E+00  0.25429614E+00 -0.19060498E-03  0.23579204E-03 -0.62247831E-03
 0.15434522E+00  0.30278088E+00 -0.12772088E-03  0.11071836E-03 -0.64323847E-03
 0.15434522E+00  0.35003658E+00 -0.67008688E-04 -0.22448035E-06 -0.63204877E-03
 0.15434522E+00  0.39591017E+00 -0.11243733E-04 -0.90748119E-04 -0.59657280E-03
 0.15434522E+00  0.44026914E+00  0.37920392E-04 -0.15815842E-03 -0.54538928E-03
 0.15434522E+00  0.48300241E+00  0.79844162E-04 -0.20277259E-03 -0.48652504E-03
 0.15434522E+00  0.52402059E+00  0.11461109E-03 -0.22706878E-03 -0.42686725E-03
 0.15434522E+00  0.56325577E+00  0.14277909E-03 -0.23481289E-03 -0.37148214E-03
 0.15434522E+00  0.60066071E+00  0.16510147E-03 -0.23032829E-03 -0.32387977E-03
 0.15434522E+00  0.63620781E+00  0.18233696E-03 -0.21805603E-03 -0.28583437E-03
 0.15434522E+00  0.66988760E+00  0.19505727E-03 -0.20228549E-03 -0.25805208E-03
 0.15434522E+00  0.70170710E+00  0.20341891E-03 -0.18725580E-03 -0.24005202E-03
 0.15434522E+00  0.73168798E+00  0.20677731E-03 -0.17731482E-03 -0.23088200E-03
 0.15434522E+00  0.75986470E+00  0.20283783E-03 -0.17751196E-03 -0.22881853E-03
 0.15434522E+00  0.78628257E+00  0.18619666E-03 -0.19390868E-03 -0.23193207E-03
 0.15434522E+00  0.81099590E+00  0.14632228E-03 -0.23350398E-03 -0.23741711E-03
 0.15434522E+00  0.83406621E+00  0.67167454E-04 -0.30153752E-03 -0.24186824E-03
 0.15434522E+00  0.85556060E+00 -0.67446476E-04 -0.39544816E-03 -0.24046702E-03
 0.15434522E+00  0.87555021E+00 -0.25856160E-03 -0.49592266E-03 -0.22816925E-03
 0.15434522E+00  0.89410886E+00 -0.47281722E-03 -0.56349354E-03 -0.20091972E-03
 0.15434522E+00  0.91131184E+00 -0.63819551E-03 -0.55030994E-03 -0.15929391E-03
 0.15434522E+00  0.92723491E+00 -0.67405749E-03 -0.42927236E-03 -0.10927104E-03
 0.15434522E+00  0.94195338E+00 -0.54500051E-03 -0.22080116E-03 -0.61443096E-04
 0.15434522E+00  0.95554139E+00 -0.29649749E-03  0.76458782E-05 -0.25001442E-04
 0.15434522E+00  0.96807128E+00 -0.36190794E-04  0.17556217E-03 -0.46857610E-05
 0.15434522E+00  0.97961317E+00  0.12627574E-03  0.22991328E-03  0.22478776E-05
 0.15434522E+00  0.99023454E+00  0.13412405E-03  0.16285846E-03  0.12862627E-05
 0.15434522E+00  0.10000000E+01  0.00000000E+00  0.00000000E+00  0.00000000E+00
 
 0.20475452E+00 -0.10000000E+01  0.00000000E+00  0.00000000E+00  0.00000000E+00
 0.20475452E+00 -0.99023454E+00  0.11773197E-03  0.19134937E-03  0.12026565E-05
 0.20475452E+00 -0.97961317E+00  0.90258093E-04  0.25830778E-03  0.72807751E-05
 0.20475452E+00 -0.96807128E+00 -0.91813899E-04  0.17113209E-03  0.25306523E-04
 0.20475452E+00 -0.95554139E+00 -0.36314768E-03 -0.52503432E-04  0.58053726E-04
 0.20475452E+00 -0.94195338E+00 -0.60607314E-03 -0.33786259E-03  0.10413825E-03
 0.20475452E+00 -0.92723491E+00 -0.71153636E-03 -0.58155427E-03  0.15391966E-03
 0.20475452E+00 -0.91131184E+00 -0.64102491E-03 -0.70474385E-03  0.19536470E-03
 0.20475452E+00 -0.89410886E+00 -0.44118931E-03 -0.69242021E-03  0.21831574E-03
 0.20475452E+00 -0.87555021E+00 -0.20167597E-03 -0.58751114E-03  0.22054751E-03
 0.20475452E+00 -0.85556060E+00  0.25141232E-05 -0.45321771E-03  0.20627794E-03
 0.20475452E+00 -0.83406621E+00  0.14025243E-03 -0.33696979E-03  0.18355019E-03
 0.20475452E+00 -0.81099590E+00  0.21680487E-03 -0.25889124E-03  0.15942684E-03
 0.20475452E+00 -0.78628257E+00  0.25194646E-03 -0.21872609E-03  0.13923329E-03
 0.20475452E+00 -0.75986470E+00  0.26381584E-03 -0.20795047E-03  0.12593672E-03
 0.20475452E+00 -0.73168798E+00  0.26380623E-03 -0.21700047E-03  0.12171855E-03
 0.20475452E+00 -0.70170710E+00  0.25751187E-03 -0.23804843E-03  0.12785660E-03
 0.20475452E+00 -0.66988760E+00  0.24712074E-03 -0.26469964E-03  0.14558920E-03
 0.20475452E+00 -0.63620781E+00  0.23305491E-03 -0.29141098E-03  0.17543184E-03
 0.20475452E+00 -0.60066071E+00  0.21486009E-03 -0.31270635E-03  0.21752196E-03
 0.20475452E+00 -0.56325577E+00  0.19161087E-03 -0.32295098E-03  0.27079787E-03
 0.20475452E+00 -0.52402059E+00  0.16213882E-03 -0.31625594E-03  0.33314332E-03
 0.20475452E+00 -0.48300241E+00  0.12526315E-03 -0.28683490E-03  0.40066579E-03
 0.20475452E+00 -0.44026914E+00  0.80025930E-04 -0.22963666E-03  0.46791407E-03
 0.20475452E+00 -0.39591017E+00  0.26052101E-04 -0.14133799E-03  0.52763196E-03
 0.20475452E+00 -0.35003658E+00 -0.36125523E-04 -0.21553201E-04  0.57151356E-03
 0.20475452E+00 -0.30278088E+00 -0.10470060E-03  0.12602456E-03  0.59085246E-03
 0.20475452E+00 -0.25429614E+00 -0.17645463E-03  0.29284799E-03  0.57804759E-03
 0.20475452E+00 -0.20475452E+00 -0.24678777E-03  0.46561882E-03  0.52792159E-03
 0.20475452E+00 -0.15434522E+00 -0.31016103E-03  0.62744025E-03  0.43924087E-03
 0.20475452E+00 -0.10327182E+00 -0.36077121E-03  0.76016702E-03  0.31548188E-03
 0.20475452E+00 -0.51749200E-01 -0.39350966E-03  0.84745009E-03  0.16498294E-03
 0.20475452E+00  0.00000000E+00 -0.40483905E-03  0.87790955E-03  0.55914203E-15
 0.20475452E+00  0.51749200E-01 -0.39350966E-03  0.84745009E-03 -0.16498294E-03
 0.20475452E+00  0.10327182E+00 -0.36077121E-03  0.76016702E-03 -0.31548188E-03
 0.20475452E+00  0.15434522E+00 -0.31016103E-03  0.62744025E-03 -0.43924087E-03
 0.20475452E+00  0.20475452E+00 -0.24678777E-03  0.46561882E-03 -0.52792159E-03
 0.20475452E+00  0.25429614E+00 -0.17645463E-03  0.29284799E-03 -0.57804759E-03
 0.20475452E+00  0.30278088E+00 -0.10470060E-03  0.12602456E-03 -0.59085246E-03
 0.20475452E+00  0.35003658E+00 -0.36125523E-04 -0.21553201E-04 -0.57151356E-03
 0.20475452E+00  0.39591017E+00  0.26052101E-04 -0.14133799E-03 -0.52763196E-03
 0.20475452E+00  0.44026914E+00  0.80025930E-04 -0.22963666E-03 -0.46791407E-03
 0.20475452E+00  0.48300241E+00  0.12526315E-03 -0.28683490E-03 -0.40066579E-03
 0.20475452E+00  0.52402059E+00  0.16213882E-03 -0.31625594E-03 -0.33314332E-03
 0.20475452E+00  0.56325577E+00  0.19161087E-03 -0.32295098E-03 -0.27079787E-03
 0.20475452E+00  0.60066071E+00  0.21486009E-03 -0.31270635E-03 -0.21752196E-03
 0.20475452E+00  0.63620781E+00  0.23305491E-03 -0.29141098E-03 -0.17543184E-03
 0.20475452E+00  0.66988760E+00  0.24712074E-03 -0.26469964E-03 -0.14558920E-03
 0.20475452E+00  0.70170710E+00  0.25751187E-03 -0.23804843E-03 -0.12785660E-03
 0.20475452E+00  0.73168798E+00  0.26380623E-03 -0.21700047E-03 -0.12171855E-03
 0.20475452E+00  0.75986470E+00  0.26381584E-03 -0.20795047E-03 -0.12593672E-03
 0.20475452E+00  0.78628257E+00  0.25194646E-03 -0.21872609E-03 -0.13923329E-03
 0.20475452E+00  0.81099590E+00  0.21680487E-03 -0.25889124E-03 -0.15942684E-03
 0.20475452E+00  0.83406621E+00  0.14025243E-03 -0.33696979E-03 -0.18355019E-03
 0.20475452E+00  0.85556060E+00  0.25141232E-05 -0.45321771E-03 -0.20627794E-03
 0.20475452E+00  0.87555021E+00 -0.20167597E-03 -0.58751114E-03 -0.22054751E-03
 0.20475452E+00  0.89410886E+00 -0.44118931E-03 -0.69242021E-03 -0.21831574E-03
 0.20475452E+00  0.91131184E+00 -0.64102491E-03 -0.70474385E-03 -0.19536470E-03
 0.20475452E+00  0.92723491E+00 -0.71153636E-03 -0.58155427E-03 -0.15391966E-03
 0.20475452E+00  0.94195338E+00 -0.60607314E-03 -0.33786259E-03 -0.10413825E-03
 0.20475452E+00  0.95554139E+00 -0.36314768E-03 -0.52503432E-04 -0.58053726E-04
 0.20475452E+00  0.96807128E+00 -0.91813899E-04  0.17113209E-03 -0.25306523E-04
 0.20475452E+00  0.97961317E+00  0.90258093E-04  0.25830778E-03 -0.72807751E-05
 0.20475452E+00  0.99023454E+00  0.11773197E-03  0.19134937E-03 -0.12026565E-05
 0.20475452E+00  0.10000000E+01  0.00000000E+00  0.00000000E+00  0.00000000E+00
 
 0.25429614E+00 -0.10000000E+01  0.00000000E+00  0.00000000E+00  0.00000000E+00
 0.25429614E+00 -0.99023454E+00  0.95649267E-04  0.19524446E-03  0.47166454E-05
 0.25429614E+00 -0.97961317E+00  0.44187068E-04  0.24338527E-03  0.20308705E-04
 0.25429614E+00 -0.96807128E+00 -0.15928808E-03  0.11504156E-03  0.52425821E-04
 0.25429614E+00 -0.95554139E+00 -0.43948696E-03 -0.15694171E-03  0.99327385E-04
 0.25429614E+00 -0.94195338E+00 -0.67053563E-03 -0.47512762E-03  0.15366474E-03
 0.25429614E+00 -0.92723491E+00 -0.74374666E-03 -0.71968762E-03  0.19962621E-03
 0.25429614E+00 -0.91131184E+00 -0.63060776E-03 -0.81202697E-03  0.22268116E-03
 0.25429614E+00 -0.89410886E+00 -0.39159801E-03 -0.75299915E-03  0.21495309E-03
 0.25429614E+00 -0.87555021E+00 -0.12616283E-03 -0.60529538E-03  0.18061150E-03
 0.25429614E+00 -0.85556060E+00  0.88690218E-04 -0.44444852E-03  0.13080181E-03
 0.25429614E+00 -0.83406621E+00  0.22575474E-03 -0.31956532E-03  0.78572058E-04
 0.25429614E+00 -0.81099590E+00  0.29590303E-03 -0.24604154E-03  0.32865869E-04
 0.25429614E+00 -0.78628257E+00  0.32319624E-03 -0.21780434E-03 -0.12218315E-05
 0.25429614E+00 -0.75986470E+00  0.32801774E-03 -0.22221965E-03 -0.22079041E-04
 0.25429614E+00 -0.73168798E+00  0.32252279E-03 -0.24746240E-03 -0.28942906E-04
 0.25429614E+00 -0.70170710E+00  0.31234418E-03 -0.28453183E-03 -0.21828092E-04
 0.25429614E+00 -0.66988760E+00  0.29943102E-03 -0.32623579E-03 -0.46621453E-06
 0.25429614E+00 -0.63620781E+00  0.28389003E-03 -0.36623051E-03  0.34831243E-04
 0.25429614E+00 -0.60066071E+00  0.26491069E-03 -0.39809471E-03  0.83540510E-04
 0.25429614E+00 -0.56325577E+00  0.24119583E-03 -0.41505966E-03  0.14397658E-03
 0.25429614E+00 -0.52402059E+00  0.21119537E-03 -0.40998501E-03  0.21347503E-03
 0.25429614E+00 -0.48300241E+00  0.17338532E-03 -0.37582478E-03  0.28765585E-03
 0.25429614E+00 -0.44026914E+00  0.12654522E-03 -0.30649600E-03  0.36074616E-03
 0.25429614E+00 -0.39591017E+00  0.70178544E-04 -0.19812758E-03  0.42544084E-03
 0.25429614E+00 -0.35003658E+00  0.48650638E-05 -0.50581422E-04  0.47379532E-03
 0.25429614E+00 -0.30278088E+00 -0.67371720E-04  0.13120094E-03  0.49794201E-03
 0.25429614E+00 -0.25429614E+00 -0.14297578E-03  0.33633521E-03  0.49152233E-03
 0.25429614E+00 -0.20475452E+00 -0.21696615E-03  0.54825641E-03  0.45075072E-03
 0.25429614E+00 -0.15434522E+00 -0.28346431E-03  0.74622438E-03  0.37551056E-03
 0.25429614E+00 -0.10327182E+00 -0.33642555E-03  0.90821770E-03  0.26967565E-03
 0.25429614E+00 -0.51749200E-01 -0.37060831E-03  0.10145608E-02  0.14096026E-03
 0.25429614E+00  0.00000000E+00 -0.38242308E-03  0.10516374E-02  0.10165856E-14
 0.25429614E+00  0.51749200E-01 -0.37060831E-03  0.10145608E-02 -0.14096026E-03
 0.25429614E+00  0.10327182E+00 -0.33642555E-03  0.90821770E-03 -0.26967565E-03
 0.25429614E+00  0.15434522E+00 -0.28346431E-03  0.74622438E-03 -0.37551056E-03
 0.25429614E+00  0.20475452E+00 -0.21696615E-03  0.54825641E-03 -0.45075072E-03
 0.25429614E+00  0.25429614E+00 -0.14297578E-03  0.33633521E-03 -0.49152233E-03
 0.25429614E+00  0.30278088E+00 -0.67371720E-04  0.13120094E-03 -0.49794201E-03
 0.25429614E+00  0.35003658E+00  0.48650638E-05 -0.50581422E-04 -0.47379532E-03
 0.25429614E+00  0.39591017E+00  0.70178544E-04 -0.19812758E-03 -0.42544084E-03
 0.25429614E+00  0.44026914E+00  0.12654522E-03 -0.30649600E-03 -0.36074616E-03
 0.25429614E+00  0.48300241E+00  0.17338532E-03 -0.37582478E-03 -0.28765585E-03
 0.25429614E+00  0.52402059E+00  0.21119537E-03 -0.40998501E-03 -0.21347503E-03
 0.25429614E+00  0.56325577E+00  0.24119583E-03 -0.41505966E-03 -0.14397658E-03
 0.25429614E+00  0.60066071E+00  0.26491069E-03 -0.39809471E-03 -0.83540510E-04
 0.25429614E+00  0.63620781E+00  0.28389003E-03 -0.36623051E-03 -0.34831243E-04
 0.25429614E+00  0.66988760E+00  0.29943102E-03 -0.32623579E-03  0.46621453E-06
 0.25429614E+00  0.70170710E+00  0.31234418E-03 -0.28453183E-03  0.21828092E-04
 0.25429614E+00  0.73168798E+00  0.32252279E-03 -0.24746240E-03  0.28942906E-04
 0.25429614E+00  0.75986470E+00  0.32801774E-03 -0.22221965E-03  0.22079041E-04
 0.25429614E+00  0.78628257E+00  0.32319624E-03 -0.21780434E-03  0.12218315E-05
 0.25429614E+00  0.81099590E+00  0.29590303E-03 -0.24604154E-03 -0.32865869E-04
 0.25429614E+00  0.83406621E+00  0.22575474E-03 -0.31956532E-03 -0.78572058E-04
 0.25429614E+00  0.85556060E+00  0.88690218E-04 -0.44444852E-03 -0.13080181E-03
 0.25429614E+00  0.87555021E+00 -0.12616283E-03 -0.60529538E-03 -0.18061150E-03
 0.25429614E+00  0.89410886E+00 -0.39159801E-03 -0.75299915E-03 -0.21495309E-03
 0.25429614E+00  0.91131184E+00 -0.63060776E-03 -0.81202697E-03 -0.22268116E-03
 0.25429614E+00  0.92723491E+00 -0.74374666E-03 -0.71968762E-03 -0.19962621E-03
 0.25429614E+00  0.94195338E+00 -0.67053563E-03 -0.47512762E-03 -0.15366474E-03
 0.25429614E+00  0.95554139E+00 -0.43948696E-03 -0.15694171E-03 -0.99327385E-04
 0.25429614E+00  0.96807128E+00 -0.15928808E-03  0.11504156E-03 -0.52425821E-04
 0.25429614E+00  0.97961317E+00  0.44187068E-04  0.24338527E-03 -0.20308705E-04
 0.25429614E+00  0.99023454E+00  0.95649267E-04  0.19524446E-03 -0.47166454E-05
 0.25429614E+00  0.10000000E+01  0.00000000E+00  0.00000000E+00  0.00000000E+00
 
 0.30278088E+00 -0.10000000E+01  0.00000000E+00  0.00000000E+00  0.00000000E+00
 0.30278088E+00 -0.99023454E+00  0.68127887E-04  0.16752444E-03  0.92094439E-05
 0.30278088E+00 -0.97961317E+00 -0.10081950E-04  0.17603877E-03  0.36321598E-04
 0.30278088E+00 -0.96807128E+00 -0.23375933E-03  0.25765998E-05  0.84126105E-04
 0.30278088E+00 -0.95554139E+00 -0.51725971E-03 -0.29997065E-03  0.14412719E-03
 0.30278088E+00 -0.94195338E+00 -0.72795914E-03 -0.61365076E-03  0.20124148E-03
 0.30278088E+00 -0.92723491E+00 -0.76069317E-03 -0.81361152E-03  0.23299019E-03
 0.30278088E+00 -0.91131184E+00 -0.60026454E-03 -0.83741769E-03  0.22399059E-03
 0.30278088E+00 -0.89410886E+00 -0.32255149E-03 -0.71351138E-03  0.17173429E-03
 0.30278088E+00 -0.87555021E+00 -0.35958050E-04 -0.52619356E-03  0.90029543E-04
 0.30278088E+00 -0.85556060E+00  0.18280743E-03 -0.35657106E-03 -0.11393960E-05
 0.30278088E+00 -0.83406621E+00  0.31266286E-03 -0.24597733E-03 -0.83488151E-04
 0.30278088E+00 -0.81099590E+00  0.37127533E-03 -0.19802638E-03 -0.14723336E-03
 0.30278088E+00 -0.78628257E+00  0.38718381E-03 -0.19778078E-03 -0.18897065E-03
 0.30278088E+00 -0.75986470E+00  0.38270084E-03 -0.22831002E-03 -0.20980124E-03
 0.30278088E+00 -0.73168798E+00  0.37032628E-03 -0.27657010E-03 -0.21139966E-03
 0.30278088E+00 -0.70170710E+00  0.35540124E-03 -0.33353980E-03 -0.19579493E-03
 0.30278088E+00 -0.66988760E+00  0.33941496E-03 -0.39214105E-03 -0.16419799E-03
 0.30278088E+00 -0.63620781E+00  0.32203339E-03 -0.44583413E-03 -0.11813872E-03
 0.30278088E+00 -0.60066071E+00  0.30204425E-03 -0.48767158E-03 -0.59139151E-04
 0.30278088E+00 -0.56325577E+00  0.27782257E-03 -0.51005732E-03  0.10189804E-04
 0.30278088E+00 -0.52402059E+00  0.24758425E-03 -0.50491183E-03  0.86378107E-04
 0.30278088E+00 -0.48300241E+00  0.20972497E-03 -0.46430710E-03  0.16442510E-03
 0.30278088E+00 -0.44026914E+00  0.16312478E-03 -0.38163411E-03  0.23833292E-03
 0.30278088E+00 -0.39591017E+00  0.10757305E-03 -0.25308510E-03  0.30121577E-03
 0.30278088E+00 -0.35003658E+00  0.44043268E-04 -0.79401058E-04  0.34641763E-03
 0.30278088E+00 -0.30278088E+00 -0.25080589E-04  0.13275949E-03  0.36829467E-03
 0.30278088E+00 -0.25429614E+00 -0.96107465E-04  0.37008555E-03  0.36339900E-03
 0.30278088E+00 -0.20475452E+00 -0.16431238E-03  0.61321781E-03  0.33095811E-03
 0.30278088E+00 -0.15434522E+00 -0.22452516E-03  0.83864744E-03  0.27310590E-03
 0.30278088E+00 -0.10327182E+00 -0.27175820E-03  0.10219889E-02  0.19435753E-03
 0.30278088E+00 -0.51749200E-01 -0.30190967E-03  0.11418267E-02  0.10094169E-03
 0.30278088E+00  0.00000000E+00 -0.31227052E-03  0.11835148E-02  0.15684007E-14
 0.30278088E+00  0.51749200E-01 -0.30190967E-03  0.11418267E-02 -0.10094169E-03
 0.30278088E+00  0.10327182E+00 -0.27175820E-03  0.10219889E-02 -0.19435753E-03
 0.30278088E+00  0.15434522E+00 -0.22452516E-03  0.83864744E-03 -0.27310590E-03
 0.30278088E+00  0.20475452E+00 -0.16431238E-03  0.61321781E-03 -0.33095811E-03
 0.30278088E+00  0.25429614E+00 -0.96107465E-04  0.37008555E-03 -0.36339900E-03
 0.30278088E+00  0.30278088E+00 -0.25080589E-04  0.13275949E-03 -0.36829467E-03
 0.30278088E+00  0.35003658E+00  0.44043268E-04 -0.79401058E-04 -0.34641763E-03
 0.30278088E+00  0.39591017E+00  0.10757305E-03 -0.25308510E-03 -0.30121577E-03
 0.30278088E+00  0.44026914E+00  0.16312478E-03 -0.38163411E-03 -0.23833292E-03
 0.30278088E+00  0.48300241E+00  0.20972497E-03 -0.46430710E-03 -0.16442510E-03
 0.30278088E+00  0.52402059E+00  0.24758425E-03 -0.50491183E-03 -0.86378107E-04
 0.30278088E+00  0.56325577E+00  0.27782257E-03 -0.51005732E-03 -0.10189804E-04
 0.30278088E+00  0.60066071E+00  0.30204425E-03 -0.48767158E-03  0.59139151E-04
 0.30278088E+00  0.63620781E+00  0.32203339E-03 -0.44583413E-03  0.11813872E-03
 0.30278088E+00  0.66988760E+00  0.33941496E-03 -0.39214105E-03  0.16419799E-03
 0.30278088E+00  0.70170710E+00  0.35540124E-03 -0.33353980E-03  0.19579493E-03
 0.30278088E+00  0.73168798E+00  0.37032628E-03 -0.27657010E-03  0.21139966E-03
 0.30278088E+00  0.75986470E+00  0.38270084E-03 -0.22831002E-03  0.20980124E-03
 0.30278088E+00  0.78628257E+00  0.38718381E-03 -0.19778078E-03  0.18897065E-03
 0.30278088E+00  0.81099590E+00  0.37127533E-03 -0.19802638E-03  0.14723336E-03
 0.30278088E+00  0.83406621E+00  0.31266286E-03 -0.24597733E-03  0.83488151E-04
 0.30278088E+00  0.85556060E+00  0.18280743E-03 -0.35657106E-03  0.11393960E-05
 0.30278088E+00  0.87555021E+00 -0.35958050E-04 -0.52619356E-03 -0.90029543E-04
 0.30278088E+00  0.89410886E+00 -0.32255149E-03 -0.71351138E-03 -0.17173429E-03
 0.30278088E+00  0.91131184E+00 -0.60026454E-03 -0.83741769E-03 -0.22399059E-03
 0.30278088E+00  0.92723491E+00 -0.76069317E-03 -0.81361152E-03 -0.23299019E-03
 0.30278088E+00  0.94195338E+00 -0.72795914E-03 -0.61365076E-03 -0.20124148E-03
 0.30278088E+00  0.95554139E+00 -0.51725971E-03 -0.29997065E-03 -0.14412719E-03
 0.30278088E+00  0.96807128E+00 -0.23375933E-03  0.25765998E-05 -0.84126105E-04
 0.30278088E+00  0.97961317E+00 -0.10081950E-04  0.17603877E-03 -0.36321598E-04
 0.30278088E+00  0.99023454E+00  0.68127887E-04  0.16752444E-03 -0.92094439E-05
 0.30278088E+00  0.10000000E+01  0.00000000E+00  0.00000000E+00  0.00000000E+00
 
 0.35003658E+00 -0.10000000E+01  0.00000000E+00  0.00000000E+00  0.00000000E+00
 0.35003658E+00 -0.99023454E+00  0.36659984E-04  0.10425564E-03  0.14284510E-04
 0.35003658E+00 -0.97961317E+00 -0.68326466E-04  0.54040085E-04  0.53520789E-04
 0.35003658E+00 -0.96807128E+00 -0.30726127E-03 -0.15995501E-03  0.11579571E-03
 0.35003658E+00 -0.95554139E+00 -0.58517317E-03 -0.46199506E-03  0.18359712E-03
 0.35003658E+00 -0.94195338E+00 -0.76604896E-03 -0.72089297E-03  0.23304007E-03
 0.35003658E+00 -0.92723491E+00 -0.75260596E-03 -0.82395451E-03  0.23596764E-03
 0.35003658E+00 -0.91131184E+00 -0.54592331E-03 -0.74407085E-03  0.17944437E-03
 0.35003658E+00 -0.89410886E+00 -0.23707393E-03 -0.54783394E-03  0.70435246E-04
 0.35003658E+00 -0.87555021E+00  0.59549616E-04 -0.33854473E-03 -0.64534462E-04
 0.35003658E+00 -0.85556060E+00  0.27121330E-03 -0.19124999E-03 -0.19586872E-03
 0.35003658E+00 -0.83406621E+00  0.38536663E-03 -0.12716377E-03 -0.30129629E-03
 0.35003658E+00 -0.81099590E+00  0.42706299E-03 -0.13056235E-03 -0.37240736E-03
 0.35003658E+00 -0.78628257E+00  0.42870399E-03 -0.17557497E-03 -0.40958697E-03
 0.35003658E+00 -0.75986470E+00  0.41358188E-03 -0.24209838E-03 -0.41815373E-03
 0.35003658E+00 -0.73168798E+00  0.39374668E-03 -0.31795436E-03 -0.40311107E-03
 0.35003658E+00 -0.70170710E+00  0.37372850E-03 -0.39587983E-03 -0.36896305E-03
 0.35003658E+00 -0.66988760E+00  0.35425031E-03 -0.47013529E-03 -0.31864386E-03
 0.35003658E+00 -0.63620781E+00  0.33438065E-03 -0.53470975E-03 -0.25506249E-03
 0.35003658E+00 -0.60066071E+00  0.31247062E-03 -0.58258598E-03 -0.18093351E-03
 0.35003658E+00 -0.56325577E+00  0.28666625E-03 -0.60568221E-03 -0.10004220E-03
 0.35003658E+00 -0.52402059E+00  0.25520504E-03 -0.59539170E-03 -0.16966251E-04
 0.35003658E+00 -0.48300241E+00  0.21682510E-03 -0.54349149E-03  0.62427482E-04
 0.35003658E+00 -0.44026914E+00  0.17106873E-03 -0.44367993E-03  0.13186213E-03
 0.35003658E+00 -0.39591017E+00  0.11862264E-03 -0.29323174E-03  0.18519871E-03
 0.35003658E+00 -0.35003658E+00  0.61366389E-04 -0.94793110E-04  0.21790187E-03
 0.35003658E+00 -0.30278088E+00  0.22684615E-05  0.14253749E-03  0.22791393E-03
 0.35003658E+00 -0.25429614E+00 -0.55080318E-04  0.40294880E-03  0.21642007E-03
 0.35003658E+00 -0.20475452E+00 -0.10699510E-03  0.66512506E-03  0.18739920E-03
 0.35003658E+00 -0.15434522E+00 -0.15029230E-03  0.90456662E-03  0.14652119E-03
 0.35003658E+00 -0.10327182E+00 -0.18260152E-03  0.10969522E-02  0.99341545E-04
 0.35003658E+00 -0.51749200E-01 -0.20246833E-03  0.12216306E-02  0.49875391E-04
 0.35003658E+00  0.00000000E+00 -0.20915772E-03  0.12648117E-02  0.21693381E-14
 0.35003658E+00  0.51749200E-01 -0.20246833E-03  0.12216306E-02 -0.49875391E-04
 0.35003658E+00  0.10327182E+00 -0.18260152E-03  0.10969522E-02 -0.99341545E-04
 0.35003658E+00  0.15434522E+00 -0.15029230E-03  0.90456662E-03 -0.14652119E-03
 0.35003658E+00  0.20475452E+00 -0.10699510E-03  0.66512506E-03 -0.18739920E-03
 0.35003658E+00  0.25429614E+00 -0.55080318E-04  0.40294880E-03 -0.21642007E-03
 0.35003658E+00  0.30278088E+00  0.22684615E-05  0.14253749E-03 -0.22791393E-03
 0.35003658E+00  0.35003658E+00  0.61366389E-04 -0.94793110E-04 -0.21790187E-03
 0.35003658E+00  0.39591017E+00  0.11862264E-03 -0.29323174E-03 -0.18519871E-03
 0.35003658E+00  0.44026914E+00  0.17106873E-03 -0.44367993E-03 -0.13186213E-03
 0.35003658E+00  0.48300241E+00  0.21682510E-03 -0.54349149E-03 -0.62427482E-04
 0.35003658E+00  0.52402059E+00  0.25520504E-03 -0.59539170E-03  0.16966251E-04
 0.35003658E+00  0.56325577E+00  0.28666625E-03 -0.60568221E-03  0.10004220E-03
 0.35003658E+00  0.60066071E+00  0.31247062E-03 -0.58258598E-03  0.18093351E-03
 0.35003658E+00  0.63620781E+00  0.33438065E-03 -0.53470975E-03  0.25506249E-03
 0.35003658E+00  0.66988760E+00  0.35425031E-03 -0.47013529E-03  0.31864386E-03
 0.35003658E+00  0.70170710E+00  0.37372850E-03 -0.39587983E-03  0.36896305E-03
 0.35003658E+00  0.73168798E+00  0.39374668E-03 -0.31795436E-03  0.40311107E-03
 0.35003658E+00  0.75986470E+00  0.41358188E-03 -0.24209838E-03  0.41815373E-03
 0.35003658E+00  0.78628257E+00  0.42870399E-03 -0.17557497E-03  0.40958697E-03
 0.35003658E+00  0.81099590E+00  0.42706299E-03 -0.13056235E-03  0.37240736E-03
 0.35003658E+00  0.83406621E+00  0.38536663E-03 -0.12716377E-03  0.30129629E-03
 0.35003658E+00  0.85556060E+00  0.27121330E-03 -0.19124999E-03  0.19586872E-03
 0.35003658E+00  0.87555021E+00  0.59549616E-04 -0.33854473E-03  0.64534462E-04
 0.35003658E+00  0.89410886E+00 -0.23707393E-03 -0.54783394E-03 -0.70435246E-04
 0.35003658E+00  0.91131184E+00 -0.54592331E-03 -0.74407085E-03 -0.17944437E-03
 0.35003658E+00  0.92723491E+00 -0.75260596E-03 -0.82395451E-03 -0.23596764E-03
 0.35003658E+00  0.94195338E+00 -0.76604896E-03 -0.72089297E-03 -0.23304007E-03
 0.35003658E+00  0.95554139E+00 -0.58517317E-03 -0.46199506E-03 -0.18359712E-03
 0.35003658E+00  0.96807128E+00 -0.30726127E-03 -0.15995501E-03 -0.11579571E-03
 0.35003658E+00  0.97961317E+00 -0.68326466E-04  0.54040085E-04 -0.53520789E-04
 0.35003658E+00  0.99023454E+00  0.36659984E-04  0.10425564E-03 -0.14284510E-04
 0.35003658E+00  0.10000000E+01  0.00000000E+00  0.00000000E+00  0.00000000E+00
 
 0.39591017E+00 -0.10000000E+01  0.00000000E+00  0.00000000E+00  0.00000000E+00
 0.39591017E+00 -0.99023454E+00  0.39832522E-05  0.70249011E-05  0.19196579E-04
 0.39591017E+00 -0.97961317E+00 -0.12442027E-03 -0.11394011E-03  0.68925606E-04
 0.39591017E+00 -0.96807128E+00 -0.37015024E-03 -0.35121098E-03  0.14070638E-03
 0.39591017E+00 -0.95554139E+00 -0.63156350E-03 -0.60765122E-03  0.20647538E-03
 0.39591017E+00 -0.94195338E+00 -0.77437245E-03 -0.75279121E-03  0.23395009E-03
 0.39591017E+00 -0.92723491E+00 -0.71412718E-03 -0.70846369E-03  0.19228101E-03
 0.39591017E+00 -0.91131184E+00 -0.46992724E-03 -0.50243762E-03  0.75714089E-04
 0.39591017E+00 -0.89410886E+00 -0.14537884E-03 -0.24524780E-03 -0.95122126E-04
 0.39591017E+00 -0.87555021E+00  0.14439710E-03 -0.49845855E-04 -0.27938752E-03
 0.39591017E+00 -0.85556060E+00  0.33532609E-03  0.31323311E-04 -0.43929811E-03
 0.39591017E+00 -0.83406621E+00  0.42542082E-03  0.10807995E-04 -0.55178105E-03
 0.39591017E+00 -0.81099590E+00  0.44662848E-03 -0.70200315E-04 -0.61300320E-03
 0.39591017E+00 -0.78628257E+00  0.43354355E-03 -0.17516003E-03 -0.62934247E-03
 0.39591017E+00 -0.75986470E+00  0.40880960E-03 -0.28382516E-03 -0.61135713E-03
 0.39591017E+00 -0.73168798E+00  0.38291546E-03 -0.38807750E-03 -0.56760762E-03
 0.39591017E+00 -0.70170710E+00  0.35895493E-03 -0.48463919E-03 -0.50487666E-03
 0.39591017E+00 -0.66988760E+00  0.33656032E-03 -0.57038639E-03 -0.42755560E-03
 0.39591017E+00 -0.63620781E+00  0.31405121E-03 -0.64041541E-03 -0.33974769E-03
 0.39591017E+00 -0.60066071E+00  0.28931669E-03 -0.68787650E-03 -0.24541049E-03
 0.39591017E+00 -0.56325577E+00  0.26037996E-03 -0.70434381E-03 -0.14979154E-03
 0.39591017E+00 -0.52402059E+00  0.22576060E-03 -0.68098025E-03 -0.59091761E-04
 0.39591017E+00 -0.48300241E+00  0.18495721E-03 -0.60988127E-03  0.19375296E-04
 0.39591017E+00 -0.44026914E+00  0.13871670E-03 -0.48607032E-03  0.78606848E-04
 0.39591017E+00 -0.39591017E+00  0.89198973E-04 -0.30924825E-03  0.11318279E-03
 0.39591017E+00 -0.35003658E+00  0.39667147E-04 -0.85382524E-04  0.12130303E-03
 0.39591017E+00 -0.30278088E+00 -0.60984262E-05  0.17291880E-03  0.10586710E-03
 0.39591017E+00 -0.25429614E+00 -0.44746283E-04  0.44709529E-03  0.74685440E-04
 0.39591017E+00 -0.20475452E+00 -0.74179106E-04  0.71480530E-03  0.38706837E-04
 0.39591017E+00 -0.15434522E+00 -0.94088395E-04  0.95272473E-03  0.89709480E-05
 0.39591017E+00 -0.10327182E+00 -0.10578462E-03  0.11396354E-02 -0.71049707E-05
 0.39591017E+00 -0.51749200E-01 -0.11146871E-03  0.12588221E-02 -0.83114147E-05
 0.39591017E+00  0.00000000E+00 -0.11310031E-03  0.12997534E-02  0.28408423E-14
 0.39591017E+00  0.51749200E-01 -0.11146871E-03  0.12588221E-02  0.83114147E-05
 0.39591017E+00  0.10327182E+00 -0.10578462E-03  0.11396354E-02  0.71049707E-05
 0.39591017E+00  0.15434522E+00 -0.94088395E-04  0.95272473E-03 -0.89709480E-05
 0.39591017E+00  0.20475452E+00 -0.74179106E-04  0.71480530E-03 -0.38706837E-04
 0.39591017E+00  0.25429614E+00 -0.44746283E-04  0.44709529E-03 -0.74685440E-04
 0.39591017E+00  0.30278088E+00 -0.60984262E-05  0.17291880E-03 -0.10586710E-03
 0.39591017E+00  0.35003658E+00  0.39667147E-04 -0.85382524E-04 -0.12130303E-03
 0.39591017E+00  0.39591017E+00  0.89198973E-04 -0.30924825E-03 -0.11318279E-03
 0.39591017E+00  0.44026914E+00  0.13871670E-03 -0.48607032E-03 -0.78606848E-04
 0.39591017E+00  0.48300241E+00  0.18495721E-03 -0.60988127E-03 -0.19375296E-04
 0.39591017E+00  0.52402059E+00  0.22576060E-03 -0.68098025E-03  0.59091761E-04
 0.39591017E+00  0.56325577E+00  0.26037996E-03 -0.70434381E-03  0.14979154E-03
 0.39591017E+00  0.60066071E+00  0.28931669E-03 -0.68787650E-03  0.24541049E-03
 0.39591017E+00  0.63620781E+00  0.31405121E-03 -0.64041541E-03  0.33974769E-03
 0.39591017E+00  0.66988760E+00  0.33656032E-03 -0.57038639E-03  0.42755560E-03
 0.39591017E+00  0.70170710E+00  0.35895493E-03 -0.48463919E-03  0.50487666E-03
 0.39591017E+00  0.73168798E+00  0.38291546E-03 -0.38807750E-03  0.56760762E-03
 0.39591017E+00  0.75986470E+00  0.40880960E-03 -0.28382516E-03  0.61135713E-03
 0.39591017E+00  0.78628257E+00  0.43354355E-03 -0.17516003E-03  0.62934247E-03
 0.39591017E+00  0.81099590E+00  0.44662848E-03 -0.70200315E-04  0.61300320E-03
 0.39591017E+00  0.83406621E+00  0.42542082E-03  0.10807995E-04  0.55178105E-03
 0.39591017E+00  0.85556060E+00  0.33532609E-03  0.31323311E-04  0.43929811E-03
 0.39591017E+00  0.87555021E+00  0.14439710E-03 -0.49845855E-04  0.27938752E-03
 0.39591017E+00  0.89410886E+00 -0.14537884E-03 -0.24524780E-03  0.95122126E-04
 0.39591017E+00  0.91131184E+00 -0.46992724E-03 -0.50243762E-03 -0.75714089E-04
 0.39591017E+00  0.92723491E+00 -0.71412718E-03 -0.70846369E-03 -0.19228101E-03
 0.39591017E+00  0.94195338E+00 -0.77437245E-03 -0.75279121E-03 -0.23395009E-03
 0.39591017E+00  0.95554139E+00 -0.63156350E-03 -0.60765122E-03 -0.20647538E-03
 0.39591017E+00  0.96807128E+00 -0.37015024E-03 -0.35121098E-03 -0.14070638E-03
 0.39591017E+00  0.97961317E+00 -0.12442027E-03 -0.11394011E-03 -0.68925606E-04
 0.39591017E+00  0.99023454E+00  0.39832522E-05  0.70249011E-05 -0.19196579E-04
 0.39591017E+00  0.10000000E+01  0.00000000E+00  0.00000000E+00  0.00000000E+00
 
 0.44026914E+00 -0.10000000E+01  0.00000000E+00  0.00000000E+00  0.00000000E+00
 0.44026914E+00 -0.99023454E+00 -0.25627975E-04 -0.11518573E-03  0.22916217E-04
 0.44026914E+00 -0.97961317E+00 -0.17006991E-03 -0.30717091E-03  0.78867343E-04
 0.44026914E+00 -0.96807128E+00 -0.41126805E-03 -0.53738113E-03  0.15155255E-03
 0.44026914E+00 -0.95554139E+00 -0.64523811E-03 -0.69425974E-03  0.20245208E-03
 0.44026914E+00 -0.94195338E+00 -0.74573263E-03 -0.66821302E-03  0.19331682E-03
 0.44026914E+00 -0.92723491E+00 -0.64561042E-03 -0.44015091E-03  0.95440448E-04
 0.44026914E+00 -0.91131184E+00 -0.38143306E-03 -0.10820783E-03 -0.84719916E-04
 0.44026914E+00 -0.89410886E+00 -0.63724856E-04  0.17558081E-03 -0.31027049E-03
 0.44026914E+00 -0.87555021E+00  0.19890889E-03  0.30532843E-03 -0.52743962E-03
 0.44026914E+00 -0.85556060E+00  0.35593048E-03  0.27055247E-03 -0.69450343E-03
 0.44026914E+00 -0.83406621E+00  0.41676759E-03  0.12941286E-03 -0.79238071E-03
 0.44026914E+00 -0.81099590E+00  0.41823212E-03 -0.49124569E-04 -0.82505393E-03
 0.44026914E+00 -0.78628257E+00  0.39431596E-03 -0.22148388E-03 -0.80612927E-03
 0.44026914E+00 -0.75986470E+00  0.36485624E-03 -0.37220016E-03 -0.75105758E-03
 0.44026914E+00 -0.73168798E+00  0.33756366E-03 -0.50100357E-03 -0.67092744E-03
 0.44026914E+00 -0.70170710E+00  0.31354594E-03 -0.61067461E-03 -0.57360916E-03
 0.44026914E+00 -0.66988760E+00  0.29112733E-03 -0.70150698E-03 -0.46402854E-03
 0.44026914E+00 -0.63620781E+00  0.26779408E-03 -0.76973163E-03 -0.34694747E-03
 0.44026914E+00 -0.60066071E+00  0.24095194E-03 -0.80838764E-03 -0.22758416E-03
 0.44026914E+00 -0.56325577E+00  0.20853048E-03 -0.80845492E-03 -0.11320782E-03
 0.44026914E+00 -0.52402059E+00  0.16942162E-03 -0.76095587E-03 -0.12729111E-04
 0.44026914E+00 -0.48300241E+00  0.12403071E-03 -0.65896294E-03  0.63700985E-04
 0.44026914E+00 -0.44026914E+00  0.74495979E-04 -0.50016654E-03  0.10698731E-03
 0.44026914E+00 -0.39591017E+00  0.24643237E-04 -0.28862492E-03  0.11159771E-03
 0.44026914E+00 -0.35003658E+00 -0.20707373E-04 -0.35790190E-04  0.78685420E-04
 0.44026914E+00 -0.30278088E+00 -0.56819570E-04  0.24042938E-03  0.17748423E-04
 0.44026914E+00 -0.25429614E+00 -0.80445942E-04  0.51803194E-03 -0.53753195E-04
 0.44026914E+00 -0.20475452E+00 -0.90917606E-04  0.77464659E-03 -0.11408507E-03
 0.44026914E+00 -0.15434522E+00 -0.90591094E-04  0.99097650E-03 -0.14334059E-03
 0.44026914E+00 -0.10327182E+00 -0.84203019E-04  0.11531427E-02 -0.13034230E-03
 0.44026914E+00 -0.51749200E-01 -0.77352408E-04  0.12529142E-02 -0.77304077E-04
 0.44026914E+00  0.00000000E+00 -0.74499712E-04  0.12865166E-02  0.36970865E-14
 0.44026914E+00  0.51749200E-01 -0.77352408E-04  0.12529142E-02  0.77304077E-04
 0.44026914E+00  0.10327182E+00 -0.84203019E-04  0.11531427E-02  0.13034230E-03
 0.44026914E+00  0.15434522E+00 -0.90591094E-04  0.99097650E-03  0.14334059E-03
 0.44026914E+00  0.20475452E+00 -0.90917606E-04  0.77464659E-03  0.11408507E-03
 0.44026914E+00  0.25429614E+00 -0.80445942E-04  0.51803194E-03  0.53753195E-04
 0.44026914E+00  0.30278088E+00 -0.56819570E-04  0.24042938E-03 -0.17748423E-04
 0.44026914E+00  0.35003658E+00 -0.20707373E-04 -0.35790190E-04 -0.78685420E-04
 0.44026914E+00  0.39591017E+00  0.24643237E-04 -0.28862492E-03 -0.11159771E-03
 0.44026914E+00  0.44026914E+00  0.74495979E-04 -0.50016654E-03 -0.10698731E-03
 0.44026914E+00  0.48300241E+00  0.12403071E-03 -0.65896294E-03 -0.63700985E-04
 0.44026914E+00  0.52402059E+00  0.16942162E-03 -0.76095587E-03  0.12729111E-04
 0.44026914E+00  0.56325577E+00  0.20853048E-03 -0.80845492E-03  0.11320782E-03
 0.44026914E+00  0.60066071E+00  0.24095194E-03 -0.80838764E-03  0.22758416E-03
 0.44026914E+00  0.63620781E+00  0.26779408E-03 -0.76973163E-03  0.34694747E-03
 0.44026914E+00  0.66988760E+00  0.29112733E-03 -0.70150698E-03  0.46402854E-03
 0.44026914E+00  0.70170710E+00  0.31354594E-03 -0.61067461E-03  0.57360916E-03
 0.44026914E+00  0.73168798E+00  0.33756366E-03 -0.50100357E-03  0.67092744E-03
 0.44026914E+00  0.75986470E+00  0.36485624E-03 -0.37220016E-03  0.75105758E-03
 0.44026914E+00  0.78628257E+00  0.39431596E-03 -0.22148388E-03  0.80612927E-03
 0.44026914E+00  0.81099590E+00  0.41823212E-03 -0.49124569E-04  0.82505393E-03
 0.44026914E+00  0.83406621E+00  0.41676759E-03  0.12941286E-03  0.79238071E-03
 0.44026914E+00  0.85556060E+00  0.35593048E-03  0.27055247E-03  0.69450343E-03
 0.44026914E+00  0.87555021E+00  0.19890889E-03  0.30532843E-03  0.52743962E-03
 0.44026914E+00  0.89410886E+00 -0.63724856E-04  0.17558081E-03  0.31027049E-03
 0.44026914E+00  0.91131184E+00 -0.38143306E-03 -0.10820783E-03  0.84719916E-04
 0.44026914E+00  0.92723491E+00 -0.64561042E-03 -0.44015091E-03 -0.95440448E-04
 0.44026914E+00  0.94195338E+00 -0.74573263E-03 -0.66821302E-03 -0.19331682E-03
 0.44026914E+00  0.95554139E+00 -0.64523811E-03 -0.69425974E-03 -0.20245208E-03
 0.44026914E+00  0.96807128E+00 -0.41126805E-03 -0.53738113E-03 -0.15155255E-03
 0.44026914E+00  0.97961317E+00 -0.17006991E-03 -0.30717091E-03 -0.78867343E-04
 0.44026914E+00  0.99023454E+00 -0.25627975E-04 -0.11518573E-03 -0.22916217E-04
 0.44026914E+00  0.10000000E+01  0.00000000E+00  0.00000000E+00  0.00000000E+00
 
 0.48300241E+00 -0.10000000E+01  0.00000000E+00  0.00000000E+00  0.00000000E+00
 0.48300241E+00 -0.99023454E+00 -0.47543790E-04 -0.24718028E-03  0.24589132E-04
 0.48300241E+00 -0.97961317E+00 -0.19730917E-03 -0.49653374E-03  0.80741945E-04
 0.48300241E+00 -0.96807128E+00 -0.42169854E-03 -0.67989143E-03  0.14437631E-03
 0.48300241E+00 -0.95554139E+00 -0.61993672E-03 -0.68387484E-03  0.16887500E-03
 0.48300241E+00 -0.94195338E+00 -0.68026781E-03 -0.44339156E-03  0.11430823E-03
 0.48300241E+00 -0.92723491E+00 -0.55564225E-03 -0.20186124E-04 -0.40433956E-04
 0.48300241E+00 -0.91131184E+00 -0.29650901E-03  0.41056505E-03 -0.27344541E-03
 0.48300241E+00 -0.89410886E+00 -0.11980713E-04  0.66769628E-03 -0.53250732E-03
 0.48300241E+00 -0.87555021E+00  0.20405956E-03  0.67431593E-03 -0.75616107E-03
 0.48300241E+00 -0.85556060E+00  0.31850033E-03  0.47976820E-03 -0.90523261E-03
 0.48300241E+00 -0.83406621E+00  0.35111583E-03  0.19404612E-03 -0.96946344E-03
 0.48300241E+00 -0.81099590E+00  0.33988782E-03 -0.89493142E-04 -0.96215930E-03
 0.48300241E+00 -0.78628257E+00  0.31457789E-03 -0.32722790E-03 -0.90307540E-03
 0.48300241E+00 -0.75986470E+00  0.28995621E-03 -0.51432837E-03 -0.81010493E-03
 0.48300241E+00 -0.73168798E+00  0.27001429E-03 -0.66163871E-03 -0.69436187E-03
 0.48300241E+00 -0.70170710E+00  0.25368038E-03 -0.77903060E-03 -0.56274227E-03
 0.48300241E+00 -0.66988760E+00  0.23804680E-03 -0.86990885E-03 -0.41943985E-03
 0.48300241E+00 -0.63620781E+00  0.21984890E-03 -0.93065954E-03 -0.26942086E-03
 0.48300241E+00 -0.60066071E+00  0.19599439E-03 -0.95304011E-03 -0.11967389E-03
 0.48300241E+00 -0.56325577E+00  0.16414838E-03 -0.92646014E-03  0.19044991E-04
 0.48300241E+00 -0.52402059E+00  0.12321438E-03 -0.84140445E-03  0.13272381E-03
 0.48300241E+00 -0.48300241E+00  0.73925182E-04 -0.69247850E-03  0.20540354E-03
 0.48300241E+00 -0.44026914E+00  0.19038583E-04 -0.48179637E-03  0.22298384E-03
 0.48300241E+00 -0.39591017E+00 -0.36813805E-04 -0.22071018E-03  0.17797760E-03
 0.48300241E+00 -0.35003658E+00 -0.87980373E-04  0.70194454E-04  0.74831943E-04
 0.48300241E+00 -0.30278088E+00 -0.12904758E-03  0.36428988E-03 -0.67005043E-04
 0.48300241E+00 -0.25429614E+00 -0.15637042E-03  0.63421230E-03 -0.21409172E-03
 0.48300241E+00 -0.20475452E+00 -0.16921039E-03  0.85829998E-03 -0.32585274E-03
 0.48300241E+00 -0.15434522E+00 -0.17012736E-03  0.10251825E-02 -0.36613365E-03
 0.48300241E+00 -0.10327182E+00 -0.16422138E-03  0.11347674E-02 -0.31608635E-03
 0.48300241E+00 -0.51749200E-01 -0.15747146E-03  0.11945599E-02 -0.18291550E-03
 0.48300241E+00  0.00000000E+00 -0.15461870E-03  0.12132561E-02  0.50634079E-14
 0.48300241E+00  0.51749200E-01 -0.15747146E-03  0.11945599E-02  0.18291550E-03
 0.48300241E+00  0.10327182E+00 -0.16422138E-03  0.11347674E-02  0.31608635E-03
 0.48300241E+00  0.15434522E+00 -0.17012736E-03  0.10251825E-02  0.36613365E-03
 0.48300241E+00  0.20475452E+00 -0.16921039E-03  0.85829998E-03  0.32585274E-03
 0.48300241E+00  0.25429614E+00 -0.15637042E-03  0.63421230E-03  0.21409172E-03
 0.48300241E+00  0.30278088E+00 -0.12904758E-03  0.36428988E-03  0.67005043E-04
 0.48300241E+00  0.35003658E+00 -0.87980373E-04  0.70194454E-04 -0.74831943E-04
 0.48300241E+00  0.39591017E+00 -0.36813805E-04 -0.22071018E-03 -0.17797760E-03
 0.48300241E+00  0.44026914E+00  0.19038583E-04 -0.48179637E-03 -0.22298384E-03
 0.48300241E+00  0.48300241E+00  0.73925182E-04 -0.69247850E-03 -0.20540354E-03
 0.48300241E+00  0.52402059E+00  0.12321438E-03 -0.84140445E-03 -0.13272381E-03
 0.48300241E+00  0.56325577E+00  0.16414838E-03 -0.92646014E-03 -0.19044991E-04
 0.48300241E+00  0.60066071E+00  0.19599439E-03 -0.95304011E-03  0.11967389E-03
 0.48300241E+00  0.63620781E+00  0.21984890E-03 -0.93065954E-03  0.26942086E-03
 0.48300241E+00  0.66988760E+00  0.23804680E-03 -0.86990885E-03  0.41943985E-03
 0.48300241E+00  0.70170710E+00  0.25368038E-03 -0.77903060E-03  0.56274227E-03
 0.48300241E+00  0.73168798E+00  0.27001429E-03 -0.66163871E-03  0.69436187E-03
 0.48300241E+00  0.75986470E+00  0.28995621E-03 -0.51432837E-03  0.81010493E-03
 0.48300241E+00  0.78628257E+00  0.31457789E-03 -0.32722790E-03  0.90307540E-03
 0.48300241E+00  0.81099590E+00  0.33988782E-03 -0.89493142E-04  0.96215930E-03
 0.48300241E+00  0.83406621E+00  0.35111583E-03  0.19404612E-03  0.96946344E-03
 0.48300241E+00  0.85556060E+00  0.31850033E-03  0.47976820E-03  0.90523261E-03
 0.48300241E+00  0.87555021E+00  0.20405956E-03  0.67431593E-03  0.75616107E-03
 0.48300241E+00  0.89410886E+00 -0.11980713E-04  0.66769628E-03  0.53250732E-03
 0.48300241E+00  0.91131184E+00 -0.29650901E-03  0.41056505E-03  0.27344541E-03
 0.48300241E+00  0.92723491E+00 -0.55564225E-03 -0.20186124E-04  0.40433956E-04
 0.48300241E+00  0.94195338E+00 -0.68026781E-03 -0.44339156E-03 -0.11430823E-03
 0.48300241E+00  0.95554139E+00 -0.61993672E-03 -0.68387484E-03 -0.16887500E-03
 0.48300241E+00  0.96807128E+00 -0.42169854E-03 -0.67989143E-03 -0.14437631E-03
 0.48300241E+00  0.97961317E+00 -0.19730917E-03 -0.49653374E-03 -0.80741945E-04
 0.48300241E+00  0.99023454E+00 -0.47543790E-04 -0.24718028E-03 -0.24589132E-04
 0.48300241E+00  0.10000000E+01  0.00000000E+00  0.00000000E+00  0.00000000E+00
 
 0.52402059E+00 -0.10000000E+01  0.00000000E+00  0.00000000E+00  0.00000000E+00
 0.52402059E+00 -0.99023454E+00 -0.57241947E-04 -0.37219783E-03  0.23895700E-04
 0.52402059E+00 -0.97961317E+00 -0.19927757E-03 -0.65504364E-03  0.74403837E-04
 0.52402059E+00 -0.96807128E+00 -0.39549119E-03 -0.75231087E-03  0.12146934E-03
 0.52402059E+00 -0.95554139E+00 -0.55435627E-03 -0.56444415E-03  0.11498525E-03
 0.52402059E+00 -0.94195338E+00 -0.58398217E-03 -0.92331199E-04  0.18362028E-04
 0.52402059E+00 -0.92723491E+00 -0.45748662E-03  0.50842315E-03 -0.17806564E-03
 0.52402059E+00 -0.91131184E+00 -0.23250027E-03  0.99052205E-03 -0.43795190E-03
 0.52402059E+00 -0.89410886E+00 -0.66520248E-05  0.11637182E-02 -0.69960084E-03
 0.52402059E+00 -0.87555021E+00  0.14857739E-03  0.10015010E-02 -0.90242723E-03
 0.52402059E+00 -0.85556060E+00  0.21924584E-03  0.62363026E-03 -0.10163998E-02
 0.52402059E+00 -0.83406621E+00  0.23215254E-03  0.18952268E-03 -0.10423403E-02
 0.52402059E+00 -0.81099590E+00  0.22147058E-03 -0.19204244E-03 -0.10006649E-02
 0.52402059E+00 -0.78628257E+00  0.20894830E-03 -0.48584783E-03 -0.91293370E-03
 0.52402059E+00 -0.75986470E+00  0.20255094E-03 -0.70234852E-03 -0.79487471E-03
 0.52402059E+00 -0.73168798E+00  0.20233904E-03 -0.86463763E-03 -0.65407568E-03
 0.52402059E+00 -0.70170710E+00  0.20553646E-03 -0.98871454E-03 -0.49410727E-03
 0.52402059E+00 -0.66988760E+00  0.20860338E-03 -0.10791673E-02 -0.31735355E-03
 0.52402059E+00 -0.63620781E+00  0.20794584E-03 -0.11302691E-02 -0.12906499E-03
 0.52402059E+00 -0.60066071E+00  0.20005099E-03 -0.11302452E-02  0.60586615E-04
 0.52402059E+00 -0.56325577E+00  0.18187927E-03 -0.10651187E-02  0.23451596E-03
 0.52402059E+00 -0.52402059E+00  0.15121331E-03 -0.92398972E-03  0.36932092E-03
 0.52402059E+00 -0.48300241E+00  0.10714550E-03 -0.70378141E-03  0.43798413E-03
 0.52402059E+00 -0.44026914E+00  0.50270634E-04 -0.41396915E-03  0.41628366E-03
 0.52402059E+00 -0.39591017E+00 -0.17272181E-04 -0.78376313E-04  0.29156069E-03
 0.52402059E+00 -0.35003658E+00 -0.92129469E-04  0.26659999E-03  0.72233091E-04
 0.52402059E+00 -0.30278088E+00 -0.17014033E-03  0.57911390E-03 -0.20628568E-03
 0.52402059E+00 -0.25429614E+00 -0.24682485E-03  0.82248924E-03 -0.48331844E-03
 0.52402059E+00 -0.20475452E+00 -0.31768729E-03  0.97662003E-03 -0.68525055E-03
 0.52402059E+00 -0.15434522E+00 -0.37844912E-03  0.10447600E-02 -0.74680907E-03
 0.52402059E+00 -0.10327182E+00 -0.42520702E-03  0.10521205E-02 -0.63484005E-03
 0.52402059E+00 -0.51749200E-01 -0.45473119E-03  0.10350932E-02 -0.36460018E-03
 0.52402059E+00  0.00000000E+00 -0.46483056E-03  0.10252792E-02  0.74847482E-14
 0.52402059E+00  0.51749200E-01 -0.45473119E-03  0.10350932E-02  0.36460018E-03
 0.52402059E+00  0.10327182E+00 -0.42520702E-03  0.10521205E-02  0.63484005E-03
 0.52402059E+00  0.15434522E+00 -0.37844912E-03  0.10447600E-02  0.74680907E-03
 0.52402059E+00  0.20475452E+00 -0.31768729E-03  0.97662003E-03  0.68525055E-03
 0.52402059E+00  0.25429614E+00 -0.24682485E-03  0.82248924E-03  0.48331844E-03
 0.52402059E+00  0.30278088E+00 -0.17014033E-03  0.57911390E-03  0.20628568E-03
 0.52402059E+00  0.35003658E+00 -0.92129469E-04  0.26659999E-03 -0.72233091E-04
 0.52402059E+00  0.39591017E+00 -0.17272181E-04 -0.78376313E-04 -0.29156069E-03
 0.52402059E+00  0.44026914E+00  0.50270634E-04 -0.41396915E-03 -0.41628366E-03
 0.52402059E+00  0.48300241E+00  0.10714550E-03 -0.70378141E-03 -0.43798413E-03
 0.52402059E+00  0.52402059E+00  0.15121331E-03 -0.92398972E-03 -0.36932092E-03
 0.52402059E+00  0.56325577E+00  0.18187927E-03 -0.10651187E-02 -0.23451596E-03
 0.52402059E+00  0.60066071E+00  0.20005099E-03 -0.11302452E-02 -0.60586615E-04
 0.52402059E+00  0.63620781E+00  0.20794584E-03 -0.11302691E-02  0.12906499E-03
 0.52402059E+00  0.66988760E+00  0.20860338E-03 -0.10791673E-02  0.31735355E-03
 0.52402059E+00  0.70170710E+00  0.20553646E-03 -0.98871454E-03  0.49410727E-03
 0.52402059E+00  0.73168798E+00  0.20233904E-03 -0.86463763E-03  0.65407568E-03
 0.52402059E+00  0.75986470E+00  0.20255094E-03 -0.70234852E-03  0.79487471E-03
 0.52402059E+00  0.78628257E+00  0.20894830E-03 -0.48584783E-03  0.91293370E-03
 0.52402059E+00  0.81099590E+00  0.22147058E-03 -0.19204244E-03  0.10006649E-02
 0.52402059E+00  0.83406621E+00  0.23215254E-03  0.18952268E-03  0.10423403E-02
 0.52402059E+00  0.85556060E+00  0.21924584E-03  0.62363026E-03  0.10163998E-02
 0.52402059E+00  0.87555021E+00  0.14857739E-03  0.10015010E-02  0.90242723E-03
 0.52402059E+00  0.89410886E+00 -0.66520248E-05  0.11637182E-02  0.69960084E-03
 0.52402059E+00  0.91131184E+00 -0.23250027E-03  0.99052205E-03  0.43795190E-03
 0.52402059E+00  0.92723491E+00 -0.45748662E-03  0.50842315E-03  0.17806564E-03
 0.52402059E+00  0.94195338E+00 -0.58398217E-03 -0.92331199E-04 -0.18362028E-04
 0.52402059E+00  0.95554139E+00 -0.55435627E-03 -0.56444415E-03 -0.11498525E-03
 0.52402059E+00  0.96807128E+00 -0.39549119E-03 -0.75231087E-03 -0.12146934E-03
 0.52402059E+00  0.97961317E+00 -0.19927757E-03 -0.65504364E-03 -0.74403837E-04
 0.52402059E+00  0.99023454E+00 -0.57241947E-04 -0.37219783E-03 -0.23895700E-04
 0.52402059E+00  0.10000000E+01  0.00000000E+00  0.00000000E+00  0.00000000E+00
 
 0.56325577E+00 -0.10000000E+01  0.00000000E+00  0.00000000E+00  0.00000000E+00
 0.56325577E+00 -0.99023454E+00 -0.52358011E-04 -0.47810679E-03  0.21496113E-04
 0.56325577E+00 -0.97961317E+00 -0.17353365E-03 -0.76872352E-03  0.63438997E-04
 0.56325577E+00 -0.96807128E+00 -0.33306808E-03 -0.75328094E-03  0.93247400E-04
 0.56325577E+00 -0.95554139E+00 -0.45420767E-03 -0.36035232E-03  0.63239098E-04
 0.56325577E+00 -0.94195338E+00 -0.46825676E-03  0.33041811E-03 -0.55966262E-04
 0.56325577E+00 -0.92723491E+00 -0.36574060E-03  0.10697319E-02 -0.26275172E-03
 0.56325577E+00 -0.91131184E+00 -0.20271121E-03  0.15536546E-02 -0.51318929E-03
 0.56325577E+00 -0.89410886E+00 -0.55341369E-04  0.16041155E-02 -0.74656312E-03
 0.56325577E+00 -0.87555021E+00  0.32832960E-04  0.12578950E-02 -0.91269472E-03
 0.56325577E+00 -0.85556060E+00  0.66051741E-04  0.70348307E-03 -0.99420657E-03
 0.56325577E+00 -0.83406621E+00  0.73065959E-04  0.13834449E-03 -0.10001287E-02
 0.56325577E+00 -0.81099590E+00  0.79031480E-04 -0.32505492E-03 -0.95101963E-03
 0.56325577E+00 -0.78628257E+00  0.94762156E-04 -0.66632294E-03 -0.86297402E-03
 0.56325577E+00 -0.75986470E+00  0.12092195E-03 -0.91213121E-03 -0.74390399E-03
 0.56325577E+00 -0.73168798E+00  0.15462599E-03 -0.10956001E-02 -0.59451627E-03
 0.56325577E+00 -0.70170710E+00  0.19291729E-03 -0.12355783E-02 -0.41345892E-03
 0.56325577E+00 -0.66988760E+00  0.23314982E-03 -0.13343606E-02 -0.20110687E-03
 0.56325577E+00 -0.63620781E+00  0.27259560E-03 -0.13806529E-02  0.36038957E-04
 0.56325577E+00 -0.60066071E+00  0.30785663E-03 -0.13557805E-02  0.28226580E-03
 0.56325577E+00 -0.56325577E+00  0.33457825E-03 -0.12395422E-02  0.51016937E-03
 0.56325577E+00 -0.52402059E+00  0.34707249E-03 -0.10181607E-02  0.68127661E-03
 0.56325577E+00 -0.48300241E+00  0.33814167E-03 -0.69187746E-03  0.75074832E-03
 0.56325577E+00 -0.44026914E+00  0.29906626E-03 -0.28199948E-03  0.67785170E-03
 0.56325577E+00 -0.39591017E+00  0.22038128E-03  0.16698009E-03  0.44097950E-03
 0.56325577E+00 -0.35003658E+00  0.93714043E-04  0.59205633E-03  0.53746866E-04
 0.56325577E+00 -0.30278088E+00 -0.84984923E-04  0.92549307E-03 -0.42473255E-03
 0.56325577E+00 -0.25429614E+00 -0.31146885E-03  0.11146150E-02 -0.89279256E-03
 0.56325577E+00 -0.20475452E+00 -0.56978947E-03  0.11418287E-02 -0.12270528E-02
 0.56325577E+00 -0.15434522E+00 -0.83158091E-03  0.10353140E-02 -0.13185000E-02
 0.56325577E+00 -0.10327182E+00 -0.10596174E-02  0.86358396E-03 -0.11125928E-02
 0.56325577E+00 -0.51749200E-01 -0.12158149E-02  0.71254248E-03 -0.63663518E-03
 0.56325577E+00  0.00000000E+00 -0.12714476E-02  0.65307539E-03  0.11741183E-13
 0.56325577E+00  0.51749200E-01 -0.12158149E-02  0.71254248E-03  0.63663518E-03
 0.56325577E+00  0.10327182E+00 -0.10596174E-02  0.86358396E-03  0.11125928E-02
 0.56325577E+00  0.15434522E+00 -0.83158091E-03  0.10353140E-02  0.13185000E-02
 0.56325577E+00  0.20475452E+00 -0.56978947E-03  0.11418287E-02  0.12270528E-02
 0.56325577E+00  0.25429614E+00 -0.31146885E-03  0.11146150E-02  0.89279256E-03
 0.56325577E+00  0.30278088E+00 -0.84984923E-04  0.92549307E-03  0.42473255E-03
 0.56325577E+00  0.35003658E+00  0.93714043E-04  0.59205633E-03 -0.53746866E-04
 0.56325577E+00  0.39591017E+00  0.22038128E-03  0.16698009E-03 -0.44097950E-03
 0.56325577E+00  0.44026914E+00  0.29906626E-03 -0.28199948E-03 -0.67785170E-03
 0.56325577E+00  0.48300241E+00  0.33814167E-03 -0.69187746E-03 -0.75074832E-03
 0.56325577E+00  0.52402059E+00  0.34707249E-03 -0.10181607E-02 -0.68127661E-03
 0.56325577E+00  0.56325577E+00  0.33457825E-03 -0.12395422E-02 -0.51016937E-03
 0.56325577E+00  0.60066071E+00  0.30785663E-03 -0.13557805E-02 -0.28226580E-03
 0.56325577E+00  0.63620781E+00  0.27259560E-03 -0.13806529E-02 -0.36038957E-04
 0.56325577E+00  0.66988760E+00  0.23314982E-03 -0.13343606E-02  0.20110687E-03
 0.56325577E+00  0.70170710E+00  0.19291729E-03 -0.12355783E-02  0.41345892E-03
 0.56325577E+00  0.73168798E+00  0.15462599E-03 -0.10956001E-02  0.59451627E-03
 0.56325577E+00  0.75986470E+00  0.12092195E-03 -0.91213121E-03  0.74390399E-03
 0.56325577E+00  0.78628257E+00  0.94762156E-04 -0.66632294E-03  0.86297402E-03
 0.56325577E+00  0.81099590E+00  0.79031480E-04 -0.32505492E-03  0.95101963E-03
 0.56325577E+00  0.83406621E+00  0.73065959E-04  0.13834449E-03  0.10001287E-02
 0.56325577E+00  0.85556060E+00  0.66051741E-04  0.70348307E-03  0.99420657E-03
 0.56325577E+00  0.87555021E+00  0.32832960E-04  0.12578950E-02  0.91269472E-03
 0.56325577E+00  0.89410886E+00 -0.55341369E-04  0.16041155E-02  0.74656312E-03
 0.56325577E+00  0.91131184E+00 -0.20271121E-03  0.15536546E-02  0.51318929E-03
 0.56325577E+00  0.92723491E+00 -0.36574060E-03  0.10697319E-02  0.26275172E-03
 0.56325577E+00  0.94195338E+00 -0.46825676E-03  0.33041811E-03  0.55966262E-04
 0.56325577E+00  0.95554139E+00 -0.45420767E-03 -0.36035232E-03 -0.63239098E-04
 0.56325577E+00  0.96807128E+00 -0.33306808E-03 -0.75328094E-03 -0.93247400E-04
 0.56325577E+00  0.97961317E+00 -0.17353365E-03 -0.76872352E-03 -0.63438997E-04
 0.56325577E+00  0.99023454E+00 -0.52358011E-04 -0.47810679E-03 -0.21496113E-04
 0.56325577E+00  0.10000000E+01  0.00000000E+00  0.00000000E+00  0.00000000E+00
 
 0.60066071E+00 -0.10000000E+01  0.00000000E+00  0.00000000E+00  0.00000000E+00
 0.60066071E+00 -0.99023454E+00 -0.32681408E-04 -0.56353985E-03  0.18729326E-04
 0.60066071E+00 -0.97961317E+00 -0.12141094E-03 -0.84636973E-03  0.53787678E-04
 0.60066071E+00 -0.96807128E+00 -0.23903391E-03 -0.71604255E-03  0.74537724E-04
 0.60066071E+00 -0.95554139E+00 -0.32775586E-03 -0.13680619E-03  0.41509650E-04
 0.60066071E+00 -0.94195338E+00 -0.34309740E-03  0.73446526E-03 -0.66441212E-04
 0.60066071E+00 -0.92723491E+00 -0.28828497E-03  0.15691943E-02 -0.24184971E-03
 0.60066071E+00 -0.91131184E+00 -0.20891794E-03  0.20274564E-02 -0.44551979E-03
 0.60066071E+00 -0.89410886E+00 -0.15187453E-03  0.19566736E-02 -0.63058560E-03
 0.60066071E+00 -0.87555021E+00 -0.13035325E-03  0.14540180E-02 -0.76462745E-03
 0.60066071E+00 -0.85556060E+00 -0.12520179E-03  0.76095792E-03 -0.84098439E-03
 0.60066071E+00 -0.83406621E+00 -0.11114106E-03  0.95945434E-04 -0.86835071E-03
 0.60066071E+00 -0.81099590E+00 -0.75976561E-04 -0.43431100E-03 -0.85700064E-03
 0.60066071E+00 -0.78628257E+00 -0.20857622E-04 -0.82468670E-03 -0.80953957E-03
 0.60066071E+00 -0.75986470E+00  0.48875522E-04 -0.11134415E-02 -0.72152628E-03
 0.60066071E+00 -0.73168798E+00  0.12992182E-03 -0.13379492E-02 -0.58516264E-03
 0.60066071E+00 -0.70170710E+00  0.22213773E-03 -0.15149380E-02 -0.39408446E-03
 0.60066071E+00 -0.66988760E+00  0.32684525E-03 -0.16402373E-02 -0.14723306E-03
 0.60066071E+00 -0.63620781E+00  0.44493044E-03 -0.16931601E-02  0.14683120E-03
 0.60066071E+00 -0.60066071E+00  0.57482628E-03 -0.16443728E-02  0.46576507E-03
 0.60066071E+00 -0.56325577E+00  0.71038166E-03 -0.14642502E-02  0.77035424E-03
 0.60066071E+00 -0.52402059E+00  0.83824403E-03 -0.11345868E-02  0.10051664E-02
 0.60066071E+00 -0.48300241E+00  0.93551665E-03 -0.66053647E-03  0.11055539E-02
 0.60066071E+00 -0.44026914E+00  0.96878652E-03 -0.81146392E-04  0.10126429E-02
 0.60066071E+00 -0.39591017E+00  0.89659367E-03  0.52808432E-03  0.69483634E-03
 0.60066071E+00 -0.35003658E+00  0.67698885E-03  0.10644396E-02  0.17007891E-03
 0.60066071E+00 -0.30278088E+00  0.28069924E-03  0.14219007E-02 -0.48065848E-03
 0.60066071E+00 -0.25429614E+00 -0.29259736E-03  0.15246254E-02 -0.11188155E-02
 0.60066071E+00 -0.20475452E+00 -0.10005128E-02  0.13594731E-02 -0.15778516E-02
 0.60066071E+00 -0.15434522E+00 -0.17543523E-02  0.99197449E-03 -0.17123992E-02
 0.60066071E+00 -0.10327182E+00 -0.24314806E-02  0.55450594E-03 -0.14511771E-02
 0.60066071E+00 -0.51749200E-01 -0.29036496E-02  0.20538489E-03 -0.83185696E-03
 0.60066071E+00  0.00000000E+00 -0.30732129E-02  0.72660216E-04  0.17965958E-13
 0.60066071E+00  0.51749200E-01 -0.29036496E-02  0.20538489E-03  0.83185696E-03
 0.60066071E+00  0.10327182E+00 -0.24314806E-02  0.55450594E-03  0.14511771E-02
 0.60066071E+00  0.15434522E+00 -0.17543523E-02  0.99197449E-03  0.17123992E-02
 0.60066071E+00  0.20475452E+00 -0.10005128E-02  0.13594731E-02  0.15778516E-02
 0.60066071E+00  0.25429614E+00 -0.29259736E-03  0.15246254E-02  0.11188155E-02
 0.60066071E+00  0.30278088E+00  0.28069924E-03  0.14219007E-02  0.48065848E-03
 0.60066071E+00  0.35003658E+00  0.67698885E-03  0.10644396E-02 -0.17007891E-03
 0.60066071E+00  0.39591017E+00  0.89659367E-03  0.52808432E-03 -0.69483634E-03
 0.60066071E+00  0.44026914E+00  0.96878652E-03 -0.81146392E-04 -0.10126429E-02
 0.60066071E+00  0.48300241E+00  0.93551665E-03 -0.66053647E-03 -0.11055539E-02
 0.60066071E+00  0.52402059E+00  0.83824403E-03 -0.11345868E-02 -0.10051664E-02
 0.60066071E+00  0.56325577E+00  0.71038166E-03 -0.14642502E-02 -0.77035424E-03
 0.60066071E+00  0.60066071E+00  0.57482628E-03 -0.16443728E-02 -0.46576507E-03
 0.60066071E+00  0.63620781E+00  0.44493044E-03 -0.16931601E-02 -0.14683120E-03
 0.60066071E+00  0.66988760E+00  0.32684525E-03 -0.16402373E-02  0.14723306E-03
 0.60066071E+00  0.70170710E+00  0.22213773E-03 -0.15149380E-02  0.39408446E-03
 0.60066071E+00  0.73168798E+00  0.12992182E-03 -0.13379492E-02  0.58516264E-03
 0.60066071E+00  0.75986470E+00  0.48875522E-04 -0.11134415E-02  0.72152628E-03
 0.60066071E+00  0.78628257E+00 -0.20857622E-04 -0.82468670E-03  0.80953957E-03
 0.60066071E+00  0.81099590E+00 -0.75976561E-04 -0.43431100E-03  0.85700064E-03
 0.60066071E+00  0.83406621E+00 -0.11114106E-03  0.95945434E-04  0.86835071E-03
 0.60066071E+00  0.85556060E+00 -0.12520179E-03  0.76095792E-03  0.84098439E-03
 0.60066071E+00  0.87555021E+00 -0.13035325E-03  0.14540180E-02  0.76462745E-03
 0.60066071E+00  0.89410886E+00 -0.15187453E-03  0.19566736E-02  0.63058560E-03
 0.60066071E+00  0.91131184E+00 -0.20891794E-03  0.20274564E-02  0.44551979E-03
 0.60066071E+00  0.92723491E+00 -0.28828497E-03  0.15691943E-02  0.24184971E-03
 0.60066071E+00  0.94195338E+00 -0.34309740E-03  0.73446526E-03  0.66441212E-04
 0.60066071E+00  0.95554139E+00 -0.32775586E-03 -0.13680619E-03 -0.41509650E-04
 0.60066071E+00  0.96807128E+00 -0.23903391E-03 -0.71604255E-03 -0.74537724E-04
 0.60066071E+00  0.97961317E+00 -0.12141094E-03 -0.84636973E-03 -0.53787678E-04
 0.60066071E+00  0.99023454E+00 -0.32681408E-04 -0.56353985E-03 -0.18729326E-04
 0.60066071E+00  0.10000000E+01  0.00000000E+00  0.00000000E+00  0.00000000E+00
 
 0.63620781E+00 -0.10000000E+01  0.00000000E+00  0.00000000E+00  0.00000000E+00
 0.63620781E+00 -0.99023454E+00 -0.13955431E-05 -0.63727250E-03  0.17010930E-04
 0.63620781E+00 -0.97961317E+00 -0.49439280E-04 -0.91542278E-03  0.51033194E-04
 0.63620781E+00 -0.96807128E+00 -0.12264458E-03 -0.69718903E-03  0.77886178E-04
 0.63620781E+00 -0.95554139E+00 -0.18457712E-03  0.20597209E-04  0.70748557E-04
 0.63620781E+00 -0.94195338E+00 -0.21434168E-03  0.10217024E-02  0.14547701E-04
 0.63620781E+00 -0.92723491E+00 -0.22318686E-03  0.19240109E-02 -0.86948914E-04
 0.63620781E+00 -0.91131184E+00 -0.23984643E-03  0.23700859E-02 -0.21412276E-03
 0.63620781E+00 -0.89410886E+00 -0.27797583E-03  0.22307313E-02 -0.34587958E-03
 0.63620781E+00 -0.87555021E+00 -0.32122530E-03  0.16419300E-02 -0.47067372E-03
 0.63620781E+00 -0.85556060E+00 -0.33954770E-03  0.87114725E-03 -0.58581509E-03
 0.63620781E+00 -0.83406621E+00 -0.31488765E-03  0.14077857E-03 -0.68845290E-03
 0.63620781E+00 -0.81099590E+00 -0.24917500E-03 -0.45059527E-03 -0.76877265E-03
 0.63620781E+00 -0.78628257E+00 -0.15396077E-03 -0.90557257E-03 -0.81080182E-03
 0.63620781E+00 -0.75986470E+00 -0.37314227E-04 -0.12642193E-02 -0.79696516E-03
 0.63620781E+00 -0.73168798E+00  0.10124499E-03 -0.15604984E-02 -0.71258046E-03
 0.63620781E+00 -0.70170710E+00  0.26920881E-03 -0.18043919E-02 -0.54818037E-03
 0.63620781E+00 -0.66988760E+00  0.47711984E-03 -0.19825160E-02 -0.30183750E-03
 0.63620781E+00 -0.63620781E+00  0.73451955E-03 -0.20627994E-02  0.18000964E-04
 0.63620781E+00 -0.60066071E+00  0.10450959E-02 -0.20034090E-02  0.38862541E-03
 0.63620781E+00 -0.56325577E+00  0.14004349E-02 -0.17638652E-02  0.77060194E-03
 0.63620781E+00 -0.52402059E+00  0.17723061E-02 -0.13211484E-02  0.11089559E-02
 0.63620781E+00 -0.48300241E+00  0.21054985E-02 -0.68662729E-03  0.13409544E-02
 0.63620781E+00 -0.44026914E+00  0.23148164E-02  0.79925458E-04  0.14105695E-02
 0.63620781E+00 -0.39591017E+00  0.22914328E-02  0.86820062E-03  0.12870694E-02
 0.63620781E+00 -0.35003658E+00  0.19228696E-02  0.15326866E-02  0.98110947E-03
 0.63620781E+00 -0.30278088E+00  0.11270778E-02  0.19280863E-02  0.55076998E-03
 0.63620781E+00 -0.25429614E+00 -0.10626987E-03  0.19567423E-02  0.91888559E-04
 0.63620781E+00 -0.20475452E+00 -0.16818886E-02  0.16123696E-02 -0.28669474E-03
 0.63620781E+00 -0.15434522E+00 -0.33908332E-02  0.99910763E-03 -0.49568694E-03
 0.63620781E+00 -0.10327182E+00 -0.49415435E-02  0.31169061E-03 -0.49397035E-03
 0.63620781E+00 -0.51749200E-01 -0.60287094E-02 -0.22313224E-03 -0.30274536E-03
 0.63620781E+00  0.00000000E+00 -0.64200398E-02 -0.42438555E-03  0.23138179E-13
 0.63620781E+00  0.51749200E-01 -0.60287094E-02 -0.22313224E-03  0.30274536E-03
 0.63620781E+00  0.10327182E+00 -0.49415435E-02  0.31169061E-03  0.49397035E-03
 0.63620781E+00  0.15434522E+00 -0.33908332E-02  0.99910763E-03  0.49568694E-03
 0.63620781E+00  0.20475452E+00 -0.16818886E-02  0.16123696E-02  0.28669474E-03
 0.63620781E+00  0.25429614E+00 -0.10626987E-03  0.19567423E-02 -0.91888559E-04
 0.63620781E+00  0.30278088E+00  0.11270778E-02  0.19280863E-02 -0.55076998E-03
 0.63620781E+00  0.35003658E+00  0.19228696E-02  0.15326866E-02 -0.98110947E-03
 0.63620781E+00  0.39591017E+00  0.22914328E-02  0.86820062E-03 -0.12870694E-02
 0.63620781E+00  0.44026914E+00  0.23148164E-02  0.79925458E-04 -0.14105695E-02
 0.63620781E+00  0.48300241E+00  0.21054985E-02 -0.68662729E-03 -0.13409544E-02
 0.63620781E+00  0.52402059E+00  0.17723061E-02 -0.13211484E-02 -0.11089559E-02
 0.63620781E+00  0.56325577E+00  0.14004349E-02 -0.17638652E-02 -0.77060194E-03
 0.63620781E+00  0.60066071E+00  0.10450959E-02 -0.20034090E-02 -0.38862541E-03
 0.63620781E+00  0.63620781E+00  0.73451955E-03 -0.20627994E-02 -0.18000964E-04
 0.63620781E+00  0.66988760E+00  0.47711984E-03 -0.19825160E-02  0.30183750E-03
 0.63620781E+00  0.70170710E+00  0.26920881E-03 -0.18043919E-02  0.54818037E-03
 0.63620781E+00  0.73168798E+00  0.10124499E-03 -0.15604984E-02  0.71258046E-03
 0.63620781E+00  0.75986470E+00 -0.37314227E-04 -0.12642193E-02  0.79696516E-03
 0.63620781E+00  0.78628257E+00 -0.15396077E-03 -0.90557257E-03  0.81080182E-03
 0.63620781E+00  0.81099590E+00 -0.24917500E-03 -0.45059527E-03  0.76877265E-03
 0.63620781E+00  0.83406621E+00 -0.31488765E-03  0.14077857E-03  0.68845290E-03
 0.63620781E+00  0.85556060E+00 -0.33954770E-03  0.87114725E-03  0.58581509E-03
 0.63620781E+00  0.87555021E+00 -0.32122530E-03  0.16419300E-02  0.47067372E-03
 0.63620781E+00  0.89410886E+00 -0.27797583E-03  0.22307313E-02  0.34587958E-03
 0.63620781E+00  0.91131184E+00 -0.23984643E-03  0.23700859E-02  0.21412276E-03
 0.63620781E+00  0.92723491E+00 -0.22318686E-03  0.19240109E-02  0.86948914E-04
 0.63620781E+00  0.94195338E+00 -0.21434168E-03  0.10217024E-02 -0.14547701E-04
 0.63620781E+00  0.95554139E+00 -0.18457712E-03  0.20597209E-04 -0.70748557E-04
 0.63620781E+00  0.96807128E+00 -0.12264458E-03 -0.69718903E-03 -0.77886178E-04
 0.63620781E+00  0.97961317E+00 -0.49439280E-04 -0.91542278E-03 -0.51033194E-04
 0.63620781E+00  0.99023454E+00 -0.13955431E-05 -0.63727250E-03 -0.17010930E-04
 0.63620781E+00  0.10000000E+01  0.00000000E+00  0.00000000E+00  0.00000000E+00
 
 0.66988760E+00 -0.10000000E+01  0.00000000E+00  0.00000000E+00  0.00000000E+00
 0.66988760E+00 -0.99023454E+00  0.36555852E-04 -0.71311959E-03  0.16413918E-04
 0.66988760E+00 -0.97961317E+00  0.33868963E-04 -0.10103880E-02  0.55301648E-04
 0.66988760E+00 -0.96807128E+00  0.68013693E-05 -0.75765235E-03  0.10311268E-03
 0.66988760E+00 -0.95554139E+00 -0.30234549E-04  0.30146539E-04  0.14884507E-03
 0.66988760E+00 -0.94195338E+00 -0.78845015E-04  0.11094204E-02  0.18008099E-03
 0.66988760E+00 -0.92723491E+00 -0.15578782E-03  0.20763276E-02  0.18692934E-03
 0.66988760E+00 -0.91131184E+00 -0.27106946E-03  0.25669129E-02  0.15641986E-03
 0.66988760E+00 -0.89410886E+00 -0.40587937E-03  0.24563009E-02  0.75296142E-04
 0.66988760E+00 -0.87555021E+00 -0.51732181E-03  0.18827084E-02 -0.65945188E-04
 0.66988760E+00 -0.85556060E+00 -0.56722235E-03  0.11078295E-02 -0.26203190E-03
 0.66988760E+00 -0.83406621E+00 -0.54504548E-03  0.34615894E-03 -0.49128396E-03
 0.66988760E+00 -0.81099590E+00 -0.46440748E-03 -0.30542017E-03 -0.72060213E-03
 0.66988760E+00 -0.78628257E+00 -0.34320558E-03 -0.84298107E-03 -0.91748445E-03
 0.66988760E+00 -0.75986470E+00 -0.18752238E-03 -0.12960694E-02 -0.10567927E-02
 0.66988760E+00 -0.73168798E+00  0.12154913E-04 -0.16885479E-02 -0.11232997E-02
 0.66988760E+00 -0.70170710E+00  0.27696302E-03 -0.20224250E-02 -0.11086457E-02
 0.66988760E+00 -0.66988760E+00  0.63323461E-03 -0.22776245E-02 -0.10086052E-02
 0.66988760E+00 -0.63620781E+00  0.11051621E-02 -0.24156665E-02 -0.81996370E-03
 0.66988760E+00 -0.60066071E+00  0.17048967E-02 -0.23886190E-02 -0.53877868E-03
 0.66988760E+00 -0.56325577E+00  0.24191197E-02 -0.21517844E-02 -0.15767768E-03
 0.66988760E+00 -0.52402059E+00  0.31930565E-02 -0.16818840E-02  0.33642497E-03
 0.66988760E+00 -0.48300241E+00  0.39165352E-02 -0.99521310E-03  0.96287608E-03
 0.66988760E+00 -0.44026914E+00  0.44198662E-02 -0.16049309E-03  0.17407017E-02
 0.66988760E+00 -0.39591017E+00  0.44891632E-02  0.70275247E-03  0.26711458E-02
 0.66988760E+00 -0.35003658E+00  0.39079403E-02  0.14443865E-02  0.37093469E-02
 0.66988760E+00 -0.30278088E+00  0.25233465E-02  0.19218866E-02  0.47357224E-02
 0.66988760E+00 -0.25429614E+00  0.32195532E-03  0.20457028E-02  0.55463598E-02
 0.66988760E+00 -0.20475452E+00 -0.25125752E-02  0.18157964E-02  0.58831615E-02
 0.66988760E+00 -0.15434522E+00 -0.55915704E-02  0.13320510E-02  0.55095362E-02
 0.66988760E+00 -0.10327182E+00 -0.83831391E-02  0.77035543E-03  0.43108554E-02
 0.66988760E+00 -0.51749200E-01 -0.10337670E-01  0.32877704E-03  0.23742177E-02
 0.66988760E+00  0.00000000E+00 -0.11040610E-01  0.16213044E-03  0.16419194E-13
 0.66988760E+00  0.51749200E-01 -0.10337670E-01  0.32877704E-03 -0.23742177E-02
 0.66988760E+00  0.10327182E+00 -0.83831391E-02  0.77035543E-03 -0.43108554E-02
 0.66988760E+00  0.15434522E+00 -0.55915704E-02  0.13320510E-02 -0.55095362E-02
 0.66988760E+00  0.20475452E+00 -0.25125752E-02  0.18157964E-02 -0.58831615E-02
 0.66988760E+00  0.25429614E+00  0.32195532E-03  0.20457028E-02 -0.55463598E-02
 0.66988760E+00  0.30278088E+00  0.25233465E-02  0.19218866E-02 -0.47357224E-02
 0.66988760E+00  0.35003658E+00  0.39079403E-02  0.14443865E-02 -0.37093469E-02
 0.66988760E+00  0.39591017E+00  0.44891632E-02  0.70275247E-03 -0.26711458E-02
 0.66988760E+00  0.44026914E+00  0.44198662E-02 -0.16049309E-03 -0.17407017E-02
 0.66988760E+00  0.48300241E+00  0.39165352E-02 -0.99521310E-03 -0.96287608E-03
 0.66988760E+00  0.52402059E+00  0.31930565E-02 -0.16818840E-02 -0.33642497E-03
 0.66988760E+00  0.56325577E+00  0.24191197E-02 -0.21517844E-02  0.15767768E-03
 0.66988760E+00  0.60066071E+00  0.17048967E-02 -0.23886190E-02  0.53877868E-03
 0.66988760E+00  0.63620781E+00  0.11051621E-02 -0.24156665E-02  0.81996370E-03
 0.66988760E+00  0.66988760E+00  0.63323461E-03 -0.22776245E-02  0.10086052E-02
 0.66988760E+00  0.70170710E+00  0.27696302E-03 -0.20224250E-02  0.11086457E-02
 0.66988760E+00  0.73168798E+00  0.12154913E-04 -0.16885479E-02  0.11232997E-02
 0.66988760E+00  0.75986470E+00 -0.18752238E-03 -0.12960694E-02  0.10567927E-02
 0.66988760E+00  0.78628257E+00 -0.34320558E-03 -0.84298107E-03  0.91748445E-03
 0.66988760E+00  0.81099590E+00 -0.46440748E-03 -0.30542017E-03  0.72060213E-03
 0.66988760E+00  0.83406621E+00 -0.54504548E-03  0.34615894E-03  0.49128396E-03
 0.66988760E+00  0.85556060E+00 -0.56722235E-03  0.11078295E-02  0.26203190E-03
 0.66988760E+00  0.87555021E+00 -0.51732181E-03  0.18827084E-02  0.65945188E-04
 0.66988760E+00  0.89410886E+00 -0.40587937E-03  0.24563009E-02 -0.75296142E-04
 0.66988760E+00  0.91131184E+00 -0.27106946E-03  0.25669129E-02 -0.15641986E-03
 0.66988760E+00  0.92723491E+00 -0.15578782E-03  0.20763276E-02 -0.18692934E-03
 0.66988760E+00  0.94195338E+00 -0.78845015E-04  0.11094204E-02 -0.18008099E-03
 0.66988760E+00  0.95554139E+00 -0.30234549E-04  0.30146539E-04 -0.14884507E-03
 0.66988760E+00  0.96807128E+00  0.68013693E-05 -0.75765235E-03 -0.10311268E-03
 0.66988760E+00  0.97961317E+00  0.33868963E-04 -0.10103880E-02 -0.55301648E-04
 0.66988760E+00  0.99023454E+00  0.36555852E-04 -0.71311959E-03 -0.16413918E-04
 0.66988760E+00  0.10000000E+01  0.00000000E+00  0.00000000E+00  0.00000000E+00
 
 0.70170710E+00 -0.10000000E+01  0.00000000E+00  0.00000000E+00  0.00000000E+00
 0.70170710E+00 -0.99023454E+00  0.74237873E-04 -0.79560743E-03  0.14590238E-04
 0.70170710E+00 -0.97961317E+00  0.11769253E-03 -0.11468738E-02  0.57438160E-04
 0.70170710E+00 -0.96807128E+00  0.13926764E-03 -0.92867415E-03  0.12988463E-03
 0.70170710E+00 -0.95554139E+00  0.13208516E-03 -0.15105001E-03  0.24017921E-03
 0.70170710E+00 -0.94195338E+00  0.72403551E-04  0.95609061E-03  0.37779794E-03
 0.70170710E+00 -0.92723491E+00 -0.63272238E-04  0.20010589E-02  0.51400119E-03
 0.70170710E+00 -0.91131184E+00 -0.27000402E-03  0.26178499E-02  0.59626102E-03
 0.70170710E+00 -0.89410886E+00 -0.50182373E-03  0.26567545E-02  0.57190545E-03
 0.70170710E+00 -0.87555021E+00 -0.69328163E-03  0.22160293E-02  0.40854003E-03
 0.70170710E+00 -0.85556060E+00 -0.79818961E-03  0.15218408E-02  0.11269889E-03
 0.70170710E+00 -0.83406621E+00 -0.80969589E-03  0.77543746E-03 -0.27937263E-03
 0.70170710E+00 -0.81099590E+00 -0.74739163E-03  0.84107208E-04 -0.72033366E-03
 0.70170710E+00 -0.78628257E+00 -0.63005657E-03 -0.52546626E-03 -0.11739214E-02
 0.70170710E+00 -0.75986470E+00 -0.45726019E-03 -0.10617333E-02 -0.16218540E-02
 0.70170710E+00 -0.73168798E+00 -0.20649597E-03 -0.15366575E-02 -0.20612798E-02
 0.70170710E+00 -0.70170710E+00  0.16066016E-03 -0.19512054E-02 -0.24917643E-02
 0.70170710E+00 -0.66988760E+00  0.68897045E-03 -0.22933041E-02 -0.28998791E-02
 0.70170710E+00 -0.63620781E+00  0.14173022E-02 -0.25394215E-02 -0.32397354E-02
 0.70170710E+00 -0.60066071E+00  0.23617600E-02 -0.26609020E-02 -0.34142197E-02
 0.70170710E+00 -0.56325577E+00  0.34939935E-02 -0.26324766E-02 -0.32597116E-02
 0.70170710E+00 -0.52402059E+00  0.47180944E-02 -0.24423798E-02 -0.25466371E-02
 0.70170710E+00 -0.48300241E+00  0.58543767E-02 -0.20980990E-02 -0.10097818E-02
 0.70170710E+00 -0.44026914E+00  0.66417288E-02 -0.16250062E-02  0.15764335E-02
 0.70170710E+00 -0.39591017E+00  0.67700478E-02 -0.10560260E-02  0.52781788E-02
 0.70170710E+00 -0.35003658E+00  0.59473960E-02 -0.41820889E-03  0.98640828E-02
 0.70170710E+00 -0.30278088E+00  0.39931663E-02  0.27556532E-03  0.14708498E-01
 0.70170710E+00 -0.25429614E+00  0.93226496E-03  0.10209770E-02  0.18811669E-01
 0.70170710E+00 -0.20475452E+00 -0.29457686E-02  0.18032885E-02  0.20991316E-01
 0.70170710E+00 -0.15434522E+00 -0.70966742E-02  0.25753337E-02  0.20230849E-01
 0.70170710E+00 -0.10327182E+00 -0.10815252E-01  0.32499188E-02  0.16077841E-01
 0.70170710E+00 -0.51749200E-01 -0.13397001E-01  0.37175961E-02  0.89221670E-02
 0.70170710E+00  0.00000000E+00 -0.14321498E-01  0.38856492E-02 -0.22390421E-13
 0.70170710E+00  0.51749200E-01 -0.13397001E-01  0.37175961E-02 -0.89221670E-02
 0.70170710E+00  0.10327182E+00 -0.10815252E-01  0.32499188E-02 -0.16077841E-01
 0.70170710E+00  0.15434522E+00 -0.70966742E-02  0.25753337E-02 -0.20230849E-01
 0.70170710E+00  0.20475452E+00 -0.29457686E-02  0.18032885E-02 -0.20991316E-01
 0.70170710E+00  0.25429614E+00  0.93226496E-03  0.10209770E-02 -0.18811669E-01
 0.70170710E+00  0.30278088E+00  0.39931663E-02  0.27556532E-03 -0.14708498E-01
 0.70170710E+00  0.35003658E+00  0.59473960E-02 -0.41820889E-03 -0.98640828E-02
 0.70170710E+00  0.39591017E+00  0.67700478E-02 -0.10560260E-02 -0.52781788E-02
 0.70170710E+00  0.44026914E+00  0.66417288E-02 -0.16250062E-02 -0.15764335E-02
 0.70170710E+00  0.48300241E+00  0.58543767E-02 -0.20980990E-02  0.10097818E-02
 0.70170710E+00  0.52402059E+00  0.47180944E-02 -0.24423798E-02  0.25466371E-02
 0.70170710E+00  0.56325577E+00  0.34939935E-02 -0.26324766E-02  0.32597116E-02
 0.70170710E+00  0.60066071E+00  0.23617600E-02 -0.26609020E-02  0.34142197E-02
 0.70170710E+00  0.63620781E+00  0.14173022E-02 -0.25394215E-02  0.32397354E-02
 0.70170710E+00  0.66988760E+00  0.68897045E-03 -0.22933041E-02  0.28998791E-02
 0.70170710E+00  0.70170710E+00  0.16066016E-03 -0.19512054E-02  0.24917643E-02
 0.70170710E+00  0.73168798E+00 -0.20649597E-03 -0.15366575E-02  0.20612798E-02
 0.70170710E+00  0.75986470E+00 -0.45726019E-03 -0.10617333E-02  0.16218540E-02
 0.70170710E+00  0.78628257E+00 -0.63005657E-03 -0.52546626E-03  0.11739214E-02
 0.70170710E+00  0.81099590E+00 -0.74739163E-03  0.84107208E-04  0.72033366E-03
 0.70170710E+00  0.83406621E+00 -0.80969589E-03  0.77543746E-03  0.27937263E-03
 0.70170710E+00  0.85556060E+00 -0.79818961E-03  0.15218408E-02 -0.11269889E-03
 0.70170710E+00  0.87555021E+00 -0.69328163E-03  0.22160293E-02 -0.40854003E-03
 0.70170710E+00  0.89410886E+00 -0.50182373E-03  0.26567545E-02 -0.57190545E-03
 0.70170710E+00  0.91131184E+00 -0.27000402E-03  0.26178499E-02 -0.59626102E-03
 0.70170710E+00  0.92723491E+00 -0.63272238E-04  0.20010589E-02 -0.51400119E-03
 0.70170710E+00  0.94195338E+00  0.72403551E-04  0.95609061E-03 -0.37779794E-03
 0.70170710E+00  0.95554139E+00  0.13208516E-03 -0.15105001E-03 -0.24017921E-03
 0.70170710E+00  0.96807128E+00  0.13926764E-03 -0.92867415E-03 -0.12988463E-03
 0.70170710E+00  0.97961317E+00  0.11769253E-03 -0.11468738E-02 -0.57438160E-04
 0.70170710E+00  0.99023454E+00  0.74237873E-04 -0.79560743E-03 -0.14590238E-04
 0.70170710E+00  0.10000000E+01  0.00000000E+00  0.00000000E+00  0.00000000E+00
 
 0.73168798E+00 -0.10000000E+01  0.00000000E+00  0.00000000E+00  0.00000000E+00
 0.73168798E+00 -0.99023454E+00  0.10483662E-03 -0.86884201E-03  0.64256926E-05
 0.73168798E+00 -0.97961317E+00  0.19175918E-03 -0.13027237E-02  0.38186867E-04
 0.73168798E+00 -0.96807128E+00  0.26598949E-03 -0.11898096E-02  0.11698686E-03
 0.73168798E+00 -0.95554139E+00  0.30138176E-03 -0.50931016E-03  0.27586428E-03
 0.73168798E+00 -0.94195338E+00  0.25159979E-03  0.56643823E-03  0.51213693E-03
 0.73168798E+00 -0.92723491E+00  0.81564352E-04  0.16931299E-02  0.78226318E-03
 0.73168798E+00 -0.91131184E+00 -0.19770215E-03  0.25083672E-02  0.99596324E-03
 0.73168798E+00 -0.89410886E+00 -0.52209886E-03  0.28116611E-02  0.10582900E-02
 0.73168798E+00 -0.87555021E+00 -0.80801698E-03  0.26250492E-02  0.90555484E-03
 0.73168798E+00 -0.85556060E+00 -0.99889296E-03  0.21157405E-02  0.53025915E-03
 0.73168798E+00 -0.83406621E+00 -0.10846101E-02  0.14697560E-02 -0.37397623E-04
 0.73168798E+00 -0.81099590E+00 -0.10833968E-02  0.81616825E-03 -0.75979638E-03
 0.73168798E+00 -0.78628257E+00 -0.10103052E-02  0.21675161E-03 -0.16215615E-02
 0.73168798E+00 -0.75986470E+00 -0.85749858E-03 -0.31139555E-03 -0.26345597E-02
 0.73168798E+00 -0.73168798E+00 -0.59244001E-03 -0.77577756E-03 -0.38260140E-02
 0.73168798E+00 -0.70170710E+00 -0.16688605E-03 -0.11976031E-02 -0.52076851E-02
 0.73168798E+00 -0.66988760E+00  0.46912846E-03 -0.16084909E-02 -0.67352328E-02
 0.73168798E+00 -0.63620781E+00  0.13496488E-02 -0.20479178E-02 -0.82577585E-02
 0.73168798E+00 -0.60066071E+00  0.24713219E-02 -0.25596175E-02 -0.94703101E-02
 0.73168798E+00 -0.56325577E+00  0.37708776E-02 -0.31810828E-02 -0.98857222E-02
 0.73168798E+00 -0.52402059E+00  0.51083988E-02 -0.39231673E-02 -0.88580318E-02
 0.73168798E+00 -0.48300241E+00  0.62664587E-02 -0.47378291E-02 -0.56894969E-02
 0.73168798E+00 -0.44026914E+00  0.69743976E-02 -0.54837252E-02  0.15816011E-03
 0.73168798E+00 -0.39591017E+00  0.69608930E-02 -0.59087549E-02  0.87707747E-02
 0.73168798E+00 -0.35003658E+00  0.60266459E-02 -0.56768288E-02  0.19488159E-01
 0.73168798E+00 -0.30278088E+00  0.41171185E-02 -0.44560330E-02  0.30747851E-01
 0.73168798E+00 -0.25429614E+00  0.13691140E-02 -0.20596112E-02  0.40211629E-01
 0.73168798E+00 -0.20475452E+00 -0.18897369E-02  0.14080471E-02  0.45250158E-01
 0.73168798E+00 -0.15434522E+00 -0.51937348E-02  0.54740797E-02  0.43711737E-01
 0.73168798E+00 -0.10327182E+00 -0.80300414E-02  0.93547267E-02  0.34733757E-01
 0.73168798E+00 -0.51749200E-01 -0.99415833E-02  0.12160427E-01  0.19261550E-01
 0.73168798E+00  0.00000000E+00 -0.10615682E-01  0.13185280E-01 -0.11078947E-12
 0.73168798E+00  0.51749200E-01 -0.99415833E-02  0.12160427E-01 -0.19261550E-01
 0.73168798E+00  0.10327182E+00 -0.80300414E-02  0.93547267E-02 -0.34733757E-01
 0.73168798E+00  0.15434522E+00 -0.51937348E-02  0.54740797E-02 -0.43711737E-01
 0.73168798E+00  0.20475452E+00 -0.18897369E-02  0.14080471E-02 -0.45250158E-01
 0.73168798E+00  0.25429614E+00  0.13691140E-02 -0.20596112E-02 -0.40211629E-01
 0.73168798E+00  0.30278088E+00  0.41171185E-02 -0.44560330E-02 -0.30747851E-01
 0.73168798E+00  0.35003658E+00  0.60266459E-02 -0.56768288E-02 -0.19488159E-01
 0.73168798E+00  0.39591017E+00  0.69608930E-02 -0.59087549E-02 -0.87707747E-02
 0.73168798E+00  0.44026914E+00  0.69743976E-02 -0.54837252E-02 -0.15816011E-03
 0.73168798E+00  0.48300241E+00  0.62664587E-02 -0.47378291E-02  0.56894969E-02
 0.73168798E+00  0.52402059E+00  0.51083988E-02 -0.39231673E-02  0.88580318E-02
 0.73168798E+00  0.56325577E+00  0.37708776E-02 -0.31810828E-02  0.98857222E-02
 0.73168798E+00  0.60066071E+00  0.24713219E-02 -0.25596175E-02  0.94703101E-02
 0.73168798E+00  0.63620781E+00  0.13496488E-02 -0.20479178E-02  0.82577585E-02
 0.73168798E+00  0.66988760E+00  0.46912846E-03 -0.16084909E-02  0.67352328E-02
 0.73168798E+00  0.70170710E+00 -0.16688605E-03 -0.11976031E-02  0.52076851E-02
 0.73168798E+00  0.73168798E+00 -0.59244001E-03 -0.77577756E-03  0.38260140E-02
 0.73168798E+00  0.75986470E+00 -0.85749858E-03 -0.31139555E-03  0.26345597E-02
 0.73168798E+00  0.78628257E+00 -0.10103052E-02  0.21675161E-03  0.16215615E-02
 0.73168798E+00  0.81099590E+00 -0.10833968E-02  0.81616825E-03  0.75979638E-03
 0.73168798E+00  0.83406621E+00 -0.10846101E-02  0.14697560E-02  0.37397623E-04
 0.73168798E+00  0.85556060E+00 -0.99889296E-03  0.21157405E-02 -0.53025915E-03
 0.73168798E+00  0.87555021E+00 -0.80801698E-03  0.26250492E-02 -0.90555484E-03
 0.73168798E+00  0.89410886E+00 -0.52209886E-03  0.28116611E-02 -0.10582900E-02
 0.73168798E+00  0.91131184E+00 -0.19770215E-03  0.25083672E-02 -0.99596324E-03
 0.73168798E+00  0.92723491E+00  0.81564352E-04  0.16931299E-02 -0.78226318E-03
 0.73168798E+00  0.94195338E+00  0.25159979E-03  0.56643823E-03 -0.51213693E-03
 0.73168798E+00  0.95554139E+00  0.30138176E-03 -0.50931016E-03 -0.27586428E-03
 0.73168798E+00  0.96807128E+00  0.26598949E-03 -0.11898096E-02 -0.11698686E-03
 0.73168798E+00  0.97961317E+00  0.19175918E-03 -0.13027237E-02 -0.38186867E-04
 0.73168798E+00  0.99023454E+00  0.10483662E-03 -0.86884201E-03 -0.64256926E-05
 0.73168798E+00  0.10000000E+01  0.00000000E+00  0.00000000E+00  0.00000000E+00
 
 0.75986470E+00 -0.10000000E+01  0.00000000E+00  0.00000000E+00  0.00000000E+00
 0.75986470E+00 -0.99023454E+00  0.12124466E-03 -0.88912887E-03 -0.13759855E-04
 0.75986470E+00 -0.97961317E+00  0.24468958E-03 -0.14062584E-02 -0.24260107E-04
 0.75986470E+00 -0.96807128E+00  0.37540767E-03 -0.14552933E-02  0.16695792E-04
 0.75986470E+00 -0.95554139E+00  0.47166410E-03 -0.96207843E-03  0.17394380E-03
 0.75986470E+00 -0.94195338E+00  0.46453211E-03 -0.76271816E-06  0.46636867E-03
 0.75986470E+00 -0.92723491E+00  0.30086043E-03  0.11699064E-02  0.85087275E-03
 0.75986470E+00 -0.91131184E+00 -0.14152738E-04  0.22085783E-02  0.12119685E-02
 0.75986470E+00 -0.89410886E+00 -0.40997697E-03  0.28558467E-02  0.14129904E-02
 0.75986470E+00 -0.87555021E+00 -0.79020337E-03  0.30372571E-02  0.13448273E-02
 0.75986470E+00 -0.85556060E+00 -0.10850266E-02  0.28453412E-02  0.95833686E-03
 0.75986470E+00 -0.83406621E+00 -0.12735884E-02  0.24468261E-02  0.24375980E-03
 0.75986470E+00 -0.81099590E+00 -0.13665332E-02  0.19958150E-02 -0.80520387E-03
 0.75986470E+00 -0.78628257E+00 -0.13747953E-02  0.15911000E-02 -0.22238227E-02
 0.75986470E+00 -0.75986470E+00 -0.12910860E-02  0.12680576E-02 -0.40759742E-02
 0.75986470E+00 -0.73168798E+00 -0.10908622E-02  0.10012686E-02 -0.64266034E-02
 0.75986470E+00 -0.70170710E+00 -0.74561135E-03  0.70819298E-03 -0.92838487E-02
 0.75986470E+00 -0.66988760E+00 -0.24096875E-03  0.25408000E-03 -0.12523238E-01
 0.75986470E+00 -0.63620781E+00  0.40523761E-03 -0.53444289E-03 -0.15801976E-01
 0.75986470E+00 -0.60066071E+00  0.11296431E-02 -0.18401287E-02 -0.18490953E-01
 0.75986470E+00 -0.56325577E+00  0.18217475E-02 -0.38009087E-02 -0.19659853E-01
 0.75986470E+00 -0.52402059E+00  0.23415250E-02 -0.64293412E-02 -0.18165912E-01
 0.75986470E+00 -0.48300241E+00  0.25597044E-02 -0.95173546E-02 -0.12884179E-01
 0.75986470E+00 -0.44026914E+00  0.24138554E-02 -0.12562047E-01 -0.30821485E-02
 0.75986470E+00 -0.39591017E+00  0.19602032E-02 -0.14764897E-01  0.11130776E-01
 0.75986470E+00 -0.35003658E+00  0.13916541E-02 -0.15156740E-01  0.28425867E-01
 0.75986470E+00 -0.30278088E+00  0.99688668E-03 -0.12863833E-01  0.46146848E-01
 0.75986470E+00 -0.25429614E+00  0.10580058E-02 -0.74640979E-02  0.60636548E-01
 0.75986470E+00 -0.20475452E+00  0.17196933E-02  0.69266636E-03  0.68035568E-01
 0.75986470E+00 -0.15434522E+00  0.28913650E-02  0.10361741E-01  0.65388613E-01
 0.75986470E+00 -0.10327182E+00  0.42437065E-02  0.19597876E-01  0.51708731E-01
 0.75986470E+00 -0.51749200E-01  0.53214722E-02  0.26263681E-01  0.28580642E-01
 0.75986470E+00  0.00000000E+00  0.57322285E-02  0.28694991E-01 -0.23333449E-12
 0.75986470E+00  0.51749200E-01  0.53214722E-02  0.26263681E-01 -0.28580642E-01
 0.75986470E+00  0.10327182E+00  0.42437065E-02  0.19597876E-01 -0.51708731E-01
 0.75986470E+00  0.15434522E+00  0.28913650E-02  0.10361741E-01 -0.65388613E-01
 0.75986470E+00  0.20475452E+00  0.17196933E-02  0.69266636E-03 -0.68035568E-01
 0.75986470E+00  0.25429614E+00  0.10580058E-02 -0.74640979E-02 -0.60636548E-01
 0.75986470E+00  0.30278088E+00  0.99688668E-03 -0.12863833E-01 -0.46146848E-01
 0.75986470E+00  0.35003658E+00  0.13916541E-02 -0.15156740E-01 -0.28425867E-01
 0.75986470E+00  0.39591017E+00  0.19602032E-02 -0.14764897E-01 -0.11130776E-01
 0.75986470E+00  0.44026914E+00  0.24138554E-02 -0.12562047E-01  0.30821485E-02
 0.75986470E+00  0.48300241E+00  0.25597044E-02 -0.95173546E-02  0.12884179E-01
 0.75986470E+00  0.52402059E+00  0.23415250E-02 -0.64293412E-02  0.18165912E-01
 0.75986470E+00  0.56325577E+00  0.18217475E-02 -0.38009087E-02  0.19659853E-01
 0.75986470E+00  0.60066071E+00  0.11296431E-02 -0.18401287E-02  0.18490953E-01
 0.75986470E+00  0.63620781E+00  0.40523761E-03 -0.53444289E-03  0.15801976E-01
 0.75986470E+00  0.66988760E+00 -0.24096875E-03  0.25408000E-03  0.12523238E-01
 0.75986470E+00  0.70170710E+00 -0.74561135E-03  0.70819298E-03  0.92838487E-02
 0.75986470E+00  0.73168798E+00 -0.10908622E-02  0.10012686E-02  0.64266034E-02
 0.75986470E+00  0.75986470E+00 -0.12910860E-02  0.12680576E-02  0.40759742E-02
 0.75986470E+00  0.78628257E+00 -0.13747953E-02  0.15911000E-02  0.22238227E-02
 0.75986470E+00  0.81099590E+00 -0.13665332E-02  0.19958150E-02  0.80520387E-03
 0.75986470E+00  0.83406621E+00 -0.12735884E-02  0.24468261E-02 -0.24375980E-03
 0.75986470E+00  0.85556060E+00 -0.10850266E-02  0.28453412E-02 -0.95833686E-03
 0.75986470E+00  0.87555021E+00 -0.79020337E-03  0.30372571E-02 -0.13448273E-02
 0.75986470E+00  0.89410886E+00 -0.40997697E-03  0.28558467E-02 -0.14129904E-02
 0.75986470E+00  0.91131184E+00 -0.14152738E-04  0.22085783E-02 -0.12119685E-02
 0.75986470E+00  0.92723491E+00  0.30086043E-03  0.11699064E-02 -0.85087275E-03
 0.75986470E+00  0.94195338E+00  0.46453211E-03 -0.76271816E-06 -0.46636867E-03
 0.75986470E+00  0.95554139E+00  0.47166410E-03 -0.96207843E-03 -0.17394380E-03
 0.75986470E+00  0.96807128E+00  0.37540767E-03 -0.14552933E-02 -0.16695792E-04
 0.75986470E+00  0.97961317E+00  0.24468958E-03 -0.14062584E-02  0.24260107E-04
 0.75986470E+00  0.99023454E+00  0.12124466E-03 -0.88912887E-03  0.13759855E-04
 0.75986470E+00  0.10000000E+01  0.00000000E+00  0.00000000E+00  0.00000000E+00
 
 0.78628257E+00 -0.10000000E+01  0.00000000E+00  0.00000000E+00  0.00000000E+00
 0.78628257E+00 -0.99023454E+00  0.11807968E-03 -0.80057940E-03 -0.47216972E-04
 0.78628257E+00 -0.97961317E+00  0.26590558E-03 -0.13593322E-02 -0.13708990E-03
 0.78628257E+00 -0.96807128E+00  0.45282371E-03 -0.15964504E-02 -0.19255498E-03
 0.78628257E+00 -0.95554139E+00  0.62773459E-03 -0.13725310E-02 -0.11375794E-03
 0.78628257E+00 -0.94195338E+00  0.70216657E-03 -0.63487407E-03  0.15633181E-03
 0.78628257E+00 -0.92723491E+00  0.60047455E-03  0.48227794E-03  0.59909913E-03
 0.78628257E+00 -0.91131184E+00  0.31052226E-03  0.16932991E-02  0.10984413E-02
 0.78628257E+00 -0.89410886E+00 -0.10364765E-03  0.26989643E-02  0.14862969E-02
 0.78628257E+00 -0.87555021E+00 -0.54035168E-03  0.33307084E-02  0.15987012E-02
 0.78628257E+00 -0.85556060E+00 -0.91631489E-03  0.35991697E-02  0.13182717E-02
 0.78628257E+00 -0.83406621E+00 -0.11956391E-02  0.36415828E-02  0.56293715E-03
 0.78628257E+00 -0.81099590E+00 -0.13798035E-02  0.36259974E-02 -0.74474169E-03
 0.78628257E+00 -0.78628257E+00 -0.14830231E-02  0.36731078E-02 -0.27038065E-02
 0.78628257E+00 -0.75986470E+00 -0.15192480E-02  0.38118266E-02 -0.54227221E-02
 0.78628257E+00 -0.73168798E+00 -0.15081624E-02  0.39595584E-02 -0.89711071E-02
 0.78628257E+00 -0.70170710E+00 -0.14918212E-02  0.39184471E-02 -0.13295715E-01
 0.78628257E+00 -0.66988760E+00 -0.15502654E-02  0.33889417E-02 -0.18122847E-01
 0.78628257E+00 -0.63620781E+00 -0.18050910E-02  0.20095022E-02 -0.22869355E-01
 0.78628257E+00 -0.60066071E+00 -0.24012366E-02 -0.56744786E-03 -0.26603848E-01
 0.78628257E+00 -0.56325577E+00 -0.34594555E-02 -0.45558979E-02 -0.28100475E-01
 0.78628257E+00 -0.52402059E+00 -0.50002101E-02 -0.98822057E-02 -0.26027646E-01
 0.78628257E+00 -0.48300241E+00 -0.68545908E-02 -0.16031969E-01 -0.19279119E-01
 0.78628257E+00 -0.44026914E+00 -0.85971650E-02 -0.21965504E-01 -0.74019972E-02
 0.78628257E+00 -0.39591017E+00 -0.95487480E-02 -0.26183210E-01  0.89953894E-02
 0.78628257E+00 -0.35003658E+00 -0.88918930E-02 -0.27001709E-01  0.28017659E-01
 0.78628257E+00 -0.30278088E+00 -0.59075383E-02 -0.23030922E-01  0.46593709E-01
 0.78628257E+00 -0.25429614E+00 -0.28274655E-03 -0.13740638E-01  0.60993672E-01
 0.78628257E+00 -0.20475452E+00  0.76213011E-02  0.88853478E-04  0.67679337E-01
 0.78628257E+00 -0.15434522E+00  0.16676857E-01  0.16260411E-01  0.64268705E-01
 0.78628257E+00 -0.10327182E+00  0.25168769E-01  0.31540974E-01  0.50315277E-01
 0.78628257E+00 -0.51749200E-01  0.31235919E-01  0.42487084E-01  0.27629104E-01
 0.78628257E+00  0.00000000E+00  0.33438861E-01  0.46464503E-01 -0.32025002E-12
 0.78628257E+00  0.51749200E-01  0.31235919E-01  0.42487084E-01 -0.27629104E-01
 0.78628257E+00  0.10327182E+00  0.25168769E-01  0.31540974E-01 -0.50315277E-01
 0.78628257E+00  0.15434522E+00  0.16676857E-01  0.16260411E-01 -0.64268705E-01
 0.78628257E+00  0.20475452E+00  0.76213011E-02  0.88853477E-04 -0.67679337E-01
 0.78628257E+00  0.25429614E+00 -0.28274655E-03 -0.13740638E-01 -0.60993672E-01
 0.78628257E+00  0.30278088E+00 -0.59075383E-02 -0.23030922E-01 -0.46593709E-01
 0.78628257E+00  0.35003658E+00 -0.88918930E-02 -0.27001709E-01 -0.28017659E-01
 0.78628257E+00  0.39591017E+00 -0.95487480E-02 -0.26183210E-01 -0.89953894E-02
 0.78628257E+00  0.44026914E+00 -0.85971650E-02 -0.21965504E-01  0.74019972E-02
 0.78628257E+00  0.48300241E+00 -0.68545908E-02 -0.16031969E-01  0.19279119E-01
 0.78628257E+00  0.52402059E+00 -0.50002101E-02 -0.98822057E-02  0.26027646E-01
 0.78628257E+00  0.56325577E+00 -0.34594555E-02 -0.45558979E-02  0.28100475E-01
 0.78628257E+00  0.60066071E+00 -0.24012366E-02 -0.56744786E-03  0.26603848E-01
 0.78628257E+00  0.63620781E+00 -0.18050910E-02  0.20095022E-02  0.22869355E-01
 0.78628257E+00  0.66988760E+00 -0.15502654E-02  0.33889417E-02  0.18122847E-01
 0.78628257E+00  0.70170710E+00 -0.14918212E-02  0.39184471E-02  0.13295715E-01
 0.78628257E+00  0.73168798E+00 -0.15081624E-02  0.39595584E-02  0.89711071E-02
 0.78628257E+00  0.75986470E+00 -0.15192480E-02  0.38118266E-02  0.54227221E-02
 0.78628257E+00  0.78628257E+00 -0.14830231E-02  0.36731078E-02  0.27038065E-02
 0.78628257E+00  0.81099590E+00 -0.13798035E-02  0.36259974E-02  0.74474169E-03
 0.78628257E+00  0.83406621E+00 -0.11956391E-02  0.36415828E-02 -0.56293715E-03
 0.78628257E+00  0.85556060E+00 -0.91631489E-03  0.35991697E-02 -0.13182717E-02
 0.78628257E+00  0.87555021E+00 -0.54035168E-03  0.33307084E-02 -0.15987012E-02
 0.78628257E+00  0.89410886E+00 -0.10364765E-03  0.26989643E-02 -0.14862969E-02
 0.78628257E+00  0.91131184E+00  0.31052226E-03  0.16932991E-02 -0.10984413E-02
 0.78628257E+00  0.92723491E+00  0.60047455E-03  0.48227794E-03 -0.59909913E-03
 0.78628257E+00  0.94195338E+00  0.70216657E-03 -0.63487407E-03 -0.15633181E-03
 0.78628257E+00  0.95554139E+00  0.62773459E-03 -0.13725310E-02  0.11375794E-03
 0.78628257E+00  0.96807128E+00  0.45282371E-03 -0.15964504E-02  0.19255498E-03
 0.78628257E+00  0.97961317E+00  0.26590558E-03 -0.13593322E-02  0.13708990E-03
 0.78628257E+00  0.99023454E+00  0.11807968E-03 -0.80057940E-03  0.47216972E-04
 0.78628257E+00  0.10000000E+01  0.00000000E+00  0.00000000E+00  0.00000000E+00
 
 0.81099590E+00 -0.10000000E+01  0.00000000E+00  0.00000000E+00  0.00000000E+00
 0.81099590E+00 -0.99023454E+00  0.92172363E-04 -0.56693146E-03 -0.85225710E-04
 0.81099590E+00 -0.97961317E+00  0.24571187E-03 -0.10856489E-02 -0.27346655E-03
 0.81099590E+00 -0.96807128E+00  0.47860832E-03 -0.14912246E-02 -0.46819790E-03
 0.81099590E+00 -0.95554139E+00  0.73944198E-03 -0.15845729E-02 -0.54332693E-03
 0.81099590E+00 -0.94195338E+00  0.92849770E-03 -0.11808654E-02 -0.39511518E-03
 0.81099590E+00 -0.92723491E+00  0.94914998E-03 -0.26056922E-03  0.71725312E-05
 0.81099590E+00 -0.91131184E+00  0.76484276E-03  0.99194943E-03  0.58157718E-03
 0.81099590E+00 -0.89410886E+00  0.42117254E-03  0.22825813E-02  0.11570782E-02
 0.81099590E+00 -0.87555021E+00  0.14653145E-04  0.33750804E-02  0.15272695E-02
 0.81099590E+00 -0.85556060E+00 -0.36347749E-03  0.42005802E-02  0.15040033E-02
 0.81099590E+00 -0.83406621E+00 -0.66497427E-03  0.48492176E-02  0.92798679E-03
 0.81099590E+00 -0.81099590E+00 -0.88800488E-03  0.54733942E-02 -0.34117275E-03
 0.81099590E+00 -0.78628257E+00 -0.10651915E-02  0.61786320E-02 -0.24320373E-02
 0.81099590E+00 -0.75986470E+00 -0.12593707E-02  0.69449012E-02 -0.54322226E-02
 0.81099590E+00 -0.73168798E+00 -0.15729718E-02  0.75886318E-02 -0.93278350E-02
 0.81099590E+00 -0.70170710E+00 -0.21598794E-02  0.77620590E-02 -0.13923208E-01
 0.81099590E+00 -0.66988760E+00 -0.32236575E-02  0.69915729E-02 -0.18776347E-01
 0.81099590E+00 -0.63620781E+00 -0.49873847E-02  0.47602109E-02 -0.23180215E-01
 0.81099590E+00 -0.60066071E+00 -0.76264027E-02  0.63909368E-03 -0.26224694E-01
 0.81099590E+00 -0.56325577E+00 -0.11164979E-01 -0.55360059E-02 -0.26953828E-01
 0.81099590E+00 -0.52402059E+00 -0.15354903E-01 -0.13469904E-01 -0.24610156E-01
 0.81099590E+00 -0.48300241E+00 -0.19574674E-01 -0.22252649E-01 -0.18910762E-01
 0.81099590E+00 -0.44026914E+00 -0.22805888E-01 -0.30328029E-01 -0.10263031E-01
 0.81099590E+00 -0.39591017E+00 -0.23743887E-01 -0.35667451E-01  0.18774736E-03
 0.81099590E+00 -0.35003658E+00 -0.21072162E-01 -0.36186342E-01  0.10744341E-01
 0.81099590E+00 -0.30278088E+00 -0.13870173E-01 -0.30349859E-01  0.19555089E-01
 0.81099590E+00 -0.25429614E+00 -0.20495906E-02 -0.17809455E-01  0.25094178E-01
 0.81099590E+00 -0.20475452E+00  0.13343811E-01  0.16406602E-03  0.26539947E-01
 0.81099590E+00 -0.15434522E+00  0.30125087E-01  0.20675601E-01  0.23901302E-01
 0.81099590E+00 -0.10327182E+00  0.45346357E-01  0.39737458E-01  0.17869120E-01
 0.81099590E+00 -0.51749200E-01  0.55997171E-01  0.53248287E-01  0.95116652E-02
 0.81099590E+00  0.00000000E+00  0.59825638E-01  0.58132200E-01 -0.27899427E-12
 0.81099590E+00  0.51749200E-01  0.55997171E-01  0.53248287E-01 -0.95116652E-02
 0.81099590E+00  0.10327182E+00  0.45346357E-01  0.39737458E-01 -0.17869120E-01
 0.81099590E+00  0.15434522E+00  0.30125087E-01  0.20675601E-01 -0.23901302E-01
 0.81099590E+00  0.20475452E+00  0.13343811E-01  0.16406602E-03 -0.26539947E-01
 0.81099590E+00  0.25429614E+00 -0.20495906E-02 -0.17809455E-01 -0.25094178E-01
 0.81099590E+00  0.30278088E+00 -0.13870173E-01 -0.30349859E-01 -0.19555089E-01
 0.81099590E+00  0.35003658E+00 -0.21072162E-01 -0.36186342E-01 -0.10744341E-01
 0.81099590E+00  0.39591017E+00 -0.23743887E-01 -0.35667451E-01 -0.18774736E-03
 0.81099590E+00  0.44026914E+00 -0.22805888E-01 -0.30328029E-01  0.10263031E-01
 0.81099590E+00  0.48300241E+00 -0.19574674E-01 -0.22252649E-01  0.18910762E-01
 0.81099590E+00  0.52402059E+00 -0.15354903E-01 -0.13469904E-01  0.24610156E-01
 0.81099590E+00  0.56325577E+00 -0.11164979E-01 -0.55360059E-02  0.26953828E-01
 0.81099590E+00  0.60066071E+00 -0.76264027E-02  0.63909368E-03  0.26224694E-01
 0.81099590E+00  0.63620781E+00 -0.49873847E-02  0.47602109E-02  0.23180215E-01
 0.81099590E+00  0.66988760E+00 -0.32236575E-02  0.69915729E-02  0.18776347E-01
 0.81099590E+00  0.70170710E+00 -0.21598794E-02  0.77620590E-02  0.13923208E-01
 0.81099590E+00  0.73168798E+00 -0.15729718E-02  0.75886318E-02  0.93278350E-02
 0.81099590E+00  0.75986470E+00 -0.12593707E-02  0.69449012E-02  0.54322226E-02
 0.81099590E+00  0.78628257E+00 -0.10651915E-02  0.61786320E-02  0.24320373E-02
 0.81099590E+00  0.81099590E+00 -0.88800488E-03  0.54733942E-02  0.34117275E-03
 0.81099590E+00  0.83406621E+00 -0.66497427E-03  0.48492176E-02 -0.92798679E-03
 0.81099590E+00  0.85556060E+00 -0.36347749E-03  0.42005802E-02 -0.15040033E-02
 0.81099590E+00  0.87555021E+00  0.14653145E-04  0.33750804E-02 -0.15272695E-02
 0.81099590E+00  0.89410886E+00  0.42117254E-03  0.22825813E-02 -0.11570782E-02
 0.81099590E+00  0.91131184E+00  0.76484276E-03  0.99194943E-03 -0.58157718E-03
 0.81099590E+00  0.92723491E+00  0.94914998E-03 -0.26056922E-03 -0.71725312E-05
 0.81099590E+00  0.94195338E+00  0.92849770E-03 -0.11808654E-02  0.39511518E-03
 0.81099590E+00  0.95554139E+00  0.73944198E-03 -0.15845729E-02  0.54332693E-03
 0.81099590E+00  0.96807128E+00  0.47860832E-03 -0.14912246E-02  0.46819790E-03
 0.81099590E+00  0.97961317E+00  0.24571187E-03 -0.10856489E-02  0.27346655E-03
 0.81099590E+00  0.99023454E+00  0.92172363E-04 -0.56693146E-03  0.85225710E-04
 0.81099590E+00  0.10000000E+01  0.00000000E+00  0.00000000E+00  0.00000000E+00
 
 0.83406621E+00 -0.10000000E+01  0.00000000E+00  0.00000000E+00  0.00000000E+00
 0.83406621E+00 -0.99023454E+00  0.45546280E-04 -0.21314599E-03 -0.10889916E-03
 0.83406621E+00 -0.97961317E+00  0.18060774E-03 -0.59645550E-03 -0.37004919E-03
 0.83406621E+00 -0.96807128E+00  0.43475379E-03 -0.10996204E-02 -0.69360672E-03
 0.83406621E+00 -0.95554139E+00  0.76677329E-03 -0.14917461E-02 -0.95233794E-03
 0.83406621E+00 -0.94195338E+00  0.10791356E-02 -0.14840903E-02 -0.10065816E-02
 0.83406621E+00 -0.92723491E+00  0.12635389E-02 -0.90069952E-03 -0.76346993E-03
 0.83406621E+00 -0.91131184E+00  0.12594656E-02  0.21286919E-03 -0.23602306E-03
 0.83406621E+00 -0.89410886E+00  0.10858105E-02  0.16235358E-02  0.44784100E-03
 0.83406621E+00 -0.87555021E+00  0.82139146E-03  0.30712925E-02  0.10837893E-02
 0.83406621E+00 -0.85556060E+00  0.55305661E-03  0.44198731E-02  0.14527654E-02
 0.83406621E+00 -0.83406621E+00  0.33035625E-03  0.56903815E-02  0.13618820E-02
 0.83406621E+00 -0.81099590E+00  0.14679897E-03  0.69754096E-02  0.66926171E-03
 0.83406621E+00 -0.78628257E+00 -0.62440405E-04  0.83143564E-02 -0.69536242E-03
 0.83406621E+00 -0.75986470E+00 -0.42239238E-03  0.95971036E-02 -0.26930206E-02
 0.83406621E+00 -0.73168798E+00 -0.11221914E-02  0.10526416E-01 -0.51365887E-02
 0.83406621E+00 -0.70170710E+00 -0.24084483E-02  0.10640035E-01 -0.76744444E-02
 0.83406621E+00 -0.66988760E+00 -0.45529165E-02  0.93873132E-02 -0.98329222E-02
 0.83406621E+00 -0.63620781E+00 -0.77844983E-02  0.62523920E-02 -0.11130487E-01
 0.83406621E+00 -0.60066071E+00 -0.12187134E-01  0.91481670E-03 -0.11258445E-01
 0.83406621E+00 -0.56325577E+00 -0.17578793E-01 -0.65711040E-02 -0.10283635E-01
 0.83406621E+00 -0.52402059E+00 -0.23404235E-01 -0.15617234E-01 -0.87982363E-02
 0.83406621E+00 -0.48300241E+00 -0.28688182E-01 -0.25023271E-01 -0.79136086E-02
 0.83406621E+00 -0.44026914E+00 -0.32099861E-01 -0.33047879E-01 -0.90146788E-02
 0.83406621E+00 -0.39591017E+00 -0.32162312E-01 -0.37674607E-01 -0.13262965E-01
 0.83406621E+00 -0.35003658E+00 -0.27599259E-01 -0.37062868E-01 -0.20967973E-01
 0.83406621E+00 -0.30278088E+00 -0.17753358E-01 -0.30095789E-01 -0.31075536E-01
 0.83406621E+00 -0.25429614E+00 -0.29562522E-02 -0.16868546E-01 -0.41076846E-01
 0.83406621E+00 -0.20475452E+00  0.15292314E-01  0.10657527E-02 -0.47540306E-01
 0.83406621E+00 -0.15434522E+00  0.34447130E-01  0.20831192E-01 -0.47213626E-01
 0.83406621E+00 -0.10327182E+00  0.51367936E-01  0.38774213E-01 -0.38327612E-01
 0.83406621E+00 -0.51749200E-01  0.63008522E-01  0.51304838E-01 -0.21536620E-01
 0.83406621E+00  0.00000000E+00  0.67157994E-01  0.55801749E-01 -0.78166813E-13
 0.83406621E+00  0.51749200E-01  0.63008522E-01  0.51304838E-01  0.21536620E-01
 0.83406621E+00  0.10327182E+00  0.51367936E-01  0.38774213E-01  0.38327612E-01
 0.83406621E+00  0.15434522E+00  0.34447130E-01  0.20831192E-01  0.47213626E-01
 0.83406621E+00  0.20475452E+00  0.15292314E-01  0.10657527E-02  0.47540306E-01
 0.83406621E+00  0.25429614E+00 -0.29562522E-02 -0.16868546E-01  0.41076846E-01
 0.83406621E+00  0.30278088E+00 -0.17753358E-01 -0.30095789E-01  0.31075536E-01
 0.83406621E+00  0.35003658E+00 -0.27599259E-01 -0.37062868E-01  0.20967973E-01
 0.83406621E+00  0.39591017E+00 -0.32162312E-01 -0.37674607E-01  0.13262965E-01
 0.83406621E+00  0.44026914E+00 -0.32099861E-01 -0.33047879E-01  0.90146788E-02
 0.83406621E+00  0.48300241E+00 -0.28688182E-01 -0.25023271E-01  0.79136086E-02
 0.83406621E+00  0.52402059E+00 -0.23404235E-01 -0.15617234E-01  0.87982363E-02
 0.83406621E+00  0.56325577E+00 -0.17578793E-01 -0.65711040E-02  0.10283635E-01
 0.83406621E+00  0.60066071E+00 -0.12187134E-01  0.91481670E-03  0.11258445E-01
 0.83406621E+00  0.63620781E+00 -0.77844983E-02  0.62523920E-02  0.11130487E-01
 0.83406621E+00  0.66988760E+00 -0.45529165E-02  0.93873132E-02  0.98329222E-02
 0.83406621E+00  0.70170710E+00 -0.24084483E-02  0.10640035E-01  0.76744444E-02
 0.83406621E+00  0.73168798E+00 -0.11221914E-02  0.10526416E-01  0.51365887E-02
 0.83406621E+00  0.75986470E+00 -0.42239238E-03  0.95971036E-02  0.26930206E-02
 0.83406621E+00  0.78628257E+00 -0.62440405E-04  0.83143564E-02  0.69536242E-03
 0.83406621E+00  0.81099590E+00  0.14679897E-03  0.69754096E-02 -0.66926171E-03
 0.83406621E+00  0.83406621E+00  0.33035625E-03  0.56903815E-02 -0.13618820E-02
 0.83406621E+00  0.85556060E+00  0.55305661E-03  0.44198731E-02 -0.14527654E-02
 0.83406621E+00  0.87555021E+00  0.82139146E-03  0.30712925E-02 -0.10837893E-02
 0.83406621E+00  0.89410886E+00  0.10858105E-02  0.16235358E-02 -0.44784100E-03
 0.83406621E+00  0.91131184E+00  0.12594656E-02  0.21286919E-03  0.23602306E-03
 0.83406621E+00  0.92723491E+00  0.12635389E-02 -0.90069952E-03  0.76346993E-03
 0.83406621E+00  0.94195338E+00  0.10791356E-02 -0.14840903E-02  0.10065816E-02
 0.83406621E+00  0.95554139E+00  0.76677329E-03 -0.14917461E-02  0.95233794E-03
 0.83406621E+00  0.96807128E+00  0.43475379E-03 -0.10996204E-02  0.69360672E-03
 0.83406621E+00  0.97961317E+00  0.18060774E-03 -0.59645550E-03  0.37004919E-03
 0.83406621E+00  0.99023454E+00  0.45546280E-04 -0.21314599E-03  0.10889916E-03
 0.83406621E+00  0.10000000E+01  0.00000000E+00  0.00000000E+00  0.00000000E+00
 
 0.85556060E+00 -0.10000000E+01  0.00000000E+00  0.00000000E+00  0.00000000E+00
 0.85556060E+00 -0.99023454E+00 -0.13899100E-04  0.16633914E-03 -0.99871419E-04
 0.85556060E+00 -0.97961317E+00  0.77368495E-04 -0.13285946E-04 -0.36101988E-03
 0.85556060E+00 -0.96807128E+00  0.31456881E-03 -0.50774957E-03 -0.73584084E-03
 0.85556060E+00 -0.95554139E+00  0.67518758E-03 -0.11004572E-02 -0.11304545E-02
 0.85556060E+00 -0.94195338E+00  0.10785423E-02 -0.14580909E-02 -0.14013562E-02
 0.85556060E+00 -0.92723491E+00  0.14194217E-02 -0.12833280E-02 -0.14044051E-02
 0.85556060E+00 -0.91131184E+00  0.16214730E-02 -0.47487924E-03 -0.10663522E-02
 0.85556060E+00 -0.89410886E+00  0.16746171E-02  0.83829785E-03 -0.42521126E-03
 0.85556060E+00 -0.87555021E+00  0.16285526E-02  0.24186224E-02  0.38228652E-03
 0.85556060E+00 -0.85556060E+00  0.15499783E-02  0.40814133E-02  0.11820179E-02
 0.85556060E+00 -0.83406621E+00  0.14751499E-02  0.57609772E-02  0.18306924E-02
 0.85556060E+00 -0.81099590E+00  0.13809070E-02  0.74491899E-02  0.22755902E-02
 0.85556060E+00 -0.78628257E+00  0.11742770E-02  0.90817781E-02  0.25935231E-02
 0.85556060E+00 -0.75986470E+00  0.69353513E-03  0.10454116E-01  0.30085917E-02
 0.85556060E+00 -0.73168798E+00 -0.27947899E-03  0.11208976E-01  0.38629034E-02
 0.85556060E+00 -0.70170710E+00 -0.19874811E-02  0.10893206E-01  0.55206886E-02
 0.85556060E+00 -0.66988760E+00 -0.46406492E-02  0.90631609E-02  0.81954667E-02
 0.85556060E+00 -0.63620781E+00 -0.83366701E-02  0.54139733E-02  0.11729598E-01
 0.85556060E+00 -0.60066071E+00 -0.12971959E-01 -0.88479466E-04  0.15382932E-01
 0.85556060E+00 -0.56325577E+00 -0.18167040E-01 -0.70975150E-02  0.17723279E-01
 0.85556060E+00 -0.52402059E+00 -0.23236809E-01 -0.14831599E-01  0.16722501E-01
 0.85556060E+00 -0.48300241E+00 -0.27234985E-01 -0.22114745E-01  0.10148365E-01
 0.85556060E+00 -0.44026914E+00 -0.29090501E-01 -0.27538067E-01 -0.37373914E-02
 0.85556060E+00 -0.39591017E+00 -0.27826629E-01 -0.29734968E-01 -0.25294978E-01
 0.85556060E+00 -0.35003658E+00 -0.22821231E-01 -0.27718261E-01 -0.52715888E-01
 0.85556060E+00 -0.30278088E+00 -0.14037773E-01 -0.21188484E-01 -0.81702648E-01
 0.85556060E+00 -0.25429614E+00 -0.21508655E-02 -0.10713476E-01 -0.10595555E+00
 0.85556060E+00 -0.20475452E+00  0.11488359E-01  0.22927743E-02 -0.11856679E+00
 0.85556060E+00 -0.15434522E+00  0.25054222E-01  0.15803224E-01 -0.11404634E+00
 0.85556060E+00 -0.10327182E+00  0.36572246E-01  0.27568258E-01 -0.90333516E-01
 0.85556060E+00 -0.51749200E-01  0.44289331E-01  0.35564381E-01 -0.49994231E-01
 0.85556060E+00  0.00000000E+00  0.47003926E-01  0.38395476E-01  0.20123078E-12
 0.85556060E+00  0.51749200E-01  0.44289331E-01  0.35564381E-01  0.49994231E-01
 0.85556060E+00  0.10327182E+00  0.36572246E-01  0.27568258E-01  0.90333516E-01
 0.85556060E+00  0.15434522E+00  0.25054222E-01  0.15803224E-01  0.11404634E+00
 0.85556060E+00  0.20475452E+00  0.11488359E-01  0.22927743E-02  0.11856679E+00
 0.85556060E+00  0.25429614E+00 -0.21508655E-02 -0.10713476E-01  0.10595555E+00
 0.85556060E+00  0.30278088E+00 -0.14037773E-01 -0.21188484E-01  0.81702648E-01
 0.85556060E+00  0.35003658E+00 -0.22821231E-01 -0.27718261E-01  0.52715888E-01
 0.85556060E+00  0.39591017E+00 -0.27826629E-01 -0.29734968E-01  0.25294978E-01
 0.85556060E+00  0.44026914E+00 -0.29090501E-01 -0.27538067E-01  0.37373914E-02
 0.85556060E+00  0.48300241E+00 -0.27234985E-01 -0.22114745E-01 -0.10148365E-01
 0.85556060E+00  0.52402059E+00 -0.23236809E-01 -0.14831599E-01 -0.16722501E-01
 0.85556060E+00  0.56325577E+00 -0.18167040E-01 -0.70975150E-02 -0.17723279E-01
 0.85556060E+00  0.60066071E+00 -0.12971959E-01 -0.88479466E-04 -0.15382932E-01
 0.85556060E+00  0.63620781E+00 -0.83366701E-02  0.54139733E-02 -0.11729598E-01
 0.85556060E+00  0.66988760E+00 -0.46406492E-02  0.90631609E-02 -0.81954667E-02
 0.85556060E+00  0.70170710E+00 -0.19874811E-02  0.10893206E-01 -0.55206886E-02
 0.85556060E+00  0.73168798E+00 -0.27947899E-03  0.11208976E-01 -0.38629034E-02
 0.85556060E+00  0.75986470E+00  0.69353513E-03  0.10454116E-01 -0.30085917E-02
 0.85556060E+00  0.78628257E+00  0.11742770E-02  0.90817781E-02 -0.25935231E-02
 0.85556060E+00  0.81099590E+00  0.13809070E-02  0.74491899E-02 -0.22755902E-02
 0.85556060E+00  0.83406621E+00  0.14751499E-02  0.57609772E-02 -0.18306924E-02
 0.85556060E+00  0.85556060E+00  0.15499783E-02  0.40814133E-02 -0.11820179E-02
 0.85556060E+00  0.87555021E+00  0.16285526E-02  0.24186224E-02 -0.38228652E-03
 0.85556060E+00  0.89410886E+00  0.16746171E-02  0.83829785E-03  0.42521126E-03
 0.85556060E+00  0.91131184E+00  0.16214730E-02 -0.47487924E-03  0.10663522E-02
 0.85556060E+00  0.92723491E+00  0.14194217E-02 -0.12833280E-02  0.14044051E-02
 0.85556060E+00  0.94195338E+00  0.10785423E-02 -0.14580909E-02  0.14013562E-02
 0.85556060E+00  0.95554139E+00  0.67518758E-03 -0.11004572E-02  0.11304545E-02
 0.85556060E+00  0.96807128E+00  0.31456881E-03 -0.50774957E-03  0.73584084E-03
 0.85556060E+00  0.97961317E+00  0.77368495E-04 -0.13285946E-04  0.36101988E-03
 0.85556060E+00  0.99023454E+00 -0.13899100E-04  0.16633914E-03  0.99871419E-04
 0.85556060E+00  0.10000000E+01  0.00000000E+00  0.00000000E+00  0.00000000E+00
 
 0.87555021E+00 -0.10000000E+01  0.00000000E+00  0.00000000E+00  0.00000000E+00
 0.87555021E+00 -0.99023454E+00 -0.72635691E-04  0.44907642E-03 -0.55725602E-04
 0.87555021E+00 -0.97961317E+00 -0.43306944E-04  0.48224767E-03 -0.23044084E-03
 0.87555021E+00 -0.96807128E+00  0.13545021E-03  0.10130614E-03 -0.54355976E-03
 0.87555021E+00 -0.95554139E+00  0.46251409E-03 -0.54057342E-03 -0.96145744E-03
 0.87555021E+00 -0.94195338E+00  0.88404539E-03 -0.11366582E-02 -0.13771374E-02
 0.87555021E+00 -0.92723491E+00  0.13123322E-02 -0.13345336E-02 -0.16298352E-02
 0.87555021E+00 -0.91131184E+00  0.16677078E-02 -0.91735056E-03 -0.15737762E-02
 0.87555021E+00 -0.89410886E+00  0.19157930E-02  0.10013120E-03 -0.11358303E-02
 0.87555021E+00 -0.87555021E+00  0.20720828E-02  0.15340220E-02 -0.33179042E-03
 0.87555021E+00 -0.85556060E+00  0.21723796E-02  0.31736311E-02  0.78199948E-03
 0.87555021E+00 -0.83406621E+00  0.22318608E-02  0.48668884E-02  0.21856576E-02
 0.87555021E+00 -0.81099590E+00  0.22165428E-02  0.64955382E-02  0.39687960E-02
 0.87555021E+00 -0.78628257E+00  0.20352144E-02  0.79005110E-02  0.63603032E-02
 0.87555021E+00 -0.75986470E+00  0.15512343E-02  0.88367174E-02  0.96964194E-02
 0.87555021E+00 -0.73168798E+00  0.61200732E-03  0.89968259E-02  0.14307086E-01
 0.87555021E+00 -0.70170710E+00 -0.90521098E-03  0.80893866E-02  0.20328444E-01
 0.87555021E+00 -0.66988760E+00 -0.30385867E-02  0.59376154E-02  0.27471976E-01
 0.87555021E+00 -0.63620781E+00 -0.56908862E-02  0.25662091E-02  0.34815598E-01
 0.87555021E+00 -0.60066071E+00 -0.86006910E-02 -0.17446541E-02  0.40694295E-01
 0.87555021E+00 -0.56325577E+00 -0.11352458E-01 -0.64552775E-02  0.42780622E-01
 0.87555021E+00 -0.52402059E+00 -0.13437722E-01 -0.10828093E-01  0.38427995E-01
 0.87555021E+00 -0.48300241E+00 -0.14365288E-01 -0.14060613E-01  0.25304143E-01
 0.87555021E+00 -0.44026914E+00 -0.13799512E-01 -0.15472130E-01  0.22409137E-02
 0.87555021E+00 -0.39591017E+00 -0.11683801E-01 -0.14695360E-01 -0.29897710E-01
 0.87555021E+00 -0.35003658E+00 -0.82978791E-02 -0.11804731E-01 -0.67640924E-01
 0.87555021E+00 -0.30278088E+00 -0.42087503E-02 -0.73194374E-02 -0.10496349E+00
 0.87555021E+00 -0.25429614E+00 -0.11478870E-03 -0.20622583E-02 -0.13418481E+00
 0.87555021E+00 -0.20475452E+00  0.33672613E-02  0.30816996E-02 -0.14766924E+00
 0.87555021E+00 -0.15434522E+00  0.58831929E-02  0.74077201E-02 -0.13994714E+00
 0.87555021E+00 -0.10327182E+00  0.74048045E-02  0.10529463E-01 -0.10960459E+00
 0.87555021E+00 -0.51749200E-01  0.81420577E-02  0.12357453E-01 -0.60237066E-01
 0.87555021E+00  0.00000000E+00  0.83506787E-02  0.12952114E-01  0.41501329E-12
 0.87555021E+00  0.51749200E-01  0.81420577E-02  0.12357453E-01  0.60237066E-01
 0.87555021E+00  0.10327182E+00  0.74048045E-02  0.10529463E-01  0.10960459E+00
 0.87555021E+00  0.15434522E+00  0.58831929E-02  0.74077200E-02  0.13994714E+00
 0.87555021E+00  0.20475452E+00  0.33672613E-02  0.30816996E-02  0.14766924E+00
 0.87555021E+00  0.25429614E+00 -0.11478870E-03 -0.20622583E-02  0.13418481E+00
 0.87555021E+00  0.30278088E+00 -0.42087503E-02 -0.73194374E-02  0.10496349E+00
 0.87555021E+00  0.35003658E+00 -0.82978791E-02 -0.11804731E-01  0.67640924E-01
 0.87555021E+00  0.39591017E+00 -0.11683801E-01 -0.14695360E-01  0.29897710E-01
 0.87555021E+00  0.44026914E+00 -0.13799512E-01 -0.15472130E-01 -0.22409137E-02
 0.87555021E+00  0.48300241E+00 -0.14365288E-01 -0.14060613E-01 -0.25304143E-01
 0.87555021E+00  0.52402059E+00 -0.13437722E-01 -0.10828093E-01 -0.38427995E-01
 0.87555021E+00  0.56325577E+00 -0.11352458E-01 -0.64552775E-02 -0.42780622E-01
 0.87555021E+00  0.60066071E+00 -0.86006910E-02 -0.17446541E-02 -0.40694295E-01
 0.87555021E+00  0.63620781E+00 -0.56908862E-02  0.25662091E-02 -0.34815598E-01
 0.87555021E+00  0.66988760E+00 -0.30385867E-02  0.59376154E-02 -0.27471976E-01
 0.87555021E+00  0.70170710E+00 -0.90521098E-03  0.80893866E-02 -0.20328444E-01
 0.87555021E+00  0.73168798E+00  0.61200732E-03  0.89968259E-02 -0.14307086E-01
 0.87555021E+00  0.75986470E+00  0.15512343E-02  0.88367174E-02 -0.96964194E-02
 0.87555021E+00  0.78628257E+00  0.20352144E-02  0.79005110E-02 -0.63603032E-02
 0.87555021E+00  0.81099590E+00  0.22165428E-02  0.64955382E-02 -0.39687960E-02
 0.87555021E+00  0.83406621E+00  0.22318608E-02  0.48668884E-02 -0.21856576E-02
 0.87555021E+00  0.85556060E+00  0.21723796E-02  0.31736311E-02 -0.78199948E-03
 0.87555021E+00  0.87555021E+00  0.20720828E-02  0.15340220E-02  0.33179042E-03
 0.87555021E+00  0.89410886E+00  0.19157930E-02  0.10013120E-03  0.11358303E-02
 0.87555021E+00  0.91131184E+00  0.16677078E-02 -0.91735056E-03  0.15737762E-02
 0.87555021E+00  0.92723491E+00  0.13123322E-02 -0.13345336E-02  0.16298352E-02
 0.87555021E+00  0.94195338E+00  0.88404539E-03 -0.11366582E-02  0.13771374E-02
 0.87555021E+00  0.95554139E+00  0.46251409E-03 -0.54057342E-03  0.96145744E-03
 0.87555021E+00  0.96807128E+00  0.13545021E-03  0.10130614E-03  0.54355976E-03
 0.87555021E+00  0.97961317E+00 -0.43306944E-04  0.48224767E-03  0.23044084E-03
 0.87555021E+00  0.99023454E+00 -0.72635691E-04  0.44907642E-03  0.55725602E-04
 0.87555021E+00  0.10000000E+01  0.00000000E+00  0.00000000E+00  0.00000000E+00
 
 0.89410886E+00 -0.10000000E+01  0.00000000E+00  0.00000000E+00  0.00000000E+00
 0.89410886E+00 -0.99023454E+00 -0.11603654E-03  0.55841921E-03  0.38191521E-05
 0.89410886E+00 -0.97961317E+00 -0.15149128E-03  0.75341880E-03 -0.36579009E-04
 0.89410886E+00 -0.96807128E+00 -0.59609585E-04  0.54847631E-03 -0.20257710E-03
 0.89410886E+00 -0.95554139E+00  0.17551261E-03  0.28891314E-05 -0.52487308E-03
 0.89410886E+00 -0.94195338E+00  0.52822264E-03 -0.65806154E-03 -0.96041416E-03
 0.89410886E+00 -0.92723491E+00  0.93665651E-03 -0.10999460E-02 -0.13749240E-02
 0.89410886E+00 -0.91131184E+00  0.13300376E-02 -0.10499497E-02 -0.15911479E-02
 0.89410886E+00 -0.89410886E+00  0.16604147E-02 -0.43414592E-03 -0.14443415E-02
 0.89410886E+00 -0.87555021E+00  0.19145416E-02  0.62564048E-03 -0.82134438E-03
 0.89410886E+00 -0.85556060E+00  0.20993368E-02  0.19168026E-02  0.36174489E-03
 0.89410886E+00 -0.83406621E+00  0.22149234E-02  0.32286801E-02  0.22176236E-02
 0.89410886E+00 -0.81099590E+00  0.22361673E-02  0.43687804E-02  0.49416969E-02
 0.89410886E+00 -0.78628257E+00  0.21133853E-02  0.51408194E-02  0.88087329E-02
 0.89410886E+00 -0.75986470E+00  0.17933212E-02  0.53439150E-02  0.14092307E-01
 0.89410886E+00 -0.73168798E+00  0.12533296E-02  0.48184803E-02  0.20909513E-01
 0.89410886E+00 -0.70170710E+00  0.53846680E-03  0.35149334E-02  0.29030869E-01
 0.89410886E+00 -0.66988760E+00 -0.21359025E-03  0.15506668E-02  0.37709784E-01
 0.89410886E+00 -0.63620781E+00 -0.77380847E-03 -0.77057184E-03  0.45596034E-01
 0.89410886E+00 -0.60066071E+00 -0.86094023E-03 -0.29874475E-02  0.50786283E-01
 0.89410886E+00 -0.56325577E+00 -0.22082877E-03 -0.45626096E-02  0.51056334E-01
 0.89410886E+00 -0.52402059E+00  0.12629854E-02 -0.50143658E-02  0.44288447E-01
 0.89410886E+00 -0.48300241E+00  0.34548147E-02 -0.40784051E-02  0.29058978E-01
 0.89410886E+00 -0.44026914E+00  0.58915313E-02 -0.18547665E-02  0.52744661E-02
 0.89410886E+00 -0.39591017E+00  0.77984044E-02  0.11249570E-02 -0.25323793E-01
 0.89410886E+00 -0.35003658E+00  0.82329426E-02  0.39705313E-02 -0.59001021E-01
 0.89410886E+00 -0.30278088E+00  0.63544233E-02  0.56680587E-02 -0.90385432E-01
 0.89410886E+00 -0.25429614E+00  0.17553382E-02  0.54288594E-02 -0.11338363E+00
 0.89410886E+00 -0.20475452E+00 -0.52628194E-02  0.30318795E-02 -0.12251166E+00
 0.89410886E+00 -0.15434522E+00 -0.13604482E-01 -0.99571794E-03 -0.11432091E+00
 0.89410886E+00 -0.10327182E+00 -0.21572233E-01 -0.54764001E-02 -0.88501900E-01
 0.89410886E+00 -0.51749200E-01 -0.27318035E-01 -0.89642334E-02 -0.48292660E-01
 0.89410886E+00  0.00000000E+00 -0.29412501E-01 -0.10278280E-01  0.46462615E-12
 0.89410886E+00  0.51749200E-01 -0.27318035E-01 -0.89642334E-02  0.48292660E-01
 0.89410886E+00  0.10327182E+00 -0.21572233E-01 -0.54764001E-02  0.88501900E-01
 0.89410886E+00  0.15434522E+00 -0.13604482E-01 -0.99571794E-03  0.11432091E+00
 0.89410886E+00  0.20475452E+00 -0.52628194E-02  0.30318795E-02  0.12251166E+00
 0.89410886E+00  0.25429614E+00  0.17553382E-02  0.54288594E-02  0.11338363E+00
 0.89410886E+00  0.30278088E+00  0.63544233E-02  0.56680587E-02  0.90385432E-01
 0.89410886E+00  0.35003658E+00  0.82329426E-02  0.39705313E-02  0.59001021E-01
 0.89410886E+00  0.39591017E+00  0.77984044E-02  0.11249570E-02  0.25323793E-01
 0.89410886E+00  0.44026914E+00  0.58915313E-02 -0.18547665E-02 -0.52744661E-02
 0.89410886E+00  0.48300241E+00  0.34548147E-02 -0.40784051E-02 -0.29058978E-01
 0.89410886E+00  0.52402059E+00  0.12629854E-02 -0.50143658E-02 -0.44288447E-01
 0.89410886E+00  0.56325577E+00 -0.22082877E-03 -0.45626096E-02 -0.51056334E-01
 0.89410886E+00  0.60066071E+00 -0.86094023E-03 -0.29874475E-02 -0.50786283E-01
 0.89410886E+00  0.63620781E+00 -0.77380847E-03 -0.77057184E-03 -0.45596034E-01
 0.89410886E+00  0.66988760E+00 -0.21359025E-03  0.15506668E-02 -0.37709784E-01
 0.89410886E+00  0.70170710E+00  0.53846680E-03  0.35149334E-02 -0.29030869E-01
 0.89410886E+00  0.73168798E+00  0.12533296E-02  0.48184803E-02 -0.20909513E-01
 0.89410886E+00  0.75986470E+00  0.17933212E-02  0.53439150E-02 -0.14092307E-01
 0.89410886E+00  0.78628257E+00  0.21133853E-02  0.51408194E-02 -0.88087329E-02
 0.89410886E+00  0.81099590E+00  0.22361673E-02  0.43687804E-02 -0.49416969E-02
 0.89410886E+00  0.83406621E+00  0.22149234E-02  0.32286801E-02 -0.22176236E-02
 0.89410886E+00  0.85556060E+00  0.20993368E-02  0.19168026E-02 -0.36174489E-03
 0.89410886E+00  0.87555021E+00  0.19145416E-02  0.62564048E-03  0.82134438E-03
 0.89410886E+00  0.89410886E+00  0.16604147E-02 -0.43414592E-03  0.14443415E-02
 0.89410886E+00  0.91131184E+00  0.13300376E-02 -0.10499497E-02  0.15911479E-02
 0.89410886E+00  0.92723491E+00  0.93665651E-03 -0.10999460E-02  0.13749240E-02
 0.89410886E+00  0.94195338E+00  0.52822264E-03 -0.65806154E-03  0.96041416E-03
 0.89410886E+00  0.95554139E+00  0.17551261E-03  0.28891314E-05  0.52487308E-03
 0.89410886E+00  0.96807128E+00 -0.59609585E-04  0.54847631E-03  0.20257710E-03
 0.89410886E+00  0.97961317E+00 -0.15149128E-03  0.75341880E-03  0.36579009E-04
 0.89410886E+00  0.99023454E+00 -0.11603654E-03  0.55841921E-03 -0.38191521E-05
 0.89410886E+00  0.10000000E+01  0.00000000E+00  0.00000000E+00  0.00000000E+00
 
 0.91131184E+00 -0.10000000E+01  0.00000000E+00  0.00000000E+00  0.00000000E+00
 0.91131184E+00 -0.99023454E+00 -0.13383900E-03  0.50515215E-03  0.50294531E-04
 0.91131184E+00 -0.97961317E+00 -0.21891675E-03  0.78041691E-03  0.12796991E-03
 0.91131184E+00 -0.96807128E+00 -0.21626318E-03  0.75219560E-03  0.12426794E-03
 0.91131184E+00 -0.95554139E+00 -0.10167199E-03  0.38754670E-03 -0.35646040E-04
 0.91131184E+00 -0.94195338E+00  0.12100188E-03 -0.18986114E-03 -0.37346802E-03
 0.91131184E+00 -0.92723491E+00  0.41618095E-03 -0.71661323E-03 -0.81172478E-03
 0.91131184E+00 -0.91131184E+00  0.73030143E-03 -0.92696302E-03 -0.11901507E-02
 0.91131184E+00 -0.89410886E+00  0.10153834E-02 -0.70295435E-03 -0.13048205E-02
 0.91131184E+00 -0.87555021E+00  0.12439900E-02 -0.11320878E-03 -0.95905901E-03
 0.91131184E+00 -0.85556060E+00  0.14079174E-02  0.65245558E-03  0.25815069E-04
 0.91131184E+00 -0.83406621E+00  0.15070252E-02  0.13732154E-02  0.18294813E-02
 0.91131184E+00 -0.81099590E+00  0.15433939E-02  0.18459637E-02  0.46481854E-02
 0.91131184E+00 -0.78628257E+00  0.15290010E-02  0.19068345E-02  0.86607928E-02
 0.91131184E+00 -0.75986470E+00  0.15065148E-02  0.14576168E-02  0.13937804E-01
 0.91131184E+00 -0.73168798E+00  0.15727308E-02  0.50848460E-03  0.20317462E-01
 0.91131184E+00 -0.70170710E+00  0.18916774E-02 -0.78584879E-03  0.27300165E-01
 0.91131184E+00 -0.66988760E+00  0.26833848E-02 -0.21195050E-02  0.34006174E-01
 0.91131184E+00 -0.63620781E+00  0.41807296E-02 -0.30705609E-02  0.39228445E-01
 0.91131184E+00 -0.60066071E+00  0.65526157E-02 -0.31783973E-02  0.41589176E-01
 0.91131184E+00 -0.56325577E+00  0.98032378E-02 -0.20598557E-02  0.39794713E-01
 0.91131184E+00 -0.52402059E+00  0.13667930E-01  0.44846906E-03  0.32956060E-01
 0.91131184E+00 -0.48300241E+00  0.17541468E-01  0.41530057E-02  0.20913214E-01
 0.91131184E+00 -0.44026914E+00  0.20482140E-01  0.84225197E-02  0.44693538E-02
 0.91131184E+00 -0.39591017E+00  0.21332128E-01  0.12224035E-01 -0.14561749E-01
 0.91131184E+00 -0.35003658E+00  0.18967424E-01  0.14316189E-01 -0.33559714E-01
 0.91131184E+00 -0.30278088E+00  0.12644579E-01  0.13590669E-01 -0.49542905E-01
 0.91131184E+00 -0.25429614E+00  0.23537800E-02  0.94802281E-02 -0.59759648E-01
 0.91131184E+00 -0.20475452E+00 -0.10951284E-01  0.22896287E-02 -0.62267067E-01
 0.91131184E+00 -0.15434522E+00 -0.25372908E-01 -0.67090154E-02 -0.56338276E-01
 0.91131184E+00 -0.10327182E+00 -0.38398368E-01 -0.15514530E-01 -0.42601003E-01
 0.91131184E+00 -0.51749200E-01 -0.47487288E-01 -0.21940482E-01 -0.22906171E-01
 0.91131184E+00  0.00000000E+00 -0.50749802E-01 -0.24294636E-01  0.35645839E-12
 0.91131184E+00  0.51749200E-01 -0.47487288E-01 -0.21940482E-01  0.22906171E-01
 0.91131184E+00  0.10327182E+00 -0.38398368E-01 -0.15514530E-01  0.42601003E-01
 0.91131184E+00  0.15434522E+00 -0.25372908E-01 -0.67090154E-02  0.56338276E-01
 0.91131184E+00  0.20475452E+00 -0.10951284E-01  0.22896287E-02  0.62267067E-01
 0.91131184E+00  0.25429614E+00  0.23537800E-02  0.94802281E-02  0.59759648E-01
 0.91131184E+00  0.30278088E+00  0.12644579E-01  0.13590669E-01  0.49542905E-01
 0.91131184E+00  0.35003658E+00  0.18967424E-01  0.14316189E-01  0.33559714E-01
 0.91131184E+00  0.39591017E+00  0.21332128E-01  0.12224035E-01  0.14561749E-01
 0.91131184E+00  0.44026914E+00  0.20482140E-01  0.84225197E-02 -0.44693538E-02
 0.91131184E+00  0.48300241E+00  0.17541468E-01  0.41530057E-02 -0.20913214E-01
 0.91131184E+00  0.52402059E+00  0.13667930E-01  0.44846906E-03 -0.32956060E-01
 0.91131184E+00  0.56325577E+00  0.98032378E-02 -0.20598557E-02 -0.39794713E-01
 0.91131184E+00  0.60066071E+00  0.65526157E-02 -0.31783973E-02 -0.41589176E-01
 0.91131184E+00  0.63620781E+00  0.41807296E-02 -0.30705609E-02 -0.39228445E-01
 0.91131184E+00  0.66988760E+00  0.26833848E-02 -0.21195050E-02 -0.34006174E-01
 0.91131184E+00  0.70170710E+00  0.18916774E-02 -0.78584879E-03 -0.27300165E-01
 0.91131184E+00  0.73168798E+00  0.15727308E-02  0.50848460E-03 -0.20317462E-01
 0.91131184E+00  0.75986470E+00  0.15065148E-02  0.14576168E-02 -0.13937804E-01
 0.91131184E+00  0.78628257E+00  0.15290010E-02  0.19068345E-02 -0.86607928E-02
 0.91131184E+00  0.81099590E+00  0.15433939E-02  0.18459637E-02 -0.46481854E-02
 0.91131184E+00  0.83406621E+00  0.15070252E-02  0.13732154E-02 -0.18294813E-02
 0.91131184E+00  0.85556060E+00  0.14079174E-02  0.65245558E-03 -0.25815069E-04
 0.91131184E+00  0.87555021E+00  0.12439900E-02 -0.11320878E-03  0.95905901E-03
 0.91131184E+00  0.89410886E+00  0.10153834E-02 -0.70295435E-03  0.13048205E-02
 0.91131184E+00  0.91131184E+00  0.73030143E-03 -0.92696302E-03  0.11901507E-02
 0.91131184E+00  0.92723491E+00  0.41618095E-03 -0.71661323E-03  0.81172478E-03
 0.91131184E+00  0.94195338E+00  0.12100188E-03 -0.18986114E-03  0.37346802E-03
 0.91131184E+00  0.95554139E+00 -0.10167199E-03  0.38754670E-03  0.35646040E-04
 0.91131184E+00  0.96807128E+00 -0.21626318E-03  0.75219560E-03 -0.12426794E-03
 0.91131184E+00  0.97961317E+00 -0.21891675E-03  0.78041691E-03 -0.12796991E-03
 0.91131184E+00  0.99023454E+00 -0.13383900E-03  0.50515215E-03 -0.50294531E-04
 0.91131184E+00  0.10000000E+01  0.00000000E+00  0.00000000E+00  0.00000000E+00
 
 0.92723491E+00 -0.10000000E+01  0.00000000E+00  0.00000000E+00  0.00000000E+00
 0.92723491E+00 -0.99023454E+00 -0.12458370E-03  0.36484838E-03  0.66618069E-04
 0.92723491E+00 -0.97961317E+00 -0.23192604E-03  0.64434436E-03  0.20222609E-03
 0.92723491E+00 -0.96807128E+00 -0.29453037E-03  0.74239376E-03  0.31389747E-03
 0.92723491E+00 -0.95554139E+00 -0.28835966E-03  0.56392485E-03  0.31393110E-03
 0.92723491E+00 -0.94195338E+00 -0.20504953E-03  0.14498564E-03  0.13763298E-03
 0.92723491E+00 -0.92723491E+00 -0.59246876E-04 -0.34074975E-03 -0.20082971E-03
 0.92723491E+00 -0.91131184E+00  0.11558126E-03 -0.67729059E-03 -0.59316454E-03
 0.92723491E+00 -0.89410886E+00  0.28265508E-03 -0.74331667E-03 -0.85602762E-03
 0.92723491E+00 -0.87555021E+00  0.41625067E-03 -0.56896815E-03 -0.78247608E-03
 0.92723491E+00 -0.85556060E+00  0.50863316E-03 -0.30170567E-03 -0.18140183E-03
 0.92723491E+00 -0.83406621E+00  0.57041448E-03 -0.12710158E-03  0.11027559E-02
 0.92723491E+00 -0.81099590E+00  0.63308558E-03 -0.20598891E-03  0.31733283E-02
 0.92723491E+00 -0.78628257E+00  0.75742637E-03 -0.63248770E-03  0.60419066E-02
 0.92723491E+00 -0.75986470E+00  0.10458365E-02 -0.14032734E-02  0.95707452E-02
 0.92723491E+00 -0.73168798E+00  0.16485550E-02 -0.23937664E-02  0.13426439E-01
 0.92723491E+00 -0.70170710E+00  0.27542071E-02 -0.33551505E-02  0.17081946E-01
 0.92723491E+00 -0.66988760E+00  0.45567443E-02 -0.39406479E-02  0.19883647E-01
 0.92723491E+00 -0.63620781E+00  0.71986815E-02 -0.37628276E-02  0.21179471E-01
 0.92723491E+00 -0.60066071E+00  0.10695427E-01 -0.24783571E-02  0.20484296E-01
 0.92723491E+00 -0.56325577E+00  0.14854718E-01  0.10501226E-03  0.17649176E-01
 0.92723491E+00 -0.52402059E+00  0.19211832E-01  0.39137128E-02  0.12984980E-01
 0.92723491E+00 -0.48300241E+00  0.23010656E-01  0.85164339E-02  0.72845386E-02
 0.92723491E+00 -0.44026914E+00  0.25260692E-01  0.13099339E-01  0.16950467E-02
 0.92723491E+00 -0.39591017E+00  0.24891504E-01  0.16553381E-01 -0.25653340E-02
 0.92723491E+00 -0.35003658E+00  0.20998912E-01  0.17695529E-01 -0.45874574E-02
 0.92723491E+00 -0.30278088E+00  0.13140954E-01  0.15599588E-01 -0.41187198E-02
 0.92723491E+00 -0.25429614E+00  0.16022029E-02  0.99536120E-02 -0.17198887E-02
 0.92723491E+00 -0.20475452E+00 -0.12473526E-01  0.13165720E-02  0.13837125E-02
 0.92723491E+00 -0.15434522E+00 -0.27167196E-01 -0.88545037E-02  0.37498670E-02
 0.92723491E+00 -0.10327182E+00 -0.40111903E-01 -0.18475496E-01  0.43067644E-02
 0.92723491E+00 -0.51749200E-01 -0.49006168E-01 -0.25363380E-01  0.28195962E-02
 0.92723491E+00  0.00000000E+00 -0.52175206E-01 -0.27864690E-01  0.17254547E-12
 0.92723491E+00  0.51749200E-01 -0.49006168E-01 -0.25363380E-01 -0.28195962E-02
 0.92723491E+00  0.10327182E+00 -0.40111903E-01 -0.18475496E-01 -0.43067644E-02
 0.92723491E+00  0.15434522E+00 -0.27167196E-01 -0.88545037E-02 -0.37498670E-02
 0.92723491E+00  0.20475452E+00 -0.12473526E-01  0.13165720E-02 -0.13837125E-02
 0.92723491E+00  0.25429614E+00  0.16022029E-02  0.99536120E-02  0.17198887E-02
 0.92723491E+00  0.30278088E+00  0.13140954E-01  0.15599588E-01  0.41187198E-02
 0.92723491E+00  0.35003658E+00  0.20998912E-01  0.17695529E-01  0.45874574E-02
 0.92723491E+00  0.39591017E+00  0.24891504E-01  0.16553381E-01  0.25653340E-02
 0.92723491E+00  0.44026914E+00  0.25260692E-01  0.13099339E-01 -0.16950467E-02
 0.92723491E+00  0.48300241E+00  0.23010656E-01  0.85164339E-02 -0.72845386E-02
 0.92723491E+00  0.52402059E+00  0.19211832E-01  0.39137128E-02 -0.12984980E-01
 0.92723491E+00  0.56325577E+00  0.14854718E-01  0.10501226E-03 -0.17649176E-01
 0.92723491E+00  0.60066071E+00  0.10695427E-01 -0.24783571E-02 -0.20484296E-01
 0.92723491E+00  0.63620781E+00  0.71986815E-02 -0.37628276E-02 -0.21179471E-01
 0.92723491E+00  0.66988760E+00  0.45567443E-02 -0.39406479E-02 -0.19883647E-01
 0.92723491E+00  0.70170710E+00  0.27542071E-02 -0.33551505E-02 -0.17081946E-01
 0.92723491E+00  0.73168798E+00  0.16485550E-02 -0.23937664E-02 -0.13426439E-01
 0.92723491E+00  0.75986470E+00  0.10458365E-02 -0.14032734E-02 -0.95707452E-02
 0.92723491E+00  0.78628257E+00  0.75742637E-03 -0.63248770E-03 -0.60419066E-02
 0.92723491E+00  0.81099590E+00  0.63308558E-03 -0.20598891E-03 -0.31733283E-02
 0.92723491E+00  0.83406621E+00  0.57041448E-03 -0.12710158E-03 -0.11027559E-02
 0.92723491E+00  0.85556060E+00  0.50863316E-03 -0.30170567E-03  0.18140183E-03
 0.92723491E+00  0.87555021E+00  0.41625067E-03 -0.56896815E-03  0.78247608E-03
 0.92723491E+00  0.89410886E+00  0.28265508E-03 -0.74331667E-03  0.85602762E-03
 0.92723491E+00  0.91131184E+00  0.11558126E-03 -0.67729059E-03  0.59316454E-03
 0.92723491E+00  0.92723491E+00 -0.59246876E-04 -0.34074975E-03  0.20082971E-03
 0.92723491E+00  0.94195338E+00 -0.20504953E-03  0.14498564E-03 -0.13763298E-03
 0.92723491E+00  0.95554139E+00 -0.28835966E-03  0.56392485E-03 -0.31393110E-03
 0.92723491E+00  0.96807128E+00 -0.29453037E-03  0.74239376E-03 -0.31389747E-03
 0.92723491E+00  0.97961317E+00 -0.23192604E-03  0.64434436E-03 -0.20222609E-03
 0.92723491E+00  0.99023454E+00 -0.12458370E-03  0.36484838E-03 -0.66618069E-04
 0.92723491E+00  0.10000000E+01  0.00000000E+00  0.00000000E+00  0.00000000E+00
 
 0.94195338E+00 -0.10000000E+01  0.00000000E+00  0.00000000E+00  0.00000000E+00
 0.94195338E+00 -0.99023454E+00 -0.95654526E-04  0.21871180E-03  0.56430071E-04
 0.94195338E+00 -0.97961317E+00 -0.19708336E-03  0.45331512E-03  0.19011127E-03
 0.94195338E+00 -0.96807128E+00 -0.28765874E-03  0.60683864E-03  0.35110442E-03
 0.94195338E+00 -0.95554139E+00 -0.34845311E-03  0.56338486E-03  0.46489909E-03
 0.94195338E+00 -0.94195338E+00 -0.36716688E-03  0.30409695E-03  0.45228447E-03
 0.94195338E+00 -0.92723491E+00 -0.34512128E-03 -0.76157394E-04  0.27713936E-03
 0.94195338E+00 -0.91131184E+00 -0.29798921E-03 -0.42578173E-03 -0.16616253E-04
 0.94195338E+00 -0.89410886E+00 -0.24664389E-03 -0.64409592E-03 -0.30793484E-03
 0.94195338E+00 -0.87555021E+00 -0.20581910E-03 -0.73655373E-03 -0.44121624E-03
 0.94195338E+00 -0.85556060E+00 -0.17467405E-03 -0.80067344E-03 -0.28007791E-03
 0.94195338E+00 -0.83406621E+00 -0.13154145E-03 -0.96408633E-03  0.25150931E-03
 0.94195338E+00 -0.81099590E+00 -0.29069050E-04 -0.13259578E-02  0.11406969E-02
 0.94195338E+00 -0.78628257E+00  0.21033042E-03 -0.19156937E-02  0.22640744E-02
 0.94195338E+00 -0.75986470E+00  0.69669254E-03 -0.26714601E-02  0.33803147E-02
 0.94195338E+00 -0.73168798E+00  0.15654901E-02 -0.34352294E-02  0.41564784E-02
 0.94195338E+00 -0.70170710E+00  0.29573798E-02 -0.39685278E-02  0.42408999E-02
 0.94195338E+00 -0.66988760E+00  0.49826333E-02 -0.39877010E-02  0.33752304E-02
 0.94195338E+00 -0.63620781E+00  0.76745125E-02 -0.32164853E-02  0.15226690E-02
 0.94195338E+00 -0.60066071E+00  0.10937906E-01 -0.14529440E-02 -0.10215091E-02
 0.94195338E+00 -0.56325577E+00  0.14505327E-01  0.13529975E-02 -0.35758874E-02
 0.94195338E+00 -0.52402059E+00  0.17914599E-01  0.50234255E-02 -0.51202640E-02
 0.94195338E+00 -0.48300241E+00  0.20526684E-01  0.91016329E-02 -0.44802611E-02
 0.94195338E+00 -0.44026914E+00  0.21597589E-01  0.12858428E-01 -0.65474044E-03
 0.94195338E+00 -0.39591017E+00  0.20409405E-01  0.15384247E-01  0.67678863E-02
 0.94195338E+00 -0.35003658E+00  0.16445634E-01  0.15775842E-01  0.17227084E-01
 0.94195338E+00 -0.30278088E+00  0.95755364E-02  0.13391941E-01  0.29012285E-01
 0.94195338E+00 -0.25429614E+00  0.19374013E-03  0.81119440E-02  0.39445925E-01
 0.94195338E+00 -0.20475452E+00 -0.10740320E-01  0.50454984E-03  0.45483178E-01
 0.94195338E+00 -0.15434522E+00 -0.21801642E-01 -0.81822260E-02  0.44613915E-01
 0.94195338E+00 -0.10327182E+00 -0.31337734E-01 -0.16250913E-01  0.35779801E-01
 0.94195338E+00 -0.51749200E-01 -0.37800369E-01 -0.21966475E-01  0.19939814E-01
 0.94195338E+00  0.00000000E+00 -0.40087587E-01 -0.24031813E-01  0.15156524E-14
 0.94195338E+00  0.51749200E-01 -0.37800369E-01 -0.21966475E-01 -0.19939814E-01
 0.94195338E+00  0.10327182E+00 -0.31337734E-01 -0.16250913E-01 -0.35779801E-01
 0.94195338E+00  0.15434522E+00 -0.21801642E-01 -0.81822260E-02 -0.44613915E-01
 0.94195338E+00  0.20475452E+00 -0.10740320E-01  0.50454984E-03 -0.45483178E-01
 0.94195338E+00  0.25429614E+00  0.19374013E-03  0.81119440E-02 -0.39445925E-01
 0.94195338E+00  0.30278088E+00  0.95755364E-02  0.13391941E-01 -0.29012285E-01
 0.94195338E+00  0.35003658E+00  0.16445634E-01  0.15775842E-01 -0.17227084E-01
 0.94195338E+00  0.39591017E+00  0.20409405E-01  0.15384247E-01 -0.67678863E-02
 0.94195338E+00  0.44026914E+00  0.21597589E-01  0.12858428E-01  0.65474044E-03
 0.94195338E+00  0.48300241E+00  0.20526684E-01  0.91016329E-02  0.44802611E-02
 0.94195338E+00  0.52402059E+00  0.17914599E-01  0.50234255E-02  0.51202640E-02
 0.94195338E+00  0.56325577E+00  0.14505327E-01  0.13529975E-02  0.35758874E-02
 0.94195338E+00  0.60066071E+00  0.10937906E-01 -0.14529440E-02  0.10215091E-02
 0.94195338E+00  0.63620781E+00  0.76745125E-02 -0.32164853E-02 -0.15226690E-02
 0.94195338E+00  0.66988760E+00  0.49826333E-02 -0.39877010E-02 -0.33752304E-02
 0.94195338E+00  0.70170710E+00  0.29573798E-02 -0.39685278E-02 -0.42408999E-02
 0.94195338E+00  0.73168798E+00  0.15654901E-02 -0.34352294E-02 -0.41564784E-02
 0.94195338E+00  0.75986470E+00  0.69669254E-03 -0.26714601E-02 -0.33803147E-02
 0.94195338E+00  0.78628257E+00  0.21033042E-03 -0.19156937E-02 -0.22640744E-02
 0.94195338E+00  0.81099590E+00 -0.29069050E-04 -0.13259578E-02 -0.11406969E-02
 0.94195338E+00  0.83406621E+00 -0.13154145E-03 -0.96408633E-03 -0.25150931E-03
 0.94195338E+00  0.85556060E+00 -0.17467405E-03 -0.80067344E-03  0.28007791E-03
 0.94195338E+00  0.87555021E+00 -0.20581910E-03 -0.73655373E-03  0.44121624E-03
 0.94195338E+00  0.89410886E+00 -0.24664389E-03 -0.64409592E-03  0.30793484E-03
 0.94195338E+00  0.91131184E+00 -0.29798921E-03 -0.42578173E-03  0.16616253E-04
 0.94195338E+00  0.92723491E+00 -0.34512128E-03 -0.76157394E-04 -0.27713936E-03
 0.94195338E+00  0.94195338E+00 -0.36716688E-03  0.30409695E-03 -0.45228447E-03
 0.94195338E+00  0.95554139E+00 -0.34845311E-03  0.56338486E-03 -0.46489909E-03
 0.94195338E+00  0.96807128E+00 -0.28765874E-03  0.60683864E-03 -0.35110442E-03
 0.94195338E+00  0.97961317E+00 -0.19708336E-03  0.45331512E-03 -0.19011127E-03
 0.94195338E+00  0.99023454E+00 -0.95654526E-04  0.21871180E-03 -0.56430071E-04
 0.94195338E+00  0.10000000E+01  0.00000000E+00  0.00000000E+00  0.00000000E+00
 
 0.95554139E+00 -0.10000000E+01  0.00000000E+00  0.00000000E+00  0.00000000E+00
 0.95554139E+00 -0.99023454E+00 -0.59113697E-04  0.11096638E-03  0.35200389E-04
 0.95554139E+00 -0.97961317E+00 -0.13587700E-03  0.28023185E-03  0.13584067E-03
 0.95554139E+00 -0.96807128E+00 -0.22105027E-03  0.42783722E-03  0.29660739E-03
 0.95554139E+00 -0.95554139E+00 -0.30187003E-03  0.45121925E-03  0.46761907E-03
 0.95554139E+00 -0.94195338E+00 -0.36715268E-03  0.31098769E-03  0.57561640E-03
 0.95554139E+00 -0.92723491E+00 -0.41201704E-03  0.49430760E-04  0.55483167E-03
 0.95554139E+00 -0.91131184E+00 -0.44003075E-03 -0.23904878E-03  0.39322563E-03
 0.95554139E+00 -0.89410886E+00 -0.45828852E-03 -0.48210831E-03  0.13975149E-03
 0.95554139E+00 -0.87555021E+00 -0.46995466E-03 -0.67249563E-03 -0.12398466E-03
 0.95554139E+00 -0.85556060E+00 -0.46632677E-03 -0.86449285E-03 -0.33636448E-03
 0.95554139E+00 -0.83406621E+00 -0.42172330E-03 -0.11312052E-02 -0.49894943E-03
 0.95554139E+00 -0.81099590E+00 -0.29008306E-03 -0.15208903E-02 -0.70027834E-03
 0.95554139E+00 -0.78628257E+00 -0.49358432E-05 -0.20270200E-02 -0.11138395E-02
 0.95554139E+00 -0.75986470E+00  0.51620917E-03 -0.25779494E-02 -0.19678995E-02
 0.95554139E+00 -0.73168798E+00  0.13596137E-02 -0.30420287E-02 -0.34819106E-02
 0.95554139E+00 -0.70170710E+00  0.25954896E-02 -0.32466448E-02 -0.57749284E-02
 0.95554139E+00 -0.66988760E+00  0.42517748E-02 -0.30067967E-02 -0.87631514E-02
 0.95554139E+00 -0.63620781E+00  0.62867380E-02 -0.21611732E-02 -0.12071313E-01
 0.95554139E+00 -0.60066071E+00  0.85652561E-02 -0.61468682E-03 -0.14987129E-01
 0.95554139E+00 -0.56325577E+00  0.10846661E-01  0.16145048E-02 -0.16490950E-01
 0.95554139E+00 -0.52402059E+00  0.12791175E-01  0.43517727E-02 -0.15393249E-01
 0.95554139E+00 -0.48300241E+00  0.13992608E-01  0.72424335E-02 -0.10596676E-01
 0.95554139E+00 -0.44026914E+00  0.14038977E-01  0.97673814E-02 -0.14629467E-02
 0.95554139E+00 -0.39591017E+00  0.12596193E-01  0.11313839E-01  0.11791344E-01
 0.95554139E+00 -0.35003658E+00  0.94988482E-02  0.11303304E-01  0.27801524E-01
 0.95554139E+00 -0.30278088E+00  0.48257599E-02  0.93571257E-02  0.44021466E-01
 0.95554139E+00 -0.25429614E+00 -0.10647177E-02  0.54562019E-02  0.57071134E-01
 0.95554139E+00 -0.20475452E+00 -0.75564898E-02  0.36773594E-04  0.63474672E-01
 0.95554139E+00 -0.15434522E+00 -0.13857873E-01 -0.60302823E-02  0.60636948E-01
 0.95554139E+00 -0.10327182E+00 -0.19129674E-01 -0.11598309E-01  0.47758247E-01
 0.95554139E+00 -0.51749200E-01 -0.22632310E-01 -0.15514550E-01  0.26335868E-01
 0.95554139E+00  0.00000000E+00 -0.23859746E-01 -0.16924978E-01 -0.10626641E-12
 0.95554139E+00  0.51749200E-01 -0.22632310E-01 -0.15514550E-01 -0.26335868E-01
 0.95554139E+00  0.10327182E+00 -0.19129674E-01 -0.11598309E-01 -0.47758247E-01
 0.95554139E+00  0.15434522E+00 -0.13857873E-01 -0.60302823E-02 -0.60636948E-01
 0.95554139E+00  0.20475452E+00 -0.75564898E-02  0.36773594E-04 -0.63474672E-01
 0.95554139E+00  0.25429614E+00 -0.10647177E-02  0.54562019E-02 -0.57071134E-01
 0.95554139E+00  0.30278088E+00  0.48257599E-02  0.93571257E-02 -0.44021466E-01
 0.95554139E+00  0.35003658E+00  0.94988482E-02  0.11303304E-01 -0.27801524E-01
 0.95554139E+00  0.39591017E+00  0.12596193E-01  0.11313839E-01 -0.11791344E-01
 0.95554139E+00  0.44026914E+00  0.14038977E-01  0.97673814E-02  0.14629467E-02
 0.95554139E+00  0.48300241E+00  0.13992608E-01  0.72424335E-02  0.10596676E-01
 0.95554139E+00  0.52402059E+00  0.12791175E-01  0.43517727E-02  0.15393249E-01
 0.95554139E+00  0.56325577E+00  0.10846661E-01  0.16145048E-02  0.16490950E-01
 0.95554139E+00  0.60066071E+00  0.85652561E-02 -0.61468682E-03  0.14987129E-01
 0.95554139E+00  0.63620781E+00  0.62867380E-02 -0.21611732E-02  0.12071313E-01
 0.95554139E+00  0.66988760E+00  0.42517748E-02 -0.30067967E-02  0.87631514E-02
 0.95554139E+00  0.70170710E+00  0.25954896E-02 -0.32466448E-02  0.57749284E-02
 0.95554139E+00  0.73168798E+00  0.13596137E-02 -0.30420287E-02  0.34819106E-02
 0.95554139E+00  0.75986470E+00  0.51620917E-03 -0.25779494E-02  0.19678995E-02
 0.95554139E+00  0.78628257E+00 -0.49358432E-05 -0.20270200E-02  0.11138395E-02
 0.95554139E+00  0.81099590E+00 -0.29008306E-03 -0.15208903E-02  0.70027834E-03
 0.95554139E+00  0.83406621E+00 -0.42172330E-03 -0.11312052E-02  0.49894943E-03
 0.95554139E+00  0.85556060E+00 -0.46632677E-03 -0.86449285E-03  0.33636448E-03
 0.95554139E+00  0.87555021E+00 -0.46995466E-03 -0.67249563E-03  0.12398466E-03
 0.95554139E+00  0.89410886E+00 -0.45828852E-03 -0.48210831E-03 -0.13975149E-03
 0.95554139E+00  0.91131184E+00 -0.44003075E-03 -0.23904878E-03 -0.39322563E-03
 0.95554139E+00  0.92723491E+00 -0.41201704E-03  0.49430760E-04 -0.55483167E-03
 0.95554139E+00  0.94195338E+00 -0.36715268E-03  0.31098769E-03 -0.57561640E-03
 0.95554139E+00  0.95554139E+00 -0.30187003E-03  0.45121925E-03 -0.46761907E-03
 0.95554139E+00  0.96807128E+00 -0.22105027E-03  0.42783722E-03 -0.29660739E-03
 0.95554139E+00  0.97961317E+00 -0.13587700E-03  0.28023185E-03 -0.13584067E-03
 0.95554139E+00  0.99023454E+00 -0.59113697E-04  0.11096638E-03 -0.35200389E-04
 0.95554139E+00  0.10000000E+01  0.00000000E+00  0.00000000E+00  0.00000000E+00
 
 0.96807128E+00 -0.10000000E+01  0.00000000E+00  0.00000000E+00  0.00000000E+00
 0.96807128E+00 -0.99023454E+00 -0.26374596E-04  0.47274887E-04  0.16490748E-04
 0.96807128E+00 -0.97961317E+00 -0.73153673E-04  0.15125964E-03  0.80829346E-04
 0.96807128E+00 -0.96807128E+00 -0.13451812E-03  0.25761112E-03  0.21632142E-03
 0.96807128E+00 -0.95554139E+00 -0.20261001E-03  0.29527746E-03  0.39629611E-03
 0.96807128E+00 -0.94195338E+00 -0.26941566E-03  0.22856305E-03  0.56255137E-03
 0.96807128E+00 -0.92723491E+00 -0.32900040E-03  0.72329305E-04  0.63974709E-03
 0.96807128E+00 -0.91131184E+00 -0.37918458E-03 -0.12149457E-03  0.58132520E-03
 0.96807128E+00 -0.89410886E+00 -0.41900137E-03 -0.30800775E-03  0.38175419E-03
 0.96807128E+00 -0.87555021E+00 -0.44461383E-03 -0.47699432E-03  0.62739006E-04
 0.96807128E+00 -0.85556060E+00 -0.44431474E-03 -0.65333541E-03 -0.36910735E-03
 0.96807128E+00 -0.83406621E+00 -0.39561005E-03 -0.87171256E-03 -0.95650452E-03
 0.96807128E+00 -0.81099590E+00 -0.26413432E-03 -0.11500701E-02 -0.18053653E-02
 0.96807128E+00 -0.78628257E+00 -0.63465898E-05 -0.14724930E-02 -0.30675063E-02
 0.96807128E+00 -0.75986470E+00  0.42402407E-03 -0.17861572E-02 -0.48967771E-02
 0.96807128E+00 -0.73168798E+00  0.10646317E-02 -0.20082435E-02 -0.73828330E-02
 0.96807128E+00 -0.70170710E+00  0.19305747E-02 -0.20398555E-02 -0.10475460E-01
 0.96807128E+00 -0.66988760E+00  0.29998724E-02 -0.17831765E-02 -0.13914860E-01
 0.96807128E+00 -0.63620781E+00  0.42026930E-02 -0.11610632E-02 -0.17185903E-01
 0.96807128E+00 -0.60066071E+00  0.54170322E-02 -0.13920908E-03 -0.19516176E-01
 0.96807128E+00 -0.56325577E+00  0.64749849E-02  0.12499333E-02 -0.19940500E-01
 0.96807128E+00 -0.52402059E+00  0.71813732E-02  0.28862911E-02 -0.17452471E-01
 0.96807128E+00 -0.48300241E+00  0.73455487E-02  0.45532098E-02 -0.11247582E-01
 0.96807128E+00 -0.44026914E+00  0.68215674E-02  0.59505962E-02 -0.10303630E-02
 0.96807128E+00 -0.39591017E+00  0.55482591E-02  0.67376851E-02  0.12684872E-01
 0.96807128E+00 -0.35003658E+00  0.35763476E-02  0.66050835E-02  0.28388003E-01
 0.96807128E+00 -0.30278088E+00  0.10719101E-02  0.53643076E-02  0.43619733E-01
 0.96807128E+00 -0.25429614E+00 -0.17087409E-02  0.30309530E-02  0.55330198E-01
 0.96807128E+00 -0.20475452E+00 -0.44664033E-02 -0.12899075E-03  0.60535099E-01
 0.96807128E+00 -0.15434522E+00 -0.69133659E-02 -0.36162654E-02  0.57130418E-01
 0.96807128E+00 -0.10327182E+00 -0.88162573E-02 -0.67885931E-02  0.44620113E-01
 0.96807128E+00 -0.51749200E-01 -0.10015839E-01 -0.90081283E-02  0.24484109E-01
 0.96807128E+00  0.00000000E+00 -0.10424731E-01 -0.98055097E-02 -0.14287483E-12
 0.96807128E+00  0.51749200E-01 -0.10015839E-01 -0.90081283E-02 -0.24484109E-01
 0.96807128E+00  0.10327182E+00 -0.88162573E-02 -0.67885931E-02 -0.44620113E-01
 0.96807128E+00  0.15434522E+00 -0.69133659E-02 -0.36162654E-02 -0.57130418E-01
 0.96807128E+00  0.20475452E+00 -0.44664033E-02 -0.12899075E-03 -0.60535099E-01
 0.96807128E+00  0.25429614E+00 -0.17087409E-02  0.30309530E-02 -0.55330198E-01
 0.96807128E+00  0.30278088E+00  0.10719101E-02  0.53643076E-02 -0.43619733E-01
 0.96807128E+00  0.35003658E+00  0.35763476E-02  0.66050835E-02 -0.28388003E-01
 0.96807128E+00  0.39591017E+00  0.55482591E-02  0.67376851E-02 -0.12684872E-01
 0.96807128E+00  0.44026914E+00  0.68215674E-02  0.59505962E-02  0.10303630E-02
 0.96807128E+00  0.48300241E+00  0.73455487E-02  0.45532098E-02  0.11247582E-01
 0.96807128E+00  0.52402059E+00  0.71813732E-02  0.28862911E-02  0.17452471E-01
 0.96807128E+00  0.56325577E+00  0.64749849E-02  0.12499333E-02  0.19940500E-01
 0.96807128E+00  0.60066071E+00  0.54170322E-02 -0.13920908E-03  0.19516176E-01
 0.96807128E+00  0.63620781E+00  0.42026930E-02 -0.11610632E-02  0.17185903E-01
 0.96807128E+00  0.66988760E+00  0.29998724E-02 -0.17831765E-02  0.13914860E-01
 0.96807128E+00  0.70170710E+00  0.19305747E-02 -0.20398555E-02  0.10475460E-01
 0.96807128E+00  0.73168798E+00  0.10646317E-02 -0.20082435E-02  0.73828330E-02
 0.96807128E+00  0.75986470E+00  0.42402407E-03 -0.17861572E-02  0.48967771E-02
 0.96807128E+00  0.78628257E+00 -0.63465898E-05 -0.14724930E-02  0.30675063E-02
 0.96807128E+00  0.81099590E+00 -0.26413432E-03 -0.11500701E-02  0.18053653E-02
 0.96807128E+00  0.83406621E+00 -0.39561005E-03 -0.87171256E-03  0.95650452E-03
 0.96807128E+00  0.85556060E+00 -0.44431474E-03 -0.65333541E-03  0.36910735E-03
 0.96807128E+00  0.87555021E+00 -0.44461383E-03 -0.47699432E-03 -0.62739006E-04
 0.96807128E+00  0.89410886E+00 -0.41900137E-03 -0.30800775E-03 -0.38175419E-03
 0.96807128E+00  0.91131184E+00 -0.37918458E-03 -0.12149457E-03 -0.58132520E-03
 0.96807128E+00  0.92723491E+00 -0.32900040E-03  0.72329305E-04 -0.63974709E-03
 0.96807128E+00  0.94195338E+00 -0.26941566E-03  0.22856305E-03 -0.56255137E-03
 0.96807128E+00  0.95554139E+00 -0.20261001E-03  0.29527746E-03 -0.39629611E-03
 0.96807128E+00  0.96807128E+00 -0.13451812E-03  0.25761112E-03 -0.21632142E-03
 0.96807128E+00  0.97961317E+00 -0.73153673E-04  0.15125964E-03 -0.80829346E-04
 0.96807128E+00  0.99023454E+00 -0.26374596E-04  0.47274887E-04 -0.16490748E-04
 0.96807128E+00  0.10000000E+01  0.00000000E+00  0.00000000E+00  0.00000000E+00
 
 0.97961317E+00 -0.10000000E+01  0.00000000E+00  0.00000000E+00  0.00000000E+00
 0.97961317E+00 -0.99023454E+00 -0.41654016E-05  0.15051816E-04  0.47314829E-05
 0.97961317E+00 -0.97961317E+00 -0.26248961E-04  0.65553769E-04  0.40750881E-04
 0.97961317E+00 -0.96807128E+00 -0.60954381E-04  0.12169808E-03  0.14100988E-03
 0.97961317E+00 -0.95554139E+00 -0.10356354E-03  0.14631459E-03  0.29321572E-03
 0.97961317E+00 -0.94195338E+00 -0.14946795E-03  0.11889931E-03  0.45521510E-03
 0.97961317E+00 -0.92723491E+00 -0.19446948E-03  0.44240329E-04  0.55897326E-03
 0.97961317E+00 -0.91131184E+00 -0.23541967E-03 -0.53469530E-04  0.55027625E-03
 0.97961317E+00 -0.89410886E+00 -0.26880946E-03 -0.15195217E-03  0.40089765E-03
 0.97961317E+00 -0.87555021E+00 -0.28897208E-03 -0.24448921E-03  0.10438516E-03
 0.97961317E+00 -0.85556060E+00 -0.28568310E-03 -0.34052769E-03 -0.35404546E-03
 0.97961317E+00 -0.83406621E+00 -0.24329373E-03 -0.45357179E-03 -0.10202138E-02
 0.97961317E+00 -0.81099590E+00 -0.14110797E-03 -0.58880438E-03 -0.19769516E-02
 0.97961317E+00 -0.78628257E+00  0.43436751E-04 -0.73574677E-03 -0.33237056E-02
 0.97961317E+00 -0.75986470E+00  0.32939381E-03 -0.86811612E-03 -0.51382182E-02
 0.97961317E+00 -0.73168798E+00  0.72454746E-03 -0.94814593E-03 -0.74272688E-02
 0.97961317E+00 -0.70170710E+00  0.12177504E-02 -0.93342383E-03 -0.10078481E-01
 0.97961317E+00 -0.66988760E+00  0.17729151E-02 -0.78434246E-03 -0.12822566E-01
 0.97961317E+00 -0.63620781E+00  0.23275641E-02 -0.47211340E-03 -0.15216188E-01
 0.97961317E+00 -0.60066071E+00  0.27970250E-02  0.12305047E-04 -0.16656804E-01
 0.97961317E+00 -0.56325577E+00  0.30860663E-02  0.64863114E-03 -0.16443546E-01
 0.97961317E+00 -0.52402059E+00  0.31072513E-02  0.13791986E-02 -0.13895637E-01
 0.97961317E+00 -0.48300241E+00  0.28040990E-02  0.21062323E-02 -0.85275248E-02
 0.97961317E+00 -0.44026914E+00  0.21729220E-02  0.26986393E-02 -0.25722720E-03
 0.97961317E+00 -0.39591017E+00  0.12756605E-02  0.30111676E-02  0.10403072E-01
 0.97961317E+00 -0.35003658E+00  0.23523335E-03  0.29153751E-02  0.22247227E-01
 0.97961317E+00 -0.30278088E+00 -0.79006337E-03  0.23371440E-02  0.33440633E-01
 0.97961317E+00 -0.25429614E+00 -0.16490292E-02  0.12906442E-02  0.41795642E-01
 0.97961317E+00 -0.20475452E+00 -0.22430230E-02 -0.10378437E-03  0.45237310E-01
 0.97961317E+00 -0.15434522E+00 -0.25557771E-02 -0.16284753E-02  0.42359522E-01
 0.97961317E+00 -0.10327182E+00 -0.26519203E-02 -0.30075105E-02  0.32906083E-01
 0.97961317E+00 -0.51749200E-01 -0.26415644E-02 -0.39690426E-02  0.17999425E-01
 0.97961317E+00  0.00000000E+00 -0.26247685E-02 -0.43139168E-02 -0.12402241E-12
 0.97961317E+00  0.51749200E-01 -0.26415644E-02 -0.39690426E-02 -0.17999425E-01
 0.97961317E+00  0.10327182E+00 -0.26519203E-02 -0.30075105E-02 -0.32906083E-01
 0.97961317E+00  0.15434522E+00 -0.25557771E-02 -0.16284753E-02 -0.42359522E-01
 0.97961317E+00  0.20475452E+00 -0.22430230E-02 -0.10378437E-03 -0.45237310E-01
 0.97961317E+00  0.25429614E+00 -0.16490292E-02  0.12906442E-02 -0.41795642E-01
 0.97961317E+00  0.30278088E+00 -0.79006337E-03  0.23371440E-02 -0.33440633E-01
 0.97961317E+00  0.35003658E+00  0.23523335E-03  0.29153751E-02 -0.22247227E-01
 0.97961317E+00  0.39591017E+00  0.12756605E-02  0.30111676E-02 -0.10403072E-01
 0.97961317E+00  0.44026914E+00  0.21729220E-02  0.26986393E-02  0.25722720E-03
 0.97961317E+00  0.48300241E+00  0.28040990E-02  0.21062323E-02  0.85275248E-02
 0.97961317E+00  0.52402059E+00  0.31072513E-02  0.13791986E-02  0.13895637E-01
 0.97961317E+00  0.56325577E+00  0.30860663E-02  0.64863114E-03  0.16443546E-01
 0.97961317E+00  0.60066071E+00  0.27970250E-02  0.12305047E-04  0.16656804E-01
 0.97961317E+00  0.63620781E+00  0.23275641E-02 -0.47211340E-03  0.15216188E-01
 0.97961317E+00  0.66988760E+00  0.17729151E-02 -0.78434246E-03  0.12822566E-01
 0.97961317E+00  0.70170710E+00  0.12177504E-02 -0.93342383E-03  0.10078481E-01
 0.97961317E+00  0.73168798E+00  0.72454746E-03 -0.94814593E-03  0.74272688E-02
 0.97961317E+00  0.75986470E+00  0.32939381E-03 -0.86811612E-03  0.51382182E-02
 0.97961317E+00  0.78628257E+00  0.43436751E-04 -0.73574677E-03  0.33237056E-02
 0.97961317E+00  0.81099590E+00 -0.14110797E-03 -0.58880438E-03  0.19769516E-02
 0.97961317E+00  0.83406621E+00 -0.24329373E-03 -0.45357179E-03  0.10202138E-02
 0.97961317E+00  0.85556060E+00 -0.28568310E-03 -0.34052769E-03  0.35404546E-03
 0.97961317E+00  0.87555021E+00 -0.28897208E-03 -0.24448921E-03 -0.10438516E-03
 0.97961317E+00  0.89410886E+00 -0.26880946E-03 -0.15195217E-03 -0.40089765E-03
 0.97961317E+00  0.91131184E+00 -0.23541967E-03 -0.53469530E-04 -0.55027625E-03
 0.97961317E+00  0.92723491E+00 -0.19446948E-03  0.44240329E-04 -0.55897326E-03
 0.97961317E+00  0.94195338E+00 -0.14946795E-03  0.11889931E-03 -0.45521510E-03
 0.97961317E+00  0.95554139E+00 -0.10356354E-03  0.14631459E-03 -0.29321572E-03
 0.97961317E+00  0.96807128E+00 -0.60954381E-04  0.12169808E-03 -0.14100988E-03
 0.97961317E+00  0.97961317E+00 -0.26248961E-04  0.65553769E-04 -0.40750881E-04
 0.97961317E+00  0.99023454E+00 -0.41654016E-05  0.15051816E-04 -0.47314829E-05
 0.97961317E+00  0.10000000E+01  0.00000000E+00  0.00000000E+00  0.00000000E+00
 
 0.99023454E+00 -0.10000000E+01  0.00000000E+00  0.00000000E+00  0.00000000E+00
 0.99023454E+00 -0.99023454E+00  0.51421386E-05  0.20678106E-05 -0.10696435E-05
 0.99023454E+00 -0.97961317E+00 -0.19573718E-05  0.16092591E-04  0.13711973E-04
 0.99023454E+00 -0.96807128E+00 -0.16013787E-04  0.32322395E-04  0.70618506E-04
 0.99023454E+00 -0.95554139E+00 -0.34475703E-04  0.40399968E-04  0.16390783E-03
 0.99023454E+00 -0.94195338E+00 -0.55508243E-04  0.33929826E-04  0.26887615E-03
 0.99023454E+00 -0.92723491E+00 -0.77366059E-04  0.13875751E-04  0.34117256E-03
 0.99023454E+00 -0.91131184E+00 -0.98306045E-04 -0.13392089E-04  0.34386953E-03
 0.99023454E+00 -0.89410886E+00 -0.11577537E-03 -0.41687558E-04  0.25479664E-03
 0.99023454E+00 -0.87555021E+00 -0.12586217E-03 -0.68858527E-04  0.66032779E-04
 0.99023454E+00 -0.85556060E+00 -0.12251779E-03 -0.96936104E-04 -0.23375570E-03
 0.99023454E+00 -0.83406621E+00 -0.97696221E-04 -0.12888426E-03 -0.67107767E-03
 0.99023454E+00 -0.81099590E+00 -0.41982266E-04 -0.16534097E-03 -0.12893839E-02
 0.99023454E+00 -0.78628257E+00  0.53358912E-04 -0.20286004E-03 -0.21352430E-02
 0.99023454E+00 -0.75986470E+00  0.19349087E-03 -0.23417615E-03 -0.32362777E-02
 0.99023454E+00 -0.73168798E+00  0.37623280E-03 -0.24958913E-03 -0.45756648E-02
 0.99023454E+00 -0.70170710E+00  0.58896509E-03 -0.23883368E-03 -0.60700133E-02
 0.99023454E+00 -0.66988760E+00  0.80693234E-03 -0.19290316E-03 -0.75543126E-02
 0.99023454E+00 -0.63620781E+00  0.99441937E-03 -0.10589442E-03 -0.87780837E-02
 0.99023454E+00 -0.60066071E+00  0.11090491E-02  0.22971226E-04 -0.94177506E-02
 0.99023454E+00 -0.56325577E+00  0.11098462E-02  0.18719502E-03 -0.91120148E-02
 0.99023454E+00 -0.52402059E+00  0.96807927E-03  0.37126527E-03 -0.75253867E-02
 0.99023454E+00 -0.48300241E+00  0.67920707E-03  0.55027478E-03 -0.44383231E-02
 0.99023454E+00 -0.44026914E+00  0.27195211E-03  0.69185196E-03  0.14921338E-03
 0.99023454E+00 -0.39591017E+00 -0.18989163E-03  0.76100900E-03  0.59271494E-02
 0.99023454E+00 -0.35003658E+00 -0.61708043E-03  0.72766680E-03  0.12233945E-01
 0.99023454E+00 -0.30278088E+00 -0.91647941E-03  0.57553351E-03  0.18099946E-01
 0.99023454E+00 -0.25429614E+00 -0.10202082E-02  0.30991834E-03  0.22394921E-01
 0.99023454E+00 -0.20475452E+00 -0.91243635E-03 -0.38419874E-04  0.24067031E-01
 0.99023454E+00 -0.15434522E+00 -0.64193836E-03 -0.41578809E-03  0.22421638E-01
 0.99023454E+00 -0.10327182E+00 -0.31165657E-03 -0.75512722E-03  0.17357688E-01
 0.99023454E+00 -0.51749200E-01 -0.45599124E-04 -0.99090432E-03  0.94754429E-02
 0.99023454E+00  0.00000000E+00  0.55902292E-04 -0.10753304E-02 -0.70692071E-13
 0.99023454E+00  0.51749200E-01 -0.45599124E-04 -0.99090432E-03 -0.94754429E-02
 0.99023454E+00  0.10327182E+00 -0.31165657E-03 -0.75512722E-03 -0.17357688E-01
 0.99023454E+00  0.15434522E+00 -0.64193836E-03 -0.41578809E-03 -0.22421638E-01
 0.99023454E+00  0.20475452E+00 -0.91243635E-03 -0.38419874E-04 -0.24067031E-01
 0.99023454E+00  0.25429614E+00 -0.10202082E-02  0.30991834E-03 -0.22394921E-01
 0.99023454E+00  0.30278088E+00 -0.91647941E-03  0.57553351E-03 -0.18099946E-01
 0.99023454E+00  0.35003658E+00 -0.61708043E-03  0.72766680E-03 -0.12233945E-01
 0.99023454E+00  0.39591017E+00 -0.18989163E-03  0.76100900E-03 -0.59271494E-02
 0.99023454E+00  0.44026914E+00  0.27195211E-03  0.69185196E-03 -0.14921338E-03
 0.99023454E+00  0.48300241E+00  0.67920707E-03  0.55027478E-03  0.44383231E-02
 0.99023454E+00  0.52402059E+00  0.96807927E-03  0.37126527E-03  0.75253867E-02
 0.99023454E+00  0.56325577E+00  0.11098462E-02  0.18719502E-03  0.91120148E-02
 0.99023454E+00  0.60066071E+00  0.11090491E-02  0.22971226E-04  0.94177506E-02
 0.99023454E+00  0.63620781E+00  0.99441937E-03 -0.10589442E-03  0.87780837E-02
 0.99023454E+00  0.66988760E+00  0.80693234E-03 -0.19290316E-03  0.75543126E-02
 0.99023454E+00  0.70170710E+00  0.58896509E-03 -0.23883368E-03  0.60700133E-02
 0.99023454E+00  0.73168798E+00  0.37623280E-03 -0.24958913E-03  0.45756648E-02
 0.99023454E+00  0.75986470E+00  0.19349087E-03 -0.23417615E-03  0.32362777E-02
 0.99023454E+00  0.78628257E+00  0.53358912E-04 -0.20286004E-03  0.21352430E-02
 0.99023454E+00  0.81099590E+00 -0.41982266E-04 -0.16534097E-03  0.12893839E-02
 0.99023454E+00  0.83406621E+00 -0.97696221E-04 -0.12888426E-03  0.67107767E-03
 0.99023454E+00  0.85556060E+00 -0.12251779E-03 -0.96936104E-04  0.23375570E-03
 0.99023454E+00  0.87555021E+00 -0.12586217E-03 -0.68858527E-04 -0.66032780E-04
 0.99023454E+00  0.89410886E+00 -0.11577537E-03 -0.41687558E-04 -0.25479664E-03
 0.99023454E+00  0.91131184E+00 -0.98306045E-04 -0.13392089E-04 -0.34386953E-03
 0.99023454E+00  0.92723491E+00 -0.77366059E-04  0.13875751E-04 -0.34117256E-03
 0.99023454E+00  0.94195338E+00 -0.55508243E-04  0.33929826E-04 -0.26887615E-03
 0.99023454E+00  0.95554139E+00 -0.34475703E-04  0.40399968E-04 -0.16390783E-03
 0.99023454E+00  0.96807128E+00 -0.16013787E-04  0.32322395E-04 -0.70618506E-04
 0.99023454E+00  0.97961317E+00 -0.19573718E-05  0.16092591E-04 -0.13711973E-04
 0.99023454E+00  0.99023454E+00  0.51421386E-05  0.20678106E-05  0.10696435E-05
 0.99023454E+00  0.10000000E+01  0.00000000E+00  0.00000000E+00  0.00000000E+00
 
 0.10000000E+01 -0.10000000E+01  0.00000000E+00  0.00000000E+00  0.00000000E+00
 0.10000000E+01 -0.99023454E+00  0.00000000E+00  0.00000000E+00  0.00000000E+00
 0.10000000E+01 -0.97961317E+00  0.00000000E+00  0.00000000E+00  0.00000000E+00
 0.10000000E+01 -0.96807128E+00  0.00000000E+00  0.00000000E+00  0.00000000E+00
 0.10000000E+01 -0.95554139E+00  0.00000000E+00  0.00000000E+00  0.00000000E+00
 0.10000000E+01 -0.94195338E+00  0.00000000E+00  0.00000000E+00  0.00000000E+00
 0.10000000E+01 -0.92723491E+00  0.00000000E+00  0.00000000E+00  0.00000000E+00
 0.10000000E+01 -0.91131184E+00  0.00000000E+00  0.00000000E+00  0.00000000E+00
 0.10000000E+01 -0.89410886E+00  0.00000000E+00  0.00000000E+00  0.00000000E+00
 0.10000000E+01 -0.87555021E+00  0.00000000E+00  0.00000000E+00  0.00000000E+00
 0.10000000E+01 -0.85556060E+00  0.00000000E+00  0.00000000E+00  0.00000000E+00
 0.10000000E+01 -0.83406621E+00  0.00000000E+00  0.00000000E+00  0.00000000E+00
 0.10000000E+01 -0.81099590E+00  0.00000000E+00  0.00000000E+00  0.00000000E+00
 0.10000000E+01 -0.78628257E+00  0.00000000E+00  0.00000000E+00  0.00000000E+00
 0.10000000E+01 -0.75986470E+00  0.00000000E+00  0.00000000E+00  0.00000000E+00
 0.10000000E+01 -0.73168798E+00  0.00000000E+00  0.00000000E+00  0.00000000E+00
 0.10000000E+01 -0.70170710E+00  0.00000000E+00  0.00000000E+00  0.00000000E+00
 0.10000000E+01 -0.66988760E+00  0.00000000E+00  0.00000000E+00  0.00000000E+00
 0.10000000E+01 -0.63620781E+00  0.00000000E+00  0.00000000E+00  0.00000000E+00
 0.10000000E+01 -0.60066071E+00  0.00000000E+00  0.00000000E+00  0.00000000E+00
 0.10000000E+01 -0.56325577E+00  0.00000000E+00  0.00000000E+00  0.00000000E+00
 0.10000000E+01 -0.52402059E+00  0.00000000E+00  0.00000000E+00  0.00000000E+00
 0.10000000E+01 -0.48300241E+00  0.00000000E+00  0.00000000E+00  0.00000000E+00
 0.10000000E+01 -0.44026914E+00  0.00000000E+00  0.00000000E+00  0.00000000E+00
 0.10000000E+01 -0.39591017E+00  0.00000000E+00  0.00000000E+00  0.00000000E+00
 0.10000000E+01 -0.35003658E+00  0.00000000E+00  0.00000000E+00  0.00000000E+00
 0.10000000E+01 -0.30278088E+00  0.00000000E+00  0.00000000E+00  0.00000000E+00
 0.10000000E+01 -0.25429614E+00  0.00000000E+00  0.00000000E+00  0.00000000E+00
 0.10000000E+01 -0.20475452E+00  0.00000000E+00  0.00000000E+00  0.00000000E+00
 0.10000000E+01 -0.15434522E+00  0.00000000E+00  0.00000000E+00  0.00000000E+00
 0.10000000E+01 -0.10327182E+00  0.00000000E+00  0.00000000E+00  0.00000000E+00
 0.10000000E+01 -0.51749200E-01  0.00000000E+00  0.00000000E+00  0.00000000E+00
 0.10000000E+01  0.00000000E+00  0.00000000E+00  0.00000000E+00  0.00000000E+00
 0.10000000E+01  0.51749200E-01  0.00000000E+00  0.00000000E+00  0.00000000E+00
 0.10000000E+01  0.10327182E+00  0.00000000E+00  0.00000000E+00  0.00000000E+00
 0.10000000E+01  0.15434522E+00  0.00000000E+00  0.00000000E+00  0.00000000E+00
 0.10000000E+01  0.20475452E+00  0.00000000E+00  0.00000000E+00  0.00000000E+00
 0.10000000E+01  0.25429614E+00  0.00000000E+00  0.00000000E+00  0.00000000E+00
 0.10000000E+01  0.30278088E+00  0.00000000E+00  0.00000000E+00  0.00000000E+00
 0.10000000E+01  0.35003658E+00  0.00000000E+00  0.00000000E+00  0.00000000E+00
 0.10000000E+01  0.39591017E+00  0.00000000E+00  0.00000000E+00  0.00000000E+00
 0.10000000E+01  0.44026914E+00  0.00000000E+00  0.00000000E+00  0.00000000E+00
 0.10000000E+01  0.48300241E+00  0.00000000E+00  0.00000000E+00  0.00000000E+00
 0.10000000E+01  0.52402059E+00  0.00000000E+00  0.00000000E+00  0.00000000E+00
 0.10000000E+01  0.56325577E+00  0.00000000E+00  0.00000000E+00  0.00000000E+00
 0.10000000E+01  0.60066071E+00  0.00000000E+00  0.00000000E+00  0.00000000E+00
 0.10000000E+01  0.63620781E+00  0.00000000E+00  0.00000000E+00  0.00000000E+00
 0.10000000E+01  0.66988760E+00  0.00000000E+00  0.00000000E+00  0.00000000E+00
 0.10000000E+01  0.70170710E+00  0.00000000E+00  0.00000000E+00  0.00000000E+00
 0.10000000E+01  0.73168798E+00  0.00000000E+00  0.00000000E+00  0.00000000E+00
 0.10000000E+01  0.75986470E+00  0.00000000E+00  0.00000000E+00  0.00000000E+00
 0.10000000E+01  0.78628257E+00  0.00000000E+00  0.00000000E+00  0.00000000E+00
 0.10000000E+01  0.81099590E+00  0.00000000E+00  0.00000000E+00  0.00000000E+00
 0.10000000E+01  0.83406621E+00  0.00000000E+00  0.00000000E+00  0.00000000E+00
 0.10000000E+01  0.85556060E+00  0.00000000E+00  0.00000000E+00  0.00000000E+00
 0.10000000E+01  0.87555021E+00  0.00000000E+00  0.00000000E+00  0.00000000E+00
 0.10000000E+01  0.89410886E+00  0.00000000E+00  0.00000000E+00  0.00000000E+00
 0.10000000E+01  0.91131184E+00  0.00000000E+00  0.00000000E+00  0.00000000E+00
 0.10000000E+01  0.92723491E+00  0.00000000E+00  0.00000000E+00  0.00000000E+00
 0.10000000E+01  0.94195338E+00  0.00000000E+00  0.00000000E+00  0.00000000E+00
 0.10000000E+01  0.95554139E+00  0.00000000E+00  0.00000000E+00  0.00000000E+00
 0.10000000E+01  0.96807128E+00  0.00000000E+00  0.00000000E+00  0.00000000E+00
 0.10000000E+01  0.97961317E+00  0.00000000E+00  0.00000000E+00  0.00000000E+00
 0.10000000E+01  0.99023454E+00  0.00000000E+00  0.00000000E+00  0.00000000E+00
 0.10000000E+01  0.10000000E+01  0.00000000E+00  0.00000000E+00  0.00000000E+00
 
