# Supplementary material for: Linear stability analysis of magnetohydrodynamic duct flows with perfectly conducting walls
Source: PLoS One. 2017 Oct 27;12(10):e0186944. doi: 10.1371/journal.pone.0186944 (PMC5659796; doi:10.1371/journal.pone.0186944)
Supplement: S1 File — (ZIP) [file pone.0186944.s001.zip › plosone_data/Fig8/re3k_ha20_r=9_tau=30.dat]

TITLE = "VELOCITY COMPONENT"
VARIABLES ="Y","Z","U","V","W"
ZONE I=65, J=289, F=POINT

-0.90000000E+01 -0.10000000E+01  0.00000000E+00  0.00000000E+00  0.00000000E+00
-0.90000000E+01 -0.98235322E+00  0.00000000E+00  0.00000000E+00  0.00000000E+00
-0.90000000E+01 -0.96386181E+00  0.00000000E+00  0.00000000E+00  0.00000000E+00
-0.90000000E+01 -0.94450239E+00  0.00000000E+00  0.00000000E+00  0.00000000E+00
-0.90000000E+01 -0.92425290E+00  0.00000000E+00  0.00000000E+00  0.00000000E+00
-0.90000000E+01 -0.90309281E+00  0.00000000E+00  0.00000000E+00  0.00000000E+00
-0.90000000E+01 -0.88100344E+00  0.00000000E+00  0.00000000E+00  0.00000000E+00
-0.90000000E+01 -0.85796823E+00  0.00000000E+00  0.00000000E+00  0.00000000E+00
-0.90000000E+01 -0.83397299E+00  0.00000000E+00  0.00000000E+00  0.00000000E+00
-0.90000000E+01 -0.80900624E+00  0.00000000E+00  0.00000000E+00  0.00000000E+00
-0.90000000E+01 -0.78305952E+00  0.00000000E+00  0.00000000E+00  0.00000000E+00
-0.90000000E+01 -0.75612764E+00  0.00000000E+00  0.00000000E+00  0.00000000E+00
-0.90000000E+01 -0.72820900E+00  0.00000000E+00  0.00000000E+00  0.00000000E+00
-0.90000000E+01 -0.69930590E+00  0.00000000E+00  0.00000000E+00  0.00000000E+00
-0.90000000E+01 -0.66942475E+00  0.00000000E+00  0.00000000E+00  0.00000000E+00
-0.90000000E+01 -0.63857635E+00  0.00000000E+00  0.00000000E+00  0.00000000E+00
-0.90000000E+01 -0.60677613E+00  0.00000000E+00  0.00000000E+00  0.00000000E+00
-0.90000000E+01 -0.57404430E+00  0.00000000E+00  0.00000000E+00  0.00000000E+00
-0.90000000E+01 -0.54040601E+00  0.00000000E+00  0.00000000E+00  0.00000000E+00
-0.90000000E+01 -0.50589144E+00  0.00000000E+00  0.00000000E+00  0.00000000E+00
-0.90000000E+01 -0.47053591E+00  0.00000000E+00  0.00000000E+00  0.00000000E+00
-0.90000000E+01 -0.43437980E+00  0.00000000E+00  0.00000000E+00  0.00000000E+00
-0.90000000E+01 -0.39746856E+00  0.00000000E+00  0.00000000E+00  0.00000000E+00
-0.90000000E+01 -0.35985254E+00  0.00000000E+00  0.00000000E+00  0.00000000E+00
-0.90000000E+01 -0.32158685E+00  0.00000000E+00  0.00000000E+00  0.00000000E+00
-0.90000000E+01 -0.28273108E+00  0.00000000E+00  0.00000000E+00  0.00000000E+00
-0.90000000E+01 -0.24334903E+00  0.00000000E+00  0.00000000E+00  0.00000000E+00
-0.90000000E+01 -0.20350830E+00  0.00000000E+00  0.00000000E+00  0.00000000E+00
-0.90000000E+01 -0.16327988E+00  0.00000000E+00  0.00000000E+00  0.00000000E+00
-0.90000000E+01 -0.12273769E+00  0.00000000E+00  0.00000000E+00  0.00000000E+00
-0.90000000E+01 -0.81958017E-01  0.00000000E+00  0.00000000E+00  0.00000000E+00
-0.90000000E+01 -0.41019001E-01  0.00000000E+00  0.00000000E+00  0.00000000E+00
-0.90000000E+01  0.00000000E+00  0.00000000E+00  0.00000000E+00  0.00000000E+00
-0.90000000E+01  0.41019001E-01  0.00000000E+00  0.00000000E+00  0.00000000E+00
-0.90000000E+01  0.81958017E-01  0.00000000E+00  0.00000000E+00  0.00000000E+00
-0.90000000E+01  0.12273769E+00  0.00000000E+00  0.00000000E+00  0.00000000E+00
-0.90000000E+01  0.16327988E+00  0.00000000E+00  0.00000000E+00  0.00000000E+00
-0.90000000E+01  0.20350830E+00  0.00000000E+00  0.00000000E+00  0.00000000E+00
-0.90000000E+01  0.24334903E+00  0.00000000E+00  0.00000000E+00  0.00000000E+00
-0.90000000E+01  0.28273108E+00  0.00000000E+00  0.00000000E+00  0.00000000E+00
-0.90000000E+01  0.32158685E+00  0.00000000E+00  0.00000000E+00  0.00000000E+00
-0.90000000E+01  0.35985254E+00  0.00000000E+00  0.00000000E+00  0.00000000E+00
-0.90000000E+01  0.39746856E+00  0.00000000E+00  0.00000000E+00  0.00000000E+00
-0.90000000E+01  0.43437980E+00  0.00000000E+00  0.00000000E+00  0.00000000E+00
-0.90000000E+01  0.47053591E+00  0.00000000E+00  0.00000000E+00  0.00000000E+00
-0.90000000E+01  0.50589144E+00  0.00000000E+00  0.00000000E+00  0.00000000E+00
-0.90000000E+01  0.54040601E+00  0.00000000E+00  0.00000000E+00  0.00000000E+00
-0.90000000E+01  0.57404430E+00  0.00000000E+00  0.00000000E+00  0.00000000E+00
-0.90000000E+01  0.60677613E+00  0.00000000E+00  0.00000000E+00  0.00000000E+00
-0.90000000E+01  0.63857635E+00  0.00000000E+00  0.00000000E+00  0.00000000E+00
-0.90000000E+01  0.66942475E+00  0.00000000E+00  0.00000000E+00  0.00000000E+00
-0.90000000E+01  0.69930590E+00  0.00000000E+00  0.00000000E+00  0.00000000E+00
-0.90000000E+01  0.72820900E+00  0.00000000E+00  0.00000000E+00  0.00000000E+00
-0.90000000E+01  0.75612764E+00  0.00000000E+00  0.00000000E+00  0.00000000E+00
-0.90000000E+01  0.78305952E+00  0.00000000E+00  0.00000000E+00  0.00000000E+00
-0.90000000E+01  0.80900624E+00  0.00000000E+00  0.00000000E+00  0.00000000E+00
-0.90000000E+01  0.83397299E+00  0.00000000E+00  0.00000000E+00  0.00000000E+00
-0.90000000E+01  0.85796823E+00  0.00000000E+00  0.00000000E+00  0.00000000E+00
-0.90000000E+01  0.88100344E+00  0.00000000E+00  0.00000000E+00  0.00000000E+00
-0.90000000E+01  0.90309281E+00  0.00000000E+00  0.00000000E+00  0.00000000E+00
-0.90000000E+01  0.92425290E+00  0.00000000E+00  0.00000000E+00  0.00000000E+00
-0.90000000E+01  0.94450239E+00  0.00000000E+00  0.00000000E+00  0.00000000E+00
-0.90000000E+01  0.96386181E+00  0.00000000E+00  0.00000000E+00  0.00000000E+00
-0.90000000E+01  0.98235322E+00  0.00000000E+00  0.00000000E+00  0.00000000E+00
-0.90000000E+01  0.10000000E+01  0.00000000E+00  0.00000000E+00  0.00000000E+00
 
-0.89653522E+01 -0.10000000E+01  0.00000000E+00  0.00000000E+00  0.00000000E+00
-0.89653522E+01 -0.98235322E+00 -0.92891510E-04  0.33671333E-04 -0.16682998E-04
-0.89653522E+01 -0.96386181E+00 -0.10210582E-03  0.82514740E-04 -0.74203563E-04
-0.89653522E+01 -0.94450239E+00 -0.75851707E-04  0.10384884E-03 -0.18161081E-03
-0.89653522E+01 -0.92425290E+00 -0.43334300E-04  0.99190310E-04 -0.29971048E-03
-0.89653522E+01 -0.90309281E+00 -0.14453650E-04  0.97355649E-04 -0.42250953E-03
-0.89653522E+01 -0.88100344E+00  0.10631532E-04  0.93042833E-04 -0.54554948E-03
-0.89653522E+01 -0.85796823E+00  0.32873428E-04  0.75416404E-04 -0.65067948E-03
-0.89653522E+01 -0.83397299E+00  0.52479517E-04  0.40344135E-04 -0.71811032E-03
-0.89653522E+01 -0.80900624E+00  0.68578711E-04 -0.24930785E-05 -0.73141813E-03
-0.89653522E+01 -0.78305952E+00  0.79296606E-04 -0.42433415E-04 -0.69460909E-03
-0.89653522E+01 -0.75612764E+00  0.83297564E-04 -0.72722308E-04 -0.61585350E-03
-0.89653522E+01 -0.72820900E+00  0.78830938E-04 -0.91625071E-04 -0.51233561E-03
-0.89653522E+01 -0.69930590E+00  0.65690901E-04 -0.10040260E-03 -0.39594270E-03
-0.89653522E+01 -0.66942475E+00  0.43597040E-04 -0.10089629E-03 -0.27987648E-03
-0.89653522E+01 -0.63857635E+00  0.13971881E-04 -0.95355485E-04 -0.17200710E-03
-0.89653522E+01 -0.60677613E+00 -0.21919040E-04 -0.85613454E-04 -0.79654538E-04
-0.89653522E+01 -0.57404430E+00 -0.61714475E-04 -0.73710166E-04 -0.63560414E-05
-0.89653522E+01 -0.54040601E+00 -0.10358504E-03 -0.61270699E-04  0.46174681E-04
-0.89653522E+01 -0.50589144E+00 -0.14539337E-03 -0.49769694E-04  0.78791258E-04
-0.89653522E+01 -0.47053591E+00 -0.18574060E-03 -0.40082352E-04  0.94140222E-04
-0.89653522E+01 -0.43437980E+00 -0.22337529E-03 -0.32704106E-04  0.95735381E-04
-0.89653522E+01 -0.39746856E+00 -0.25766108E-03 -0.27647918E-04  0.87805875E-04
-0.89653522E+01 -0.35985254E+00 -0.28819902E-03 -0.24691834E-04  0.74015533E-04
-0.89653522E+01 -0.32158685E+00 -0.31491769E-03 -0.23420931E-04  0.57856045E-04
-0.89653522E+01 -0.28273108E+00 -0.33790681E-03 -0.23393745E-04  0.41695571E-04
-0.89653522E+01 -0.24334903E+00 -0.35732344E-03 -0.24168584E-04  0.27440866E-04
-0.89653522E+01 -0.20350830E+00 -0.37340295E-03 -0.25377165E-04  0.15972306E-04
-0.89653522E+01 -0.16327988E+00 -0.38629708E-03 -0.26712653E-04  0.77811377E-05
-0.89653522E+01 -0.12273769E+00 -0.39620478E-03 -0.27954926E-04  0.26670010E-05
-0.89653522E+01 -0.81958017E-01 -0.40319039E-03 -0.28939779E-04  0.20568137E-06
-0.89653522E+01 -0.41019001E-01 -0.40737611E-03 -0.29570457E-04 -0.39070384E-06
-0.89653522E+01  0.00000000E+00 -0.40875002E-03 -0.29784783E-04 -0.38962236E-15
-0.89653522E+01  0.41019001E-01 -0.40737611E-03 -0.29570457E-04  0.39070384E-06
-0.89653522E+01  0.81958017E-01 -0.40319039E-03 -0.28939779E-04 -0.20568137E-06
-0.89653522E+01  0.12273769E+00 -0.39620478E-03 -0.27954926E-04 -0.26670010E-05
-0.89653522E+01  0.16327988E+00 -0.38629708E-03 -0.26712653E-04 -0.77811377E-05
-0.89653522E+01  0.20350830E+00 -0.37340295E-03 -0.25377165E-04 -0.15972306E-04
-0.89653522E+01  0.24334903E+00 -0.35732344E-03 -0.24168584E-04 -0.27440866E-04
-0.89653522E+01  0.28273108E+00 -0.33790681E-03 -0.23393745E-04 -0.41695571E-04
-0.89653522E+01  0.32158685E+00 -0.31491769E-03 -0.23420931E-04 -0.57856045E-04
-0.89653522E+01  0.35985254E+00 -0.28819902E-03 -0.24691834E-04 -0.74015533E-04
-0.89653522E+01  0.39746856E+00 -0.25766108E-03 -0.27647918E-04 -0.87805875E-04
-0.89653522E+01  0.43437980E+00 -0.22337529E-03 -0.32704106E-04 -0.95735381E-04
-0.89653522E+01  0.47053591E+00 -0.18574060E-03 -0.40082352E-04 -0.94140222E-04
-0.89653522E+01  0.50589144E+00 -0.14539337E-03 -0.49769694E-04 -0.78791258E-04
-0.89653522E+01  0.54040601E+00 -0.10358504E-03 -0.61270699E-04 -0.46174681E-04
-0.89653522E+01  0.57404430E+00 -0.61714475E-04 -0.73710166E-04  0.63560414E-05
-0.89653522E+01  0.60677613E+00 -0.21919040E-04 -0.85613454E-04  0.79654538E-04
-0.89653522E+01  0.63857635E+00  0.13971881E-04 -0.95355485E-04  0.17200710E-03
-0.89653522E+01  0.66942475E+00  0.43597040E-04 -0.10089629E-03  0.27987648E-03
-0.89653522E+01  0.69930590E+00  0.65690901E-04 -0.10040260E-03  0.39594270E-03
-0.89653522E+01  0.72820900E+00  0.78830938E-04 -0.91625071E-04  0.51233561E-03
-0.89653522E+01  0.75612764E+00  0.83297564E-04 -0.72722308E-04  0.61585350E-03
-0.89653522E+01  0.78305952E+00  0.79296606E-04 -0.42433415E-04  0.69460909E-03
-0.89653522E+01  0.80900624E+00  0.68578711E-04 -0.24930785E-05  0.73141813E-03
-0.89653522E+01  0.83397299E+00  0.52479517E-04  0.40344135E-04  0.71811032E-03
-0.89653522E+01  0.85796823E+00  0.32873428E-04  0.75416404E-04  0.65067948E-03
-0.89653522E+01  0.88100344E+00  0.10631532E-04  0.93042833E-04  0.54554948E-03
-0.89653522E+01  0.90309281E+00 -0.14453650E-04  0.97355649E-04  0.42250953E-03
-0.89653522E+01  0.92425290E+00 -0.43334300E-04  0.99190310E-04  0.29971048E-03
-0.89653522E+01  0.94450239E+00 -0.75851707E-04  0.10384884E-03  0.18161081E-03
-0.89653522E+01  0.96386181E+00 -0.10210582E-03  0.82514740E-04  0.74203563E-04
-0.89653522E+01  0.98235322E+00 -0.92891510E-04  0.33671333E-04  0.16682998E-04
-0.89653522E+01  0.10000000E+01  0.00000000E+00  0.00000000E+00  0.00000000E+00
 
-0.89303375E+01 -0.10000000E+01  0.00000000E+00  0.00000000E+00  0.00000000E+00
-0.89303375E+01 -0.98235322E+00 -0.51222948E-04  0.92213758E-04 -0.74898866E-05
-0.89303375E+01 -0.96386181E+00 -0.32829012E-04  0.23203437E-03 -0.42736334E-04
-0.89303375E+01 -0.94450239E+00 -0.14415058E-04  0.33428229E-03 -0.12421568E-03
-0.89303375E+01 -0.92425290E+00 -0.14888875E-04  0.36698142E-03 -0.28264513E-03
-0.89303375E+01 -0.90309281E+00 -0.14663518E-04  0.35339588E-03 -0.48255427E-03
-0.89303375E+01 -0.88100344E+00  0.12419004E-04  0.27850993E-03 -0.65121147E-03
-0.89303375E+01 -0.85796823E+00  0.75385127E-04  0.15015770E-03 -0.70686115E-03
-0.89303375E+01 -0.83397299E+00  0.16847821E-03 -0.18812505E-05 -0.62903136E-03
-0.89303375E+01 -0.80900624E+00  0.27690331E-03 -0.13707827E-03 -0.43723812E-03
-0.89303375E+01 -0.78305952E+00  0.38525790E-03 -0.23208754E-03 -0.18535539E-03
-0.89303375E+01 -0.75612764E+00  0.48251149E-03 -0.28276351E-03  0.80787878E-04
-0.89303375E+01 -0.72820900E+00  0.56273638E-03 -0.29626675E-03  0.31829979E-03
-0.89303375E+01 -0.69930590E+00  0.62588177E-03 -0.28430175E-03  0.50495864E-03
-0.89303375E+01 -0.66942475E+00  0.67396783E-03 -0.25615967E-03  0.62614704E-03
-0.89303375E+01 -0.63857635E+00  0.71123733E-03 -0.22019336E-03  0.68316577E-03
-0.89303375E+01 -0.60677613E+00  0.74062414E-03 -0.18152543E-03  0.68240480E-03
-0.89303375E+01 -0.57404430E+00  0.76514210E-03 -0.14484823E-03  0.63784947E-03
-0.89303375E+01 -0.54040601E+00  0.78595194E-03 -0.11268850E-03  0.56369460E-03
-0.89303375E+01 -0.50589144E+00  0.80414623E-03 -0.87046667E-04  0.47419471E-03
-0.89303375E+01 -0.47053591E+00  0.81977852E-03 -0.68285621E-04  0.38080983E-03
-0.89303375E+01 -0.43437980E+00  0.83309162E-03 -0.56220604E-04  0.29184450E-03
-0.89303375E+01 -0.39746856E+00  0.84401459E-03 -0.49798440E-04  0.21286752E-03
-0.89303375E+01 -0.35985254E+00  0.85268116E-03 -0.47826410E-04  0.14639002E-03
-0.89303375E+01 -0.32158685E+00  0.85925742E-03 -0.48965183E-04  0.93502015E-04
-0.89303375E+01 -0.28273108E+00  0.86396455E-03 -0.52060696E-04  0.53405237E-04
-0.89303375E+01 -0.24334903E+00  0.86716610E-03 -0.56137544E-04  0.25026313E-04
-0.89303375E+01 -0.20350830E+00  0.86912008E-03 -0.60466494E-04  0.64310149E-05
-0.89303375E+01 -0.16327988E+00  0.87024113E-03 -0.64520057E-04 -0.40318267E-05
-0.89303375E+01 -0.12273769E+00  0.87073090E-03 -0.67946375E-04 -0.83085752E-05
-0.89303375E+01 -0.81958017E-01  0.87093780E-03 -0.70519049E-04 -0.79857176E-05
-0.89303375E+01 -0.41019001E-01  0.87094379E-03 -0.72108639E-04 -0.47300766E-05
-0.89303375E+01  0.00000000E+00  0.87096807E-03 -0.72644203E-04  0.76652980E-15
-0.89303375E+01  0.41019001E-01  0.87094379E-03 -0.72108639E-04  0.47300766E-05
-0.89303375E+01  0.81958017E-01  0.87093780E-03 -0.70519049E-04  0.79857176E-05
-0.89303375E+01  0.12273769E+00  0.87073090E-03 -0.67946375E-04  0.83085752E-05
-0.89303375E+01  0.16327988E+00  0.87024113E-03 -0.64520057E-04  0.40318267E-05
-0.89303375E+01  0.20350830E+00  0.86912008E-03 -0.60466494E-04 -0.64310149E-05
-0.89303375E+01  0.24334903E+00  0.86716610E-03 -0.56137544E-04 -0.25026313E-04
-0.89303375E+01  0.28273108E+00  0.86396455E-03 -0.52060696E-04 -0.53405237E-04
-0.89303375E+01  0.32158685E+00  0.85925742E-03 -0.48965183E-04 -0.93502015E-04
-0.89303375E+01  0.35985254E+00  0.85268116E-03 -0.47826410E-04 -0.14639002E-03
-0.89303375E+01  0.39746856E+00  0.84401459E-03 -0.49798440E-04 -0.21286752E-03
-0.89303375E+01  0.43437980E+00  0.83309162E-03 -0.56220604E-04 -0.29184450E-03
-0.89303375E+01  0.47053591E+00  0.81977852E-03 -0.68285621E-04 -0.38080983E-03
-0.89303375E+01  0.50589144E+00  0.80414623E-03 -0.87046667E-04 -0.47419471E-03
-0.89303375E+01  0.54040601E+00  0.78595194E-03 -0.11268850E-03 -0.56369460E-03
-0.89303375E+01  0.57404430E+00  0.76514210E-03 -0.14484823E-03 -0.63784947E-03
-0.89303375E+01  0.60677613E+00  0.74062414E-03 -0.18152543E-03 -0.68240480E-03
-0.89303375E+01  0.63857635E+00  0.71123733E-03 -0.22019336E-03 -0.68316577E-03
-0.89303375E+01  0.66942475E+00  0.67396783E-03 -0.25615967E-03 -0.62614704E-03
-0.89303375E+01  0.69930590E+00  0.62588177E-03 -0.28430175E-03 -0.50495864E-03
-0.89303375E+01  0.72820900E+00  0.56273638E-03 -0.29626675E-03 -0.31829979E-03
-0.89303375E+01  0.75612764E+00  0.48251149E-03 -0.28276351E-03 -0.80787878E-04
-0.89303375E+01  0.78305952E+00  0.38525790E-03 -0.23208754E-03  0.18535539E-03
-0.89303375E+01  0.80900624E+00  0.27690331E-03 -0.13707827E-03  0.43723812E-03
-0.89303375E+01  0.83397299E+00  0.16847821E-03 -0.18812505E-05  0.62903136E-03
-0.89303375E+01  0.85796823E+00  0.75385127E-04  0.15015770E-03  0.70686115E-03
-0.89303375E+01  0.88100344E+00  0.12419004E-04  0.27850993E-03  0.65121147E-03
-0.89303375E+01  0.90309281E+00 -0.14663518E-04  0.35339588E-03  0.48255427E-03
-0.89303375E+01  0.92425290E+00 -0.14888875E-04  0.36698142E-03  0.28264513E-03
-0.89303375E+01  0.94450239E+00 -0.14415058E-04  0.33428229E-03  0.12421568E-03
-0.89303375E+01  0.96386181E+00 -0.32829012E-04  0.23203437E-03  0.42736334E-04
-0.89303375E+01  0.98235322E+00 -0.51222948E-04  0.92213758E-04  0.74898866E-05
-0.89303375E+01  0.10000000E+01  0.00000000E+00  0.00000000E+00  0.00000000E+00
 
-0.88949533E+01 -0.10000000E+01  0.00000000E+00  0.00000000E+00  0.00000000E+00
-0.88949533E+01 -0.98235322E+00 -0.15973723E-04  0.91425518E-04  0.24647880E-04
-0.88949533E+01 -0.96386181E+00 -0.18925712E-04  0.31030440E-03  0.19263581E-04
-0.88949533E+01 -0.94450239E+00 -0.88815171E-04  0.58557644E-03 -0.11562695E-03
-0.88949533E+01 -0.92425290E+00 -0.22551654E-03  0.76783701E-03 -0.43568047E-03
-0.88949533E+01 -0.90309281E+00 -0.38707767E-03  0.71571129E-03 -0.75974412E-03
-0.88949533E+01 -0.88100344E+00 -0.52507918E-03  0.41099426E-03 -0.86378336E-03
-0.88949533E+01 -0.85796823E+00 -0.61143438E-03 -0.93218417E-05 -0.63460835E-03
-0.88949533E+01 -0.83397299E+00 -0.63416238E-03 -0.37850569E-03 -0.15059146E-03
-0.88949533E+01 -0.80900624E+00 -0.59823991E-03 -0.60096622E-03  0.43128372E-03
-0.88949533E+01 -0.78305952E+00 -0.51810316E-03 -0.66924740E-03  0.96040596E-03
-0.88949533E+01 -0.75612764E+00 -0.41189775E-03 -0.62308129E-03  0.13623021E-02
-0.88949533E+01 -0.72820900E+00 -0.29624827E-03 -0.50939339E-03  0.16195177E-02
-0.88949533E+01 -0.69930590E+00 -0.18198110E-03 -0.36767043E-03  0.17589718E-02
-0.88949533E+01 -0.66942475E+00 -0.75609801E-04 -0.22345302E-03  0.18124684E-02
-0.88949533E+01 -0.63857635E+00  0.21922054E-04 -0.94896749E-04  0.18120266E-02
-0.88949533E+01 -0.60677613E+00  0.11090730E-03  0.93346907E-05  0.17755638E-02
-0.88949533E+01 -0.57404430E+00  0.19406328E-03  0.84344060E-04  0.17156390E-02
-0.88949533E+01 -0.54040601E+00  0.27288618E-03  0.13133180E-03  0.16372239E-02
-0.88949533E+01 -0.50589144E+00  0.34949617E-03  0.15310422E-03  0.15445039E-02
-0.88949533E+01 -0.47053591E+00  0.42435761E-03  0.15517554E-03  0.14401186E-02
-0.88949533E+01 -0.43437980E+00  0.49805850E-03  0.14270714E-03  0.13268739E-02
-0.88949533E+01 -0.39746856E+00  0.57003483E-03  0.12108504E-03  0.12076309E-02
-0.88949533E+01 -0.35985254E+00  0.63976729E-03  0.94482878E-04  0.10845251E-02
-0.88949533E+01 -0.32158685E+00  0.70618660E-03  0.66335958E-04  0.95993401E-03
-0.88949533E+01 -0.28273108E+00  0.76824999E-03  0.38962036E-04  0.83500286E-03
-0.88949533E+01 -0.24334903E+00  0.82481554E-03  0.13940600E-04  0.71117219E-03
-0.88949533E+01 -0.20350830E+00  0.87475570E-03 -0.78188460E-05  0.58870518E-03
-0.88949533E+01 -0.16327988E+00  0.91712467E-03 -0.25829122E-04  0.46817426E-03
-0.88949533E+01 -0.12273769E+00  0.95098221E-03 -0.39876924E-04  0.34927940E-03
-0.88949533E+01 -0.81958017E-01  0.97571971E-03 -0.49901670E-04  0.23197204E-03
-0.88949533E+01 -0.41019001E-01  0.99072919E-03 -0.55903129E-04  0.11568788E-03
-0.88949533E+01  0.00000000E+00  0.99580207E-03 -0.57901262E-04 -0.12071338E-14
-0.88949533E+01  0.41019001E-01  0.99072919E-03 -0.55903129E-04 -0.11568788E-03
-0.88949533E+01  0.81958017E-01  0.97571971E-03 -0.49901670E-04 -0.23197204E-03
-0.88949533E+01  0.12273769E+00  0.95098221E-03 -0.39876924E-04 -0.34927940E-03
-0.88949533E+01  0.16327988E+00  0.91712467E-03 -0.25829122E-04 -0.46817426E-03
-0.88949533E+01  0.20350830E+00  0.87475570E-03 -0.78188460E-05 -0.58870518E-03
-0.88949533E+01  0.24334903E+00  0.82481554E-03  0.13940600E-04 -0.71117219E-03
-0.88949533E+01  0.28273108E+00  0.76824999E-03  0.38962036E-04 -0.83500286E-03
-0.88949533E+01  0.32158685E+00  0.70618660E-03  0.66335958E-04 -0.95993401E-03
-0.88949533E+01  0.35985254E+00  0.63976729E-03  0.94482878E-04 -0.10845251E-02
-0.88949533E+01  0.39746856E+00  0.57003483E-03  0.12108504E-03 -0.12076309E-02
-0.88949533E+01  0.43437980E+00  0.49805850E-03  0.14270714E-03 -0.13268739E-02
-0.88949533E+01  0.47053591E+00  0.42435761E-03  0.15517554E-03 -0.14401186E-02
-0.88949533E+01  0.50589144E+00  0.34949617E-03  0.15310422E-03 -0.15445039E-02
-0.88949533E+01  0.54040601E+00  0.27288618E-03  0.13133180E-03 -0.16372239E-02
-0.88949533E+01  0.57404430E+00  0.19406328E-03  0.84344060E-04 -0.17156390E-02
-0.88949533E+01  0.60677613E+00  0.11090730E-03  0.93346907E-05 -0.17755638E-02
-0.88949533E+01  0.63857635E+00  0.21922054E-04 -0.94896749E-04 -0.18120266E-02
-0.88949533E+01  0.66942475E+00 -0.75609801E-04 -0.22345302E-03 -0.18124684E-02
-0.88949533E+01  0.69930590E+00 -0.18198110E-03 -0.36767043E-03 -0.17589718E-02
-0.88949533E+01  0.72820900E+00 -0.29624827E-03 -0.50939339E-03 -0.16195177E-02
-0.88949533E+01  0.75612764E+00 -0.41189775E-03 -0.62308129E-03 -0.13623021E-02
-0.88949533E+01  0.78305952E+00 -0.51810316E-03 -0.66924740E-03 -0.96040596E-03
-0.88949533E+01  0.80900624E+00 -0.59823991E-03 -0.60096622E-03 -0.43128372E-03
-0.88949533E+01  0.83397299E+00 -0.63416238E-03 -0.37850569E-03  0.15059146E-03
-0.88949533E+01  0.85796823E+00 -0.61143438E-03 -0.93218417E-05  0.63460835E-03
-0.88949533E+01  0.88100344E+00 -0.52507918E-03  0.41099426E-03  0.86378336E-03
-0.88949533E+01  0.90309281E+00 -0.38707767E-03  0.71571129E-03  0.75974412E-03
-0.88949533E+01  0.92425290E+00 -0.22551654E-03  0.76783701E-03  0.43568047E-03
-0.88949533E+01  0.94450239E+00 -0.88815171E-04  0.58557644E-03  0.11562695E-03
-0.88949533E+01  0.96386181E+00 -0.18925712E-04  0.31030440E-03 -0.19263581E-04
-0.88949533E+01  0.98235322E+00 -0.15973723E-04  0.91425518E-04 -0.24647880E-04
-0.88949533E+01  0.10000000E+01  0.00000000E+00  0.00000000E+00  0.00000000E+00
 
-0.88591972E+01 -0.10000000E+01  0.00000000E+00  0.00000000E+00  0.00000000E+00
-0.88591972E+01 -0.98235322E+00  0.29596417E-04  0.10049347E-03  0.27761161E-05
-0.88591972E+01 -0.96386181E+00  0.92923115E-05  0.60290620E-03 -0.12367444E-03
-0.88591972E+01 -0.94450239E+00 -0.21703254E-03  0.12827523E-02 -0.55260066E-03
-0.88591972E+01 -0.92425290E+00 -0.69949624E-03  0.15804575E-02 -0.11952139E-02
-0.88591972E+01 -0.90309281E+00 -0.13805465E-02  0.11415935E-02 -0.16524937E-02
-0.88591972E+01 -0.88100344E+00 -0.21340302E-02  0.17862052E-03 -0.16000129E-02
-0.88591972E+01 -0.85796823E+00 -0.28409159E-02 -0.77852709E-03 -0.10169465E-02
-0.88591972E+01 -0.83397299E+00 -0.34267214E-02 -0.13355675E-02 -0.15655741E-03
-0.88591972E+01 -0.80900624E+00 -0.38695914E-02 -0.14214345E-02  0.69087481E-03
-0.88591972E+01 -0.78305952E+00 -0.41775169E-02 -0.11883839E-02  0.13380258E-02
-0.88591972E+01 -0.75612764E+00 -0.43659650E-02 -0.83456572E-03  0.17466433E-02
-0.88591972E+01 -0.72820900E+00 -0.44485025E-02 -0.49597264E-03  0.19618868E-02
-0.88591972E+01 -0.69930590E+00 -0.44347100E-02 -0.23042032E-03  0.20614846E-02
-0.88591972E+01 -0.66942475E+00 -0.43364244E-02 -0.39227794E-04  0.21034750E-02
-0.88591972E+01 -0.63857635E+00 -0.41667613E-02  0.95374370E-04  0.21242424E-02
-0.88591972E+01 -0.60677613E+00 -0.39434449E-02  0.19477782E-03  0.21336819E-02
-0.88591972E+01 -0.57404430E+00 -0.36834298E-02  0.27069109E-03  0.21330156E-02
-0.88591972E+01 -0.54040601E+00 -0.34045623E-02  0.33044933E-03  0.21165058E-02
-0.88591972E+01 -0.50589144E+00 -0.31205928E-02  0.37548633E-03  0.20811417E-02
-0.88591972E+01 -0.47053591E+00 -0.28437345E-02  0.40788763E-03  0.20243283E-02
-0.88591972E+01 -0.43437980E+00 -0.25816265E-02  0.42859255E-03  0.19461006E-02
-0.88591972E+01 -0.39746856E+00 -0.23402931E-02  0.44013839E-03  0.18470659E-02
-0.88591972E+01 -0.35985254E+00 -0.21224550E-02  0.44453861E-03  0.17281580E-02
-0.88591972E+01 -0.32158685E+00 -0.19299699E-02  0.44425919E-03  0.15907423E-02
-0.88591972E+01 -0.28273108E+00 -0.17628546E-02  0.44106002E-03  0.14356328E-02
-0.88591972E+01 -0.24334903E+00 -0.16208997E-02  0.43648632E-03  0.12644729E-02
-0.88591972E+01 -0.20350830E+00 -0.15031010E-02  0.43153302E-03  0.10783629E-02
-0.88591972E+01 -0.16327988E+00 -0.14085675E-02  0.42690168E-03  0.87944851E-03
-0.88591972E+01 -0.12273769E+00 -0.13362230E-02  0.42301641E-03  0.66951211E-03
-0.88591972E+01 -0.81958017E-01 -0.12852427E-02  0.42011236E-03  0.45122732E-03
-0.88591972E+01 -0.41019001E-01 -0.12549273E-02  0.41833566E-03  0.22706668E-03
-0.88591972E+01  0.00000000E+00 -0.12448729E-02  0.41773143E-03 -0.51976930E-14
-0.88591972E+01  0.41019001E-01 -0.12549273E-02  0.41833566E-03 -0.22706668E-03
-0.88591972E+01  0.81958017E-01 -0.12852427E-02  0.42011236E-03 -0.45122732E-03
-0.88591972E+01  0.12273769E+00 -0.13362230E-02  0.42301641E-03 -0.66951211E-03
-0.88591972E+01  0.16327988E+00 -0.14085675E-02  0.42690168E-03 -0.87944851E-03
-0.88591972E+01  0.20350830E+00 -0.15031010E-02  0.43153302E-03 -0.10783629E-02
-0.88591972E+01  0.24334903E+00 -0.16208997E-02  0.43648632E-03 -0.12644729E-02
-0.88591972E+01  0.28273108E+00 -0.17628546E-02  0.44106002E-03 -0.14356328E-02
-0.88591972E+01  0.32158685E+00 -0.19299699E-02  0.44425919E-03 -0.15907423E-02
-0.88591972E+01  0.35985254E+00 -0.21224550E-02  0.44453861E-03 -0.17281580E-02
-0.88591972E+01  0.39746856E+00 -0.23402931E-02  0.44013839E-03 -0.18470659E-02
-0.88591972E+01  0.43437980E+00 -0.25816265E-02  0.42859255E-03 -0.19461006E-02
-0.88591972E+01  0.47053591E+00 -0.28437345E-02  0.40788763E-03 -0.20243283E-02
-0.88591972E+01  0.50589144E+00 -0.31205928E-02  0.37548633E-03 -0.20811417E-02
-0.88591972E+01  0.54040601E+00 -0.34045623E-02  0.33044933E-03 -0.21165058E-02
-0.88591972E+01  0.57404430E+00 -0.36834298E-02  0.27069109E-03 -0.21330156E-02
-0.88591972E+01  0.60677613E+00 -0.39434449E-02  0.19477782E-03 -0.21336819E-02
-0.88591972E+01  0.63857635E+00 -0.41667613E-02  0.95374370E-04 -0.21242424E-02
-0.88591972E+01  0.66942475E+00 -0.43364244E-02 -0.39227794E-04 -0.21034750E-02
-0.88591972E+01  0.69930590E+00 -0.44347100E-02 -0.23042032E-03 -0.20614846E-02
-0.88591972E+01  0.72820900E+00 -0.44485025E-02 -0.49597264E-03 -0.19618868E-02
-0.88591972E+01  0.75612764E+00 -0.43659650E-02 -0.83456572E-03 -0.17466433E-02
-0.88591972E+01  0.78305952E+00 -0.41775169E-02 -0.11883839E-02 -0.13380258E-02
-0.88591972E+01  0.80900624E+00 -0.38695914E-02 -0.14214345E-02 -0.69087481E-03
-0.88591972E+01  0.83397299E+00 -0.34267214E-02 -0.13355675E-02  0.15655741E-03
-0.88591972E+01  0.85796823E+00 -0.28409159E-02 -0.77852709E-03  0.10169465E-02
-0.88591972E+01  0.88100344E+00 -0.21340302E-02  0.17862052E-03  0.16000129E-02
-0.88591972E+01  0.90309281E+00 -0.13805465E-02  0.11415935E-02  0.16524937E-02
-0.88591972E+01  0.92425290E+00 -0.69949624E-03  0.15804575E-02  0.11952139E-02
-0.88591972E+01  0.94450239E+00 -0.21703254E-03  0.12827523E-02  0.55260066E-03
-0.88591972E+01  0.96386181E+00  0.92923114E-05  0.60290620E-03  0.12367444E-03
-0.88591972E+01  0.98235322E+00  0.29596417E-04  0.10049347E-03 -0.27761161E-05
-0.88591972E+01  0.10000000E+01  0.00000000E+00  0.00000000E+00  0.00000000E+00
 
-0.88230669E+01 -0.10000000E+01  0.00000000E+00  0.00000000E+00  0.00000000E+00
-0.88230669E+01 -0.98235322E+00  0.10438040E-03  0.37815643E-03 -0.10567220E-03
-0.88230669E+01 -0.96386181E+00  0.25724805E-04  0.14064848E-02 -0.46490528E-03
-0.88230669E+01 -0.94450239E+00 -0.52599423E-03  0.25437957E-02 -0.11361104E-02
-0.88230669E+01 -0.92425290E+00 -0.16366209E-02  0.26980667E-02 -0.18415783E-02
-0.88230669E+01 -0.90309281E+00 -0.30864529E-02  0.14787366E-02 -0.21425058E-02
-0.88230669E+01 -0.88100344E+00 -0.44899560E-02 -0.41997380E-03 -0.18429828E-02
-0.88230669E+01 -0.85796823E+00 -0.55471121E-02 -0.19664834E-02 -0.11274843E-02
-0.88230669E+01 -0.83397299E+00 -0.61761826E-02 -0.26141996E-02 -0.38298610E-03
-0.88230669E+01 -0.80900624E+00 -0.64805038E-02 -0.24510787E-02  0.95831119E-04
-0.88230669E+01 -0.78305952E+00 -0.66310734E-02 -0.18728621E-02  0.22824751E-03
-0.88230669E+01 -0.75612764E+00 -0.67646209E-02 -0.12370960E-02  0.12337651E-03
-0.88230669E+01 -0.72820900E+00 -0.69483820E-02 -0.72277301E-03 -0.50231287E-04
-0.88230669E+01 -0.69930590E+00 -0.71866394E-02 -0.35999395E-03 -0.15237540E-03
-0.88230669E+01 -0.66942475E+00 -0.74536754E-02 -0.10685697E-03 -0.12297823E-03
-0.88230669E+01 -0.63857635E+00 -0.77149725E-02  0.83289947E-04  0.35930717E-04
-0.88230669E+01 -0.60677613E+00 -0.79462041E-02  0.24173284E-03  0.28139003E-03
-0.88230669E+01 -0.57404430E+00 -0.81328143E-02  0.37781367E-03  0.56566735E-03
-0.88230669E+01 -0.54040601E+00 -0.82729070E-02  0.49350211E-03  0.84642947E-03
-0.88230669E+01 -0.50589144E+00 -0.83689975E-02  0.58601142E-03  0.10977459E-02
-0.88230669E+01 -0.47053591E+00 -0.84288028E-02  0.65676706E-03  0.13037460E-02
-0.88230669E+01 -0.43437980E+00 -0.84588422E-02  0.70785301E-03  0.14581310E-02
-0.88230669E+01 -0.39746856E+00 -0.84669211E-02  0.74443786E-03  0.15578432E-02
-0.88230669E+01 -0.35985254E+00 -0.84582982E-02  0.77062967E-03  0.16025587E-02
-0.88230669E+01 -0.32158685E+00 -0.84386853E-02  0.79067127E-03  0.15927953E-02
-0.88230669E+01 -0.28273108E+00 -0.84117280E-02  0.80695466E-03  0.15300726E-02
-0.88230669E+01 -0.24334903E+00 -0.83814826E-02  0.82117380E-03  0.14172915E-02
-0.88230669E+01 -0.20350830E+00 -0.83505498E-02  0.83381734E-03  0.12583131E-02
-0.88230669E+01 -0.16327988E+00 -0.83218404E-02  0.84495246E-03  0.10587817E-02
-0.88230669E+01 -0.12273769E+00 -0.82971566E-02  0.85424107E-03  0.82510983E-03
-0.88230669E+01 -0.81958017E-01 -0.82784235E-02  0.86126674E-03  0.56513974E-03
-0.88230669E+01 -0.41019001E-01 -0.82666109E-02  0.86566333E-03  0.28711144E-03
-0.88230669E+01  0.00000000E+00 -0.82626593E-02  0.86714974E-03 -0.83199174E-14
-0.88230669E+01  0.41019001E-01 -0.82666109E-02  0.86566333E-03 -0.28711144E-03
-0.88230669E+01  0.81958017E-01 -0.82784235E-02  0.86126674E-03 -0.56513974E-03
-0.88230669E+01  0.12273769E+00 -0.82971566E-02  0.85424107E-03 -0.82510983E-03
-0.88230669E+01  0.16327988E+00 -0.83218404E-02  0.84495246E-03 -0.10587817E-02
-0.88230669E+01  0.20350830E+00 -0.83505498E-02  0.83381734E-03 -0.12583131E-02
-0.88230669E+01  0.24334903E+00 -0.83814826E-02  0.82117380E-03 -0.14172915E-02
-0.88230669E+01  0.28273108E+00 -0.84117280E-02  0.80695466E-03 -0.15300726E-02
-0.88230669E+01  0.32158685E+00 -0.84386853E-02  0.79067127E-03 -0.15927953E-02
-0.88230669E+01  0.35985254E+00 -0.84582982E-02  0.77062967E-03 -0.16025587E-02
-0.88230669E+01  0.39746856E+00 -0.84669211E-02  0.74443786E-03 -0.15578432E-02
-0.88230669E+01  0.43437980E+00 -0.84588422E-02  0.70785301E-03 -0.14581310E-02
-0.88230669E+01  0.47053591E+00 -0.84288028E-02  0.65676706E-03 -0.13037460E-02
-0.88230669E+01  0.50589144E+00 -0.83689975E-02  0.58601142E-03 -0.10977459E-02
-0.88230669E+01  0.54040601E+00 -0.82729070E-02  0.49350211E-03 -0.84642947E-03
-0.88230669E+01  0.57404430E+00 -0.81328143E-02  0.37781367E-03 -0.56566735E-03
-0.88230669E+01  0.60677613E+00 -0.79462041E-02  0.24173284E-03 -0.28139003E-03
-0.88230669E+01  0.63857635E+00 -0.77149725E-02  0.83289947E-04 -0.35930717E-04
-0.88230669E+01  0.66942475E+00 -0.74536754E-02 -0.10685697E-03  0.12297823E-03
-0.88230669E+01  0.69930590E+00 -0.71866394E-02 -0.35999395E-03  0.15237540E-03
-0.88230669E+01  0.72820900E+00 -0.69483820E-02 -0.72277301E-03  0.50231287E-04
-0.88230669E+01  0.75612764E+00 -0.67646209E-02 -0.12370960E-02 -0.12337651E-03
-0.88230669E+01  0.78305952E+00 -0.66310734E-02 -0.18728621E-02 -0.22824751E-03
-0.88230669E+01  0.80900624E+00 -0.64805038E-02 -0.24510787E-02 -0.95831119E-04
-0.88230669E+01  0.83397299E+00 -0.61761826E-02 -0.26141996E-02  0.38298610E-03
-0.88230669E+01  0.85796823E+00 -0.55471121E-02 -0.19664834E-02  0.11274843E-02
-0.88230669E+01  0.88100344E+00 -0.44899560E-02 -0.41997380E-03  0.18429828E-02
-0.88230669E+01  0.90309281E+00 -0.30864529E-02  0.14787366E-02  0.21425058E-02
-0.88230669E+01  0.92425290E+00 -0.16366209E-02  0.26980667E-02  0.18415783E-02
-0.88230669E+01  0.94450239E+00 -0.52599423E-03  0.25437957E-02  0.11361104E-02
-0.88230669E+01  0.96386181E+00  0.25724805E-04  0.14064848E-02  0.46490528E-03
-0.88230669E+01  0.98235322E+00  0.10438040E-03  0.37815643E-03  0.10567220E-03
-0.88230669E+01  0.10000000E+01  0.00000000E+00  0.00000000E+00  0.00000000E+00
 
-0.87865600E+01 -0.10000000E+01  0.00000000E+00  0.00000000E+00  0.00000000E+00
-0.87865600E+01 -0.98235322E+00  0.18757334E-03  0.96491060E-03 -0.16599371E-03
-0.87865600E+01 -0.96386181E+00 -0.75675078E-05  0.24831446E-02 -0.54469024E-03
-0.87865600E+01 -0.94450239E+00 -0.10045667E-02  0.37353399E-02 -0.98874632E-03
-0.87865600E+01 -0.92425290E+00 -0.27824927E-02  0.33474316E-02 -0.11997526E-02
-0.87865600E+01 -0.90309281E+00 -0.47177597E-02  0.11775717E-02 -0.94754505E-03
-0.87865600E+01 -0.88100344E+00 -0.59830672E-02 -0.15285739E-02 -0.29202790E-03
-0.87865600E+01 -0.85796823E+00 -0.60788114E-02 -0.33560413E-02  0.45306833E-03
-0.87865600E+01 -0.83397299E+00 -0.50587222E-02 -0.37862387E-02  0.91464035E-03
-0.87865600E+01 -0.80900624E+00 -0.33709219E-02 -0.32044591E-02  0.88723008E-03
-0.87865600E+01 -0.78305952E+00 -0.15638352E-02 -0.23144019E-02  0.38633234E-03
-0.87865600E+01 -0.75612764E+00 -0.54271173E-04 -0.16218467E-02 -0.40152204E-03
-0.87865600E+01 -0.72820900E+00  0.94387515E-03 -0.12823467E-02 -0.12584094E-02
-0.87865600E+01 -0.69930590E+00  0.13950061E-02 -0.12085620E-02 -0.20205622E-02
-0.87865600E+01 -0.66942475E+00  0.13639163E-02 -0.12354907E-02 -0.26252728E-02
-0.87865600E+01 -0.63857635E+00  0.95687734E-03 -0.12382056E-02 -0.30812411E-02
-0.87865600E+01 -0.60677613E+00  0.27544642E-03 -0.11607571E-02 -0.34349925E-02
-0.87865600E+01 -0.57404430E+00 -0.59482892E-03 -0.10069405E-02 -0.37259845E-02
-0.87865600E+01 -0.54040601E+00 -0.15918870E-02 -0.80380172E-03 -0.39749886E-02
-0.87865600E+01 -0.50589144E+00 -0.26675118E-02 -0.58355761E-03 -0.41774331E-02
-0.87865600E+01 -0.47053591E+00 -0.37866003E-02 -0.36665770E-03 -0.43175477E-02
-0.87865600E+01 -0.43437980E+00 -0.49181655E-02 -0.16498588E-03 -0.43749105E-02
-0.87865600E+01 -0.39746856E+00 -0.60370657E-02  0.19217048E-04 -0.43358811E-02
-0.87865600E+01 -0.35985254E+00 -0.71187935E-02  0.18591629E-03 -0.41943466E-02
-0.87865600E+01 -0.32158685E+00 -0.81428213E-02  0.33721535E-03 -0.39539466E-02
-0.87865600E+01 -0.28273108E+00 -0.90892613E-02  0.47366922E-03 -0.36244817E-02
-0.87865600E+01 -0.24334903E+00 -0.99420486E-02  0.59555480E-03 -0.32202100E-02
-0.87865600E+01 -0.20350830E+00 -0.10686293E-01  0.70183027E-03 -0.27566049E-02
-0.87865600E+01 -0.16327988E+00 -0.11310747E-01  0.79134253E-03 -0.22486256E-02
-0.87865600E+01 -0.12273769E+00 -0.11805541E-01  0.86263464E-03 -0.17093991E-02
-0.87865600E+01 -0.81958017E-01 -0.12164042E-01  0.91450908E-03 -0.11495833E-02
-0.87865600E+01 -0.41019001E-01 -0.12380913E-01  0.94602234E-03 -0.57760092E-03
-0.87865600E+01  0.00000000E+00 -0.12453647E-01  0.95658473E-03  0.10740237E-13
-0.87865600E+01  0.41019001E-01 -0.12380913E-01  0.94602234E-03  0.57760092E-03
-0.87865600E+01  0.81958017E-01 -0.12164042E-01  0.91450908E-03  0.11495833E-02
-0.87865600E+01  0.12273769E+00 -0.11805541E-01  0.86263464E-03  0.17093991E-02
-0.87865600E+01  0.16327988E+00 -0.11310747E-01  0.79134253E-03  0.22486256E-02
-0.87865600E+01  0.20350830E+00 -0.10686293E-01  0.70183027E-03  0.27566049E-02
-0.87865600E+01  0.24334903E+00 -0.99420486E-02  0.59555480E-03  0.32202100E-02
-0.87865600E+01  0.28273108E+00 -0.90892613E-02  0.47366922E-03  0.36244817E-02
-0.87865600E+01  0.32158685E+00 -0.81428213E-02  0.33721535E-03  0.39539466E-02
-0.87865600E+01  0.35985254E+00 -0.71187935E-02  0.18591629E-03  0.41943466E-02
-0.87865600E+01  0.39746856E+00 -0.60370657E-02  0.19217048E-04  0.43358811E-02
-0.87865600E+01  0.43437980E+00 -0.49181655E-02 -0.16498588E-03  0.43749105E-02
-0.87865600E+01  0.47053591E+00 -0.37866003E-02 -0.36665770E-03  0.43175477E-02
-0.87865600E+01  0.50589144E+00 -0.26675118E-02 -0.58355761E-03  0.41774331E-02
-0.87865600E+01  0.54040601E+00 -0.15918870E-02 -0.80380172E-03  0.39749886E-02
-0.87865600E+01  0.57404430E+00 -0.59482892E-03 -0.10069405E-02  0.37259845E-02
-0.87865600E+01  0.60677613E+00  0.27544642E-03 -0.11607571E-02  0.34349925E-02
-0.87865600E+01  0.63857635E+00  0.95687734E-03 -0.12382056E-02  0.30812411E-02
-0.87865600E+01  0.66942475E+00  0.13639163E-02 -0.12354907E-02  0.26252728E-02
-0.87865600E+01  0.69930590E+00  0.13950061E-02 -0.12085620E-02  0.20205622E-02
-0.87865600E+01  0.72820900E+00  0.94387515E-03 -0.12823467E-02  0.12584094E-02
-0.87865600E+01  0.75612764E+00 -0.54271173E-04 -0.16218467E-02  0.40152204E-03
-0.87865600E+01  0.78305952E+00 -0.15638352E-02 -0.23144019E-02 -0.38633234E-03
-0.87865600E+01  0.80900624E+00 -0.33709219E-02 -0.32044591E-02 -0.88723008E-03
-0.87865600E+01  0.83397299E+00 -0.50587222E-02 -0.37862387E-02 -0.91464035E-03
-0.87865600E+01  0.85796823E+00 -0.60788114E-02 -0.33560413E-02 -0.45306833E-03
-0.87865600E+01  0.88100344E+00 -0.59830672E-02 -0.15285739E-02  0.29202790E-03
-0.87865600E+01  0.90309281E+00 -0.47177597E-02  0.11775717E-02  0.94754505E-03
-0.87865600E+01  0.92425290E+00 -0.27824927E-02  0.33474316E-02  0.11997526E-02
-0.87865600E+01  0.94450239E+00 -0.10045667E-02  0.37353399E-02  0.98874632E-03
-0.87865600E+01  0.96386181E+00 -0.75675078E-05  0.24831446E-02  0.54469024E-03
-0.87865600E+01  0.98235322E+00  0.18757334E-03  0.96491060E-03  0.16599371E-03
-0.87865600E+01  0.10000000E+01  0.00000000E+00  0.00000000E+00  0.00000000E+00
 
-0.87496741E+01 -0.10000000E+01  0.00000000E+00  0.00000000E+00  0.00000000E+00
-0.87496741E+01 -0.98235322E+00  0.24152386E-03  0.13806783E-02 -0.79041172E-04
-0.87496741E+01 -0.96386181E+00 -0.12435527E-03  0.29744057E-02 -0.16011838E-03
-0.87496741E+01 -0.94450239E+00 -0.15637706E-02  0.39035825E-02 -0.35940542E-04
-0.87496741E+01 -0.92425290E+00 -0.38058014E-02  0.28699893E-02  0.35586439E-03
-0.87496741E+01 -0.90309281E+00 -0.57126297E-02  0.26729489E-04  0.90586161E-03
-0.87496741E+01 -0.88100344E+00 -0.60188530E-02 -0.30905952E-02  0.13819044E-02
-0.87496741E+01 -0.85796823E+00 -0.41395138E-02 -0.49404232E-02  0.15985959E-02
-0.87496741E+01 -0.83397299E+00 -0.43035289E-03 -0.50818789E-02  0.14497659E-02
-0.87496741E+01 -0.80900624E+00  0.41679753E-02 -0.40895784E-02  0.94644918E-03
-0.87496741E+01 -0.78305952E+00  0.86452150E-02 -0.28493512E-02  0.16880179E-03
-0.87496741E+01 -0.75612764E+00  0.12298668E-01 -0.19590924E-02 -0.74988039E-03
-0.87496741E+01 -0.72820900E+00  0.14828166E-01 -0.15670143E-02 -0.16929904E-02
-0.87496741E+01 -0.69930590E+00  0.16265577E-01 -0.15243427E-02 -0.25865331E-02
-0.87496741E+01 -0.66942475E+00  0.16818903E-01 -0.16055996E-02 -0.34253447E-02
-0.87496741E+01 -0.63857635E+00  0.16749092E-01 -0.16589826E-02 -0.42429345E-02
-0.87496741E+01 -0.60677613E+00  0.16282063E-01 -0.16360781E-02 -0.50854476E-02
-0.87496741E+01 -0.57404430E+00  0.15583768E-01 -0.15655114E-02 -0.59729762E-02
-0.87496741E+01 -0.54040601E+00  0.14755254E-01 -0.14966556E-02 -0.68922753E-02
-0.87496741E+01 -0.50589144E+00  0.13854393E-01 -0.14704963E-02 -0.77944646E-02
-0.87496741E+01 -0.47053591E+00  0.12909141E-01 -0.15008432E-02 -0.86136757E-02
-0.87496741E+01 -0.43437980E+00  0.11937071E-01 -0.15825721E-02 -0.92783148E-02
-0.87496741E+01 -0.39746856E+00  0.10950197E-01 -0.16966597E-02 -0.97270006E-02
-0.87496741E+01 -0.35985254E+00  0.99639091E-02 -0.18233154E-02 -0.99124174E-02
-0.87496741E+01 -0.32158685E+00  0.89948025E-02 -0.19446799E-02 -0.98067079E-02
-0.87496741E+01 -0.28273108E+00  0.80641643E-02 -0.20499520E-02 -0.93989417E-02
-0.87496741E+01 -0.24334903E+00  0.71937703E-02 -0.21333762E-02 -0.86951699E-02
-0.87496741E+01 -0.20350830E+00  0.64075720E-02 -0.21946336E-02 -0.77145531E-02
-0.87496741E+01 -0.16327988E+00  0.57275678E-02 -0.22360474E-02 -0.64879668E-02
-0.87496741E+01 -0.12273769E+00  0.51749615E-02 -0.22618575E-02 -0.50547809E-02
-0.87496741E+01 -0.81958017E-01  0.47666498E-02 -0.22763873E-02 -0.34612854E-02
-0.87496741E+01 -0.41019001E-01  0.45163486E-02 -0.22834460E-02 -0.17583578E-02
-0.87496741E+01  0.00000000E+00  0.44318255E-02 -0.22855060E-02  0.37792892E-13
-0.87496741E+01  0.41019001E-01  0.45163486E-02 -0.22834460E-02  0.17583578E-02
-0.87496741E+01  0.81958017E-01  0.47666498E-02 -0.22763873E-02  0.34612854E-02
-0.87496741E+01  0.12273769E+00  0.51749615E-02 -0.22618575E-02  0.50547809E-02
-0.87496741E+01  0.16327988E+00  0.57275678E-02 -0.22360474E-02  0.64879668E-02
-0.87496741E+01  0.20350830E+00  0.64075720E-02 -0.21946336E-02  0.77145531E-02
-0.87496741E+01  0.24334903E+00  0.71937703E-02 -0.21333762E-02  0.86951699E-02
-0.87496741E+01  0.28273108E+00  0.80641643E-02 -0.20499520E-02  0.93989417E-02
-0.87496741E+01  0.32158685E+00  0.89948025E-02 -0.19446799E-02  0.98067079E-02
-0.87496741E+01  0.35985254E+00  0.99639091E-02 -0.18233154E-02  0.99124174E-02
-0.87496741E+01  0.39746856E+00  0.10950197E-01 -0.16966597E-02  0.97270006E-02
-0.87496741E+01  0.43437980E+00  0.11937071E-01 -0.15825721E-02  0.92783148E-02
-0.87496741E+01  0.47053591E+00  0.12909141E-01 -0.15008432E-02  0.86136757E-02
-0.87496741E+01  0.50589144E+00  0.13854393E-01 -0.14704963E-02  0.77944646E-02
-0.87496741E+01  0.54040601E+00  0.14755254E-01 -0.14966556E-02  0.68922753E-02
-0.87496741E+01  0.57404430E+00  0.15583768E-01 -0.15655114E-02  0.59729762E-02
-0.87496741E+01  0.60677613E+00  0.16282063E-01 -0.16360781E-02  0.50854476E-02
-0.87496741E+01  0.63857635E+00  0.16749092E-01 -0.16589826E-02  0.42429345E-02
-0.87496741E+01  0.66942475E+00  0.16818903E-01 -0.16055996E-02  0.34253447E-02
-0.87496741E+01  0.69930590E+00  0.16265577E-01 -0.15243427E-02  0.25865331E-02
-0.87496741E+01  0.72820900E+00  0.14828166E-01 -0.15670143E-02  0.16929904E-02
-0.87496741E+01  0.75612764E+00  0.12298668E-01 -0.19590924E-02  0.74988039E-03
-0.87496741E+01  0.78305952E+00  0.86452150E-02 -0.28493512E-02 -0.16880179E-03
-0.87496741E+01  0.80900624E+00  0.41679753E-02 -0.40895784E-02 -0.94644918E-03
-0.87496741E+01  0.83397299E+00 -0.43035289E-03 -0.50818789E-02 -0.14497659E-02
-0.87496741E+01  0.85796823E+00 -0.41395138E-02 -0.49404232E-02 -0.15985959E-02
-0.87496741E+01  0.88100344E+00 -0.60188530E-02 -0.30905952E-02 -0.13819044E-02
-0.87496741E+01  0.90309281E+00 -0.57126297E-02  0.26729489E-04 -0.90586161E-03
-0.87496741E+01  0.92425290E+00 -0.38058014E-02  0.28699893E-02 -0.35586439E-03
-0.87496741E+01  0.94450239E+00 -0.15637706E-02  0.39035825E-02  0.35940542E-04
-0.87496741E+01  0.96386181E+00 -0.12435527E-03  0.29744057E-02  0.16011838E-03
-0.87496741E+01  0.98235322E+00  0.24152386E-03  0.13806783E-02  0.79041172E-04
-0.87496741E+01  0.10000000E+01  0.00000000E+00  0.00000000E+00  0.00000000E+00
 
-0.87124070E+01 -0.10000000E+01  0.00000000E+00  0.00000000E+00  0.00000000E+00
-0.87124070E+01 -0.98235322E+00  0.25850723E-03  0.13244103E-02  0.68832308E-04
-0.87124070E+01 -0.96386181E+00 -0.25455592E-03  0.26296841E-02  0.34485670E-03
-0.87124070E+01 -0.94450239E+00 -0.20092303E-02  0.32123430E-02  0.93539879E-03
-0.87124070E+01 -0.92425290E+00 -0.44743477E-02  0.20499655E-02  0.15252148E-02
-0.87124070E+01 -0.90309281E+00 -0.60720375E-02 -0.66068933E-03  0.16843963E-02
-0.87124070E+01 -0.88100344E+00 -0.52314257E-02 -0.35738374E-02  0.11386756E-02
-0.87124070E+01 -0.85796823E+00 -0.14020840E-02 -0.53167445E-02  0.16698953E-04
-0.87124070E+01 -0.83397299E+00  0.46920007E-02 -0.54611146E-02 -0.13594193E-02
-0.87124070E+01 -0.80900624E+00  0.11603090E-01 -0.45058768E-02 -0.26525051E-02
-0.87124070E+01 -0.78305952E+00  0.17877097E-01 -0.32787095E-02 -0.36717491E-02
-0.87124070E+01 -0.75612764E+00  0.22568227E-01 -0.23707203E-02 -0.43367068E-02
-0.87124070E+01 -0.72820900E+00  0.25360467E-01 -0.19409803E-02 -0.46540712E-02
-0.87124070E+01 -0.69930590E+00  0.26452655E-01 -0.18419942E-02 -0.46666511E-02
-0.87124070E+01 -0.66942475E+00  0.26314444E-01 -0.18385590E-02 -0.44589316E-02
-0.87124070E+01 -0.63857635E+00  0.25479405E-01 -0.17769512E-02 -0.41364309E-02
-0.87124070E+01 -0.60677613E+00  0.24394913E-01 -0.16254038E-02 -0.38153269E-02
-0.87124070E+01 -0.57404430E+00  0.23370436E-01 -0.14454395E-02 -0.35885086E-02
-0.87124070E+01 -0.54040601E+00  0.22572083E-01 -0.13226925E-02 -0.35119113E-02
-0.87124070E+01 -0.50589144E+00  0.22061109E-01 -0.13258904E-02 -0.35931155E-02
-0.87124070E+01 -0.47053591E+00  0.21828150E-01 -0.14816880E-02 -0.38029808E-02
-0.87124070E+01 -0.43437980E+00  0.21831414E-01 -0.17831846E-02 -0.40857420E-02
-0.87124070E+01 -0.39746856E+00  0.22014623E-01 -0.21984482E-02 -0.43772463E-02
-0.87124070E+01 -0.35985254E+00  0.22323624E-01 -0.26882244E-02 -0.46134857E-02
-0.87124070E+01 -0.32158685E+00  0.22708374E-01 -0.32120434E-02 -0.47408863E-02
-0.87124070E+01 -0.28273108E+00  0.23128163E-01 -0.37359938E-02 -0.47180141E-02
-0.87124070E+01 -0.24334903E+00  0.23548449E-01 -0.42319897E-02 -0.45194369E-02
-0.87124070E+01 -0.20350830E+00  0.23942992E-01 -0.46793159E-02 -0.41342924E-02
-0.87124070E+01 -0.16327988E+00  0.24290321E-01 -0.50622145E-02 -0.35672273E-02
-0.87124070E+01 -0.12273769E+00  0.24575297E-01 -0.53697952E-02 -0.28359682E-02
-0.87124070E+01 -0.81958017E-01  0.24786090E-01 -0.55942957E-02 -0.19704715E-02
-0.87124070E+01 -0.41019001E-01  0.24915634E-01 -0.57308609E-02 -0.10098446E-02
-0.87124070E+01  0.00000000E+00  0.24959127E-01 -0.57766636E-02  0.20019070E-13
-0.87124070E+01  0.41019001E-01  0.24915634E-01 -0.57308609E-02  0.10098446E-02
-0.87124070E+01  0.81958017E-01  0.24786090E-01 -0.55942957E-02  0.19704715E-02
-0.87124070E+01  0.12273769E+00  0.24575297E-01 -0.53697952E-02  0.28359682E-02
-0.87124070E+01  0.16327988E+00  0.24290321E-01 -0.50622145E-02  0.35672273E-02
-0.87124070E+01  0.20350830E+00  0.23942992E-01 -0.46793159E-02  0.41342924E-02
-0.87124070E+01  0.24334903E+00  0.23548449E-01 -0.42319897E-02  0.45194369E-02
-0.87124070E+01  0.28273108E+00  0.23128163E-01 -0.37359938E-02  0.47180141E-02
-0.87124070E+01  0.32158685E+00  0.22708374E-01 -0.32120434E-02  0.47408863E-02
-0.87124070E+01  0.35985254E+00  0.22323624E-01 -0.26882244E-02  0.46134857E-02
-0.87124070E+01  0.39746856E+00  0.22014623E-01 -0.21984482E-02  0.43772463E-02
-0.87124070E+01  0.43437980E+00  0.21831414E-01 -0.17831846E-02  0.40857420E-02
-0.87124070E+01  0.47053591E+00  0.21828150E-01 -0.14816880E-02  0.38029808E-02
-0.87124070E+01  0.50589144E+00  0.22061109E-01 -0.13258904E-02  0.35931155E-02
-0.87124070E+01  0.54040601E+00  0.22572083E-01 -0.13226925E-02  0.35119113E-02
-0.87124070E+01  0.57404430E+00  0.23370436E-01 -0.14454395E-02  0.35885086E-02
-0.87124070E+01  0.60677613E+00  0.24394913E-01 -0.16254038E-02  0.38153269E-02
-0.87124070E+01  0.63857635E+00  0.25479405E-01 -0.17769512E-02  0.41364309E-02
-0.87124070E+01  0.66942475E+00  0.26314444E-01 -0.18385590E-02  0.44589316E-02
-0.87124070E+01  0.69930590E+00  0.26452655E-01 -0.18419942E-02  0.46666511E-02
-0.87124070E+01  0.72820900E+00  0.25360467E-01 -0.19409803E-02  0.46540712E-02
-0.87124070E+01  0.75612764E+00  0.22568227E-01 -0.23707203E-02  0.43367068E-02
-0.87124070E+01  0.78305952E+00  0.17877097E-01 -0.32787095E-02  0.36717491E-02
-0.87124070E+01  0.80900624E+00  0.11603090E-01 -0.45058768E-02  0.26525051E-02
-0.87124070E+01  0.83397299E+00  0.46920007E-02 -0.54611146E-02  0.13594193E-02
-0.87124070E+01  0.85796823E+00 -0.14020840E-02 -0.53167445E-02 -0.16698953E-04
-0.87124070E+01  0.88100344E+00 -0.52314257E-02 -0.35738374E-02 -0.11386756E-02
-0.87124070E+01  0.90309281E+00 -0.60720375E-02 -0.66068933E-03 -0.16843963E-02
-0.87124070E+01  0.92425290E+00 -0.44743477E-02  0.20499655E-02 -0.15252148E-02
-0.87124070E+01  0.94450239E+00 -0.20092303E-02  0.32123430E-02 -0.93539879E-03
-0.87124070E+01  0.96386181E+00 -0.25455592E-03  0.26296841E-02 -0.34485670E-03
-0.87124070E+01  0.98235322E+00  0.25850723E-03  0.13244103E-02 -0.68832308E-04
-0.87124070E+01  0.10000000E+01  0.00000000E+00  0.00000000E+00  0.00000000E+00
 
-0.86747563E+01 -0.10000000E+01  0.00000000E+00  0.00000000E+00  0.00000000E+00
-0.86747563E+01 -0.98235322E+00  0.26300950E-03  0.81890710E-03  0.19206080E-03
-0.86747563E+01 -0.96386181E+00 -0.34166864E-03  0.16453900E-02  0.71508378E-03
-0.86747563E+01 -0.94450239E+00 -0.22731763E-02  0.21661534E-02  0.15290160E-02
-0.86747563E+01 -0.92425290E+00 -0.48405517E-02  0.16890648E-02  0.19920429E-02
-0.86747563E+01 -0.90309281E+00 -0.62118220E-02  0.79204382E-04  0.14550739E-02
-0.86747563E+01 -0.88100344E+00 -0.46484800E-02 -0.20033009E-02 -0.34409197E-03
-0.86747563E+01 -0.85796823E+00  0.36594239E-03 -0.36251046E-02 -0.29766968E-02
-0.86747563E+01 -0.83397299E+00  0.78611106E-02 -0.42721672E-02 -0.57094765E-02
-0.86747563E+01 -0.80900624E+00  0.16033751E-01 -0.40645301E-02 -0.78556248E-02
-0.86747563E+01 -0.78305952E+00  0.23085934E-01 -0.34795880E-02 -0.90549541E-02
-0.86747563E+01 -0.75612764E+00  0.27847771E-01 -0.29592461E-02 -0.92302547E-02
-0.86747563E+01 -0.72820900E+00  0.29948856E-01 -0.26756502E-02 -0.84946789E-02
-0.86747563E+01 -0.69930590E+00  0.29702145E-01 -0.25574919E-02 -0.70250008E-02
-0.86747563E+01 -0.66942475E+00  0.27807366E-01 -0.24316361E-02 -0.50280313E-02
-0.86747563E+01 -0.63857635E+00  0.25072111E-01 -0.21787091E-02 -0.27188644E-02
-0.86747563E+01 -0.60677613E+00  0.22191736E-01 -0.17874152E-02 -0.32180421E-03
-0.86747563E+01 -0.57404430E+00  0.19654235E-01 -0.13431915E-02  0.19559953E-02
-0.86747563E+01 -0.54040601E+00  0.17720719E-01 -0.96155418E-03  0.39453757E-02
-0.86747563E+01 -0.50589144E+00  0.16474755E-01 -0.74094216E-03  0.55379900E-02
-0.86747563E+01 -0.47053591E+00  0.15878823E-01 -0.72952847E-03  0.66861373E-02
-0.86747563E+01 -0.43437980E+00  0.15835646E-01 -0.93011654E-03  0.73955365E-02
-0.86747563E+01 -0.39746856E+00  0.16223785E-01 -0.13095371E-02  0.77052231E-02
-0.86747563E+01 -0.35985254E+00  0.16924518E-01 -0.18198240E-02  0.76727411E-02
-0.86747563E+01 -0.32158685E+00  0.17828593E-01 -0.24079841E-02  0.73586023E-02
-0.86747563E+01 -0.28273108E+00  0.18842206E-01 -0.30265561E-02  0.68203634E-02
-0.86747563E+01 -0.24334903E+00  0.19883530E-01 -0.36343295E-02  0.61070786E-02
-0.86747563E+01 -0.20350830E+00  0.20883859E-01 -0.41986542E-02  0.52602162E-02
-0.86747563E+01 -0.16327988E+00  0.21784013E-01 -0.46931296E-02  0.43129349E-02
-0.86747563E+01 -0.12273769E+00  0.22535992E-01 -0.50977664E-02  0.32926669E-02
-0.86747563E+01 -0.81958017E-01  0.23100937E-01 -0.53972676E-02  0.22215349E-02
-0.86747563E+01 -0.41019001E-01  0.23451405E-01 -0.55811890E-02  0.11184936E-02
-0.86747563E+01  0.00000000E+00  0.23569984E-01 -0.56431619E-02 -0.27696173E-13
-0.86747563E+01  0.41019001E-01  0.23451405E-01 -0.55811890E-02 -0.11184936E-02
-0.86747563E+01  0.81958017E-01  0.23100937E-01 -0.53972676E-02 -0.22215349E-02
-0.86747563E+01  0.12273769E+00  0.22535992E-01 -0.50977664E-02 -0.32926669E-02
-0.86747563E+01  0.16327988E+00  0.21784013E-01 -0.46931296E-02 -0.43129349E-02
-0.86747563E+01  0.20350830E+00  0.20883859E-01 -0.41986542E-02 -0.52602162E-02
-0.86747563E+01  0.24334903E+00  0.19883530E-01 -0.36343295E-02 -0.61070786E-02
-0.86747563E+01  0.28273108E+00  0.18842206E-01 -0.30265561E-02 -0.68203634E-02
-0.86747563E+01  0.32158685E+00  0.17828593E-01 -0.24079841E-02 -0.73586023E-02
-0.86747563E+01  0.35985254E+00  0.16924518E-01 -0.18198240E-02 -0.76727411E-02
-0.86747563E+01  0.39746856E+00  0.16223785E-01 -0.13095371E-02 -0.77052231E-02
-0.86747563E+01  0.43437980E+00  0.15835646E-01 -0.93011654E-03 -0.73955365E-02
-0.86747563E+01  0.47053591E+00  0.15878823E-01 -0.72952847E-03 -0.66861373E-02
-0.86747563E+01  0.50589144E+00  0.16474755E-01 -0.74094216E-03 -0.55379900E-02
-0.86747563E+01  0.54040601E+00  0.17720719E-01 -0.96155418E-03 -0.39453757E-02
-0.86747563E+01  0.57404430E+00  0.19654235E-01 -0.13431915E-02 -0.19559953E-02
-0.86747563E+01  0.60677613E+00  0.22191736E-01 -0.17874152E-02  0.32180421E-03
-0.86747563E+01  0.63857635E+00  0.25072111E-01 -0.21787091E-02  0.27188644E-02
-0.86747563E+01  0.66942475E+00  0.27807366E-01 -0.24316361E-02  0.50280313E-02
-0.86747563E+01  0.69930590E+00  0.29702145E-01 -0.25574919E-02  0.70250008E-02
-0.86747563E+01  0.72820900E+00  0.29948856E-01 -0.26756502E-02  0.84946789E-02
-0.86747563E+01  0.75612764E+00  0.27847771E-01 -0.29592461E-02  0.92302547E-02
-0.86747563E+01  0.78305952E+00  0.23085934E-01 -0.34795880E-02  0.90549541E-02
-0.86747563E+01  0.80900624E+00  0.16033751E-01 -0.40645301E-02  0.78556248E-02
-0.86747563E+01  0.83397299E+00  0.78611106E-02 -0.42721672E-02  0.57094765E-02
-0.86747563E+01  0.85796823E+00  0.36594239E-03 -0.36251046E-02  0.29766968E-02
-0.86747563E+01  0.88100344E+00 -0.46484800E-02 -0.20033009E-02  0.34409197E-03
-0.86747563E+01  0.90309281E+00 -0.62118220E-02  0.79204382E-04 -0.14550739E-02
-0.86747563E+01  0.92425290E+00 -0.48405517E-02  0.16890648E-02 -0.19920429E-02
-0.86747563E+01  0.94450239E+00 -0.22731763E-02  0.21661534E-02 -0.15290160E-02
-0.86747563E+01  0.96386181E+00 -0.34166864E-03  0.16453900E-02 -0.71508378E-03
-0.86747563E+01  0.98235322E+00  0.26300950E-03  0.81890710E-03 -0.19206080E-03
-0.86747563E+01  0.10000000E+01  0.00000000E+00  0.00000000E+00  0.00000000E+00
 
-0.86367197E+01 -0.10000000E+01  0.00000000E+00  0.00000000E+00  0.00000000E+00
-0.86367197E+01 -0.98235322E+00  0.27409773E-03  0.55464262E-04  0.23244223E-03
-0.86367197E+01 -0.96386181E+00 -0.32274612E-03  0.38993044E-03  0.82750051E-03
-0.86367197E+01 -0.94450239E+00 -0.22843918E-02  0.11798133E-02  0.16824735E-02
-0.86367197E+01 -0.92425290E+00 -0.49347543E-02  0.20488471E-02  0.20218434E-02
-0.86367197E+01 -0.90309281E+00 -0.63919031E-02  0.22893632E-02  0.10724774E-02
-0.86367197E+01 -0.88100344E+00 -0.48219998E-02  0.15554088E-02 -0.14893925E-02
-0.86367197E+01 -0.85796823E+00  0.38454038E-03  0.10891602E-03 -0.51554341E-02
-0.86367197E+01 -0.83397299E+00  0.82775970E-02 -0.14667489E-02 -0.89749100E-02
-0.86367197E+01 -0.80900624E+00  0.16969910E-01 -0.27474293E-02 -0.11980822E-01
-0.86367197E+01 -0.78305952E+00  0.24483695E-01 -0.36235158E-02 -0.13573821E-01
-0.86367197E+01 -0.75612764E+00  0.29432621E-01 -0.42005691E-02 -0.13552673E-01
-0.86367197E+01 -0.72820900E+00  0.31266389E-01 -0.45764560E-02 -0.12026031E-01
-0.86367197E+01 -0.69930590E+00  0.30217523E-01 -0.47520792E-02 -0.92526893E-02
-0.86367197E+01 -0.66942475E+00  0.27025350E-01 -0.46460686E-02 -0.55608084E-02
-0.86367197E+01 -0.63857635E+00  0.22635666E-01 -0.41987893E-02 -0.13032561E-02
-0.86367197E+01 -0.60677613E+00  0.17928735E-01 -0.34304236E-02  0.31523876E-02
-0.86367197E+01 -0.57404430E+00  0.13569490E-01 -0.24569967E-02  0.74511768E-02
-0.86367197E+01 -0.54040601E+00  0.99493164E-02 -0.14391161E-02  0.11283096E-01
-0.86367197E+01 -0.50589144E+00  0.72218949E-02 -0.53276193E-03  0.14419546E-01
-0.86367197E+01 -0.47053591E+00  0.53666858E-02  0.15670138E-03  0.16729191E-01
-0.86367197E+01 -0.43437980E+00  0.42680394E-02  0.58191067E-03  0.18176250E-01
-0.86367197E+01 -0.39746856E+00  0.37699265E-02  0.74970695E-03  0.18798485E-01
-0.86367197E+01 -0.35985254E+00  0.37171956E-02  0.69904764E-03  0.18681560E-01
-0.86367197E+01 -0.32158685E+00  0.39708659E-02  0.48622839E-03  0.17931760E-01
-0.86367197E+01 -0.28273108E+00  0.44169503E-02  0.16866615E-03  0.16658564E-01
-0.86367197E+01 -0.24334903E+00  0.49628309E-02 -0.20050985E-03  0.14962046E-01
-0.86367197E+01 -0.20350830E+00  0.55361124E-02 -0.57768800E-03  0.12929756E-01
-0.86367197E+01 -0.16327988E+00  0.60787609E-02 -0.92779550E-03  0.10635457E-01
-0.86367197E+01 -0.12273769E+00  0.65462784E-02 -0.12247717E-02  0.81424902E-02
-0.86367197E+01 -0.81958017E-01  0.69041375E-02 -0.14494362E-02  0.55059062E-02
-0.86367197E+01 -0.41019001E-01  0.71286310E-02 -0.15891717E-02  0.27759988E-02
-0.86367197E+01  0.00000000E+00  0.72049392E-02 -0.16365116E-02 -0.61357139E-13
-0.86367197E+01  0.41019001E-01  0.71286310E-02 -0.15891717E-02 -0.27759988E-02
-0.86367197E+01  0.81958017E-01  0.69041375E-02 -0.14494362E-02 -0.55059062E-02
-0.86367197E+01  0.12273769E+00  0.65462784E-02 -0.12247717E-02 -0.81424902E-02
-0.86367197E+01  0.16327988E+00  0.60787609E-02 -0.92779550E-03 -0.10635457E-01
-0.86367197E+01  0.20350830E+00  0.55361124E-02 -0.57768800E-03 -0.12929756E-01
-0.86367197E+01  0.24334903E+00  0.49628309E-02 -0.20050985E-03 -0.14962046E-01
-0.86367197E+01  0.28273108E+00  0.44169503E-02  0.16866615E-03 -0.16658564E-01
-0.86367197E+01  0.32158685E+00  0.39708659E-02  0.48622839E-03 -0.17931760E-01
-0.86367197E+01  0.35985254E+00  0.37171956E-02  0.69904764E-03 -0.18681560E-01
-0.86367197E+01  0.39746856E+00  0.37699265E-02  0.74970695E-03 -0.18798485E-01
-0.86367197E+01  0.43437980E+00  0.42680394E-02  0.58191067E-03 -0.18176250E-01
-0.86367197E+01  0.47053591E+00  0.53666858E-02  0.15670138E-03 -0.16729191E-01
-0.86367197E+01  0.50589144E+00  0.72218949E-02 -0.53276193E-03 -0.14419546E-01
-0.86367197E+01  0.54040601E+00  0.99493164E-02 -0.14391161E-02 -0.11283096E-01
-0.86367197E+01  0.57404430E+00  0.13569490E-01 -0.24569967E-02 -0.74511768E-02
-0.86367197E+01  0.60677613E+00  0.17928735E-01 -0.34304236E-02 -0.31523876E-02
-0.86367197E+01  0.63857635E+00  0.22635666E-01 -0.41987893E-02  0.13032561E-02
-0.86367197E+01  0.66942475E+00  0.27025350E-01 -0.46460686E-02  0.55608084E-02
-0.86367197E+01  0.69930590E+00  0.30217523E-01 -0.47520792E-02  0.92526893E-02
-0.86367197E+01  0.72820900E+00  0.31266389E-01 -0.45764560E-02  0.12026031E-01
-0.86367197E+01  0.75612764E+00  0.29432621E-01 -0.42005691E-02  0.13552673E-01
-0.86367197E+01  0.78305952E+00  0.24483695E-01 -0.36235158E-02  0.13573821E-01
-0.86367197E+01  0.80900624E+00  0.16969910E-01 -0.27474293E-02  0.11980822E-01
-0.86367197E+01  0.83397299E+00  0.82775970E-02 -0.14667489E-02  0.89749100E-02
-0.86367197E+01  0.85796823E+00  0.38454038E-03  0.10891602E-03  0.51554341E-02
-0.86367197E+01  0.88100344E+00 -0.48219998E-02  0.15554088E-02  0.14893925E-02
-0.86367197E+01  0.90309281E+00 -0.63919031E-02  0.22893632E-02 -0.10724774E-02
-0.86367197E+01  0.92425290E+00 -0.49347543E-02  0.20488471E-02 -0.20218434E-02
-0.86367197E+01  0.94450239E+00 -0.22843918E-02  0.11798133E-02 -0.16824735E-02
-0.86367197E+01  0.96386181E+00 -0.32274612E-03  0.38993044E-03 -0.82750051E-03
-0.86367197E+01  0.98235322E+00  0.27409773E-03  0.55464262E-04 -0.23244223E-03
-0.86367197E+01  0.10000000E+01  0.00000000E+00  0.00000000E+00  0.00000000E+00
 
-0.85982952E+01 -0.10000000E+01  0.00000000E+00  0.00000000E+00  0.00000000E+00
-0.85982952E+01 -0.98235322E+00  0.31595718E-03 -0.70891565E-03  0.20160136E-03
-0.85982952E+01 -0.96386181E+00 -0.18545883E-03 -0.88600841E-03  0.75161306E-03
-0.85982952E+01 -0.94450239E+00 -0.20609596E-02  0.17991937E-03  0.16063005E-02
-0.85982952E+01 -0.92425290E+00 -0.48100210E-02  0.25178474E-02  0.20834825E-02
-0.85982952E+01 -0.90309281E+00 -0.66920648E-02  0.49127849E-02  0.13644329E-02
-0.85982952E+01 -0.88100344E+00 -0.58337567E-02  0.59588158E-02 -0.10539551E-02
-0.85982952E+01 -0.85796823E+00 -0.13887458E-02  0.50580820E-02 -0.48936867E-02
-0.85982952E+01 -0.83397299E+00  0.60042098E-02  0.26629894E-02 -0.92964856E-02
-0.85982952E+01 -0.80900624E+00  0.14686905E-01 -0.34089017E-03 -0.13203963E-01
-0.85982952E+01 -0.78305952E+00  0.22726120E-01 -0.31852413E-02 -0.15780016E-01
-0.85982952E+01 -0.75612764E+00  0.28586721E-01 -0.54790453E-02 -0.16570399E-01
-0.85982952E+01 -0.72820900E+00  0.31443709E-01 -0.70919502E-02 -0.15493406E-01
-0.85982952E+01 -0.69930590E+00  0.31232483E-01 -0.80059941E-02 -0.12720512E-01
-0.85982952E+01 -0.66942475E+00  0.28466465E-01 -0.82051046E-02 -0.85731169E-02
-0.85982952E+01 -0.63857635E+00  0.23988663E-01 -0.76976513E-02 -0.34563171E-02
-0.85982952E+01 -0.60677613E+00  0.18700393E-01 -0.65511325E-02  0.21747763E-02
-0.85982952E+01 -0.57404430E+00  0.13373574E-01 -0.49255536E-02  0.78470487E-02
-0.85982952E+01 -0.54040601E+00  0.85406309E-02 -0.30422079E-02  0.13113303E-01
-0.85982952E+01 -0.50589144E+00  0.44863928E-02 -0.11385692E-02  0.17601712E-01
-0.85982952E+01 -0.47053591E+00  0.12875935E-02  0.58970208E-03  0.21054904E-01
-0.85982952E+01 -0.43437980E+00 -0.11127603E-02  0.20142299E-02  0.23345877E-01
-0.85982952E+01 -0.39746856E+00 -0.28425138E-02  0.30831211E-02  0.24467909E-01
-0.85982952E+01 -0.35985254E+00 -0.40468740E-02  0.38035683E-02  0.24507154E-01
-0.85982952E+01 -0.32158685E+00 -0.48618421E-02  0.42236214E-02  0.23606686E-01
-0.85982952E+01 -0.28273108E+00 -0.53983210E-02  0.44089408E-02  0.21934260E-01
-0.85982952E+01 -0.24334903E+00 -0.57422506E-02  0.44294864E-02  0.19656178E-01
-0.85982952E+01 -0.20350830E+00 -0.59555363E-02  0.43481615E-02  0.16922370E-01
-0.85982952E+01 -0.16327988E+00 -0.60829537E-02  0.42177635E-02  0.13858195E-01
-0.85982952E+01 -0.12273769E+00 -0.61550064E-02  0.40785981E-02  0.10564152E-01
-0.85982952E+01 -0.81958017E-01 -0.61931767E-02  0.39601528E-02  0.71180464E-02
-0.85982952E+01 -0.41019001E-01 -0.62107976E-02  0.38817103E-02  0.35804493E-02
-0.85982952E+01  0.00000000E+00 -0.62159503E-02  0.38544210E-02 -0.73840552E-13
-0.85982952E+01  0.41019001E-01 -0.62107976E-02  0.38817103E-02 -0.35804493E-02
-0.85982952E+01  0.81958017E-01 -0.61931767E-02  0.39601528E-02 -0.71180464E-02
-0.85982952E+01  0.12273769E+00 -0.61550064E-02  0.40785981E-02 -0.10564152E-01
-0.85982952E+01  0.16327988E+00 -0.60829537E-02  0.42177635E-02 -0.13858195E-01
-0.85982952E+01  0.20350830E+00 -0.59555363E-02  0.43481615E-02 -0.16922370E-01
-0.85982952E+01  0.24334903E+00 -0.57422506E-02  0.44294864E-02 -0.19656178E-01
-0.85982952E+01  0.28273108E+00 -0.53983210E-02  0.44089408E-02 -0.21934260E-01
-0.85982952E+01  0.32158685E+00 -0.48618421E-02  0.42236214E-02 -0.23606686E-01
-0.85982952E+01  0.35985254E+00 -0.40468740E-02  0.38035683E-02 -0.24507154E-01
-0.85982952E+01  0.39746856E+00 -0.28425138E-02  0.30831211E-02 -0.24467909E-01
-0.85982952E+01  0.43437980E+00 -0.11127603E-02  0.20142299E-02 -0.23345877E-01
-0.85982952E+01  0.47053591E+00  0.12875935E-02  0.58970208E-03 -0.21054904E-01
-0.85982952E+01  0.50589144E+00  0.44863928E-02 -0.11385692E-02 -0.17601712E-01
-0.85982952E+01  0.54040601E+00  0.85406309E-02 -0.30422079E-02 -0.13113303E-01
-0.85982952E+01  0.57404430E+00  0.13373574E-01 -0.49255536E-02 -0.78470487E-02
-0.85982952E+01  0.60677613E+00  0.18700393E-01 -0.65511325E-02 -0.21747763E-02
-0.85982952E+01  0.63857635E+00  0.23988663E-01 -0.76976513E-02  0.34563171E-02
-0.85982952E+01  0.66942475E+00  0.28466465E-01 -0.82051046E-02  0.85731169E-02
-0.85982952E+01  0.69930590E+00  0.31232483E-01 -0.80059941E-02  0.12720512E-01
-0.85982952E+01  0.72820900E+00  0.31443709E-01 -0.70919502E-02  0.15493406E-01
-0.85982952E+01  0.75612764E+00  0.28586721E-01 -0.54790453E-02  0.16570399E-01
-0.85982952E+01  0.78305952E+00  0.22726120E-01 -0.31852413E-02  0.15780016E-01
-0.85982952E+01  0.80900624E+00  0.14686905E-01 -0.34089017E-03  0.13203963E-01
-0.85982952E+01  0.83397299E+00  0.60042098E-02  0.26629894E-02  0.92964856E-02
-0.85982952E+01  0.85796823E+00 -0.13887458E-02  0.50580820E-02  0.48936867E-02
-0.85982952E+01  0.88100344E+00 -0.58337567E-02  0.59588158E-02  0.10539551E-02
-0.85982952E+01  0.90309281E+00 -0.66920648E-02  0.49127849E-02 -0.13644329E-02
-0.85982952E+01  0.92425290E+00 -0.48100210E-02  0.25178474E-02 -0.20834825E-02
-0.85982952E+01  0.94450239E+00 -0.20609596E-02  0.17991937E-03 -0.16063005E-02
-0.85982952E+01  0.96386181E+00 -0.18545883E-03 -0.88600841E-03 -0.75161306E-03
-0.85982952E+01  0.98235322E+00  0.31595718E-03 -0.70891565E-03 -0.20160136E-03
-0.85982952E+01  0.10000000E+01  0.00000000E+00  0.00000000E+00  0.00000000E+00
 
-0.85594803E+01 -0.10000000E+01  0.00000000E+00  0.00000000E+00  0.00000000E+00
-0.85594803E+01 -0.98235322E+00  0.36725993E-03 -0.13495701E-02  0.11705157E-03
-0.85594803E+01 -0.96386181E+00  0.47041726E-04 -0.20848811E-02  0.53046836E-03
-0.85594803E+01 -0.94450239E+00 -0.16053686E-02 -0.10426142E-02  0.13393232E-02
-0.85594803E+01 -0.92425290E+00 -0.43976982E-02  0.23380826E-02  0.21547129E-02
-0.85594803E+01 -0.90309281E+00 -0.69024125E-02  0.66845976E-02  0.22207304E-02
-0.85594803E+01 -0.88100344E+00 -0.72929574E-02  0.97771526E-02  0.81928353E-03
-0.85594803E+01 -0.85796823E+00 -0.44243692E-02  0.10098857E-01 -0.22392999E-02
-0.85594803E+01 -0.83397299E+00  0.15759699E-02  0.76562248E-02 -0.65057579E-02
-0.85594803E+01 -0.80900624E+00  0.95449998E-02  0.34671832E-02 -0.11116145E-01
-0.85594803E+01 -0.78305952E+00  0.17848425E-01 -0.12130827E-02 -0.15141694E-01
-0.85594803E+01 -0.75612764E+00  0.24973809E-01 -0.54738226E-02 -0.17860650E-01
-0.85594803E+01 -0.72820900E+00  0.29868386E-01 -0.88207652E-02 -0.18855949E-01
-0.85594803E+01 -0.69930590E+00  0.32081363E-01 -0.11062875E-01 -0.18001875E-01
-0.85594803E+01 -0.66942475E+00  0.31703632E-01 -0.12136465E-01 -0.15389726E-01
-0.85594803E+01 -0.63857635E+00  0.29226177E-01 -0.12051729E-01 -0.11274312E-01
-0.85594803E+01 -0.60677613E+00  0.25334980E-01 -0.10887528E-01 -0.60302737E-02
-0.85594803E+01 -0.57404430E+00  0.20735562E-01 -0.88246904E-02 -0.12516659E-03
-0.85594803E+01 -0.54040601E+00  0.16013919E-01 -0.61326046E-02  0.59273029E-02
-0.85594803E+01 -0.50589144E+00  0.11578088E-01 -0.31333732E-02  0.11622316E-01
-0.85594803E+01 -0.47053591E+00  0.76497047E-02 -0.13684509E-03  0.16527965E-01
-0.85594803E+01 -0.43437980E+00  0.43047106E-02  0.26059717E-02  0.20331580E-01
-0.85594803E+01 -0.39746856E+00  0.15210527E-02  0.49340842E-02  0.22863150E-01
-0.85594803E+01 -0.35985254E+00 -0.76976635E-03  0.67752464E-02  0.24089311E-01
-0.85594803E+01 -0.32158685E+00 -0.26503671E-02  0.81328623E-02  0.24087385E-01
-0.85594803E+01 -0.28273108E+00 -0.41944139E-02  0.90599651E-02  0.23008783E-01
-0.85594803E+01 -0.24334903E+00 -0.54604338E-02  0.96375967E-02  0.21041763E-01
-0.85594803E+01 -0.20350830E+00 -0.64889604E-02  0.99542007E-02  0.18381064E-01
-0.85594803E+01 -0.16327988E+00 -0.73072865E-02  0.10094028E-01  0.15206205E-01
-0.85594803E+01 -0.12273769E+00 -0.79317044E-02  0.10128541E-01  0.11670349E-01
-0.85594803E+01 -0.81958017E-01 -0.83724828E-02  0.10113962E-01  0.78965703E-02
-0.85594803E+01 -0.41019001E-01 -0.86349232E-02  0.10089632E-01  0.39810872E-02
-0.85594803E+01  0.00000000E+00 -0.87222145E-02  0.10079006E-01 -0.78035563E-13
-0.85594803E+01  0.41019001E-01 -0.86349232E-02  0.10089632E-01 -0.39810872E-02
-0.85594803E+01  0.81958017E-01 -0.83724828E-02  0.10113962E-01 -0.78965703E-02
-0.85594803E+01  0.12273769E+00 -0.79317044E-02  0.10128541E-01 -0.11670349E-01
-0.85594803E+01  0.16327988E+00 -0.73072865E-02  0.10094028E-01 -0.15206205E-01
-0.85594803E+01  0.20350830E+00 -0.64889604E-02  0.99542007E-02 -0.18381064E-01
-0.85594803E+01  0.24334903E+00 -0.54604338E-02  0.96375967E-02 -0.21041763E-01
-0.85594803E+01  0.28273108E+00 -0.41944139E-02  0.90599651E-02 -0.23008783E-01
-0.85594803E+01  0.32158685E+00 -0.26503671E-02  0.81328623E-02 -0.24087385E-01
-0.85594803E+01  0.35985254E+00 -0.76976635E-03  0.67752464E-02 -0.24089311E-01
-0.85594803E+01  0.39746856E+00  0.15210527E-02  0.49340842E-02 -0.22863150E-01
-0.85594803E+01  0.43437980E+00  0.43047106E-02  0.26059717E-02 -0.20331580E-01
-0.85594803E+01  0.47053591E+00  0.76497047E-02 -0.13684510E-03 -0.16527965E-01
-0.85594803E+01  0.50589144E+00  0.11578088E-01 -0.31333732E-02 -0.11622316E-01
-0.85594803E+01  0.54040601E+00  0.16013919E-01 -0.61326046E-02 -0.59273029E-02
-0.85594803E+01  0.57404430E+00  0.20735562E-01 -0.88246904E-02  0.12516659E-03
-0.85594803E+01  0.60677613E+00  0.25334980E-01 -0.10887528E-01  0.60302737E-02
-0.85594803E+01  0.63857635E+00  0.29226177E-01 -0.12051729E-01  0.11274312E-01
-0.85594803E+01  0.66942475E+00  0.31703632E-01 -0.12136465E-01  0.15389726E-01
-0.85594803E+01  0.69930590E+00  0.32081363E-01 -0.11062875E-01  0.18001875E-01
-0.85594803E+01  0.72820900E+00  0.29868386E-01 -0.88207652E-02  0.18855949E-01
-0.85594803E+01  0.75612764E+00  0.24973809E-01 -0.54738226E-02  0.17860650E-01
-0.85594803E+01  0.78305952E+00  0.17848425E-01 -0.12130827E-02  0.15141694E-01
-0.85594803E+01  0.80900624E+00  0.95449998E-02  0.34671832E-02  0.11116145E-01
-0.85594803E+01  0.83397299E+00  0.15759699E-02  0.76562248E-02  0.65057579E-02
-0.85594803E+01  0.85796823E+00 -0.44243692E-02  0.10098857E-01  0.22392999E-02
-0.85594803E+01  0.88100344E+00 -0.72929574E-02  0.97771526E-02 -0.81928353E-03
-0.85594803E+01  0.90309281E+00 -0.69024125E-02  0.66845976E-02 -0.22207304E-02
-0.85594803E+01  0.92425290E+00 -0.43976982E-02  0.23380826E-02 -0.21547129E-02
-0.85594803E+01  0.94450239E+00 -0.16053686E-02 -0.10426142E-02 -0.13393232E-02
-0.85594803E+01  0.96386181E+00  0.47041726E-04 -0.20848811E-02 -0.53046836E-03
-0.85594803E+01  0.98235322E+00  0.36725993E-03 -0.13495701E-02 -0.11705157E-03
-0.85594803E+01  0.10000000E+01  0.00000000E+00  0.00000000E+00  0.00000000E+00
 
-0.85202730E+01 -0.10000000E+01  0.00000000E+00  0.00000000E+00  0.00000000E+00
-0.85202730E+01 -0.98235322E+00  0.41982776E-03 -0.17027026E-02  0.85093771E-05
-0.85202730E+01 -0.96386181E+00  0.32374703E-03 -0.30259777E-02  0.21970593E-03
-0.85202730E+01 -0.94450239E+00 -0.98750186E-03 -0.25167003E-02  0.88334347E-03
-0.85202730E+01 -0.92425290E+00 -0.36773420E-02  0.10320894E-02  0.20147059E-02
-0.85202730E+01 -0.90309281E+00 -0.67679264E-02  0.65941405E-02  0.30702074E-02
-0.85202730E+01 -0.88100344E+00 -0.86240190E-02  0.11625820E-01  0.32322283E-02
-0.85202730E+01 -0.85796823E+00 -0.78790957E-02  0.13842282E-01  0.18108402E-02
-0.85202730E+01 -0.83397299E+00 -0.41132817E-02  0.12545107E-01 -0.13415774E-02
-0.85202730E+01 -0.80900624E+00  0.21453310E-02  0.84498076E-02 -0.58419290E-02
-0.85202730E+01 -0.78305952E+00  0.97754702E-02  0.29231029E-02 -0.10945202E-01
-0.85202730E+01 -0.75612764E+00  0.17524358E-01 -0.27851299E-02 -0.15846620E-01
-0.85202730E+01 -0.72820900E+00  0.24317701E-01 -0.78203568E-02 -0.19847184E-01
-0.85202730E+01 -0.69930590E+00  0.29441185E-01 -0.11719998E-01 -0.22456935E-01
-0.85202730E+01 -0.66942475E+00  0.32572533E-01 -0.14252137E-01 -0.23382401E-01
-0.85202730E+01 -0.63857635E+00  0.33746632E-01 -0.15321540E-01 -0.22522165E-01
-0.85202730E+01 -0.60677613E+00  0.33250193E-01 -0.14929063E-01 -0.19941674E-01
-0.85202730E+01 -0.57404430E+00  0.31509015E-01 -0.13193597E-01 -0.15875437E-01
-0.85202730E+01 -0.54040601E+00  0.28970128E-01 -0.10353883E-01 -0.10702422E-01
-0.85202730E+01 -0.50589144E+00  0.26025093E-01 -0.67496310E-02 -0.49118259E-02
-0.85202730E+01 -0.47053591E+00  0.22963806E-01 -0.27634374E-02  0.96429015E-03
-0.85202730E+01 -0.43437980E+00  0.19973169E-01  0.12384681E-02  0.64191967E-02
-0.85202730E+01 -0.39746856E+00  0.17152689E-01  0.49601804E-02  0.11036596E-01
-0.85202730E+01 -0.35985254E+00  0.14546434E-01  0.82009662E-02  0.14528335E-01
-0.85202730E+01 -0.32158685E+00  0.12167877E-01  0.10860851E-01  0.16747572E-01
-0.85202730E+01 -0.28273108E+00  0.10022228E-01  0.12924481E-01  0.17675755E-01
-0.85202730E+01 -0.24334903E+00  0.81153404E-02  0.14439401E-01  0.17395304E-01
-0.85202730E+01 -0.20350830E+00  0.64593298E-02  0.15489636E-01  0.16055610E-01
-0.85202730E+01 -0.16327988E+00  0.50700504E-02  0.16174800E-01  0.13841140E-01
-0.85202730E+01 -0.12273769E+00  0.39658939E-02  0.16592215E-01  0.10946464E-01
-0.85202730E+01 -0.81958017E-01  0.31634086E-02  0.16826189E-01  0.75600459E-02
-0.85202730E+01 -0.41019001E-01  0.26763338E-02  0.16940237E-01  0.38571799E-02
-0.85202730E+01  0.00000000E+00  0.25129054E-02  0.16973867E-01 -0.73838059E-13
-0.85202730E+01  0.41019001E-01  0.26763338E-02  0.16940237E-01 -0.38571799E-02
-0.85202730E+01  0.81958017E-01  0.31634086E-02  0.16826189E-01 -0.75600459E-02
-0.85202730E+01  0.12273769E+00  0.39658939E-02  0.16592215E-01 -0.10946464E-01
-0.85202730E+01  0.16327988E+00  0.50700504E-02  0.16174800E-01 -0.13841140E-01
-0.85202730E+01  0.20350830E+00  0.64593298E-02  0.15489636E-01 -0.16055610E-01
-0.85202730E+01  0.24334903E+00  0.81153404E-02  0.14439401E-01 -0.17395304E-01
-0.85202730E+01  0.28273108E+00  0.10022228E-01  0.12924481E-01 -0.17675755E-01
-0.85202730E+01  0.32158685E+00  0.12167877E-01  0.10860851E-01 -0.16747572E-01
-0.85202730E+01  0.35985254E+00  0.14546434E-01  0.82009662E-02 -0.14528335E-01
-0.85202730E+01  0.39746856E+00  0.17152689E-01  0.49601804E-02 -0.11036596E-01
-0.85202730E+01  0.43437980E+00  0.19973169E-01  0.12384681E-02 -0.64191967E-02
-0.85202730E+01  0.47053591E+00  0.22963806E-01 -0.27634374E-02 -0.96429015E-03
-0.85202730E+01  0.50589144E+00  0.26025093E-01 -0.67496310E-02  0.49118259E-02
-0.85202730E+01  0.54040601E+00  0.28970128E-01 -0.10353883E-01  0.10702422E-01
-0.85202730E+01  0.57404430E+00  0.31509015E-01 -0.13193597E-01  0.15875437E-01
-0.85202730E+01  0.60677613E+00  0.33250193E-01 -0.14929063E-01  0.19941674E-01
-0.85202730E+01  0.63857635E+00  0.33746632E-01 -0.15321540E-01  0.22522165E-01
-0.85202730E+01  0.66942475E+00  0.32572533E-01 -0.14252137E-01  0.23382401E-01
-0.85202730E+01  0.69930590E+00  0.29441185E-01 -0.11719998E-01  0.22456935E-01
-0.85202730E+01  0.72820900E+00  0.24317701E-01 -0.78203568E-02  0.19847184E-01
-0.85202730E+01  0.75612764E+00  0.17524358E-01 -0.27851299E-02  0.15846620E-01
-0.85202730E+01  0.78305952E+00  0.97754702E-02  0.29231029E-02  0.10945202E-01
-0.85202730E+01  0.80900624E+00  0.21453310E-02  0.84498076E-02  0.58419290E-02
-0.85202730E+01  0.83397299E+00 -0.41132817E-02  0.12545107E-01  0.13415774E-02
-0.85202730E+01  0.85796823E+00 -0.78790957E-02  0.13842282E-01 -0.18108402E-02
-0.85202730E+01  0.88100344E+00 -0.86240190E-02  0.11625820E-01 -0.32322283E-02
-0.85202730E+01  0.90309281E+00 -0.67679264E-02  0.65941405E-02 -0.30702074E-02
-0.85202730E+01  0.92425290E+00 -0.36773420E-02  0.10320894E-02 -0.20147059E-02
-0.85202730E+01  0.94450239E+00 -0.98750186E-03 -0.25167003E-02 -0.88334347E-03
-0.85202730E+01  0.96386181E+00  0.32374703E-03 -0.30259777E-02 -0.21970593E-03
-0.85202730E+01  0.98235322E+00  0.41982776E-03 -0.17027026E-02 -0.85093771E-05
-0.85202730E+01  0.10000000E+01  0.00000000E+00  0.00000000E+00  0.00000000E+00
 
-0.84806711E+01 -0.10000000E+01  0.00000000E+00  0.00000000E+00  0.00000000E+00
-0.84806711E+01 -0.98235322E+00  0.42823779E-03 -0.17378183E-02 -0.96865799E-04
-0.84806711E+01 -0.96386181E+00  0.56301983E-03 -0.35552799E-02 -0.13209750E-03
-0.84806711E+01 -0.94450239E+00 -0.29785537E-03 -0.39786345E-02  0.22381331E-03
-0.84806711E+01 -0.92425290E+00 -0.26512195E-02 -0.12272879E-02  0.13817824E-02
-0.84806711E+01 -0.90309281E+00 -0.60437627E-02  0.44343136E-02  0.31536747E-02
-0.84806711E+01 -0.88100344E+00 -0.91912473E-02  0.10733118E-01  0.48542203E-02
-0.84806711E+01 -0.85796823E+00 -0.10689695E-01  0.15009093E-01  0.54922746E-02
-0.84806711E+01 -0.83397299E+00 -0.97026615E-02  0.15828396E-01  0.43641700E-02
-0.84806711E+01 -0.80900624E+00 -0.61554849E-02  0.13272692E-01  0.12346743E-02
-0.84806711E+01 -0.78305952E+00 -0.57313849E-03  0.83976958E-02 -0.36001609E-02
-0.84806711E+01 -0.75612764E+00  0.62351809E-02  0.24671956E-02 -0.95500489E-02
-0.84806711E+01 -0.72820900E+00  0.13424069E-01 -0.34755432E-02 -0.15889476E-01
-0.84806711E+01 -0.69930590E+00  0.20279482E-01 -0.87326205E-02 -0.21932203E-01
-0.84806711E+01 -0.66942475E+00  0.26286836E-01 -0.12865606E-01 -0.27071763E-01
-0.84806711E+01 -0.63857635E+00  0.31155932E-01 -0.15603319E-01 -0.30829710E-01
-0.84806711E+01 -0.60677613E+00  0.34795082E-01 -0.16785896E-01 -0.32859280E-01
-0.84806711E+01 -0.57404430E+00  0.37270171E-01 -0.16373068E-01 -0.32985930E-01
-0.84806711E+01 -0.54040601E+00  0.38741007E-01 -0.14459516E-01 -0.31222880E-01
-0.84806711E+01 -0.50589144E+00  0.39407320E-01 -0.11279633E-01 -0.27785859E-01
-0.84806711E+01 -0.47053591E+00  0.39460365E-01 -0.71746311E-02 -0.23061541E-01
-0.84806711E+01 -0.43437980E+00  0.39060909E-01 -0.25407191E-02 -0.17556114E-01
-0.84806711E+01 -0.39746856E+00  0.38330063E-01  0.22334743E-02 -0.11816922E-01
-0.84806711E+01 -0.35985254E+00  0.37358863E-01  0.68154429E-02 -0.63604128E-02
-0.84806711E+01 -0.32158685E+00  0.36218663E-01  0.10960884E-01 -0.16105106E-02
-0.84806711E+01 -0.28273108E+00  0.34975291E-01  0.14521610E-01  0.21354180E-02
-0.84806711E+01 -0.24334903E+00  0.33694788E-01  0.17438650E-01  0.47181491E-02
-0.84806711E+01 -0.20350830E+00  0.32447394E-01  0.19722203E-01  0.61062802E-02
-0.84806711E+01 -0.16327988E+00  0.31303889E-01  0.21428903E-01  0.63745126E-02
-0.84806711E+01 -0.12273769E+00  0.30332423E-01  0.22637671E-01  0.56764456E-02
-0.84806711E+01 -0.81958017E-01  0.29591877E-01  0.23430325E-01  0.42189837E-02
-0.84806711E+01 -0.41019001E-01  0.29128355E-01  0.23875522E-01  0.22413419E-02
-0.84806711E+01  0.00000000E+00  0.28970467E-01  0.24018706E-01 -0.43395904E-13
-0.84806711E+01  0.41019001E-01  0.29128355E-01  0.23875522E-01 -0.22413419E-02
-0.84806711E+01  0.81958017E-01  0.29591877E-01  0.23430325E-01 -0.42189837E-02
-0.84806711E+01  0.12273769E+00  0.30332423E-01  0.22637671E-01 -0.56764456E-02
-0.84806711E+01  0.16327988E+00  0.31303889E-01  0.21428903E-01 -0.63745126E-02
-0.84806711E+01  0.20350830E+00  0.32447394E-01  0.19722203E-01 -0.61062802E-02
-0.84806711E+01  0.24334903E+00  0.33694788E-01  0.17438650E-01 -0.47181491E-02
-0.84806711E+01  0.28273108E+00  0.34975291E-01  0.14521610E-01 -0.21354180E-02
-0.84806711E+01  0.32158685E+00  0.36218663E-01  0.10960884E-01  0.16105106E-02
-0.84806711E+01  0.35985254E+00  0.37358863E-01  0.68154429E-02  0.63604128E-02
-0.84806711E+01  0.39746856E+00  0.38330063E-01  0.22334743E-02  0.11816922E-01
-0.84806711E+01  0.43437980E+00  0.39060909E-01 -0.25407191E-02  0.17556114E-01
-0.84806711E+01  0.47053591E+00  0.39460365E-01 -0.71746311E-02  0.23061541E-01
-0.84806711E+01  0.50589144E+00  0.39407320E-01 -0.11279633E-01  0.27785859E-01
-0.84806711E+01  0.54040601E+00  0.38741007E-01 -0.14459516E-01  0.31222880E-01
-0.84806711E+01  0.57404430E+00  0.37270171E-01 -0.16373068E-01  0.32985930E-01
-0.84806711E+01  0.60677613E+00  0.34795082E-01 -0.16785896E-01  0.32859280E-01
-0.84806711E+01  0.63857635E+00  0.31155932E-01 -0.15603319E-01  0.30829710E-01
-0.84806711E+01  0.66942475E+00  0.26286836E-01 -0.12865606E-01  0.27071763E-01
-0.84806711E+01  0.69930590E+00  0.20279482E-01 -0.87326205E-02  0.21932203E-01
-0.84806711E+01  0.72820900E+00  0.13424069E-01 -0.34755432E-02  0.15889476E-01
-0.84806711E+01  0.75612764E+00  0.62351809E-02  0.24671956E-02  0.95500488E-02
-0.84806711E+01  0.78305952E+00 -0.57313849E-03  0.83976958E-02  0.36001609E-02
-0.84806711E+01  0.80900624E+00 -0.61554849E-02  0.13272692E-01 -0.12346743E-02
-0.84806711E+01  0.83397299E+00 -0.97026615E-02  0.15828396E-01 -0.43641700E-02
-0.84806711E+01  0.85796823E+00 -0.10689695E-01  0.15009093E-01 -0.54922746E-02
-0.84806711E+01  0.88100344E+00 -0.91912473E-02  0.10733118E-01 -0.48542203E-02
-0.84806711E+01  0.90309281E+00 -0.60437627E-02  0.44343136E-02 -0.31536747E-02
-0.84806711E+01  0.92425290E+00 -0.26512195E-02 -0.12272879E-02 -0.13817824E-02
-0.84806711E+01  0.94450239E+00 -0.29785537E-03 -0.39786345E-02 -0.22381331E-03
-0.84806711E+01  0.96386181E+00  0.56301983E-03 -0.35552799E-02  0.13209750E-03
-0.84806711E+01  0.98235322E+00  0.42823779E-03 -0.17378183E-02  0.96865799E-04
-0.84806711E+01  0.10000000E+01  0.00000000E+00  0.00000000E+00  0.00000000E+00
 
-0.84406725E+01 -0.10000000E+01  0.00000000E+00  0.00000000E+00  0.00000000E+00
-0.84406725E+01 -0.98235322E+00  0.39316468E-03 -0.14048475E-02 -0.16927280E-03
-0.84406725E+01 -0.96386181E+00  0.70951205E-03 -0.34499903E-02 -0.43806551E-03
-0.84406725E+01 -0.94450239E+00  0.32971452E-03 -0.49148632E-02 -0.50549915E-03
-0.84406725E+01 -0.92425290E+00 -0.14636760E-02 -0.36983601E-02  0.29620199E-03
-0.84406725E+01 -0.90309281E+00 -0.47208348E-02  0.86247425E-03  0.21868909E-02
-0.84406725E+01 -0.88100344E+00 -0.86266838E-02  0.72672566E-02  0.48365426E-02
-0.84406725E+01 -0.85796823E+00 -0.11959410E-01  0.13004502E-01  0.72874109E-02
-0.84406725E+01 -0.83397299E+00 -0.13702146E-01  0.16146125E-01  0.85380244E-02
-0.84406725E+01 -0.80900624E+00 -0.13358694E-01  0.16060086E-01  0.78350992E-02
-0.84406725E+01 -0.78305952E+00 -0.10940050E-01  0.13205106E-01  0.49337411E-02
-0.84406725E+01 -0.75612764E+00 -0.67806034E-02  0.85358674E-02 -0.14065132E-04
-0.84406725E+01 -0.72820900E+00 -0.13564029E-02  0.30253218E-02 -0.65514803E-02
-0.84406725E+01 -0.69930590E+00  0.48444971E-02 -0.25544899E-02 -0.14096562E-01
-0.84406725E+01 -0.66942475E+00  0.11386848E-01 -0.76430143E-02 -0.22001891E-01
-0.84406725E+01 -0.63857635E+00  0.17923041E-01 -0.11829617E-01 -0.29627940E-01
-0.84406725E+01 -0.60677613E+00  0.24200126E-01 -0.14801147E-01 -0.36358739E-01
-0.84406725E+01 -0.57404430E+00  0.30058858E-01 -0.16335446E-01 -0.41659361E-01
-0.84406725E+01 -0.54040601E+00  0.35415377E-01 -0.16322041E-01 -0.45118088E-01
-0.84406725E+01 -0.50589144E+00  0.40241236E-01 -0.14786717E-01 -0.46508160E-01
-0.84406725E+01 -0.47053591E+00  0.44536674E-01 -0.11893848E-01 -0.45812859E-01
-0.84406725E+01 -0.43437980E+00  0.48313615E-01 -0.79237938E-02 -0.43229979E-01
-0.84406725E+01 -0.39746856E+00  0.51582595E-01 -0.32281169E-02 -0.39130586E-01
-0.84406725E+01 -0.35985254E+00  0.54353026E-01  0.18210597E-02 -0.33998982E-01
-0.84406725E+01 -0.32158685E+00  0.56635822E-01  0.68784471E-02 -0.28355151E-01
-0.84406725E+01 -0.28273108E+00  0.58451993E-01  0.11658135E-01 -0.22685921E-01
-0.84406725E+01 -0.24334903E+00  0.59836252E-01  0.15951032E-01 -0.17388415E-01
-0.84406725E+01 -0.20350830E+00  0.60839832E-01  0.19625394E-01 -0.12737527E-01
-0.84406725E+01 -0.16327988E+00  0.61525879E-01  0.22616820E-01 -0.88731742E-02
-0.84406725E+01 -0.12273769E+00  0.61963990E-01  0.24910109E-01 -0.58066568E-02
-0.84406725E+01 -0.81958017E-01  0.62220324E-01  0.26519795E-01 -0.34384808E-02
-0.84406725E+01 -0.41019001E-01  0.62350053E-01  0.27471071E-01 -0.15837254E-02
-0.84406725E+01  0.00000000E+00  0.62389015E-01  0.27785461E-01  0.27681249E-13
-0.84406725E+01  0.41019001E-01  0.62350053E-01  0.27471071E-01  0.15837254E-02
-0.84406725E+01  0.81958017E-01  0.62220324E-01  0.26519795E-01  0.34384808E-02
-0.84406725E+01  0.12273769E+00  0.61963990E-01  0.24910109E-01  0.58066568E-02
-0.84406725E+01  0.16327988E+00  0.61525879E-01  0.22616820E-01  0.88731742E-02
-0.84406725E+01  0.20350830E+00  0.60839832E-01  0.19625394E-01  0.12737527E-01
-0.84406725E+01  0.24334903E+00  0.59836252E-01  0.15951032E-01  0.17388415E-01
-0.84406725E+01  0.28273108E+00  0.58451993E-01  0.11658135E-01  0.22685921E-01
-0.84406725E+01  0.32158685E+00  0.56635822E-01  0.68784471E-02  0.28355151E-01
-0.84406725E+01  0.35985254E+00  0.54353026E-01  0.18210597E-02  0.33998982E-01
-0.84406725E+01  0.39746856E+00  0.51582595E-01 -0.32281169E-02  0.39130586E-01
-0.84406725E+01  0.43437980E+00  0.48313615E-01 -0.79237938E-02  0.43229979E-01
-0.84406725E+01  0.47053591E+00  0.44536674E-01 -0.11893848E-01  0.45812859E-01
-0.84406725E+01  0.50589144E+00  0.40241236E-01 -0.14786717E-01  0.46508160E-01
-0.84406725E+01  0.54040601E+00  0.35415377E-01 -0.16322041E-01  0.45118088E-01
-0.84406725E+01  0.57404430E+00  0.30058858E-01 -0.16335446E-01  0.41659361E-01
-0.84406725E+01  0.60677613E+00  0.24200126E-01 -0.14801147E-01  0.36358739E-01
-0.84406725E+01  0.63857635E+00  0.17923041E-01 -0.11829617E-01  0.29627940E-01
-0.84406725E+01  0.66942475E+00  0.11386848E-01 -0.76430143E-02  0.22001891E-01
-0.84406725E+01  0.69930590E+00  0.48444971E-02 -0.25544899E-02  0.14096562E-01
-0.84406725E+01  0.72820900E+00 -0.13564029E-02  0.30253218E-02  0.65514803E-02
-0.84406725E+01  0.75612764E+00 -0.67806034E-02  0.85358674E-02  0.14065132E-04
-0.84406725E+01  0.78305952E+00 -0.10940050E-01  0.13205106E-01 -0.49337411E-02
-0.84406725E+01  0.80900624E+00 -0.13358694E-01  0.16060086E-01 -0.78350992E-02
-0.84406725E+01  0.83397299E+00 -0.13702146E-01  0.16146125E-01 -0.85380244E-02
-0.84406725E+01  0.85796823E+00 -0.11959410E-01  0.13004502E-01 -0.72874109E-02
-0.84406725E+01  0.88100344E+00 -0.86266838E-02  0.72672566E-02 -0.48365426E-02
-0.84406725E+01  0.90309281E+00 -0.47208348E-02  0.86247425E-03 -0.21868909E-02
-0.84406725E+01  0.92425290E+00 -0.14636760E-02 -0.36983601E-02 -0.29620199E-03
-0.84406725E+01  0.94450239E+00  0.32971452E-03 -0.49148632E-02  0.50549915E-03
-0.84406725E+01  0.96386181E+00  0.70951205E-03 -0.34499903E-02  0.43806551E-03
-0.84406725E+01  0.98235322E+00  0.39316468E-03 -0.14048475E-02  0.16927280E-03
-0.84406725E+01  0.10000000E+01  0.00000000E+00  0.00000000E+00  0.00000000E+00
 
-0.84002752E+01 -0.10000000E+01  0.00000000E+00  0.00000000E+00  0.00000000E+00
-0.84002752E+01 -0.98235322E+00  0.29672713E-03 -0.83553440E-03 -0.18812987E-03
-0.84002752E+01 -0.96386181E+00  0.71270755E-03 -0.27357233E-02 -0.60982347E-03
-0.84002752E+01 -0.94450239E+00  0.77356980E-03 -0.49518356E-02 -0.10931987E-02
-0.84002752E+01 -0.92425290E+00 -0.31484064E-03 -0.54646003E-02 -0.92795938E-03
-0.84002752E+01 -0.90309281E+00 -0.29936761E-02 -0.28544116E-02  0.43293454E-03
-0.84002752E+01 -0.88100344E+00 -0.69369284E-02  0.23890592E-02  0.31100694E-02
-0.84002752E+01 -0.85796823E+00 -0.11264981E-01  0.83794612E-02  0.64838811E-02
-0.84002752E+01 -0.83397299E+00 -0.15020136E-01  0.13113234E-01  0.96058572E-02
-0.84002752E+01 -0.80900624E+00 -0.17528361E-01  0.15431705E-01  0.11497286E-01
-0.84002752E+01 -0.78305952E+00 -0.18483250E-01  0.15149904E-01  0.11510754E-01
-0.84002752E+01 -0.75612764E+00 -0.17865776E-01  0.12732338E-01  0.93496573E-02
-0.84002752E+01 -0.72820900E+00 -0.15817034E-01  0.88691644E-02  0.50625739E-02
-0.84002752E+01 -0.69930590E+00 -0.12543577E-01  0.42238928E-02 -0.10931785E-02
-0.84002752E+01 -0.66942475E+00 -0.82641859E-02 -0.66098437E-03 -0.87027358E-02
-0.84002752E+01 -0.63857635E+00 -0.31855932E-02 -0.53454550E-02 -0.17263482E-01
-0.84002752E+01 -0.60677613E+00  0.25061678E-02 -0.94577635E-02 -0.26192891E-01
-0.84002752E+01 -0.57404430E+00  0.86502719E-02 -0.12674310E-01 -0.34870998E-01
-0.84002752E+01 -0.54040601E+00  0.15108834E-01 -0.14733187E-01 -0.42673574E-01
-0.84002752E+01 -0.50589144E+00  0.21763342E-01 -0.15461045E-01 -0.49041931E-01
-0.84002752E+01 -0.47053591E+00  0.28504734E-01 -0.14799887E-01 -0.53540240E-01
-0.84002752E+01 -0.43437980E+00  0.35226005E-01 -0.12816765E-01 -0.55912299E-01
-0.84002752E+01 -0.39746856E+00  0.41814264E-01 -0.96937346E-02 -0.56100947E-01
-0.84002752E+01 -0.35985254E+00  0.48150933E-01 -0.57001341E-02 -0.54242756E-01
-0.84002752E+01 -0.32158685E+00  0.54114311E-01 -0.11550175E-02 -0.50626980E-01
-0.84002752E+01 -0.28273108E+00  0.59588855E-01  0.36114155E-02 -0.45640003E-01
-0.84002752E+01 -0.24334903E+00  0.64472617E-01  0.82909160E-02 -0.39699365E-01
-0.84002752E+01 -0.20350830E+00  0.68685425E-01  0.12619516E-01 -0.33196202E-01
-0.84002752E+01 -0.16327988E+00  0.72170708E-01  0.16388884E-01 -0.26449759E-01
-0.84002752E+01 -0.12273769E+00  0.74895354E-01  0.19446820E-01 -0.19682373E-01
-0.84002752E+01 -0.81958017E-01  0.76843778E-01  0.21691115E-01 -0.13012612E-01
-0.84002752E+01 -0.41019001E-01  0.78012274E-01  0.23059244E-01 -0.64662859E-02
-0.84002752E+01  0.00000000E+00  0.78401410E-01  0.23518647E-01  0.11925555E-12
-0.84002752E+01  0.41019001E-01  0.78012274E-01  0.23059244E-01  0.64662859E-02
-0.84002752E+01  0.81958017E-01  0.76843778E-01  0.21691115E-01  0.13012612E-01
-0.84002752E+01  0.12273769E+00  0.74895354E-01  0.19446820E-01  0.19682373E-01
-0.84002752E+01  0.16327988E+00  0.72170708E-01  0.16388884E-01  0.26449759E-01
-0.84002752E+01  0.20350830E+00  0.68685425E-01  0.12619516E-01  0.33196202E-01
-0.84002752E+01  0.24334903E+00  0.64472617E-01  0.82909160E-02  0.39699365E-01
-0.84002752E+01  0.28273108E+00  0.59588855E-01  0.36114155E-02  0.45640003E-01
-0.84002752E+01  0.32158685E+00  0.54114311E-01 -0.11550175E-02  0.50626980E-01
-0.84002752E+01  0.35985254E+00  0.48150933E-01 -0.57001341E-02  0.54242756E-01
-0.84002752E+01  0.39746856E+00  0.41814264E-01 -0.96937346E-02  0.56100947E-01
-0.84002752E+01  0.43437980E+00  0.35226005E-01 -0.12816765E-01  0.55912299E-01
-0.84002752E+01  0.47053591E+00  0.28504734E-01 -0.14799887E-01  0.53540240E-01
-0.84002752E+01  0.50589144E+00  0.21763342E-01 -0.15461045E-01  0.49041931E-01
-0.84002752E+01  0.54040601E+00  0.15108834E-01 -0.14733187E-01  0.42673574E-01
-0.84002752E+01  0.57404430E+00  0.86502719E-02 -0.12674310E-01  0.34870998E-01
-0.84002752E+01  0.60677613E+00  0.25061678E-02 -0.94577635E-02  0.26192891E-01
-0.84002752E+01  0.63857635E+00 -0.31855932E-02 -0.53454550E-02  0.17263482E-01
-0.84002752E+01  0.66942475E+00 -0.82641859E-02 -0.66098437E-03  0.87027358E-02
-0.84002752E+01  0.69930590E+00 -0.12543577E-01  0.42238928E-02  0.10931785E-02
-0.84002752E+01  0.72820900E+00 -0.15817034E-01  0.88691644E-02 -0.50625739E-02
-0.84002752E+01  0.75612764E+00 -0.17865776E-01  0.12732338E-01 -0.93496573E-02
-0.84002752E+01  0.78305952E+00 -0.18483250E-01  0.15149904E-01 -0.11510754E-01
-0.84002752E+01  0.80900624E+00 -0.17528361E-01  0.15431705E-01 -0.11497286E-01
-0.84002752E+01  0.83397299E+00 -0.15020136E-01  0.13113234E-01 -0.96058572E-02
-0.84002752E+01  0.85796823E+00 -0.11264981E-01  0.83794612E-02 -0.64838811E-02
-0.84002752E+01  0.88100344E+00 -0.69369284E-02  0.23890592E-02 -0.31100694E-02
-0.84002752E+01  0.90309281E+00 -0.29936761E-02 -0.28544116E-02 -0.43293454E-03
-0.84002752E+01  0.92425290E+00 -0.31484064E-03 -0.54646003E-02  0.92795938E-03
-0.84002752E+01  0.94450239E+00  0.77356980E-03 -0.49518356E-02  0.10931987E-02
-0.84002752E+01  0.96386181E+00  0.71270755E-03 -0.27357233E-02  0.60982347E-03
-0.84002752E+01  0.98235322E+00  0.29672713E-03 -0.83553440E-03  0.18812987E-03
-0.84002752E+01  0.10000000E+01  0.00000000E+00  0.00000000E+00  0.00000000E+00
 
-0.83594770E+01 -0.10000000E+01  0.00000000E+00  0.00000000E+00  0.00000000E+00
-0.83594770E+01 -0.98235322E+00  0.17903295E-03 -0.16232539E-03 -0.15324153E-03
-0.83594770E+01 -0.96386181E+00  0.59640191E-03 -0.15591863E-02 -0.60156390E-03
-0.83594770E+01 -0.94450239E+00  0.96482572E-03 -0.39840727E-02 -0.13427581E-02
-0.83594770E+01 -0.92425290E+00  0.56807354E-03 -0.58680084E-02 -0.18306994E-02
-0.83594770E+01 -0.90309281E+00 -0.12471242E-02 -0.54325266E-02 -0.13783132E-02
-0.83594770E+01 -0.88100344E+00 -0.45617008E-02 -0.22377287E-02  0.50404976E-03
-0.83594770E+01 -0.85796823E+00 -0.88924779E-02  0.27116853E-02  0.36735402E-02
-0.83594770E+01 -0.83397299E+00 -0.13503347E-01  0.77491042E-02  0.75099387E-02
-0.83594770E+01 -0.80900624E+00 -0.17750453E-01  0.11526611E-01  0.11140471E-01
-0.83594770E+01 -0.78305952E+00 -0.21218435E-01  0.13382038E-01  0.13789275E-01
-0.83594770E+01 -0.75612764E+00 -0.23716305E-01  0.13293982E-01  0.14892790E-01
-0.83594770E+01 -0.72820900E+00 -0.25193352E-01  0.11584005E-01  0.14162615E-01
-0.83594770E+01 -0.69930590E+00 -0.25669822E-01  0.86915797E-02  0.11513332E-01
-0.83594770E+01 -0.66942475E+00 -0.25188538E-01  0.50302402E-02  0.70297255E-02
-0.83594770E+01 -0.63857635E+00 -0.23797134E-01  0.96456454E-03  0.91353654E-03
-0.83594770E+01 -0.60677613E+00 -0.21541813E-01 -0.31832241E-02 -0.65148713E-02
-0.83594770E+01 -0.57404430E+00 -0.18468677E-01 -0.71077026E-02 -0.14832629E-01
-0.83594770E+01 -0.54040601E+00 -0.14626668E-01 -0.10520805E-01 -0.23518280E-01
-0.83594770E+01 -0.50589144E+00 -0.10071616E-01 -0.13163765E-01 -0.31991741E-01
-0.83594770E+01 -0.47053591E+00 -0.48730861E-02 -0.14835347E-01 -0.39659372E-01
-0.83594770E+01 -0.43437980E+00  0.87901538E-03 -0.15415809E-01 -0.45980003E-01
-0.83594770E+01 -0.39746856E+00  0.70666464E-02 -0.14884529E-01 -0.50518482E-01
-0.83594770E+01 -0.35985254E+00  0.13540823E-01 -0.13321850E-01 -0.52990706E-01
-0.83594770E+01 -0.32158685E+00  0.20121667E-01 -0.10898284E-01 -0.53279139E-01
-0.83594770E+01 -0.28273108E+00  0.26606128E-01 -0.78519778E-02 -0.51427841E-01
-0.83594770E+01 -0.24334903E+00  0.32778081E-01 -0.44607330E-02 -0.47612733E-01
-0.83594770E+01 -0.20350830E+00  0.38422909E-01 -0.10130835E-02 -0.42102012E-01
-0.83594770E+01 -0.16327988E+00  0.43339874E-01  0.22170529E-02 -0.35211011E-01
-0.83594770E+01 -0.12273769E+00  0.47354344E-01  0.49895499E-02 -0.27264328E-01
-0.83594770E+01 -0.81958017E-01  0.50324832E-01  0.71107234E-02 -0.18568187E-01
-0.83594770E+01 -0.41019001E-01  0.52148706E-01  0.84399279E-02 -0.93981471E-02
-0.83594770E+01  0.00000000E+00  0.52763519E-01  0.88924334E-02  0.17518887E-12
-0.83594770E+01  0.41019001E-01  0.52148706E-01  0.84399279E-02  0.93981471E-02
-0.83594770E+01  0.81958017E-01  0.50324832E-01  0.71107234E-02  0.18568187E-01
-0.83594770E+01  0.12273769E+00  0.47354344E-01  0.49895499E-02  0.27264328E-01
-0.83594770E+01  0.16327988E+00  0.43339874E-01  0.22170529E-02  0.35211011E-01
-0.83594770E+01  0.20350830E+00  0.38422909E-01 -0.10130835E-02  0.42102012E-01
-0.83594770E+01  0.24334903E+00  0.32778081E-01 -0.44607330E-02  0.47612733E-01
-0.83594770E+01  0.28273108E+00  0.26606128E-01 -0.78519778E-02  0.51427841E-01
-0.83594770E+01  0.32158685E+00  0.20121667E-01 -0.10898284E-01  0.53279139E-01
-0.83594770E+01  0.35985254E+00  0.13540823E-01 -0.13321850E-01  0.52990706E-01
-0.83594770E+01  0.39746856E+00  0.70666464E-02 -0.14884529E-01  0.50518482E-01
-0.83594770E+01  0.43437980E+00  0.87901538E-03 -0.15415809E-01  0.45980003E-01
-0.83594770E+01  0.47053591E+00 -0.48730861E-02 -0.14835347E-01  0.39659372E-01
-0.83594770E+01  0.50589144E+00 -0.10071616E-01 -0.13163765E-01  0.31991741E-01
-0.83594770E+01  0.54040601E+00 -0.14626668E-01 -0.10520805E-01  0.23518280E-01
-0.83594770E+01  0.57404430E+00 -0.18468677E-01 -0.71077026E-02  0.14832629E-01
-0.83594770E+01  0.60677613E+00 -0.21541813E-01 -0.31832241E-02  0.65148713E-02
-0.83594770E+01  0.63857635E+00 -0.23797134E-01  0.96456454E-03 -0.91353654E-03
-0.83594770E+01  0.66942475E+00 -0.25188538E-01  0.50302402E-02 -0.70297255E-02
-0.83594770E+01  0.69930590E+00 -0.25669822E-01  0.86915797E-02 -0.11513332E-01
-0.83594770E+01  0.72820900E+00 -0.25193352E-01  0.11584005E-01 -0.14162615E-01
-0.83594770E+01  0.75612764E+00 -0.23716305E-01  0.13293982E-01 -0.14892790E-01
-0.83594770E+01  0.78305952E+00 -0.21218435E-01  0.13382038E-01 -0.13789275E-01
-0.83594770E+01  0.80900624E+00 -0.17750453E-01  0.11526611E-01 -0.11140471E-01
-0.83594770E+01  0.83397299E+00 -0.13503347E-01  0.77491042E-02 -0.75099387E-02
-0.83594770E+01  0.85796823E+00 -0.88924779E-02  0.27116853E-02 -0.36735402E-02
-0.83594770E+01  0.88100344E+00 -0.45617008E-02 -0.22377287E-02 -0.50404976E-03
-0.83594770E+01  0.90309281E+00 -0.12471242E-02 -0.54325266E-02  0.13783132E-02
-0.83594770E+01  0.92425290E+00  0.56807354E-03 -0.58680084E-02  0.18306994E-02
-0.83594770E+01  0.94450239E+00  0.96482572E-03 -0.39840727E-02  0.13427581E-02
-0.83594770E+01  0.96386181E+00  0.59640191E-03 -0.15591863E-02  0.60156390E-03
-0.83594770E+01  0.98235322E+00  0.17903295E-03 -0.16232539E-03  0.15324153E-03
-0.83594770E+01  0.10000000E+01  0.00000000E+00  0.00000000E+00  0.00000000E+00
 
-0.83182761E+01 -0.10000000E+01  0.00000000E+00  0.00000000E+00  0.00000000E+00
-0.83182761E+01 -0.98235322E+00  0.51415960E-04  0.39244402E-03 -0.82803950E-04
-0.83182761E+01 -0.96386181E+00  0.39047328E-03 -0.31007926E-03 -0.43443937E-03
-0.83182761E+01 -0.94450239E+00  0.90509817E-03 -0.23653262E-02 -0.11976965E-02
-0.83182761E+01 -0.92425290E+00  0.10550722E-02 -0.48799243E-02 -0.21065878E-02
-0.83182761E+01 -0.90309281E+00  0.15639998E-03 -0.61828051E-02 -0.25406304E-02
-0.83182761E+01 -0.88100344E+00 -0.21269414E-02 -0.52325895E-02 -0.18423484E-02
-0.83182761E+01 -0.85796823E+00 -0.56538531E-02 -0.21722307E-02  0.26194472E-03
-0.83182761E+01 -0.83397299E+00 -0.99621625E-02  0.19267975E-02  0.35778246E-02
-0.83182761E+01 -0.80900624E+00 -0.14553905E-01  0.58611250E-02  0.75573906E-02
-0.83182761E+01 -0.78305952E+00 -0.19046972E-01  0.87623617E-02  0.11552536E-01
-0.83182761E+01 -0.75612764E+00 -0.23221713E-01  0.10266299E-01  0.14972971E-01
-0.83182761E+01 -0.72820900E+00 -0.26973841E-01  0.10367174E-01  0.17382765E-01
-0.83182761E+01 -0.69930590E+00 -0.30265943E-01  0.92609773E-02  0.18490580E-01
-0.83182761E+01 -0.66942475E+00 -0.33080796E-01  0.71931883E-02  0.18135303E-01
-0.83182761E+01 -0.63857635E+00 -0.35402338E-01  0.44071843E-02  0.16251450E-01
-0.83182761E+01 -0.60677613E+00 -0.37205303E-01  0.11216697E-02  0.12870406E-01
-0.83182761E+01 -0.57404430E+00 -0.38457011E-01 -0.24505277E-02  0.81195832E-02
-0.83182761E+01 -0.54040601E+00 -0.39120193E-01 -0.60960808E-02  0.22384979E-02
-0.83182761E+01 -0.50589144E+00 -0.39159068E-01 -0.95950168E-02 -0.44257009E-02
-0.83182761E+01 -0.47053591E+00 -0.38546531E-01 -0.12734748E-01 -0.11429597E-01
-0.83182761E+01 -0.43437980E+00 -0.37272898E-01 -0.15326873E-01 -0.18271124E-01
-0.83182761E+01 -0.39746856E+00 -0.35356241E-01 -0.17230720E-01 -0.24433605E-01
-0.83182761E+01 -0.35985254E+00 -0.32850941E-01 -0.18370005E-01 -0.29440512E-01
-0.83182761E+01 -0.32158685E+00 -0.29854405E-01 -0.18743819E-01 -0.32900881E-01
-0.83182761E+01 -0.28273108E+00 -0.26507186E-01 -0.18425719E-01 -0.34546402E-01
-0.83182761E+01 -0.24334903E+00 -0.22988420E-01 -0.17554070E-01 -0.34248367E-01
-0.83182761E+01 -0.20350830E+00 -0.19503669E-01 -0.16313709E-01 -0.32019938E-01
-0.83182761E+01 -0.16327988E+00 -0.16269943E-01 -0.14913525E-01 -0.28001860E-01
-0.83182761E+01 -0.12273769E+00 -0.13496819E-01 -0.13562523E-01 -0.22440596E-01
-0.83182761E+01 -0.81958017E-01 -0.11369362E-01 -0.12447840E-01 -0.15661517E-01
-0.83182761E+01 -0.41019001E-01 -0.10031602E-01 -0.11716489E-01 -0.80440830E-02
-0.83182761E+01  0.00000000E+00 -0.95752942E-02 -0.11462010E-01  0.15118499E-12
-0.83182761E+01  0.41019001E-01 -0.10031602E-01 -0.11716489E-01  0.80440830E-02
-0.83182761E+01  0.81958017E-01 -0.11369362E-01 -0.12447840E-01  0.15661517E-01
-0.83182761E+01  0.12273769E+00 -0.13496819E-01 -0.13562523E-01  0.22440596E-01
-0.83182761E+01  0.16327988E+00 -0.16269943E-01 -0.14913525E-01  0.28001860E-01
-0.83182761E+01  0.20350830E+00 -0.19503669E-01 -0.16313709E-01  0.32019938E-01
-0.83182761E+01  0.24334903E+00 -0.22988420E-01 -0.17554070E-01  0.34248367E-01
-0.83182761E+01  0.28273108E+00 -0.26507186E-01 -0.18425719E-01  0.34546402E-01
-0.83182761E+01  0.32158685E+00 -0.29854405E-01 -0.18743819E-01  0.32900881E-01
-0.83182761E+01  0.35985254E+00 -0.32850941E-01 -0.18370005E-01  0.29440512E-01
-0.83182761E+01  0.39746856E+00 -0.35356241E-01 -0.17230720E-01  0.24433605E-01
-0.83182761E+01  0.43437980E+00 -0.37272898E-01 -0.15326873E-01  0.18271124E-01
-0.83182761E+01  0.47053591E+00 -0.38546531E-01 -0.12734748E-01  0.11429597E-01
-0.83182761E+01  0.50589144E+00 -0.39159068E-01 -0.95950168E-02  0.44257009E-02
-0.83182761E+01  0.54040601E+00 -0.39120193E-01 -0.60960808E-02 -0.22384979E-02
-0.83182761E+01  0.57404430E+00 -0.38457011E-01 -0.24505277E-02 -0.81195832E-02
-0.83182761E+01  0.60677613E+00 -0.37205303E-01  0.11216697E-02 -0.12870406E-01
-0.83182761E+01  0.63857635E+00 -0.35402338E-01  0.44071843E-02 -0.16251450E-01
-0.83182761E+01  0.66942475E+00 -0.33080796E-01  0.71931883E-02 -0.18135303E-01
-0.83182761E+01  0.69930590E+00 -0.30265943E-01  0.92609773E-02 -0.18490580E-01
-0.83182761E+01  0.72820900E+00 -0.26973841E-01  0.10367174E-01 -0.17382765E-01
-0.83182761E+01  0.75612764E+00 -0.23221713E-01  0.10266299E-01 -0.14972971E-01
-0.83182761E+01  0.78305952E+00 -0.19046972E-01  0.87623617E-02 -0.11552536E-01
-0.83182761E+01  0.80900624E+00 -0.14553905E-01  0.58611250E-02 -0.75573906E-02
-0.83182761E+01  0.83397299E+00 -0.99621625E-02  0.19267975E-02 -0.35778246E-02
-0.83182761E+01  0.85796823E+00 -0.56538531E-02 -0.21722307E-02 -0.26194472E-03
-0.83182761E+01  0.88100344E+00 -0.21269414E-02 -0.52325895E-02  0.18423484E-02
-0.83182761E+01  0.90309281E+00  0.15639998E-03 -0.61828051E-02  0.25406304E-02
-0.83182761E+01  0.92425290E+00  0.10550722E-02 -0.48799243E-02  0.21065878E-02
-0.83182761E+01  0.94450239E+00  0.90509817E-03 -0.23653262E-02  0.11976965E-02
-0.83182761E+01  0.96386181E+00  0.39047328E-03 -0.31007926E-03  0.43443937E-03
-0.83182761E+01  0.98235322E+00  0.51415960E-04  0.39244402E-03  0.82803950E-04
-0.83182761E+01  0.10000000E+01  0.00000000E+00  0.00000000E+00  0.00000000E+00
 
-0.82766703E+01 -0.10000000E+01  0.00000000E+00  0.00000000E+00  0.00000000E+00
-0.82766703E+01 -0.98235322E+00 -0.39005692E-04  0.72801172E-03 -0.78934028E-05
-0.82766703E+01 -0.96386181E+00  0.17813535E-03  0.70419660E-03 -0.19255281E-03
-0.82766703E+01 -0.94450239E+00  0.67653491E-03 -0.60640691E-03 -0.76694165E-03
-0.82766703E+01 -0.92425290E+00  0.11359718E-02 -0.29865570E-02 -0.17436031E-02
-0.82766703E+01 -0.90309281E+00  0.98436318E-03 -0.52115090E-02 -0.27106147E-02
-0.82766703E+01 -0.88100344E+00 -0.20695270E-03 -0.60498306E-02 -0.30610292E-02
-0.82766703E+01 -0.85796823E+00 -0.25254155E-02 -0.50220059E-02 -0.22942365E-02
-0.82766703E+01 -0.83397299E+00 -0.57500489E-02 -0.25617722E-02 -0.25553268E-03
-0.82766703E+01 -0.80900624E+00 -0.95552732E-02  0.48468112E-03  0.28778245E-02
-0.82766703E+01 -0.78305952E+00 -0.13650790E-01  0.32972429E-02  0.67183059E-02
-0.82766703E+01 -0.75612764E+00 -0.17855139E-01  0.53619838E-02  0.10820601E-01
-0.82766703E+01 -0.72820900E+00 -0.22080091E-01  0.64600948E-02  0.14776782E-01
-0.82766703E+01 -0.69930590E+00 -0.26302353E-01  0.65925314E-02  0.18253866E-01
-0.82766703E+01 -0.66942475E+00 -0.30522337E-01  0.58542283E-02  0.20994821E-01
-0.82766703E+01 -0.63857635E+00 -0.34743264E-01  0.43731757E-02  0.22803433E-01
-0.82766703E+01 -0.60677613E+00 -0.38954667E-01  0.22678742E-02  0.23539207E-01
-0.82766703E+01 -0.57404430E+00 -0.43129504E-01 -0.34797559E-03  0.23118129E-01
-0.82766703E+01 -0.54040601E+00 -0.47222239E-01 -0.33618479E-02  0.21528126E-01
-0.82766703E+01 -0.50589144E+00 -0.51172032E-01 -0.66474433E-02  0.18840975E-01
-0.82766703E+01 -0.47053591E+00 -0.54906220E-01 -0.10064582E-01  0.15223600E-01
-0.82766703E+01 -0.43437980E+00 -0.58346579E-01 -0.13461053E-01  0.10932815E-01
-0.82766703E+01 -0.39746856E+00 -0.61417460E-01 -0.16686428E-01  0.63002223E-02
-0.82766703E+01 -0.35985254E+00 -0.64055173E-01 -0.19605767E-01  0.17002544E-02
-0.82766703E+01 -0.32158685E+00 -0.66218055E-01 -0.22115964E-01 -0.24870551E-02
-0.82766703E+01 -0.28273108E+00 -0.67893763E-01 -0.24156044E-01 -0.59188253E-02
-0.82766703E+01 -0.24334903E+00 -0.69103758E-01 -0.25712743E-01 -0.83256837E-02
-0.82766703E+01 -0.20350830E+00 -0.69901405E-01 -0.26817472E-01 -0.95410848E-02
-0.82766703E+01 -0.16327988E+00 -0.70365900E-01 -0.27537346E-01 -0.95163761E-02
-0.82766703E+01 -0.12273769E+00 -0.70590337E-01 -0.27960518E-01 -0.83239258E-02
-0.82766703E+01 -0.81958017E-01 -0.70668434E-01 -0.28179522E-01 -0.61467786E-02
-0.82766703E+01 -0.41019001E-01 -0.70679540E-01 -0.28274570E-01 -0.32592816E-02
-0.82766703E+01  0.00000000E+00 -0.70677063E-01 -0.28299885E-01  0.61182453E-13
-0.82766703E+01  0.41019001E-01 -0.70679540E-01 -0.28274570E-01  0.32592816E-02
-0.82766703E+01  0.81958017E-01 -0.70668434E-01 -0.28179522E-01  0.61467786E-02
-0.82766703E+01  0.12273769E+00 -0.70590337E-01 -0.27960518E-01  0.83239258E-02
-0.82766703E+01  0.16327988E+00 -0.70365900E-01 -0.27537346E-01  0.95163761E-02
-0.82766703E+01  0.20350830E+00 -0.69901405E-01 -0.26817472E-01  0.95410848E-02
-0.82766703E+01  0.24334903E+00 -0.69103758E-01 -0.25712743E-01  0.83256837E-02
-0.82766703E+01  0.28273108E+00 -0.67893763E-01 -0.24156044E-01  0.59188253E-02
-0.82766703E+01  0.32158685E+00 -0.66218055E-01 -0.22115964E-01  0.24870551E-02
-0.82766703E+01  0.35985254E+00 -0.64055173E-01 -0.19605767E-01 -0.17002544E-02
-0.82766703E+01  0.39746856E+00 -0.61417460E-01 -0.16686428E-01 -0.63002223E-02
-0.82766703E+01  0.43437980E+00 -0.58346579E-01 -0.13461053E-01 -0.10932815E-01
-0.82766703E+01  0.47053591E+00 -0.54906220E-01 -0.10064582E-01 -0.15223600E-01
-0.82766703E+01  0.50589144E+00 -0.51172032E-01 -0.66474433E-02 -0.18840975E-01
-0.82766703E+01  0.54040601E+00 -0.47222239E-01 -0.33618479E-02 -0.21528126E-01
-0.82766703E+01  0.57404430E+00 -0.43129504E-01 -0.34797559E-03 -0.23118129E-01
-0.82766703E+01  0.60677613E+00 -0.38954667E-01  0.22678742E-02 -0.23539207E-01
-0.82766703E+01  0.63857635E+00 -0.34743264E-01  0.43731757E-02 -0.22803433E-01
-0.82766703E+01  0.66942475E+00 -0.30522337E-01  0.58542283E-02 -0.20994821E-01
-0.82766703E+01  0.69930590E+00 -0.26302353E-01  0.65925314E-02 -0.18253866E-01
-0.82766703E+01  0.72820900E+00 -0.22080091E-01  0.64600948E-02 -0.14776782E-01
-0.82766703E+01  0.75612764E+00 -0.17855139E-01  0.53619838E-02 -0.10820601E-01
-0.82766703E+01  0.78305952E+00 -0.13650790E-01  0.32972429E-02 -0.67183059E-02
-0.82766703E+01  0.80900624E+00 -0.95552732E-02  0.48468112E-03 -0.28778245E-02
-0.82766703E+01  0.83397299E+00 -0.57500489E-02 -0.25617722E-02  0.25553268E-03
-0.82766703E+01  0.85796823E+00 -0.25254155E-02 -0.50220059E-02  0.22942365E-02
-0.82766703E+01  0.88100344E+00 -0.20695270E-03 -0.60498306E-02  0.30610292E-02
-0.82766703E+01  0.90309281E+00  0.98436318E-03 -0.52115090E-02  0.27106147E-02
-0.82766703E+01  0.92425290E+00  0.11359718E-02 -0.29865570E-02  0.17436031E-02
-0.82766703E+01  0.94450239E+00  0.67653491E-03 -0.60640691E-03  0.76694165E-03
-0.82766703E+01  0.96386181E+00  0.17813535E-03  0.70419660E-03  0.19255281E-03
-0.82766703E+01  0.98235322E+00 -0.39005692E-04  0.72801172E-03  0.78934028E-05
-0.82766703E+01  0.10000000E+01  0.00000000E+00  0.00000000E+00  0.00000000E+00
 
-0.82346579E+01 -0.10000000E+01  0.00000000E+00  0.00000000E+00  0.00000000E+00
-0.82346579E+01 -0.98235322E+00 -0.95759975E-04  0.78686576E-03  0.47723658E-04
-0.82346579E+01 -0.96386181E+00 -0.27412305E-05  0.12380422E-02  0.33341338E-04
-0.82346579E+01 -0.94450239E+00  0.37800003E-03  0.75284222E-03 -0.24743436E-03
-0.82346579E+01 -0.92425290E+00  0.91967573E-03 -0.96127467E-03 -0.99339320E-03
-0.82346579E+01 -0.90309281E+00  0.12302026E-02 -0.32646377E-02 -0.20387746E-02
-0.82346579E+01 -0.88100344E+00  0.91583645E-03 -0.50808081E-02 -0.29696185E-02
-0.82346579E+01 -0.85796823E+00 -0.21489022E-03 -0.56342933E-02 -0.32668090E-02
-0.82346579E+01 -0.83397299E+00 -0.21069752E-02 -0.48505211E-02 -0.25930936E-02
-0.82346579E+01 -0.80900624E+00 -0.45798531E-02 -0.31604851E-02 -0.84486057E-03
-0.82346579E+01 -0.78305952E+00 -0.74379171E-02 -0.11727304E-02  0.18513262E-02
-0.82346579E+01 -0.75612764E+00 -0.10548856E-01  0.61745875E-03  0.52535892E-02
-0.82346579E+01 -0.72820900E+00 -0.13850932E-01  0.19070577E-02  0.90750069E-02
-0.82346579E+01 -0.69930590E+00 -0.17342522E-01  0.25793320E-02  0.13046034E-01
-0.82346579E+01 -0.66942475E+00 -0.21051315E-01  0.26233235E-02  0.16926486E-01
-0.82346579E+01 -0.63857635E+00 -0.25015381E-01  0.20811666E-02  0.20509267E-01
-0.82346579E+01 -0.60677613E+00 -0.29264516E-01  0.10005861E-02  0.23611782E-01
-0.82346579E+01 -0.57404430E+00 -0.33813512E-01 -0.57305412E-03  0.26074457E-01
-0.82346579E+01 -0.54040601E+00 -0.38655839E-01 -0.26005621E-02  0.27764984E-01
-0.82346579E+01 -0.50589144E+00 -0.43762631E-01 -0.50357075E-02  0.28588620E-01
-0.82346579E+01 -0.47053591E+00 -0.49081094E-01 -0.78194332E-02  0.28501907E-01
-0.82346579E+01 -0.43437980E+00 -0.54535520E-01 -0.10871788E-01  0.27522588E-01
-0.82346579E+01 -0.39746856E+00 -0.60029432E-01 -0.14094195E-01  0.25734935E-01
-0.82346579E+01 -0.35985254E+00 -0.65450176E-01 -0.17373139E-01  0.23284014E-01
-0.82346579E+01 -0.32158685E+00 -0.70675821E-01 -0.20590506E-01  0.20362269E-01
-0.82346579E+01 -0.28273108E+00 -0.75583041E-01 -0.23632977E-01  0.17186238E-01
-0.82346579E+01 -0.24334903E+00 -0.80055814E-01 -0.26402269E-01  0.13970418E-01
-0.82346579E+01 -0.20350830E+00 -0.83992025E-01 -0.28821039E-01  0.10899479E-01
-0.82346579E+01 -0.16327988E+00 -0.87308570E-01 -0.30835860E-01  0.81061795E-02
-0.82346579E+01 -0.12273769E+00 -0.89942452E-01 -0.32415261E-01  0.56561622E-02
-0.82346579E+01 -0.81958017E-01 -0.91850220E-01 -0.33545188E-01  0.35438956E-02
-0.82346579E+01 -0.41019001E-01 -0.93004432E-01 -0.34222284E-01  0.16985577E-02
-0.82346579E+01  0.00000000E+00 -0.93390716E-01 -0.34447685E-01 -0.34859270E-13
-0.82346579E+01  0.41019001E-01 -0.93004432E-01 -0.34222284E-01 -0.16985577E-02
-0.82346579E+01  0.81958017E-01 -0.91850220E-01 -0.33545188E-01 -0.35438956E-02
-0.82346579E+01  0.12273769E+00 -0.89942452E-01 -0.32415261E-01 -0.56561622E-02
-0.82346579E+01  0.16327988E+00 -0.87308570E-01 -0.30835860E-01 -0.81061795E-02
-0.82346579E+01  0.20350830E+00 -0.83992025E-01 -0.28821039E-01 -0.10899479E-01
-0.82346579E+01  0.24334903E+00 -0.80055814E-01 -0.26402269E-01 -0.13970418E-01
-0.82346579E+01  0.28273108E+00 -0.75583041E-01 -0.23632977E-01 -0.17186238E-01
-0.82346579E+01  0.32158685E+00 -0.70675821E-01 -0.20590506E-01 -0.20362269E-01
-0.82346579E+01  0.35985254E+00 -0.65450176E-01 -0.17373139E-01 -0.23284014E-01
-0.82346579E+01  0.39746856E+00 -0.60029432E-01 -0.14094195E-01 -0.25734935E-01
-0.82346579E+01  0.43437980E+00 -0.54535520E-01 -0.10871788E-01 -0.27522588E-01
-0.82346579E+01  0.47053591E+00 -0.49081094E-01 -0.78194332E-02 -0.28501907E-01
-0.82346579E+01  0.50589144E+00 -0.43762631E-01 -0.50357075E-02 -0.28588620E-01
-0.82346579E+01  0.54040601E+00 -0.38655839E-01 -0.26005621E-02 -0.27764984E-01
-0.82346579E+01  0.57404430E+00 -0.33813512E-01 -0.57305412E-03 -0.26074457E-01
-0.82346579E+01  0.60677613E+00 -0.29264516E-01  0.10005861E-02 -0.23611782E-01
-0.82346579E+01  0.63857635E+00 -0.25015381E-01  0.20811666E-02 -0.20509267E-01
-0.82346579E+01  0.66942475E+00 -0.21051315E-01  0.26233235E-02 -0.16926486E-01
-0.82346579E+01  0.69930590E+00 -0.17342522E-01  0.25793320E-02 -0.13046034E-01
-0.82346579E+01  0.72820900E+00 -0.13850932E-01  0.19070577E-02 -0.90750069E-02
-0.82346579E+01  0.75612764E+00 -0.10548856E-01  0.61745875E-03 -0.52535892E-02
-0.82346579E+01  0.78305952E+00 -0.74379171E-02 -0.11727304E-02 -0.18513262E-02
-0.82346579E+01  0.80900624E+00 -0.45798531E-02 -0.31604851E-02  0.84486057E-03
-0.82346579E+01  0.83397299E+00 -0.21069752E-02 -0.48505211E-02  0.25930936E-02
-0.82346579E+01  0.85796823E+00 -0.21489022E-03 -0.56342933E-02  0.32668090E-02
-0.82346579E+01  0.88100344E+00  0.91583645E-03 -0.50808081E-02  0.29696185E-02
-0.82346579E+01  0.90309281E+00  0.12302026E-02 -0.32646377E-02  0.20387746E-02
-0.82346579E+01  0.92425290E+00  0.91967573E-03 -0.96127467E-03  0.99339320E-03
-0.82346579E+01  0.94450239E+00  0.37800003E-03  0.75284222E-03  0.24743436E-03
-0.82346579E+01  0.96386181E+00 -0.27412305E-05  0.12380422E-02 -0.33341338E-04
-0.82346579E+01  0.98235322E+00 -0.95759975E-04  0.78686576E-03 -0.47723658E-04
-0.82346579E+01  0.10000000E+01  0.00000000E+00  0.00000000E+00  0.00000000E+00
 
-0.81922369E+01 -0.10000000E+01  0.00000000E+00  0.00000000E+00  0.00000000E+00
-0.81922369E+01 -0.98235322E+00 -0.10133857E-03  0.65098560E-03  0.71390554E-04
-0.81922369E+01 -0.96386181E+00 -0.10287953E-03  0.13103145E-02  0.17578176E-03
-0.81922369E+01 -0.94450239E+00  0.11477614E-03  0.14745961E-02  0.17306845E-03
-0.81922369E+01 -0.92425290E+00  0.56511734E-03  0.59245831E-03 -0.20029305E-03
-0.81922369E+01 -0.90309281E+00  0.10431671E-02 -0.12162065E-02 -0.97558055E-03
-0.81922369E+01 -0.88100344E+00  0.12601596E-02 -0.32170109E-02 -0.19697205E-02
-0.81922369E+01 -0.85796823E+00  0.10146819E-02 -0.46286918E-02 -0.27887741E-02
-0.81922369E+01 -0.83397299E+00  0.27135920E-03 -0.50817807E-02 -0.30765446E-02
-0.81922369E+01 -0.80900624E+00 -0.89072822E-03 -0.46590447E-02 -0.25909480E-02
-0.81922369E+01 -0.78305952E+00 -0.23526087E-02 -0.37048961E-02 -0.12775517E-02
-0.81922369E+01 -0.75612764E+00 -0.40222466E-02 -0.25932492E-02  0.79675147E-03
-0.81922369E+01 -0.72820900E+00 -0.58540077E-02 -0.16098733E-02  0.34797920E-02
-0.81922369E+01 -0.69930590E+00 -0.78506484E-02 -0.91522195E-03  0.65997053E-02
-0.81922369E+01 -0.66942475E+00 -0.10044474E-01 -0.57839644E-03  0.99814256E-02
-0.81922369E+01 -0.63857635E+00 -0.12483484E-01 -0.61194138E-03  0.13465031E-01
-0.81922369E+01 -0.60677613E+00 -0.15215258E-01 -0.10108271E-02  0.16898876E-01
-0.81922369E+01 -0.57404430E+00 -0.18279828E-01 -0.17662716E-02  0.20139090E-01
-0.81922369E+01 -0.54040601E+00 -0.21702408E-01 -0.28749433E-02  0.23044578E-01
-0.81922369E+01 -0.50589144E+00 -0.25490729E-01 -0.43323219E-02  0.25480499E-01
-0.81922369E+01 -0.47053591E+00 -0.29631154E-01 -0.61282381E-02  0.27324042E-01
-0.81922369E+01 -0.43437980E+00 -0.34086592E-01 -0.82372798E-02  0.28474221E-01
-0.81922369E+01 -0.39746856E+00 -0.38794273E-01 -0.10615451E-01  0.28861859E-01
-0.81922369E+01 -0.35985254E+00 -0.43665416E-01 -0.13196896E-01  0.28456971E-01
-0.81922369E+01 -0.32158685E+00 -0.48586915E-01 -0.15896926E-01  0.27272372E-01
-0.81922369E+01 -0.28273108E+00 -0.53425373E-01 -0.18615936E-01  0.25360900E-01
-0.81922369E+01 -0.24334903E+00 -0.58033920E-01 -0.21247083E-01  0.22808230E-01
-0.81922369E+01 -0.20350830E+00 -0.62260279E-01 -0.23683273E-01  0.19720904E-01
-0.81922369E+01 -0.16327988E+00 -0.65956388E-01 -0.25824779E-01  0.16213695E-01
-0.81922369E+01 -0.12273769E+00 -0.68987115E-01 -0.27584576E-01  0.12397325E-01
-0.81922369E+01 -0.81958017E-01 -0.71238826E-01 -0.28892641E-01  0.83702974E-02
-0.81922369E+01 -0.41019001E-01 -0.72625472E-01 -0.29697975E-01  0.42150969E-02
-0.81922369E+01  0.00000000E+00 -0.73093766E-01 -0.29969859E-01 -0.86219579E-13
-0.81922369E+01  0.41019001E-01 -0.72625472E-01 -0.29697975E-01 -0.42150969E-02
-0.81922369E+01  0.81958017E-01 -0.71238826E-01 -0.28892641E-01 -0.83702974E-02
-0.81922369E+01  0.12273769E+00 -0.68987115E-01 -0.27584576E-01 -0.12397325E-01
-0.81922369E+01  0.16327988E+00 -0.65956388E-01 -0.25824779E-01 -0.16213695E-01
-0.81922369E+01  0.20350830E+00 -0.62260279E-01 -0.23683273E-01 -0.19720904E-01
-0.81922369E+01  0.24334903E+00 -0.58033920E-01 -0.21247083E-01 -0.22808230E-01
-0.81922369E+01  0.28273108E+00 -0.53425373E-01 -0.18615936E-01 -0.25360900E-01
-0.81922369E+01  0.32158685E+00 -0.48586915E-01 -0.15896926E-01 -0.27272372E-01
-0.81922369E+01  0.35985254E+00 -0.43665416E-01 -0.13196896E-01 -0.28456971E-01
-0.81922369E+01  0.39746856E+00 -0.38794273E-01 -0.10615451E-01 -0.28861859E-01
-0.81922369E+01  0.43437980E+00 -0.34086592E-01 -0.82372798E-02 -0.28474221E-01
-0.81922369E+01  0.47053591E+00 -0.29631154E-01 -0.61282381E-02 -0.27324042E-01
-0.81922369E+01  0.50589144E+00 -0.25490729E-01 -0.43323219E-02 -0.25480499E-01
-0.81922369E+01  0.54040601E+00 -0.21702408E-01 -0.28749433E-02 -0.23044578E-01
-0.81922369E+01  0.57404430E+00 -0.18279828E-01 -0.17662716E-02 -0.20139090E-01
-0.81922369E+01  0.60677613E+00 -0.15215258E-01 -0.10108271E-02 -0.16898876E-01
-0.81922369E+01  0.63857635E+00 -0.12483484E-01 -0.61194138E-03 -0.13465031E-01
-0.81922369E+01  0.66942475E+00 -0.10044474E-01 -0.57839644E-03 -0.99814256E-02
-0.81922369E+01  0.69930590E+00 -0.78506484E-02 -0.91522195E-03 -0.65997053E-02
-0.81922369E+01  0.72820900E+00 -0.58540077E-02 -0.16098733E-02 -0.34797920E-02
-0.81922369E+01  0.75612764E+00 -0.40222466E-02 -0.25932492E-02 -0.79675147E-03
-0.81922369E+01  0.78305952E+00 -0.23526087E-02 -0.37048961E-02  0.12775517E-02
-0.81922369E+01  0.80900624E+00 -0.89072822E-03 -0.46590447E-02  0.25909480E-02
-0.81922369E+01  0.83397299E+00  0.27135920E-03 -0.50817807E-02  0.30765446E-02
-0.81922369E+01  0.85796823E+00  0.10146819E-02 -0.46286918E-02  0.27887741E-02
-0.81922369E+01  0.88100344E+00  0.12601596E-02 -0.32170109E-02  0.19697205E-02
-0.81922369E+01  0.90309281E+00  0.10431671E-02 -0.12162065E-02  0.97558055E-03
-0.81922369E+01  0.92425290E+00  0.56511734E-03  0.59245831E-03  0.20029305E-03
-0.81922369E+01  0.94450239E+00  0.11477614E-03  0.14745961E-02 -0.17306845E-03
-0.81922369E+01  0.96386181E+00 -0.10287953E-03  0.13103145E-02 -0.17578176E-03
-0.81922369E+01  0.98235322E+00 -0.10133857E-03  0.65098560E-03 -0.71390554E-04
-0.81922369E+01  0.10000000E+01  0.00000000E+00  0.00000000E+00  0.00000000E+00
 
-0.81494055E+01 -0.10000000E+01  0.00000000E+00  0.00000000E+00  0.00000000E+00
-0.81494055E+01 -0.98235322E+00 -0.84993356E-04  0.40555122E-03  0.68075925E-04
-0.81494055E+01 -0.96386181E+00 -0.14015278E-03  0.10272660E-02  0.22282543E-03
-0.81494055E+01 -0.94450239E+00 -0.67747903E-04  0.15422742E-02  0.40329142E-03
-0.81494055E+01 -0.92425290E+00  0.21503466E-03  0.13667301E-02  0.37941954E-03
-0.81494055E+01 -0.90309281E+00  0.64869343E-03  0.27450454E-03  0.12113905E-04
-0.81494055E+01 -0.88100344E+00  0.10665182E-02 -0.13729668E-02 -0.70060138E-03
-0.81494055E+01 -0.85796823E+00  0.13122965E-02 -0.29699607E-02 -0.15416182E-02
-0.81494055E+01 -0.83397299E+00  0.13187605E-02 -0.40574520E-02 -0.22388127E-02
-0.81494055E+01 -0.80900624E+00  0.11035267E-02 -0.44974001E-02 -0.25358941E-02
-0.81494055E+01 -0.78305952E+00  0.72846573E-03 -0.44027897E-02 -0.22946372E-02
-0.81494055E+01 -0.75612764E+00  0.25324222E-03 -0.39930231E-02 -0.14723537E-02
-0.81494055E+01 -0.72820900E+00 -0.28667449E-03 -0.34791036E-02 -0.11600949E-03
-0.81494055E+01 -0.69930590E+00 -0.88785843E-03 -0.30110113E-02  0.16906092E-02
-0.81494055E+01 -0.66942475E+00 -0.15702172E-02 -0.26762427E-02  0.38419944E-02
-0.81494055E+01 -0.63857635E+00 -0.23686648E-02 -0.25158468E-02  0.62358473E-02
-0.81494055E+01 -0.60677613E+00 -0.33219522E-02 -0.25481869E-02  0.87705512E-02
-0.81494055E+01 -0.57404430E+00 -0.44673900E-02 -0.27820120E-02  0.11348361E-01
-0.81494055E+01 -0.54040601E+00 -0.58353881E-02 -0.32264049E-02  0.13867808E-01
-0.81494055E+01 -0.50589144E+00 -0.74475681E-02 -0.38900369E-02  0.16223404E-01
-0.81494055E+01 -0.47053591E+00 -0.93136971E-02 -0.47801976E-02  0.18304268E-01
-0.81494055E+01 -0.43437980E+00 -0.11429747E-01 -0.58965157E-02  0.19998940E-01
-0.81494055E+01 -0.39746856E+00 -0.13775037E-01 -0.72275176E-02  0.21201533E-01
-0.81494055E+01 -0.35985254E+00 -0.16310214E-01 -0.87457887E-02  0.21820368E-01
-0.81494055E+01 -0.32158685E+00 -0.18976037E-01 -0.10407284E-01  0.21786319E-01
-0.81494055E+01 -0.28273108E+00 -0.21693853E-01 -0.12151171E-01  0.21059591E-01
-0.81494055E+01 -0.24334903E+00 -0.24368468E-01 -0.13903521E-01  0.19634089E-01
-0.81494055E+01 -0.20350830E+00 -0.26892938E-01 -0.15581621E-01  0.17538201E-01
-0.81494055E+01 -0.16327988E+00 -0.29155852E-01 -0.17100590E-01  0.14832978E-01
-0.81494055E+01 -0.12273769E+00 -0.31049337E-01 -0.18379565E-01  0.11607506E-01
-0.81494055E+01 -0.81958017E-01 -0.32478123E-01 -0.19348341E-01  0.79733388E-02
-0.81494055E+01 -0.41019001E-01 -0.33367284E-01 -0.19952514E-01  0.40581565E-02
-0.81494055E+01  0.00000000E+00 -0.33669173E-01 -0.20157830E-01 -0.86762424E-13
-0.81494055E+01  0.41019001E-01 -0.33367284E-01 -0.19952514E-01 -0.40581565E-02
-0.81494055E+01  0.81958017E-01 -0.32478123E-01 -0.19348341E-01 -0.79733388E-02
-0.81494055E+01  0.12273769E+00 -0.31049337E-01 -0.18379565E-01 -0.11607506E-01
-0.81494055E+01  0.16327988E+00 -0.29155852E-01 -0.17100590E-01 -0.14832978E-01
-0.81494055E+01  0.20350830E+00 -0.26892938E-01 -0.15581621E-01 -0.17538201E-01
-0.81494055E+01  0.24334903E+00 -0.24368468E-01 -0.13903521E-01 -0.19634089E-01
-0.81494055E+01  0.28273108E+00 -0.21693853E-01 -0.12151171E-01 -0.21059591E-01
-0.81494055E+01  0.32158685E+00 -0.18976037E-01 -0.10407284E-01 -0.21786319E-01
-0.81494055E+01  0.35985254E+00 -0.16310214E-01 -0.87457887E-02 -0.21820368E-01
-0.81494055E+01  0.39746856E+00 -0.13775037E-01 -0.72275176E-02 -0.21201533E-01
-0.81494055E+01  0.43437980E+00 -0.11429747E-01 -0.58965157E-02 -0.19998940E-01
-0.81494055E+01  0.47053591E+00 -0.93136971E-02 -0.47801976E-02 -0.18304268E-01
-0.81494055E+01  0.50589144E+00 -0.74475681E-02 -0.38900369E-02 -0.16223404E-01
-0.81494055E+01  0.54040601E+00 -0.58353881E-02 -0.32264049E-02 -0.13867808E-01
-0.81494055E+01  0.57404430E+00 -0.44673900E-02 -0.27820120E-02 -0.11348361E-01
-0.81494055E+01  0.60677613E+00 -0.33219522E-02 -0.25481869E-02 -0.87705512E-02
-0.81494055E+01  0.63857635E+00 -0.23686648E-02 -0.25158468E-02 -0.62358473E-02
-0.81494055E+01  0.66942475E+00 -0.15702172E-02 -0.26762427E-02 -0.38419944E-02
-0.81494055E+01  0.69930590E+00 -0.88785843E-03 -0.30110113E-02 -0.16906092E-02
-0.81494055E+01  0.72820900E+00 -0.28667449E-03 -0.34791036E-02  0.11600949E-03
-0.81494055E+01  0.75612764E+00  0.25324222E-03 -0.39930231E-02  0.14723537E-02
-0.81494055E+01  0.78305952E+00  0.72846573E-03 -0.44027897E-02  0.22946372E-02
-0.81494055E+01  0.80900624E+00  0.11035267E-02 -0.44974001E-02  0.25358941E-02
-0.81494055E+01  0.83397299E+00  0.13187605E-02 -0.40574520E-02  0.22388127E-02
-0.81494055E+01  0.85796823E+00  0.13122965E-02 -0.29699607E-02  0.15416182E-02
-0.81494055E+01  0.88100344E+00  0.10665182E-02 -0.13729668E-02  0.70060138E-03
-0.81494055E+01  0.90309281E+00  0.64869343E-03  0.27450454E-03 -0.12113905E-04
-0.81494055E+01  0.92425290E+00  0.21503466E-03  0.13667301E-02 -0.37941954E-03
-0.81494055E+01  0.94450239E+00 -0.67747903E-04  0.15422742E-02 -0.40329142E-03
-0.81494055E+01  0.96386181E+00 -0.14015278E-03  0.10272660E-02 -0.22282543E-03
-0.81494055E+01  0.98235322E+00 -0.84993356E-04  0.40555122E-03 -0.68075925E-04
-0.81494055E+01  0.10000000E+01  0.00000000E+00  0.00000000E+00  0.00000000E+00
 
-0.81061618E+01 -0.10000000E+01  0.00000000E+00  0.00000000E+00  0.00000000E+00
-0.81061618E+01 -0.98235322E+00 -0.46475885E-04  0.16519157E-03  0.48022767E-04
-0.81061618E+01 -0.96386181E+00 -0.11531271E-03  0.60765495E-03  0.19394351E-03
-0.81061618E+01 -0.94450239E+00 -0.14704071E-03  0.11867722E-02  0.44272214E-03
-0.81061618E+01 -0.92425290E+00 -0.40397400E-04  0.14371890E-02  0.64682007E-03
-0.81061618E+01 -0.90309281E+00  0.23760030E-03  0.98851893E-03  0.64279708E-03
-0.81061618E+01 -0.88100344E+00  0.62425891E-03 -0.91433862E-04  0.32374424E-03
-0.81061618E+01 -0.85796823E+00  0.10260526E-02 -0.14356698E-02 -0.24931557E-03
-0.81061618E+01 -0.83397299E+00  0.13784297E-02 -0.26407067E-02 -0.92219174E-03
-0.81061618E+01 -0.80900624E+00  0.16671007E-02 -0.34780566E-02 -0.14973268E-02
-0.81061618E+01 -0.78305952E+00  0.19132927E-02 -0.39059138E-02 -0.18280715E-02
-0.81061618E+01 -0.75612764E+00  0.21486395E-02 -0.40076605E-02 -0.18259077E-02
-0.81061618E+01 -0.72820900E+00  0.23969908E-02 -0.39042355E-02 -0.14740185E-02
-0.81061618E+01 -0.69930590E+00  0.26659558E-02 -0.37064570E-02 -0.79379704E-03
-0.81061618E+01 -0.66942475E+00  0.29488941E-02 -0.34937784E-02  0.16512510E-03
-0.81061618E+01 -0.63857635E+00  0.32289159E-02 -0.33163353E-02  0.13486143E-02
-0.81061618E+01 -0.60677613E+00  0.34851053E-02 -0.32035411E-02  0.26989525E-02
-0.81061618E+01 -0.57404430E+00  0.36954651E-02 -0.31728662E-02  0.41613382E-02
-0.81061618E+01 -0.54040601E+00  0.38398653E-02 -0.32368989E-02  0.56780718E-02
-0.81061618E+01 -0.50589144E+00  0.39005024E-02 -0.34056975E-02  0.71882722E-02
-0.81061618E+01 -0.47053591E+00  0.38631433E-02 -0.36881935E-02  0.86237875E-02
-0.81061618E+01 -0.43437980E+00  0.37176093E-02 -0.40899652E-02  0.99105151E-02
-0.81061618E+01 -0.39746856E+00  0.34592684E-02 -0.46118258E-02  0.10969942E-01
-0.81061618E+01 -0.35985254E+00  0.30903638E-02 -0.52465974E-02  0.11724463E-01
-0.81061618E+01 -0.32158685E+00  0.26215002E-02 -0.59779515E-02  0.12103431E-01
-0.81061618E+01 -0.28273108E+00  0.20725799E-02 -0.67789615E-02  0.12050341E-01
-0.81061618E+01 -0.24334903E+00  0.14726656E-02 -0.76132613E-02  0.11529401E-01
-0.81061618E+01 -0.20350830E+00  0.85882456E-03 -0.84366183E-02  0.10530672E-01
-0.81061618E+01 -0.16327988E+00  0.27326857E-03 -0.92007082E-02  0.90731711E-02
-0.81061618E+01 -0.12273769E+00 -0.24020802E-03 -0.98569864E-02  0.72052016E-02
-0.81061618E+01 -0.81958017E-01 -0.64099400E-03 -0.10361598E-01  0.50022746E-02
-0.81061618E+01 -0.41019001E-01 -0.89590956E-03 -0.10679446E-01  0.25624570E-02
-0.81061618E+01  0.00000000E+00 -0.98341403E-03 -0.10788013E-01 -0.59757959E-13
-0.81061618E+01  0.41019001E-01 -0.89590956E-03 -0.10679446E-01 -0.25624570E-02
-0.81061618E+01  0.81958017E-01 -0.64099400E-03 -0.10361598E-01 -0.50022746E-02
-0.81061618E+01  0.12273769E+00 -0.24020802E-03 -0.98569864E-02 -0.72052016E-02
-0.81061618E+01  0.16327988E+00  0.27326857E-03 -0.92007082E-02 -0.90731711E-02
-0.81061618E+01  0.20350830E+00  0.85882456E-03 -0.84366183E-02 -0.10530672E-01
-0.81061618E+01  0.24334903E+00  0.14726656E-02 -0.76132613E-02 -0.11529401E-01
-0.81061618E+01  0.28273108E+00  0.20725799E-02 -0.67789615E-02 -0.12050341E-01
-0.81061618E+01  0.32158685E+00  0.26215002E-02 -0.59779515E-02 -0.12103431E-01
-0.81061618E+01  0.35985254E+00  0.30903638E-02 -0.52465974E-02 -0.11724463E-01
-0.81061618E+01  0.39746856E+00  0.34592684E-02 -0.46118258E-02 -0.10969942E-01
-0.81061618E+01  0.43437980E+00  0.37176093E-02 -0.40899652E-02 -0.99105151E-02
-0.81061618E+01  0.47053591E+00  0.38631433E-02 -0.36881935E-02 -0.86237875E-02
-0.81061618E+01  0.50589144E+00  0.39005024E-02 -0.34056975E-02 -0.71882722E-02
-0.81061618E+01  0.54040601E+00  0.38398653E-02 -0.32368989E-02 -0.56780718E-02
-0.81061618E+01  0.57404430E+00  0.36954651E-02 -0.31728662E-02 -0.41613382E-02
-0.81061618E+01  0.60677613E+00  0.34851053E-02 -0.32035411E-02 -0.26989525E-02
-0.81061618E+01  0.63857635E+00  0.32289159E-02 -0.33163353E-02 -0.13486143E-02
-0.81061618E+01  0.66942475E+00  0.29488941E-02 -0.34937784E-02 -0.16512510E-03
-0.81061618E+01  0.69930590E+00  0.26659558E-02 -0.37064570E-02  0.79379704E-03
-0.81061618E+01  0.72820900E+00  0.23969908E-02 -0.39042355E-02  0.14740185E-02
-0.81061618E+01  0.75612764E+00  0.21486395E-02 -0.40076605E-02  0.18259077E-02
-0.81061618E+01  0.78305952E+00  0.19132927E-02 -0.39059138E-02  0.18280715E-02
-0.81061618E+01  0.80900624E+00  0.16671007E-02 -0.34780566E-02  0.14973268E-02
-0.81061618E+01  0.83397299E+00  0.13784297E-02 -0.26407067E-02  0.92219174E-03
-0.81061618E+01  0.85796823E+00  0.10260526E-02 -0.14356698E-02  0.24931557E-03
-0.81061618E+01  0.88100344E+00  0.62425891E-03 -0.91433862E-04 -0.32374424E-03
-0.81061618E+01  0.90309281E+00  0.23760030E-03  0.98851893E-03 -0.64279708E-03
-0.81061618E+01  0.92425290E+00 -0.40397400E-04  0.14371890E-02 -0.64682007E-03
-0.81061618E+01  0.94450239E+00 -0.14704071E-03  0.11867722E-02 -0.44272214E-03
-0.81061618E+01  0.96386181E+00 -0.11531271E-03  0.60765495E-03 -0.19394351E-03
-0.81061618E+01  0.98235322E+00 -0.46475885E-04  0.16519157E-03 -0.48022767E-04
-0.81061618E+01  0.10000000E+01  0.00000000E+00  0.00000000E+00  0.00000000E+00
 
-0.80625042E+01 -0.10000000E+01  0.00000000E+00  0.00000000E+00  0.00000000E+00
-0.80625042E+01 -0.98235322E+00 -0.15428388E-04 -0.21403536E-04  0.24929379E-04
-0.80625042E+01 -0.96386181E+00 -0.73108280E-04  0.19290988E-03  0.13064877E-03
-0.80625042E+01 -0.94450239E+00 -0.15449301E-03  0.64207123E-03  0.35923073E-03
-0.80625042E+01 -0.92425290E+00 -0.17781470E-03  0.10379626E-02  0.64971781E-03
-0.80625042E+01 -0.90309281E+00 -0.71620932E-04  0.10184961E-02  0.86788587E-03
-0.80625042E+01 -0.88100344E+00  0.17184988E-03  0.47590798E-03  0.87726512E-03
-0.80625042E+01 -0.85796823E+00  0.51774570E-03 -0.43825468E-03  0.63823951E-03
-0.80625042E+01 -0.83397299E+00  0.92180195E-03 -0.14449609E-02  0.20266087E-03
-0.80625042E+01 -0.80900624E+00  0.13586874E-02 -0.23210113E-02 -0.31317669E-03
-0.80625042E+01 -0.78305952E+00  0.18236013E-02 -0.29508443E-02 -0.79500980E-03
-0.80625042E+01 -0.75612764E+00  0.23247956E-02 -0.33250582E-02 -0.11528698E-02
-0.80625042E+01 -0.72820900E+00  0.28720164E-02 -0.34875020E-02 -0.13419153E-02
-0.80625042E+01 -0.69930590E+00  0.34705089E-02 -0.35027098E-02 -0.13477215E-02
-0.80625042E+01 -0.66942475E+00  0.41195580E-02 -0.34287698E-02 -0.11817876E-02
-0.80625042E+01 -0.63857635E+00  0.48138400E-02 -0.33117676E-02 -0.86414588E-03
-0.80625042E+01 -0.60677613E+00  0.55458333E-02 -0.31834102E-02 -0.42091718E-03
-0.80625042E+01 -0.57404430E+00  0.63069601E-02 -0.30649962E-02  0.12303722E-03
-0.80625042E+01 -0.54040601E+00  0.70885035E-02 -0.29703971E-02  0.74126389E-03
-0.80625042E+01 -0.50589144E+00  0.78811550E-02 -0.29090435E-02  0.14067595E-02
-0.80625042E+01 -0.47053591E+00  0.86749331E-02 -0.28879069E-02  0.20884197E-02
-0.80625042E+01 -0.43437980E+00  0.94586537E-02 -0.29119422E-02  0.27512695E-02
-0.80625042E+01 -0.39746856E+00  0.10220109E-01 -0.29843835E-02  0.33556121E-02
-0.80625042E+01 -0.35985254E+00  0.10946349E-01 -0.31056092E-02  0.38592690E-02
-0.80625042E+01 -0.32158685E+00  0.11624437E-01 -0.32727277E-02  0.42200969E-02
-0.80625042E+01 -0.28273108E+00  0.12242371E-01 -0.34784286E-02  0.44002198E-02
-0.80625042E+01 -0.24334903E+00  0.12789897E-01 -0.37111815E-02  0.43702803E-02
-0.80625042E+01 -0.20350830E+00  0.13259275E-01 -0.39553007E-02  0.41136331E-02
-0.80625042E+01 -0.16327988E+00  0.13645385E-01 -0.41924634E-02  0.36295297E-02
-0.80625042E+01 -0.12273769E+00  0.13945720E-01 -0.44031662E-02  0.29347569E-02
-0.80625042E+01 -0.81958017E-01  0.14159573E-01 -0.45691517E-02  0.20634794E-02
-0.80625042E+01 -0.41019001E-01  0.14287442E-01 -0.46753279E-02  0.10650271E-02
-0.80625042E+01  0.00000000E+00  0.14329943E-01 -0.47118841E-02 -0.29948964E-13
-0.80625042E+01  0.41019001E-01  0.14287442E-01 -0.46753279E-02 -0.10650271E-02
-0.80625042E+01  0.81958017E-01  0.14159573E-01 -0.45691517E-02 -0.20634794E-02
-0.80625042E+01  0.12273769E+00  0.13945720E-01 -0.44031662E-02 -0.29347569E-02
-0.80625042E+01  0.16327988E+00  0.13645385E-01 -0.41924634E-02 -0.36295297E-02
-0.80625042E+01  0.20350830E+00  0.13259275E-01 -0.39553007E-02 -0.41136331E-02
-0.80625042E+01  0.24334903E+00  0.12789897E-01 -0.37111815E-02 -0.43702803E-02
-0.80625042E+01  0.28273108E+00  0.12242371E-01 -0.34784286E-02 -0.44002198E-02
-0.80625042E+01  0.32158685E+00  0.11624437E-01 -0.32727277E-02 -0.42200969E-02
-0.80625042E+01  0.35985254E+00  0.10946349E-01 -0.31056092E-02 -0.38592690E-02
-0.80625042E+01  0.39746856E+00  0.10220109E-01 -0.29843835E-02 -0.33556121E-02
-0.80625042E+01  0.43437980E+00  0.94586537E-02 -0.29119422E-02 -0.27512695E-02
-0.80625042E+01  0.47053591E+00  0.86749331E-02 -0.28879069E-02 -0.20884197E-02
-0.80625042E+01  0.50589144E+00  0.78811550E-02 -0.29090435E-02 -0.14067595E-02
-0.80625042E+01  0.54040601E+00  0.70885035E-02 -0.29703971E-02 -0.74126389E-03
-0.80625042E+01  0.57404430E+00  0.63069601E-02 -0.30649962E-02 -0.12303722E-03
-0.80625042E+01  0.60677613E+00  0.55458333E-02 -0.31834102E-02  0.42091718E-03
-0.80625042E+01  0.63857635E+00  0.48138400E-02 -0.33117676E-02  0.86414588E-03
-0.80625042E+01  0.66942475E+00  0.41195580E-02 -0.34287698E-02  0.11817876E-02
-0.80625042E+01  0.69930590E+00  0.34705089E-02 -0.35027098E-02  0.13477215E-02
-0.80625042E+01  0.72820900E+00  0.28720164E-02 -0.34875020E-02  0.13419153E-02
-0.80625042E+01  0.75612764E+00  0.23247956E-02 -0.33250582E-02  0.11528698E-02
-0.80625042E+01  0.78305952E+00  0.18236013E-02 -0.29508443E-02  0.79500980E-03
-0.80625042E+01  0.80900624E+00  0.13586874E-02 -0.23210113E-02  0.31317669E-03
-0.80625042E+01  0.83397299E+00  0.92180195E-03 -0.14449609E-02 -0.20266087E-03
-0.80625042E+01  0.85796823E+00  0.51774570E-03 -0.43825468E-03 -0.63823951E-03
-0.80625042E+01  0.88100344E+00  0.17184988E-03  0.47590798E-03 -0.87726512E-03
-0.80625042E+01  0.90309281E+00 -0.71620932E-04  0.10184961E-02 -0.86788587E-03
-0.80625042E+01  0.92425290E+00 -0.17781470E-03  0.10379626E-02 -0.64971781E-03
-0.80625042E+01  0.94450239E+00 -0.15449301E-03  0.64207123E-03 -0.35923073E-03
-0.80625042E+01  0.96386181E+00 -0.73108280E-04  0.19290988E-03 -0.13064877E-03
-0.80625042E+01  0.98235322E+00 -0.15428388E-04 -0.21403536E-04 -0.24929379E-04
-0.80625042E+01  0.10000000E+01  0.00000000E+00  0.00000000E+00  0.00000000E+00
 
-0.80184310E+01 -0.10000000E+01  0.00000000E+00  0.00000000E+00  0.00000000E+00
-0.80184310E+01 -0.98235322E+00  0.14305632E-04 -0.12355702E-03  0.56991355E-05
-0.80184310E+01 -0.96386181E+00 -0.18702983E-04 -0.10284115E-03  0.63154603E-04
-0.80184310E+01 -0.94450239E+00 -0.11093345E-03  0.13740959E-03  0.22554990E-03
-0.80184310E+01 -0.92425290E+00 -0.21100156E-03  0.47743404E-03  0.49554922E-03
-0.80184310E+01 -0.90309281E+00 -0.24341766E-03  0.65179364E-03  0.78861059E-03
-0.80184310E+01 -0.88100344E+00 -0.16350731E-03  0.48818590E-03  0.98700018E-03
-0.80184310E+01 -0.85796823E+00  0.36153395E-04 -0.11593435E-04  0.10077657E-02
-0.80184310E+01 -0.83397299E+00  0.33556792E-03 -0.70164477E-03  0.83675630E-03
-0.80184310E+01 -0.80900624E+00  0.71135144E-03 -0.14156556E-02  0.51949229E-03
-0.80184310E+01 -0.78305952E+00  0.11457658E-02 -0.20267891E-02  0.12582174E-03
-0.80184310E+01 -0.75612764E+00  0.16306921E-02 -0.24787631E-02 -0.27539248E-03
-0.80184310E+01 -0.72820900E+00  0.21627687E-02 -0.27640010E-02 -0.63574513E-03
-0.80184310E+01 -0.69930590E+00  0.27408567E-02 -0.29077327E-02 -0.92613497E-03
-0.80184310E+01 -0.66942475E+00  0.33636168E-02 -0.29441404E-02 -0.11363730E-02
-0.80184310E+01 -0.63857635E+00  0.40295952E-02 -0.29084330E-02 -0.12654452E-02
-0.80184310E+01 -0.60677613E+00  0.47372526E-02 -0.28287139E-02 -0.13191911E-02
-0.80184310E+01 -0.57404430E+00  0.54849814E-02 -0.27262939E-02 -0.13042612E-02
-0.80184310E+01 -0.54040601E+00  0.62707797E-02 -0.26152103E-02 -0.12287992E-02
-0.80184310E+01 -0.50589144E+00  0.70915017E-02 -0.25045474E-02 -0.11005197E-02
-0.80184310E+01 -0.47053591E+00  0.79422569E-02 -0.23998400E-02 -0.92873597E-03
-0.80184310E+01 -0.43437980E+00  0.88156699E-02 -0.23046168E-02 -0.72401596E-03
-0.80184310E+01 -0.39746856E+00  0.97015322E-02 -0.22213922E-02 -0.49952270E-03
-0.80184310E+01 -0.35985254E+00  0.10586595E-01 -0.21519144E-02 -0.27034466E-03
-0.80184310E+01 -0.32158685E+00  0.11454753E-01 -0.20974245E-02 -0.53218268E-04
-0.80184310E+01 -0.28273108E+00  0.12287577E-01 -0.20581924E-02  0.13511972E-03
-0.80184310E+01 -0.24334903E+00  0.13065053E-01 -0.20335716E-02  0.27953666E-03
-0.80184310E+01 -0.20350830E+00  0.13766718E-01 -0.20216124E-02  0.36856385E-03
-0.80184310E+01 -0.16327988E+00  0.14372673E-01 -0.20194457E-02  0.39608680E-03
-0.80184310E+01 -0.12273769E+00  0.14864897E-01 -0.20233765E-02  0.36255927E-03
-0.80184310E+01 -0.81958017E-01  0.15228112E-01 -0.20296689E-02  0.27538414E-03
-0.80184310E+01 -0.41019001E-01  0.15450852E-01 -0.20349463E-02  0.14832098E-03
-0.80184310E+01  0.00000000E+00  0.15525891E-01 -0.20369910E-02 -0.94872924E-14
-0.80184310E+01  0.41019001E-01  0.15450852E-01 -0.20349463E-02 -0.14832098E-03
-0.80184310E+01  0.81958017E-01  0.15228112E-01 -0.20296689E-02 -0.27538414E-03
-0.80184310E+01  0.12273769E+00  0.14864897E-01 -0.20233765E-02 -0.36255927E-03
-0.80184310E+01  0.16327988E+00  0.14372673E-01 -0.20194457E-02 -0.39608680E-03
-0.80184310E+01  0.20350830E+00  0.13766718E-01 -0.20216124E-02 -0.36856385E-03
-0.80184310E+01  0.24334903E+00  0.13065053E-01 -0.20335716E-02 -0.27953666E-03
-0.80184310E+01  0.28273108E+00  0.12287577E-01 -0.20581924E-02 -0.13511972E-03
-0.80184310E+01  0.32158685E+00  0.11454753E-01 -0.20974245E-02  0.53218268E-04
-0.80184310E+01  0.35985254E+00  0.10586595E-01 -0.21519144E-02  0.27034466E-03
-0.80184310E+01  0.39746856E+00  0.97015322E-02 -0.22213922E-02  0.49952270E-03
-0.80184310E+01  0.43437980E+00  0.88156699E-02 -0.23046168E-02  0.72401596E-03
-0.80184310E+01  0.47053591E+00  0.79422569E-02 -0.23998400E-02  0.92873597E-03
-0.80184310E+01  0.50589144E+00  0.70915017E-02 -0.25045474E-02  0.11005197E-02
-0.80184310E+01  0.54040601E+00  0.62707797E-02 -0.26152103E-02  0.12287992E-02
-0.80184310E+01  0.57404430E+00  0.54849814E-02 -0.27262939E-02  0.13042612E-02
-0.80184310E+01  0.60677613E+00  0.47372526E-02 -0.28287139E-02  0.13191911E-02
-0.80184310E+01  0.63857635E+00  0.40295952E-02 -0.29084330E-02  0.12654452E-02
-0.80184310E+01  0.66942475E+00  0.33636168E-02 -0.29441404E-02  0.11363730E-02
-0.80184310E+01  0.69930590E+00  0.27408567E-02 -0.29077327E-02  0.92613497E-03
-0.80184310E+01  0.72820900E+00  0.21627687E-02 -0.27640010E-02  0.63574513E-03
-0.80184310E+01  0.75612764E+00  0.16306921E-02 -0.24787631E-02  0.27539248E-03
-0.80184310E+01  0.78305952E+00  0.11457658E-02 -0.20267891E-02 -0.12582174E-03
-0.80184310E+01  0.80900624E+00  0.71135144E-03 -0.14156556E-02 -0.51949229E-03
-0.80184310E+01  0.83397299E+00  0.33556792E-03 -0.70164477E-03 -0.83675630E-03
-0.80184310E+01  0.85796823E+00  0.36153395E-04 -0.11593435E-04 -0.10077657E-02
-0.80184310E+01  0.88100344E+00 -0.16350731E-03  0.48818590E-03 -0.98700018E-03
-0.80184310E+01  0.90309281E+00 -0.24341766E-03  0.65179364E-03 -0.78861059E-03
-0.80184310E+01  0.92425290E+00 -0.21100156E-03  0.47743404E-03 -0.49554922E-03
-0.80184310E+01  0.94450239E+00 -0.11093345E-03  0.13740959E-03 -0.22554990E-03
-0.80184310E+01  0.96386181E+00 -0.18702983E-04 -0.10284115E-03 -0.63154603E-04
-0.80184310E+01  0.98235322E+00  0.14305632E-04 -0.12355702E-03 -0.56991355E-05
-0.80184310E+01  0.10000000E+01  0.00000000E+00  0.00000000E+00  0.00000000E+00
 
-0.79739405E+01 -0.10000000E+01  0.00000000E+00  0.00000000E+00  0.00000000E+00
-0.79739405E+01 -0.98235322E+00  0.25918999E-04 -0.16020228E-03 -0.53885297E-05
-0.79739405E+01 -0.96386181E+00  0.16685419E-04 -0.27220193E-03  0.13317751E-04
-0.79739405E+01 -0.94450239E+00 -0.57996476E-04 -0.23483924E-03  0.10185703E-03
-0.79739405E+01 -0.92425290E+00 -0.18037413E-03 -0.44917434E-04  0.29652887E-03
-0.79739405E+01 -0.90309281E+00 -0.29394540E-03  0.15089338E-03  0.55982285E-03
-0.79739405E+01 -0.88100344E+00 -0.34384955E-03  0.18940954E-03  0.81348406E-03
-0.79739405E+01 -0.85796823E+00 -0.29740938E-03 -0.65212326E-05  0.97273586E-03
-0.79739405E+01 -0.83397299E+00 -0.15219366E-03 -0.39661943E-03  0.99383063E-03
-0.79739405E+01 -0.80900624E+00  0.77923656E-04 -0.88480441E-03  0.87535278E-03
-0.79739405E+01 -0.78305952E+00  0.37299079E-03 -0.13685255E-02  0.64823602E-03
-0.79739405E+01 -0.75612764E+00  0.71666237E-03 -0.17798348E-02  0.35416924E-03
-0.79739405E+01 -0.72820900E+00  0.10967139E-02 -0.20854381E-02  0.32089869E-04
-0.79739405E+01 -0.69930590E+00  0.15057172E-02 -0.22839958E-02 -0.28832374E-03
-0.79739405E+01 -0.66942475E+00  0.19391525E-02 -0.23896646E-02 -0.58816764E-03
-0.79739405E+01 -0.63857635E+00  0.23951815E-02 -0.24249588E-02 -0.85618367E-03
-0.79739405E+01 -0.60677613E+00  0.28734975E-02 -0.24111616E-02 -0.10871127E-02
-0.79739405E+01 -0.57404430E+00  0.33747709E-02 -0.23665504E-02 -0.12780615E-02
-0.79739405E+01 -0.54040601E+00  0.38996783E-02 -0.23038694E-02 -0.14280323E-02
-0.79739405E+01 -0.50589144E+00  0.44481849E-02 -0.22316300E-02 -0.15360634E-02
-0.79739405E+01 -0.47053591E+00  0.50188705E-02 -0.21546314E-02 -0.16019080E-02
-0.79739405E+01 -0.43437980E+00  0.56084143E-02 -0.20755703E-02 -0.16254518E-02
-0.79739405E+01 -0.39746856E+00  0.62112360E-02 -0.19959882E-02 -0.16076461E-02
-0.79739405E+01 -0.35985254E+00  0.68192910E-02 -0.19170605E-02 -0.15503457E-02
-0.79739405E+01 -0.32158685E+00  0.74220363E-02 -0.18401092E-02 -0.14568262E-02
-0.79739405E+01 -0.28273108E+00  0.80066802E-02 -0.17666185E-02 -0.13314569E-02
-0.79739405E+01 -0.24334903E+00  0.85585851E-02 -0.16983693E-02 -0.11795836E-02
-0.79739405E+01 -0.20350830E+00  0.90620633E-02 -0.16371056E-02 -0.10069277E-02
-0.79739405E+01 -0.16327988E+00  0.95011883E-02 -0.15845728E-02 -0.81910214E-03
-0.79739405E+01 -0.12273769E+00  0.98609672E-02 -0.15421811E-02 -0.62105986E-03
-0.79739405E+01 -0.81958017E-01  0.10128271E-01 -0.15111247E-02 -0.41676663E-03
-0.79739405E+01 -0.41019001E-01  0.10292977E-01 -0.14921598E-02 -0.20909645E-03
-0.79739405E+01  0.00000000E+00  0.10348600E-01 -0.14858022E-02  0.73912895E-15
-0.79739405E+01  0.41019001E-01  0.10292977E-01 -0.14921598E-02  0.20909645E-03
-0.79739405E+01  0.81958017E-01  0.10128271E-01 -0.15111247E-02  0.41676663E-03
-0.79739405E+01  0.12273769E+00  0.98609672E-02 -0.15421811E-02  0.62105986E-03
-0.79739405E+01  0.16327988E+00  0.95011883E-02 -0.15845728E-02  0.81910214E-03
-0.79739405E+01  0.20350830E+00  0.90620633E-02 -0.16371056E-02  0.10069277E-02
-0.79739405E+01  0.24334903E+00  0.85585851E-02 -0.16983693E-02  0.11795836E-02
-0.79739405E+01  0.28273108E+00  0.80066802E-02 -0.17666185E-02  0.13314569E-02
-0.79739405E+01  0.32158685E+00  0.74220363E-02 -0.18401092E-02  0.14568262E-02
-0.79739405E+01  0.35985254E+00  0.68192910E-02 -0.19170605E-02  0.15503457E-02
-0.79739405E+01  0.39746856E+00  0.62112360E-02 -0.19959882E-02  0.16076461E-02
-0.79739405E+01  0.43437980E+00  0.56084143E-02 -0.20755703E-02  0.16254518E-02
-0.79739405E+01  0.47053591E+00  0.50188705E-02 -0.21546314E-02  0.16019080E-02
-0.79739405E+01  0.50589144E+00  0.44481849E-02 -0.22316300E-02  0.15360634E-02
-0.79739405E+01  0.54040601E+00  0.38996783E-02 -0.23038694E-02  0.14280323E-02
-0.79739405E+01  0.57404430E+00  0.33747709E-02 -0.23665504E-02  0.12780615E-02
-0.79739405E+01  0.60677613E+00  0.28734975E-02 -0.24111616E-02  0.10871127E-02
-0.79739405E+01  0.63857635E+00  0.23951815E-02 -0.24249588E-02  0.85618367E-03
-0.79739405E+01  0.66942475E+00  0.19391525E-02 -0.23896646E-02  0.58816764E-03
-0.79739405E+01  0.69930590E+00  0.15057172E-02 -0.22839958E-02  0.28832374E-03
-0.79739405E+01  0.72820900E+00  0.10967139E-02 -0.20854381E-02 -0.32089869E-04
-0.79739405E+01  0.75612764E+00  0.71666237E-03 -0.17798348E-02 -0.35416924E-03
-0.79739405E+01  0.78305952E+00  0.37299079E-03 -0.13685255E-02 -0.64823602E-03
-0.79739405E+01  0.80900624E+00  0.77923656E-04 -0.88480441E-03 -0.87535278E-03
-0.79739405E+01  0.83397299E+00 -0.15219366E-03 -0.39661943E-03 -0.99383063E-03
-0.79739405E+01  0.85796823E+00 -0.29740938E-03 -0.65212326E-05 -0.97273586E-03
-0.79739405E+01  0.88100344E+00 -0.34384955E-03  0.18940954E-03 -0.81348406E-03
-0.79739405E+01  0.90309281E+00 -0.29394540E-03  0.15089338E-03 -0.55982285E-03
-0.79739405E+01  0.92425290E+00 -0.18037413E-03 -0.44917434E-04 -0.29652887E-03
-0.79739405E+01  0.94450239E+00 -0.57996476E-04 -0.23483924E-03 -0.10185703E-03
-0.79739405E+01  0.96386181E+00  0.16685419E-04 -0.27220193E-03 -0.13317751E-04
-0.79739405E+01  0.98235322E+00  0.25918999E-04 -0.16020228E-03  0.53885297E-05
-0.79739405E+01  0.10000000E+01  0.00000000E+00  0.00000000E+00  0.00000000E+00
 
-0.79290310E+01 -0.10000000E+01  0.00000000E+00  0.00000000E+00  0.00000000E+00
-0.79290310E+01 -0.98235322E+00  0.33559468E-04 -0.14821954E-03 -0.10096987E-04
-0.79290310E+01 -0.96386181E+00  0.44308890E-04 -0.32142309E-03 -0.16342559E-04
-0.79290310E+01 -0.94450239E+00 -0.42577993E-05 -0.43028143E-03  0.12335994E-04
-0.79290310E+01 -0.92425290E+00 -0.11789365E-03 -0.40261863E-03  0.12090995E-03
-0.79290310E+01 -0.90309281E+00 -0.26412208E-03 -0.28103080E-03  0.30535792E-03
-0.79290310E+01 -0.88100344E+00 -0.39426598E-03 -0.18164977E-03  0.52693719E-03
-0.79290310E+01 -0.85796823E+00 -0.46598795E-03 -0.20447675E-03  0.72079607E-03
-0.79290310E+01 -0.83397299E+00 -0.46071051E-03 -0.37562564E-03  0.83921776E-03
-0.79290310E+01 -0.80900624E+00 -0.38044781E-03 -0.65953555E-03  0.85764826E-03
-0.79290310E+01 -0.78305952E+00 -0.24030410E-03 -0.99066442E-03  0.78024725E-03
-0.79290310E+01 -0.75612764E+00 -0.57749235E-04 -0.13103286E-02  0.62509020E-03
-0.79290310E+01 -0.72820900E+00  0.15135131E-03 -0.15789825E-02  0.41718257E-03
-0.79290310E+01 -0.69930590E+00  0.37572633E-03 -0.17815394E-02  0.17948843E-03
-0.79290310E+01 -0.66942475E+00  0.60807093E-03 -0.19187703E-02 -0.69021998E-04
-0.79290310E+01 -0.63857635E+00  0.84501512E-03 -0.20021861E-02 -0.31447700E-03
-0.79290310E+01 -0.60677613E+00  0.10856861E-02 -0.20456530E-02 -0.54722902E-03
-0.79290310E+01 -0.57404430E+00  0.13309160E-02 -0.20628017E-02 -0.76048900E-03
-0.79290310E+01 -0.54040601E+00  0.15820355E-02 -0.20638139E-02 -0.94952946E-03
-0.79290310E+01 -0.50589144E+00  0.18402404E-02 -0.20558493E-02 -0.11104206E-02
-0.79290310E+01 -0.47053591E+00  0.21059916E-02 -0.20428812E-02 -0.12399437E-02
-0.79290310E+01 -0.43437980E+00  0.23787557E-02 -0.20269355E-02 -0.13349810E-02
-0.79290310E+01 -0.39746856E+00  0.26567889E-02 -0.20087125E-02 -0.13929230E-02
-0.79290310E+01 -0.35985254E+00  0.29370783E-02 -0.19884134E-02 -0.14115652E-02
-0.79290310E+01 -0.32158685E+00  0.32152865E-02 -0.19662183E-02 -0.13896368E-02
-0.79290310E+01 -0.28273108E+00  0.34858722E-02 -0.19425218E-02 -0.13268754E-02
-0.79290310E+01 -0.24334903E+00  0.37422155E-02 -0.19181332E-02 -0.12243757E-02
-0.79290310E+01 -0.20350830E+00  0.39770108E-02 -0.18941245E-02 -0.10845823E-02
-0.79290310E+01 -0.16327988E+00  0.41826176E-02 -0.18718623E-02 -0.91134268E-03
-0.79290310E+01 -0.12273769E+00  0.43517034E-02 -0.18526982E-02 -0.70974066E-03
-0.79290310E+01 -0.81958017E-01  0.44777068E-02 -0.18379626E-02 -0.48592409E-03
-0.79290310E+01 -0.41019001E-01  0.45555224E-02 -0.18286551E-02 -0.24684516E-03
-0.79290310E+01  0.00000000E+00  0.45818260E-02 -0.18254883E-02  0.42405799E-14
-0.79290310E+01  0.41019001E-01  0.45555224E-02 -0.18286551E-02  0.24684516E-03
-0.79290310E+01  0.81958017E-01  0.44777068E-02 -0.18379626E-02  0.48592409E-03
-0.79290310E+01  0.12273769E+00  0.43517034E-02 -0.18526982E-02  0.70974066E-03
-0.79290310E+01  0.16327988E+00  0.41826176E-02 -0.18718623E-02  0.91134268E-03
-0.79290310E+01  0.20350830E+00  0.39770108E-02 -0.18941245E-02  0.10845823E-02
-0.79290310E+01  0.24334903E+00  0.37422155E-02 -0.19181332E-02  0.12243757E-02
-0.79290310E+01  0.28273108E+00  0.34858722E-02 -0.19425218E-02  0.13268754E-02
-0.79290310E+01  0.32158685E+00  0.32152865E-02 -0.19662183E-02  0.13896368E-02
-0.79290310E+01  0.35985254E+00  0.29370783E-02 -0.19884134E-02  0.14115652E-02
-0.79290310E+01  0.39746856E+00  0.26567889E-02 -0.20087125E-02  0.13929230E-02
-0.79290310E+01  0.43437980E+00  0.23787557E-02 -0.20269355E-02  0.13349810E-02
-0.79290310E+01  0.47053591E+00  0.21059916E-02 -0.20428812E-02  0.12399437E-02
-0.79290310E+01  0.50589144E+00  0.18402404E-02 -0.20558493E-02  0.11104206E-02
-0.79290310E+01  0.54040601E+00  0.15820355E-02 -0.20638139E-02  0.94952946E-03
-0.79290310E+01  0.57404430E+00  0.13309160E-02 -0.20628017E-02  0.76048900E-03
-0.79290310E+01  0.60677613E+00  0.10856861E-02 -0.20456530E-02  0.54722902E-03
-0.79290310E+01  0.63857635E+00  0.84501512E-03 -0.20021861E-02  0.31447700E-03
-0.79290310E+01  0.66942475E+00  0.60807093E-03 -0.19187703E-02  0.69021998E-04
-0.79290310E+01  0.69930590E+00  0.37572633E-03 -0.17815394E-02 -0.17948843E-03
-0.79290310E+01  0.72820900E+00  0.15135131E-03 -0.15789825E-02 -0.41718257E-03
-0.79290310E+01  0.75612764E+00 -0.57749235E-04 -0.13103286E-02 -0.62509020E-03
-0.79290310E+01  0.78305952E+00 -0.24030410E-03 -0.99066442E-03 -0.78024725E-03
-0.79290310E+01  0.80900624E+00 -0.38044781E-03 -0.65953555E-03 -0.85764826E-03
-0.79290310E+01  0.83397299E+00 -0.46071051E-03 -0.37562564E-03 -0.83921776E-03
-0.79290310E+01  0.85796823E+00 -0.46598795E-03 -0.20447675E-03 -0.72079607E-03
-0.79290310E+01  0.88100344E+00 -0.39426598E-03 -0.18164977E-03 -0.52693719E-03
-0.79290310E+01  0.90309281E+00 -0.26412208E-03 -0.28103080E-03 -0.30535792E-03
-0.79290310E+01  0.92425290E+00 -0.11789365E-03 -0.40261863E-03 -0.12090995E-03
-0.79290310E+01  0.94450239E+00 -0.42577993E-05 -0.43028143E-03 -0.12335994E-04
-0.79290310E+01  0.96386181E+00  0.44308890E-04 -0.32142309E-03  0.16342559E-04
-0.79290310E+01  0.98235322E+00  0.33559468E-04 -0.14821954E-03  0.10096987E-04
-0.79290310E+01  0.10000000E+01  0.00000000E+00  0.00000000E+00  0.00000000E+00
 
-0.78837011E+01 -0.10000000E+01  0.00000000E+00  0.00000000E+00  0.00000000E+00
-0.78837011E+01 -0.98235322E+00  0.28097582E-04 -0.11669775E-03 -0.97032412E-05
-0.78837011E+01 -0.96386181E+00  0.49514969E-04 -0.30218295E-03 -0.26898468E-04
-0.78837011E+01 -0.94450239E+00  0.29543983E-04 -0.49206719E-03 -0.36137440E-04
-0.78837011E+01 -0.92425290E+00 -0.54372386E-04 -0.58960324E-03  0.13516678E-05
-0.78837011E+01 -0.90309281E+00 -0.19506244E-03 -0.56846701E-03  0.10010009E-03
-0.78837011E+01 -0.88100344E+00 -0.35859388E-03 -0.49111996E-03  0.25149324E-03
-0.78837011E+01 -0.85796823E+00 -0.50278396E-03 -0.44645708E-03  0.41664692E-03
-0.78837011E+01 -0.83397299E+00 -0.59872038E-03 -0.49053752E-03  0.55747308E-03
-0.78837011E+01 -0.80900624E+00 -0.63698969E-03 -0.62848568E-03  0.64345365E-03
-0.78837011E+01 -0.78305952E+00 -0.62440573E-03 -0.82919536E-03  0.66422340E-03
-0.78837011E+01 -0.75612764E+00 -0.57490742E-03 -0.10516403E-02  0.62146188E-03
-0.78837011E+01 -0.72820900E+00 -0.50382511E-03 -0.12614271E-02  0.52721214E-03
-0.78837011E+01 -0.69930590E+00 -0.42353470E-03 -0.14394709E-02  0.39553505E-03
-0.78837011E+01 -0.66942475E+00 -0.34269501E-03 -0.15796104E-02  0.24104903E-03
-0.78837011E+01 -0.63857635E+00 -0.26586341E-03 -0.16855775E-02  0.75733992E-04
-0.78837011E+01 -0.60677613E+00 -0.19470333E-03 -0.17649374E-02 -0.90672983E-04
-0.78837011E+01 -0.57404430E+00 -0.12880223E-03 -0.18264971E-02 -0.25097552E-03
-0.78837011E+01 -0.54040601E+00 -0.66883807E-04 -0.18773453E-02 -0.39973405E-03
-0.78837011E+01 -0.50589144E+00 -0.73868263E-05 -0.19227134E-02 -0.53275033E-03
-0.78837011E+01 -0.47053591E+00  0.50997329E-04 -0.19654833E-02 -0.64663023E-03
-0.78837011E+01 -0.43437980E+00  0.10920786E-03 -0.20069746E-02 -0.73836090E-03
-0.78837011E+01 -0.39746856E+00  0.16769107E-03 -0.20472537E-02 -0.80531912E-03
-0.78837011E+01 -0.35985254E+00  0.22644983E-03 -0.20857771E-02 -0.84516102E-03
-0.78837011E+01 -0.32158685E+00  0.28500593E-03 -0.21217295E-02 -0.85610593E-03
-0.78837011E+01 -0.28273108E+00  0.34247755E-03 -0.21542919E-02 -0.83703833E-03
-0.78837011E+01 -0.24334903E+00  0.39755886E-03 -0.21828480E-02 -0.78782828E-03
-0.78837011E+01 -0.20350830E+00  0.44866571E-03 -0.22069692E-02 -0.70944894E-03
-0.78837011E+01 -0.16327988E+00  0.49397150E-03 -0.22265153E-02 -0.60414377E-03
-0.78837011E+01 -0.12273769E+00  0.53165437E-03 -0.22414690E-02 -0.47540645E-03
-0.78837011E+01 -0.81958017E-01  0.55997951E-03 -0.22519891E-02 -0.32791462E-03
-0.78837011E+01 -0.41019001E-01  0.57759073E-03 -0.22582024E-02 -0.16732403E-03
-0.78837011E+01  0.00000000E+00  0.58355565E-03 -0.22602689E-02  0.45320080E-14
-0.78837011E+01  0.41019001E-01  0.57759073E-03 -0.22582024E-02  0.16732403E-03
-0.78837011E+01  0.81958017E-01  0.55997951E-03 -0.22519891E-02  0.32791462E-03
-0.78837011E+01  0.12273769E+00  0.53165437E-03 -0.22414690E-02  0.47540645E-03
-0.78837011E+01  0.16327988E+00  0.49397150E-03 -0.22265153E-02  0.60414377E-03
-0.78837011E+01  0.20350830E+00  0.44866571E-03 -0.22069692E-02  0.70944894E-03
-0.78837011E+01  0.24334903E+00  0.39755886E-03 -0.21828480E-02  0.78782828E-03
-0.78837011E+01  0.28273108E+00  0.34247755E-03 -0.21542919E-02  0.83703833E-03
-0.78837011E+01  0.32158685E+00  0.28500593E-03 -0.21217295E-02  0.85610593E-03
-0.78837011E+01  0.35985254E+00  0.22644983E-03 -0.20857771E-02  0.84516102E-03
-0.78837011E+01  0.39746856E+00  0.16769107E-03 -0.20472537E-02  0.80531912E-03
-0.78837011E+01  0.43437980E+00  0.10920786E-03 -0.20069746E-02  0.73836090E-03
-0.78837011E+01  0.47053591E+00  0.50997329E-04 -0.19654833E-02  0.64663023E-03
-0.78837011E+01  0.50589144E+00 -0.73868263E-05 -0.19227134E-02  0.53275033E-03
-0.78837011E+01  0.54040601E+00 -0.66883807E-04 -0.18773453E-02  0.39973405E-03
-0.78837011E+01  0.57404430E+00 -0.12880223E-03 -0.18264971E-02  0.25097552E-03
-0.78837011E+01  0.60677613E+00 -0.19470333E-03 -0.17649374E-02  0.90672983E-04
-0.78837011E+01  0.63857635E+00 -0.26586341E-03 -0.16855775E-02 -0.75733992E-04
-0.78837011E+01  0.66942475E+00 -0.34269501E-03 -0.15796104E-02 -0.24104903E-03
-0.78837011E+01  0.69930590E+00 -0.42353470E-03 -0.14394709E-02 -0.39553505E-03
-0.78837011E+01  0.72820900E+00 -0.50382511E-03 -0.12614271E-02 -0.52721214E-03
-0.78837011E+01  0.75612764E+00 -0.57490742E-03 -0.10516403E-02 -0.62146188E-03
-0.78837011E+01  0.78305952E+00 -0.62440573E-03 -0.82919536E-03 -0.66422340E-03
-0.78837011E+01  0.80900624E+00 -0.63698969E-03 -0.62848568E-03 -0.64345365E-03
-0.78837011E+01  0.83397299E+00 -0.59872038E-03 -0.49053752E-03 -0.55747308E-03
-0.78837011E+01  0.85796823E+00 -0.50278396E-03 -0.44645708E-03 -0.41664692E-03
-0.78837011E+01  0.88100344E+00 -0.35859388E-03 -0.49111996E-03 -0.25149324E-03
-0.78837011E+01  0.90309281E+00 -0.19506244E-03 -0.56846701E-03 -0.10010009E-03
-0.78837011E+01  0.92425290E+00 -0.54372386E-04 -0.58960324E-03 -0.13516678E-05
-0.78837011E+01  0.94450239E+00  0.29543983E-04 -0.49206719E-03  0.36137440E-04
-0.78837011E+01  0.96386181E+00  0.49514969E-04 -0.30218295E-03  0.26898468E-04
-0.78837011E+01  0.98235322E+00  0.28097582E-04 -0.11669775E-03  0.97032412E-05
-0.78837011E+01  0.10000000E+01  0.00000000E+00  0.00000000E+00  0.00000000E+00
 
-0.78379492E+01 -0.10000000E+01  0.00000000E+00  0.00000000E+00  0.00000000E+00
-0.78379492E+01 -0.98235322E+00  0.24347390E-04 -0.79153343E-04 -0.75698134E-05
-0.78379492E+01 -0.96386181E+00  0.51474216E-04 -0.24157474E-03 -0.27128869E-04
-0.78379492E+01 -0.94450239E+00  0.52979558E-04 -0.45331412E-03 -0.54914988E-04
-0.78379492E+01 -0.92425290E+00  0.16198392E-06 -0.62377817E-03 -0.64402923E-04
-0.78379492E+01 -0.90309281E+00 -0.11771857E-03 -0.69119342E-03 -0.34216555E-04
-0.78379492E+01 -0.88100344E+00 -0.28292850E-03 -0.67213545E-03  0.45018756E-04
-0.78379492E+01 -0.85796823E+00 -0.45984753E-03 -0.62873134E-03  0.15717165E-03
-0.78379492E+01 -0.83397299E+00 -0.61535233E-03 -0.62096425E-03  0.27779477E-03
-0.78379492E+01 -0.80900624E+00 -0.73138277E-03 -0.67493281E-03  0.38010585E-03
-0.78379492E+01 -0.78305952E+00 -0.80612033E-03 -0.78473181E-03  0.44830081E-03
-0.78379492E+01 -0.75612764E+00 -0.84790386E-03 -0.92734141E-03  0.47498426E-03
-0.78379492E+01 -0.72820900E+00 -0.86910677E-03 -0.10783495E-02  0.46257755E-03
-0.78379492E+01 -0.69930590E+00 -0.88127279E-03 -0.12207105E-02  0.41725263E-03
-0.78379492E+01 -0.66942475E+00 -0.89314852E-03 -0.13463169E-02  0.34803720E-03
-0.78379492E+01 -0.63857635E+00 -0.90987270E-03 -0.14545503E-02  0.26326506E-03
-0.78379492E+01 -0.60677613E+00 -0.93369472E-03 -0.15486314E-02  0.17062130E-03
-0.78379492E+01 -0.57404430E+00 -0.96472024E-03 -0.16334146E-02  0.76023288E-04
-0.78379492E+01 -0.54040601E+00 -0.10019794E-02 -0.17131485E-02 -0.15810012E-04
-0.78379492E+01 -0.50589144E+00 -0.10439965E-02 -0.17910503E-02 -0.10138935E-03
-0.78379492E+01 -0.47053591E+00 -0.10892727E-02 -0.18687851E-02 -0.17797430E-03
-0.78379492E+01 -0.43437980E+00 -0.11363795E-02 -0.19468849E-02 -0.24337412E-03
-0.78379492E+01 -0.39746856E+00 -0.11840445E-02 -0.20248687E-02 -0.29576719E-03
-0.78379492E+01 -0.35985254E+00 -0.12310762E-02 -0.21016691E-02 -0.33360573E-03
-0.78379492E+01 -0.32158685E+00 -0.12763866E-02 -0.21758433E-02 -0.35568519E-03
-0.78379492E+01 -0.28273108E+00 -0.13189317E-02 -0.22457951E-02 -0.36118405E-03
-0.78379492E+01 -0.24334903E+00 -0.13577779E-02 -0.23099548E-02 -0.34983293E-03
-0.78379492E+01 -0.20350830E+00 -0.13920607E-02 -0.23668322E-02 -0.32199327E-03
-0.78379492E+01 -0.16327988E+00 -0.14210757E-02 -0.24151598E-02 -0.27877790E-03
-0.78379492E+01 -0.12273769E+00 -0.14442156E-02 -0.24538422E-02 -0.22205947E-03
-0.78379492E+01 -0.81958017E-01 -0.14610586E-02 -0.24820736E-02 -0.15445307E-03
-0.78379492E+01 -0.41019001E-01 -0.14712736E-02 -0.24992356E-02 -0.79198909E-04
-0.78379492E+01  0.00000000E+00 -0.14747065E-02 -0.25050046E-02  0.37733613E-14
-0.78379492E+01  0.41019001E-01 -0.14712736E-02 -0.24992356E-02  0.79198909E-04
-0.78379492E+01  0.81958017E-01 -0.14610586E-02 -0.24820736E-02  0.15445307E-03
-0.78379492E+01  0.12273769E+00 -0.14442156E-02 -0.24538422E-02  0.22205947E-03
-0.78379492E+01  0.16327988E+00 -0.14210757E-02 -0.24151598E-02  0.27877790E-03
-0.78379492E+01  0.20350830E+00 -0.13920607E-02 -0.23668322E-02  0.32199327E-03
-0.78379492E+01  0.24334903E+00 -0.13577779E-02 -0.23099548E-02  0.34983293E-03
-0.78379492E+01  0.28273108E+00 -0.13189317E-02 -0.22457951E-02  0.36118405E-03
-0.78379492E+01  0.32158685E+00 -0.12763866E-02 -0.21758433E-02  0.35568519E-03
-0.78379492E+01  0.35985254E+00 -0.12310762E-02 -0.21016691E-02  0.33360573E-03
-0.78379492E+01  0.39746856E+00 -0.11840445E-02 -0.20248687E-02  0.29576719E-03
-0.78379492E+01  0.43437980E+00 -0.11363795E-02 -0.19468849E-02  0.24337412E-03
-0.78379492E+01  0.47053591E+00 -0.10892727E-02 -0.18687851E-02  0.17797430E-03
-0.78379492E+01  0.50589144E+00 -0.10439965E-02 -0.17910503E-02  0.10138935E-03
-0.78379492E+01  0.54040601E+00 -0.10019794E-02 -0.17131485E-02  0.15810012E-04
-0.78379492E+01  0.57404430E+00 -0.96472024E-03 -0.16334146E-02 -0.76023288E-04
-0.78379492E+01  0.60677613E+00 -0.93369472E-03 -0.15486314E-02 -0.17062130E-03
-0.78379492E+01  0.63857635E+00 -0.90987270E-03 -0.14545503E-02 -0.26326506E-03
-0.78379492E+01  0.66942475E+00 -0.89314852E-03 -0.13463169E-02 -0.34803720E-03
-0.78379492E+01  0.69930590E+00 -0.88127279E-03 -0.12207105E-02 -0.41725263E-03
-0.78379492E+01  0.72820900E+00 -0.86910677E-03 -0.10783495E-02 -0.46257755E-03
-0.78379492E+01  0.75612764E+00 -0.84790386E-03 -0.92734141E-03 -0.47498426E-03
-0.78379492E+01  0.78305952E+00 -0.80612033E-03 -0.78473181E-03 -0.44830081E-03
-0.78379492E+01  0.80900624E+00 -0.73138277E-03 -0.67493281E-03 -0.38010585E-03
-0.78379492E+01  0.83397299E+00 -0.61535233E-03 -0.62096425E-03 -0.27779477E-03
-0.78379492E+01  0.85796823E+00 -0.45984753E-03 -0.62873134E-03 -0.15717165E-03
-0.78379492E+01  0.88100344E+00 -0.28292850E-03 -0.67213545E-03 -0.45018756E-04
-0.78379492E+01  0.90309281E+00 -0.11771857E-03 -0.69119342E-03  0.34216555E-04
-0.78379492E+01  0.92425290E+00  0.16198392E-06 -0.62377817E-03  0.64402923E-04
-0.78379492E+01  0.94450239E+00  0.52979558E-04 -0.45331412E-03  0.54914988E-04
-0.78379492E+01  0.96386181E+00  0.51474216E-04 -0.24157474E-03  0.27128869E-04
-0.78379492E+01  0.98235322E+00  0.24347390E-04 -0.79153343E-04  0.75698134E-05
-0.78379492E+01  0.10000000E+01  0.00000000E+00  0.00000000E+00  0.00000000E+00
 
-0.77917739E+01 -0.10000000E+01  0.00000000E+00  0.00000000E+00  0.00000000E+00
-0.77917739E+01 -0.98235322E+00  0.14408620E-04 -0.47863289E-04 -0.45645837E-05
-0.77917739E+01 -0.96386181E+00  0.40644969E-04 -0.17588701E-03 -0.21138443E-04
-0.77917739E+01 -0.94450239E+00  0.58213049E-04 -0.37262225E-03 -0.53539094E-04
-0.77917739E+01 -0.92425290E+00  0.35961408E-04 -0.56819451E-03 -0.87315592E-04
-0.77917739E+01 -0.90309281E+00 -0.50556662E-04 -0.69328661E-03 -0.10141668E-03
-0.77917739E+01 -0.88100344E+00 -0.19840948E-03 -0.73452302E-03 -0.78295589E-04
-0.77917739E+01 -0.85796823E+00 -0.38030338E-03 -0.72519570E-03 -0.18260276E-04
-0.77917739E+01 -0.83397299E+00 -0.56249552E-03 -0.71409090E-03  0.66593977E-04
-0.77917739E+01 -0.80900624E+00 -0.72119817E-03 -0.73285302E-03  0.15687044E-03
-0.77917739E+01 -0.78305952E+00 -0.84736269E-03 -0.79014718E-03  0.23691164E-03
-0.77917739E+01 -0.75612764E+00 -0.94364288E-03 -0.87720771E-03  0.29581543E-03
-0.77917739E+01 -0.72820900E+00 -0.10186659E-02 -0.97998959E-03  0.33022933E-03
-0.77917739E+01 -0.69930590E+00 -0.10821976E-02 -0.10862591E-02  0.34073462E-03
-0.77917739E+01 -0.66942475E+00 -0.11423277E-02 -0.11889910E-02  0.33146267E-03
-0.77917739E+01 -0.63857635E+00 -0.12043087E-02 -0.12859281E-02  0.30704637E-03
-0.77917739E+01 -0.60677613E+00 -0.12707497E-02 -0.13778597E-02  0.27250968E-03
-0.77917739E+01 -0.57404430E+00 -0.13422329E-02 -0.14669443E-02  0.23189739E-03
-0.77917739E+01 -0.54040601E+00 -0.14181814E-02 -0.15552874E-02  0.18864843E-03
-0.77917739E+01 -0.50589144E+00 -0.14974225E-02 -0.16444387E-02  0.14523633E-03
-0.77917739E+01 -0.47053591E+00 -0.15786252E-02 -0.17350162E-02  0.10359386E-03
-0.77917739E+01 -0.43437980E+00 -0.16604206E-02 -0.18268762E-02  0.65113447E-04
-0.77917739E+01 -0.39746856E+00 -0.17414889E-02 -0.19191619E-02  0.30897755E-04
-0.77917739E+01 -0.35985254E+00 -0.18205012E-02 -0.20105453E-02  0.18001440E-05
-0.77917739E+01 -0.32158685E+00 -0.18961423E-02 -0.20993559E-02 -0.21511109E-04
-0.77917739E+01 -0.28273108E+00 -0.19670585E-02 -0.21837287E-02 -0.38560949E-04
-0.77917739E+01 -0.24334903E+00 -0.20319254E-02 -0.22617473E-02 -0.49108526E-04
-0.77917739E+01 -0.20350830E+00 -0.20894277E-02 -0.23315090E-02 -0.53182232E-04
-0.77917739E+01 -0.16327988E+00 -0.21383669E-02 -0.23912755E-02 -0.51132250E-04
-0.77917739E+01 -0.12273769E+00 -0.21776457E-02 -0.24394799E-02 -0.43640744E-04
-0.77917739E+01 -0.81958017E-01 -0.22063876E-02 -0.24748733E-02 -0.31721509E-04
-0.77917739E+01 -0.41019001E-01 -0.22239018E-02 -0.24964880E-02 -0.16671385E-04
-0.77917739E+01  0.00000000E+00 -0.22297937E-02 -0.25037663E-02  0.28799335E-14
-0.77917739E+01  0.41019001E-01 -0.22239018E-02 -0.24964880E-02  0.16671385E-04
-0.77917739E+01  0.81958017E-01 -0.22063876E-02 -0.24748733E-02  0.31721509E-04
-0.77917739E+01  0.12273769E+00 -0.21776457E-02 -0.24394799E-02  0.43640744E-04
-0.77917739E+01  0.16327988E+00 -0.21383669E-02 -0.23912755E-02  0.51132250E-04
-0.77917739E+01  0.20350830E+00 -0.20894277E-02 -0.23315090E-02  0.53182232E-04
-0.77917739E+01  0.24334903E+00 -0.20319254E-02 -0.22617473E-02  0.49108526E-04
-0.77917739E+01  0.28273108E+00 -0.19670585E-02 -0.21837287E-02  0.38560949E-04
-0.77917739E+01  0.32158685E+00 -0.18961423E-02 -0.20993559E-02  0.21511109E-04
-0.77917739E+01  0.35985254E+00 -0.18205012E-02 -0.20105453E-02 -0.18001440E-05
-0.77917739E+01  0.39746856E+00 -0.17414889E-02 -0.19191619E-02 -0.30897755E-04
-0.77917739E+01  0.43437980E+00 -0.16604206E-02 -0.18268762E-02 -0.65113447E-04
-0.77917739E+01  0.47053591E+00 -0.15786252E-02 -0.17350162E-02 -0.10359386E-03
-0.77917739E+01  0.50589144E+00 -0.14974225E-02 -0.16444387E-02 -0.14523633E-03
-0.77917739E+01  0.54040601E+00 -0.14181814E-02 -0.15552874E-02 -0.18864843E-03
-0.77917739E+01  0.57404430E+00 -0.13422329E-02 -0.14669443E-02 -0.23189739E-03
-0.77917739E+01  0.60677613E+00 -0.12707497E-02 -0.13778597E-02 -0.27250968E-03
-0.77917739E+01  0.63857635E+00 -0.12043087E-02 -0.12859281E-02 -0.30704637E-03
-0.77917739E+01  0.66942475E+00 -0.11423277E-02 -0.11889910E-02 -0.33146267E-03
-0.77917739E+01  0.69930590E+00 -0.10821976E-02 -0.10862591E-02 -0.34073462E-03
-0.77917739E+01  0.72820900E+00 -0.10186659E-02 -0.97998959E-03 -0.33022933E-03
-0.77917739E+01  0.75612764E+00 -0.94364288E-03 -0.87720771E-03 -0.29581543E-03
-0.77917739E+01  0.78305952E+00 -0.84736269E-03 -0.79014718E-03 -0.23691164E-03
-0.77917739E+01  0.80900624E+00 -0.72119817E-03 -0.73285302E-03 -0.15687044E-03
-0.77917739E+01  0.83397299E+00 -0.56249552E-03 -0.71409090E-03 -0.66593977E-04
-0.77917739E+01  0.85796823E+00 -0.38030338E-03 -0.72519570E-03  0.18260276E-04
-0.77917739E+01  0.88100344E+00 -0.19840948E-03 -0.73452302E-03  0.78295589E-04
-0.77917739E+01  0.90309281E+00 -0.50556662E-04 -0.69328661E-03  0.10141668E-03
-0.77917739E+01  0.92425290E+00  0.35961408E-04 -0.56819451E-03  0.87315592E-04
-0.77917739E+01  0.94450239E+00  0.58213049E-04 -0.37262225E-03  0.53539094E-04
-0.77917739E+01  0.96386181E+00  0.40644969E-04 -0.17588701E-03  0.21138443E-04
-0.77917739E+01  0.98235322E+00  0.14408620E-04 -0.47863289E-04  0.45645837E-05
-0.77917739E+01  0.10000000E+01  0.00000000E+00  0.00000000E+00  0.00000000E+00
 
-0.77451738E+01 -0.10000000E+01  0.00000000E+00  0.00000000E+00  0.00000000E+00
-0.77451738E+01 -0.98235322E+00  0.10011592E-04 -0.24439343E-04 -0.24202939E-05
-0.77451738E+01 -0.96386181E+00  0.34430043E-04 -0.11319457E-03 -0.14853381E-04
-0.77451738E+01 -0.94450239E+00  0.59806334E-04 -0.27262963E-03 -0.44329986E-04
-0.77451738E+01 -0.92425290E+00  0.58069689E-04 -0.45929230E-03 -0.85670378E-04
-0.77451738E+01 -0.90309281E+00 -0.10466404E-05 -0.61214077E-03 -0.12158467E-03
-0.77451738E+01 -0.88100344E+00 -0.12528501E-03 -0.70131155E-03 -0.13331164E-03
-0.77451738E+01 -0.85796823E+00 -0.29599491E-03 -0.73534284E-03 -0.11237798E-03
-0.77451738E+01 -0.83397299E+00 -0.48189780E-03 -0.74585786E-03 -0.62132824E-04
-0.77451738E+01 -0.80900624E+00 -0.65669800E-03 -0.76072532E-03  0.55421124E-05
-0.77451738E+01 -0.78305952E+00 -0.80643939E-03 -0.79468312E-03  0.77744053E-04
-0.77451738E+01 -0.75612764E+00 -0.92914449E-03 -0.84846971E-03  0.14363678E-03
-0.77451738E+01 -0.72820900E+00 -0.10299441E-02 -0.91663063E-03  0.19724924E-03
-0.77451738E+01 -0.69930590E+00 -0.11166172E-02 -0.99231701E-03  0.23603003E-03
-0.77451738E+01 -0.66942475E+00 -0.11962972E-02 -0.10710061E-02  0.26064742E-03
-0.77451738E+01 -0.63857635E+00 -0.12740874E-02 -0.11505747E-02  0.27288674E-03
-0.77451738E+01 -0.60677613E+00 -0.13527969E-02 -0.12308799E-02  0.27538673E-03
-0.77451738E+01 -0.57404430E+00 -0.14334249E-02 -0.13125887E-02  0.27045839E-03
-0.77451738E+01 -0.54040601E+00 -0.15158070E-02 -0.13964663E-02  0.26023958E-03
-0.77451738E+01 -0.50589144E+00 -0.15991704E-02 -0.14829162E-02  0.24626325E-03
-0.77451738E+01 -0.47053591E+00 -0.16825098E-02 -0.15718060E-02  0.22974854E-03
-0.77451738E+01 -0.43437980E+00 -0.17647533E-02 -0.16624972E-02  0.21150617E-03
-0.77451738E+01 -0.39746856E+00 -0.18448474E-02 -0.17538959E-02  0.19216114E-03
-0.77451738E+01 -0.35985254E+00 -0.19217375E-02 -0.18445662E-02  0.17215216E-03
-0.77451738E+01 -0.32158685E+00 -0.19943866E-02 -0.19328222E-02  0.15183977E-03
-0.77451738E+01 -0.28273108E+00 -0.20617376E-02 -0.20168089E-02  0.13150827E-03
-0.77451738E+01 -0.24334903E+00 -0.21227619E-02 -0.20946178E-02  0.11139163E-03
-0.77451738E+01 -0.20350830E+00 -0.21764389E-02 -0.21643372E-02  0.91664000E-04
-0.77451738E+01 -0.16327988E+00 -0.22218384E-02 -0.22241901E-02  0.72432330E-04
-0.77451738E+01 -0.12273769E+00 -0.22581034E-02 -0.22725588E-02  0.53729033E-04
-0.77451738E+01 -0.81958017E-01 -0.22845480E-02 -0.23081280E-02  0.35508386E-04
-0.77451738E+01 -0.41019001E-01 -0.23006272E-02 -0.23298768E-02  0.17655149E-04
-0.77451738E+01  0.00000000E+00 -0.23060298E-02 -0.23372033E-02  0.21583022E-14
-0.77451738E+01  0.41019001E-01 -0.23006272E-02 -0.23298768E-02 -0.17655149E-04
-0.77451738E+01  0.81958017E-01 -0.22845480E-02 -0.23081280E-02 -0.35508386E-04
-0.77451738E+01  0.12273769E+00 -0.22581034E-02 -0.22725588E-02 -0.53729033E-04
-0.77451738E+01  0.16327988E+00 -0.22218384E-02 -0.22241901E-02 -0.72432330E-04
-0.77451738E+01  0.20350830E+00 -0.21764389E-02 -0.21643372E-02 -0.91664000E-04
-0.77451738E+01  0.24334903E+00 -0.21227619E-02 -0.20946178E-02 -0.11139163E-03
-0.77451738E+01  0.28273108E+00 -0.20617376E-02 -0.20168089E-02 -0.13150827E-03
-0.77451738E+01  0.32158685E+00 -0.19943866E-02 -0.19328222E-02 -0.15183977E-03
-0.77451738E+01  0.35985254E+00 -0.19217375E-02 -0.18445662E-02 -0.17215216E-03
-0.77451738E+01  0.39746856E+00 -0.18448474E-02 -0.17538959E-02 -0.19216114E-03
-0.77451738E+01  0.43437980E+00 -0.17647533E-02 -0.16624972E-02 -0.21150617E-03
-0.77451738E+01  0.47053591E+00 -0.16825098E-02 -0.15718060E-02 -0.22974854E-03
-0.77451738E+01  0.50589144E+00 -0.15991704E-02 -0.14829162E-02 -0.24626325E-03
-0.77451738E+01  0.54040601E+00 -0.15158070E-02 -0.13964663E-02 -0.26023958E-03
-0.77451738E+01  0.57404430E+00 -0.14334249E-02 -0.13125887E-02 -0.27045839E-03
-0.77451738E+01  0.60677613E+00 -0.13527969E-02 -0.12308799E-02 -0.27538673E-03
-0.77451738E+01  0.63857635E+00 -0.12740874E-02 -0.11505747E-02 -0.27288674E-03
-0.77451738E+01  0.66942475E+00 -0.11962972E-02 -0.10710061E-02 -0.26064742E-03
-0.77451738E+01  0.69930590E+00 -0.11166172E-02 -0.99231701E-03 -0.23603003E-03
-0.77451738E+01  0.72820900E+00 -0.10299441E-02 -0.91663063E-03 -0.19724924E-03
-0.77451738E+01  0.75612764E+00 -0.92914449E-03 -0.84846971E-03 -0.14363678E-03
-0.77451738E+01  0.78305952E+00 -0.80643939E-03 -0.79468312E-03 -0.77744053E-04
-0.77451738E+01  0.80900624E+00 -0.65669800E-03 -0.76072532E-03 -0.55421124E-05
-0.77451738E+01  0.83397299E+00 -0.48189780E-03 -0.74585786E-03  0.62132824E-04
-0.77451738E+01  0.85796823E+00 -0.29599491E-03 -0.73534284E-03  0.11237798E-03
-0.77451738E+01  0.88100344E+00 -0.12528501E-03 -0.70131155E-03  0.13331164E-03
-0.77451738E+01  0.90309281E+00 -0.10466404E-05 -0.61214077E-03  0.12158467E-03
-0.77451738E+01  0.92425290E+00  0.58069689E-04 -0.45929230E-03  0.85670378E-04
-0.77451738E+01  0.94450239E+00  0.59806334E-04 -0.27262963E-03  0.44329986E-04
-0.77451738E+01  0.96386181E+00  0.34430043E-04 -0.11319457E-03  0.14853381E-04
-0.77451738E+01  0.98235322E+00  0.10011592E-04 -0.24439343E-04  0.24202939E-05
-0.77451738E+01  0.10000000E+01  0.00000000E+00  0.00000000E+00  0.00000000E+00
 
-0.76981476E+01 -0.10000000E+01  0.00000000E+00  0.00000000E+00  0.00000000E+00
-0.76981476E+01 -0.98235322E+00  0.27824990E-05 -0.95559707E-05 -0.70471296E-06
-0.76981476E+01 -0.96386181E+00  0.22552624E-04 -0.66215516E-04 -0.87455003E-05
-0.76981476E+01 -0.94450239E+00  0.51803460E-04 -0.18417039E-03 -0.31896355E-04
-0.76981476E+01 -0.92425290E+00  0.65303543E-04 -0.34331970E-03 -0.70585272E-04
-0.76981476E+01 -0.90309281E+00  0.29590531E-04 -0.49924910E-03 -0.11220423E-03
-0.76981476E+01 -0.88100344E+00 -0.70208814E-04 -0.61738134E-03 -0.14033656E-03
-0.76981476E+01 -0.85796823E+00 -0.22220012E-03 -0.68882881E-03 -0.14325908E-03
-0.76981476E+01 -0.83397299E+00 -0.39839229E-03 -0.72792990E-03 -0.11920631E-03
-0.76981476E+01 -0.80900624E+00 -0.57214301E-03 -0.75430430E-03 -0.74165025E-04
-0.76981476E+01 -0.78305952E+00 -0.72686020E-03 -0.78296992E-03 -0.17489101E-04
-0.76981476E+01 -0.75612764E+00 -0.85743354E-03 -0.81986365E-03  0.41817457E-04
-0.76981476E+01 -0.72820900E+00 -0.96628681E-03 -0.86555778E-03  0.97376862E-04
-0.76981476E+01 -0.69930590E+00 -0.10594218E-02 -0.91788088E-03  0.14540356E-03
-0.76981476E+01 -0.66942475E+00 -0.11429853E-02 -0.97504025E-03  0.18459543E-03
-0.76981476E+01 -0.63857635E+00 -0.12217773E-02 -0.10359097E-02  0.21490086E-03
-0.76981476E+01 -0.60677613E+00 -0.12986700E-02 -0.11003209E-02  0.23720786E-03
-0.76981476E+01 -0.57404430E+00 -0.13749645E-02 -0.11683365E-02  0.25247274E-03
-0.76981476E+01 -0.54040601E+00 -0.14508465E-02 -0.12400444E-02  0.26174110E-03
-0.76981476E+01 -0.50589144E+00 -0.15259117E-02 -0.13152117E-02  0.26575463E-03
-0.76981476E+01 -0.47053591E+00 -0.15994822E-02 -0.13932891E-02  0.26513613E-03
-0.76981476E+01 -0.43437980E+00 -0.16708030E-02 -0.14733808E-02  0.26025653E-03
-0.76981476E+01 -0.39746856E+00 -0.17391239E-02 -0.15543255E-02  0.25141426E-03
-0.76981476E+01 -0.35985254E+00 -0.18037126E-02 -0.16347299E-02  0.23880188E-03
-0.76981476E+01 -0.32158685E+00 -0.18638733E-02 -0.17130481E-02  0.22262053E-03
-0.76981476E+01 -0.28273108E+00 -0.19189202E-02 -0.17876106E-02  0.20307217E-03
-0.76981476E+01 -0.24334903E+00 -0.19682108E-02 -0.18567185E-02  0.18041336E-03
-0.76981476E+01 -0.20350830E+00 -0.20111198E-02 -0.19186711E-02  0.15494787E-03
-0.76981476E+01 -0.16327988E+00 -0.20470944E-02 -0.19718837E-02  0.12704204E-03
-0.76981476E+01 -0.12273769E+00 -0.20756266E-02 -0.20149087E-02  0.97113225E-04
-0.76981476E+01 -0.81958017E-01 -0.20963209E-02 -0.20465623E-02  0.65626392E-04
-0.76981476E+01 -0.41019001E-01 -0.21088579E-02 -0.20659237E-02  0.33080792E-04
-0.76981476E+01  0.00000000E+00 -0.21130631E-02 -0.20724467E-02  0.16014156E-14
-0.76981476E+01  0.41019001E-01 -0.21088579E-02 -0.20659237E-02 -0.33080792E-04
-0.76981476E+01  0.81958017E-01 -0.20963209E-02 -0.20465623E-02 -0.65626392E-04
-0.76981476E+01  0.12273769E+00 -0.20756266E-02 -0.20149087E-02 -0.97113225E-04
-0.76981476E+01  0.16327988E+00 -0.20470944E-02 -0.19718837E-02 -0.12704204E-03
-0.76981476E+01  0.20350830E+00 -0.20111198E-02 -0.19186711E-02 -0.15494787E-03
-0.76981476E+01  0.24334903E+00 -0.19682108E-02 -0.18567185E-02 -0.18041336E-03
-0.76981476E+01  0.28273108E+00 -0.19189202E-02 -0.17876106E-02 -0.20307217E-03
-0.76981476E+01  0.32158685E+00 -0.18638733E-02 -0.17130481E-02 -0.22262053E-03
-0.76981476E+01  0.35985254E+00 -0.18037126E-02 -0.16347299E-02 -0.23880188E-03
-0.76981476E+01  0.39746856E+00 -0.17391239E-02 -0.15543255E-02 -0.25141426E-03
-0.76981476E+01  0.43437980E+00 -0.16708030E-02 -0.14733808E-02 -0.26025653E-03
-0.76981476E+01  0.47053591E+00 -0.15994822E-02 -0.13932891E-02 -0.26513613E-03
-0.76981476E+01  0.50589144E+00 -0.15259117E-02 -0.13152117E-02 -0.26575463E-03
-0.76981476E+01  0.54040601E+00 -0.14508465E-02 -0.12400444E-02 -0.26174110E-03
-0.76981476E+01  0.57404430E+00 -0.13749645E-02 -0.11683365E-02 -0.25247274E-03
-0.76981476E+01  0.60677613E+00 -0.12986700E-02 -0.11003209E-02 -0.23720786E-03
-0.76981476E+01  0.63857635E+00 -0.12217773E-02 -0.10359097E-02 -0.21490086E-03
-0.76981476E+01  0.66942475E+00 -0.11429853E-02 -0.97504025E-03 -0.18459543E-03
-0.76981476E+01  0.69930590E+00 -0.10594218E-02 -0.91788088E-03 -0.14540356E-03
-0.76981476E+01  0.72820900E+00 -0.96628681E-03 -0.86555778E-03 -0.97376862E-04
-0.76981476E+01  0.75612764E+00 -0.85743354E-03 -0.81986365E-03 -0.41817457E-04
-0.76981476E+01  0.78305952E+00 -0.72686020E-03 -0.78296992E-03  0.17489101E-04
-0.76981476E+01  0.80900624E+00 -0.57214301E-03 -0.75430430E-03  0.74165025E-04
-0.76981476E+01  0.83397299E+00 -0.39839229E-03 -0.72792990E-03  0.11920631E-03
-0.76981476E+01  0.85796823E+00 -0.22220012E-03 -0.68882881E-03  0.14325908E-03
-0.76981476E+01  0.88100344E+00 -0.70208814E-04 -0.61738134E-03  0.14033656E-03
-0.76981476E+01  0.90309281E+00  0.29590531E-04 -0.49924910E-03  0.11220423E-03
-0.76981476E+01  0.92425290E+00  0.65303543E-04 -0.34331970E-03  0.70585272E-04
-0.76981476E+01  0.94450239E+00  0.51803460E-04 -0.18417039E-03  0.31896355E-04
-0.76981476E+01  0.96386181E+00  0.22552624E-04 -0.66215516E-04  0.87455003E-05
-0.76981476E+01  0.98235322E+00  0.27824990E-05 -0.95559707E-05  0.70471296E-06
-0.76981476E+01  0.10000000E+01  0.00000000E+00  0.00000000E+00  0.00000000E+00
 
-0.76506940E+01 -0.10000000E+01  0.00000000E+00  0.00000000E+00  0.00000000E+00
-0.76506940E+01 -0.98235322E+00  0.15358655E-05 -0.10073135E-05 -0.24396624E-07
-0.76506940E+01 -0.96386181E+00  0.18344195E-04 -0.30627276E-04 -0.49493286E-05
-0.76506940E+01 -0.94450239E+00  0.46513786E-04 -0.10809153E-03 -0.21364125E-04
-0.76506940E+01 -0.92425290E+00  0.65751461E-04 -0.23270970E-03 -0.52429772E-04
-0.76506940E+01 -0.90309281E+00  0.44515689E-04 -0.37731594E-03 -0.89862089E-04
-0.76506940E+01 -0.88100344E+00 -0.35076322E-04 -0.50852155E-03 -0.12124853E-03
-0.76506940E+01 -0.85796823E+00 -0.16635483E-03 -0.60646749E-03 -0.13514480E-03
-0.76506940E+01 -0.83397299E+00 -0.32548196E-03 -0.67131390E-03 -0.12760798E-03
-0.76506940E+01 -0.80900624E+00 -0.48737788E-03 -0.71374384E-03 -0.10063475E-03
-0.76506940E+01 -0.78305952E+00 -0.63484031E-03 -0.74614400E-03 -0.60306733E-04
-0.76506940E+01 -0.75612764E+00 -0.76109507E-03 -0.77654879E-03 -0.13172035E-04
-0.76506940E+01 -0.72820900E+00 -0.86675144E-03 -0.80918044E-03  0.35200004E-04
-0.76506940E+01 -0.69930590E+00 -0.95639963E-03 -0.84532999E-03  0.81050272E-04
-0.76506940E+01 -0.66942475E+00 -0.10352856E-02 -0.88553643E-03  0.12224723E-03
-0.76506940E+01 -0.63857635E+00 -0.11078228E-02 -0.92990051E-03  0.15780770E-03
-0.76506940E+01 -0.60677613E+00 -0.11768272E-02 -0.97866868E-03  0.18752440E-03
-0.76506940E+01 -0.57404430E+00 -0.12437758E-02 -0.10318453E-02  0.21147291E-03
-0.76506940E+01 -0.54040601E+00 -0.13091050E-02 -0.10892986E-02  0.22990925E-03
-0.76506940E+01 -0.50589144E+00 -0.13727000E-02 -0.11505426E-02  0.24301128E-03
-0.76506940E+01 -0.47053591E+00 -0.14341469E-02 -0.12148691E-02  0.25095116E-03
-0.76506940E+01 -0.43437980E+00 -0.14929471E-02 -0.12813065E-02  0.25379310E-03
-0.76506940E+01 -0.39746856E+00 -0.15485868E-02 -0.13487328E-02  0.25160571E-03
-0.76506940E+01 -0.35985254E+00 -0.16005763E-02 -0.14158675E-02  0.24442948E-03
-0.76506940E+01 -0.32158685E+00 -0.16484633E-02 -0.14813508E-02  0.23236585E-03
-0.76506940E+01 -0.28273108E+00 -0.16918212E-02 -0.15437398E-02  0.21556781E-03
-0.76506940E+01 -0.24334903E+00 -0.17302688E-02 -0.16015898E-02  0.19429241E-03
-0.76506940E+01 -0.20350830E+00 -0.17634466E-02 -0.16534622E-02  0.16889374E-03
-0.76506940E+01 -0.16327988E+00 -0.17910522E-02 -0.16980239E-02  0.13984340E-03
-0.76506940E+01 -0.12273769E+00 -0.18128092E-02 -0.17340579E-02  0.10771680E-03
-0.76506940E+01 -0.81958017E-01 -0.18285139E-02 -0.17605702E-02  0.73189362E-04
-0.76506940E+01 -0.41019001E-01 -0.18379965E-02 -0.17767876E-02  0.37013810E-04
-0.76506940E+01  0.00000000E+00 -0.18411723E-02 -0.17822516E-02  0.11836300E-14
-0.76506940E+01  0.41019001E-01 -0.18379965E-02 -0.17767876E-02 -0.37013810E-04
-0.76506940E+01  0.81958017E-01 -0.18285139E-02 -0.17605702E-02 -0.73189362E-04
-0.76506940E+01  0.12273769E+00 -0.18128092E-02 -0.17340579E-02 -0.10771680E-03
-0.76506940E+01  0.16327988E+00 -0.17910522E-02 -0.16980239E-02 -0.13984340E-03
-0.76506940E+01  0.20350830E+00 -0.17634466E-02 -0.16534622E-02 -0.16889374E-03
-0.76506940E+01  0.24334903E+00 -0.17302688E-02 -0.16015898E-02 -0.19429241E-03
-0.76506940E+01  0.28273108E+00 -0.16918212E-02 -0.15437398E-02 -0.21556781E-03
-0.76506940E+01  0.32158685E+00 -0.16484633E-02 -0.14813508E-02 -0.23236585E-03
-0.76506940E+01  0.35985254E+00 -0.16005763E-02 -0.14158675E-02 -0.24442948E-03
-0.76506940E+01  0.39746856E+00 -0.15485868E-02 -0.13487328E-02 -0.25160571E-03
-0.76506940E+01  0.43437980E+00 -0.14929471E-02 -0.12813065E-02 -0.25379310E-03
-0.76506940E+01  0.47053591E+00 -0.14341469E-02 -0.12148691E-02 -0.25095116E-03
-0.76506940E+01  0.50589144E+00 -0.13727000E-02 -0.11505426E-02 -0.24301128E-03
-0.76506940E+01  0.54040601E+00 -0.13091050E-02 -0.10892986E-02 -0.22990925E-03
-0.76506940E+01  0.57404430E+00 -0.12437758E-02 -0.10318453E-02 -0.21147291E-03
-0.76506940E+01  0.60677613E+00 -0.11768272E-02 -0.97866868E-03 -0.18752440E-03
-0.76506940E+01  0.63857635E+00 -0.11078228E-02 -0.92990051E-03 -0.15780770E-03
-0.76506940E+01  0.66942475E+00 -0.10352856E-02 -0.88553643E-03 -0.12224723E-03
-0.76506940E+01  0.69930590E+00 -0.95639963E-03 -0.84532999E-03 -0.81050272E-04
-0.76506940E+01  0.72820900E+00 -0.86675144E-03 -0.80918044E-03 -0.35200004E-04
-0.76506940E+01  0.75612764E+00 -0.76109507E-03 -0.77654879E-03  0.13172035E-04
-0.76506940E+01  0.78305952E+00 -0.63484031E-03 -0.74614400E-03  0.60306733E-04
-0.76506940E+01  0.80900624E+00 -0.48737788E-03 -0.71374384E-03  0.10063475E-03
-0.76506940E+01  0.83397299E+00 -0.32548196E-03 -0.67131390E-03  0.12760798E-03
-0.76506940E+01  0.85796823E+00 -0.16635483E-03 -0.60646749E-03  0.13514480E-03
-0.76506940E+01  0.88100344E+00 -0.35076322E-04 -0.50852155E-03  0.12124853E-03
-0.76506940E+01  0.90309281E+00  0.44515689E-04 -0.37731594E-03  0.89862089E-04
-0.76506940E+01  0.92425290E+00  0.65751461E-04 -0.23270970E-03  0.52429772E-04
-0.76506940E+01  0.94450239E+00  0.46513786E-04 -0.10809153E-03  0.21364125E-04
-0.76506940E+01  0.96386181E+00  0.18344195E-04 -0.30627276E-04  0.49493286E-05
-0.76506940E+01  0.98235322E+00  0.15358655E-05 -0.10073135E-05  0.24396624E-07
-0.76506940E+01  0.10000000E+01  0.00000000E+00  0.00000000E+00  0.00000000E+00
 
-0.76028117E+01 -0.10000000E+01  0.00000000E+00  0.00000000E+00  0.00000000E+00
-0.76028117E+01 -0.98235322E+00 -0.19398331E-05  0.35021236E-05  0.44301226E-06
-0.76028117E+01 -0.96386181E+00  0.10742276E-04 -0.88339669E-05 -0.20179121E-05
-0.76028117E+01 -0.94450239E+00  0.36704944E-04 -0.55124031E-04 -0.12376097E-04
-0.76028117E+01 -0.92425290E+00  0.58753517E-04 -0.14690273E-03 -0.34385756E-04
-0.76028117E+01 -0.90309281E+00  0.47481235E-04 -0.27229491E-03 -0.63193254E-04
-0.76028117E+01 -0.88100344E+00 -0.15677191E-04 -0.40322313E-03 -0.90383921E-04
-0.76028117E+01 -0.85796823E+00 -0.12704456E-03 -0.51481570E-03 -0.10664949E-03
-0.76028117E+01 -0.83397299E+00 -0.26636651E-03 -0.59728826E-03 -0.10768361E-03
-0.76028117E+01 -0.80900624E+00 -0.41094776E-03 -0.65355130E-03 -0.93224332E-04
-0.76028117E+01 -0.78305952E+00 -0.54437385E-03 -0.69223916E-03 -0.66711449E-04
-0.76028117E+01 -0.75612764E+00 -0.65941212E-03 -0.72146795E-03 -0.32369475E-04
-0.76028117E+01 -0.72820900E+00 -0.75567444E-03 -0.74718115E-03  0.55815334E-05
-0.76028117E+01 -0.69930590E+00 -0.83672185E-03 -0.77284172E-03  0.44025712E-04
-0.76028117E+01 -0.66942475E+00 -0.90702644E-03 -0.80062612E-03  0.80761335E-04
-0.76028117E+01 -0.63857635E+00 -0.97056041E-03 -0.83169929E-03  0.11447391E-03
-0.76028117E+01 -0.60677613E+00 -0.10299789E-02 -0.86681007E-03  0.14439802E-03
-0.76028117E+01 -0.57404430E+00 -0.10867972E-02 -0.90615739E-03  0.17009742E-03
-0.76028117E+01 -0.54040601E+00 -0.11415870E-02 -0.94963972E-03  0.19132441E-03
-0.76028117E+01 -0.50589144E+00 -0.11944127E-02 -0.99676287E-03  0.20787408E-03
-0.76028117E+01 -0.47053591E+00 -0.12450349E-02 -0.10468380E-02  0.21959761E-03
-0.76028117E+01 -0.43437980E+00 -0.12931224E-02 -0.10989584E-02  0.22633364E-03
-0.76028117E+01 -0.39746856E+00 -0.13383100E-02 -0.11521304E-02  0.22797753E-03
-0.76028117E+01 -0.35985254E+00 -0.13802528E-02 -0.12052492E-02  0.22445325E-03
-0.76028117E+01 -0.32158685E+00 -0.14186354E-02 -0.12571774E-02  0.21578123E-03
-0.76028117E+01 -0.28273108E+00 -0.14531711E-02 -0.13067229E-02  0.20206569E-03
-0.76028117E+01 -0.24334903E+00 -0.14836146E-02 -0.13527102E-02  0.18354057E-03
-0.76028117E+01 -0.20350830E+00 -0.15097423E-02 -0.13939732E-02  0.16055840E-03
-0.76028117E+01 -0.16327988E+00 -0.15313773E-02 -0.14294384E-02  0.13361035E-03
-0.76028117E+01 -0.12273769E+00 -0.15483593E-02 -0.14581261E-02  0.10330861E-03
-0.76028117E+01 -0.81958017E-01 -0.15605789E-02 -0.14792389E-02  0.70382430E-04
-0.76028117E+01 -0.41019001E-01 -0.15679408E-02 -0.14921552E-02  0.35650845E-04
-0.76028117E+01  0.00000000E+00 -0.15704040E-02 -0.14965075E-02  0.84892699E-15
-0.76028117E+01  0.41019001E-01 -0.15679408E-02 -0.14921552E-02 -0.35650845E-04
-0.76028117E+01  0.81958017E-01 -0.15605789E-02 -0.14792389E-02 -0.70382430E-04
-0.76028117E+01  0.12273769E+00 -0.15483593E-02 -0.14581261E-02 -0.10330861E-03
-0.76028117E+01  0.16327988E+00 -0.15313773E-02 -0.14294384E-02 -0.13361035E-03
-0.76028117E+01  0.20350830E+00 -0.15097423E-02 -0.13939732E-02 -0.16055840E-03
-0.76028117E+01  0.24334903E+00 -0.14836146E-02 -0.13527102E-02 -0.18354057E-03
-0.76028117E+01  0.28273108E+00 -0.14531711E-02 -0.13067229E-02 -0.20206569E-03
-0.76028117E+01  0.32158685E+00 -0.14186354E-02 -0.12571774E-02 -0.21578123E-03
-0.76028117E+01  0.35985254E+00 -0.13802528E-02 -0.12052492E-02 -0.22445325E-03
-0.76028117E+01  0.39746856E+00 -0.13383100E-02 -0.11521304E-02 -0.22797753E-03
-0.76028117E+01  0.43437980E+00 -0.12931224E-02 -0.10989584E-02 -0.22633364E-03
-0.76028117E+01  0.47053591E+00 -0.12450349E-02 -0.10468380E-02 -0.21959761E-03
-0.76028117E+01  0.50589144E+00 -0.11944127E-02 -0.99676287E-03 -0.20787408E-03
-0.76028117E+01  0.54040601E+00 -0.11415870E-02 -0.94963972E-03 -0.19132441E-03
-0.76028117E+01  0.57404430E+00 -0.10867972E-02 -0.90615739E-03 -0.17009742E-03
-0.76028117E+01  0.60677613E+00 -0.10299789E-02 -0.86681007E-03 -0.14439802E-03
-0.76028117E+01  0.63857635E+00 -0.97056041E-03 -0.83169929E-03 -0.11447391E-03
-0.76028117E+01  0.66942475E+00 -0.90702644E-03 -0.80062612E-03 -0.80761335E-04
-0.76028117E+01  0.69930590E+00 -0.83672185E-03 -0.77284172E-03 -0.44025712E-04
-0.76028117E+01  0.72820900E+00 -0.75567444E-03 -0.74718115E-03 -0.55815334E-05
-0.76028117E+01  0.75612764E+00 -0.65941212E-03 -0.72146795E-03  0.32369475E-04
-0.76028117E+01  0.78305952E+00 -0.54437385E-03 -0.69223916E-03  0.66711449E-04
-0.76028117E+01  0.80900624E+00 -0.41094776E-03 -0.65355130E-03  0.93224332E-04
-0.76028117E+01  0.83397299E+00 -0.26636651E-03 -0.59728826E-03  0.10768361E-03
-0.76028117E+01  0.85796823E+00 -0.12704456E-03 -0.51481570E-03  0.10664949E-03
-0.76028117E+01  0.88100344E+00 -0.15677191E-04 -0.40322313E-03  0.90383921E-04
-0.76028117E+01  0.90309281E+00  0.47481235E-04 -0.27229491E-03  0.63193254E-04
-0.76028117E+01  0.92425290E+00  0.58753517E-04 -0.14690273E-03  0.34385756E-04
-0.76028117E+01  0.94450239E+00  0.36704944E-04 -0.55124031E-04  0.12376097E-04
-0.76028117E+01  0.96386181E+00  0.10742276E-04 -0.88339669E-05  0.20179121E-05
-0.76028117E+01  0.98235322E+00 -0.19398331E-05  0.35021236E-05 -0.44301226E-06
-0.76028117E+01  0.10000000E+01  0.00000000E+00  0.00000000E+00  0.00000000E+00
 
-0.75544997E+01 -0.10000000E+01  0.00000000E+00  0.00000000E+00  0.00000000E+00
-0.75544997E+01 -0.98235322E+00 -0.61155514E-06  0.50553274E-05  0.35795152E-06
-0.75544997E+01 -0.96386181E+00  0.10216637E-04  0.53129819E-05 -0.74657094E-06
-0.75544997E+01 -0.94450239E+00  0.31774779E-04 -0.16750096E-04 -0.63862565E-05
-0.75544997E+01 -0.92425290E+00  0.50864254E-04 -0.80679609E-04 -0.19911218E-04
-0.75544997E+01 -0.90309281E+00  0.42991333E-04 -0.18548069E-03 -0.38959268E-04
-0.75544997E+01 -0.88100344E+00 -0.86686467E-05 -0.30859099E-03 -0.58681654E-04
-0.75544997E+01 -0.85796823E+00 -0.10226938E-03 -0.42372921E-03 -0.72484076E-04
-0.75544997E+01 -0.83397299E+00 -0.22116561E-03 -0.51528538E-03 -0.76709683E-04
-0.75544997E+01 -0.80900624E+00 -0.34576901E-03 -0.58058747E-03 -0.70003926E-04
-0.75544997E+01 -0.78305952E+00 -0.46142811E-03 -0.62475143E-03 -0.53918856E-04
-0.75544997E+01 -0.75612764E+00 -0.56130348E-03 -0.65494638E-03 -0.30756115E-04
-0.75544997E+01 -0.72820900E+00 -0.64461238E-03 -0.67753142E-03 -0.33502996E-05
-0.75544997E+01 -0.69930590E+00 -0.71420138E-03 -0.69704499E-03  0.26053641E-04
-0.75544997E+01 -0.66942475E+00 -0.77388613E-03 -0.71661199E-03  0.55563094E-04
-0.75544997E+01 -0.63857635E+00 -0.82717578E-03 -0.73813970E-03  0.83907764E-04
-0.75544997E+01 -0.60677613E+00 -0.87648729E-03 -0.76280028E-03  0.11012322E-03
-0.75544997E+01 -0.57404430E+00 -0.92327093E-03 -0.79105449E-03  0.13355481E-03
-0.75544997E+01 -0.54040601E+00 -0.96813818E-03 -0.82294033E-03  0.15368513E-03
-0.75544997E+01 -0.50589144E+00 -0.10112462E-02 -0.85807768E-03  0.17010443E-03
-0.75544997E+01 -0.47053591E+00 -0.10524585E-02 -0.89588747E-03  0.18246929E-03
-0.75544997E+01 -0.43437980E+00 -0.10915453E-02 -0.93559565E-03  0.19048587E-03
-0.75544997E+01 -0.39746856E+00 -0.11282279E-02 -0.97636729E-03  0.19393359E-03
-0.75544997E+01 -0.35985254E+00 -0.11622398E-02 -0.10172826E-02  0.19265829E-03
-0.75544997E+01 -0.32158685E+00 -0.11933316E-02 -0.10574125E-02  0.18661203E-03
-0.75544997E+01 -0.28273108E+00 -0.12212786E-02 -0.10957896E-02  0.17584829E-03
-0.75544997E+01 -0.24334903E+00 -0.12458886E-02 -0.11314718E-02  0.16055386E-03
-0.75544997E+01 -0.20350830E+00 -0.12669890E-02 -0.11635268E-02  0.14104027E-03
-0.75544997E+01 -0.16327988E+00 -0.12844451E-02 -0.11911028E-02  0.11775824E-03
-0.75544997E+01 -0.12273769E+00 -0.12981360E-02 -0.12134224E-02  0.91280805E-04
-0.75544997E+01 -0.81958017E-01 -0.13079811E-02 -0.12298561E-02  0.62297747E-04
-0.75544997E+01 -0.41019001E-01 -0.13139098E-02 -0.12399120E-02  0.31588642E-04
-0.75544997E+01  0.00000000E+00 -0.13158931E-02 -0.12433012E-02  0.57787560E-15
-0.75544997E+01  0.41019001E-01 -0.13139098E-02 -0.12399120E-02 -0.31588642E-04
-0.75544997E+01  0.81958017E-01 -0.13079811E-02 -0.12298561E-02 -0.62297747E-04
-0.75544997E+01  0.12273769E+00 -0.12981360E-02 -0.12134224E-02 -0.91280805E-04
-0.75544997E+01  0.16327988E+00 -0.12844451E-02 -0.11911028E-02 -0.11775824E-03
-0.75544997E+01  0.20350830E+00 -0.12669890E-02 -0.11635268E-02 -0.14104027E-03
-0.75544997E+01  0.24334903E+00 -0.12458886E-02 -0.11314718E-02 -0.16055386E-03
-0.75544997E+01  0.28273108E+00 -0.12212786E-02 -0.10957896E-02 -0.17584829E-03
-0.75544997E+01  0.32158685E+00 -0.11933316E-02 -0.10574125E-02 -0.18661203E-03
-0.75544997E+01  0.35985254E+00 -0.11622398E-02 -0.10172826E-02 -0.19265829E-03
-0.75544997E+01  0.39746856E+00 -0.11282279E-02 -0.97636729E-03 -0.19393359E-03
-0.75544997E+01  0.43437980E+00 -0.10915453E-02 -0.93559565E-03 -0.19048587E-03
-0.75544997E+01  0.47053591E+00 -0.10524585E-02 -0.89588747E-03 -0.18246929E-03
-0.75544997E+01  0.50589144E+00 -0.10112462E-02 -0.85807768E-03 -0.17010443E-03
-0.75544997E+01  0.54040601E+00 -0.96813818E-03 -0.82294033E-03 -0.15368513E-03
-0.75544997E+01  0.57404430E+00 -0.92327093E-03 -0.79105449E-03 -0.13355481E-03
-0.75544997E+01  0.60677613E+00 -0.87648729E-03 -0.76280028E-03 -0.11012322E-03
-0.75544997E+01  0.63857635E+00 -0.82717578E-03 -0.73813970E-03 -0.83907764E-04
-0.75544997E+01  0.66942475E+00 -0.77388613E-03 -0.71661199E-03 -0.55563094E-04
-0.75544997E+01  0.69930590E+00 -0.71420138E-03 -0.69704499E-03 -0.26053641E-04
-0.75544997E+01  0.72820900E+00 -0.64461238E-03 -0.67753142E-03  0.33502996E-05
-0.75544997E+01  0.75612764E+00 -0.56130348E-03 -0.65494638E-03  0.30756115E-04
-0.75544997E+01  0.78305952E+00 -0.46142811E-03 -0.62475143E-03  0.53918856E-04
-0.75544997E+01  0.80900624E+00 -0.34576901E-03 -0.58058747E-03  0.70003926E-04
-0.75544997E+01  0.83397299E+00 -0.22116561E-03 -0.51528538E-03  0.76709683E-04
-0.75544997E+01  0.85796823E+00 -0.10226938E-03 -0.42372921E-03  0.72484076E-04
-0.75544997E+01  0.88100344E+00 -0.86686467E-05 -0.30859099E-03  0.58681654E-04
-0.75544997E+01  0.90309281E+00  0.42991333E-04 -0.18548069E-03  0.38959268E-04
-0.75544997E+01  0.92425290E+00  0.50864254E-04 -0.80679609E-04  0.19911218E-04
-0.75544997E+01  0.94450239E+00  0.31774779E-04 -0.16750096E-04  0.63862565E-05
-0.75544997E+01  0.96386181E+00  0.10216637E-04  0.53129819E-05  0.74657094E-06
-0.75544997E+01  0.98235322E+00 -0.61155514E-06  0.50553274E-05 -0.35795152E-06
-0.75544997E+01  0.10000000E+01  0.00000000E+00  0.00000000E+00  0.00000000E+00
 
-0.75057569E+01 -0.10000000E+01  0.00000000E+00  0.00000000E+00  0.00000000E+00
-0.75057569E+01 -0.98235322E+00 -0.18141189E-05  0.57480557E-05  0.39483678E-06
-0.75057569E+01 -0.96386181E+00  0.62414964E-05  0.11600802E-04  0.34868775E-06
-0.75057569E+01 -0.94450239E+00  0.23956250E-04  0.38064290E-05 -0.17743820E-05
-0.75057569E+01 -0.92425290E+00  0.40221057E-04 -0.39584468E-04 -0.83756632E-05
-0.75057569E+01 -0.90309281E+00  0.34187544E-04 -0.12468981E-03 -0.18759277E-04
-0.75057569E+01 -0.88100344E+00 -0.85958612E-05 -0.23481651E-03 -0.30702045E-04
-0.75057569E+01 -0.85796823E+00 -0.86731220E-04 -0.34521937E-03 -0.40207572E-04
-0.75057569E+01 -0.83397299E+00 -0.18631006E-03 -0.43788618E-03 -0.44580560E-04
-0.75057569E+01 -0.80900624E+00 -0.29078816E-03 -0.50666999E-03 -0.42163248E-04
-0.75057569E+01 -0.78305952E+00 -0.38770215E-03 -0.55380483E-03 -0.33239000E-04
-0.75057569E+01 -0.75612764E+00 -0.47112277E-03 -0.58504963E-03 -0.18728670E-04
-0.75057569E+01 -0.72820900E+00 -0.54028920E-03 -0.60633461E-03 -0.25540998E-06
-0.75057569E+01 -0.69930590E+00 -0.59757234E-03 -0.62244297E-03  0.20744341E-04
-0.75057569E+01 -0.66942475E+00 -0.64623777E-03 -0.63685281E-03  0.42840978E-04
-0.75057569E+01 -0.63857635E+00 -0.68932869E-03 -0.65186418E-03  0.64960216E-04
-0.75057569E+01 -0.60677613E+00 -0.72897805E-03 -0.66891068E-03  0.86159786E-04
-0.75057569E+01 -0.57404430E+00 -0.76649358E-03 -0.68867701E-03  0.10573030E-03
-0.75057569E+01 -0.54040601E+00 -0.80245642E-03 -0.71135528E-03  0.12305310E-03
-0.75057569E+01 -0.50589144E+00 -0.83704649E-03 -0.73672249E-03  0.13762453E-03
-0.75057569E+01 -0.47053591E+00 -0.87017733E-03 -0.76434532E-03  0.14900594E-03
-0.75057569E+01 -0.43437980E+00 -0.90167158E-03 -0.79361450E-03  0.15683077E-03
-0.75057569E+01 -0.39746856E+00 -0.93129921E-03 -0.82386818E-03  0.16081077E-03
-0.75057569E+01 -0.35985254E+00 -0.95883457E-03 -0.85437718E-03  0.16073863E-03
-0.75057569E+01 -0.32158685E+00 -0.98406110E-03 -0.88441224E-03  0.15651429E-03
-0.75057569E+01 -0.28273108E+00 -0.10067811E-02 -0.91321547E-03  0.14814307E-03
-0.75057569E+01 -0.24334903E+00 -0.10268232E-02 -0.94005504E-03  0.13575989E-03
-0.75057569E+01 -0.20350830E+00 -0.10440326E-02 -0.96420607E-03  0.11962097E-03
-0.75057569E+01 -0.16327988E+00 -0.10582873E-02 -0.98501002E-03  0.10011499E-03
-0.75057569E+01 -0.12273769E+00 -0.10694781E-02 -0.10018642E-02  0.77746155E-04
-0.75057569E+01 -0.81958017E-01 -0.10775313E-02 -0.10142828E-02  0.53128480E-04
-0.75057569E+01 -0.41019001E-01 -0.10823831E-02 -0.10218849E-02  0.26959681E-04
-0.75057569E+01  0.00000000E+00 -0.10840067E-02 -0.10244480E-02  0.35028078E-15
-0.75057569E+01  0.41019001E-01 -0.10823831E-02 -0.10218849E-02 -0.26959681E-04
-0.75057569E+01  0.81958017E-01 -0.10775313E-02 -0.10142828E-02 -0.53128480E-04
-0.75057569E+01  0.12273769E+00 -0.10694781E-02 -0.10018642E-02 -0.77746155E-04
-0.75057569E+01  0.16327988E+00 -0.10582873E-02 -0.98501002E-03 -0.10011499E-03
-0.75057569E+01  0.20350830E+00 -0.10440326E-02 -0.96420607E-03 -0.11962097E-03
-0.75057569E+01  0.24334903E+00 -0.10268232E-02 -0.94005504E-03 -0.13575989E-03
-0.75057569E+01  0.28273108E+00 -0.10067811E-02 -0.91321547E-03 -0.14814307E-03
-0.75057569E+01  0.32158685E+00 -0.98406110E-03 -0.88441224E-03 -0.15651429E-03
-0.75057569E+01  0.35985254E+00 -0.95883457E-03 -0.85437718E-03 -0.16073863E-03
-0.75057569E+01  0.39746856E+00 -0.93129921E-03 -0.82386818E-03 -0.16081077E-03
-0.75057569E+01  0.43437980E+00 -0.90167158E-03 -0.79361450E-03 -0.15683077E-03
-0.75057569E+01  0.47053591E+00 -0.87017733E-03 -0.76434532E-03 -0.14900594E-03
-0.75057569E+01  0.50589144E+00 -0.83704649E-03 -0.73672249E-03 -0.13762453E-03
-0.75057569E+01  0.54040601E+00 -0.80245642E-03 -0.71135528E-03 -0.12305310E-03
-0.75057569E+01  0.57404430E+00 -0.76649358E-03 -0.68867701E-03 -0.10573030E-03
-0.75057569E+01  0.60677613E+00 -0.72897805E-03 -0.66891068E-03 -0.86159786E-04
-0.75057569E+01  0.63857635E+00 -0.68932869E-03 -0.65186418E-03 -0.64960216E-04
-0.75057569E+01  0.66942475E+00 -0.64623777E-03 -0.63685281E-03 -0.42840978E-04
-0.75057569E+01  0.69930590E+00 -0.59757234E-03 -0.62244297E-03 -0.20744341E-04
-0.75057569E+01  0.72820900E+00 -0.54028920E-03 -0.60633461E-03  0.25540998E-06
-0.75057569E+01  0.75612764E+00 -0.47112277E-03 -0.58504963E-03  0.18728670E-04
-0.75057569E+01  0.78305952E+00 -0.38770215E-03 -0.55380483E-03  0.33239000E-04
-0.75057569E+01  0.80900624E+00 -0.29078816E-03 -0.50666999E-03  0.42163248E-04
-0.75057569E+01  0.83397299E+00 -0.18631006E-03 -0.43788618E-03  0.44580560E-04
-0.75057569E+01  0.85796823E+00 -0.86731220E-04 -0.34521937E-03  0.40207572E-04
-0.75057569E+01  0.88100344E+00 -0.85958612E-05 -0.23481651E-03  0.30702045E-04
-0.75057569E+01  0.90309281E+00  0.34187544E-04 -0.12468981E-03  0.18759277E-04
-0.75057569E+01  0.92425290E+00  0.40221057E-04 -0.39584468E-04  0.83756632E-05
-0.75057569E+01  0.94450239E+00  0.23956250E-04  0.38064290E-05  0.17743820E-05
-0.75057569E+01  0.96386181E+00  0.62414964E-05  0.11600802E-04 -0.34868775E-06
-0.75057569E+01  0.98235322E+00 -0.18141189E-05  0.57480557E-05 -0.39483678E-06
-0.75057569E+01  0.10000000E+01  0.00000000E+00  0.00000000E+00  0.00000000E+00
 
-0.74565821E+01 -0.10000000E+01  0.00000000E+00  0.00000000E+00  0.00000000E+00
-0.74565821E+01 -0.98235322E+00  0.46679942E-06  0.50506416E-05  0.19025211E-06
-0.74565821E+01 -0.96386181E+00  0.77301086E-05  0.14389679E-04  0.59686576E-06
-0.74565821E+01 -0.94450239E+00  0.20856180E-04  0.15925749E-04  0.83444747E-06
-0.74565821E+01 -0.92425290E+00  0.31522668E-04 -0.12852646E-04 -0.63742898E-06
-0.74565821E+01 -0.90309281E+00  0.23976686E-04 -0.81433567E-04 -0.41597311E-05
-0.74565821E+01 -0.88100344E+00 -0.12927454E-04 -0.17736100E-03 -0.94201565E-05
-0.74565821E+01 -0.85796823E+00 -0.77901133E-04 -0.27847848E-03 -0.14490795E-04
-0.74565821E+01 -0.83397299E+00 -0.15968928E-03 -0.36679548E-03 -0.17656792E-04
-0.74565821E+01 -0.80900624E+00 -0.24486107E-03 -0.43459906E-03 -0.17315656E-04
-0.74565821E+01 -0.78305952E+00 -0.32331823E-03 -0.48217020E-03 -0.13005977E-04
-0.74565821E+01 -0.75612764E+00 -0.39027793E-03 -0.51383290E-03 -0.47211293E-05
-0.74565821E+01 -0.72820900E+00 -0.44521730E-03 -0.53467377E-03  0.68205009E-05
-0.74565821E+01 -0.69930590E+00 -0.49018534E-03 -0.54917789E-03  0.20845408E-04
-0.74565821E+01 -0.66942475E+00 -0.52797782E-03 -0.56076206E-03  0.36368454E-04
-0.74565821E+01 -0.63857635E+00 -0.56119271E-03 -0.57182785E-03  0.52568256E-04
-0.74565821E+01 -0.60677613E+00 -0.59166194E-03 -0.58392035E-03  0.68623678E-04
-0.74565821E+01 -0.57404430E+00 -0.62051516E-03 -0.59787260E-03  0.83878821E-04
-0.74565821E+01 -0.54040601E+00 -0.64826386E-03 -0.61400745E-03  0.97719079E-04
-0.74565821E+01 -0.50589144E+00 -0.67507517E-03 -0.63225189E-03  0.10963936E-03
-0.74565821E+01 -0.47053591E+00 -0.70088419E-03 -0.65231521E-03  0.11918259E-03
-0.74565821E+01 -0.43437980E+00 -0.72554476E-03 -0.67374493E-03  0.12597177E-03
-0.74565821E+01 -0.39746856E+00 -0.74885943E-03 -0.69603517E-03  0.12969712E-03
-0.74565821E+01 -0.35985254E+00 -0.77063130E-03 -0.71862260E-03  0.13013287E-03
-0.74565821E+01 -0.32158685E+00 -0.79066612E-03 -0.74094458E-03  0.12714789E-03
-0.74565821E+01 -0.28273108E+00 -0.80878407E-03 -0.76241477E-03  0.12071199E-03
-0.74565821E+01 -0.24334903E+00 -0.82482492E-03 -0.78246951E-03  0.11091020E-03
-0.74565821E+01 -0.20350830E+00 -0.83864282E-03 -0.80054871E-03  0.97939332E-04
-0.74565821E+01 -0.16327988E+00 -0.85011945E-03 -0.81614571E-03  0.82114329E-04
-0.74565821E+01 -0.12273769E+00 -0.85914908E-03 -0.82879502E-03  0.63854730E-04
-0.74565821E+01 -0.81958017E-01 -0.86565804E-03 -0.83812334E-03  0.43678049E-04
-0.74565821E+01 -0.41019001E-01 -0.86958377E-03 -0.84383618E-03  0.22176979E-04
-0.74565821E+01  0.00000000E+00 -0.87089823E-03 -0.84576320E-03  0.17115845E-15
-0.74565821E+01  0.41019001E-01 -0.86958377E-03 -0.84383618E-03 -0.22176979E-04
-0.74565821E+01  0.81958017E-01 -0.86565804E-03 -0.83812334E-03 -0.43678049E-04
-0.74565821E+01  0.12273769E+00 -0.85914908E-03 -0.82879502E-03 -0.63854730E-04
-0.74565821E+01  0.16327988E+00 -0.85011945E-03 -0.81614571E-03 -0.82114329E-04
-0.74565821E+01  0.20350830E+00 -0.83864282E-03 -0.80054871E-03 -0.97939332E-04
-0.74565821E+01  0.24334903E+00 -0.82482492E-03 -0.78246951E-03 -0.11091020E-03
-0.74565821E+01  0.28273108E+00 -0.80878407E-03 -0.76241477E-03 -0.12071199E-03
-0.74565821E+01  0.32158685E+00 -0.79066612E-03 -0.74094458E-03 -0.12714789E-03
-0.74565821E+01  0.35985254E+00 -0.77063130E-03 -0.71862260E-03 -0.13013287E-03
-0.74565821E+01  0.39746856E+00 -0.74885943E-03 -0.69603517E-03 -0.12969712E-03
-0.74565821E+01  0.43437980E+00 -0.72554476E-03 -0.67374493E-03 -0.12597177E-03
-0.74565821E+01  0.47053591E+00 -0.70088419E-03 -0.65231521E-03 -0.11918259E-03
-0.74565821E+01  0.50589144E+00 -0.67507517E-03 -0.63225189E-03 -0.10963936E-03
-0.74565821E+01  0.54040601E+00 -0.64826386E-03 -0.61400745E-03 -0.97719079E-04
-0.74565821E+01  0.57404430E+00 -0.62051516E-03 -0.59787260E-03 -0.83878821E-04
-0.74565821E+01  0.60677613E+00 -0.59166194E-03 -0.58392035E-03 -0.68623678E-04
-0.74565821E+01  0.63857635E+00 -0.56119271E-03 -0.57182785E-03 -0.52568256E-04
-0.74565821E+01  0.66942475E+00 -0.52797782E-03 -0.56076206E-03 -0.36368454E-04
-0.74565821E+01  0.69930590E+00 -0.49018534E-03 -0.54917789E-03 -0.20845408E-04
-0.74565821E+01  0.72820900E+00 -0.44521730E-03 -0.53467377E-03 -0.68205009E-05
-0.74565821E+01  0.75612764E+00 -0.39027793E-03 -0.51383290E-03  0.47211293E-05
-0.74565821E+01  0.78305952E+00 -0.32331823E-03 -0.48217020E-03  0.13005977E-04
-0.74565821E+01  0.80900624E+00 -0.24486107E-03 -0.43459906E-03  0.17315656E-04
-0.74565821E+01  0.83397299E+00 -0.15968928E-03 -0.36679548E-03  0.17656792E-04
-0.74565821E+01  0.85796823E+00 -0.77901133E-04 -0.27847848E-03  0.14490795E-04
-0.74565821E+01  0.88100344E+00 -0.12927454E-04 -0.17736100E-03  0.94201565E-05
-0.74565821E+01  0.90309281E+00  0.23976686E-04 -0.81433567E-04  0.41597311E-05
-0.74565821E+01  0.92425290E+00  0.31522668E-04 -0.12852646E-04  0.63742898E-06
-0.74565821E+01  0.94450239E+00  0.20856180E-04  0.15925749E-04 -0.83444747E-06
-0.74565821E+01  0.96386181E+00  0.77301086E-05  0.14389679E-04 -0.59686576E-06
-0.74565821E+01  0.98235322E+00  0.46679942E-06  0.50506416E-05 -0.19025211E-06
-0.74565821E+01  0.10000000E+01  0.00000000E+00  0.00000000E+00  0.00000000E+00
 
-0.74069745E+01 -0.10000000E+01  0.00000000E+00  0.00000000E+00  0.00000000E+00
-0.74069745E+01 -0.98235322E+00  0.11383989E-07  0.47250788E-05  0.20996582E-06
-0.74069745E+01 -0.96386181E+00  0.54329600E-05  0.13545465E-04  0.10486240E-05
-0.74069745E+01 -0.94450239E+00  0.15170138E-04  0.17915254E-04  0.28019706E-05
-0.74069745E+01 -0.92425290E+00  0.22147227E-04 -0.20589476E-05  0.47188072E-05
-0.74069745E+01 -0.90309281E+00  0.13847609E-04 -0.56926023E-04  0.58830680E-05
-0.74069745E+01 -0.88100344E+00 -0.18034091E-04 -0.13804118E-03  0.55033366E-05
-0.74069745E+01 -0.85796823E+00 -0.71733159E-04 -0.22683489E-03  0.40168255E-05
-0.74069745E+01 -0.83397299E+00 -0.13788338E-03 -0.30693208E-03  0.23749936E-05
-0.74069745E+01 -0.80900624E+00 -0.20571159E-03 -0.37033644E-03  0.19203779E-05
-0.74069745E+01 -0.78305952E+00 -0.26733561E-03 -0.41607933E-03  0.35163511E-05
-0.74069745E+01 -0.75612764E+00 -0.31915559E-03 -0.44716146E-03  0.76890872E-05
-0.74069745E+01 -0.72820900E+00 -0.36098705E-03 -0.46763993E-03  0.14347417E-04
-0.74069745E+01 -0.69930590E+00 -0.39465559E-03 -0.48138881E-03  0.23173365E-04
-0.74069745E+01 -0.66942475E+00 -0.42255794E-03 -0.49149246E-03  0.33558556E-04
-0.74069745E+01 -0.63857635E+00 -0.44687934E-03 -0.50024448E-03  0.44901950E-04
-0.74069745E+01 -0.60677613E+00 -0.46915906E-03 -0.50917366E-03  0.56543755E-04
-0.74069745E+01 -0.57404430E+00 -0.49033498E-03 -0.51918276E-03  0.67914438E-04
-0.74069745E+01 -0.54040601E+00 -0.51083232E-03 -0.53068291E-03  0.78464375E-04
-0.74069745E+01 -0.50589144E+00 -0.53078354E-03 -0.54372458E-03  0.87726971E-04
-0.74069745E+01 -0.47053591E+00 -0.55013091E-03 -0.55814033E-03  0.95275892E-04
-0.74069745E+01 -0.43437980E+00 -0.56874566E-03 -0.57361709E-03  0.10075404E-03
-0.74069745E+01 -0.39746856E+00 -0.58645738E-03 -0.58978561E-03  0.10386304E-03
-0.74069745E+01 -0.35985254E+00 -0.60309300E-03 -0.60622807E-03  0.10437866E-03
-0.74069745E+01 -0.32158685E+00 -0.61848169E-03 -0.62252511E-03  0.10215895E-03
-0.74069745E+01 -0.28273108E+00 -0.63246239E-03 -0.63823762E-03  0.97150501E-04
-0.74069745E+01 -0.24334903E+00 -0.64489080E-03 -0.65294411E-03  0.89400265E-04
-0.74069745E+01 -0.20350830E+00 -0.65563376E-03 -0.66622337E-03  0.79052747E-04
-0.74069745E+01 -0.16327988E+00 -0.66458247E-03 -0.67769541E-03  0.66355453E-04
-0.74069745E+01 -0.12273769E+00 -0.67163909E-03 -0.68700877E-03  0.51646842E-04
-0.74069745E+01 -0.81958017E-01 -0.67673482E-03 -0.69388284E-03  0.35350687E-04
-0.74069745E+01 -0.41019001E-01 -0.67981146E-03 -0.69809446E-03  0.17955928E-04
-0.74069745E+01  0.00000000E+00 -0.68084242E-03 -0.69951580E-03  0.26317707E-16
-0.74069745E+01  0.41019001E-01 -0.67981146E-03 -0.69809446E-03 -0.17955928E-04
-0.74069745E+01  0.81958017E-01 -0.67673482E-03 -0.69388284E-03 -0.35350687E-04
-0.74069745E+01  0.12273769E+00 -0.67163909E-03 -0.68700877E-03 -0.51646842E-04
-0.74069745E+01  0.16327988E+00 -0.66458247E-03 -0.67769541E-03 -0.66355453E-04
-0.74069745E+01  0.20350830E+00 -0.65563376E-03 -0.66622337E-03 -0.79052747E-04
-0.74069745E+01  0.24334903E+00 -0.64489080E-03 -0.65294411E-03 -0.89400265E-04
-0.74069745E+01  0.28273108E+00 -0.63246239E-03 -0.63823762E-03 -0.97150501E-04
-0.74069745E+01  0.32158685E+00 -0.61848169E-03 -0.62252511E-03 -0.10215895E-03
-0.74069745E+01  0.35985254E+00 -0.60309300E-03 -0.60622807E-03 -0.10437866E-03
-0.74069745E+01  0.39746856E+00 -0.58645738E-03 -0.58978561E-03 -0.10386304E-03
-0.74069745E+01  0.43437980E+00 -0.56874566E-03 -0.57361709E-03 -0.10075404E-03
-0.74069745E+01  0.47053591E+00 -0.55013091E-03 -0.55814033E-03 -0.95275892E-04
-0.74069745E+01  0.50589144E+00 -0.53078354E-03 -0.54372458E-03 -0.87726971E-04
-0.74069745E+01  0.54040601E+00 -0.51083232E-03 -0.53068291E-03 -0.78464375E-04
-0.74069745E+01  0.57404430E+00 -0.49033498E-03 -0.51918276E-03 -0.67914438E-04
-0.74069745E+01  0.60677613E+00 -0.46915906E-03 -0.50917366E-03 -0.56543755E-04
-0.74069745E+01  0.63857635E+00 -0.44687934E-03 -0.50024448E-03 -0.44901950E-04
-0.74069745E+01  0.66942475E+00 -0.42255794E-03 -0.49149246E-03 -0.33558556E-04
-0.74069745E+01  0.69930590E+00 -0.39465559E-03 -0.48138881E-03 -0.23173365E-04
-0.74069745E+01  0.72820900E+00 -0.36098705E-03 -0.46763993E-03 -0.14347417E-04
-0.74069745E+01  0.75612764E+00 -0.31915559E-03 -0.44716146E-03 -0.76890872E-05
-0.74069745E+01  0.78305952E+00 -0.26733561E-03 -0.41607933E-03 -0.35163511E-05
-0.74069745E+01  0.80900624E+00 -0.20571159E-03 -0.37033644E-03 -0.19203779E-05
-0.74069745E+01  0.83397299E+00 -0.13788338E-03 -0.30693208E-03 -0.23749936E-05
-0.74069745E+01  0.85796823E+00 -0.71733159E-04 -0.22683489E-03 -0.40168255E-05
-0.74069745E+01  0.88100344E+00 -0.18034091E-04 -0.13804118E-03 -0.55033366E-05
-0.74069745E+01  0.90309281E+00  0.13847609E-04 -0.56926023E-04 -0.58830680E-05
-0.74069745E+01  0.92425290E+00  0.22147227E-04 -0.20589476E-05 -0.47188072E-05
-0.74069745E+01  0.94450239E+00  0.15170138E-04  0.17915254E-04 -0.28019706E-05
-0.74069745E+01  0.96386181E+00  0.54329600E-05  0.13545465E-04 -0.10486240E-05
-0.74069745E+01  0.98235322E+00  0.11383989E-07  0.47250788E-05 -0.20996582E-06
-0.74069745E+01  0.10000000E+01  0.00000000E+00  0.00000000E+00  0.00000000E+00
 
-0.73569332E+01 -0.10000000E+01  0.00000000E+00  0.00000000E+00  0.00000000E+00
-0.73569332E+01 -0.98235322E+00  0.21216970E-05  0.34211644E-05  0.82508038E-07
-0.73569332E+01 -0.96386181E+00  0.72885357E-05  0.11629884E-04  0.10125509E-05
-0.73569332E+01 -0.94450239E+00  0.13470176E-04  0.17245556E-04  0.35804305E-05
-0.73569332E+01 -0.92425290E+00  0.15533582E-04  0.27913964E-05  0.74868485E-05
-0.73569332E+01 -0.90309281E+00  0.50485430E-05 -0.41549295E-04  0.11555748E-04
-0.73569332E+01 -0.88100344E+00 -0.23310509E-04 -0.10938350E-03  0.14342698E-04
-0.73569332E+01 -0.85796823E+00 -0.67492008E-04 -0.18545886E-03  0.15379183E-04
-0.73569332E+01 -0.83397299E+00 -0.12001382E-03 -0.25577992E-03  0.15054136E-04
-0.73569332E+01 -0.80900624E+00 -0.17257717E-03 -0.31297546E-03  0.14448312E-04
-0.73569332E+01 -0.78305952E+00 -0.21931154E-03 -0.35548494E-03  0.14563638E-04
-0.73569332E+01 -0.75612764E+00 -0.25770399E-03 -0.38523255E-03  0.16187611E-04
-0.73569332E+01 -0.72820900E+00 -0.28789899E-03 -0.40526758E-03  0.19591349E-04
-0.73569332E+01 -0.69930590E+00 -0.31154704E-03 -0.41872749E-03  0.24754427E-04
-0.73569332E+01 -0.66942475E+00 -0.33069698E-03 -0.42823954E-03  0.31335521E-04
-0.73569332E+01 -0.63857635E+00 -0.34716570E-03 -0.43586497E-03  0.38918891E-04
-0.73569332E+01 -0.60677613E+00 -0.36222213E-03 -0.44303936E-03  0.46994589E-04
-0.73569332E+01 -0.57404430E+00 -0.37662381E-03 -0.45067204E-03  0.55098606E-04
-0.73569332E+01 -0.54040601E+00 -0.39070918E-03 -0.45922607E-03  0.62768379E-04
-0.73569332E+01 -0.50589144E+00 -0.40457435E-03 -0.46884084E-03  0.69606557E-04
-0.73569332E+01 -0.47053591E+00 -0.41816471E-03 -0.47944579E-03  0.75244227E-04
-0.73569332E+01 -0.43437980E+00 -0.43136794E-03 -0.49083726E-03  0.79371996E-04
-0.73569332E+01 -0.39746856E+00 -0.44404005E-03 -0.50275326E-03  0.81725574E-04
-0.73569332E+01 -0.35985254E+00 -0.45603414E-03 -0.51488858E-03  0.82103772E-04
-0.73569332E+01 -0.32158685E+00 -0.46720527E-03 -0.52693352E-03  0.80370592E-04
-0.73569332E+01 -0.28273108E+00 -0.47741517E-03 -0.53856097E-03  0.76464406E-04
-0.73569332E+01 -0.24334903E+00 -0.48653909E-03 -0.54945677E-03  0.70405092E-04
-0.73569332E+01 -0.20350830E+00 -0.49446058E-03 -0.55930474E-03  0.62294321E-04
-0.73569332E+01 -0.16327988E+00 -0.50108370E-03 -0.56782012E-03  0.52318786E-04
-0.73569332E+01 -0.12273769E+00 -0.50632157E-03 -0.57473766E-03  0.40741528E-04
-0.73569332E+01 -0.81958017E-01 -0.51011255E-03 -0.57984645E-03  0.27896651E-04
-0.73569332E+01 -0.41019001E-01 -0.51240452E-03 -0.58297731E-03  0.14173004E-04
-0.73569332E+01  0.00000000E+00 -0.51317332E-03 -0.58403436E-03 -0.79437212E-16
-0.73569332E+01  0.41019001E-01 -0.51240452E-03 -0.58297731E-03 -0.14173004E-04
-0.73569332E+01  0.81958017E-01 -0.51011255E-03 -0.57984645E-03 -0.27896651E-04
-0.73569332E+01  0.12273769E+00 -0.50632157E-03 -0.57473766E-03 -0.40741528E-04
-0.73569332E+01  0.16327988E+00 -0.50108370E-03 -0.56782012E-03 -0.52318786E-04
-0.73569332E+01  0.20350830E+00 -0.49446058E-03 -0.55930474E-03 -0.62294321E-04
-0.73569332E+01  0.24334903E+00 -0.48653909E-03 -0.54945677E-03 -0.70405092E-04
-0.73569332E+01  0.28273108E+00 -0.47741517E-03 -0.53856097E-03 -0.76464406E-04
-0.73569332E+01  0.32158685E+00 -0.46720527E-03 -0.52693352E-03 -0.80370592E-04
-0.73569332E+01  0.35985254E+00 -0.45603414E-03 -0.51488858E-03 -0.82103772E-04
-0.73569332E+01  0.39746856E+00 -0.44404005E-03 -0.50275326E-03 -0.81725574E-04
-0.73569332E+01  0.43437980E+00 -0.43136794E-03 -0.49083726E-03 -0.79371996E-04
-0.73569332E+01  0.47053591E+00 -0.41816471E-03 -0.47944579E-03 -0.75244227E-04
-0.73569332E+01  0.50589144E+00 -0.40457435E-03 -0.46884084E-03 -0.69606557E-04
-0.73569332E+01  0.54040601E+00 -0.39070918E-03 -0.45922607E-03 -0.62768379E-04
-0.73569332E+01  0.57404430E+00 -0.37662381E-03 -0.45067204E-03 -0.55098606E-04
-0.73569332E+01  0.60677613E+00 -0.36222213E-03 -0.44303936E-03 -0.46994589E-04
-0.73569332E+01  0.63857635E+00 -0.34716570E-03 -0.43586497E-03 -0.38918891E-04
-0.73569332E+01  0.66942475E+00 -0.33069698E-03 -0.42823954E-03 -0.31335521E-04
-0.73569332E+01  0.69930590E+00 -0.31154704E-03 -0.41872749E-03 -0.24754427E-04
-0.73569332E+01  0.72820900E+00 -0.28789899E-03 -0.40526758E-03 -0.19591349E-04
-0.73569332E+01  0.75612764E+00 -0.25770399E-03 -0.38523255E-03 -0.16187611E-04
-0.73569332E+01  0.78305952E+00 -0.21931154E-03 -0.35548494E-03 -0.14563638E-04
-0.73569332E+01  0.80900624E+00 -0.17257717E-03 -0.31297546E-03 -0.14448312E-04
-0.73569332E+01  0.83397299E+00 -0.12001382E-03 -0.25577992E-03 -0.15054136E-04
-0.73569332E+01  0.85796823E+00 -0.67492008E-04 -0.18545886E-03 -0.15379183E-04
-0.73569332E+01  0.88100344E+00 -0.23310509E-04 -0.10938350E-03 -0.14342698E-04
-0.73569332E+01  0.90309281E+00  0.50485430E-05 -0.41549295E-04 -0.11555748E-04
-0.73569332E+01  0.92425290E+00  0.15533582E-04  0.27913964E-05 -0.74868485E-05
-0.73569332E+01  0.94450239E+00  0.13470176E-04  0.17245556E-04 -0.35804305E-05
-0.73569332E+01  0.96386181E+00  0.72885357E-05  0.11629884E-04 -0.10125509E-05
-0.73569332E+01  0.98235322E+00  0.21216970E-05  0.34211644E-05 -0.82508038E-07
-0.73569332E+01  0.10000000E+01  0.00000000E+00  0.00000000E+00  0.00000000E+00
 
-0.73064573E+01 -0.10000000E+01  0.00000000E+00  0.00000000E+00  0.00000000E+00
-0.73064573E+01 -0.98235322E+00  0.16096453E-05  0.28756411E-05  0.14705871E-06
-0.73064573E+01 -0.96386181E+00  0.54118919E-05  0.84587957E-05  0.12297462E-05
-0.73064573E+01 -0.94450239E+00  0.93009461E-05  0.12012025E-04  0.41428274E-05
-0.73064573E+01 -0.92425290E+00  0.88783210E-05 -0.41918070E-08  0.89246788E-05
-0.73064573E+01 -0.90309281E+00 -0.21081024E-05 -0.35956814E-04  0.14344272E-04
-0.73064573E+01 -0.88100344E+00 -0.26884320E-04 -0.91528206E-04  0.18772390E-04
-0.73064573E+01 -0.85796823E+00 -0.62931288E-04 -0.15490695E-03  0.21251141E-04
-0.73064573E+01 -0.83397299E+00 -0.10404331E-03 -0.21479026E-03  0.21842753E-04
-0.73064573E+01 -0.80900624E+00 -0.14385215E-03 -0.26482613E-03  0.21359499E-04
-0.73064573E+01 -0.78305952E+00 -0.17814610E-03 -0.30320426E-03  0.20806913E-04
-0.73064573E+01 -0.75612764E+00 -0.20533581E-03 -0.33097789E-03  0.21027621E-04
-0.73064573E+01 -0.72820900E+00 -0.22585271E-03 -0.35027027E-03  0.22480275E-04
-0.73064573E+01 -0.69930590E+00 -0.24119956E-03 -0.36347278E-03  0.25294180E-04
-0.73064573E+01 -0.66942475E+00 -0.25312657E-03 -0.37271265E-03  0.29312212E-04
-0.73064573E+01 -0.63857635E+00 -0.26312877E-03 -0.37976153E-03  0.34244538E-04
-0.73064573E+01 -0.60677613E+00 -0.27223849E-03 -0.38591411E-03  0.39713408E-04
-0.73064573E+01 -0.57404430E+00 -0.28105096E-03 -0.39204329E-03  0.45345333E-04
-0.73064573E+01 -0.54040601E+00 -0.28982699E-03 -0.39863151E-03  0.50770696E-04
-0.73064573E+01 -0.50589144E+00 -0.29862701E-03 -0.40587734E-03  0.55660733E-04
-0.73064573E+01 -0.47053591E+00 -0.30739958E-03 -0.41378195E-03  0.59714445E-04
-0.73064573E+01 -0.43437980E+00 -0.31604597E-03 -0.42222637E-03  0.62673740E-04
-0.73064573E+01 -0.39746856E+00 -0.32444857E-03 -0.43103266E-03  0.64319139E-04
-0.73064573E+01 -0.35985254E+00 -0.33248558E-03 -0.43998511E-03  0.64478691E-04
-0.73064573E+01 -0.32158685E+00 -0.34003992E-03 -0.44886112E-03  0.63033465E-04
-0.73064573E+01 -0.28273108E+00 -0.34699739E-03 -0.45742359E-03  0.59922354E-04
-0.73064573E+01 -0.24334903E+00 -0.35325635E-03 -0.46544451E-03  0.55150258E-04
-0.73064573E+01 -0.20350830E+00 -0.35871984E-03 -0.47269258E-03  0.48787133E-04
-0.73064573E+01 -0.16327988E+00 -0.36330883E-03 -0.47895998E-03  0.40972169E-04
-0.73064573E+01 -0.12273769E+00 -0.36695031E-03 -0.48405125E-03  0.31906073E-04
-0.73064573E+01 -0.81958017E-01 -0.36959321E-03 -0.48781188E-03  0.21847668E-04
-0.73064573E+01 -0.41019001E-01 -0.37119338E-03 -0.49011639E-03  0.11100161E-04
-0.73064573E+01  0.00000000E+00 -0.37173095E-03 -0.49089473E-03 -0.15871953E-15
-0.73064573E+01  0.41019001E-01 -0.37119338E-03 -0.49011639E-03 -0.11100161E-04
-0.73064573E+01  0.81958017E-01 -0.36959321E-03 -0.48781188E-03 -0.21847668E-04
-0.73064573E+01  0.12273769E+00 -0.36695031E-03 -0.48405125E-03 -0.31906073E-04
-0.73064573E+01  0.16327988E+00 -0.36330883E-03 -0.47895998E-03 -0.40972169E-04
-0.73064573E+01  0.20350830E+00 -0.35871984E-03 -0.47269258E-03 -0.48787133E-04
-0.73064573E+01  0.24334903E+00 -0.35325635E-03 -0.46544451E-03 -0.55150258E-04
-0.73064573E+01  0.28273108E+00 -0.34699739E-03 -0.45742359E-03 -0.59922354E-04
-0.73064573E+01  0.32158685E+00 -0.34003992E-03 -0.44886112E-03 -0.63033465E-04
-0.73064573E+01  0.35985254E+00 -0.33248558E-03 -0.43998511E-03 -0.64478691E-04
-0.73064573E+01  0.39746856E+00 -0.32444857E-03 -0.43103266E-03 -0.64319139E-04
-0.73064573E+01  0.43437980E+00 -0.31604597E-03 -0.42222637E-03 -0.62673740E-04
-0.73064573E+01  0.47053591E+00 -0.30739958E-03 -0.41378195E-03 -0.59714445E-04
-0.73064573E+01  0.50589144E+00 -0.29862701E-03 -0.40587734E-03 -0.55660733E-04
-0.73064573E+01  0.54040601E+00 -0.28982699E-03 -0.39863151E-03 -0.50770696E-04
-0.73064573E+01  0.57404430E+00 -0.28105096E-03 -0.39204329E-03 -0.45345333E-04
-0.73064573E+01  0.60677613E+00 -0.27223849E-03 -0.38591411E-03 -0.39713408E-04
-0.73064573E+01  0.63857635E+00 -0.26312877E-03 -0.37976153E-03 -0.34244538E-04
-0.73064573E+01  0.66942475E+00 -0.25312657E-03 -0.37271265E-03 -0.29312212E-04
-0.73064573E+01  0.69930590E+00 -0.24119956E-03 -0.36347278E-03 -0.25294180E-04
-0.73064573E+01  0.72820900E+00 -0.22585271E-03 -0.35027027E-03 -0.22480275E-04
-0.73064573E+01  0.75612764E+00 -0.20533581E-03 -0.33097789E-03 -0.21027621E-04
-0.73064573E+01  0.78305952E+00 -0.17814610E-03 -0.30320426E-03 -0.20806913E-04
-0.73064573E+01  0.80900624E+00 -0.14385215E-03 -0.26482613E-03 -0.21359499E-04
-0.73064573E+01  0.83397299E+00 -0.10404331E-03 -0.21479026E-03 -0.21842753E-04
-0.73064573E+01  0.85796823E+00 -0.62931288E-04 -0.15490695E-03 -0.21251141E-04
-0.73064573E+01  0.88100344E+00 -0.26884320E-04 -0.91528206E-04 -0.18772390E-04
-0.73064573E+01  0.90309281E+00 -0.21081024E-05 -0.35956814E-04 -0.14344272E-04
-0.73064573E+01  0.92425290E+00  0.88783210E-05 -0.41918073E-08 -0.89246788E-05
-0.73064573E+01  0.94450239E+00  0.93009461E-05  0.12012025E-04 -0.41428274E-05
-0.73064573E+01  0.96386181E+00  0.54118919E-05  0.84587957E-05 -0.12297462E-05
-0.73064573E+01  0.98235322E+00  0.16096453E-05  0.28756411E-05 -0.14705871E-06
-0.73064573E+01  0.10000000E+01  0.00000000E+00  0.00000000E+00  0.00000000E+00
 
-0.72555461E+01 -0.10000000E+01  0.00000000E+00  0.00000000E+00  0.00000000E+00
-0.72555461E+01 -0.98235322E+00  0.31416539E-05  0.14724177E-05  0.78177324E-07
-0.72555461E+01 -0.96386181E+00  0.68904503E-05  0.53930493E-05  0.10886790E-05
-0.72555461E+01 -0.94450239E+00  0.84575383E-05  0.75291192E-05  0.40018989E-05
-0.72555461E+01 -0.92425290E+00  0.48385647E-05 -0.29821751E-05  0.89376214E-05
-0.72555461E+01 -0.90309281E+00 -0.73857221E-05 -0.32644138E-04  0.14737375E-04
-0.72555461E+01 -0.88100344E+00 -0.29437136E-04 -0.78130744E-04  0.19754286E-04
-0.72555461E+01 -0.85796823E+00 -0.58686753E-04 -0.13033238E-03  0.22881079E-04
-0.72555461E+01 -0.83397299E+00 -0.90266861E-04 -0.18049244E-03  0.23988018E-04
-0.72555461E+01 -0.80900624E+00 -0.11952269E-03 -0.22347546E-03  0.23698668E-04
-0.72555461E+01 -0.78305952E+00 -0.14360976E-03 -0.25752136E-03  0.22919420E-04
-0.72555461E+01 -0.75612764E+00 -0.16167105E-03 -0.28304955E-03  0.22456980E-04
-0.72555461E+01 -0.72820900E+00 -0.17434214E-03 -0.30141771E-03  0.22815753E-04
-0.72555461E+01 -0.69930590E+00 -0.18298494E-03 -0.31434192E-03  0.24195514E-04
-0.72555461E+01 -0.66942475E+00 -0.18908681E-03 -0.32348023E-03  0.26540708E-04
-0.72555461E+01 -0.63857635E+00 -0.19386945E-03 -0.33030639E-03  0.29655078E-04
-0.72555461E+01 -0.60677613E+00 -0.19816271E-03 -0.33596218E-03  0.33258893E-04
-0.72555461E+01 -0.57404430E+00 -0.20242674E-03 -0.34125891E-03  0.37062338E-04
-0.72555461E+01 -0.54040601E+00 -0.20685706E-03 -0.34667873E-03  0.40776945E-04
-0.72555461E+01 -0.50589144E+00 -0.21148742E-03 -0.35245383E-03  0.44144176E-04
-0.72555461E+01 -0.47053591E+00 -0.21627111E-03 -0.35863577E-03  0.46928169E-04
-0.72555461E+01 -0.43437980E+00 -0.22112520E-03 -0.36516494E-03  0.48926617E-04
-0.72555461E+01 -0.39746856E+00 -0.22595749E-03 -0.37192406E-03  0.49966839E-04
-0.72555461E+01 -0.35985254E+00 -0.23067188E-03 -0.37876078E-03  0.49912554E-04
-0.72555461E+01 -0.32158685E+00 -0.23517819E-03 -0.38551451E-03  0.48667236E-04
-0.72555461E+01 -0.28273108E+00 -0.23938661E-03 -0.39201183E-03  0.46178456E-04
-0.72555461E+01 -0.24334903E+00 -0.24321790E-03 -0.39808594E-03  0.42443888E-04
-0.72555461E+01 -0.20350830E+00 -0.24659457E-03 -0.40356623E-03  0.37511345E-04
-0.72555461E+01 -0.16327988E+00 -0.24945390E-03 -0.40829988E-03  0.31482072E-04
-0.72555461E+01 -0.12273769E+00 -0.25173650E-03 -0.41214190E-03  0.24505227E-04
-0.72555461E+01 -0.81958017E-01 -0.25340132E-03 -0.41497840E-03  0.16775349E-04
-0.72555461E+01 -0.41019001E-01 -0.25441188E-03 -0.41671581E-03  0.85217841E-05
-0.72555461E+01  0.00000000E+00 -0.25475228E-03 -0.41730268E-03 -0.20759655E-15
-0.72555461E+01  0.41019001E-01 -0.25441188E-03 -0.41671581E-03 -0.85217841E-05
-0.72555461E+01  0.81958017E-01 -0.25340132E-03 -0.41497840E-03 -0.16775349E-04
-0.72555461E+01  0.12273769E+00 -0.25173650E-03 -0.41214190E-03 -0.24505227E-04
-0.72555461E+01  0.16327988E+00 -0.24945390E-03 -0.40829988E-03 -0.31482072E-04
-0.72555461E+01  0.20350830E+00 -0.24659457E-03 -0.40356623E-03 -0.37511345E-04
-0.72555461E+01  0.24334903E+00 -0.24321790E-03 -0.39808594E-03 -0.42443888E-04
-0.72555461E+01  0.28273108E+00 -0.23938661E-03 -0.39201183E-03 -0.46178456E-04
-0.72555461E+01  0.32158685E+00 -0.23517819E-03 -0.38551451E-03 -0.48667236E-04
-0.72555461E+01  0.35985254E+00 -0.23067188E-03 -0.37876078E-03 -0.49912554E-04
-0.72555461E+01  0.39746856E+00 -0.22595749E-03 -0.37192406E-03 -0.49966839E-04
-0.72555461E+01  0.43437980E+00 -0.22112520E-03 -0.36516494E-03 -0.48926617E-04
-0.72555461E+01  0.47053591E+00 -0.21627111E-03 -0.35863577E-03 -0.46928169E-04
-0.72555461E+01  0.50589144E+00 -0.21148742E-03 -0.35245383E-03 -0.44144176E-04
-0.72555461E+01  0.54040601E+00 -0.20685706E-03 -0.34667873E-03 -0.40776945E-04
-0.72555461E+01  0.57404430E+00 -0.20242674E-03 -0.34125891E-03 -0.37062338E-04
-0.72555461E+01  0.60677613E+00 -0.19816271E-03 -0.33596218E-03 -0.33258893E-04
-0.72555461E+01  0.63857635E+00 -0.19386945E-03 -0.33030639E-03 -0.29655078E-04
-0.72555461E+01  0.66942475E+00 -0.18908681E-03 -0.32348023E-03 -0.26540708E-04
-0.72555461E+01  0.69930590E+00 -0.18298494E-03 -0.31434192E-03 -0.24195514E-04
-0.72555461E+01  0.72820900E+00 -0.17434214E-03 -0.30141771E-03 -0.22815753E-04
-0.72555461E+01  0.75612764E+00 -0.16167105E-03 -0.28304955E-03 -0.22456980E-04
-0.72555461E+01  0.78305952E+00 -0.14360976E-03 -0.25752136E-03 -0.22919420E-04
-0.72555461E+01  0.80900624E+00 -0.11952269E-03 -0.22347546E-03 -0.23698668E-04
-0.72555461E+01  0.83397299E+00 -0.90266861E-04 -0.18049244E-03 -0.23988018E-04
-0.72555461E+01  0.85796823E+00 -0.58686753E-04 -0.13033238E-03 -0.22881079E-04
-0.72555461E+01  0.88100344E+00 -0.29437136E-04 -0.78130744E-04 -0.19754286E-04
-0.72555461E+01  0.90309281E+00 -0.73857221E-05 -0.32644138E-04 -0.14737375E-04
-0.72555461E+01  0.92425290E+00  0.48385647E-05 -0.29821751E-05 -0.89376214E-05
-0.72555461E+01  0.94450239E+00  0.84575383E-05  0.75291192E-05 -0.40018989E-05
-0.72555461E+01  0.96386181E+00  0.68904503E-05  0.53930493E-05 -0.10886790E-05
-0.72555461E+01  0.98235322E+00  0.31416539E-05  0.14724177E-05 -0.78177324E-07
-0.72555461E+01  0.10000000E+01  0.00000000E+00  0.00000000E+00  0.00000000E+00
 
-0.72041989E+01 -0.10000000E+01  0.00000000E+00  0.00000000E+00  0.00000000E+00
-0.72041989E+01 -0.98235322E+00  0.23745853E-05  0.98063611E-06  0.14854508E-06
-0.72041989E+01 -0.96386181E+00  0.50179822E-05  0.22734071E-05  0.11629283E-05
-0.72041989E+01 -0.94450239E+00  0.53448108E-05  0.14964916E-05  0.38696725E-05
-0.72041989E+01 -0.92425290E+00  0.76653613E-06 -0.87936758E-05  0.84574568E-05
-0.72041989E+01 -0.90309281E+00 -0.10999087E-04 -0.33358057E-04  0.13903883E-04
-0.72041989E+01 -0.88100344E+00 -0.30037655E-04 -0.69994117E-04  0.18754910E-04
-0.72041989E+01 -0.85796823E+00 -0.53537622E-04 -0.11215727E-03  0.21924384E-04
-0.72041989E+01 -0.83397299E+00 -0.77480062E-04 -0.15339330E-03  0.23222703E-04
-0.72041989E+01 -0.80900624E+00 -0.98439379E-04 -0.18970164E-03  0.23105436E-04
-0.72041989E+01 -0.78305952E+00 -0.11459552E-03 -0.21944195E-03  0.22355832E-04
-0.72041989E+01 -0.75612764E+00 -0.12563966E-03 -0.24255497E-03  0.21670725E-04
-0.72041989E+01 -0.72820900E+00 -0.13234357E-03 -0.25977246E-03  0.21534853E-04
-0.72041989E+01 -0.69930590E+00 -0.13593468E-03 -0.27223669E-03  0.22149691E-04
-0.72041989E+01 -0.66942475E+00 -0.13767554E-03 -0.28118886E-03  0.23517821E-04
-0.72041989E+01 -0.63857635E+00 -0.13855861E-03 -0.28782592E-03  0.25496694E-04
-0.72041989E+01 -0.60677613E+00 -0.13924768E-03 -0.29313604E-03  0.27883652E-04
-0.72041989E+01 -0.57404430E+00 -0.14009186E-03 -0.29785825E-03  0.30450424E-04
-0.72041989E+01 -0.54040601E+00 -0.14123557E-03 -0.30245889E-03  0.32978809E-04
-0.72041989E+01 -0.50589144E+00 -0.14269129E-03 -0.30718664E-03  0.35266011E-04
-0.72041989E+01 -0.47053591E+00 -0.14441888E-03 -0.31212648E-03  0.37134398E-04
-0.72041989E+01 -0.43437980E+00 -0.14634910E-03 -0.31726133E-03  0.38427737E-04
-0.72041989E+01 -0.39746856E+00 -0.14841330E-03 -0.32251849E-03  0.39016727E-04
-0.72041989E+01 -0.35985254E+00 -0.15053758E-03 -0.32779307E-03  0.38796383E-04
-0.72041989E+01 -0.32158685E+00 -0.15265668E-03 -0.33297121E-03  0.37693748E-04
-0.72041989E+01 -0.28273108E+00 -0.15470231E-03 -0.33792823E-03  0.35666756E-04
-0.72041989E+01 -0.24334903E+00 -0.15661647E-03 -0.34254442E-03  0.32712187E-04
-0.72041989E+01 -0.20350830E+00 -0.15833942E-03 -0.34669634E-03  0.28863307E-04
-0.72041989E+01 -0.16327988E+00 -0.15982433E-03 -0.35027421E-03  0.24194577E-04
-0.72041989E+01 -0.12273769E+00 -0.16102451E-03 -0.35317275E-03  0.18816151E-04
-0.72041989E+01 -0.81958017E-01 -0.16190897E-03 -0.35531016E-03  0.12873236E-04
-0.72041989E+01 -0.41019001E-01 -0.16244849E-03 -0.35661810E-03  0.65372919E-05
-0.72041989E+01  0.00000000E+00 -0.16263136E-03 -0.35705987E-03 -0.23830055E-15
-0.72041989E+01  0.41019001E-01 -0.16244849E-03 -0.35661810E-03 -0.65372919E-05
-0.72041989E+01  0.81958017E-01 -0.16190897E-03 -0.35531016E-03 -0.12873236E-04
-0.72041989E+01  0.12273769E+00 -0.16102451E-03 -0.35317275E-03 -0.18816151E-04
-0.72041989E+01  0.16327988E+00 -0.15982433E-03 -0.35027421E-03 -0.24194577E-04
-0.72041989E+01  0.20350830E+00 -0.15833942E-03 -0.34669634E-03 -0.28863307E-04
-0.72041989E+01  0.24334903E+00 -0.15661647E-03 -0.34254442E-03 -0.32712187E-04
-0.72041989E+01  0.28273108E+00 -0.15470231E-03 -0.33792823E-03 -0.35666756E-04
-0.72041989E+01  0.32158685E+00 -0.15265668E-03 -0.33297121E-03 -0.37693748E-04
-0.72041989E+01  0.35985254E+00 -0.15053758E-03 -0.32779307E-03 -0.38796383E-04
-0.72041989E+01  0.39746856E+00 -0.14841330E-03 -0.32251849E-03 -0.39016727E-04
-0.72041989E+01  0.43437980E+00 -0.14634910E-03 -0.31726133E-03 -0.38427737E-04
-0.72041989E+01  0.47053591E+00 -0.14441888E-03 -0.31212648E-03 -0.37134398E-04
-0.72041989E+01  0.50589144E+00 -0.14269129E-03 -0.30718664E-03 -0.35266011E-04
-0.72041989E+01  0.54040601E+00 -0.14123557E-03 -0.30245889E-03 -0.32978809E-04
-0.72041989E+01  0.57404430E+00 -0.14009186E-03 -0.29785825E-03 -0.30450424E-04
-0.72041989E+01  0.60677613E+00 -0.13924768E-03 -0.29313604E-03 -0.27883652E-04
-0.72041989E+01  0.63857635E+00 -0.13855861E-03 -0.28782592E-03 -0.25496694E-04
-0.72041989E+01  0.66942475E+00 -0.13767554E-03 -0.28118886E-03 -0.23517821E-04
-0.72041989E+01  0.69930590E+00 -0.13593468E-03 -0.27223669E-03 -0.22149691E-04
-0.72041989E+01  0.72820900E+00 -0.13234357E-03 -0.25977246E-03 -0.21534853E-04
-0.72041989E+01  0.75612764E+00 -0.12563966E-03 -0.24255497E-03 -0.21670725E-04
-0.72041989E+01  0.78305952E+00 -0.11459552E-03 -0.21944195E-03 -0.22355832E-04
-0.72041989E+01  0.80900624E+00 -0.98439379E-04 -0.18970164E-03 -0.23105436E-04
-0.72041989E+01  0.83397299E+00 -0.77480062E-04 -0.15339330E-03 -0.23222703E-04
-0.72041989E+01  0.85796823E+00 -0.53537622E-04 -0.11215727E-03 -0.21924384E-04
-0.72041989E+01  0.88100344E+00 -0.30037655E-04 -0.69994117E-04 -0.18754910E-04
-0.72041989E+01  0.90309281E+00 -0.10999087E-04 -0.33358057E-04 -0.13903883E-04
-0.72041989E+01  0.92425290E+00  0.76653613E-06 -0.87936758E-05 -0.84574568E-05
-0.72041989E+01  0.94450239E+00  0.53448108E-05  0.14964916E-05 -0.38696725E-05
-0.72041989E+01  0.96386181E+00  0.50179822E-05  0.22734071E-05 -0.11629283E-05
-0.72041989E+01  0.98235322E+00  0.23745853E-05  0.98063611E-06 -0.14854508E-06
-0.72041989E+01  0.10000000E+01  0.00000000E+00  0.00000000E+00  0.00000000E+00
 
-0.71524152E+01 -0.10000000E+01  0.00000000E+00  0.00000000E+00  0.00000000E+00
-0.71524152E+01 -0.98235322E+00  0.33588687E-05 -0.26785365E-06  0.95322944E-07
-0.71524152E+01 -0.96386181E+00  0.60271717E-05 -0.30264465E-06  0.96091300E-06
-0.71524152E+01 -0.94450239E+00  0.50416121E-05 -0.24383450E-05  0.33464289E-05
-0.71524152E+01 -0.92425290E+00 -0.11816377E-05 -0.12248651E-04  0.73654455E-05
-0.71524152E+01 -0.90309281E+00 -0.13150433E-04 -0.32929389E-04  0.12164284E-04
-0.71524152E+01 -0.88100344E+00 -0.29864842E-04 -0.62673691E-04  0.16479107E-04
-0.71524152E+01 -0.85796823E+00 -0.48657595E-04 -0.96722010E-04  0.19375995E-04
-0.71524152E+01 -0.83397299E+00 -0.66452422E-04 -0.13048221E-03  0.20648298E-04
-0.71524152E+01 -0.80900624E+00 -0.80894563E-04 -0.16098644E-03  0.20652926E-04
-0.71524152E+01 -0.78305952E+00 -0.90950034E-04 -0.18681216E-03  0.20024530E-04
-0.71524152E+01 -0.75612764E+00 -0.96692659E-04 -0.20758848E-03  0.19347373E-04
-0.71524152E+01 -0.72820900E+00 -0.98953865E-04 -0.22358362E-03  0.19034787E-04
-0.71524152E+01 -0.69930590E+00 -0.98826874E-04 -0.23548414E-03  0.19271628E-04
-0.71524152E+01 -0.66942475E+00 -0.97376928E-04 -0.24419091E-03  0.20077341E-04
-0.71524152E+01 -0.63857635E+00 -0.95408512E-04 -0.25066035E-03  0.21350192E-04
-0.71524152E+01 -0.60677613E+00 -0.93449482E-04 -0.25574274E-03  0.22937829E-04
-0.71524152E+01 -0.57404430E+00 -0.91763220E-04 -0.26010241E-03  0.24665519E-04
-0.71524152E+01 -0.54040601E+00 -0.90454699E-04 -0.26418334E-03  0.26367605E-04
-0.71524152E+01 -0.50589144E+00 -0.89523706E-04 -0.26823746E-03  0.27890913E-04
-0.71524152E+01 -0.47053591E+00 -0.88937229E-04 -0.27237110E-03  0.29103812E-04
-0.71524152E+01 -0.43437980E+00 -0.88640596E-04 -0.27659448E-03  0.29891571E-04
-0.71524152E+01 -0.39746856E+00 -0.88585556E-04 -0.28086561E-03  0.30160808E-04
-0.71524152E+01 -0.35985254E+00 -0.88718777E-04 -0.28511113E-03  0.29835959E-04
-0.71524152E+01 -0.32158685E+00 -0.88996161E-04 -0.28924876E-03  0.28865137E-04
-0.71524152E+01 -0.28273108E+00 -0.89368792E-04 -0.29318618E-03  0.27218416E-04
-0.71524152E+01 -0.24334903E+00 -0.89796555E-04 -0.29683526E-03  0.24894069E-04
-0.71524152E+01 -0.20350830E+00 -0.90235318E-04 -0.30010429E-03  0.21916456E-04
-0.71524152E+01 -0.16327988E+00 -0.90651453E-04 -0.30291258E-03  0.18339995E-04
-0.71524152E+01 -0.12273769E+00 -0.91009299E-04 -0.30518200E-03  0.14244930E-04
-0.71524152E+01 -0.81958017E-01 -0.91286040E-04 -0.30685261E-03  0.97372888E-05
-0.71524152E+01 -0.41019001E-01 -0.91458663E-04 -0.30787360E-03  0.49422626E-05
-0.71524152E+01  0.00000000E+00 -0.91518739E-04 -0.30821835E-03 -0.24922157E-15
-0.71524152E+01  0.41019001E-01 -0.91458663E-04 -0.30787360E-03 -0.49422626E-05
-0.71524152E+01  0.81958017E-01 -0.91286040E-04 -0.30685261E-03 -0.97372888E-05
-0.71524152E+01  0.12273769E+00 -0.91009299E-04 -0.30518200E-03 -0.14244930E-04
-0.71524152E+01  0.16327988E+00 -0.90651453E-04 -0.30291258E-03 -0.18339995E-04
-0.71524152E+01  0.20350830E+00 -0.90235318E-04 -0.30010429E-03 -0.21916456E-04
-0.71524152E+01  0.24334903E+00 -0.89796555E-04 -0.29683526E-03 -0.24894069E-04
-0.71524152E+01  0.28273108E+00 -0.89368792E-04 -0.29318618E-03 -0.27218416E-04
-0.71524152E+01  0.32158685E+00 -0.88996161E-04 -0.28924876E-03 -0.28865137E-04
-0.71524152E+01  0.35985254E+00 -0.88718777E-04 -0.28511113E-03 -0.29835959E-04
-0.71524152E+01  0.39746856E+00 -0.88585556E-04 -0.28086561E-03 -0.30160808E-04
-0.71524152E+01  0.43437980E+00 -0.88640596E-04 -0.27659448E-03 -0.29891571E-04
-0.71524152E+01  0.47053591E+00 -0.88937229E-04 -0.27237110E-03 -0.29103812E-04
-0.71524152E+01  0.50589144E+00 -0.89523706E-04 -0.26823746E-03 -0.27890913E-04
-0.71524152E+01  0.54040601E+00 -0.90454699E-04 -0.26418334E-03 -0.26367605E-04
-0.71524152E+01  0.57404430E+00 -0.91763220E-04 -0.26010241E-03 -0.24665519E-04
-0.71524152E+01  0.60677613E+00 -0.93449482E-04 -0.25574274E-03 -0.22937829E-04
-0.71524152E+01  0.63857635E+00 -0.95408512E-04 -0.25066035E-03 -0.21350192E-04
-0.71524152E+01  0.66942475E+00 -0.97376928E-04 -0.24419091E-03 -0.20077341E-04
-0.71524152E+01  0.69930590E+00 -0.98826874E-04 -0.23548414E-03 -0.19271628E-04
-0.71524152E+01  0.72820900E+00 -0.98953865E-04 -0.22358362E-03 -0.19034787E-04
-0.71524152E+01  0.75612764E+00 -0.96692659E-04 -0.20758848E-03 -0.19347373E-04
-0.71524152E+01  0.78305952E+00 -0.90950034E-04 -0.18681216E-03 -0.20024530E-04
-0.71524152E+01  0.80900624E+00 -0.80894563E-04 -0.16098644E-03 -0.20652926E-04
-0.71524152E+01  0.83397299E+00 -0.66452422E-04 -0.13048221E-03 -0.20648298E-04
-0.71524152E+01  0.85796823E+00 -0.48657595E-04 -0.96722010E-04 -0.19375995E-04
-0.71524152E+01  0.88100344E+00 -0.29864842E-04 -0.62673691E-04 -0.16479107E-04
-0.71524152E+01  0.90309281E+00 -0.13150433E-04 -0.32929389E-04 -0.12164284E-04
-0.71524152E+01  0.92425290E+00 -0.11816377E-05 -0.12248651E-04 -0.73654455E-05
-0.71524152E+01  0.94450239E+00  0.50416121E-05 -0.24383450E-05 -0.33464289E-05
-0.71524152E+01  0.96386181E+00  0.60271717E-05 -0.30264465E-06 -0.96091300E-06
-0.71524152E+01  0.98235322E+00  0.33588687E-05 -0.26785365E-06 -0.95322944E-07
-0.71524152E+01  0.10000000E+01  0.00000000E+00  0.00000000E+00  0.00000000E+00
 
-0.71001942E+01 -0.10000000E+01  0.00000000E+00  0.00000000E+00  0.00000000E+00
-0.71001942E+01 -0.98235322E+00  0.24242186E-05 -0.54935309E-06  0.14622796E-06
-0.71001942E+01 -0.96386181E+00  0.41796611E-05 -0.24457205E-05  0.94487834E-06
-0.71001942E+01 -0.94450239E+00  0.27203373E-05 -0.67237675E-05  0.29569961E-05
-0.71001942E+01 -0.92425290E+00 -0.33439107E-05 -0.16569337E-04  0.62815690E-05
-0.71001942E+01 -0.90309281E+00 -0.14149155E-04 -0.33959307E-04  0.10229698E-04
-0.71001942E+01 -0.88100344E+00 -0.28299273E-04 -0.57763410E-04  0.13801199E-04
-0.71001942E+01 -0.85796823E+00 -0.43179483E-04 -0.84881361E-04  0.16231086E-04
-0.71001942E+01 -0.83397299E+00 -0.56254846E-04 -0.11223936E-03  0.17349056E-04
-0.71001942E+01 -0.80900624E+00 -0.65865825E-04 -0.13768281E-03  0.17419626E-04
-0.71001942E+01 -0.78305952E+00 -0.71511678E-04 -0.15996049E-03  0.16950355E-04
-0.71001942E+01 -0.75612764E+00 -0.73515611E-04 -0.17848048E-03  0.16399133E-04
-0.71001942E+01 -0.72820900E+00 -0.72722279E-04 -0.19316256E-03  0.16104663E-04
-0.71001942E+01 -0.69930590E+00 -0.70097330E-04 -0.20434514E-03  0.16212636E-04
-0.71001942E+01 -0.66942475E+00 -0.66539557E-04 -0.21265523E-03  0.16748351E-04
-0.71001942E+01 -0.63857635E+00 -0.62699998E-04 -0.21884961E-03  0.17630228E-04
-0.71001942E+01 -0.60677613E+00 -0.58999661E-04 -0.22365466E-03  0.18745216E-04
-0.71001942E+01 -0.57404430E+00 -0.55635107E-04 -0.22766371E-03  0.19955098E-04
-0.71001942E+01 -0.54040601E+00 -0.52683087E-04 -0.23129239E-03  0.21136551E-04
-0.71001942E+01 -0.50589144E+00 -0.50134439E-04 -0.23478866E-03  0.22171582E-04
-0.71001942E+01 -0.47053591E+00 -0.47963923E-04 -0.23827070E-03  0.22965177E-04
-0.71001942E+01 -0.43437980E+00 -0.46128518E-04 -0.24176754E-03  0.23432332E-04
-0.71001942E+01 -0.39746856E+00 -0.44597385E-04 -0.24525915E-03  0.23508288E-04
-0.71001942E+01 -0.35985254E+00 -0.43333310E-04 -0.24869555E-03  0.23139108E-04
-0.71001942E+01 -0.32158685E+00 -0.42310040E-04 -0.25201792E-03  0.22290538E-04
-0.71001942E+01 -0.28273108E+00 -0.41494073E-04 -0.25515837E-03  0.20942307E-04
-0.71001942E+01 -0.24334903E+00 -0.40860629E-04 -0.25805260E-03  0.19095793E-04
-0.71001942E+01 -0.20350830E+00 -0.40378359E-04 -0.26063317E-03  0.16769794E-04
-0.71001942E+01 -0.16327988E+00 -0.40025278E-04 -0.26284166E-03  0.14005509E-04
-0.71001942E+01 -0.12273769E+00 -0.39774950E-04 -0.26462089E-03  0.10861908E-04
-0.71001942E+01 -0.81958017E-01 -0.39612026E-04 -0.26592783E-03  0.74170048E-05
-0.71001942E+01 -0.41019001E-01 -0.39518731E-04 -0.26672529E-03  0.37622210E-05
-0.71001942E+01  0.00000000E+00 -0.39489807E-04 -0.26699445E-03 -0.24980733E-15
-0.71001942E+01  0.41019001E-01 -0.39518731E-04 -0.26672529E-03 -0.37622210E-05
-0.71001942E+01  0.81958017E-01 -0.39612026E-04 -0.26592783E-03 -0.74170048E-05
-0.71001942E+01  0.12273769E+00 -0.39774950E-04 -0.26462089E-03 -0.10861908E-04
-0.71001942E+01  0.16327988E+00 -0.40025278E-04 -0.26284166E-03 -0.14005509E-04
-0.71001942E+01  0.20350830E+00 -0.40378359E-04 -0.26063317E-03 -0.16769794E-04
-0.71001942E+01  0.24334903E+00 -0.40860629E-04 -0.25805260E-03 -0.19095793E-04
-0.71001942E+01  0.28273108E+00 -0.41494073E-04 -0.25515837E-03 -0.20942307E-04
-0.71001942E+01  0.32158685E+00 -0.42310040E-04 -0.25201792E-03 -0.22290538E-04
-0.71001942E+01  0.35985254E+00 -0.43333310E-04 -0.24869555E-03 -0.23139108E-04
-0.71001942E+01  0.39746856E+00 -0.44597385E-04 -0.24525915E-03 -0.23508288E-04
-0.71001942E+01  0.43437980E+00 -0.46128518E-04 -0.24176754E-03 -0.23432332E-04
-0.71001942E+01  0.47053591E+00 -0.47963923E-04 -0.23827070E-03 -0.22965177E-04
-0.71001942E+01  0.50589144E+00 -0.50134439E-04 -0.23478866E-03 -0.22171582E-04
-0.71001942E+01  0.54040601E+00 -0.52683087E-04 -0.23129239E-03 -0.21136551E-04
-0.71001942E+01  0.57404430E+00 -0.55635107E-04 -0.22766371E-03 -0.19955098E-04
-0.71001942E+01  0.60677613E+00 -0.58999661E-04 -0.22365466E-03 -0.18745216E-04
-0.71001942E+01  0.63857635E+00 -0.62699998E-04 -0.21884961E-03 -0.17630228E-04
-0.71001942E+01  0.66942475E+00 -0.66539557E-04 -0.21265523E-03 -0.16748351E-04
-0.71001942E+01  0.69930590E+00 -0.70097330E-04 -0.20434514E-03 -0.16212636E-04
-0.71001942E+01  0.72820900E+00 -0.72722279E-04 -0.19316256E-03 -0.16104663E-04
-0.71001942E+01  0.75612764E+00 -0.73515611E-04 -0.17848048E-03 -0.16399133E-04
-0.71001942E+01  0.78305952E+00 -0.71511678E-04 -0.15996049E-03 -0.16950355E-04
-0.71001942E+01  0.80900624E+00 -0.65865825E-04 -0.13768281E-03 -0.17419626E-04
-0.71001942E+01  0.83397299E+00 -0.56254846E-04 -0.11223936E-03 -0.17349056E-04
-0.71001942E+01  0.85796823E+00 -0.43179483E-04 -0.84881361E-04 -0.16231086E-04
-0.71001942E+01  0.88100344E+00 -0.28299273E-04 -0.57763410E-04 -0.13801199E-04
-0.71001942E+01  0.90309281E+00 -0.14149155E-04 -0.33959307E-04 -0.10229698E-04
-0.71001942E+01  0.92425290E+00 -0.33439107E-05 -0.16569337E-04 -0.62815690E-05
-0.71001942E+01  0.94450239E+00  0.27203373E-05 -0.67237675E-05 -0.29569961E-05
-0.71001942E+01  0.96386181E+00  0.41796611E-05 -0.24457205E-05 -0.94487834E-06
-0.71001942E+01  0.98235322E+00  0.24242186E-05 -0.54935309E-06 -0.14622796E-06
-0.71001942E+01  0.10000000E+01  0.00000000E+00  0.00000000E+00  0.00000000E+00
 
-0.70475357E+01 -0.10000000E+01  0.00000000E+00  0.00000000E+00  0.00000000E+00
-0.70475357E+01 -0.98235322E+00  0.30390825E-05 -0.15033451E-05  0.92936285E-07
-0.70475357E+01 -0.96386181E+00  0.48714934E-05 -0.40245133E-05  0.72705657E-06
-0.70475357E+01 -0.94450239E+00  0.27813905E-05 -0.88024940E-05  0.23751400E-05
-0.70475357E+01 -0.92425290E+00 -0.39112113E-05 -0.18073601E-04  0.50406888E-05
-0.70475357E+01 -0.90309281E+00 -0.14306601E-04 -0.32887061E-04  0.81930798E-05
-0.70475357E+01 -0.88100344E+00 -0.26545707E-04 -0.52257131E-04  0.11025558E-04
-0.70475357E+01 -0.85796823E+00 -0.38306457E-04 -0.74086696E-04  0.12967816E-04
-0.70475357E+01 -0.83397299E+00 -0.47704348E-04 -0.96401712E-04  0.13878746E-04
-0.70475357E+01 -0.80900624E+00 -0.53695060E-04 -0.11770888E-03  0.13976903E-04
-0.70475357E+01 -0.78305952E+00 -0.56161325E-04 -0.13695416E-03  0.13645323E-04
-0.70475357E+01 -0.75612764E+00 -0.55569637E-04 -0.15343003E-03  0.13243581E-04
-0.70475357E+01 -0.72820900E+00 -0.52730697E-04 -0.16682857E-03  0.13026635E-04
-0.70475357E+01 -0.69930590E+00 -0.48487209E-04 -0.17723893E-03  0.13109829E-04
-0.70475357E+01 -0.66942475E+00 -0.43593096E-04 -0.18508358E-03  0.13508373E-04
-0.70475357E+01 -0.63857635E+00 -0.38576450E-04 -0.19095891E-03  0.14160250E-04
-0.70475357E+01 -0.60677613E+00 -0.33772719E-04 -0.19548749E-03  0.14975751E-04
-0.70475357E+01 -0.57404430E+00 -0.29329678E-04 -0.19919675E-03  0.15849353E-04
-0.70475357E+01 -0.54040601E+00 -0.25303147E-04 -0.20247329E-03  0.16686444E-04
-0.70475357E+01 -0.50589144E+00 -0.21680610E-04 -0.20555520E-03  0.17399263E-04
-0.70475357E+01 -0.47053591E+00 -0.18443633E-04 -0.20856654E-03  0.17918315E-04
-0.70475357E+01 -0.43437980E+00 -0.15560641E-04 -0.21154729E-03  0.18183366E-04
-0.70475357E+01 -0.39746856E+00 -0.13014491E-04 -0.21449234E-03  0.18150030E-04
-0.70475357E+01 -0.35985254E+00 -0.10782036E-04 -0.21736685E-03  0.17782386E-04
-0.70475357E+01 -0.32158685E+00 -0.88509157E-05 -0.22012763E-03  0.17059081E-04
-0.70475357E+01 -0.28273108E+00 -0.72007603E-05 -0.22272247E-03  0.15968516E-04
-0.70475357E+01 -0.24334903E+00 -0.58187825E-05 -0.22510250E-03  0.14514485E-04
-0.70475357E+01 -0.20350830E+00 -0.46844753E-05 -0.22721584E-03  0.12712586E-04
-0.70475357E+01 -0.16327988E+00 -0.37849930E-05 -0.22901837E-03  0.10594136E-04
-0.70475357E+01 -0.12273769E+00 -0.31017394E-05 -0.23046649E-03  0.82025038E-05
-0.70475357E+01 -0.81958017E-01 -0.26251878E-05 -0.23152808E-03  0.55944094E-05
-0.70475357E+01 -0.41019001E-01 -0.23420778E-05 -0.23217488E-03  0.28357098E-05
-0.70475357E+01  0.00000000E+00 -0.22495200E-05 -0.23239309E-03 -0.23962068E-15
-0.70475357E+01  0.41019001E-01 -0.23420778E-05 -0.23217488E-03 -0.28357098E-05
-0.70475357E+01  0.81958017E-01 -0.26251878E-05 -0.23152808E-03 -0.55944094E-05
-0.70475357E+01  0.12273769E+00 -0.31017394E-05 -0.23046649E-03 -0.82025038E-05
-0.70475357E+01  0.16327988E+00 -0.37849930E-05 -0.22901837E-03 -0.10594136E-04
-0.70475357E+01  0.20350830E+00 -0.46844753E-05 -0.22721584E-03 -0.12712586E-04
-0.70475357E+01  0.24334903E+00 -0.58187825E-05 -0.22510250E-03 -0.14514485E-04
-0.70475357E+01  0.28273108E+00 -0.72007603E-05 -0.22272247E-03 -0.15968516E-04
-0.70475357E+01  0.32158685E+00 -0.88509157E-05 -0.22012763E-03 -0.17059081E-04
-0.70475357E+01  0.35985254E+00 -0.10782036E-04 -0.21736685E-03 -0.17782386E-04
-0.70475357E+01  0.39746856E+00 -0.13014491E-04 -0.21449234E-03 -0.18150030E-04
-0.70475357E+01  0.43437980E+00 -0.15560641E-04 -0.21154729E-03 -0.18183366E-04
-0.70475357E+01  0.47053591E+00 -0.18443633E-04 -0.20856654E-03 -0.17918315E-04
-0.70475357E+01  0.50589144E+00 -0.21680610E-04 -0.20555520E-03 -0.17399263E-04
-0.70475357E+01  0.54040601E+00 -0.25303147E-04 -0.20247329E-03 -0.16686444E-04
-0.70475357E+01  0.57404430E+00 -0.29329678E-04 -0.19919675E-03 -0.15849353E-04
-0.70475357E+01  0.60677613E+00 -0.33772719E-04 -0.19548749E-03 -0.14975751E-04
-0.70475357E+01  0.63857635E+00 -0.38576450E-04 -0.19095891E-03 -0.14160250E-04
-0.70475357E+01  0.66942475E+00 -0.43593096E-04 -0.18508358E-03 -0.13508373E-04
-0.70475357E+01  0.69930590E+00 -0.48487209E-04 -0.17723893E-03 -0.13109829E-04
-0.70475357E+01  0.72820900E+00 -0.52730697E-04 -0.16682857E-03 -0.13026635E-04
-0.70475357E+01  0.75612764E+00 -0.55569637E-04 -0.15343003E-03 -0.13243581E-04
-0.70475357E+01  0.78305952E+00 -0.56161325E-04 -0.13695416E-03 -0.13645323E-04
-0.70475357E+01  0.80900624E+00 -0.53695060E-04 -0.11770888E-03 -0.13976903E-04
-0.70475357E+01  0.83397299E+00 -0.47704348E-04 -0.96401712E-04 -0.13878746E-04
-0.70475357E+01  0.85796823E+00 -0.38306457E-04 -0.74086696E-04 -0.12967816E-04
-0.70475357E+01  0.88100344E+00 -0.26545707E-04 -0.52257131E-04 -0.11025558E-04
-0.70475357E+01  0.90309281E+00 -0.14306601E-04 -0.32887061E-04 -0.81930798E-05
-0.70475357E+01  0.92425290E+00 -0.39112113E-05 -0.18073601E-04 -0.50406888E-05
-0.70475357E+01  0.94450239E+00  0.27813905E-05 -0.88024940E-05 -0.23751400E-05
-0.70475357E+01  0.96386181E+00  0.48714934E-05 -0.40245133E-05 -0.72705657E-06
-0.70475357E+01  0.98235322E+00  0.30390825E-05 -0.15033451E-05 -0.92936285E-07
-0.70475357E+01  0.10000000E+01  0.00000000E+00  0.00000000E+00  0.00000000E+00
 
-0.69944392E+01 -0.10000000E+01  0.00000000E+00  0.00000000E+00  0.00000000E+00
-0.69944392E+01 -0.98235322E+00  0.20806653E-05 -0.15205392E-05  0.12371319E-06
-0.69944392E+01 -0.96386181E+00  0.31740068E-05 -0.50857083E-05  0.67586968E-06
-0.69944392E+01 -0.94450239E+00  0.10734805E-05 -0.10998286E-04  0.19773935E-05
-0.69944392E+01 -0.92425290E+00 -0.48656712E-05 -0.20018611E-04  0.40204849E-05
-0.69944392E+01 -0.90309281E+00 -0.13832895E-04 -0.32554863E-04  0.64044386E-05
-0.69944392E+01 -0.88100344E+00 -0.24004364E-04 -0.48079396E-04  0.85361321E-05
-0.69944392E+01 -0.85796823E+00 -0.33219814E-04 -0.65465393E-04  0.99963171E-05
-0.69944392E+01 -0.83397299E+00 -0.39916038E-04 -0.83580857E-04  0.10690845E-04
-0.69944392E+01 -0.80900624E+00 -0.43393869E-04 -0.10139705E-03  0.10785361E-04
-0.69944392E+01 -0.78305952E+00 -0.43760815E-04 -0.11798715E-03  0.10570795E-04
-0.69944392E+01 -0.75612764E+00 -0.41552102E-04 -0.13257167E-03  0.10312361E-04
-0.69944392E+01 -0.72820900E+00 -0.37526034E-04 -0.14468753E-03  0.10200579E-04
-0.69944392E+01 -0.69930590E+00 -0.32413164E-04 -0.15425156E-03  0.10315366E-04
-0.69944392E+01 -0.66942475E+00 -0.26847365E-04 -0.16153152E-03  0.10665994E-04
-0.69944392E+01 -0.63857635E+00 -0.21257797E-04 -0.16699804E-03  0.11199286E-04
-0.69944392E+01 -0.60677613E+00 -0.15914493E-04 -0.17118330E-03  0.11845954E-04
-0.69944392E+01 -0.57404430E+00 -0.10928289E-04 -0.17455571E-03  0.12521826E-04
-0.69944392E+01 -0.54040601E+00 -0.63411963E-05 -0.17747067E-03  0.13155658E-04
-0.69944392E+01 -0.50589144E+00 -0.21387109E-05 -0.18015396E-03  0.13679555E-04
-0.69944392E+01 -0.47053591E+00  0.16910591E-05 -0.18273037E-03  0.14043486E-04
-0.69944392E+01 -0.43437980E+00  0.51713025E-05 -0.18524717E-03  0.14203066E-04
-0.69944392E+01 -0.39746856E+00  0.83082048E-05 -0.18770981E-03  0.14128746E-04
-0.69944392E+01 -0.35985254E+00  0.11114814E-04 -0.19009527E-03  0.13795983E-04
-0.69944392E+01 -0.32158685E+00  0.13592508E-04 -0.19237236E-03  0.13192765E-04
-0.69944392E+01 -0.28273108E+00  0.15751967E-04 -0.19450129E-03  0.12312897E-04
-0.69944392E+01 -0.24334903E+00  0.17596214E-04 -0.19644520E-03  0.11162253E-04
-0.69944392E+01 -0.20350830E+00  0.19137390E-04 -0.19816441E-03  0.97540362E-05
-0.69944392E+01 -0.16327988E+00  0.20380578E-04 -0.19962597E-03  0.81131190E-05
-0.69944392E+01 -0.12273769E+00  0.21338076E-04 -0.20079692E-03  0.62720839E-05
-0.69944392E+01 -0.81958017E-01  0.22014227E-04 -0.20165363E-03  0.42731709E-05
-0.69944392E+01 -0.41019001E-01  0.22418607E-04 -0.20217481E-03  0.21645679E-05
-0.69944392E+01  0.00000000E+00  0.22551841E-04 -0.20235057E-03 -0.22475766E-15
-0.69944392E+01  0.41019001E-01  0.22418607E-04 -0.20217481E-03 -0.21645679E-05
-0.69944392E+01  0.81958017E-01  0.22014227E-04 -0.20165363E-03 -0.42731709E-05
-0.69944392E+01  0.12273769E+00  0.21338076E-04 -0.20079692E-03 -0.62720839E-05
-0.69944392E+01  0.16327988E+00  0.20380578E-04 -0.19962597E-03 -0.81131190E-05
-0.69944392E+01  0.20350830E+00  0.19137390E-04 -0.19816441E-03 -0.97540362E-05
-0.69944392E+01  0.24334903E+00  0.17596214E-04 -0.19644520E-03 -0.11162253E-04
-0.69944392E+01  0.28273108E+00  0.15751967E-04 -0.19450129E-03 -0.12312897E-04
-0.69944392E+01  0.32158685E+00  0.13592508E-04 -0.19237236E-03 -0.13192765E-04
-0.69944392E+01  0.35985254E+00  0.11114814E-04 -0.19009527E-03 -0.13795983E-04
-0.69944392E+01  0.39746856E+00  0.83082048E-05 -0.18770981E-03 -0.14128746E-04
-0.69944392E+01  0.43437980E+00  0.51713025E-05 -0.18524717E-03 -0.14203066E-04
-0.69944392E+01  0.47053591E+00  0.16910591E-05 -0.18273037E-03 -0.14043486E-04
-0.69944392E+01  0.50589144E+00 -0.21387109E-05 -0.18015396E-03 -0.13679555E-04
-0.69944392E+01  0.54040601E+00 -0.63411963E-05 -0.17747067E-03 -0.13155658E-04
-0.69944392E+01  0.57404430E+00 -0.10928289E-04 -0.17455571E-03 -0.12521826E-04
-0.69944392E+01  0.60677613E+00 -0.15914493E-04 -0.17118330E-03 -0.11845954E-04
-0.69944392E+01  0.63857635E+00 -0.21257797E-04 -0.16699804E-03 -0.11199286E-04
-0.69944392E+01  0.66942475E+00 -0.26847365E-04 -0.16153152E-03 -0.10665994E-04
-0.69944392E+01  0.69930590E+00 -0.32413164E-04 -0.15425156E-03 -0.10315366E-04
-0.69944392E+01  0.72820900E+00 -0.37526034E-04 -0.14468753E-03 -0.10200579E-04
-0.69944392E+01  0.75612764E+00 -0.41552102E-04 -0.13257167E-03 -0.10312361E-04
-0.69944392E+01  0.78305952E+00 -0.43760815E-04 -0.11798715E-03 -0.10570795E-04
-0.69944392E+01  0.80900624E+00 -0.43393869E-04 -0.10139705E-03 -0.10785361E-04
-0.69944392E+01  0.83397299E+00 -0.39916038E-04 -0.83580857E-04 -0.10690845E-04
-0.69944392E+01  0.85796823E+00 -0.33219814E-04 -0.65465393E-04 -0.99963171E-05
-0.69944392E+01  0.88100344E+00 -0.24004364E-04 -0.48079396E-04 -0.85361321E-05
-0.69944392E+01  0.90309281E+00 -0.13832895E-04 -0.32554863E-04 -0.64044386E-05
-0.69944392E+01  0.92425290E+00 -0.48656712E-05 -0.20018611E-04 -0.40204849E-05
-0.69944392E+01  0.94450239E+00  0.10734805E-05 -0.10998286E-04 -0.19773935E-05
-0.69944392E+01  0.96386181E+00  0.31740068E-05 -0.50857083E-05 -0.67586968E-06
-0.69944392E+01  0.98235322E+00  0.20806653E-05 -0.15205392E-05 -0.12371319E-06
-0.69944392E+01  0.10000000E+01  0.00000000E+00  0.00000000E+00  0.00000000E+00
 
-0.69409044E+01 -0.10000000E+01  0.00000000E+00  0.00000000E+00  0.00000000E+00
-0.69409044E+01 -0.98235322E+00  0.24926280E-05 -0.21578824E-05  0.72214307E-07
-0.69409044E+01 -0.96386181E+00  0.37086093E-05 -0.57497538E-05  0.48225346E-06
-0.69409044E+01 -0.94450239E+00  0.13739938E-05 -0.11400082E-04  0.14953139E-05
-0.69409044E+01 -0.92425290E+00 -0.46655595E-05 -0.19590739E-04  0.30346984E-05
-0.69409044E+01 -0.90309281E+00 -0.13015578E-04 -0.30313819E-04  0.48139686E-05
-0.69409044E+01 -0.88100344E+00 -0.21727918E-04 -0.43073188E-04  0.63737252E-05
-0.69409044E+01 -0.85796823E+00 -0.28969921E-04 -0.57210672E-04  0.74388014E-05
-0.69409044E+01 -0.83397299E+00 -0.33616997E-04 -0.72136808E-04  0.79395349E-05
-0.69409044E+01 -0.80900624E+00 -0.35299243E-04 -0.87178929E-04  0.80195445E-05
-0.69409044E+01 -0.78305952E+00 -0.34273736E-04 -0.10155116E-03  0.78850234E-05
-0.69409044E+01 -0.75612764E+00 -0.31089812E-04 -0.11446552E-03  0.77375903E-05
-0.69409044E+01 -0.72820900E+00 -0.26431896E-04 -0.12538079E-03  0.77067769E-05
-0.69409044E+01 -0.69930590E+00 -0.20927094E-04 -0.13410563E-03  0.78520287E-05
-0.69409044E+01 -0.66942475E+00 -0.15105542E-04 -0.14080090E-03  0.81709687E-05
-0.69409044E+01 -0.63857635E+00 -0.93181664E-05 -0.14583989E-03  0.86230208E-05
-0.69409044E+01 -0.60677613E+00 -0.37827276E-05 -0.14968057E-03  0.91502506E-05
-0.69409044E+01 -0.57404430E+00  0.14156900E-05 -0.15273795E-03  0.96891393E-05
-0.69409044E+01 -0.54040601E+00  0.62453467E-05 -0.15533753E-03  0.10183211E-04
-0.69409044E+01 -0.50589144E+00  0.10719637E-04 -0.15769025E-03  0.10582277E-04
-0.69409044E+01 -0.47053591E+00  0.14845539E-04 -0.15991876E-03  0.10848548E-04
-0.69409044E+01 -0.43437980E+00  0.18638328E-04 -0.16207357E-03  0.10950865E-04
-0.69409044E+01 -0.39746856E+00  0.22096427E-04 -0.16416729E-03  0.10868830E-04
-0.69409044E+01 -0.35985254E+00  0.25224346E-04 -0.16618463E-03  0.10586967E-04
-0.69409044E+01 -0.32158685E+00  0.28015672E-04 -0.16810270E-03  0.10098830E-04
-0.69409044E+01 -0.28273108E+00  0.30473036E-04 -0.16988982E-03  0.94025101E-05
-0.69409044E+01 -0.24334903E+00  0.32592341E-04 -0.17151701E-03  0.85045716E-05
-0.69409044E+01 -0.20350830E+00  0.34378712E-04 -0.17295240E-03  0.74166134E-05
-0.69409044E+01 -0.16327988E+00  0.35831411E-04 -0.17417012E-03  0.61582620E-05
-0.69409044E+01 -0.12273769E+00  0.36957354E-04 -0.17514390E-03  0.47542218E-05
-0.69409044E+01 -0.81958017E-01  0.37756964E-04 -0.17585542E-03  0.32357727E-05
-0.69409044E+01 -0.41019001E-01  0.38236562E-04 -0.17628783E-03  0.16380644E-05
-0.69409044E+01  0.00000000E+00  0.38395151E-04 -0.17643361E-03 -0.20475375E-15
-0.69409044E+01  0.41019001E-01  0.38236562E-04 -0.17628783E-03 -0.16380644E-05
-0.69409044E+01  0.81958017E-01  0.37756964E-04 -0.17585542E-03 -0.32357727E-05
-0.69409044E+01  0.12273769E+00  0.36957354E-04 -0.17514390E-03 -0.47542218E-05
-0.69409044E+01  0.16327988E+00  0.35831411E-04 -0.17417012E-03 -0.61582620E-05
-0.69409044E+01  0.20350830E+00  0.34378712E-04 -0.17295240E-03 -0.74166134E-05
-0.69409044E+01  0.24334903E+00  0.32592341E-04 -0.17151701E-03 -0.85045716E-05
-0.69409044E+01  0.28273108E+00  0.30473036E-04 -0.16988982E-03 -0.94025101E-05
-0.69409044E+01  0.32158685E+00  0.28015672E-04 -0.16810270E-03 -0.10098830E-04
-0.69409044E+01  0.35985254E+00  0.25224346E-04 -0.16618463E-03 -0.10586967E-04
-0.69409044E+01  0.39746856E+00  0.22096427E-04 -0.16416729E-03 -0.10868830E-04
-0.69409044E+01  0.43437980E+00  0.18638328E-04 -0.16207357E-03 -0.10950865E-04
-0.69409044E+01  0.47053591E+00  0.14845539E-04 -0.15991876E-03 -0.10848548E-04
-0.69409044E+01  0.50589144E+00  0.10719637E-04 -0.15769025E-03 -0.10582277E-04
-0.69409044E+01  0.54040601E+00  0.62453467E-05 -0.15533753E-03 -0.10183211E-04
-0.69409044E+01  0.57404430E+00  0.14156900E-05 -0.15273795E-03 -0.96891393E-05
-0.69409044E+01  0.60677613E+00 -0.37827276E-05 -0.14968057E-03 -0.91502506E-05
-0.69409044E+01  0.63857635E+00 -0.93181664E-05 -0.14583989E-03 -0.86230208E-05
-0.69409044E+01  0.66942475E+00 -0.15105542E-04 -0.14080090E-03 -0.81709687E-05
-0.69409044E+01  0.69930590E+00 -0.20927094E-04 -0.13410563E-03 -0.78520287E-05
-0.69409044E+01  0.72820900E+00 -0.26431896E-04 -0.12538079E-03 -0.77067769E-05
-0.69409044E+01  0.75612764E+00 -0.31089812E-04 -0.11446552E-03 -0.77375903E-05
-0.69409044E+01  0.78305952E+00 -0.34273736E-04 -0.10155116E-03 -0.78850234E-05
-0.69409044E+01  0.80900624E+00 -0.35299243E-04 -0.87178929E-04 -0.80195445E-05
-0.69409044E+01  0.83397299E+00 -0.33616997E-04 -0.72136808E-04 -0.79395349E-05
-0.69409044E+01  0.85796823E+00 -0.28969921E-04 -0.57210672E-04 -0.74388014E-05
-0.69409044E+01  0.88100344E+00 -0.21727918E-04 -0.43073188E-04 -0.63737252E-05
-0.69409044E+01  0.90309281E+00 -0.13015578E-04 -0.30313819E-04 -0.48139686E-05
-0.69409044E+01  0.92425290E+00 -0.46655595E-05 -0.19590739E-04 -0.30346984E-05
-0.69409044E+01  0.94450239E+00  0.13739938E-05 -0.11400082E-04 -0.14953139E-05
-0.69409044E+01  0.96386181E+00  0.37086093E-05 -0.57497538E-05 -0.48225346E-06
-0.69409044E+01  0.98235322E+00  0.24926280E-05 -0.21578824E-05 -0.72214307E-07
-0.69409044E+01  0.10000000E+01  0.00000000E+00  0.00000000E+00  0.00000000E+00
 
-0.68869311E+01 -0.10000000E+01  0.00000000E+00  0.00000000E+00  0.00000000E+00
-0.68869311E+01 -0.98235322E+00  0.16129578E-05 -0.19499160E-05  0.90990545E-07
-0.68869311E+01 -0.96386181E+00  0.22459740E-05 -0.59883653E-05  0.43408641E-06
-0.68869311E+01 -0.94450239E+00  0.13253897E-06 -0.12044525E-04  0.11926098E-05
-0.68869311E+01 -0.92425290E+00 -0.49506470E-05 -0.19742741E-04  0.23012505E-05
-0.68869311E+01 -0.90309281E+00 -0.11923887E-04 -0.28821274E-04  0.35566627E-05
-0.68869311E+01 -0.88100344E+00 -0.19066485E-04 -0.39112241E-04  0.46412848E-05
-0.68869311E+01 -0.85796823E+00 -0.24721991E-04 -0.50481887E-04  0.53716157E-05
-0.68869311E+01 -0.83397299E+00 -0.27936918E-04 -0.62741477E-04  0.57100910E-05
-0.68869311E+01 -0.80900624E+00 -0.28482891E-04 -0.75441477E-04  0.57658254E-05
-0.68869311E+01 -0.78305952E+00 -0.26677714E-04 -0.87876793E-04  0.56894540E-05
-0.68869311E+01 -0.75612764E+00 -0.23052875E-04 -0.99265761E-04  0.56233216E-05
-0.68869311E+01 -0.72820900E+00 -0.18219749E-04 -0.10902567E-03  0.56575281E-05
-0.68869311E+01 -0.69930590E+00 -0.12714748E-04 -0.11690142E-03  0.58293033E-05
-0.68869311E+01 -0.66942475E+00 -0.69835001E-05 -0.12297645E-03  0.61326797E-05
-0.68869311E+01 -0.63857635E+00 -0.13141033E-05 -0.12754938E-03  0.65326636E-05
-0.68869311E+01 -0.60677613E+00  0.41150110E-05 -0.13101326E-03  0.69836275E-05
-0.68869311E+01 -0.57404430E+00  0.92382113E-05 -0.13373577E-03  0.74349661E-05
-0.68869311E+01 -0.54040601E+00  0.14029926E-04 -0.13601180E-03  0.78433882E-05
-0.68869311E+01 -0.50589144E+00  0.18502650E-04 -0.13803705E-03  0.81696710E-05
-0.68869311E+01 -0.47053591E+00  0.22658888E-04 -0.13992905E-03  0.83857911E-05
-0.68869311E+01 -0.43437980E+00  0.26508686E-04 -0.14174008E-03  0.84682275E-05
-0.68869311E+01 -0.39746856E+00  0.30044616E-04 -0.14348752E-03  0.84030994E-05
-0.68869311E+01 -0.35985254E+00  0.33265733E-04 -0.14516266E-03  0.81797368E-05
-0.68869311E+01 -0.32158685E+00  0.36159870E-04 -0.14674934E-03  0.77952844E-05
-0.68869311E+01 -0.28273108E+00  0.38724284E-04 -0.14822298E-03  0.72496927E-05
-0.68869311E+01 -0.24334903E+00  0.40949393E-04 -0.14956120E-03  0.65497678E-05
-0.68869311E+01 -0.20350830E+00  0.42835299E-04 -0.15073888E-03  0.57053983E-05
-0.68869311E+01 -0.16327988E+00  0.44376526E-04 -0.15173602E-03  0.47325820E-05
-0.68869311E+01 -0.12273769E+00  0.45575916E-04 -0.15253203E-03  0.36504533E-05
-0.68869311E+01 -0.81958017E-01  0.46430516E-04 -0.15311297E-03  0.24829601E-05
-0.68869311E+01 -0.41019001E-01  0.46944129E-04 -0.15346566E-03  0.12564590E-05
-0.68869311E+01  0.00000000E+00  0.47114240E-04 -0.15358456E-03 -0.18526650E-15
-0.68869311E+01  0.41019001E-01  0.46944129E-04 -0.15346566E-03 -0.12564590E-05
-0.68869311E+01  0.81958017E-01  0.46430516E-04 -0.15311297E-03 -0.24829601E-05
-0.68869311E+01  0.12273769E+00  0.45575916E-04 -0.15253203E-03 -0.36504533E-05
-0.68869311E+01  0.16327988E+00  0.44376526E-04 -0.15173602E-03 -0.47325820E-05
-0.68869311E+01  0.20350830E+00  0.42835299E-04 -0.15073888E-03 -0.57053983E-05
-0.68869311E+01  0.24334903E+00  0.40949393E-04 -0.14956120E-03 -0.65497678E-05
-0.68869311E+01  0.28273108E+00  0.38724284E-04 -0.14822298E-03 -0.72496927E-05
-0.68869311E+01  0.32158685E+00  0.36159870E-04 -0.14674934E-03 -0.77952844E-05
-0.68869311E+01  0.35985254E+00  0.33265733E-04 -0.14516266E-03 -0.81797368E-05
-0.68869311E+01  0.39746856E+00  0.30044616E-04 -0.14348752E-03 -0.84030994E-05
-0.68869311E+01  0.43437980E+00  0.26508686E-04 -0.14174008E-03 -0.84682275E-05
-0.68869311E+01  0.47053591E+00  0.22658888E-04 -0.13992905E-03 -0.83857911E-05
-0.68869311E+01  0.50589144E+00  0.18502650E-04 -0.13803705E-03 -0.81696710E-05
-0.68869311E+01  0.54040601E+00  0.14029926E-04 -0.13601180E-03 -0.78433882E-05
-0.68869311E+01  0.57404430E+00  0.92382113E-05 -0.13373577E-03 -0.74349661E-05
-0.68869311E+01  0.60677613E+00  0.41150110E-05 -0.13101326E-03 -0.69836275E-05
-0.68869311E+01  0.63857635E+00 -0.13141033E-05 -0.12754938E-03 -0.65326636E-05
-0.68869311E+01  0.66942475E+00 -0.69835001E-05 -0.12297645E-03 -0.61326797E-05
-0.68869311E+01  0.69930590E+00 -0.12714748E-04 -0.11690142E-03 -0.58293033E-05
-0.68869311E+01  0.72820900E+00 -0.18219749E-04 -0.10902567E-03 -0.56575281E-05
-0.68869311E+01  0.75612764E+00 -0.23052875E-04 -0.99265761E-04 -0.56233216E-05
-0.68869311E+01  0.78305952E+00 -0.26677714E-04 -0.87876793E-04 -0.56894540E-05
-0.68869311E+01  0.80900624E+00 -0.28482891E-04 -0.75441477E-04 -0.57658254E-05
-0.68869311E+01  0.83397299E+00 -0.27936918E-04 -0.62741477E-04 -0.57100910E-05
-0.68869311E+01  0.85796823E+00 -0.24721991E-04 -0.50481887E-04 -0.53716157E-05
-0.68869311E+01  0.88100344E+00 -0.19066485E-04 -0.39112241E-04 -0.46412848E-05
-0.68869311E+01  0.90309281E+00 -0.11923887E-04 -0.28821274E-04 -0.35566627E-05
-0.68869311E+01  0.92425290E+00 -0.49506470E-05 -0.19742741E-04 -0.23012505E-05
-0.68869311E+01  0.94450239E+00  0.13253897E-06 -0.12044525E-04 -0.11926098E-05
-0.68869311E+01  0.96386181E+00  0.22459740E-05 -0.59883653E-05 -0.43408641E-06
-0.68869311E+01  0.98235322E+00  0.16129578E-05 -0.19499160E-05 -0.90990545E-07
-0.68869311E+01  0.10000000E+01  0.00000000E+00  0.00000000E+00  0.00000000E+00
 
-0.68325192E+01 -0.10000000E+01  0.00000000E+00  0.00000000E+00  0.00000000E+00
-0.68325192E+01 -0.98235322E+00  0.19283774E-05 -0.23288294E-05  0.46226808E-07
-0.68325192E+01 -0.96386181E+00  0.27184386E-05 -0.60309754E-05  0.28375115E-06
-0.68325192E+01 -0.94450239E+00  0.56965621E-06 -0.11396974E-04  0.85250477E-06
-0.68325192E+01 -0.92425290E+00 -0.44063348E-05 -0.18154822E-04  0.16469117E-05
-0.68325192E+01 -0.90309281E+00 -0.10795282E-04 -0.25923021E-04  0.25347364E-05
-0.68325192E+01 -0.88100344E+00 -0.16899324E-04 -0.34503500E-04  0.32732714E-05
-0.68325192E+01 -0.85796823E+00 -0.21357396E-04 -0.43916346E-04  0.37634431E-05
-0.68325192E+01 -0.83397299E+00 -0.23507666E-04 -0.54187068E-04  0.39779184E-05
-0.68325192E+01 -0.80900624E+00 -0.23288198E-04 -0.65034885E-04  0.40138671E-05
-0.68325192E+01 -0.78305952E+00 -0.21050206E-04 -0.75853481E-04  0.39705359E-05
-0.68325192E+01 -0.75612764E+00 -0.17285321E-04 -0.85904721E-04  0.39554725E-05
-0.68325192E+01 -0.72820900E+00 -0.12525695E-04 -0.94608696E-04  0.40226869E-05
-0.68325192E+01 -0.69930590E+00 -0.72269005E-05 -0.10168178E-03  0.42001676E-05
-0.68325192E+01 -0.66942475E+00 -0.17616799E-05 -0.10715868E-03  0.44751440E-05
-0.68325192E+01 -0.63857635E+00  0.36313672E-05 -0.11128066E-03  0.48223893E-05
-0.68325192E+01 -0.60677613E+00  0.88058203E-05 -0.11438735E-03  0.52027887E-05
-0.68325192E+01 -0.57404430E+00  0.13709082E-04 -0.11680356E-03  0.55793415E-05
-0.68325192E+01 -0.54040601E+00  0.18320564E-04 -0.11879563E-03  0.59166243E-05
-0.68325192E+01 -0.50589144E+00  0.22650245E-04 -0.12054299E-03  0.61860796E-05
-0.68325192E+01 -0.47053591E+00  0.26697799E-04 -0.12215683E-03  0.63652965E-05
-0.68325192E+01 -0.43437980E+00  0.30468348E-04 -0.12368888E-03  0.64377521E-05
-0.68325192E+01 -0.39746856E+00  0.33950985E-04 -0.12515955E-03  0.63929482E-05
-0.68325192E+01 -0.35985254E+00  0.37140218E-04 -0.12656448E-03  0.62243097E-05
-0.68325192E+01 -0.32158685E+00  0.40020434E-04 -0.12789237E-03  0.59304258E-05
-0.68325192E+01 -0.28273108E+00  0.42584534E-04 -0.12912357E-03  0.55127239E-05
-0.68325192E+01 -0.24334903E+00  0.44819421E-04 -0.13024033E-03  0.49772598E-05
-0.68325192E+01 -0.20350830E+00  0.46721079E-04 -0.13122201E-03  0.43325831E-05
-0.68325192E+01 -0.16327988E+00  0.48280814E-04 -0.13205252E-03  0.35913729E-05
-0.68325192E+01 -0.12273769E+00  0.49498040E-04 -0.13271499E-03  0.27685385E-05
-0.68325192E+01 -0.81958017E-01  0.50367470E-04 -0.13319822E-03  0.18822243E-05
-0.68325192E+01 -0.41019001E-01  0.50890689E-04 -0.13349145E-03  0.95219091E-06
-0.68325192E+01  0.00000000E+00  0.51064223E-04 -0.13359031E-03 -0.16360015E-15
-0.68325192E+01  0.41019001E-01  0.50890689E-04 -0.13349145E-03 -0.95219091E-06
-0.68325192E+01  0.81958017E-01  0.50367470E-04 -0.13319822E-03 -0.18822243E-05
-0.68325192E+01  0.12273769E+00  0.49498040E-04 -0.13271499E-03 -0.27685385E-05
-0.68325192E+01  0.16327988E+00  0.48280814E-04 -0.13205252E-03 -0.35913729E-05
-0.68325192E+01  0.20350830E+00  0.46721079E-04 -0.13122201E-03 -0.43325831E-05
-0.68325192E+01  0.24334903E+00  0.44819421E-04 -0.13024033E-03 -0.49772598E-05
-0.68325192E+01  0.28273108E+00  0.42584534E-04 -0.12912357E-03 -0.55127239E-05
-0.68325192E+01  0.32158685E+00  0.40020434E-04 -0.12789237E-03 -0.59304258E-05
-0.68325192E+01  0.35985254E+00  0.37140218E-04 -0.12656448E-03 -0.62243097E-05
-0.68325192E+01  0.39746856E+00  0.33950985E-04 -0.12515955E-03 -0.63929482E-05
-0.68325192E+01  0.43437980E+00  0.30468348E-04 -0.12368888E-03 -0.64377521E-05
-0.68325192E+01  0.47053591E+00  0.26697799E-04 -0.12215683E-03 -0.63652965E-05
-0.68325192E+01  0.50589144E+00  0.22650245E-04 -0.12054299E-03 -0.61860796E-05
-0.68325192E+01  0.54040601E+00  0.18320564E-04 -0.11879563E-03 -0.59166243E-05
-0.68325192E+01  0.57404430E+00  0.13709082E-04 -0.11680356E-03 -0.55793415E-05
-0.68325192E+01  0.60677613E+00  0.88058203E-05 -0.11438735E-03 -0.52027887E-05
-0.68325192E+01  0.63857635E+00  0.36313672E-05 -0.11128066E-03 -0.48223893E-05
-0.68325192E+01  0.66942475E+00 -0.17616799E-05 -0.10715868E-03 -0.44751440E-05
-0.68325192E+01  0.69930590E+00 -0.72269005E-05 -0.10168178E-03 -0.42001676E-05
-0.68325192E+01  0.72820900E+00 -0.12525695E-04 -0.94608696E-04 -0.40226869E-05
-0.68325192E+01  0.75612764E+00 -0.17285321E-04 -0.85904721E-04 -0.39554725E-05
-0.68325192E+01  0.78305952E+00 -0.21050206E-04 -0.75853481E-04 -0.39705359E-05
-0.68325192E+01  0.80900624E+00 -0.23288198E-04 -0.65034885E-04 -0.40138671E-05
-0.68325192E+01  0.83397299E+00 -0.23507666E-04 -0.54187068E-04 -0.39779184E-05
-0.68325192E+01  0.85796823E+00 -0.21357396E-04 -0.43916346E-04 -0.37634431E-05
-0.68325192E+01  0.88100344E+00 -0.16899324E-04 -0.34503500E-04 -0.32732714E-05
-0.68325192E+01  0.90309281E+00 -0.10795282E-04 -0.25923021E-04 -0.25347364E-05
-0.68325192E+01  0.92425290E+00 -0.44063348E-05 -0.18154822E-04 -0.16469117E-05
-0.68325192E+01  0.94450239E+00  0.56965621E-06 -0.11396974E-04 -0.85250477E-06
-0.68325192E+01  0.96386181E+00  0.27184386E-05 -0.60309754E-05 -0.28375115E-06
-0.68325192E+01  0.98235322E+00  0.19283774E-05 -0.23288294E-05 -0.46226808E-07
-0.68325192E+01  0.10000000E+01  0.00000000E+00  0.00000000E+00  0.00000000E+00
 
-0.67776686E+01 -0.10000000E+01  0.00000000E+00  0.00000000E+00  0.00000000E+00
-0.67776686E+01 -0.98235322E+00  0.11736683E-05 -0.19793666E-05  0.59811030E-07
-0.67776686E+01 -0.96386181E+00  0.15118531E-05 -0.57794790E-05  0.25384303E-06
-0.67776686E+01 -0.94450239E+00 -0.33083855E-06 -0.11160244E-04  0.65883686E-06
-0.67776686E+01 -0.92425290E+00 -0.43702309E-05 -0.17351530E-04  0.11967318E-05
-0.67776686E+01 -0.90309281E+00 -0.95833182E-05 -0.23915304E-04  0.17804861E-05
-0.67776686E+01 -0.88100344E+00 -0.14549676E-04 -0.30890236E-04  0.22522908E-05
-0.67776686E+01 -0.85796823E+00 -0.18052841E-04 -0.38563270E-04  0.25547121E-05
-0.67776686E+01 -0.83397299E+00 -0.19506582E-04 -0.47119315E-04  0.26776669E-05
-0.67776686E+01 -0.80900624E+00 -0.18884792E-04 -0.56367777E-04  0.26932207E-05
-0.67776686E+01 -0.78305952E+00 -0.16526466E-04 -0.65755299E-04  0.26716316E-05
-0.67776686E+01 -0.75612764E+00 -0.12875630E-04 -0.74585950E-04  0.26861758E-05
-0.67776686E+01 -0.72820900E+00 -0.83953613E-05 -0.82295608E-04  0.27718694E-05
-0.67776686E+01 -0.69930590E+00 -0.34724507E-05 -0.88593209E-04  0.29447641E-05
-0.67776686E+01 -0.66942475E+00  0.15788863E-05 -0.93479265E-04  0.31926430E-05
-0.67776686E+01 -0.63857635E+00  0.65602276E-05 -0.97150794E-04  0.34942732E-05
-0.67776686E+01 -0.60677613E+00  0.11349090E-04 -0.99899838E-04  0.38191855E-05
-0.67776686E+01 -0.57404430E+00  0.15903117E-04 -0.10201306E-03  0.41382575E-05
-0.67776686E+01 -0.54040601E+00  0.20204379E-04 -0.10372847E-03  0.44242214E-05
-0.67776686E+01 -0.50589144E+00  0.24261296E-04 -0.10520967E-03  0.46546870E-05
-0.67776686E+01 -0.47053591E+00  0.28070970E-04 -0.10655984E-03  0.48125024E-05
-0.67776686E+01 -0.43437980E+00  0.31635730E-04 -0.10782959E-03  0.48847901E-05
-0.67776686E+01 -0.39746856E+00  0.34942255E-04 -0.10904087E-03  0.48638074E-05
-0.67776686E+01 -0.35985254E+00  0.37982743E-04 -0.11019321E-03  0.47446682E-05
-0.67776686E+01 -0.32158685E+00  0.40739356E-04 -0.11127935E-03  0.45268620E-05
-0.67776686E+01 -0.28273108E+00  0.43202624E-04 -0.11228430E-03  0.42118930E-05
-0.67776686E+01 -0.24334903E+00  0.45357029E-04 -0.11319441E-03  0.38050599E-05
-0.67776686E+01 -0.20350830E+00  0.47196022E-04 -0.11399335E-03  0.33133619E-05
-0.67776686E+01 -0.16327988E+00  0.48708511E-04 -0.11466857E-03  0.27470421E-05
-0.67776686E+01 -0.12273769E+00  0.49891615E-04 -0.11520664E-03  0.21178192E-05
-0.67776686E+01 -0.81958017E-01  0.50738185E-04 -0.11559891E-03  0.14398658E-05
-0.67776686E+01 -0.41019001E-01  0.51248277E-04 -0.11583680E-03  0.72840572E-06
-0.67776686E+01  0.00000000E+00  0.51417563E-04 -0.11591701E-03 -0.14388190E-15
-0.67776686E+01  0.41019001E-01  0.51248277E-04 -0.11583680E-03 -0.72840572E-06
-0.67776686E+01  0.81958017E-01  0.50738185E-04 -0.11559891E-03 -0.14398658E-05
-0.67776686E+01  0.12273769E+00  0.49891615E-04 -0.11520664E-03 -0.21178192E-05
-0.67776686E+01  0.16327988E+00  0.48708511E-04 -0.11466857E-03 -0.27470421E-05
-0.67776686E+01  0.20350830E+00  0.47196022E-04 -0.11399335E-03 -0.33133619E-05
-0.67776686E+01  0.24334903E+00  0.45357029E-04 -0.11319441E-03 -0.38050599E-05
-0.67776686E+01  0.28273108E+00  0.43202624E-04 -0.11228430E-03 -0.42118930E-05
-0.67776686E+01  0.32158685E+00  0.40739356E-04 -0.11127935E-03 -0.45268620E-05
-0.67776686E+01  0.35985254E+00  0.37982743E-04 -0.11019321E-03 -0.47446682E-05
-0.67776686E+01  0.39746856E+00  0.34942255E-04 -0.10904087E-03 -0.48638074E-05
-0.67776686E+01  0.43437980E+00  0.31635730E-04 -0.10782959E-03 -0.48847901E-05
-0.67776686E+01  0.47053591E+00  0.28070970E-04 -0.10655984E-03 -0.48125024E-05
-0.67776686E+01  0.50589144E+00  0.24261296E-04 -0.10520967E-03 -0.46546870E-05
-0.67776686E+01  0.54040601E+00  0.20204379E-04 -0.10372847E-03 -0.44242214E-05
-0.67776686E+01  0.57404430E+00  0.15903117E-04 -0.10201306E-03 -0.41382575E-05
-0.67776686E+01  0.60677613E+00  0.11349090E-04 -0.99899838E-04 -0.38191855E-05
-0.67776686E+01  0.63857635E+00  0.65602276E-05 -0.97150794E-04 -0.34942732E-05
-0.67776686E+01  0.66942475E+00  0.15788863E-05 -0.93479265E-04 -0.31926430E-05
-0.67776686E+01  0.69930590E+00 -0.34724507E-05 -0.88593209E-04 -0.29447641E-05
-0.67776686E+01  0.72820900E+00 -0.83953613E-05 -0.82295608E-04 -0.27718694E-05
-0.67776686E+01  0.75612764E+00 -0.12875630E-04 -0.74585950E-04 -0.26861758E-05
-0.67776686E+01  0.78305952E+00 -0.16526466E-04 -0.65755299E-04 -0.26716316E-05
-0.67776686E+01  0.80900624E+00 -0.18884792E-04 -0.56367777E-04 -0.26932207E-05
-0.67776686E+01  0.83397299E+00 -0.19506582E-04 -0.47119315E-04 -0.26776669E-05
-0.67776686E+01  0.85796823E+00 -0.18052841E-04 -0.38563270E-04 -0.25547121E-05
-0.67776686E+01  0.88100344E+00 -0.14549676E-04 -0.30890236E-04 -0.22522908E-05
-0.67776686E+01  0.90309281E+00 -0.95833182E-05 -0.23915304E-04 -0.17804861E-05
-0.67776686E+01  0.92425290E+00 -0.43702309E-05 -0.17351530E-04 -0.11967318E-05
-0.67776686E+01  0.94450239E+00 -0.33083855E-06 -0.11160244E-04 -0.65883686E-06
-0.67776686E+01  0.96386181E+00  0.15118531E-05 -0.57794790E-05 -0.25384303E-06
-0.67776686E+01  0.98235322E+00  0.11736683E-05 -0.19793666E-05 -0.59811030E-07
-0.67776686E+01  0.10000000E+01  0.00000000E+00  0.00000000E+00  0.00000000E+00
 
-0.67223793E+01 -0.10000000E+01  0.00000000E+00  0.00000000E+00  0.00000000E+00
-0.67223793E+01 -0.98235322E+00  0.14450572E-05 -0.21839884E-05  0.24129137E-07
-0.67223793E+01 -0.96386181E+00  0.19584441E-05 -0.54910726E-05  0.14728230E-06
-0.67223793E+01 -0.94450239E+00  0.16120393E-06 -0.10039887E-04  0.44315127E-06
-0.67223793E+01 -0.92425290E+00 -0.37312891E-05 -0.15334103E-04  0.81152885E-06
-0.67223793E+01 -0.90309281E+00 -0.84881161E-05 -0.20948946E-04  0.12053200E-05
-0.67223793E+01 -0.88100344E+00 -0.12755103E-04 -0.26855411E-04  0.15015124E-05
-0.67223793E+01 -0.85796823E+00 -0.15554719E-04 -0.33332519E-04  0.16851639E-05
-0.67223793E+01 -0.83397299E+00 -0.16495054E-04 -0.40615934E-04  0.17464201E-05
-0.67223793E+01 -0.80900624E+00 -0.15631177E-04 -0.48588500E-04  0.17502800E-05
-0.67223793E+01 -0.78305952E+00 -0.13287727E-04 -0.56771624E-04  0.17379554E-05
-0.67223793E+01 -0.75612764E+00 -0.98557148E-05 -0.64532943E-04  0.17660200E-05
-0.67223793E+01 -0.72820900E+00 -0.57297060E-05 -0.71347569E-04  0.18506906E-05
-0.67223793E+01 -0.69930590E+00 -0.12365483E-05 -0.76933561E-04  0.20056475E-05
-0.67223793E+01 -0.66942475E+00  0.33602832E-05 -0.81273192E-04  0.22159552E-05
-0.67223793E+01 -0.63857635E+00  0.78941496E-05 -0.84528900E-04  0.24679233E-05
-0.67223793E+01 -0.60677613E+00  0.12262803E-04 -0.86953349E-04  0.27353335E-05
-0.67223793E+01 -0.57404430E+00  0.16430549E-04 -0.88798499E-04  0.29980904E-05
-0.67223793E+01 -0.54040601E+00  0.20382152E-04 -0.90276529E-04  0.32334666E-05
-0.67223793E+01 -0.50589144E+00  0.24123584E-04 -0.91535010E-04  0.34257689E-05
-0.67223793E+01 -0.47053591E+00  0.27650762E-04 -0.92668945E-04  0.35606221E-05
-0.67223793E+01 -0.43437980E+00  0.30963254E-04 -0.93726391E-04  0.36291392E-05
-0.67223793E+01 -0.39746856E+00  0.34046938E-04 -0.94729903E-04  0.36247081E-05
-0.67223793E+01 -0.35985254E+00  0.36892062E-04 -0.95681469E-04  0.35443533E-05
-0.67223793E+01 -0.32158685E+00  0.39480105E-04 -0.96576775E-04  0.33874541E-05
-0.67223793E+01 -0.28273108E+00  0.41799746E-04 -0.97404168E-04  0.31558001E-05
-0.67223793E+01 -0.24334903E+00  0.43834436E-04 -0.98153037E-04  0.28534673E-05
-0.67223793E+01 -0.20350830E+00  0.45575642E-04 -0.98810080E-04  0.24862758E-05
-0.67223793E+01 -0.16327988E+00  0.47011031E-04 -0.99365251E-04  0.20621195E-05
-0.67223793E+01 -0.12273769E+00  0.48135871E-04 -0.99807520E-04  0.15901903E-05
-0.67223793E+01 -0.81958017E-01  0.48941996E-04 -0.10012993E-03  0.10812884E-05
-0.67223793E+01 -0.41019001E-01  0.49428145E-04 -0.10032540E-03  0.54705121E-06
-0.67223793E+01  0.00000000E+00  0.49589614E-04 -0.10039133E-03 -0.12414008E-15
-0.67223793E+01  0.41019001E-01  0.49428145E-04 -0.10032540E-03 -0.54705121E-06
-0.67223793E+01  0.81958017E-01  0.48941996E-04 -0.10012993E-03 -0.10812884E-05
-0.67223793E+01  0.12273769E+00  0.48135871E-04 -0.99807520E-04 -0.15901903E-05
-0.67223793E+01  0.16327988E+00  0.47011031E-04 -0.99365251E-04 -0.20621195E-05
-0.67223793E+01  0.20350830E+00  0.45575642E-04 -0.98810080E-04 -0.24862758E-05
-0.67223793E+01  0.24334903E+00  0.43834436E-04 -0.98153037E-04 -0.28534673E-05
-0.67223793E+01  0.28273108E+00  0.41799746E-04 -0.97404168E-04 -0.31558001E-05
-0.67223793E+01  0.32158685E+00  0.39480105E-04 -0.96576775E-04 -0.33874541E-05
-0.67223793E+01  0.35985254E+00  0.36892062E-04 -0.95681469E-04 -0.35443533E-05
-0.67223793E+01  0.39746856E+00  0.34046938E-04 -0.94729903E-04 -0.36247081E-05
-0.67223793E+01  0.43437980E+00  0.30963254E-04 -0.93726391E-04 -0.36291392E-05
-0.67223793E+01  0.47053591E+00  0.27650762E-04 -0.92668945E-04 -0.35606221E-05
-0.67223793E+01  0.50589144E+00  0.24123584E-04 -0.91535010E-04 -0.34257689E-05
-0.67223793E+01  0.54040601E+00  0.20382152E-04 -0.90276529E-04 -0.32334666E-05
-0.67223793E+01  0.57404430E+00  0.16430549E-04 -0.88798499E-04 -0.29980904E-05
-0.67223793E+01  0.60677613E+00  0.12262803E-04 -0.86953349E-04 -0.27353335E-05
-0.67223793E+01  0.63857635E+00  0.78941496E-05 -0.84528900E-04 -0.24679233E-05
-0.67223793E+01  0.66942475E+00  0.33602832E-05 -0.81273192E-04 -0.22159552E-05
-0.67223793E+01  0.69930590E+00 -0.12365483E-05 -0.76933561E-04 -0.20056475E-05
-0.67223793E+01  0.72820900E+00 -0.57297060E-05 -0.71347569E-04 -0.18506906E-05
-0.67223793E+01  0.75612764E+00 -0.98557148E-05 -0.64532943E-04 -0.17660200E-05
-0.67223793E+01  0.78305952E+00 -0.13287727E-04 -0.56771624E-04 -0.17379554E-05
-0.67223793E+01  0.80900624E+00 -0.15631177E-04 -0.48588500E-04 -0.17502800E-05
-0.67223793E+01  0.83397299E+00 -0.16495054E-04 -0.40615934E-04 -0.17464201E-05
-0.67223793E+01  0.85796823E+00 -0.15554719E-04 -0.33332519E-04 -0.16851639E-05
-0.67223793E+01  0.88100344E+00 -0.12755103E-04 -0.26855411E-04 -0.15015124E-05
-0.67223793E+01  0.90309281E+00 -0.84881161E-05 -0.20948946E-04 -0.12053200E-05
-0.67223793E+01  0.92425290E+00 -0.37312891E-05 -0.15334103E-04 -0.81152885E-06
-0.67223793E+01  0.94450239E+00  0.16120393E-06 -0.10039887E-04 -0.44315127E-06
-0.67223793E+01  0.96386181E+00  0.19584441E-05 -0.54910726E-05 -0.14728230E-06
-0.67223793E+01  0.98235322E+00  0.14450572E-05 -0.21839884E-05 -0.24129137E-07
-0.67223793E+01  0.10000000E+01  0.00000000E+00  0.00000000E+00  0.00000000E+00
 
-0.66666515E+01 -0.10000000E+01  0.00000000E+00  0.00000000E+00  0.00000000E+00
-0.66666515E+01 -0.98235322E+00  0.82175298E-06 -0.17759380E-05  0.35864187E-07
-0.66666515E+01 -0.96386181E+00  0.98671018E-06 -0.50177083E-05  0.13578777E-06
-0.66666515E+01 -0.94450239E+00 -0.49902819E-06 -0.94294982E-05  0.33465864E-06
-0.66666515E+01 -0.92425290E+00 -0.35718169E-05 -0.14205180E-04  0.56556852E-06
-0.66666515E+01 -0.90309281E+00 -0.73880546E-05 -0.18939449E-04  0.80190614E-06
-0.66666515E+01 -0.88100344E+00 -0.10853112E-04 -0.23772616E-04  0.96917905E-06
-0.66666515E+01 -0.85796823E+00 -0.13090852E-04 -0.29114939E-04  0.10640346E-05
-0.66666515E+01 -0.83397299E+00 -0.13729158E-04 -0.35248147E-04  0.10850193E-05
-0.66666515E+01 -0.80900624E+00 -0.12810959E-04 -0.42084139E-04  0.10781058E-05
-0.66666515E+01 -0.78305952E+00 -0.10624462E-04 -0.49183728E-04  0.10717322E-05
-0.66666515E+01 -0.75612764E+00 -0.75110165E-05 -0.55968667E-04  0.11031444E-05
-0.66666515E+01 -0.72820900E+00 -0.38094388E-05 -0.61952939E-04  0.11818786E-05
-0.66666515E+01 -0.69930590E+00  0.20341307E-06 -0.66871252E-04  0.13153871E-05
-0.66666515E+01 -0.66942475E+00  0.43043419E-05 -0.70693246E-04  0.14916826E-05
-0.66666515E+01 -0.63857635E+00  0.83530648E-05 -0.73554025E-04  0.16995518E-05
-0.66666515E+01 -0.60677613E+00  0.12262480E-04 -0.75670546E-04  0.19192351E-05
-0.66666515E+01 -0.57404430E+00  0.16002671E-04 -0.77263892E-04  0.21351949E-05
-0.66666515E+01 -0.54040601E+00  0.19559679E-04 -0.78521206E-04  0.23302013E-05
-0.66666515E+01 -0.50589144E+00  0.22938213E-04 -0.79575025E-04  0.24920249E-05
-0.66666515E+01 -0.47053591E+00  0.26132997E-04 -0.80511391E-04  0.26095883E-05
-0.66666515E+01 -0.43437980E+00  0.29142445E-04 -0.81375662E-04  0.26758296E-05
-0.66666515E+01 -0.39746856E+00  0.31952046E-04 -0.82190057E-04  0.26855610E-05
-0.66666515E+01 -0.35985254E+00  0.34551654E-04 -0.82958736E-04  0.26363309E-05
-0.66666515E+01 -0.32158685E+00  0.36922640E-04 -0.83679745E-04  0.25276179E-05
-0.66666515E+01 -0.28273108E+00  0.39053239E-04 -0.84344629E-04  0.23607526E-05
-0.66666515E+01 -0.24334903E+00  0.40926486E-04 -0.84945501E-04  0.21389153E-05
-0.66666515E+01 -0.20350830E+00  0.42533061E-04 -0.85472049E-04  0.18666313E-05
-0.66666515E+01 -0.16327988E+00  0.43859926E-04 -0.85916583E-04  0.15500713E-05
-0.66666515E+01 -0.12273769E+00  0.44901413E-04 -0.86270437E-04  0.11963956E-05
-0.66666515E+01 -0.81958017E-01  0.45648683E-04 -0.86528293E-04  0.81401743E-06
-0.66666515E+01 -0.41019001E-01  0.46099749E-04 -0.86684542E-04  0.41197832E-06
-0.66666515E+01  0.00000000E+00  0.46249605E-04 -0.86737257E-04 -0.10676117E-15
-0.66666515E+01  0.41019001E-01  0.46099749E-04 -0.86684542E-04 -0.41197832E-06
-0.66666515E+01  0.81958017E-01  0.45648683E-04 -0.86528293E-04 -0.81401743E-06
-0.66666515E+01  0.12273769E+00  0.44901413E-04 -0.86270437E-04 -0.11963956E-05
-0.66666515E+01  0.16327988E+00  0.43859926E-04 -0.85916583E-04 -0.15500713E-05
-0.66666515E+01  0.20350830E+00  0.42533061E-04 -0.85472049E-04 -0.18666313E-05
-0.66666515E+01  0.24334903E+00  0.40926486E-04 -0.84945501E-04 -0.21389153E-05
-0.66666515E+01  0.28273108E+00  0.39053239E-04 -0.84344629E-04 -0.23607526E-05
-0.66666515E+01  0.32158685E+00  0.36922640E-04 -0.83679745E-04 -0.25276179E-05
-0.66666515E+01  0.35985254E+00  0.34551654E-04 -0.82958736E-04 -0.26363309E-05
-0.66666515E+01  0.39746856E+00  0.31952046E-04 -0.82190057E-04 -0.26855610E-05
-0.66666515E+01  0.43437980E+00  0.29142445E-04 -0.81375662E-04 -0.26758296E-05
-0.66666515E+01  0.47053591E+00  0.26132997E-04 -0.80511391E-04 -0.26095883E-05
-0.66666515E+01  0.50589144E+00  0.22938213E-04 -0.79575025E-04 -0.24920249E-05
-0.66666515E+01  0.54040601E+00  0.19559679E-04 -0.78521206E-04 -0.23302013E-05
-0.66666515E+01  0.57404430E+00  0.16002671E-04 -0.77263892E-04 -0.21351949E-05
-0.66666515E+01  0.60677613E+00  0.12262480E-04 -0.75670546E-04 -0.19192351E-05
-0.66666515E+01  0.63857635E+00  0.83530648E-05 -0.73554025E-04 -0.16995518E-05
-0.66666515E+01  0.66942475E+00  0.43043419E-05 -0.70693246E-04 -0.14916826E-05
-0.66666515E+01  0.69930590E+00  0.20341307E-06 -0.66871252E-04 -0.13153871E-05
-0.66666515E+01  0.72820900E+00 -0.38094388E-05 -0.61952939E-04 -0.11818786E-05
-0.66666515E+01  0.75612764E+00 -0.75110165E-05 -0.55968667E-04 -0.11031444E-05
-0.66666515E+01  0.78305952E+00 -0.10624462E-04 -0.49183728E-04 -0.10717322E-05
-0.66666515E+01  0.80900624E+00 -0.12810959E-04 -0.42084139E-04 -0.10781058E-05
-0.66666515E+01  0.83397299E+00 -0.13729158E-04 -0.35248147E-04 -0.10850193E-05
-0.66666515E+01  0.85796823E+00 -0.13090852E-04 -0.29114939E-04 -0.10640346E-05
-0.66666515E+01  0.88100344E+00 -0.10853112E-04 -0.23772616E-04 -0.96917905E-06
-0.66666515E+01  0.90309281E+00 -0.73880546E-05 -0.18939449E-04 -0.80190614E-06
-0.66666515E+01  0.92425290E+00 -0.35718169E-05 -0.14205180E-04 -0.56556852E-06
-0.66666515E+01  0.94450239E+00 -0.49902819E-06 -0.94294982E-05 -0.33465864E-06
-0.66666515E+01  0.96386181E+00  0.98671018E-06 -0.50177083E-05 -0.13578777E-06
-0.66666515E+01  0.98235322E+00  0.82175298E-06 -0.17759380E-05 -0.35864187E-07
-0.66666515E+01  0.10000000E+01  0.00000000E+00  0.00000000E+00  0.00000000E+00
 
-0.66104853E+01 -0.10000000E+01  0.00000000E+00  0.00000000E+00  0.00000000E+00
-0.66104853E+01 -0.98235322E+00  0.10685538E-05 -0.18801623E-05  0.89703507E-08
-0.66104853E+01 -0.96386181E+00  0.14109253E-05 -0.46054899E-05  0.64448242E-07
-0.66104853E+01 -0.94450239E+00 -0.98899901E-08 -0.82143673E-05  0.20787405E-06
-0.66104853E+01 -0.92425290E+00 -0.29649909E-05 -0.12220705E-04  0.35882457E-06
-0.66104853E+01 -0.90309281E+00 -0.64635648E-05 -0.16273836E-04  0.51155892E-06
-0.66104853E+01 -0.88100344E+00 -0.94751568E-05 -0.20425725E-04  0.60397723E-06
-0.66104853E+01 -0.85796823E+00 -0.11306608E-04 -0.25008837E-04  0.65198366E-06
-0.66104853E+01 -0.83397299E+00 -0.11717987E-04 -0.30287909E-04  0.64996159E-06
-0.66104853E+01 -0.80900624E+00 -0.10792039E-04 -0.36206955E-04  0.63991331E-06
-0.66104853E+01 -0.78305952E+00 -0.87889029E-05 -0.42388185E-04  0.63444851E-06
-0.66104853E+01 -0.75612764E+00 -0.60014675E-05 -0.48319552E-04  0.66388722E-06
-0.66104853E+01 -0.72820900E+00 -0.27151247E-05 -0.53565412E-04  0.72870849E-06
-0.66104853E+01 -0.69930590E+00  0.83630514E-06 -0.57883365E-04  0.83703015E-06
-0.66104853E+01 -0.66942475E+00  0.44649725E-05 -0.61239057E-04  0.97620427E-06
-0.66104853E+01 -0.63857635E+00  0.80516188E-05 -0.63745541E-04  0.11404410E-05
-0.66104853E+01 -0.60677613E+00  0.11522609E-04 -0.65590208E-04  0.13127740E-05
-0.66104853E+01 -0.57404430E+00  0.14851741E-04 -0.66966058E-04  0.14835063E-05
-0.66104853E+01 -0.54040601E+00  0.18026874E-04 -0.68037964E-04  0.16381585E-05
-0.66104853E+01 -0.50589144E+00  0.21050866E-04 -0.68923767E-04  0.17687688E-05
-0.66104853E+01 -0.47053591E+00  0.23918329E-04 -0.69701020E-04  0.18658383E-05
-0.66104853E+01 -0.43437980E+00  0.26626321E-04 -0.70411568E-04  0.19247851E-05
-0.66104853E+01 -0.39746856E+00  0.29160981E-04 -0.71076846E-04  0.19408814E-05
-0.66104853E+01 -0.35985254E+00  0.31511730E-04 -0.71702163E-04  0.19127403E-05
-0.66104853E+01 -0.32158685E+00  0.33660798E-04 -0.72287251E-04  0.18394559E-05
-0.66104853E+01 -0.28273108E+00  0.35596096E-04 -0.72825899E-04  0.17223455E-05
-0.66104853E+01 -0.24334903E+00  0.37301157E-04 -0.73312240E-04  0.15635270E-05
-0.66104853E+01 -0.20350830E+00  0.38766104E-04 -0.73738114E-04  0.13666337E-05
-0.66104853E+01 -0.16327988E+00  0.39977993E-04 -0.74097534E-04  0.11361859E-05
-0.66104853E+01 -0.12273769E+00  0.40930458E-04 -0.74383530E-04  0.87772643E-06
-0.66104853E+01 -0.81958017E-01  0.41614601E-04 -0.74591925E-04  0.59754344E-06
-0.66104853E+01 -0.41019001E-01  0.42027821E-04 -0.74718167E-04  0.30252977E-06
-0.66104853E+01  0.00000000E+00  0.42165179E-04 -0.74760773E-04 -0.90473148E-16
-0.66104853E+01  0.41019001E-01  0.42027821E-04 -0.74718167E-04 -0.30252977E-06
-0.66104853E+01  0.81958017E-01  0.41614601E-04 -0.74591925E-04 -0.59754344E-06
-0.66104853E+01  0.12273769E+00  0.40930458E-04 -0.74383530E-04 -0.87772643E-06
-0.66104853E+01  0.16327988E+00  0.39977993E-04 -0.74097534E-04 -0.11361859E-05
-0.66104853E+01  0.20350830E+00  0.38766104E-04 -0.73738114E-04 -0.13666337E-05
-0.66104853E+01  0.24334903E+00  0.37301157E-04 -0.73312240E-04 -0.15635270E-05
-0.66104853E+01  0.28273108E+00  0.35596096E-04 -0.72825899E-04 -0.17223455E-05
-0.66104853E+01  0.32158685E+00  0.33660798E-04 -0.72287251E-04 -0.18394559E-05
-0.66104853E+01  0.35985254E+00  0.31511730E-04 -0.71702163E-04 -0.19127403E-05
-0.66104853E+01  0.39746856E+00  0.29160981E-04 -0.71076846E-04 -0.19408814E-05
-0.66104853E+01  0.43437980E+00  0.26626321E-04 -0.70411568E-04 -0.19247851E-05
-0.66104853E+01  0.47053591E+00  0.23918329E-04 -0.69701020E-04 -0.18658383E-05
-0.66104853E+01  0.50589144E+00  0.21050866E-04 -0.68923767E-04 -0.17687688E-05
-0.66104853E+01  0.54040601E+00  0.18026874E-04 -0.68037964E-04 -0.16381585E-05
-0.66104853E+01  0.57404430E+00  0.14851741E-04 -0.66966058E-04 -0.14835063E-05
-0.66104853E+01  0.60677613E+00  0.11522609E-04 -0.65590208E-04 -0.13127740E-05
-0.66104853E+01  0.63857635E+00  0.80516188E-05 -0.63745541E-04 -0.11404410E-05
-0.66104853E+01  0.66942475E+00  0.44649725E-05 -0.61239057E-04 -0.97620427E-06
-0.66104853E+01  0.69930590E+00  0.83630514E-06 -0.57883365E-04 -0.83703015E-06
-0.66104853E+01  0.72820900E+00 -0.27151247E-05 -0.53565412E-04 -0.72870849E-06
-0.66104853E+01  0.75612764E+00 -0.60014675E-05 -0.48319552E-04 -0.66388722E-06
-0.66104853E+01  0.78305952E+00 -0.87889029E-05 -0.42388185E-04 -0.63444851E-06
-0.66104853E+01  0.80900624E+00 -0.10792039E-04 -0.36206955E-04 -0.63991331E-06
-0.66104853E+01  0.83397299E+00 -0.11717987E-04 -0.30287909E-04 -0.64996159E-06
-0.66104853E+01  0.85796823E+00 -0.11306608E-04 -0.25008837E-04 -0.65198366E-06
-0.66104853E+01  0.88100344E+00 -0.94751568E-05 -0.20425725E-04 -0.60397723E-06
-0.66104853E+01  0.90309281E+00 -0.64635648E-05 -0.16273836E-04 -0.51155892E-06
-0.66104853E+01  0.92425290E+00 -0.29649909E-05 -0.12220705E-04 -0.35882457E-06
-0.66104853E+01  0.94450239E+00 -0.98899901E-08 -0.82143673E-05 -0.20787405E-06
-0.66104853E+01  0.96386181E+00  0.14109253E-05 -0.46054899E-05 -0.64448242E-07
-0.66104853E+01  0.98235322E+00  0.10685538E-05 -0.18801623E-05 -0.89703507E-08
-0.66104853E+01  0.10000000E+01  0.00000000E+00  0.00000000E+00  0.00000000E+00
 
-0.65538810E+01 -0.10000000E+01  0.00000000E+00  0.00000000E+00  0.00000000E+00
-0.65538810E+01 -0.98235322E+00  0.56316313E-06 -0.14738305E-05  0.19829762E-07
-0.65538810E+01 -0.96386181E+00  0.63548190E-06 -0.40812712E-05  0.65718457E-07
-0.65538810E+01 -0.94450239E+00 -0.50455821E-06 -0.75306167E-05  0.15422701E-06
-0.65538810E+01 -0.92425290E+00 -0.27816071E-05 -0.11119275E-04  0.23704617E-06
-0.65538810E+01 -0.90309281E+00 -0.55522039E-05 -0.14532412E-04  0.31498834E-06
-0.65538810E+01 -0.88100344E+00 -0.80036517E-05 -0.17943172E-04  0.35382079E-06
-0.65538810E+01 -0.85796823E+00 -0.95061197E-05 -0.21749581E-04  0.36679408E-06
-0.65538810E+01 -0.83397299E+00 -0.98101069E-05 -0.26217701E-04  0.35275267E-06
-0.65538810E+01 -0.80900624E+00 -0.89688396E-05 -0.31297374E-04  0.33934624E-06
-0.65538810E+01 -0.78305952E+00 -0.72039563E-05 -0.36643274E-04  0.33515300E-06
-0.65538810E+01 -0.75612764E+00 -0.47669584E-05 -0.41796784E-04  0.35931982E-06
-0.65538810E+01 -0.72820900E+00 -0.19018296E-05 -0.46365923E-04  0.41170352E-06
-0.65538810E+01 -0.69930590E+00  0.11930888E-05 -0.50131969E-04  0.49680988E-06
-0.65538810E+01 -0.66942475E+00  0.43577383E-05 -0.53057604E-04  0.60558338E-06
-0.65538810E+01 -0.63857635E+00  0.74907847E-05 -0.55237906E-04  0.73331759E-06
-0.65538810E+01 -0.60677613E+00  0.10528695E-04 -0.56833147E-04  0.86783587E-06
-0.65538810E+01 -0.57404430E+00  0.13448984E-04 -0.58011481E-04  0.10017580E-05
-0.65538810E+01 -0.54040601E+00  0.16240343E-04 -0.58916642E-04  0.11244548E-05
-0.65538810E+01 -0.50589144E+00  0.18904908E-04 -0.59653068E-04  0.12297796E-05
-0.65538810E+01 -0.47053591E+00  0.21436949E-04 -0.60289646E-04  0.13105589E-05
-0.65538810E+01 -0.43437980E+00  0.23833359E-04 -0.60864849E-04  0.13631325E-05
-0.65538810E+01 -0.39746856E+00  0.26080901E-04 -0.61398758E-04  0.13837854E-05
-0.65538810E+01 -0.35985254E+00  0.28169622E-04 -0.61897660E-04  0.13712791E-05
-0.65538810E+01 -0.32158685E+00  0.30082728E-04 -0.62362508E-04  0.13247653E-05
-0.65538810E+01 -0.28273108E+00  0.31808760E-04 -0.62789192E-04  0.12451055E-05
-0.65538810E+01 -0.24334903E+00  0.33331969E-04 -0.63173586E-04  0.11337831E-05
-0.65538810E+01 -0.20350830E+00  0.34642759E-04 -0.63509611E-04  0.99348521E-06
-0.65538810E+01 -0.16327988E+00  0.35728535E-04 -0.63792846E-04  0.82758286E-06
-0.65538810E+01 -0.12273769E+00  0.36582901E-04 -0.64017981E-04  0.64027744E-06
-0.65538810E+01 -0.81958017E-01  0.37197073E-04 -0.64181930E-04  0.43634356E-06
-0.65538810E+01 -0.41019001E-01  0.37568295E-04 -0.64281181E-04  0.22105261E-06
-0.65538810E+01  0.00000000E+00  0.37691697E-04 -0.64314688E-04 -0.76604605E-16
-0.65538810E+01  0.41019001E-01  0.37568295E-04 -0.64281181E-04 -0.22105261E-06
-0.65538810E+01  0.81958017E-01  0.37197073E-04 -0.64181930E-04 -0.43634356E-06
-0.65538810E+01  0.12273769E+00  0.36582901E-04 -0.64017981E-04 -0.64027744E-06
-0.65538810E+01  0.16327988E+00  0.35728535E-04 -0.63792846E-04 -0.82758286E-06
-0.65538810E+01  0.20350830E+00  0.34642759E-04 -0.63509611E-04 -0.99348521E-06
-0.65538810E+01  0.24334903E+00  0.33331969E-04 -0.63173586E-04 -0.11337831E-05
-0.65538810E+01  0.28273108E+00  0.31808760E-04 -0.62789192E-04 -0.12451055E-05
-0.65538810E+01  0.32158685E+00  0.30082728E-04 -0.62362508E-04 -0.13247653E-05
-0.65538810E+01  0.35985254E+00  0.28169622E-04 -0.61897660E-04 -0.13712791E-05
-0.65538810E+01  0.39746856E+00  0.26080901E-04 -0.61398758E-04 -0.13837854E-05
-0.65538810E+01  0.43437980E+00  0.23833359E-04 -0.60864849E-04 -0.13631325E-05
-0.65538810E+01  0.47053591E+00  0.21436949E-04 -0.60289646E-04 -0.13105589E-05
-0.65538810E+01  0.50589144E+00  0.18904908E-04 -0.59653068E-04 -0.12297796E-05
-0.65538810E+01  0.54040601E+00  0.16240343E-04 -0.58916642E-04 -0.11244548E-05
-0.65538810E+01  0.57404430E+00  0.13448984E-04 -0.58011481E-04 -0.10017580E-05
-0.65538810E+01  0.60677613E+00  0.10528695E-04 -0.56833147E-04 -0.86783587E-06
-0.65538810E+01  0.63857635E+00  0.74907847E-05 -0.55237906E-04 -0.73331759E-06
-0.65538810E+01  0.66942475E+00  0.43577383E-05 -0.53057604E-04 -0.60558338E-06
-0.65538810E+01  0.69930590E+00  0.11930888E-05 -0.50131969E-04 -0.49680988E-06
-0.65538810E+01  0.72820900E+00 -0.19018296E-05 -0.46365923E-04 -0.41170352E-06
-0.65538810E+01  0.75612764E+00 -0.47669584E-05 -0.41796784E-04 -0.35931982E-06
-0.65538810E+01  0.78305952E+00 -0.72039563E-05 -0.36643274E-04 -0.33515300E-06
-0.65538810E+01  0.80900624E+00 -0.89688396E-05 -0.31297374E-04 -0.33934624E-06
-0.65538810E+01  0.83397299E+00 -0.98101069E-05 -0.26217701E-04 -0.35275267E-06
-0.65538810E+01  0.85796823E+00 -0.95061197E-05 -0.21749581E-04 -0.36679408E-06
-0.65538810E+01  0.88100344E+00 -0.80036517E-05 -0.17943172E-04 -0.35382079E-06
-0.65538810E+01  0.90309281E+00 -0.55522039E-05 -0.14532412E-04 -0.31498834E-06
-0.65538810E+01  0.92425290E+00 -0.27816071E-05 -0.11119275E-04 -0.23704617E-06
-0.65538810E+01  0.94450239E+00 -0.50455821E-06 -0.75306167E-05 -0.15422701E-06
-0.65538810E+01  0.96386181E+00  0.63548190E-06 -0.40812712E-05 -0.65718457E-07
-0.65538810E+01  0.98235322E+00  0.56316313E-06 -0.14738305E-05 -0.19829762E-07
-0.65538810E+01  0.10000000E+01  0.00000000E+00  0.00000000E+00  0.00000000E+00
 
-0.64968391E+01 -0.10000000E+01  0.00000000E+00  0.00000000E+00  0.00000000E+00
-0.64968391E+01 -0.98235322E+00  0.78931927E-06 -0.15286708E-05  0.16836775E-09
-0.64968391E+01 -0.96386181E+00  0.10291601E-05 -0.36647435E-05  0.19396801E-07
-0.64968391E+01 -0.94450239E+00 -0.53682946E-07 -0.64160026E-05  0.83809491E-07
-0.64968391E+01 -0.92425290E+00 -0.22593164E-05 -0.93859443E-05  0.13472367E-06
-0.64968391E+01 -0.90309281E+00 -0.48260302E-05 -0.12315328E-04  0.18342258E-06
-0.64968391E+01 -0.88100344E+00 -0.69889200E-05 -0.15281525E-04  0.19735123E-06
-0.64968391E+01 -0.85796823E+00 -0.82554504E-05 -0.18583874E-04  0.19827519E-06
-0.64968391E+01 -0.83397299E+00 -0.84694431E-05 -0.22451041E-04  0.18002324E-06
-0.64968391E+01 -0.80900624E+00 -0.77052712E-05 -0.26849697E-04  0.16854552E-06
-0.64968391E+01 -0.78305952E+00 -0.61570893E-05 -0.31486781E-04  0.16379671E-06
-0.64968391E+01 -0.75612764E+00 -0.40377757E-05 -0.35963938E-04  0.18274107E-06
-0.64968391E+01 -0.72820900E+00 -0.15518149E-05 -0.39938085E-04  0.22092451E-06
-0.64968391E+01 -0.69930590E+00  0.11328824E-05 -0.43215453E-04  0.28441063E-06
-0.64968391E+01 -0.66942475E+00  0.38810857E-05 -0.45760534E-04  0.36411495E-06
-0.64968391E+01 -0.63857635E+00  0.66058684E-05 -0.47653435E-04  0.45896853E-06
-0.64968391E+01 -0.60677613E+00  0.92531578E-05 -0.49032108E-04  0.55847315E-06
-0.64968391E+01 -0.57404430E+00  0.11802862E-04 -0.50042241E-04  0.65889185E-06
-0.64968391E+01 -0.54040601E+00  0.14245175E-04 -0.50809186E-04  0.75122742E-06
-0.64968391E+01 -0.50589144E+00  0.16581014E-04 -0.51424631E-04  0.83201548E-06
-0.64968391E+01 -0.47053591E+00  0.18805126E-04 -0.51949649E-04  0.89504987E-06
-0.64968391E+01 -0.43437980E+00  0.20913877E-04 -0.52418934E-04  0.93827021E-06
-0.64968391E+01 -0.39746856E+00  0.22895310E-04 -0.52851120E-04  0.95825031E-06
-0.64968391E+01 -0.35985254E+00  0.24739811E-04 -0.53252754E-04  0.95445508E-06
-0.64968391E+01 -0.32158685E+00  0.26432123E-04 -0.53625600E-04  0.92577674E-06
-0.64968391E+01 -0.28273108E+00  0.27961271E-04 -0.53966938E-04  0.87307312E-06
-0.64968391E+01 -0.24334903E+00  0.29312761E-04 -0.54273903E-04  0.79712083E-06
-0.64968391E+01 -0.20350830E+00  0.30477259E-04 -0.54541873E-04  0.70003146E-06
-0.64968391E+01 -0.16327988E+00  0.31443008E-04 -0.54767544E-04  0.58409812E-06
-0.64968391E+01 -0.12273769E+00  0.32203622E-04 -0.54946784E-04  0.45249295E-06
-0.64968391E+01 -0.81958017E-01  0.32750833E-04 -0.55077263E-04  0.30863307E-06
-0.64968391E+01 -0.41019001E-01  0.33081725E-04 -0.55156217E-04  0.15644095E-06
-0.64968391E+01  0.00000000E+00  0.33191767E-04 -0.55182877E-04 -0.63946989E-16
-0.64968391E+01  0.41019001E-01  0.33081725E-04 -0.55156217E-04 -0.15644095E-06
-0.64968391E+01  0.81958017E-01  0.32750833E-04 -0.55077263E-04 -0.30863307E-06
-0.64968391E+01  0.12273769E+00  0.32203622E-04 -0.54946784E-04 -0.45249295E-06
-0.64968391E+01  0.16327988E+00  0.31443008E-04 -0.54767544E-04 -0.58409812E-06
-0.64968391E+01  0.20350830E+00  0.30477259E-04 -0.54541873E-04 -0.70003146E-06
-0.64968391E+01  0.24334903E+00  0.29312761E-04 -0.54273903E-04 -0.79712083E-06
-0.64968391E+01  0.28273108E+00  0.27961271E-04 -0.53966938E-04 -0.87307312E-06
-0.64968391E+01  0.32158685E+00  0.26432123E-04 -0.53625600E-04 -0.92577674E-06
-0.64968391E+01  0.35985254E+00  0.24739811E-04 -0.53252754E-04 -0.95445508E-06
-0.64968391E+01  0.39746856E+00  0.22895310E-04 -0.52851120E-04 -0.95825031E-06
-0.64968391E+01  0.43437980E+00  0.20913877E-04 -0.52418934E-04 -0.93827021E-06
-0.64968391E+01  0.47053591E+00  0.18805126E-04 -0.51949649E-04 -0.89504987E-06
-0.64968391E+01  0.50589144E+00  0.16581014E-04 -0.51424631E-04 -0.83201548E-06
-0.64968391E+01  0.54040601E+00  0.14245175E-04 -0.50809186E-04 -0.75122742E-06
-0.64968391E+01  0.57404430E+00  0.11802862E-04 -0.50042241E-04 -0.65889185E-06
-0.64968391E+01  0.60677613E+00  0.92531578E-05 -0.49032108E-04 -0.55847315E-06
-0.64968391E+01  0.63857635E+00  0.66058684E-05 -0.47653435E-04 -0.45896853E-06
-0.64968391E+01  0.66942475E+00  0.38810857E-05 -0.45760534E-04 -0.36411495E-06
-0.64968391E+01  0.69930590E+00  0.11328824E-05 -0.43215453E-04 -0.28441063E-06
-0.64968391E+01  0.72820900E+00 -0.15518149E-05 -0.39938085E-04 -0.22092451E-06
-0.64968391E+01  0.75612764E+00 -0.40377757E-05 -0.35963938E-04 -0.18274107E-06
-0.64968391E+01  0.78305952E+00 -0.61570893E-05 -0.31486781E-04 -0.16379671E-06
-0.64968391E+01  0.80900624E+00 -0.77052712E-05 -0.26849697E-04 -0.16854552E-06
-0.64968391E+01  0.83397299E+00 -0.84694431E-05 -0.22451041E-04 -0.18002324E-06
-0.64968391E+01  0.85796823E+00 -0.82554504E-05 -0.18583874E-04 -0.19827519E-06
-0.64968391E+01  0.88100344E+00 -0.69889200E-05 -0.15281525E-04 -0.19735123E-06
-0.64968391E+01  0.90309281E+00 -0.48260302E-05 -0.12315328E-04 -0.18342258E-06
-0.64968391E+01  0.92425290E+00 -0.22593164E-05 -0.93859443E-05 -0.13472367E-06
-0.64968391E+01  0.94450239E+00 -0.53682946E-07 -0.64160026E-05 -0.83809491E-07
-0.64968391E+01  0.96386181E+00  0.10291601E-05 -0.36647435E-05 -0.19396801E-07
-0.64968391E+01  0.98235322E+00  0.78931927E-06 -0.15286708E-05 -0.16836775E-09
-0.64968391E+01  0.10000000E+01  0.00000000E+00  0.00000000E+00  0.00000000E+00
 
-0.64393599E+01 -0.10000000E+01  0.00000000E+00  0.00000000E+00  0.00000000E+00
-0.64393599E+01 -0.98235322E+00  0.38201724E-06 -0.11588904E-05  0.10116201E-07
-0.64393599E+01 -0.96386181E+00  0.41014659E-06 -0.31793163E-05  0.27460965E-07
-0.64393599E+01 -0.94450239E+00 -0.43458298E-06 -0.58018622E-05  0.61016721E-07
-0.64393599E+01 -0.92425290E+00 -0.20949489E-05 -0.84606644E-05  0.79878632E-07
-0.64393599E+01 -0.90309281E+00 -0.41052519E-05 -0.10926607E-04  0.94979674E-07
-0.64393599E+01 -0.88100344E+00 -0.58740192E-05 -0.13365576E-04  0.90622936E-07
-0.64393599E+01 -0.85796823E+00 -0.69441650E-05 -0.16113134E-04  0.80932977E-07
-0.64393599E+01 -0.83397299E+00 -0.71368147E-05 -0.19386112E-04  0.62902899E-07
-0.64393599E+01 -0.80900624E+00 -0.64939688E-05 -0.23150261E-04  0.51856464E-07
-0.64393599E+01 -0.78305952E+00 -0.51772387E-05 -0.27139965E-04  0.47910641E-07
-0.64393599E+01 -0.75612764E+00 -0.33682551E-05 -0.31003785E-04  0.61144583E-07
-0.64393599E+01 -0.72820900E+00 -0.12420850E-05 -0.34438618E-04  0.88869009E-07
-0.64393599E+01 -0.69930590E+00  0.10583285E-05 -0.37273660E-04  0.13460637E-06
-0.64393599E+01 -0.66942475E+00  0.34170959E-05 -0.39474225E-04  0.19254782E-06
-0.64393599E+01 -0.63857635E+00  0.57599316E-05 -0.41107926E-04  0.26167133E-06
-0.64393599E+01 -0.60677613E+00  0.80398369E-05 -0.42292106E-04  0.33493012E-06
-0.64393599E+01 -0.57404430E+00  0.10239458E-04 -0.43152769E-04  0.40947273E-06
-0.64393599E+01 -0.54040601E+00  0.12349688E-04 -0.43798104E-04  0.47900286E-06
-0.64393599E+01 -0.50589144E+00  0.14371195E-04 -0.44308442E-04  0.54084186E-06
-0.64393599E+01 -0.47053591E+00  0.16298834E-04 -0.44737209E-04  0.59048609E-06
-0.64393599E+01 -0.43437980E+00  0.18129319E-04 -0.45115650E-04  0.62627460E-06
-0.64393599E+01 -0.39746856E+00  0.19851701E-04 -0.45460645E-04  0.64561407E-06
-0.64393599E+01 -0.35985254E+00  0.21457418E-04 -0.45778942E-04  0.64797879E-06
-0.64393599E+01 -0.32158685E+00  0.22932589E-04 -0.46072773E-04  0.63243237E-06
-0.64393599E+01 -0.28273108E+00  0.24267343E-04 -0.46340681E-04  0.59950270E-06
-0.64393599E+01 -0.24334903E+00  0.25448390E-04 -0.46580821E-04  0.54964421E-06
-0.64393599E+01 -0.20350830E+00  0.26467211E-04 -0.46789925E-04  0.48434556E-06
-0.64393599E+01 -0.16327988E+00  0.27312908E-04 -0.46965670E-04  0.40521267E-06
-0.64393599E+01 -0.12273769E+00  0.27979555E-04 -0.47105034E-04  0.31455531E-06
-0.64393599E+01 -0.81958017E-01  0.28459418E-04 -0.47206380E-04  0.21485279E-06
-0.64393599E+01 -0.41019001E-01  0.28749750E-04 -0.47267648E-04  0.10899862E-06
-0.64393599E+01  0.00000000E+00  0.28846291E-04 -0.47288339E-04 -0.53359183E-16
-0.64393599E+01  0.41019001E-01  0.28749750E-04 -0.47267648E-04 -0.10899862E-06
-0.64393599E+01  0.81958017E-01  0.28459418E-04 -0.47206380E-04 -0.21485279E-06
-0.64393599E+01  0.12273769E+00  0.27979555E-04 -0.47105034E-04 -0.31455531E-06
-0.64393599E+01  0.16327988E+00  0.27312908E-04 -0.46965670E-04 -0.40521267E-06
-0.64393599E+01  0.20350830E+00  0.26467211E-04 -0.46789925E-04 -0.48434556E-06
-0.64393599E+01  0.24334903E+00  0.25448390E-04 -0.46580821E-04 -0.54964421E-06
-0.64393599E+01  0.28273108E+00  0.24267343E-04 -0.46340681E-04 -0.59950270E-06
-0.64393599E+01  0.32158685E+00  0.22932589E-04 -0.46072773E-04 -0.63243237E-06
-0.64393599E+01  0.35985254E+00  0.21457418E-04 -0.45778942E-04 -0.64797879E-06
-0.64393599E+01  0.39746856E+00  0.19851701E-04 -0.45460645E-04 -0.64561407E-06
-0.64393599E+01  0.43437980E+00  0.18129319E-04 -0.45115650E-04 -0.62627460E-06
-0.64393599E+01  0.47053591E+00  0.16298834E-04 -0.44737209E-04 -0.59048609E-06
-0.64393599E+01  0.50589144E+00  0.14371195E-04 -0.44308442E-04 -0.54084186E-06
-0.64393599E+01  0.54040601E+00  0.12349688E-04 -0.43798104E-04 -0.47900286E-06
-0.64393599E+01  0.57404430E+00  0.10239458E-04 -0.43152769E-04 -0.40947273E-06
-0.64393599E+01  0.60677613E+00  0.80398369E-05 -0.42292106E-04 -0.33493012E-06
-0.64393599E+01  0.63857635E+00  0.57599316E-05 -0.41107926E-04 -0.26167133E-06
-0.64393599E+01  0.66942475E+00  0.34170959E-05 -0.39474225E-04 -0.19254782E-06
-0.64393599E+01  0.69930590E+00  0.10583285E-05 -0.37273660E-04 -0.13460637E-06
-0.64393599E+01  0.72820900E+00 -0.12420850E-05 -0.34438618E-04 -0.88869009E-07
-0.64393599E+01  0.75612764E+00 -0.33682551E-05 -0.31003785E-04 -0.61144583E-07
-0.64393599E+01  0.78305952E+00 -0.51772387E-05 -0.27139965E-04 -0.47910641E-07
-0.64393599E+01  0.80900624E+00 -0.64939688E-05 -0.23150261E-04 -0.51856464E-07
-0.64393599E+01  0.83397299E+00 -0.71368147E-05 -0.19386112E-04 -0.62902899E-07
-0.64393599E+01  0.85796823E+00 -0.69441650E-05 -0.16113134E-04 -0.80932977E-07
-0.64393599E+01  0.88100344E+00 -0.58740192E-05 -0.13365576E-04 -0.90622936E-07
-0.64393599E+01  0.90309281E+00 -0.41052519E-05 -0.10926607E-04 -0.94979674E-07
-0.64393599E+01  0.92425290E+00 -0.20949489E-05 -0.84606644E-05 -0.79878632E-07
-0.64393599E+01  0.94450239E+00 -0.43458298E-06 -0.58018622E-05 -0.61016721E-07
-0.64393599E+01  0.96386181E+00  0.41014659E-06 -0.31793163E-05 -0.27460965E-07
-0.64393599E+01  0.98235322E+00  0.38201724E-06 -0.11588904E-05 -0.10116201E-07
-0.64393599E+01  0.10000000E+01  0.00000000E+00  0.00000000E+00  0.00000000E+00
 
-0.63814441E+01 -0.10000000E+01  0.00000000E+00  0.00000000E+00  0.00000000E+00
-0.63814441E+01 -0.98235322E+00  0.58641543E-06 -0.11939629E-05 -0.40844647E-08
-0.63814441E+01 -0.96386181E+00  0.76484545E-06 -0.28139237E-05 -0.23069112E-08
-0.63814441E+01 -0.94450239E+00 -0.39480546E-07 -0.48618861E-05  0.23698574E-07
-0.63814441E+01 -0.92425290E+00 -0.16699290E-05 -0.70410286E-05  0.33471272E-07
-0.63814441E+01 -0.90309281E+00 -0.35579214E-05 -0.91661116E-05  0.43247401E-07
-0.63814441E+01 -0.88100344E+00 -0.51427589E-05 -0.11309399E-04  0.34718151E-07
-0.63814441E+01 -0.85796823E+00 -0.60706458E-05 -0.13709992E-04  0.26404977E-07
-0.63814441E+01 -0.83397299E+00 -0.62316887E-05 -0.16546741E-04  0.10967054E-07
-0.63814441E+01 -0.80900624E+00 -0.56811574E-05 -0.19797282E-04  0.36545884E-08
-0.63814441E+01 -0.78305952E+00 -0.45582898E-05 -0.23240262E-04 -0.31716472E-09
-0.63814441E+01 -0.75612764E+00 -0.30157796E-05 -0.26575145E-04  0.90403539E-08
-0.63814441E+01 -0.72820900E+00 -0.12001668E-05 -0.29541038E-04  0.26772197E-07
-0.63814441E+01 -0.69930590E+00  0.76707173E-06 -0.31989344E-04  0.57948334E-07
-0.63814441E+01 -0.66942475E+00  0.27877046E-05 -0.33889026E-04  0.96698811E-07
-0.63814441E+01 -0.63857635E+00  0.47976362E-05 -0.35297066E-04  0.14433212E-06
-0.63814441E+01 -0.60677613E+00  0.67567957E-05 -0.36314036E-04  0.19464489E-06
-0.63814441E+01 -0.57404430E+00  0.86495839E-05 -0.37048280E-04  0.24699112E-06
-0.63814441E+01 -0.54040601E+00  0.10468232E-04 -0.37593366E-04  0.29595660E-06
-0.63814441E+01 -0.50589144E+00  0.12212678E-04 -0.38019052E-04  0.34050763E-06
-0.63814441E+01 -0.47053591E+00  0.13878501E-04 -0.38372106E-04  0.37671131E-06
-0.63814441E+01 -0.43437980E+00  0.15462316E-04 -0.38680192E-04  0.40392926E-06
-0.63814441E+01 -0.39746856E+00  0.16954601E-04 -0.38958560E-04  0.41977779E-06
-0.63814441E+01 -0.35985254E+00  0.18347434E-04 -0.39213688E-04  0.42421883E-06
-0.63814441E+01 -0.32158685E+00  0.19628622E-04 -0.39448069E-04  0.41620329E-06
-0.63814441E+01 -0.28273108E+00  0.20789091E-04 -0.39660996E-04  0.39630554E-06
-0.63814441E+01 -0.24334903E+00  0.21817045E-04 -0.39851334E-04  0.36458365E-06
-0.63814441E+01 -0.20350830E+00  0.22704589E-04 -0.40016717E-04  0.32220410E-06
-0.63814441E+01 -0.16327988E+00  0.23441954E-04 -0.40155494E-04  0.27013154E-06
-0.63814441E+01 -0.12273769E+00  0.24023572E-04 -0.40265401E-04  0.21005702E-06
-0.63814441E+01 -0.81958017E-01  0.24442473E-04 -0.40345260E-04  0.14363158E-06
-0.63814441E+01 -0.41019001E-01  0.24695992E-04 -0.40393505E-04  0.72920878E-07
-0.63814441E+01  0.00000000E+00  0.24780322E-04 -0.40409797E-04 -0.44019412E-16
-0.63814441E+01  0.41019001E-01  0.24695992E-04 -0.40393505E-04 -0.72920878E-07
-0.63814441E+01  0.81958017E-01  0.24442473E-04 -0.40345260E-04 -0.14363158E-06
-0.63814441E+01  0.12273769E+00  0.24023572E-04 -0.40265401E-04 -0.21005702E-06
-0.63814441E+01  0.16327988E+00  0.23441954E-04 -0.40155494E-04 -0.27013154E-06
-0.63814441E+01  0.20350830E+00  0.22704589E-04 -0.40016717E-04 -0.32220410E-06
-0.63814441E+01  0.24334903E+00  0.21817045E-04 -0.39851334E-04 -0.36458365E-06
-0.63814441E+01  0.28273108E+00  0.20789091E-04 -0.39660996E-04 -0.39630554E-06
-0.63814441E+01  0.32158685E+00  0.19628622E-04 -0.39448069E-04 -0.41620329E-06
-0.63814441E+01  0.35985254E+00  0.18347434E-04 -0.39213688E-04 -0.42421883E-06
-0.63814441E+01  0.39746856E+00  0.16954601E-04 -0.38958560E-04 -0.41977779E-06
-0.63814441E+01  0.43437980E+00  0.15462316E-04 -0.38680192E-04 -0.40392926E-06
-0.63814441E+01  0.47053591E+00  0.13878501E-04 -0.38372106E-04 -0.37671131E-06
-0.63814441E+01  0.50589144E+00  0.12212678E-04 -0.38019052E-04 -0.34050763E-06
-0.63814441E+01  0.54040601E+00  0.10468232E-04 -0.37593366E-04 -0.29595660E-06
-0.63814441E+01  0.57404430E+00  0.86495839E-05 -0.37048280E-04 -0.24699112E-06
-0.63814441E+01  0.60677613E+00  0.67567957E-05 -0.36314036E-04 -0.19464489E-06
-0.63814441E+01  0.63857635E+00  0.47976362E-05 -0.35297066E-04 -0.14433212E-06
-0.63814441E+01  0.66942475E+00  0.27877046E-05 -0.33889026E-04 -0.96698811E-07
-0.63814441E+01  0.69930590E+00  0.76707173E-06 -0.31989344E-04 -0.57948334E-07
-0.63814441E+01  0.72820900E+00 -0.12001668E-05 -0.29541038E-04 -0.26772197E-07
-0.63814441E+01  0.75612764E+00 -0.30157796E-05 -0.26575145E-04 -0.90403539E-08
-0.63814441E+01  0.78305952E+00 -0.45582898E-05 -0.23240262E-04  0.31716471E-09
-0.63814441E+01  0.80900624E+00 -0.56811574E-05 -0.19797282E-04 -0.36545884E-08
-0.63814441E+01  0.83397299E+00 -0.62316887E-05 -0.16546741E-04 -0.10967054E-07
-0.63814441E+01  0.85796823E+00 -0.60706458E-05 -0.13709992E-04 -0.26404977E-07
-0.63814441E+01  0.88100344E+00 -0.51427589E-05 -0.11309399E-04 -0.34718151E-07
-0.63814441E+01  0.90309281E+00 -0.35579214E-05 -0.91661116E-05 -0.43247401E-07
-0.63814441E+01  0.92425290E+00 -0.16699290E-05 -0.70410286E-05 -0.33471272E-07
-0.63814441E+01  0.94450239E+00 -0.39480546E-07 -0.48618861E-05 -0.23698574E-07
-0.63814441E+01  0.96386181E+00  0.76484545E-06 -0.28139237E-05  0.23069112E-08
-0.63814441E+01  0.98235322E+00  0.58641543E-06 -0.11939629E-05  0.40844647E-08
-0.63814441E+01  0.10000000E+01  0.00000000E+00  0.00000000E+00  0.00000000E+00
 
-0.63230923E+01 -0.10000000E+01  0.00000000E+00  0.00000000E+00  0.00000000E+00
-0.63230923E+01 -0.98235322E+00  0.25797571E-06 -0.87585577E-06  0.47014059E-08
-0.63230923E+01 -0.96386181E+00  0.26823331E-06 -0.24035678E-05  0.82364620E-08
-0.63230923E+01 -0.94450239E+00 -0.34076521E-06 -0.43660521E-05  0.16326390E-07
-0.63230923E+01 -0.92425290E+00 -0.15383704E-05 -0.63243655E-05  0.11245061E-07
-0.63230923E+01 -0.90309281E+00 -0.30012508E-05 -0.81134682E-05  0.59563737E-08
-0.63230923E+01 -0.88100344E+00 -0.43034600E-05 -0.98728602E-05 -0.68022667E-08
-0.63230923E+01 -0.85796823E+00 -0.51083807E-05 -0.11865761E-04 -0.16754116E-07
-0.63230923E+01 -0.83397299E+00 -0.52794698E-05 -0.14258220E-04 -0.28345554E-07
-0.63230923E+01 -0.80900624E+00 -0.48427595E-05 -0.17025876E-04 -0.34069963E-07
-0.63230923E+01 -0.78305952E+00 -0.39124781E-05 -0.19969947E-04 -0.36824603E-07
-0.63230923E+01 -0.75612764E+00 -0.26188367E-05 -0.22828334E-04 -0.31216415E-07
-0.63230923E+01 -0.72820900E+00 -0.10878970E-05 -0.25373388E-04 -0.19843197E-07
-0.63230923E+01 -0.69930590E+00  0.57648240E-06 -0.27475962E-04  0.28322454E-09
-0.63230923E+01 -0.66942475E+00  0.22896862E-05 -0.29106989E-04  0.25923389E-07
-0.63230923E+01 -0.63857635E+00  0.39967950E-05 -0.30314477E-04  0.57811074E-07
-0.63230923E+01 -0.60677613E+00  0.56628575E-05 -0.31183452E-04  0.92168210E-07
-0.63230923E+01 -0.57404430E+00  0.72744593E-05 -0.31806959E-04  0.12840878E-06
-0.63230923E+01 -0.54040601E+00  0.88244534E-05 -0.32265072E-04  0.16299219E-06
-0.63230923E+01 -0.50589144E+00  0.10312844E-04 -0.32618319E-04  0.19505987E-06
-0.63230923E+01 -0.47053591E+00  0.11735491E-04 -0.32907115E-04  0.22191425E-06
-0.63230923E+01 -0.43437980E+00  0.13089568E-04 -0.33155978E-04  0.24299692E-06
-0.63230923E+01 -0.39746856E+00  0.14366590E-04 -0.33378387E-04  0.25660162E-06
-0.63230923E+01 -0.35985254E+00  0.15559769E-04 -0.33580579E-04  0.26262129E-06
-0.63230923E+01 -0.32158685E+00  0.16658289E-04 -0.33765084E-04  0.26024602E-06
-0.63230923E+01 -0.28273108E+00  0.17654282E-04 -0.33931864E-04  0.24982249E-06
-0.63230923E+01 -0.24334903E+00  0.18537234E-04 -0.34080311E-04  0.23130959E-06
-0.63230923E+01 -0.20350830E+00  0.19300228E-04 -0.34208868E-04  0.20548883E-06
-0.63230923E+01 -0.16327988E+00  0.19934497E-04 -0.34316443E-04  0.17296851E-06
-0.63230923E+01 -0.12273769E+00  0.20435123E-04 -0.34401457E-04  0.13491520E-06
-0.63230923E+01 -0.81958017E-01  0.20795807E-04 -0.34463131E-04  0.92443035E-07
-0.63230923E+01 -0.41019001E-01  0.21014195E-04 -0.34500348E-04  0.46992973E-07
-0.63230923E+01  0.00000000E+00  0.21086820E-04 -0.34512913E-04 -0.36441467E-16
-0.63230923E+01  0.41019001E-01  0.21014195E-04 -0.34500348E-04 -0.46992973E-07
-0.63230923E+01  0.81958017E-01  0.20795807E-04 -0.34463131E-04 -0.92443035E-07
-0.63230923E+01  0.12273769E+00  0.20435123E-04 -0.34401457E-04 -0.13491520E-06
-0.63230923E+01  0.16327988E+00  0.19934497E-04 -0.34316443E-04 -0.17296851E-06
-0.63230923E+01  0.20350830E+00  0.19300228E-04 -0.34208868E-04 -0.20548883E-06
-0.63230923E+01  0.24334903E+00  0.18537234E-04 -0.34080311E-04 -0.23130959E-06
-0.63230923E+01  0.28273108E+00  0.17654282E-04 -0.33931864E-04 -0.24982249E-06
-0.63230923E+01  0.32158685E+00  0.16658289E-04 -0.33765084E-04 -0.26024602E-06
-0.63230923E+01  0.35985254E+00  0.15559769E-04 -0.33580579E-04 -0.26262129E-06
-0.63230923E+01  0.39746856E+00  0.14366590E-04 -0.33378387E-04 -0.25660162E-06
-0.63230923E+01  0.43437980E+00  0.13089568E-04 -0.33155978E-04 -0.24299692E-06
-0.63230923E+01  0.47053591E+00  0.11735491E-04 -0.32907115E-04 -0.22191425E-06
-0.63230923E+01  0.50589144E+00  0.10312844E-04 -0.32618319E-04 -0.19505987E-06
-0.63230923E+01  0.54040601E+00  0.88244534E-05 -0.32265072E-04 -0.16299219E-06
-0.63230923E+01  0.57404430E+00  0.72744593E-05 -0.31806959E-04 -0.12840878E-06
-0.63230923E+01  0.60677613E+00  0.56628575E-05 -0.31183452E-04 -0.92168210E-07
-0.63230923E+01  0.63857635E+00  0.39967950E-05 -0.30314477E-04 -0.57811075E-07
-0.63230923E+01  0.66942475E+00  0.22896862E-05 -0.29106989E-04 -0.25923389E-07
-0.63230923E+01  0.69930590E+00  0.57648240E-06 -0.27475962E-04 -0.28322456E-09
-0.63230923E+01  0.72820900E+00 -0.10878970E-05 -0.25373388E-04  0.19843197E-07
-0.63230923E+01  0.75612764E+00 -0.26188367E-05 -0.22828334E-04  0.31216415E-07
-0.63230923E+01  0.78305952E+00 -0.39124781E-05 -0.19969947E-04  0.36824603E-07
-0.63230923E+01  0.80900624E+00 -0.48427595E-05 -0.17025876E-04  0.34069963E-07
-0.63230923E+01  0.83397299E+00 -0.52794698E-05 -0.14258220E-04  0.28345554E-07
-0.63230923E+01  0.85796823E+00 -0.51083807E-05 -0.11865761E-04  0.16754116E-07
-0.63230923E+01  0.88100344E+00 -0.43034600E-05 -0.98728602E-05  0.68022667E-08
-0.63230923E+01  0.90309281E+00 -0.30012508E-05 -0.81134682E-05 -0.59563737E-08
-0.63230923E+01  0.92425290E+00 -0.15383704E-05 -0.63243655E-05 -0.11245061E-07
-0.63230923E+01  0.94450239E+00 -0.34076521E-06 -0.43660521E-05 -0.16326390E-07
-0.63230923E+01  0.96386181E+00  0.26823331E-06 -0.24035678E-05 -0.82364620E-08
-0.63230923E+01  0.98235322E+00  0.25797571E-06 -0.87585577E-06 -0.47014059E-08
-0.63230923E+01  0.10000000E+01  0.00000000E+00  0.00000000E+00  0.00000000E+00
 
-0.62643052E+01 -0.10000000E+01  0.00000000E+00  0.00000000E+00  0.00000000E+00
-0.62643052E+01 -0.98235322E+00  0.43921500E-06 -0.90568650E-06 -0.55511830E-08
-0.62643052E+01 -0.96386181E+00  0.57934554E-06 -0.21065810E-05 -0.10965603E-07
-0.62643052E+01 -0.94450239E+00 -0.66180145E-08 -0.36095037E-05 -0.24897508E-08
-0.62643052E+01 -0.92425290E+00 -0.12047629E-05 -0.52027202E-05 -0.71749949E-08
-0.62643052E+01 -0.90309281E+00 -0.25992292E-05 -0.67525696E-05 -0.91261789E-08
-0.62643052E+01 -0.88100344E+00 -0.37816359E-05 -0.83129877E-05 -0.19450126E-07
-0.62643052E+01 -0.85796823E+00 -0.44943362E-05 -0.10062151E-04 -0.24705392E-07
-0.62643052E+01 -0.83397299E+00 -0.46541153E-05 -0.12134006E-04 -0.32627317E-07
-0.62643052E+01 -0.80900624E+00 -0.42970935E-05 -0.14514267E-04 -0.34737402E-07
-0.62643052E+01 -0.78305952E+00 -0.35206628E-05 -0.17040706E-04 -0.36957707E-07
-0.62643052E+01 -0.75612764E+00 -0.24338927E-05 -0.19492183E-04 -0.33160368E-07
-0.62643052E+01 -0.72820900E+00 -0.11423308E-05 -0.21675230E-04 -0.27413722E-07
-0.62643052E+01 -0.69930590E+00  0.26540681E-06 -0.23478781E-04 -0.15451364E-07
-0.62643052E+01 -0.66942475E+00  0.17174377E-05 -0.24877595E-04 -0.79030367E-09
-0.62643052E+01 -0.63857635E+00  0.31662130E-05 -0.25911966E-04  0.18775769E-07
-0.62643052E+01 -0.60677613E+00  0.45819786E-05 -0.26654455E-04  0.39742334E-07
-0.62643052E+01 -0.57404430E+00  0.59526880E-05 -0.27184496E-04  0.62844398E-07
-0.62643052E+01 -0.54040601E+00  0.72723750E-05 -0.27570871E-04  0.84929421E-07
-0.62643052E+01 -0.50589144E+00  0.85406246E-05 -0.27865655E-04  0.10613090E-06
-0.62643052E+01 -0.47053591E+00  0.97540561E-05 -0.28103885E-04  0.12404094E-06
-0.62643052E+01 -0.43437980E+00  0.10909928E-04 -0.28306948E-04  0.13873936E-06
-0.62643052E+01 -0.39746856E+00  0.12001077E-04 -0.28486795E-04  0.14865014E-06
-0.62643052E+01 -0.35985254E+00  0.13021390E-04 -0.28649137E-04  0.15399550E-06
-0.62643052E+01 -0.32158685E+00  0.13961608E-04 -0.28796468E-04  0.15393131E-06
-0.62643052E+01 -0.28273108E+00  0.14814692E-04 -0.28929076E-04  0.14887224E-06
-0.62643052E+01 -0.24334903E+00  0.15571554E-04 -0.29046705E-04  0.13858191E-06
-0.62643052E+01 -0.20350830E+00  0.16225983E-04 -0.29148298E-04  0.12368540E-06
-0.62643052E+01 -0.16327988E+00  0.16770346E-04 -0.29233122E-04  0.10444574E-06
-0.62643052E+01 -0.12273769E+00  0.17200190E-04 -0.29300045E-04  0.81688195E-07
-0.62643052E+01 -0.81958017E-01  0.17510011E-04 -0.29348532E-04  0.56061126E-07
-0.62643052E+01 -0.41019001E-01  0.17697634E-04 -0.29377769E-04  0.28531982E-07
-0.62643052E+01  0.00000000E+00  0.17760048E-04 -0.29387634E-04 -0.29785531E-16
-0.62643052E+01  0.41019001E-01  0.17697634E-04 -0.29377769E-04 -0.28531982E-07
-0.62643052E+01  0.81958017E-01  0.17510011E-04 -0.29348532E-04 -0.56061126E-07
-0.62643052E+01  0.12273769E+00  0.17200190E-04 -0.29300045E-04 -0.81688195E-07
-0.62643052E+01  0.16327988E+00  0.16770346E-04 -0.29233122E-04 -0.10444574E-06
-0.62643052E+01  0.20350830E+00  0.16225983E-04 -0.29148298E-04 -0.12368540E-06
-0.62643052E+01  0.24334903E+00  0.15571554E-04 -0.29046705E-04 -0.13858191E-06
-0.62643052E+01  0.28273108E+00  0.14814692E-04 -0.28929076E-04 -0.14887224E-06
-0.62643052E+01  0.32158685E+00  0.13961608E-04 -0.28796468E-04 -0.15393131E-06
-0.62643052E+01  0.35985254E+00  0.13021390E-04 -0.28649137E-04 -0.15399550E-06
-0.62643052E+01  0.39746856E+00  0.12001077E-04 -0.28486795E-04 -0.14865014E-06
-0.62643052E+01  0.43437980E+00  0.10909928E-04 -0.28306948E-04 -0.13873936E-06
-0.62643052E+01  0.47053591E+00  0.97540561E-05 -0.28103885E-04 -0.12404094E-06
-0.62643052E+01  0.50589144E+00  0.85406246E-05 -0.27865655E-04 -0.10613090E-06
-0.62643052E+01  0.54040601E+00  0.72723750E-05 -0.27570871E-04 -0.84929421E-07
-0.62643052E+01  0.57404430E+00  0.59526880E-05 -0.27184496E-04 -0.62844398E-07
-0.62643052E+01  0.60677613E+00  0.45819786E-05 -0.26654455E-04 -0.39742334E-07
-0.62643052E+01  0.63857635E+00  0.31662130E-05 -0.25911966E-04 -0.18775769E-07
-0.62643052E+01  0.66942475E+00  0.17174377E-05 -0.24877595E-04  0.79030366E-09
-0.62643052E+01  0.69930590E+00  0.26540681E-06 -0.23478781E-04  0.15451364E-07
-0.62643052E+01  0.72820900E+00 -0.11423308E-05 -0.21675230E-04  0.27413722E-07
-0.62643052E+01  0.75612764E+00 -0.24338927E-05 -0.19492183E-04  0.33160368E-07
-0.62643052E+01  0.78305952E+00 -0.35206628E-05 -0.17040706E-04  0.36957707E-07
-0.62643052E+01  0.80900624E+00 -0.42970935E-05 -0.14514267E-04  0.34737402E-07
-0.62643052E+01  0.83397299E+00 -0.46541153E-05 -0.12134006E-04  0.32627317E-07
-0.62643052E+01  0.85796823E+00 -0.44943362E-05 -0.10062151E-04  0.24705392E-07
-0.62643052E+01  0.88100344E+00 -0.37816359E-05 -0.83129877E-05  0.19450126E-07
-0.62643052E+01  0.90309281E+00 -0.25992292E-05 -0.67525696E-05  0.91261789E-08
-0.62643052E+01  0.92425290E+00 -0.12047629E-05 -0.52027202E-05  0.71749949E-08
-0.62643052E+01  0.94450239E+00 -0.66180145E-08 -0.36095037E-05  0.24897508E-08
-0.62643052E+01  0.96386181E+00  0.57934554E-06 -0.21065810E-05  0.10965603E-07
-0.62643052E+01  0.98235322E+00  0.43921500E-06 -0.90568650E-06  0.55511830E-08
-0.62643052E+01  0.10000000E+01  0.00000000E+00  0.00000000E+00  0.00000000E+00
 
-0.62050837E+01 -0.10000000E+01  0.00000000E+00  0.00000000E+00  0.00000000E+00
-0.62050837E+01 -0.98235322E+00  0.17353494E-06 -0.64195524E-06  0.19159619E-08
-0.62050837E+01 -0.96386181E+00  0.17855503E-06 -0.17780238E-05 -0.46406048E-09
-0.62050837E+01 -0.94450239E+00 -0.25013429E-06 -0.32336919E-05 -0.31321535E-08
-0.62050837E+01 -0.92425290E+00 -0.11064097E-05 -0.46745541E-05 -0.15004395E-07
-0.62050837E+01 -0.90309281E+00 -0.21743357E-05 -0.59793424E-05 -0.24357067E-07
-0.62050837E+01 -0.88100344E+00 -0.31490878E-05 -0.72555704E-05 -0.34480532E-07
-0.62050837E+01 -0.85796823E+00 -0.37791287E-05 -0.87008170E-05 -0.39160039E-07
-0.62050837E+01 -0.83397299E+00 -0.39553398E-05 -0.10438774E-04 -0.43291033E-07
-0.62050837E+01 -0.80900624E+00 -0.36895935E-05 -0.12453315E-04 -0.43998935E-07
-0.62050837E+01 -0.78305952E+00 -0.30609745E-05 -0.14599864E-04 -0.44809807E-07
-0.62050837E+01 -0.75612764E+00 -0.21627217E-05 -0.16687311E-04 -0.42882827E-07
-0.62050837E+01 -0.72820900E+00 -0.10861915E-05 -0.18548324E-04 -0.40063730E-07
-0.62050837E+01 -0.69930590E+00  0.92554693E-07 -0.20087271E-04 -0.33891418E-07
-0.62050837E+01 -0.66942475E+00  0.13113334E-05 -0.21280971E-04 -0.25894536E-07
-0.62050837E+01 -0.63857635E+00  0.25293848E-05 -0.22163211E-04 -0.14725365E-07
-0.62050837E+01 -0.60677613E+00  0.37207178E-05 -0.22794946E-04 -0.22053471E-08
-0.62050837E+01 -0.57404430E+00  0.48750705E-05 -0.23243956E-04  0.12049259E-07
-0.62050837E+01 -0.54040601E+00  0.59870037E-05 -0.23568676E-04  0.26174819E-07
-0.62050837E+01 -0.50589144E+00  0.70563282E-05 -0.23813927E-04  0.40156477E-07
-0.62050837E+01 -0.47053591E+00  0.80799623E-05 -0.24009693E-04  0.52465768E-07
-0.62050837E+01 -0.43437980E+00  0.90557569E-05 -0.24174685E-04  0.63081064E-07
-0.62050837E+01 -0.39746856E+00  0.99774448E-05 -0.24319277E-04  0.70950598E-07
-0.62050837E+01 -0.35985254E+00  0.10839949E-04 -0.24448749E-04  0.76177734E-07
-0.62050837E+01 -0.32158685E+00  0.11635205E-04 -0.24565414E-04  0.78160485E-07
-0.62050837E+01 -0.28273108E+00  0.12357276E-04 -0.24669862E-04  0.77146706E-07
-0.62050837E+01 -0.24334903E+00  0.12998227E-04 -0.24762061E-04  0.72921395E-07
-0.62050837E+01 -0.20350830E+00  0.13552777E-04 -0.24841396E-04  0.65877410E-07
-0.62050837E+01 -0.16327988E+00  0.14014231E-04 -0.24907415E-04  0.56128557E-07
-0.62050837E+01 -0.12273769E+00  0.14378789E-04 -0.24959373E-04  0.44200272E-07
-0.62050837E+01 -0.81958017E-01  0.14641597E-04 -0.24996943E-04  0.30468949E-07
-0.62050837E+01 -0.41019001E-01  0.14800813E-04 -0.25019568E-04  0.15550903E-07
-0.62050837E+01  0.00000000E+00  0.14853757E-04 -0.25027198E-04 -0.24336790E-16
-0.62050837E+01  0.41019001E-01  0.14800813E-04 -0.25019568E-04 -0.15550903E-07
-0.62050837E+01  0.81958017E-01  0.14641597E-04 -0.24996943E-04 -0.30468949E-07
-0.62050837E+01  0.12273769E+00  0.14378789E-04 -0.24959373E-04 -0.44200272E-07
-0.62050837E+01  0.16327988E+00  0.14014231E-04 -0.24907415E-04 -0.56128557E-07
-0.62050837E+01  0.20350830E+00  0.13552777E-04 -0.24841396E-04 -0.65877410E-07
-0.62050837E+01  0.24334903E+00  0.12998227E-04 -0.24762061E-04 -0.72921395E-07
-0.62050837E+01  0.28273108E+00  0.12357276E-04 -0.24669862E-04 -0.77146706E-07
-0.62050837E+01  0.32158685E+00  0.11635205E-04 -0.24565414E-04 -0.78160485E-07
-0.62050837E+01  0.35985254E+00  0.10839949E-04 -0.24448749E-04 -0.76177734E-07
-0.62050837E+01  0.39746856E+00  0.99774448E-05 -0.24319277E-04 -0.70950598E-07
-0.62050837E+01  0.43437980E+00  0.90557569E-05 -0.24174685E-04 -0.63081064E-07
-0.62050837E+01  0.47053591E+00  0.80799623E-05 -0.24009693E-04 -0.52465768E-07
-0.62050837E+01  0.50589144E+00  0.70563282E-05 -0.23813927E-04 -0.40156477E-07
-0.62050837E+01  0.54040601E+00  0.59870037E-05 -0.23568676E-04 -0.26174819E-07
-0.62050837E+01  0.57404430E+00  0.48750705E-05 -0.23243956E-04 -0.12049259E-07
-0.62050837E+01  0.60677613E+00  0.37207178E-05 -0.22794946E-04  0.22053471E-08
-0.62050837E+01  0.63857635E+00  0.25293848E-05 -0.22163211E-04  0.14725365E-07
-0.62050837E+01  0.66942475E+00  0.13113334E-05 -0.21280971E-04  0.25894536E-07
-0.62050837E+01  0.69930590E+00  0.92554693E-07 -0.20087271E-04  0.33891418E-07
-0.62050837E+01  0.72820900E+00 -0.10861915E-05 -0.18548324E-04  0.40063730E-07
-0.62050837E+01  0.75612764E+00 -0.21627217E-05 -0.16687311E-04  0.42882827E-07
-0.62050837E+01  0.78305952E+00 -0.30609745E-05 -0.14599864E-04  0.44809807E-07
-0.62050837E+01  0.80900624E+00 -0.36895935E-05 -0.12453315E-04  0.43998935E-07
-0.62050837E+01  0.83397299E+00 -0.39553398E-05 -0.10438774E-04  0.43291033E-07
-0.62050837E+01  0.85796823E+00 -0.37791287E-05 -0.87008170E-05  0.39160039E-07
-0.62050837E+01  0.88100344E+00 -0.31490878E-05 -0.72555704E-05  0.34480532E-07
-0.62050837E+01  0.90309281E+00 -0.21743357E-05 -0.59793424E-05  0.24357067E-07
-0.62050837E+01  0.92425290E+00 -0.11064097E-05 -0.46745541E-05  0.15004395E-07
-0.62050837E+01  0.94450239E+00 -0.25013429E-06 -0.32336919E-05  0.31321535E-08
-0.62050837E+01  0.96386181E+00  0.17855503E-06 -0.17780238E-05  0.46406048E-09
-0.62050837E+01  0.98235322E+00  0.17353494E-06 -0.64195524E-06 -0.19159619E-08
-0.62050837E+01  0.10000000E+01  0.00000000E+00  0.00000000E+00  0.00000000E+00
 
-0.61454288E+01 -0.10000000E+01  0.00000000E+00  0.00000000E+00  0.00000000E+00
-0.61454288E+01 -0.98235322E+00  0.33142595E-06 -0.67213863E-06 -0.55288066E-08
-0.61454288E+01 -0.96386181E+00  0.44559485E-06 -0.15475428E-05 -0.12995854E-07
-0.61454288E+01 -0.94450239E+00  0.25341094E-07 -0.26407801E-05 -0.11912509E-07
-0.61454288E+01 -0.92425290E+00 -0.85121751E-06 -0.38056193E-05 -0.20171597E-07
-0.61454288E+01 -0.90309281E+00 -0.18844951E-05 -0.49425088E-05 -0.24137326E-07
-0.61454288E+01 -0.88100344E+00 -0.27782759E-05 -0.60842973E-05 -0.30920892E-07
-0.61454288E+01 -0.85796823E+00 -0.33426811E-05 -0.73573452E-05 -0.31399061E-07
-0.61454288E+01 -0.83397299E+00 -0.35113280E-05 -0.88600496E-05 -0.32842414E-07
-0.61454288E+01 -0.80900624E+00 -0.33048266E-05 -0.10585075E-04 -0.30837261E-07
-0.61454288E+01 -0.78305952E+00 -0.27900434E-05 -0.12417126E-04 -0.30972548E-07
-0.61454288E+01 -0.75612764E+00 -0.20448488E-05 -0.14196920E-04 -0.29407917E-07
-0.61454288E+01 -0.72820900E+00 -0.11457407E-05 -0.15783740E-04 -0.29157388E-07
-0.61454288E+01 -0.69930590E+00 -0.15783349E-06 -0.17095998E-04 -0.26754637E-07
-0.61454288E+01 -0.66942475E+00  0.86599015E-06 -0.18113921E-04 -0.24193014E-07
-0.61454288E+01 -0.63857635E+00  0.18903718E-05 -0.18865689E-04 -0.19174003E-07
-0.61454288E+01 -0.60677613E+00  0.28932578E-05 -0.19403112E-04 -0.13592218E-07
-0.61454288E+01 -0.57404430E+00  0.38654582E-05 -0.19783677E-04 -0.62581247E-08
-0.61454288E+01 -0.54040601E+00  0.48025358E-05 -0.20057303E-04  0.10485471E-08
-0.61454288E+01 -0.50589144E+00  0.57040535E-05 -0.20262243E-04  0.89145237E-08
-0.61454288E+01 -0.47053591E+00  0.65676151E-05 -0.20424302E-04  0.15910669E-07
-0.61454288E+01 -0.43437980E+00  0.73911989E-05 -0.20559604E-04  0.22409013E-07
-0.61454288E+01 -0.39746856E+00  0.81696503E-05 -0.20677222E-04  0.27412863E-07
-0.61454288E+01 -0.35985254E+00  0.88984794E-05 -0.20781842E-04  0.31240489E-07
-0.61454288E+01 -0.32158685E+00  0.95709270E-05 -0.20875615E-04  0.33279454E-07
-0.61454288E+01 -0.28273108E+00  0.10181779E-04 -0.20959212E-04  0.33843174E-07
-0.61454288E+01 -0.24334903E+00  0.10724323E-04 -0.21032745E-04  0.32629752E-07
-0.61454288E+01 -0.20350830E+00  0.11193913E-04 -0.21095842E-04  0.29969796E-07
-0.61454288E+01 -0.16327988E+00  0.11584854E-04 -0.21148220E-04  0.25810800E-07
-0.61454288E+01 -0.12273769E+00  0.11893784E-04 -0.21189371E-04  0.20510085E-07
-0.61454288E+01 -0.81958017E-01  0.12116565E-04 -0.21219081E-04  0.14209139E-07
-0.61454288E+01 -0.41019001E-01  0.12251541E-04 -0.21236960E-04  0.72802057E-08
-0.61454288E+01  0.00000000E+00  0.12296439E-04 -0.21242983E-04 -0.19683101E-16
-0.61454288E+01  0.41019001E-01  0.12251541E-04 -0.21236960E-04 -0.72802057E-08
-0.61454288E+01  0.81958017E-01  0.12116565E-04 -0.21219081E-04 -0.14209139E-07
-0.61454288E+01  0.12273769E+00  0.11893784E-04 -0.21189371E-04 -0.20510085E-07
-0.61454288E+01  0.16327988E+00  0.11584854E-04 -0.21148220E-04 -0.25810800E-07
-0.61454288E+01  0.20350830E+00  0.11193913E-04 -0.21095842E-04 -0.29969796E-07
-0.61454288E+01  0.24334903E+00  0.10724323E-04 -0.21032745E-04 -0.32629752E-07
-0.61454288E+01  0.28273108E+00  0.10181779E-04 -0.20959212E-04 -0.33843174E-07
-0.61454288E+01  0.32158685E+00  0.95709270E-05 -0.20875615E-04 -0.33279454E-07
-0.61454288E+01  0.35985254E+00  0.88984794E-05 -0.20781842E-04 -0.31240489E-07
-0.61454288E+01  0.39746856E+00  0.81696503E-05 -0.20677222E-04 -0.27412863E-07
-0.61454288E+01  0.43437980E+00  0.73911989E-05 -0.20559604E-04 -0.22409013E-07
-0.61454288E+01  0.47053591E+00  0.65676151E-05 -0.20424302E-04 -0.15910669E-07
-0.61454288E+01  0.50589144E+00  0.57040535E-05 -0.20262243E-04 -0.89145237E-08
-0.61454288E+01  0.54040601E+00  0.48025358E-05 -0.20057303E-04 -0.10485472E-08
-0.61454288E+01  0.57404430E+00  0.38654582E-05 -0.19783677E-04  0.62581247E-08
-0.61454288E+01  0.60677613E+00  0.28932578E-05 -0.19403112E-04  0.13592218E-07
-0.61454288E+01  0.63857635E+00  0.18903718E-05 -0.18865689E-04  0.19174003E-07
-0.61454288E+01  0.66942475E+00  0.86599015E-06 -0.18113921E-04  0.24193014E-07
-0.61454288E+01  0.69930590E+00 -0.15783349E-06 -0.17095998E-04  0.26754637E-07
-0.61454288E+01  0.72820900E+00 -0.11457407E-05 -0.15783740E-04  0.29157388E-07
-0.61454288E+01  0.75612764E+00 -0.20448488E-05 -0.14196920E-04  0.29407917E-07
-0.61454288E+01  0.78305952E+00 -0.27900434E-05 -0.12417126E-04  0.30972548E-07
-0.61454288E+01  0.80900624E+00 -0.33048266E-05 -0.10585075E-04  0.30837261E-07
-0.61454288E+01  0.83397299E+00 -0.35113280E-05 -0.88600496E-05  0.32842414E-07
-0.61454288E+01  0.85796823E+00 -0.33426811E-05 -0.73573452E-05  0.31399061E-07
-0.61454288E+01  0.88100344E+00 -0.27782759E-05 -0.60842973E-05  0.30920892E-07
-0.61454288E+01  0.90309281E+00 -0.18844951E-05 -0.49425088E-05  0.24137326E-07
-0.61454288E+01  0.92425290E+00 -0.85121751E-06 -0.38056193E-05  0.20171597E-07
-0.61454288E+01  0.94450239E+00  0.25341094E-07 -0.26407801E-05  0.11912509E-07
-0.61454288E+01  0.96386181E+00  0.44559485E-06 -0.15475428E-05  0.12995854E-07
-0.61454288E+01  0.98235322E+00  0.33142595E-06 -0.67213863E-06  0.55288066E-08
-0.61454288E+01  0.10000000E+01  0.00000000E+00  0.00000000E+00  0.00000000E+00
 
-0.60853414E+01 -0.10000000E+01  0.00000000E+00  0.00000000E+00  0.00000000E+00
-0.60853414E+01 -0.98235322E+00  0.11582487E-06 -0.45889115E-06  0.61097903E-09
-0.60853414E+01 -0.96386181E+00  0.12061864E-06 -0.12936833E-05 -0.37418947E-08
-0.60853414E+01 -0.94450239E+00 -0.17429966E-06 -0.23679425E-05 -0.10220274E-07
-0.60853414E+01 -0.92425290E+00 -0.78125549E-06 -0.34291711E-05 -0.22374657E-07
-0.60853414E+01 -0.90309281E+00 -0.15620596E-05 -0.43855626E-05 -0.30713994E-07
-0.60853414E+01 -0.88100344E+00 -0.22996951E-05 -0.53145533E-05 -0.36520800E-07
-0.60853414E+01 -0.85796823E+00 -0.28040984E-05 -0.63599570E-05 -0.36542367E-07
-0.60853414E+01 -0.83397299E+00 -0.29857998E-05 -0.76127313E-05 -0.35339184E-07
-0.60853414E+01 -0.80900624E+00 -0.28462022E-05 -0.90637428E-05 -0.32564017E-07
-0.60853414E+01 -0.78305952E+00 -0.24391430E-05 -0.10610724E-04 -0.31443946E-07
-0.60853414E+01 -0.75612764E+00 -0.18314281E-05 -0.12117024E-04 -0.30598600E-07
-0.60853414E+01 -0.72820900E+00 -0.10896739E-05 -0.13461735E-04 -0.31168771E-07
-0.60853414E+01 -0.69930590E+00 -0.26993190E-06 -0.14575087E-04 -0.31250076E-07
-0.60853414E+01 -0.66942475E+00  0.58189561E-06 -0.15439097E-04 -0.31366846E-07
-0.60853414E+01 -0.63857635E+00  0.14355278E-05 -0.16077256E-04 -0.30141326E-07
-0.60853414E+01 -0.60677613E+00  0.22716840E-05 -0.16532810E-04 -0.28297885E-07
-0.60853414E+01 -0.57404430E+00  0.30826216E-05 -0.16854533E-04 -0.25155279E-07
-0.60853414E+01 -0.54040601E+00  0.38643168E-05 -0.17084562E-04 -0.21605547E-07
-0.60853414E+01 -0.50589144E+00  0.46166096E-05 -0.17255602E-04 -0.17350004E-07
-0.60853414E+01 -0.47053591E+00  0.53373480E-05 -0.17389560E-04 -0.13199275E-07
-0.60853414E+01 -0.43437980E+00  0.60250440E-05 -0.17500398E-04 -0.89666984E-08
-0.60853414E+01 -0.39746856E+00  0.66752445E-05 -0.17595884E-04 -0.52596868E-08
-0.60853414E+01 -0.35985254E+00  0.72843247E-05 -0.17680230E-04 -0.19018180E-08
-0.60853414E+01 -0.32158685E+00  0.78464728E-05 -0.17755339E-04  0.70360672E-09
-0.60853414E+01 -0.28273108E+00  0.83573969E-05 -0.17821974E-04  0.27390038E-08
-0.60853414E+01 -0.24334903E+00  0.88113205E-05 -0.17880312E-04  0.39726527E-08
-0.60853414E+01 -0.20350830E+00  0.92043910E-05 -0.17930195E-04  0.45938278E-08
-0.60853414E+01 -0.16327988E+00  0.95316933E-05 -0.17971465E-04  0.45137573E-08
-0.60853414E+01 -0.12273769E+00  0.97904369E-05 -0.18003813E-04  0.39280493E-08
-0.60853414E+01 -0.81958017E-01  0.99770338E-05 -0.18027117E-04  0.28648012E-08
-0.60853414E+01 -0.41019001E-01  0.10090130E-04 -0.18041126E-04  0.15170555E-08
-0.60853414E+01  0.00000000E+00  0.10127731E-04 -0.18045841E-04 -0.15948351E-16
-0.60853414E+01  0.41019001E-01  0.10090130E-04 -0.18041126E-04 -0.15170555E-08
-0.60853414E+01  0.81958017E-01  0.99770338E-05 -0.18027117E-04 -0.28648013E-08
-0.60853414E+01  0.12273769E+00  0.97904369E-05 -0.18003813E-04 -0.39280493E-08
-0.60853414E+01  0.16327988E+00  0.95316933E-05 -0.17971465E-04 -0.45137573E-08
-0.60853414E+01  0.20350830E+00  0.92043910E-05 -0.17930195E-04 -0.45938279E-08
-0.60853414E+01  0.24334903E+00  0.88113205E-05 -0.17880312E-04 -0.39726527E-08
-0.60853414E+01  0.28273108E+00  0.83573969E-05 -0.17821974E-04 -0.27390039E-08
-0.60853414E+01  0.32158685E+00  0.78464728E-05 -0.17755339E-04 -0.70360675E-09
-0.60853414E+01  0.35985254E+00  0.72843247E-05 -0.17680230E-04  0.19018180E-08
-0.60853414E+01  0.39746856E+00  0.66752445E-05 -0.17595884E-04  0.52596867E-08
-0.60853414E+01  0.43437980E+00  0.60250440E-05 -0.17500398E-04  0.89666984E-08
-0.60853414E+01  0.47053591E+00  0.53373480E-05 -0.17389560E-04  0.13199275E-07
-0.60853414E+01  0.50589144E+00  0.46166096E-05 -0.17255602E-04  0.17350004E-07
-0.60853414E+01  0.54040601E+00  0.38643168E-05 -0.17084562E-04  0.21605547E-07
-0.60853414E+01  0.57404430E+00  0.30826216E-05 -0.16854533E-04  0.25155279E-07
-0.60853414E+01  0.60677613E+00  0.22716840E-05 -0.16532810E-04  0.28297885E-07
-0.60853414E+01  0.63857635E+00  0.14355278E-05 -0.16077256E-04  0.30141326E-07
-0.60853414E+01  0.66942475E+00  0.58189561E-06 -0.15439097E-04  0.31366846E-07
-0.60853414E+01  0.69930590E+00 -0.26993190E-06 -0.14575087E-04  0.31250076E-07
-0.60853414E+01  0.72820900E+00 -0.10896739E-05 -0.13461735E-04  0.31168771E-07
-0.60853414E+01  0.75612764E+00 -0.18314281E-05 -0.12117024E-04  0.30598600E-07
-0.60853414E+01  0.78305952E+00 -0.24391430E-05 -0.10610724E-04  0.31443946E-07
-0.60853414E+01  0.80900624E+00 -0.28462022E-05 -0.90637428E-05  0.32564017E-07
-0.60853414E+01  0.83397299E+00 -0.29857998E-05 -0.76127313E-05  0.35339184E-07
-0.60853414E+01  0.85796823E+00 -0.28040984E-05 -0.63599570E-05  0.36542367E-07
-0.60853414E+01  0.88100344E+00 -0.22996951E-05 -0.53145533E-05  0.36520800E-07
-0.60853414E+01  0.90309281E+00 -0.15620596E-05 -0.43855626E-05  0.30713994E-07
-0.60853414E+01  0.92425290E+00 -0.78125549E-06 -0.34291711E-05  0.22374657E-07
-0.60853414E+01  0.94450239E+00 -0.17429966E-06 -0.23679425E-05  0.10220274E-07
-0.60853414E+01  0.96386181E+00  0.12061864E-06 -0.12936833E-05  0.37418947E-08
-0.60853414E+01  0.98235322E+00  0.11582487E-06 -0.45889115E-06 -0.61097903E-09
-0.60853414E+01  0.10000000E+01  0.00000000E+00  0.00000000E+00  0.00000000E+00
 
-0.60248227E+01 -0.10000000E+01  0.00000000E+00  0.00000000E+00  0.00000000E+00
-0.60248227E+01 -0.98235322E+00  0.25142263E-06 -0.49048983E-06 -0.48361746E-08
-0.60248227E+01 -0.96386181E+00  0.34608295E-06 -0.11200721E-05 -0.12034380E-07
-0.60248227E+01 -0.94450239E+00  0.48637581E-07 -0.19102807E-05 -0.13656720E-07
-0.60248227E+01 -0.92425290E+00 -0.58998309E-06 -0.27629157E-05 -0.21605437E-07
-0.60248227E+01 -0.90309281E+00 -0.13565311E-05 -0.36012434E-05 -0.24900959E-07
-0.60248227E+01 -0.88100344E+00 -0.20370249E-05 -0.44396115E-05 -0.28204909E-07
-0.60248227E+01 -0.85796823E+00 -0.24904823E-05 -0.53638815E-05 -0.25433443E-07
-0.60248227E+01 -0.83397299E+00 -0.26625095E-05 -0.64456467E-05 -0.22861707E-07
-0.60248227E+01 -0.80900624E+00 -0.25624909E-05 -0.76831811E-05 -0.18384449E-07
-0.60248227E+01 -0.78305952E+00 -0.22355385E-05 -0.89970049E-05 -0.16764398E-07
-0.60248227E+01 -0.75612764E+00 -0.17372321E-05 -0.10274550E-04 -0.15590586E-07
-0.60248227E+01 -0.72820900E+00 -0.11232911E-05 -0.11415089E-04 -0.17026279E-07
-0.60248227E+01 -0.69930590E+00 -0.44180574E-06 -0.12359469E-04 -0.18371373E-07
-0.60248227E+01 -0.66942475E+00  0.26819090E-06 -0.13092547E-04 -0.20714097E-07
-0.60248227E+01 -0.63857635E+00  0.98040010E-06 -0.13633773E-04 -0.22029271E-07
-0.60248227E+01 -0.60677613E+00  0.16785292E-05 -0.14019781E-04 -0.23296671E-07
-0.60248227E+01 -0.57404430E+00  0.23556564E-05 -0.14291687E-04 -0.23318304E-07
-0.60248227E+01 -0.54040601E+00  0.30085748E-05 -0.14485330E-04 -0.23071473E-07
-0.60248227E+01 -0.50589144E+00  0.36369585E-05 -0.14628431E-04 -0.21879146E-07
-0.60248227E+01 -0.47053591E+00  0.42392216E-05 -0.14739732E-04 -0.20569077E-07
-0.60248227E+01 -0.43437980E+00  0.48139823E-05 -0.14831148E-04 -0.18707417E-07
-0.60248227E+01 -0.39746856E+00  0.53576681E-05 -0.14909405E-04 -0.16903797E-07
-0.60248227E+01 -0.35985254E+00  0.58671098E-05 -0.14978159E-04 -0.14842355E-07
-0.60248227E+01 -0.32158685E+00  0.63375283E-05 -0.15039121E-04 -0.12938489E-07
-0.60248227E+01 -0.28273108E+00  0.67652007E-05 -0.15093015E-04 -0.10955307E-07
-0.60248227E+01 -0.24334903E+00  0.71453283E-05 -0.15140059E-04 -0.91611626E-08
-0.60248227E+01 -0.20350830E+00  0.74745711E-05 -0.15180192E-04 -0.73811612E-08
-0.60248227E+01 -0.16327988E+00  0.77488245E-05 -0.15213324E-04 -0.57735390E-08
-0.60248227E+01 -0.12273769E+00  0.79656607E-05 -0.15239257E-04 -0.42121618E-08
-0.60248227E+01 -0.81958017E-01  0.81220789E-05 -0.15257912E-04 -0.27705775E-08
-0.60248227E+01 -0.41019001E-01  0.82168814E-05 -0.15269122E-04 -0.13638540E-08
-0.60248227E+01  0.00000000E+00  0.82484125E-05 -0.15272888E-04 -0.12875450E-16
-0.60248227E+01  0.41019001E-01  0.82168814E-05 -0.15269122E-04  0.13638539E-08
-0.60248227E+01  0.81958017E-01  0.81220789E-05 -0.15257912E-04  0.27705775E-08
-0.60248227E+01  0.12273769E+00  0.79656607E-05 -0.15239257E-04  0.42121618E-08
-0.60248227E+01  0.16327988E+00  0.77488245E-05 -0.15213324E-04  0.57735390E-08
-0.60248227E+01  0.20350830E+00  0.74745711E-05 -0.15180192E-04  0.73811612E-08
-0.60248227E+01  0.24334903E+00  0.71453283E-05 -0.15140059E-04  0.91611625E-08
-0.60248227E+01  0.28273108E+00  0.67652007E-05 -0.15093015E-04  0.10955307E-07
-0.60248227E+01  0.32158685E+00  0.63375283E-05 -0.15039121E-04  0.12938489E-07
-0.60248227E+01  0.35985254E+00  0.58671098E-05 -0.14978159E-04  0.14842355E-07
-0.60248227E+01  0.39746856E+00  0.53576681E-05 -0.14909405E-04  0.16903796E-07
-0.60248227E+01  0.43437980E+00  0.48139823E-05 -0.14831148E-04  0.18707417E-07
-0.60248227E+01  0.47053591E+00  0.42392216E-05 -0.14739732E-04  0.20569077E-07
-0.60248227E+01  0.50589144E+00  0.36369585E-05 -0.14628431E-04  0.21879146E-07
-0.60248227E+01  0.54040601E+00  0.30085748E-05 -0.14485330E-04  0.23071473E-07
-0.60248227E+01  0.57404430E+00  0.23556564E-05 -0.14291687E-04  0.23318304E-07
-0.60248227E+01  0.60677613E+00  0.16785292E-05 -0.14019781E-04  0.23296671E-07
-0.60248227E+01  0.63857635E+00  0.98040010E-06 -0.13633773E-04  0.22029271E-07
-0.60248227E+01  0.66942475E+00  0.26819090E-06 -0.13092547E-04  0.20714097E-07
-0.60248227E+01  0.69930590E+00 -0.44180574E-06 -0.12359469E-04  0.18371373E-07
-0.60248227E+01  0.72820900E+00 -0.11232911E-05 -0.11415089E-04  0.17026279E-07
-0.60248227E+01  0.75612764E+00 -0.17372321E-05 -0.10274550E-04  0.15590586E-07
-0.60248227E+01  0.78305952E+00 -0.22355385E-05 -0.89970049E-05  0.16764398E-07
-0.60248227E+01  0.80900624E+00 -0.25624909E-05 -0.76831811E-05  0.18384449E-07
-0.60248227E+01  0.83397299E+00 -0.26625095E-05 -0.64456467E-05  0.22861707E-07
-0.60248227E+01  0.85796823E+00 -0.24904823E-05 -0.53638815E-05  0.25433443E-07
-0.60248227E+01  0.88100344E+00 -0.20370249E-05 -0.44396115E-05  0.28204909E-07
-0.60248227E+01  0.90309281E+00 -0.13565311E-05 -0.36012434E-05  0.24900959E-07
-0.60248227E+01  0.92425290E+00 -0.58998309E-06 -0.27629157E-05  0.21605437E-07
-0.60248227E+01  0.94450239E+00  0.48637581E-07 -0.19102807E-05  0.13656720E-07
-0.60248227E+01  0.96386181E+00  0.34608295E-06 -0.11200721E-05  0.12034380E-07
-0.60248227E+01  0.98235322E+00  0.25142263E-06 -0.49048983E-06  0.48361746E-08
-0.60248227E+01  0.10000000E+01  0.00000000E+00  0.00000000E+00  0.00000000E+00
 
-0.59638740E+01 -0.10000000E+01  0.00000000E+00  0.00000000E+00  0.00000000E+00
-0.59638740E+01 -0.98235322E+00  0.76100471E-07 -0.32103710E-06  0.78130779E-10
-0.59638740E+01 -0.96386181E+00  0.81918701E-07 -0.92885792E-06 -0.44363558E-08
-0.59638740E+01 -0.94450239E+00 -0.11617628E-06 -0.17188579E-05 -0.11619428E-07
-0.59638740E+01 -0.92425290E+00 -0.54227999E-06 -0.25013949E-05 -0.22026398E-07
-0.59638740E+01 -0.90309281E+00 -0.11126233E-05 -0.32052256E-05 -0.28426077E-07
-0.59638740E+01 -0.88100344E+00 -0.16736082E-05 -0.38829412E-05 -0.31018409E-07
-0.59638740E+01 -0.85796823E+00 -0.20807023E-05 -0.46367045E-05 -0.28370530E-07
-0.59638740E+01 -0.83397299E+00 -0.22598811E-05 -0.55328645E-05 -0.24294197E-07
-0.59638740E+01 -0.80900624E+00 -0.22057362E-05 -0.65676903E-05 -0.19665679E-07
-0.59638740E+01 -0.78305952E+00 -0.19542941E-05 -0.76707313E-05 -0.17130214E-07
-0.59638740E+01 -0.75612764E+00 -0.15534112E-05 -0.87459771E-05 -0.16161664E-07
-0.59638740E+01 -0.72820900E+00 -0.10518674E-05 -0.97073233E-05 -0.17408332E-07
-0.59638740E+01 -0.69930590E+00 -0.49112606E-06 -0.10504474E-04 -0.19491643E-07
-0.59638740E+01 -0.66942475E+00  0.94844728E-07 -0.11123732E-04 -0.22413923E-07
-0.59638740E+01 -0.63857635E+00  0.68356381E-06 -0.11581213E-04 -0.25011457E-07
-0.59638740E+01 -0.60677613E+00  0.12607730E-05 -0.11907303E-04 -0.27438647E-07
-0.59638740E+01 -0.57404430E+00  0.18207053E-05 -0.12136712E-04 -0.29023961E-07
-0.59638740E+01 -0.54040601E+00  0.23604514E-05 -0.12299520E-04 -0.30126200E-07
-0.59638740E+01 -0.50589144E+00  0.28799533E-05 -0.12419291E-04 -0.30390111E-07
-0.59638740E+01 -0.47053591E+00  0.33777907E-05 -0.12511829E-04 -0.30208499E-07
-0.59638740E+01 -0.43437980E+00  0.38530226E-05 -0.12587365E-04 -0.29354651E-07
-0.59638740E+01 -0.39746856E+00  0.43025863E-05 -0.12651597E-04 -0.28155595E-07
-0.59638740E+01 -0.35985254E+00  0.47239951E-05 -0.12707745E-04 -0.26437787E-07
-0.59638740E+01 -0.32158685E+00  0.51131763E-05 -0.12757279E-04 -0.24450573E-07
-0.59638740E+01 -0.28273108E+00  0.54671343E-05 -0.12800912E-04 -0.22063111E-07
-0.59638740E+01 -0.24334903E+00  0.57817822E-05 -0.12838855E-04 -0.19464155E-07
-0.59638740E+01 -0.20350830E+00  0.60544113E-05 -0.12871139E-04 -0.16567605E-07
-0.59638740E+01 -0.16327988E+00  0.62815207E-05 -0.12897716E-04 -0.13515823E-07
-0.59638740E+01 -0.12273769E+00  0.64611432E-05 -0.12918482E-04 -0.10265782E-07
-0.59638740E+01 -0.81958017E-01  0.65907075E-05 -0.12933392E-04 -0.69205976E-08
-0.59638740E+01 -0.41019001E-01  0.66692648E-05 -0.12942346E-04 -0.34763184E-08
-0.59638740E+01  0.00000000E+00  0.66953752E-05 -0.12945350E-04 -0.10383030E-16
-0.59638740E+01  0.41019001E-01  0.66692648E-05 -0.12942346E-04  0.34763184E-08
-0.59638740E+01  0.81958017E-01  0.65907075E-05 -0.12933392E-04  0.69205976E-08
-0.59638740E+01  0.12273769E+00  0.64611432E-05 -0.12918482E-04  0.10265782E-07
-0.59638740E+01  0.16327988E+00  0.62815207E-05 -0.12897716E-04  0.13515823E-07
-0.59638740E+01  0.20350830E+00  0.60544113E-05 -0.12871139E-04  0.16567605E-07
-0.59638740E+01  0.24334903E+00  0.57817822E-05 -0.12838855E-04  0.19464155E-07
-0.59638740E+01  0.28273108E+00  0.54671343E-05 -0.12800912E-04  0.22063111E-07
-0.59638740E+01  0.32158685E+00  0.51131763E-05 -0.12757279E-04  0.24450573E-07
-0.59638740E+01  0.35985254E+00  0.47239951E-05 -0.12707745E-04  0.26437787E-07
-0.59638740E+01  0.39746856E+00  0.43025863E-05 -0.12651597E-04  0.28155595E-07
-0.59638740E+01  0.43437980E+00  0.38530226E-05 -0.12587365E-04  0.29354651E-07
-0.59638740E+01  0.47053591E+00  0.33777907E-05 -0.12511829E-04  0.30208499E-07
-0.59638740E+01  0.50589144E+00  0.28799533E-05 -0.12419291E-04  0.30390111E-07
-0.59638740E+01  0.54040601E+00  0.23604514E-05 -0.12299520E-04  0.30126200E-07
-0.59638740E+01  0.57404430E+00  0.18207053E-05 -0.12136712E-04  0.29023961E-07
-0.59638740E+01  0.60677613E+00  0.12607730E-05 -0.11907303E-04  0.27438647E-07
-0.59638740E+01  0.63857635E+00  0.68356381E-06 -0.11581213E-04  0.25011457E-07
-0.59638740E+01  0.66942475E+00  0.94844728E-07 -0.11123732E-04  0.22413923E-07
-0.59638740E+01  0.69930590E+00 -0.49112606E-06 -0.10504474E-04  0.19491643E-07
-0.59638740E+01  0.72820900E+00 -0.10518674E-05 -0.97073233E-05  0.17408332E-07
-0.59638740E+01  0.75612764E+00 -0.15534112E-05 -0.87459771E-05  0.16161664E-07
-0.59638740E+01  0.78305952E+00 -0.19542941E-05 -0.76707313E-05  0.17130214E-07
-0.59638740E+01  0.80900624E+00 -0.22057362E-05 -0.65676903E-05  0.19665679E-07
-0.59638740E+01  0.83397299E+00 -0.22598811E-05 -0.55328645E-05  0.24294197E-07
-0.59638740E+01  0.85796823E+00 -0.20807023E-05 -0.46367045E-05  0.28370530E-07
-0.59638740E+01  0.88100344E+00 -0.16736082E-05 -0.38829412E-05  0.31018409E-07
-0.59638740E+01  0.90309281E+00 -0.11126233E-05 -0.32052256E-05  0.28426077E-07
-0.59638740E+01  0.92425290E+00 -0.54227999E-06 -0.25013949E-05  0.22026398E-07
-0.59638740E+01  0.94450239E+00 -0.11617628E-06 -0.17188579E-05  0.11619428E-07
-0.59638740E+01  0.96386181E+00  0.81918701E-07 -0.92885792E-06  0.44363558E-08
-0.59638740E+01  0.98235322E+00  0.76100471E-07 -0.32103710E-06 -0.78130779E-10
-0.59638740E+01  0.10000000E+01  0.00000000E+00  0.00000000E+00  0.00000000E+00
 
-0.59024966E+01 -0.10000000E+01  0.00000000E+00  0.00000000E+00  0.00000000E+00
-0.59024966E+01 -0.98235322E+00  0.19127991E-06 -0.35322969E-06 -0.39341683E-08
-0.59024966E+01 -0.96386181E+00  0.26996880E-06 -0.80067974E-06 -0.99874347E-08
-0.59024966E+01 -0.94450239E+00  0.61826299E-07 -0.13686316E-05 -0.12258727E-07
-0.59024966E+01 -0.92425290E+00 -0.40142255E-06 -0.19932067E-05 -0.18813979E-07
-0.59024966E+01 -0.90309281E+00 -0.96946578E-06 -0.26138073E-05 -0.21121675E-07
-0.59024966E+01 -0.88100344E+00 -0.14885140E-05 -0.32308880E-05 -0.22239525E-07
-0.59024966E+01 -0.85796823E+00 -0.18536652E-05 -0.39002779E-05 -0.18049581E-07
-0.59024966E+01 -0.83397299E+00 -0.20200505E-05 -0.46736840E-05 -0.13640807E-07
-0.59024966E+01 -0.80900624E+00 -0.19896040E-05 -0.55533550E-05 -0.81377198E-08
-0.59024966E+01 -0.78305952E+00 -0.17921647E-05 -0.64861430E-05 -0.53980625E-08
-0.59024966E+01 -0.75612764E+00 -0.14673223E-05 -0.73938782E-05 -0.39269259E-08
-0.59024966E+01 -0.72820900E+00 -0.10557621E-05 -0.82054634E-05 -0.52818628E-08
-0.59024966E+01 -0.69930590E+00 -0.59309222E-06 -0.88784861E-05 -0.74374847E-08
-0.59024966E+01 -0.66942475E+00 -0.10816312E-06 -0.94015391E-05 -0.10979579E-07
-0.59024966E+01 -0.63857635E+00  0.37948493E-06 -0.97878709E-05 -0.14272128E-07
-0.59024966E+01 -0.60677613E+00  0.85785699E-06 -0.10063148E-04 -0.17798970E-07
-0.59024966E+01 -0.57404430E+00  0.13217951E-05 -0.10256472E-04 -0.20532194E-07
-0.59024966E+01 -0.54040601E+00  0.17690346E-05 -0.10393333E-04 -0.22996027E-07
-0.59024966E+01 -0.50589144E+00  0.21993848E-05 -0.10493582E-04 -0.24581348E-07
-0.59024966E+01 -0.47053591E+00  0.26118677E-05 -0.10570680E-04 -0.25759789E-07
-0.59024966E+01 -0.43437980E+00  0.30056045E-05 -0.10633284E-04 -0.26141094E-07
-0.59024966E+01 -0.39746856E+00  0.33782013E-05 -0.10686292E-04 -0.26090017E-07
-0.59024966E+01 -0.35985254E+00  0.37274963E-05 -0.10732455E-04 -0.25339328E-07
-0.59024966E+01 -0.32158685E+00  0.40502009E-05 -0.10773064E-04 -0.24158484E-07
-0.59024966E+01 -0.28273108E+00  0.43437365E-05 -0.10808754E-04 -0.22373146E-07
-0.59024966E+01 -0.24334903E+00  0.46047638E-05 -0.10839729E-04 -0.20188845E-07
-0.59024966E+01 -0.20350830E+00  0.48309564E-05 -0.10866048E-04 -0.17512185E-07
-0.59024966E+01 -0.16327988E+00  0.50194387E-05 -0.10887682E-04 -0.14508379E-07
-0.59024966E+01 -0.12273769E+00  0.51685162E-05 -0.10904575E-04 -0.11153235E-07
-0.59024966E+01 -0.81958017E-01  0.52760753E-05 -0.10916688E-04 -0.75828320E-08
-0.59024966E+01 -0.41019001E-01  0.53412836E-05 -0.10923964E-04 -0.38289740E-08
-0.59024966E+01  0.00000000E+00  0.53629673E-05 -0.10926400E-04 -0.82950538E-17
-0.59024966E+01  0.41019001E-01  0.53412836E-05 -0.10923964E-04  0.38289740E-08
-0.59024966E+01  0.81958017E-01  0.52760753E-05 -0.10916688E-04  0.75828320E-08
-0.59024966E+01  0.12273769E+00  0.51685162E-05 -0.10904575E-04  0.11153235E-07
-0.59024966E+01  0.16327988E+00  0.50194387E-05 -0.10887682E-04  0.14508379E-07
-0.59024966E+01  0.20350830E+00  0.48309564E-05 -0.10866048E-04  0.17512185E-07
-0.59024966E+01  0.24334903E+00  0.46047638E-05 -0.10839729E-04  0.20188845E-07
-0.59024966E+01  0.28273108E+00  0.43437365E-05 -0.10808754E-04  0.22373146E-07
-0.59024966E+01  0.32158685E+00  0.40502009E-05 -0.10773064E-04  0.24158484E-07
-0.59024966E+01  0.35985254E+00  0.37274963E-05 -0.10732455E-04  0.25339328E-07
-0.59024966E+01  0.39746856E+00  0.33782012E-05 -0.10686292E-04  0.26090017E-07
-0.59024966E+01  0.43437980E+00  0.30056045E-05 -0.10633284E-04  0.26141094E-07
-0.59024966E+01  0.47053591E+00  0.26118677E-05 -0.10570680E-04  0.25759789E-07
-0.59024966E+01  0.50589144E+00  0.21993848E-05 -0.10493582E-04  0.24581348E-07
-0.59024966E+01  0.54040601E+00  0.17690346E-05 -0.10393333E-04  0.22996027E-07
-0.59024966E+01  0.57404430E+00  0.13217951E-05 -0.10256472E-04  0.20532194E-07
-0.59024966E+01  0.60677613E+00  0.85785699E-06 -0.10063148E-04  0.17798970E-07
-0.59024966E+01  0.63857635E+00  0.37948493E-06 -0.97878709E-05  0.14272128E-07
-0.59024966E+01  0.66942475E+00 -0.10816312E-06 -0.94015391E-05  0.10979579E-07
-0.59024966E+01  0.69930590E+00 -0.59309222E-06 -0.88784861E-05  0.74374847E-08
-0.59024966E+01  0.72820900E+00 -0.10557621E-05 -0.82054634E-05  0.52818628E-08
-0.59024966E+01  0.75612764E+00 -0.14673223E-05 -0.73938782E-05  0.39269259E-08
-0.59024966E+01  0.78305952E+00 -0.17921647E-05 -0.64861430E-05  0.53980625E-08
-0.59024966E+01  0.80900624E+00 -0.19896040E-05 -0.55533550E-05  0.81377198E-08
-0.59024966E+01  0.83397299E+00 -0.20200505E-05 -0.46736840E-05  0.13640807E-07
-0.59024966E+01  0.85796823E+00 -0.18536652E-05 -0.39002779E-05  0.18049581E-07
-0.59024966E+01  0.88100344E+00 -0.14885140E-05 -0.32308880E-05  0.22239525E-07
-0.59024966E+01  0.90309281E+00 -0.96946578E-06 -0.26138073E-05  0.21121675E-07
-0.59024966E+01  0.92425290E+00 -0.40142255E-06 -0.19932067E-05  0.18813979E-07
-0.59024966E+01  0.94450239E+00  0.61826299E-07 -0.13686316E-05  0.12258727E-07
-0.59024966E+01  0.96386181E+00  0.26996880E-06 -0.80067974E-06  0.99874347E-08
-0.59024966E+01  0.98235322E+00  0.19127991E-06 -0.35322969E-06  0.39341683E-08
-0.59024966E+01  0.10000000E+01  0.00000000E+00  0.00000000E+00  0.00000000E+00
 
-0.58406919E+01 -0.10000000E+01  0.00000000E+00  0.00000000E+00  0.00000000E+00
-0.58406919E+01 -0.98235322E+00  0.48624435E-07 -0.22024256E-06 -0.85455627E-10
-0.58406919E+01 -0.96386181E+00  0.55174534E-07 -0.65950082E-06 -0.40354268E-08
-0.58406919E+01 -0.94450239E+00 -0.74386082E-07 -0.12386115E-05 -0.10642921E-07
-0.58406919E+01 -0.92425290E+00 -0.37019686E-06 -0.18157607E-05 -0.18960380E-07
-0.58406919E+01 -0.90309281E+00 -0.78536517E-06 -0.23349635E-05 -0.23698199E-07
-0.58406919E+01 -0.88100344E+00 -0.12119747E-05 -0.28299862E-05 -0.24468980E-07
-0.58406919E+01 -0.85796823E+00 -0.15399168E-05 -0.33718700E-05 -0.20832227E-07
-0.58406919E+01 -0.83397299E+00 -0.17080736E-05 -0.40086162E-05 -0.15733994E-07
-0.58406919E+01 -0.80900624E+00 -0.17072037E-05 -0.47401754E-05 -0.10517717E-07
-0.58406919E+01 -0.78305952E+00 -0.15609346E-05 -0.55192235E-05 -0.72266418E-08
-0.58406919E+01 -0.75612764E+00 -0.13034709E-05 -0.62793938E-05 -0.58244561E-08
-0.58406919E+01 -0.72820900E+00 -0.97058506E-06 -0.69601590E-05 -0.66579017E-08
-0.58406919E+01 -0.69930590E+00 -0.59298802E-06 -0.75256474E-05 -0.87930506E-08
-0.58406919E+01 -0.66942475E+00 -0.19583403E-06 -0.79655761E-05 -0.12001946E-07
-0.58406919E+01 -0.63857635E+00  0.20421348E-06 -0.82908639E-05 -0.15397747E-07
-0.58406919E+01 -0.60677613E+00  0.59664137E-06 -0.85226673E-05 -0.18869056E-07
-0.58406919E+01 -0.57404430E+00  0.97719804E-06 -0.86854477E-05 -0.21867099E-07
-0.58406919E+01 -0.54040601E+00  0.13438148E-05 -0.88004820E-05 -0.24476653E-07
-0.58406919E+01 -0.50589144E+00  0.16965329E-05 -0.88845650E-05 -0.26390743E-07
-0.58406919E+01 -0.47053591E+00  0.20344654E-05 -0.89489786E-05 -0.27771908E-07
-0.58406919E+01 -0.43437980E+00  0.23570779E-05 -0.90011081E-05 -0.28424825E-07
-0.58406919E+01 -0.39746856E+00  0.26623237E-05 -0.90450649E-05 -0.28510294E-07
-0.58406919E+01 -0.35985254E+00  0.29485590E-05 -0.90832376E-05 -0.27889537E-07
-0.58406919E+01 -0.32158685E+00  0.32129964E-05 -0.91167113E-05 -0.26705827E-07
-0.58406919E+01 -0.28273108E+00  0.34536079E-05 -0.91460708E-05 -0.24870319E-07
-0.58406919E+01 -0.24334903E+00  0.36675699E-05 -0.91714921E-05 -0.22517000E-07
-0.58406919E+01 -0.20350830E+00  0.38530362E-05 -0.91930595E-05 -0.19610620E-07
-0.58406919E+01 -0.16327988E+00  0.40075735E-05 -0.92107571E-05 -0.16282630E-07
-0.58406919E+01 -0.12273769E+00  0.41298408E-05 -0.92245618E-05 -0.12550219E-07
-0.58406919E+01 -0.81958017E-01  0.42180413E-05 -0.92344490E-05 -0.85415306E-08
-0.58406919E+01 -0.41019001E-01  0.42715361E-05 -0.92403861E-05 -0.43188858E-08
-0.58406919E+01  0.00000000E+00  0.42893093E-05 -0.92423716E-05 -0.66678274E-17
-0.58406919E+01  0.41019001E-01  0.42715361E-05 -0.92403861E-05  0.43188858E-08
-0.58406919E+01  0.81958017E-01  0.42180413E-05 -0.92344490E-05  0.85415306E-08
-0.58406919E+01  0.12273769E+00  0.41298408E-05 -0.92245618E-05  0.12550219E-07
-0.58406919E+01  0.16327988E+00  0.40075735E-05 -0.92107571E-05  0.16282630E-07
-0.58406919E+01  0.20350830E+00  0.38530362E-05 -0.91930595E-05  0.19610620E-07
-0.58406919E+01  0.24334903E+00  0.36675699E-05 -0.91714921E-05  0.22517000E-07
-0.58406919E+01  0.28273108E+00  0.34536079E-05 -0.91460708E-05  0.24870319E-07
-0.58406919E+01  0.32158685E+00  0.32129964E-05 -0.91167113E-05  0.26705827E-07
-0.58406919E+01  0.35985254E+00  0.29485590E-05 -0.90832376E-05  0.27889537E-07
-0.58406919E+01  0.39746856E+00  0.26623237E-05 -0.90450649E-05  0.28510294E-07
-0.58406919E+01  0.43437980E+00  0.23570779E-05 -0.90011081E-05  0.28424825E-07
-0.58406919E+01  0.47053591E+00  0.20344654E-05 -0.89489786E-05  0.27771908E-07
-0.58406919E+01  0.50589144E+00  0.16965329E-05 -0.88845650E-05  0.26390743E-07
-0.58406919E+01  0.54040601E+00  0.13438148E-05 -0.88004820E-05  0.24476653E-07
-0.58406919E+01  0.57404430E+00  0.97719804E-06 -0.86854477E-05  0.21867099E-07
-0.58406919E+01  0.60677613E+00  0.59664137E-06 -0.85226673E-05  0.18869056E-07
-0.58406919E+01  0.63857635E+00  0.20421348E-06 -0.82908639E-05  0.15397747E-07
-0.58406919E+01  0.66942475E+00 -0.19583403E-06 -0.79655761E-05  0.12001946E-07
-0.58406919E+01  0.69930590E+00 -0.59298802E-06 -0.75256474E-05  0.87930506E-08
-0.58406919E+01  0.72820900E+00 -0.97058506E-06 -0.69601590E-05  0.66579016E-08
-0.58406919E+01  0.75612764E+00 -0.13034709E-05 -0.62793938E-05  0.58244561E-08
-0.58406919E+01  0.78305952E+00 -0.15609346E-05 -0.55192235E-05  0.72266418E-08
-0.58406919E+01  0.80900624E+00 -0.17072037E-05 -0.47401754E-05  0.10517717E-07
-0.58406919E+01  0.83397299E+00 -0.17080736E-05 -0.40086162E-05  0.15733994E-07
-0.58406919E+01  0.85796823E+00 -0.15399168E-05 -0.33718700E-05  0.20832227E-07
-0.58406919E+01  0.88100344E+00 -0.12119747E-05 -0.28299862E-05  0.24468980E-07
-0.58406919E+01  0.90309281E+00 -0.78536517E-06 -0.23349635E-05  0.23698199E-07
-0.58406919E+01  0.92425290E+00 -0.37019686E-06 -0.18157607E-05  0.18960380E-07
-0.58406919E+01  0.94450239E+00 -0.74386082E-07 -0.12386115E-05  0.10642921E-07
-0.58406919E+01  0.96386181E+00  0.55174534E-07 -0.65950082E-06  0.40354268E-08
-0.58406919E+01  0.98235322E+00  0.48624435E-07 -0.22024256E-06  0.85455627E-10
-0.58406919E+01  0.10000000E+01  0.00000000E+00  0.00000000E+00  0.00000000E+00
 
-0.57784615E+01 -0.10000000E+01  0.00000000E+00  0.00000000E+00  0.00000000E+00
-0.57784615E+01 -0.98235322E+00  0.14564299E-06 -0.25171544E-06 -0.30537595E-08
-0.57784615E+01 -0.96386181E+00  0.21061116E-06 -0.56615991E-06 -0.77755958E-08
-0.57784615E+01 -0.94450239E+00  0.66352076E-07 -0.97191896E-06 -0.98643340E-08
-0.57784615E+01 -0.92425290E+00 -0.26815610E-06 -0.14292055E-05 -0.14937248E-07
-0.57784615E+01 -0.90309281E+00 -0.68779353E-06 -0.18896574E-05 -0.16513390E-07
-0.57784615E+01 -0.88100344E+00 -0.10827404E-05 -0.23445897E-05 -0.16577014E-07
-0.57784615E+01 -0.85796823E+00 -0.13751588E-05 -0.28284358E-05 -0.12243625E-07
-0.57784615E+01 -0.83397299E+00 -0.15282650E-05 -0.33782133E-05 -0.74542152E-08
-0.57784615E+01 -0.80900624E+00 -0.15394886E-05 -0.39985428E-05 -0.19347231E-08
-0.57784615E+01 -0.78305952E+00 -0.14280848E-05 -0.46549822E-05  0.12828499E-08
-0.57784615E+01 -0.75612764E+00 -0.12221281E-05 -0.52941477E-05  0.31068596E-08
-0.57784615E+01 -0.72820900E+00 -0.95131579E-06 -0.58665030E-05  0.23947047E-08
-0.57784615E+01 -0.69930590E+00 -0.64201615E-06 -0.63419514E-05  0.61962818E-09
-0.57784615E+01 -0.66942475E+00 -0.31554652E-06 -0.67120248E-05 -0.25407332E-08
-0.57784615E+01 -0.63857635E+00  0.13600594E-07 -0.69856350E-05 -0.58323610E-08
-0.57784615E+01 -0.60677613E+00  0.33662225E-06 -0.71806158E-05 -0.94832183E-08
-0.57784615E+01 -0.57404430E+00  0.64970427E-06 -0.73173736E-05 -0.12679636E-07
-0.57784615E+01 -0.54040601E+00  0.95127539E-06 -0.74138843E-05 -0.15697990E-07
-0.57784615E+01 -0.50589144E+00  0.12412559E-05 -0.74842180E-05 -0.18047529E-07
-0.57784615E+01 -0.47053591E+00  0.15190921E-05 -0.75379517E-05 -0.19995021E-07
-0.57784615E+01 -0.43437980E+00  0.17842676E-05 -0.75812871E-05 -0.21228643E-07
-0.57784615E+01 -0.39746856E+00  0.20352291E-05 -0.76177431E-05 -0.21964106E-07
-0.57784615E+01 -0.35985254E+00  0.22705470E-05 -0.76493308E-05 -0.21995418E-07
-0.57784615E+01 -0.32158685E+00  0.24880119E-05 -0.76769939E-05 -0.21492206E-07
-0.57784615E+01 -0.28273108E+00  0.26858838E-05 -0.77012303E-05 -0.20330536E-07
-0.57784615E+01 -0.24334903E+00  0.28618928E-05 -0.77221996E-05 -0.18654924E-07
-0.57784615E+01 -0.20350830E+00  0.30144605E-05 -0.77399822E-05 -0.16414692E-07
-0.57784615E+01 -0.16327988E+00  0.31416196E-05 -0.77545649E-05 -0.13744890E-07
-0.57784615E+01 -0.12273769E+00  0.32422208E-05 -0.77659401E-05 -0.10658807E-07
-0.57784615E+01 -0.81958017E-01  0.33148105E-05 -0.77740810E-05 -0.72869058E-08
-0.57784615E+01 -0.41019001E-01  0.33588287E-05 -0.77789732E-05 -0.36935920E-08
-0.57784615E+01  0.00000000E+00  0.33734622E-05 -0.77806053E-05 -0.52978862E-17
-0.57784615E+01  0.41019001E-01  0.33588287E-05 -0.77789732E-05  0.36935920E-08
-0.57784615E+01  0.81958017E-01  0.33148105E-05 -0.77740810E-05  0.72869058E-08
-0.57784615E+01  0.12273769E+00  0.32422208E-05 -0.77659401E-05  0.10658807E-07
-0.57784615E+01  0.16327988E+00  0.31416196E-05 -0.77545649E-05  0.13744890E-07
-0.57784615E+01  0.20350830E+00  0.30144605E-05 -0.77399822E-05  0.16414692E-07
-0.57784615E+01  0.24334903E+00  0.28618928E-05 -0.77221996E-05  0.18654924E-07
-0.57784615E+01  0.28273108E+00  0.26858838E-05 -0.77012303E-05  0.20330536E-07
-0.57784615E+01  0.32158685E+00  0.24880119E-05 -0.76769939E-05  0.21492206E-07
-0.57784615E+01  0.35985254E+00  0.22705470E-05 -0.76493308E-05  0.21995418E-07
-0.57784615E+01  0.39746856E+00  0.20352291E-05 -0.76177431E-05  0.21964106E-07
-0.57784615E+01  0.43437980E+00  0.17842676E-05 -0.75812871E-05  0.21228643E-07
-0.57784615E+01  0.47053591E+00  0.15190921E-05 -0.75379517E-05  0.19995021E-07
-0.57784615E+01  0.50589144E+00  0.12412559E-05 -0.74842180E-05  0.18047529E-07
-0.57784615E+01  0.54040601E+00  0.95127539E-06 -0.74138843E-05  0.15697990E-07
-0.57784615E+01  0.57404430E+00  0.64970427E-06 -0.73173736E-05  0.12679636E-07
-0.57784615E+01  0.60677613E+00  0.33662225E-06 -0.71806158E-05  0.94832183E-08
-0.57784615E+01  0.63857635E+00  0.13600594E-07 -0.69856350E-05  0.58323610E-08
-0.57784615E+01  0.66942475E+00 -0.31554652E-06 -0.67120248E-05  0.25407332E-08
-0.57784615E+01  0.69930590E+00 -0.64201615E-06 -0.63419514E-05 -0.61962818E-09
-0.57784615E+01  0.72820900E+00 -0.95131579E-06 -0.58665030E-05 -0.23947047E-08
-0.57784615E+01  0.75612764E+00 -0.12221281E-05 -0.52941477E-05 -0.31068596E-08
-0.57784615E+01  0.78305952E+00 -0.14280848E-05 -0.46549822E-05 -0.12828499E-08
-0.57784615E+01  0.80900624E+00 -0.15394886E-05 -0.39985428E-05  0.19347231E-08
-0.57784615E+01  0.83397299E+00 -0.15282650E-05 -0.33782133E-05  0.74542152E-08
-0.57784615E+01  0.85796823E+00 -0.13751588E-05 -0.28284358E-05  0.12243625E-07
-0.57784615E+01  0.88100344E+00 -0.10827404E-05 -0.23445897E-05  0.16577014E-07
-0.57784615E+01  0.90309281E+00 -0.68779353E-06 -0.18896574E-05  0.16513390E-07
-0.57784615E+01  0.92425290E+00 -0.26815610E-06 -0.14292055E-05  0.14937248E-07
-0.57784615E+01  0.94450239E+00  0.66352076E-07 -0.97191896E-06  0.98643340E-08
-0.57784615E+01  0.96386181E+00  0.21061116E-06 -0.56615991E-06  0.77755958E-08
-0.57784615E+01  0.98235322E+00  0.14564299E-06 -0.25171544E-06  0.30537595E-08
-0.57784615E+01  0.10000000E+01  0.00000000E+00  0.00000000E+00  0.00000000E+00
 
-0.57158070E+01 -0.10000000E+01  0.00000000E+00  0.00000000E+00  0.00000000E+00
-0.57158070E+01 -0.98235322E+00  0.29645492E-07 -0.14829953E-06 -0.93342706E-10
-0.57158070E+01 -0.96386181E+00  0.36227111E-07 -0.46371126E-06 -0.32740176E-08
-0.57158070E+01 -0.94450239E+00 -0.45875996E-07 -0.88677650E-06 -0.88674394E-08
-0.57158070E+01 -0.92425290E+00 -0.24857496E-06 -0.13119159E-05 -0.15298556E-07
-0.57158070E+01 -0.90309281E+00 -0.54908351E-06 -0.16951224E-05 -0.18823518E-07
-0.57158070E+01 -0.88100344E+00 -0.87225751E-06 -0.20568342E-05 -0.18765934E-07
-0.57158070E+01 -0.85796823E+00 -0.11343641E-05 -0.24454657E-05 -0.15168891E-07
-0.57158070E+01 -0.83397299E+00 -0.12853732E-05 -0.28953793E-05 -0.10172016E-07
-0.57158070E+01 -0.80900624E+00 -0.13143914E-05 -0.34086742E-05 -0.51799582E-08
-0.57158070E+01 -0.78305952E+00 -0.12365301E-05 -0.39543253E-05 -0.17081008E-08
-0.57158070E+01 -0.75612764E+00 -0.10761250E-05 -0.44871606E-05  0.19176752E-10
-0.57158070E+01 -0.72820900E+00 -0.85937958E-06 -0.49651461E-05 -0.17303719E-09
-0.57158070E+01 -0.69930590E+00 -0.60901620E-06 -0.53629601E-05 -0.16950449E-08
-0.57158070E+01 -0.66942475E+00 -0.34364626E-06 -0.56729874E-05 -0.42479863E-08
-0.57158070E+01 -0.63857635E+00 -0.75592541E-07 -0.59025407E-05 -0.72016498E-08
-0.57158070E+01 -0.60677613E+00  0.18741279E-06 -0.60662291E-05 -0.10343907E-07
-0.57158070E+01 -0.57404430E+00  0.44225833E-06 -0.61811396E-05 -0.13269131E-07
-0.57158070E+01 -0.54040601E+00  0.68748866E-06 -0.62622007E-05 -0.15934162E-07
-0.57158070E+01 -0.50589144E+00  0.92321320E-06 -0.63212683E-05 -0.18109061E-07
-0.57158070E+01 -0.47053591E+00  0.11489106E-05 -0.63663226E-05 -0.19837173E-07
-0.57158070E+01 -0.43437980E+00  0.13643240E-05 -0.64026276E-05 -0.20974683E-07
-0.57158070E+01 -0.39746856E+00  0.15681215E-05 -0.64331126E-05 -0.21589321E-07
-0.57158070E+01 -0.35985254E+00  0.17592556E-05 -0.64595076E-05 -0.21583315E-07
-0.57158070E+01 -0.32158685E+00  0.19358573E-05 -0.64825912E-05 -0.21032373E-07
-0.57158070E+01 -0.28273108E+00  0.20965922E-05 -0.65028065E-05 -0.19880186E-07
-0.57158070E+01 -0.24334903E+00  0.22395479E-05 -0.65202799E-05 -0.18213311E-07
-0.57158070E+01 -0.20350830E+00  0.23635005E-05 -0.65350935E-05 -0.16020687E-07
-0.57158070E+01 -0.16327988E+00  0.24667934E-05 -0.65472329E-05 -0.13402417E-07
-0.57158070E+01 -0.12273769E+00  0.25485389E-05 -0.65567005E-05 -0.10392363E-07
-0.57158070E+01 -0.81958017E-01  0.26075069E-05 -0.65634728E-05 -0.71007512E-08
-0.57158070E+01 -0.41019001E-01  0.26432828E-05 -0.65675426E-05 -0.35996401E-08
-0.57158070E+01  0.00000000E+00  0.26551630E-05 -0.65688997E-05 -0.42478339E-17
-0.57158070E+01  0.41019001E-01  0.26432828E-05 -0.65675426E-05  0.35996401E-08
-0.57158070E+01  0.81958017E-01  0.26075069E-05 -0.65634728E-05  0.71007512E-08
-0.57158070E+01  0.12273769E+00  0.25485389E-05 -0.65567005E-05  0.10392363E-07
-0.57158070E+01  0.16327988E+00  0.24667934E-05 -0.65472329E-05  0.13402417E-07
-0.57158070E+01  0.20350830E+00  0.23635005E-05 -0.65350935E-05  0.16020687E-07
-0.57158070E+01  0.24334903E+00  0.22395479E-05 -0.65202799E-05  0.18213311E-07
-0.57158070E+01  0.28273108E+00  0.20965922E-05 -0.65028065E-05  0.19880186E-07
-0.57158070E+01  0.32158685E+00  0.19358573E-05 -0.64825912E-05  0.21032373E-07
-0.57158070E+01  0.35985254E+00  0.17592556E-05 -0.64595076E-05  0.21583315E-07
-0.57158070E+01  0.39746856E+00  0.15681215E-05 -0.64331126E-05  0.21589321E-07
-0.57158070E+01  0.43437980E+00  0.13643240E-05 -0.64026276E-05  0.20974683E-07
-0.57158070E+01  0.47053591E+00  0.11489106E-05 -0.63663226E-05  0.19837173E-07
-0.57158070E+01  0.50589144E+00  0.92321320E-06 -0.63212683E-05  0.18109061E-07
-0.57158070E+01  0.54040601E+00  0.68748866E-06 -0.62622007E-05  0.15934162E-07
-0.57158070E+01  0.57404430E+00  0.44225833E-06 -0.61811396E-05  0.13269131E-07
-0.57158070E+01  0.60677613E+00  0.18741279E-06 -0.60662291E-05  0.10343907E-07
-0.57158070E+01  0.63857635E+00 -0.75592541E-07 -0.59025407E-05  0.72016498E-08
-0.57158070E+01  0.66942475E+00 -0.34364626E-06 -0.56729874E-05  0.42479863E-08
-0.57158070E+01  0.69930590E+00 -0.60901620E-06 -0.53629601E-05  0.16950449E-08
-0.57158070E+01  0.72820900E+00 -0.85937958E-06 -0.49651461E-05  0.17303719E-09
-0.57158070E+01  0.75612764E+00 -0.10761250E-05 -0.44871606E-05 -0.19176753E-10
-0.57158070E+01  0.78305952E+00 -0.12365301E-05 -0.39543253E-05  0.17081008E-08
-0.57158070E+01  0.80900624E+00 -0.13143914E-05 -0.34086742E-05  0.51799582E-08
-0.57158070E+01  0.83397299E+00 -0.12853732E-05 -0.28953793E-05  0.10172016E-07
-0.57158070E+01  0.85796823E+00 -0.11343641E-05 -0.24454657E-05  0.15168891E-07
-0.57158070E+01  0.88100344E+00 -0.87225751E-06 -0.20568342E-05  0.18765934E-07
-0.57158070E+01  0.90309281E+00 -0.54908351E-06 -0.16951224E-05  0.18823518E-07
-0.57158070E+01  0.92425290E+00 -0.24857496E-06 -0.13119159E-05  0.15298556E-07
-0.57158070E+01  0.94450239E+00 -0.45875996E-07 -0.88677650E-06  0.88674394E-08
-0.57158070E+01  0.96386181E+00  0.36227111E-07 -0.46371126E-06  0.32740176E-08
-0.57158070E+01  0.98235322E+00  0.29645492E-07 -0.14829953E-06  0.93342706E-10
-0.57158070E+01  0.10000000E+01  0.00000000E+00  0.00000000E+00  0.00000000E+00
 
-0.56527303E+01 -0.10000000E+01  0.00000000E+00  0.00000000E+00  0.00000000E+00
-0.56527303E+01 -0.98235322E+00  0.11083064E-06 -0.17787575E-06 -0.22926909E-08
-0.56527303E+01 -0.96386181E+00  0.16383843E-06 -0.39636847E-06 -0.57937706E-08
-0.56527303E+01 -0.94450239E+00  0.64609358E-07 -0.68426894E-06 -0.74239758E-08
-0.56527303E+01 -0.92425290E+00 -0.17584043E-06 -0.10183961E-05 -0.11218311E-07
-0.56527303E+01 -0.90309281E+00 -0.48442027E-06 -0.13601873E-05 -0.12331949E-07
-0.56527303E+01 -0.88100344E+00 -0.78330786E-06 -0.16958387E-05 -0.12037099E-07
-0.56527303E+01 -0.85796823E+00 -0.10151415E-05 -0.20450904E-05 -0.82306484E-08
-0.56527303E+01 -0.83397299E+00 -0.11501663E-05 -0.24341415E-05 -0.38602654E-08
-0.56527303E+01 -0.80900624E+00 -0.11834356E-05 -0.28686710E-05  0.10922719E-08
-0.56527303E+01 -0.78305952E+00 -0.11269802E-05 -0.33271029E-05  0.42931890E-08
-0.56527303E+01 -0.75612764E+00 -0.10005710E-05 -0.37735694E-05  0.62825675E-08
-0.56527303E+01 -0.72820900E+00 -0.82582177E-06 -0.41739834E-05  0.62041919E-08
-0.56527303E+01 -0.69930590E+00 -0.62221816E-06 -0.45072046E-05  0.51043742E-08
-0.56527303E+01 -0.66942475E+00 -0.40548257E-06 -0.47670349E-05  0.27923571E-08
-0.56527303E+01 -0.63857635E+00 -0.18633784E-06 -0.49594033E-05  0.19681352E-09
-0.56527303E+01 -0.60677613E+00  0.28774046E-07 -0.50966088E-05 -0.27856080E-08
-0.56527303E+01 -0.57404430E+00  0.23704654E-06 -0.51928394E-05 -0.55405951E-08
-0.56527303E+01 -0.54040601E+00  0.43740265E-06 -0.52606767E-05 -0.82129155E-08
-0.56527303E+01 -0.50589144E+00  0.62983653E-06 -0.53100030E-05 -0.10430654E-07
-0.56527303E+01 -0.47053591E+00  0.81407198E-06 -0.53475737E-05 -0.12345189E-07
-0.56527303E+01 -0.43437980E+00  0.98983569E-06 -0.53777806E-05 -0.13723651E-07
-0.56527303E+01 -0.39746856E+00  0.11561524E-05 -0.54031223E-05 -0.14693320E-07
-0.56527303E+01 -0.35985254E+00  0.13121036E-05 -0.54250395E-05 -0.15104746E-07
-0.56527303E+01 -0.32158685E+00  0.14562378E-05 -0.54442052E-05 -0.15062550E-07
-0.56527303E+01 -0.28273108E+00  0.15874081E-05 -0.54609866E-05 -0.14481488E-07
-0.56527303E+01 -0.24334903E+00  0.17041026E-05 -0.54754944E-05 -0.13457417E-07
-0.56527303E+01 -0.20350830E+00  0.18052753E-05 -0.54877978E-05 -0.11962249E-07
-0.56527303E+01 -0.16327988E+00  0.18896077E-05 -0.54978807E-05 -0.10093653E-07
-0.56527303E+01 -0.12273769E+00  0.19563392E-05 -0.55057492E-05 -0.78735592E-08
-0.56527303E+01 -0.81958017E-01  0.20044904E-05 -0.55113756E-05 -0.54037773E-08
-0.56527303E+01 -0.41019001E-01  0.20336952E-05 -0.55147606E-05 -0.27457927E-08
-0.56527303E+01  0.00000000E+00  0.20434009E-05 -0.55158864E-05 -0.33312071E-17
-0.56527303E+01  0.41019001E-01  0.20336952E-05 -0.55147606E-05  0.27457927E-08
-0.56527303E+01  0.81958017E-01  0.20044904E-05 -0.55113756E-05  0.54037773E-08
-0.56527303E+01  0.12273769E+00  0.19563392E-05 -0.55057492E-05  0.78735592E-08
-0.56527303E+01  0.16327988E+00  0.18896077E-05 -0.54978807E-05  0.10093653E-07
-0.56527303E+01  0.20350830E+00  0.18052753E-05 -0.54877978E-05  0.11962249E-07
-0.56527303E+01  0.24334903E+00  0.17041026E-05 -0.54754944E-05  0.13457417E-07
-0.56527303E+01  0.28273108E+00  0.15874081E-05 -0.54609866E-05  0.14481488E-07
-0.56527303E+01  0.32158685E+00  0.14562378E-05 -0.54442052E-05  0.15062550E-07
-0.56527303E+01  0.35985254E+00  0.13121036E-05 -0.54250395E-05  0.15104746E-07
-0.56527303E+01  0.39746856E+00  0.11561524E-05 -0.54031223E-05  0.14693320E-07
-0.56527303E+01  0.43437980E+00  0.98983569E-06 -0.53777806E-05  0.13723651E-07
-0.56527303E+01  0.47053591E+00  0.81407198E-06 -0.53475737E-05  0.12345189E-07
-0.56527303E+01  0.50589144E+00  0.62983653E-06 -0.53100030E-05  0.10430654E-07
-0.56527303E+01  0.54040601E+00  0.43740265E-06 -0.52606767E-05  0.82129155E-08
-0.56527303E+01  0.57404430E+00  0.23704654E-06 -0.51928394E-05  0.55405951E-08
-0.56527303E+01  0.60677613E+00  0.28774046E-07 -0.50966088E-05  0.27856080E-08
-0.56527303E+01  0.63857635E+00 -0.18633784E-06 -0.49594033E-05 -0.19681352E-09
-0.56527303E+01  0.66942475E+00 -0.40548257E-06 -0.47670349E-05 -0.27923571E-08
-0.56527303E+01  0.69930590E+00 -0.62221816E-06 -0.45072046E-05 -0.51043742E-08
-0.56527303E+01  0.72820900E+00 -0.82582177E-06 -0.41739834E-05 -0.62041919E-08
-0.56527303E+01  0.75612764E+00 -0.10005710E-05 -0.37735694E-05 -0.62825675E-08
-0.56527303E+01  0.78305952E+00 -0.11269802E-05 -0.33271029E-05 -0.42931890E-08
-0.56527303E+01  0.80900624E+00 -0.11834356E-05 -0.28686710E-05 -0.10922719E-08
-0.56527303E+01  0.83397299E+00 -0.11501663E-05 -0.24341415E-05  0.38602654E-08
-0.56527303E+01  0.85796823E+00 -0.10151415E-05 -0.20450904E-05  0.82306484E-08
-0.56527303E+01  0.88100344E+00 -0.78330786E-06 -0.16958387E-05  0.12037099E-07
-0.56527303E+01  0.90309281E+00 -0.48442027E-06 -0.13601873E-05  0.12331949E-07
-0.56527303E+01  0.92425290E+00 -0.17584043E-06 -0.10183961E-05  0.11218311E-07
-0.56527303E+01  0.94450239E+00  0.64609358E-07 -0.68426894E-06  0.74239758E-08
-0.56527303E+01  0.96386181E+00  0.16383843E-06 -0.39636847E-06  0.57937706E-08
-0.56527303E+01  0.98235322E+00  0.11083064E-06 -0.17787575E-06  0.22926909E-08
-0.56527303E+01  0.10000000E+01  0.00000000E+00  0.00000000E+00  0.00000000E+00
 
-0.55892330E+01 -0.10000000E+01  0.00000000E+00  0.00000000E+00  0.00000000E+00
-0.55892330E+01 -0.98235322E+00  0.16662306E-07 -0.98015591E-07 -0.50475458E-10
-0.55892330E+01 -0.96386181E+00  0.22662678E-07 -0.32323553E-06 -0.24881566E-08
-0.55892330E+01 -0.94450239E+00 -0.27323517E-07 -0.63112117E-06 -0.70056795E-08
-0.55892330E+01 -0.92425290E+00 -0.16413350E-06 -0.94343024E-06 -0.11879357E-07
-0.55892330E+01 -0.90309281E+00 -0.38005327E-06 -0.12258798E-05 -0.14541571E-07
-0.55892330E+01 -0.88100344E+00 -0.62330033E-06 -0.14900271E-05 -0.14215154E-07
-0.55892330E+01 -0.85796823E+00 -0.83047348E-06 -0.17682181E-05 -0.11146175E-07
-0.55892330E+01 -0.83397299E+00 -0.96110389E-06 -0.20847232E-05 -0.68059119E-08
-0.55892330E+01 -0.80900624E+00 -0.10041150E-05 -0.24426164E-05 -0.24660340E-08
-0.55892330E+01 -0.78305952E+00 -0.96886445E-06 -0.28220385E-05  0.78741100E-09
-0.55892330E+01 -0.75612764E+00 -0.87255253E-06 -0.31926996E-05  0.26136164E-08
-0.55892330E+01 -0.72820900E+00 -0.73430850E-06 -0.35257473E-05  0.29320832E-08
-0.55892330E+01 -0.69930590E+00 -0.57089322E-06 -0.38034906E-05  0.20845647E-08
-0.55892330E+01 -0.66942475E+00 -0.39604643E-06 -0.40203653E-05  0.36300348E-09
-0.55892330E+01 -0.63857635E+00 -0.21885451E-06 -0.41812215E-05 -0.18093731E-08
-0.55892330E+01 -0.60677613E+00 -0.44991522E-07 -0.42960714E-05 -0.42029305E-08
-0.55892330E+01 -0.57404430E+00  0.12327682E-06 -0.43767567E-05 -0.65378230E-08
-0.55892330E+01 -0.54040601E+00  0.28493151E-06 -0.44336735E-05 -0.87211929E-08
-0.55892330E+01 -0.50589144E+00  0.44011633E-06 -0.44751200E-05 -0.10595882E-07
-0.55892330E+01 -0.47053591E+00  0.58854660E-06 -0.45066955E-05 -0.12148715E-07
-0.55892330E+01 -0.43437980E+00  0.73014048E-06 -0.45321113E-05 -0.13284416E-07
-0.55892330E+01 -0.39746856E+00  0.86405276E-06 -0.45534333E-05 -0.14021726E-07
-0.55892330E+01 -0.35985254E+00  0.98964175E-06 -0.45718910E-05 -0.14298328E-07
-0.55892330E+01 -0.32158685E+00  0.11056770E-05 -0.45880325E-05 -0.14149492E-07
-0.55892330E+01 -0.28273108E+00  0.12113040E-05 -0.46021769E-05 -0.13542366E-07
-0.55892330E+01 -0.24334903E+00  0.13052500E-05 -0.46144071E-05 -0.12528434E-07
-0.55892330E+01 -0.20350830E+00  0.13867245E-05 -0.46247849E-05 -0.11107468E-07
-0.55892330E+01 -0.16327988E+00  0.14546191E-05 -0.46332916E-05 -0.93476496E-08
-0.55892330E+01 -0.12273769E+00  0.15083626E-05 -0.46399324E-05 -0.72816172E-08
-0.55892330E+01 -0.81958017E-01  0.15471269E-05 -0.46446820E-05 -0.49904660E-08
-0.55892330E+01 -0.41019001E-01  0.15706526E-05 -0.46475396E-05 -0.25347054E-08
-0.55892330E+01  0.00000000E+00  0.15784599E-05 -0.46484905E-05 -0.26414984E-17
-0.55892330E+01  0.41019001E-01  0.15706526E-05 -0.46475396E-05  0.25347054E-08
-0.55892330E+01  0.81958017E-01  0.15471269E-05 -0.46446820E-05  0.49904660E-08
-0.55892330E+01  0.12273769E+00  0.15083626E-05 -0.46399324E-05  0.72816172E-08
-0.55892330E+01  0.16327988E+00  0.14546191E-05 -0.46332916E-05  0.93476496E-08
-0.55892330E+01  0.20350830E+00  0.13867245E-05 -0.46247849E-05  0.11107468E-07
-0.55892330E+01  0.24334903E+00  0.13052500E-05 -0.46144071E-05  0.12528434E-07
-0.55892330E+01  0.28273108E+00  0.12113040E-05 -0.46021769E-05  0.13542366E-07
-0.55892330E+01  0.32158685E+00  0.11056770E-05 -0.45880325E-05  0.14149492E-07
-0.55892330E+01  0.35985254E+00  0.98964175E-06 -0.45718910E-05  0.14298328E-07
-0.55892330E+01  0.39746856E+00  0.86405276E-06 -0.45534333E-05  0.14021726E-07
-0.55892330E+01  0.43437980E+00  0.73014048E-06 -0.45321113E-05  0.13284416E-07
-0.55892330E+01  0.47053591E+00  0.58854660E-06 -0.45066955E-05  0.12148715E-07
-0.55892330E+01  0.50589144E+00  0.44011633E-06 -0.44751200E-05  0.10595882E-07
-0.55892330E+01  0.54040601E+00  0.28493151E-06 -0.44336735E-05  0.87211929E-08
-0.55892330E+01  0.57404430E+00  0.12327682E-06 -0.43767567E-05  0.65378230E-08
-0.55892330E+01  0.60677613E+00 -0.44991522E-07 -0.42960714E-05  0.42029305E-08
-0.55892330E+01  0.63857635E+00 -0.21885451E-06 -0.41812215E-05  0.18093731E-08
-0.55892330E+01  0.66942475E+00 -0.39604643E-06 -0.40203653E-05 -0.36300348E-09
-0.55892330E+01  0.69930590E+00 -0.57089322E-06 -0.38034906E-05 -0.20845647E-08
-0.55892330E+01  0.72820900E+00 -0.73430850E-06 -0.35257473E-05 -0.29320832E-08
-0.55892330E+01  0.75612764E+00 -0.87255253E-06 -0.31926996E-05 -0.26136164E-08
-0.55892330E+01  0.78305952E+00 -0.96886445E-06 -0.28220385E-05 -0.78741100E-09
-0.55892330E+01  0.80900624E+00 -0.10041150E-05 -0.24426164E-05  0.24660340E-08
-0.55892330E+01  0.83397299E+00 -0.96110389E-06 -0.20847232E-05  0.68059119E-08
-0.55892330E+01  0.85796823E+00 -0.83047348E-06 -0.17682181E-05  0.11146175E-07
-0.55892330E+01  0.88100344E+00 -0.62330033E-06 -0.14900271E-05  0.14215154E-07
-0.55892330E+01  0.90309281E+00 -0.38005327E-06 -0.12258798E-05  0.14541571E-07
-0.55892330E+01  0.92425290E+00 -0.16413350E-06 -0.94343024E-06  0.11879357E-07
-0.55892330E+01  0.94450239E+00 -0.27323517E-07 -0.63112117E-06  0.70056795E-08
-0.55892330E+01  0.96386181E+00  0.22662678E-07 -0.32323553E-06  0.24881566E-08
-0.55892330E+01  0.98235322E+00  0.16662306E-07 -0.98015591E-07  0.50475458E-10
-0.55892330E+01  0.10000000E+01  0.00000000E+00  0.00000000E+00  0.00000000E+00
 
-0.55253173E+01 -0.10000000E+01  0.00000000E+00  0.00000000E+00  0.00000000E+00
-0.55253173E+01 -0.98235322E+00  0.84229210E-07 -0.12487236E-06 -0.16780493E-08
-0.55253173E+01 -0.96386181E+00  0.12687412E-06 -0.27492216E-06 -0.41724799E-08
-0.55253173E+01 -0.94450239E+00  0.58962481E-07 -0.47759227E-06 -0.53114004E-08
-0.55253173E+01 -0.92425290E+00 -0.11314557E-06 -0.72087888E-06 -0.80809270E-08
-0.55253173E+01 -0.90309281E+00 -0.33879754E-06 -0.97428595E-06 -0.89037883E-08
-0.55253173E+01 -0.88100344E+00 -0.56332034E-06 -0.12218999E-05 -0.85911455E-08
-0.55253173E+01 -0.85796823E+00 -0.74486285E-06 -0.14737563E-05 -0.55553322E-08
-0.55253173E+01 -0.83397299E+00 -0.85976131E-06 -0.17481362E-05 -0.19432819E-08
-0.55253173E+01 -0.80900624E+00 -0.90213344E-06 -0.20508459E-05  0.21839125E-08
-0.55253173E+01 -0.78305952E+00 -0.87917191E-06 -0.23688867E-05  0.50591380E-08
-0.55253173E+01 -0.75612764E+00 -0.80467372E-06 -0.26785473E-05  0.69984404E-08
-0.55253173E+01 -0.72820900E+00 -0.69429083E-06 -0.29566560E-05  0.73495990E-08
-0.55253173E+01 -0.69930590E+00 -0.56236775E-06 -0.31885153E-05  0.68427227E-08
-0.55253173E+01 -0.66942475E+00 -0.42046391E-06 -0.33696540E-05  0.53507174E-08
-0.55253173E+01 -0.63857635E+00 -0.27648929E-06 -0.35039801E-05  0.35452628E-08
-0.55253173E+01 -0.60677613E+00 -0.13514521E-06 -0.35999194E-05  0.13792783E-08
-0.55253173E+01 -0.57404430E+00  0.15090809E-08 -0.36672614E-05 -0.69714472E-09
-0.55253173E+01 -0.54040601E+00  0.13274075E-06 -0.37147509E-05 -0.27608672E-08
-0.55253173E+01 -0.50589144E+00  0.25858434E-06 -0.37492722E-05 -0.45403361E-08
-0.55253173E+01 -0.47053591E+00  0.37893352E-06 -0.37755548E-05 -0.61228093E-08
-0.55253173E+01 -0.43437980E+00  0.49366706E-06 -0.37966771E-05 -0.73415519E-08
-0.55253173E+01 -0.39746856E+00  0.60219424E-06 -0.38143968E-05 -0.82721463E-08
-0.55253173E+01 -0.35985254E+00  0.70394179E-06 -0.38297294E-05 -0.88105573E-08
-0.55253173E+01 -0.32158685E+00  0.79797610E-06 -0.38431465E-05 -0.90204077E-08
-0.55253173E+01 -0.28273108E+00  0.88355726E-06 -0.38549083E-05 -0.88446832E-08
-0.55253173E+01 -0.24334903E+00  0.95969718E-06 -0.38650858E-05 -0.83441691E-08
-0.55253173E+01 -0.20350830E+00  0.10257170E-05 -0.38737286E-05 -0.75029025E-08
-0.55253173E+01 -0.16327988E+00  0.10807493E-05 -0.38808164E-05 -0.63860801E-08
-0.55253173E+01 -0.12273769E+00  0.11243017E-05 -0.38863548E-05 -0.50133142E-08
-0.55253173E+01 -0.81958017E-01  0.11557262E-05 -0.38903153E-05 -0.34556247E-08
-0.55253173E+01 -0.41019001E-01  0.11747896E-05 -0.38927015E-05 -0.17603843E-08
-0.55253173E+01  0.00000000E+00  0.11811225E-05 -0.38934933E-05 -0.20660753E-17
-0.55253173E+01  0.41019001E-01  0.11747896E-05 -0.38927015E-05  0.17603843E-08
-0.55253173E+01  0.81958017E-01  0.11557262E-05 -0.38903153E-05  0.34556247E-08
-0.55253173E+01  0.12273769E+00  0.11243017E-05 -0.38863548E-05  0.50133142E-08
-0.55253173E+01  0.16327988E+00  0.10807493E-05 -0.38808164E-05  0.63860801E-08
-0.55253173E+01  0.20350830E+00  0.10257170E-05 -0.38737286E-05  0.75029025E-08
-0.55253173E+01  0.24334903E+00  0.95969718E-06 -0.38650858E-05  0.83441691E-08
-0.55253173E+01  0.28273108E+00  0.88355726E-06 -0.38549083E-05  0.88446832E-08
-0.55253173E+01  0.32158685E+00  0.79797610E-06 -0.38431465E-05  0.90204077E-08
-0.55253173E+01  0.35985254E+00  0.70394179E-06 -0.38297294E-05  0.88105573E-08
-0.55253173E+01  0.39746856E+00  0.60219424E-06 -0.38143968E-05  0.82721463E-08
-0.55253173E+01  0.43437980E+00  0.49366706E-06 -0.37966771E-05  0.73415519E-08
-0.55253173E+01  0.47053591E+00  0.37893352E-06 -0.37755548E-05  0.61228092E-08
-0.55253173E+01  0.50589144E+00  0.25858434E-06 -0.37492722E-05  0.45403361E-08
-0.55253173E+01  0.54040601E+00  0.13274075E-06 -0.37147509E-05  0.27608672E-08
-0.55253173E+01  0.57404430E+00  0.15090809E-08 -0.36672614E-05  0.69714471E-09
-0.55253173E+01  0.60677613E+00 -0.13514521E-06 -0.35999194E-05 -0.13792783E-08
-0.55253173E+01  0.63857635E+00 -0.27648929E-06 -0.35039801E-05 -0.35452628E-08
-0.55253173E+01  0.66942475E+00 -0.42046391E-06 -0.33696540E-05 -0.53507174E-08
-0.55253173E+01  0.69930590E+00 -0.56236775E-06 -0.31885153E-05 -0.68427227E-08
-0.55253173E+01  0.72820900E+00 -0.69429083E-06 -0.29566560E-05 -0.73495990E-08
-0.55253173E+01  0.75612764E+00 -0.80467372E-06 -0.26785473E-05 -0.69984404E-08
-0.55253173E+01  0.78305952E+00 -0.87917191E-06 -0.23688867E-05 -0.50591380E-08
-0.55253173E+01  0.80900624E+00 -0.90213344E-06 -0.20508459E-05 -0.21839125E-08
-0.55253173E+01  0.83397299E+00 -0.85976131E-06 -0.17481362E-05  0.19432819E-08
-0.55253173E+01  0.85796823E+00 -0.74486285E-06 -0.14737563E-05  0.55553322E-08
-0.55253173E+01  0.88100344E+00 -0.56332034E-06 -0.12218999E-05  0.85911455E-08
-0.55253173E+01  0.90309281E+00 -0.33879754E-06 -0.97428595E-06  0.89037883E-08
-0.55253173E+01  0.92425290E+00 -0.11314557E-06 -0.72087888E-06  0.80809270E-08
-0.55253173E+01  0.94450239E+00  0.58962481E-07 -0.47759227E-06  0.53114004E-08
-0.55253173E+01  0.96386181E+00  0.12687412E-06 -0.27492216E-06  0.41724799E-08
-0.55253173E+01  0.98235322E+00  0.84229210E-07 -0.12487236E-06  0.16780493E-08
-0.55253173E+01  0.10000000E+01  0.00000000E+00  0.00000000E+00  0.00000000E+00
 
-0.54609852E+01 -0.10000000E+01  0.00000000E+00  0.00000000E+00  0.00000000E+00
-0.54609852E+01 -0.98235322E+00  0.79527926E-08 -0.63541564E-07 -0.32646322E-11
-0.54609852E+01 -0.96386181E+00  0.13000575E-07 -0.22358718E-06 -0.18115656E-08
-0.54609852E+01 -0.94450239E+00 -0.15790611E-07 -0.44671873E-06 -0.53500964E-08
-0.54609852E+01 -0.92425290E+00 -0.10651661E-06 -0.67521152E-06 -0.89860831E-08
-0.54609852E+01 -0.90309281E+00 -0.26032667E-06 -0.88275319E-06 -0.11017847E-07
-0.54609852E+01 -0.88100344E+00 -0.44194670E-06 -0.10753340E-05 -0.10682247E-07
-0.54609852E+01 -0.85796823E+00 -0.60364832E-06 -0.12741398E-05 -0.82872283E-08
-0.54609852E+01 -0.83397299E+00 -0.71313018E-06 -0.14960370E-05 -0.47915943E-08
-0.54609852E+01 -0.80900624E+00 -0.76003394E-06 -0.17442864E-05 -0.12606817E-08
-0.54609852E+01 -0.78305952E+00 -0.74991010E-06 -0.20064773E-05  0.15530627E-08
-0.54609852E+01 -0.75612764E+00 -0.69481709E-06 -0.22625935E-05  0.32797954E-08
-0.54609852E+01 -0.72820900E+00 -0.60864904E-06 -0.24930541E-05  0.38904127E-08
-0.54609852E+01 -0.69930590E+00 -0.50371268E-06 -0.26856286E-05  0.35591560E-08
-0.54609852E+01 -0.66942475E+00 -0.39011702E-06 -0.28363062E-05  0.25391525E-08
-0.54609852E+01 -0.63857635E+00 -0.27453841E-06 -0.29482795E-05  0.10997402E-08
-0.54609852E+01 -0.60677613E+00 -0.16113149E-06 -0.30283635E-05 -0.54950131E-09
-0.54609852E+01 -0.57404430E+00 -0.51540705E-07 -0.30847067E-05 -0.22262868E-08
-0.54609852E+01 -0.54040601E+00  0.53520435E-07 -0.31244989E-05 -0.38274082E-08
-0.54609852E+01 -0.50589144E+00  0.15420346E-06 -0.31535040E-05 -0.52532179E-08
-0.54609852E+01 -0.47053591E+00  0.25036868E-06 -0.31756213E-05 -0.64677164E-08
-0.54609852E+01 -0.43437980E+00  0.34203459E-06 -0.31934435E-05 -0.74134044E-08
-0.54609852E+01 -0.39746856E+00  0.42867803E-06 -0.32084144E-05 -0.80853134E-08
-0.54609852E+01 -0.35985254E+00  0.50992378E-06 -0.32213956E-05 -0.84475069E-08
-0.54609852E+01 -0.32158685E+00  0.58497484E-06 -0.32327673E-05 -0.85124917E-08
-0.54609852E+01 -0.28273108E+00  0.65329945E-06 -0.32427514E-05 -0.82631312E-08
-0.54609852E+01 -0.24334903E+00  0.71406314E-06 -0.32513991E-05 -0.77273804E-08
-0.54609852E+01 -0.20350830E+00  0.76676858E-06 -0.32587506E-05 -0.69092949E-08
-0.54609852E+01 -0.16327988E+00  0.81068514E-06 -0.32647848E-05 -0.58516052E-08
-0.54609852E+01 -0.12273769E+00  0.84545530E-06 -0.32695026E-05 -0.45800969E-08
-0.54609852E+01 -0.81958017E-01  0.87052988E-06 -0.32728790E-05 -0.31489845E-08
-0.54609852E+01 -0.41019001E-01  0.88575274E-06 -0.32749131E-05 -0.16025132E-08
-0.54609852E+01  0.00000000E+00  0.89080054E-06 -0.32755891E-05 -0.16420498E-17
-0.54609852E+01  0.41019001E-01  0.88575274E-06 -0.32749131E-05  0.16025132E-08
-0.54609852E+01  0.81958017E-01  0.87052988E-06 -0.32728790E-05  0.31489845E-08
-0.54609852E+01  0.12273769E+00  0.84545530E-06 -0.32695026E-05  0.45800969E-08
-0.54609852E+01  0.16327988E+00  0.81068514E-06 -0.32647848E-05  0.58516052E-08
-0.54609852E+01  0.20350830E+00  0.76676858E-06 -0.32587506E-05  0.69092949E-08
-0.54609852E+01  0.24334903E+00  0.71406314E-06 -0.32513991E-05  0.77273804E-08
-0.54609852E+01  0.28273108E+00  0.65329945E-06 -0.32427514E-05  0.82631312E-08
-0.54609852E+01  0.32158685E+00  0.58497484E-06 -0.32327673E-05  0.85124917E-08
-0.54609852E+01  0.35985254E+00  0.50992378E-06 -0.32213956E-05  0.84475069E-08
-0.54609852E+01  0.39746856E+00  0.42867803E-06 -0.32084144E-05  0.80853134E-08
-0.54609852E+01  0.43437980E+00  0.34203459E-06 -0.31934435E-05  0.74134044E-08
-0.54609852E+01  0.47053591E+00  0.25036868E-06 -0.31756213E-05  0.64677164E-08
-0.54609852E+01  0.50589144E+00  0.15420346E-06 -0.31535040E-05  0.52532179E-08
-0.54609852E+01  0.54040601E+00  0.53520435E-07 -0.31244989E-05  0.38274082E-08
-0.54609852E+01  0.57404430E+00 -0.51540705E-07 -0.30847067E-05  0.22262868E-08
-0.54609852E+01  0.60677613E+00 -0.16113149E-06 -0.30283635E-05  0.54950131E-09
-0.54609852E+01  0.63857635E+00 -0.27453841E-06 -0.29482795E-05 -0.10997402E-08
-0.54609852E+01  0.66942475E+00 -0.39011702E-06 -0.28363062E-05 -0.25391525E-08
-0.54609852E+01  0.69930590E+00 -0.50371268E-06 -0.26856286E-05 -0.35591560E-08
-0.54609852E+01  0.72820900E+00 -0.60864904E-06 -0.24930541E-05 -0.38904127E-08
-0.54609852E+01  0.75612764E+00 -0.69481709E-06 -0.22625935E-05 -0.32797954E-08
-0.54609852E+01  0.78305952E+00 -0.74991010E-06 -0.20064773E-05 -0.15530627E-08
-0.54609852E+01  0.80900624E+00 -0.76003394E-06 -0.17442864E-05  0.12606817E-08
-0.54609852E+01  0.83397299E+00 -0.71313018E-06 -0.14960370E-05  0.47915943E-08
-0.54609852E+01  0.85796823E+00 -0.60364832E-06 -0.12741398E-05  0.82872283E-08
-0.54609852E+01  0.88100344E+00 -0.44194670E-06 -0.10753340E-05  0.10682247E-07
-0.54609852E+01  0.90309281E+00 -0.26032667E-06 -0.88275319E-06  0.11017847E-07
-0.54609852E+01  0.92425290E+00 -0.10651661E-06 -0.67521152E-06  0.89860831E-08
-0.54609852E+01  0.94450239E+00 -0.15790611E-07 -0.44671873E-06  0.53500964E-08
-0.54609852E+01  0.96386181E+00  0.13000575E-07 -0.22358718E-06  0.18115656E-08
-0.54609852E+01  0.98235322E+00  0.79527926E-08 -0.63541564E-07  0.32646322E-11
-0.54609852E+01  0.10000000E+01  0.00000000E+00  0.00000000E+00  0.00000000E+00
 
-0.53962389E+01 -0.10000000E+01  0.00000000E+00  0.00000000E+00  0.00000000E+00
-0.53962389E+01 -0.98235322E+00  0.63916854E-07 -0.87229882E-07 -0.12031005E-08
-0.53962389E+01 -0.96386181E+00  0.97725948E-07 -0.18899887E-06 -0.29182008E-08
-0.53962389E+01 -0.94450239E+00  0.51335918E-07 -0.33040137E-06 -0.36311260E-08
-0.53962389E+01 -0.92425290E+00 -0.71408308E-07 -0.50670834E-06 -0.56077892E-08
-0.53962389E+01 -0.90309281E+00 -0.23541612E-06 -0.69409215E-06 -0.62327147E-08
-0.53962389E+01 -0.88100344E+00 -0.40263463E-06 -0.87656147E-06 -0.60268704E-08
-0.53962389E+01 -0.85796823E+00 -0.54290738E-06 -0.10580347E-05 -0.37626587E-08
-0.53962389E+01 -0.83397299E+00 -0.63776161E-06 -0.12510590E-05 -0.97244162E-09
-0.53962389E+01 -0.80900624E+00 -0.68128612E-06 -0.14609987E-05  0.22836810E-08
-0.53962389E+01 -0.78305952E+00 -0.67751209E-06 -0.16803941E-05  0.46861294E-08
-0.53962389E+01 -0.75612764E+00 -0.63596396E-06 -0.18938256E-05  0.64198770E-08
-0.53962389E+01 -0.72820900E+00 -0.56790148E-06 -0.20857309E-05  0.69835767E-08
-0.53962389E+01 -0.69930590E+00 -0.48383002E-06 -0.22459978E-05  0.68806817E-08
-0.53962389E+01 -0.66942475E+00 -0.39221207E-06 -0.23714489E-05  0.60151649E-08
-0.53962389E+01 -0.63857635E+00 -0.29886163E-06 -0.24646418E-05  0.48648797E-08
-0.53962389E+01 -0.60677613E+00 -0.20719976E-06 -0.25313147E-05  0.34054750E-08
-0.53962389E+01 -0.57404430E+00 -0.11873504E-06 -0.25781761E-05  0.19602671E-08
-0.53962389E+01 -0.54040601E+00 -0.33964567E-07 -0.26112653E-05  0.48649751E-09
-0.53962389E+01 -0.50589144E+00  0.47162265E-07 -0.26353426E-05 -0.82215735E-09
-0.53962389E+01 -0.47053591E+00  0.12463526E-06 -0.26536963E-05 -0.20175131E-08
-0.53962389E+01 -0.43437980E+00  0.19842123E-06 -0.26684652E-05 -0.29833647E-08
-0.53962389E+01 -0.39746856E+00  0.26817739E-06 -0.26808763E-05 -0.37652484E-08
-0.53962389E+01 -0.35985254E+00  0.33355636E-06 -0.26916356E-05 -0.42927870E-08
-0.53962389E+01 -0.32158685E+00  0.39397041E-06 -0.27010701E-05 -0.46043103E-08
-0.53962389E+01 -0.28273108E+00  0.44895172E-06 -0.27093584E-05 -0.46625412E-08
-0.53962389E+01 -0.24334903E+00  0.49786607E-06 -0.27165443E-05 -0.45045766E-08
-0.53962389E+01 -0.20350830E+00  0.54028136E-06 -0.27226591E-05 -0.41211083E-08
-0.53962389E+01 -0.16327988E+00  0.57563650E-06 -0.27276810E-05 -0.35530421E-08
-0.53962389E+01 -0.12273769E+00  0.60361918E-06 -0.27316120E-05 -0.28148235E-08
-0.53962389E+01 -0.81958017E-01  0.62380787E-06 -0.27344247E-05 -0.19522897E-08
-0.53962389E+01 -0.41019001E-01  0.63605751E-06 -0.27361220E-05 -0.99807617E-09
-0.53962389E+01  0.00000000E+00  0.64012503E-06 -0.27366843E-05 -0.12746051E-17
-0.53962389E+01  0.41019001E-01  0.63605751E-06 -0.27361220E-05  0.99807616E-09
-0.53962389E+01  0.81958017E-01  0.62380787E-06 -0.27344247E-05  0.19522896E-08
-0.53962389E+01  0.12273769E+00  0.60361918E-06 -0.27316120E-05  0.28148235E-08
-0.53962389E+01  0.16327988E+00  0.57563650E-06 -0.27276810E-05  0.35530421E-08
-0.53962389E+01  0.20350830E+00  0.54028136E-06 -0.27226591E-05  0.41211083E-08
-0.53962389E+01  0.24334903E+00  0.49786607E-06 -0.27165443E-05  0.45045766E-08
-0.53962389E+01  0.28273108E+00  0.44895172E-06 -0.27093584E-05  0.46625412E-08
-0.53962389E+01  0.32158685E+00  0.39397041E-06 -0.27010701E-05  0.46043103E-08
-0.53962389E+01  0.35985254E+00  0.33355636E-06 -0.26916356E-05  0.42927870E-08
-0.53962389E+01  0.39746856E+00  0.26817739E-06 -0.26808763E-05  0.37652484E-08
-0.53962389E+01  0.43437980E+00  0.19842123E-06 -0.26684652E-05  0.29833647E-08
-0.53962389E+01  0.47053591E+00  0.12463526E-06 -0.26536963E-05  0.20175131E-08
-0.53962389E+01  0.50589144E+00  0.47162265E-07 -0.26353426E-05  0.82215734E-09
-0.53962389E+01  0.54040601E+00 -0.33964567E-07 -0.26112653E-05 -0.48649751E-09
-0.53962389E+01  0.57404430E+00 -0.11873504E-06 -0.25781761E-05 -0.19602671E-08
-0.53962389E+01  0.60677613E+00 -0.20719976E-06 -0.25313147E-05 -0.34054750E-08
-0.53962389E+01  0.63857635E+00 -0.29886163E-06 -0.24646418E-05 -0.48648797E-08
-0.53962389E+01  0.66942475E+00 -0.39221207E-06 -0.23714489E-05 -0.60151650E-08
-0.53962389E+01  0.69930590E+00 -0.48383002E-06 -0.22459978E-05 -0.68806817E-08
-0.53962389E+01  0.72820900E+00 -0.56790148E-06 -0.20857309E-05 -0.69835767E-08
-0.53962389E+01  0.75612764E+00 -0.63596396E-06 -0.18938256E-05 -0.64198770E-08
-0.53962389E+01  0.78305952E+00 -0.67751209E-06 -0.16803941E-05 -0.46861294E-08
-0.53962389E+01  0.80900624E+00 -0.68128612E-06 -0.14609987E-05 -0.22836810E-08
-0.53962389E+01  0.83397299E+00 -0.63776161E-06 -0.12510590E-05  0.97244162E-09
-0.53962389E+01  0.85796823E+00 -0.54290738E-06 -0.10580347E-05  0.37626587E-08
-0.53962389E+01  0.88100344E+00 -0.40263463E-06 -0.87656147E-06  0.60268704E-08
-0.53962389E+01  0.90309281E+00 -0.23541612E-06 -0.69409215E-06  0.62327147E-08
-0.53962389E+01  0.92425290E+00 -0.71408308E-07 -0.50670834E-06  0.56077892E-08
-0.53962389E+01  0.94450239E+00  0.51335918E-07 -0.33040137E-06  0.36311260E-08
-0.53962389E+01  0.96386181E+00  0.97725948E-07 -0.18899887E-06  0.29182008E-08
-0.53962389E+01  0.98235322E+00  0.63916854E-07 -0.87229882E-07  0.12031005E-08
-0.53962389E+01  0.10000000E+01  0.00000000E+00  0.00000000E+00  0.00000000E+00
 
-0.53310806E+01 -0.10000000E+01  0.00000000E+00  0.00000000E+00  0.00000000E+00
-0.53310806E+01 -0.98235322E+00  0.22922984E-08 -0.40341468E-07  0.31498536E-10
-0.53310806E+01 -0.96386181E+00  0.62521450E-08 -0.15362094E-06 -0.12803047E-08
-0.53310806E+01 -0.94450239E+00 -0.89499813E-08 -0.31462843E-06 -0.39927881E-08
-0.53310806E+01 -0.92425290E+00 -0.67874480E-07 -0.48094373E-06 -0.66668045E-08
-0.53310806E+01 -0.90309281E+00 -0.17640275E-06 -0.63274013E-06 -0.82199472E-08
-0.53310806E+01 -0.88100344E+00 -0.31080114E-06 -0.77275285E-06 -0.79659728E-08
-0.53310806E+01 -0.85796823E+00 -0.43537261E-06 -0.91458526E-06 -0.62104626E-08
-0.53310806E+01 -0.83397299E+00 -0.52468370E-06 -0.10697401E-05 -0.35419596E-08
-0.53310806E+01 -0.80900624E+00 -0.56957533E-06 -0.12412072E-05 -0.81030631E-09
-0.53310806E+01 -0.78305952E+00 -0.57314527E-06 -0.14214176E-05  0.14822726E-08
-0.53310806E+01 -0.75612764E+00 -0.54376979E-06 -0.15973330E-05  0.29857779E-08
-0.53310806E+01 -0.72820900E+00 -0.49147782E-06 -0.17558121E-05  0.36993225E-08
-0.53310806E+01 -0.69930590E+00 -0.42525356E-06 -0.18884888E-05  0.36909958E-08
-0.53310806E+01 -0.66942475E+00 -0.35250253E-06 -0.19925120E-05  0.31668993E-08
-0.53310806E+01 -0.63857635E+00 -0.27810984E-06 -0.20699719E-05  0.22884159E-08
-0.53310806E+01 -0.60677613E+00 -0.20511034E-06 -0.21254794E-05  0.12316276E-08
-0.53310806E+01 -0.57404430E+00 -0.13469463E-06 -0.21646061E-05  0.10862966E-09
-0.53310806E+01 -0.54040601E+00 -0.67364371E-07 -0.21922924E-05 -0.98497749E-09
-0.53310806E+01 -0.50589144E+00 -0.29773166E-08 -0.22125140E-05 -0.19907102E-08
-0.53310806E+01 -0.47053591E+00  0.58410221E-07 -0.22279681E-05 -0.28668598E-08
-0.53310806E+01 -0.43437980E+00  0.11686694E-06 -0.22404510E-05 -0.35822692E-08
-0.53310806E+01 -0.39746856E+00  0.17207715E-06 -0.22509644E-05 -0.41221126E-08
-0.53310806E+01 -0.35985254E+00  0.22383442E-06 -0.22601046E-05 -0.44682065E-08
-0.53310806E+01 -0.32158685E+00  0.27163018E-06 -0.22681330E-05 -0.46211869E-08
-0.53310806E+01 -0.28273108E+00  0.31514359E-06 -0.22751999E-05 -0.45737160E-08
-0.53310806E+01 -0.24334903E+00  0.35383486E-06 -0.22813357E-05 -0.43391305E-08
-0.53310806E+01 -0.20350830E+00  0.38739958E-06 -0.22865635E-05 -0.39226767E-08
-0.53310806E+01 -0.16327988E+00  0.41536240E-06 -0.22908625E-05 -0.33491970E-08
-0.53310806E+01 -0.12273769E+00  0.43750610E-06 -0.22942295E-05 -0.26371837E-08
-0.53310806E+01 -0.81958017E-01  0.45347087E-06 -0.22966418E-05 -0.18203804E-08
-0.53310806E+01 -0.41019001E-01  0.46316712E-06 -0.22980967E-05 -0.92860418E-09
-0.53310806E+01  0.00000000E+00  0.46637910E-06 -0.22985801E-05 -0.10012765E-17
-0.53310806E+01  0.41019001E-01  0.46316712E-06 -0.22980967E-05  0.92860418E-09
-0.53310806E+01  0.81958017E-01  0.45347087E-06 -0.22966418E-05  0.18203804E-08
-0.53310806E+01  0.12273769E+00  0.43750610E-06 -0.22942295E-05  0.26371837E-08
-0.53310806E+01  0.16327988E+00  0.41536240E-06 -0.22908625E-05  0.33491970E-08
-0.53310806E+01  0.20350830E+00  0.38739958E-06 -0.22865635E-05  0.39226767E-08
-0.53310806E+01  0.24334903E+00  0.35383486E-06 -0.22813357E-05  0.43391305E-08
-0.53310806E+01  0.28273108E+00  0.31514359E-06 -0.22751999E-05  0.45737160E-08
-0.53310806E+01  0.32158685E+00  0.27163018E-06 -0.22681330E-05  0.46211869E-08
-0.53310806E+01  0.35985254E+00  0.22383442E-06 -0.22601046E-05  0.44682065E-08
-0.53310806E+01  0.39746856E+00  0.17207715E-06 -0.22509644E-05  0.41221126E-08
-0.53310806E+01  0.43437980E+00  0.11686694E-06 -0.22404510E-05  0.35822692E-08
-0.53310806E+01  0.47053591E+00  0.58410221E-07 -0.22279681E-05  0.28668598E-08
-0.53310806E+01  0.50589144E+00 -0.29773166E-08 -0.22125140E-05  0.19907102E-08
-0.53310806E+01  0.54040601E+00 -0.67364371E-07 -0.21922924E-05  0.98497748E-09
-0.53310806E+01  0.57404430E+00 -0.13469463E-06 -0.21646061E-05 -0.10862966E-09
-0.53310806E+01  0.60677613E+00 -0.20511034E-06 -0.21254794E-05 -0.12316276E-08
-0.53310806E+01  0.63857635E+00 -0.27810984E-06 -0.20699719E-05 -0.22884159E-08
-0.53310806E+01  0.66942475E+00 -0.35250253E-06 -0.19925120E-05 -0.31668993E-08
-0.53310806E+01  0.69930590E+00 -0.42525356E-06 -0.18884888E-05 -0.36909958E-08
-0.53310806E+01  0.72820900E+00 -0.49147782E-06 -0.17558121E-05 -0.36993225E-08
-0.53310806E+01  0.75612764E+00 -0.54376979E-06 -0.15973330E-05 -0.29857779E-08
-0.53310806E+01  0.78305952E+00 -0.57314527E-06 -0.14214176E-05 -0.14822726E-08
-0.53310806E+01  0.80900624E+00 -0.56957533E-06 -0.12412072E-05  0.81030631E-09
-0.53310806E+01  0.83397299E+00 -0.52468370E-06 -0.10697401E-05  0.35419596E-08
-0.53310806E+01  0.85796823E+00 -0.43537261E-06 -0.91458526E-06  0.62104626E-08
-0.53310806E+01  0.88100344E+00 -0.31080114E-06 -0.77275285E-06  0.79659728E-08
-0.53310806E+01  0.90309281E+00 -0.17640275E-06 -0.63274013E-06  0.82199472E-08
-0.53310806E+01  0.92425290E+00 -0.67874480E-07 -0.48094373E-06  0.66668045E-08
-0.53310806E+01  0.94450239E+00 -0.89499813E-08 -0.31462843E-06  0.39927881E-08
-0.53310806E+01  0.96386181E+00  0.62521450E-08 -0.15362094E-06  0.12803047E-08
-0.53310806E+01  0.98235322E+00  0.22922984E-08 -0.40341468E-07 -0.31498536E-10
-0.53310806E+01  0.10000000E+01  0.00000000E+00  0.00000000E+00  0.00000000E+00
 
-0.52655128E+01 -0.10000000E+01  0.00000000E+00  0.00000000E+00  0.00000000E+00
-0.52655128E+01 -0.98235322E+00  0.48439601E-07 -0.60724741E-07 -0.84748474E-09
-0.52655128E+01 -0.96386181E+00  0.74862171E-07 -0.12881876E-06 -0.19857235E-08
-0.52655128E+01 -0.94450239E+00  0.43113426E-07 -0.22649758E-06 -0.23681959E-08
-0.52655128E+01 -0.92425290E+00 -0.44183657E-07 -0.35354064E-06 -0.37464196E-08
-0.52655128E+01 -0.90309281E+00 -0.16264464E-06 -0.49157761E-06 -0.42227507E-08
-0.52655128E+01 -0.88100344E+00 -0.28604303E-06 -0.62576679E-06 -0.41399831E-08
-0.52655128E+01 -0.85796823E+00 -0.39296178E-06 -0.75640251E-06 -0.25366635E-08
-0.52655128E+01 -0.83397299E+00 -0.46925413E-06 -0.89194020E-06 -0.49016822E-09
-0.52655128E+01 -0.80900624E+00 -0.50949673E-06 -0.10370179E-05  0.19691575E-08
-0.52655128E+01 -0.78305952E+00 -0.51571951E-06 -0.11876328E-05  0.38677479E-08
-0.52655128E+01 -0.75612764E+00 -0.49441732E-06 -0.13339249E-05  0.53171274E-08
-0.52655128E+01 -0.72820900E+00 -0.45362780E-06 -0.14655684E-05  0.59310022E-08
-0.52655128E+01 -0.69930590E+00 -0.40099735E-06 -0.15756783E-05  0.60543273E-08
-0.52655128E+01 -0.66942475E+00 -0.34268910E-06 -0.16620315E-05  0.56077887E-08
-0.52655128E+01 -0.63857635E+00 -0.28295844E-06 -0.17262934E-05  0.49275005E-08
-0.52655128E+01 -0.60677613E+00 -0.22428669E-06 -0.17723528E-05  0.39966982E-08
-0.52655128E+01 -0.57404430E+00 -0.16777792E-06 -0.18047780E-05  0.30446028E-08
-0.52655128E+01 -0.54040601E+00 -0.11376937E-06 -0.18277155E-05  0.20452266E-08
-0.52655128E+01 -0.50589144E+00 -0.62209356E-07 -0.18444347E-05  0.11346940E-08
-0.52655128E+01 -0.47053591E+00 -0.13059575E-07 -0.18572075E-05  0.28087378E-09
-0.52655128E+01 -0.43437980E+00  0.33692735E-07 -0.18675083E-05 -0.43660339E-09
-0.52655128E+01 -0.39746856E+00  0.77859610E-07 -0.18761876E-05 -0.10457752E-08
-0.52655128E+01 -0.35985254E+00  0.11923723E-06 -0.18837311E-05 -0.14999595E-08
-0.52655128E+01 -0.32158685E+00  0.15746382E-06 -0.18903637E-05 -0.18221249E-08
-0.52655128E+01 -0.28273108E+00  0.19224934E-06 -0.18962054E-05 -0.19883433E-08
-0.52655128E+01 -0.24334903E+00  0.22319388E-06 -0.19012823E-05 -0.20204629E-08
-0.52655128E+01 -0.20350830E+00  0.25002734E-06 -0.19056121E-05 -0.19129469E-08
-0.52655128E+01 -0.16327988E+00  0.27239273E-06 -0.19091745E-05 -0.16900869E-08
-0.52655128E+01 -0.12273769E+00  0.29009580E-06 -0.19119680E-05 -0.13614860E-08
-0.52655128E+01 -0.81958017E-01  0.30286647E-06 -0.19139687E-05 -0.95490561E-09
-0.52655128E+01 -0.41019001E-01  0.31061673E-06 -0.19151776E-05 -0.49123354E-09
-0.52655128E+01  0.00000000E+00  0.31318888E-06 -0.19155777E-05 -0.76964293E-18
-0.52655128E+01  0.41019001E-01  0.31061673E-06 -0.19151776E-05  0.49123353E-09
-0.52655128E+01  0.81958017E-01  0.30286647E-06 -0.19139687E-05  0.95490561E-09
-0.52655128E+01  0.12273769E+00  0.29009580E-06 -0.19119680E-05  0.13614860E-08
-0.52655128E+01  0.16327988E+00  0.27239273E-06 -0.19091745E-05  0.16900869E-08
-0.52655128E+01  0.20350830E+00  0.25002734E-06 -0.19056121E-05  0.19129469E-08
-0.52655128E+01  0.24334903E+00  0.22319388E-06 -0.19012823E-05  0.20204629E-08
-0.52655128E+01  0.28273108E+00  0.19224934E-06 -0.18962054E-05  0.19883433E-08
-0.52655128E+01  0.32158685E+00  0.15746382E-06 -0.18903637E-05  0.18221249E-08
-0.52655128E+01  0.35985254E+00  0.11923723E-06 -0.18837311E-05  0.14999595E-08
-0.52655128E+01  0.39746856E+00  0.77859610E-07 -0.18761876E-05  0.10457752E-08
-0.52655128E+01  0.43437980E+00  0.33692735E-07 -0.18675083E-05  0.43660339E-09
-0.52655128E+01  0.47053591E+00 -0.13059575E-07 -0.18572075E-05 -0.28087378E-09
-0.52655128E+01  0.50589144E+00 -0.62209356E-07 -0.18444347E-05 -0.11346940E-08
-0.52655128E+01  0.54040601E+00 -0.11376937E-06 -0.18277155E-05 -0.20452266E-08
-0.52655128E+01  0.57404430E+00 -0.16777792E-06 -0.18047780E-05 -0.30446028E-08
-0.52655128E+01  0.60677613E+00 -0.22428669E-06 -0.17723528E-05 -0.39966983E-08
-0.52655128E+01  0.63857635E+00 -0.28295844E-06 -0.17262934E-05 -0.49275005E-08
-0.52655128E+01  0.66942475E+00 -0.34268910E-06 -0.16620315E-05 -0.56077887E-08
-0.52655128E+01  0.69930590E+00 -0.40099735E-06 -0.15756783E-05 -0.60543273E-08
-0.52655128E+01  0.72820900E+00 -0.45362780E-06 -0.14655684E-05 -0.59310022E-08
-0.52655128E+01  0.75612764E+00 -0.49441732E-06 -0.13339249E-05 -0.53171274E-08
-0.52655128E+01  0.78305952E+00 -0.51571951E-06 -0.11876328E-05 -0.38677479E-08
-0.52655128E+01  0.80900624E+00 -0.50949673E-06 -0.10370179E-05 -0.19691575E-08
-0.52655128E+01  0.83397299E+00 -0.46925413E-06 -0.89194020E-06  0.49016822E-09
-0.52655128E+01  0.85796823E+00 -0.39296178E-06 -0.75640251E-06  0.25366635E-08
-0.52655128E+01  0.88100344E+00 -0.28604303E-06 -0.62576679E-06  0.41399831E-08
-0.52655128E+01  0.90309281E+00 -0.16264464E-06 -0.49157761E-06  0.42227507E-08
-0.52655128E+01  0.92425290E+00 -0.44183657E-07 -0.35354064E-06  0.37464196E-08
-0.52655128E+01  0.94450239E+00  0.43113426E-07 -0.22649758E-06  0.23681959E-08
-0.52655128E+01  0.96386181E+00  0.74862171E-07 -0.12881876E-06  0.19857235E-08
-0.52655128E+01  0.98235322E+00  0.48439601E-07 -0.60724741E-07  0.84748474E-09
-0.52655128E+01  0.10000000E+01  0.00000000E+00  0.00000000E+00  0.00000000E+00
 
-0.51995379E+01 -0.10000000E+01  0.00000000E+00  0.00000000E+00  0.00000000E+00
-0.51995379E+01 -0.98235322E+00 -0.12109976E-08 -0.25015926E-07  0.50819469E-10
-0.51995379E+01 -0.96386181E+00  0.16980158E-08 -0.10495079E-06 -0.88690936E-09
-0.51995379E+01 -0.94450239E+00 -0.50913059E-08 -0.22062868E-06 -0.29338757E-08
-0.51995379E+01 -0.92425290E+00 -0.42401778E-07 -0.34097061E-06 -0.48734544E-08
-0.51995379E+01 -0.90309281E+00 -0.11820431E-06 -0.45133961E-06 -0.60534558E-08
-0.51995379E+01 -0.88100344E+00 -0.21673346E-06 -0.55273228E-06 -0.58917204E-08
-0.51995379E+01 -0.85796823E+00 -0.31146611E-06 -0.65371441E-06 -0.46661339E-08
-0.51995379E+01 -0.83397299E+00 -0.38264060E-06 -0.76196486E-06 -0.27110869E-08
-0.51995379E+01 -0.80900624E+00 -0.42248625E-06 -0.87998773E-06 -0.68219935E-09
-0.51995379E+01 -0.78305952E+00 -0.43257361E-06 -0.10032814E-05  0.10999936E-08
-0.51995379E+01 -0.75612764E+00 -0.41866456E-06 -0.11234730E-05  0.23288955E-08
-0.51995379E+01 -0.72820900E+00 -0.38794782E-06 -0.12318382E-05  0.30192212E-08
-0.51995379E+01 -0.69930590E+00 -0.34693888E-06 -0.13227156E-05  0.31766073E-08
-0.51995379E+01 -0.66942475E+00 -0.30103515E-06 -0.13941069E-05  0.29628301E-08
-0.51995379E+01 -0.63857635E+00 -0.25379398E-06 -0.14473765E-05  0.24671418E-08
-0.51995379E+01 -0.60677613E+00 -0.20742614E-06 -0.14856278E-05  0.18305468E-08
-0.51995379E+01 -0.57404430E+00 -0.16279174E-06 -0.15126486E-05  0.11173670E-08
-0.51995379E+01 -0.54040601E+00 -0.12024588E-06 -0.15318135E-05  0.40887452E-09
-0.51995379E+01 -0.50589144E+00 -0.79664451E-07 -0.15458477E-05 -0.26390612E-09
-0.51995379E+01 -0.47053591E+00 -0.41059543E-07 -0.15566048E-05 -0.86154118E-09
-0.51995379E+01 -0.43437980E+00 -0.43435889E-08 -0.15653205E-05 -0.13697898E-08
-0.51995379E+01 -0.39746856E+00  0.30297970E-07 -0.15726850E-05 -0.17711614E-08
-0.51995379E+01 -0.35985254E+00  0.62761627E-07 -0.15791071E-05 -0.20584586E-08
-0.51995379E+01 -0.32158685E+00  0.92727239E-07 -0.15847654E-05 -0.22268421E-08
-0.51995379E+01 -0.28273108E+00  0.12000824E-06 -0.15897595E-05 -0.22746170E-08
-0.51995379E+01 -0.24334903E+00  0.14425957E-06 -0.15941070E-05 -0.22066996E-08
-0.51995379E+01 -0.20350830E+00  0.16530059E-06 -0.15978195E-05 -0.20281663E-08
-0.51995379E+01 -0.16327988E+00  0.18282553E-06 -0.16008787E-05 -0.17523342E-08
-0.51995379E+01 -0.12273769E+00  0.19670685E-06 -0.16032785E-05 -0.13917383E-08
-0.51995379E+01 -0.81958017E-01  0.20671123E-06 -0.16050001E-05 -0.96612490E-09
-0.51995379E+01 -0.41019001E-01  0.21279049E-06 -0.16060393E-05 -0.49449502E-09
-0.51995379E+01  0.00000000E+00  0.21480175E-06 -0.16063847E-05 -0.59807228E-18
-0.51995379E+01  0.41019001E-01  0.21279049E-06 -0.16060393E-05  0.49449502E-09
-0.51995379E+01  0.81958017E-01  0.20671123E-06 -0.16050001E-05  0.96612490E-09
-0.51995379E+01  0.12273769E+00  0.19670685E-06 -0.16032785E-05  0.13917383E-08
-0.51995379E+01  0.16327988E+00  0.18282553E-06 -0.16008787E-05  0.17523342E-08
-0.51995379E+01  0.20350830E+00  0.16530059E-06 -0.15978195E-05  0.20281663E-08
-0.51995379E+01  0.24334903E+00  0.14425957E-06 -0.15941070E-05  0.22066996E-08
-0.51995379E+01  0.28273108E+00  0.12000824E-06 -0.15897595E-05  0.22746170E-08
-0.51995379E+01  0.32158685E+00  0.92727239E-07 -0.15847654E-05  0.22268421E-08
-0.51995379E+01  0.35985254E+00  0.62761627E-07 -0.15791071E-05  0.20584586E-08
-0.51995379E+01  0.39746856E+00  0.30297970E-07 -0.15726850E-05  0.17711614E-08
-0.51995379E+01  0.43437980E+00 -0.43435889E-08 -0.15653205E-05  0.13697898E-08
-0.51995379E+01  0.47053591E+00 -0.41059543E-07 -0.15566048E-05  0.86154118E-09
-0.51995379E+01  0.50589144E+00 -0.79664451E-07 -0.15458477E-05  0.26390612E-09
-0.51995379E+01  0.54040601E+00 -0.12024588E-06 -0.15318135E-05 -0.40887452E-09
-0.51995379E+01  0.57404430E+00 -0.16279174E-06 -0.15126486E-05 -0.11173670E-08
-0.51995379E+01  0.60677613E+00 -0.20742614E-06 -0.14856278E-05 -0.18305468E-08
-0.51995379E+01  0.63857635E+00 -0.25379398E-06 -0.14473765E-05 -0.24671418E-08
-0.51995379E+01  0.66942475E+00 -0.30103515E-06 -0.13941069E-05 -0.29628301E-08
-0.51995379E+01  0.69930590E+00 -0.34693888E-06 -0.13227156E-05 -0.31766073E-08
-0.51995379E+01  0.72820900E+00 -0.38794782E-06 -0.12318382E-05 -0.30192212E-08
-0.51995379E+01  0.75612764E+00 -0.41866456E-06 -0.11234730E-05 -0.23288955E-08
-0.51995379E+01  0.78305952E+00 -0.43257361E-06 -0.10032814E-05 -0.10999936E-08
-0.51995379E+01  0.80900624E+00 -0.42248625E-06 -0.87998773E-06  0.68219935E-09
-0.51995379E+01  0.83397299E+00 -0.38264060E-06 -0.76196486E-06  0.27110869E-08
[truncated: 1,103,467 more chars]
