# Supplementary material for: Linear stability analysis of magnetohydrodynamic duct flows with perfectly conducting walls
Source: PLoS One. 2017 Oct 27;12(10):e0186944. doi: 10.1371/journal.pone.0186944 (PMC5659796; doi:10.1371/journal.pone.0186944)
Supplement: S1 File — (ZIP) [file pone.0186944.s001.zip › plosone_data/Fig8/re3k_ha20_r=9_tau=6.dat]

TITLE = "VELOCITY COMPONENT"
VARIABLES ="Y","Z","U","V","W"
ZONE I=65, J=321, F=POINT  

-0.90000000E+01 -0.10000000E+01  0.00000000E+00  0.00000000E+00  0.00000000E+00
-0.90000000E+01 -0.99023454E+00  0.00000000E+00  0.00000000E+00  0.00000000E+00
-0.90000000E+01 -0.97961317E+00  0.00000000E+00  0.00000000E+00  0.00000000E+00
-0.90000000E+01 -0.96807128E+00  0.00000000E+00  0.00000000E+00  0.00000000E+00
-0.90000000E+01 -0.95554139E+00  0.00000000E+00  0.00000000E+00  0.00000000E+00
-0.90000000E+01 -0.94195338E+00  0.00000000E+00  0.00000000E+00  0.00000000E+00
-0.90000000E+01 -0.92723491E+00  0.00000000E+00  0.00000000E+00  0.00000000E+00
-0.90000000E+01 -0.91131184E+00  0.00000000E+00  0.00000000E+00  0.00000000E+00
-0.90000000E+01 -0.89410886E+00  0.00000000E+00  0.00000000E+00  0.00000000E+00
-0.90000000E+01 -0.87555021E+00  0.00000000E+00  0.00000000E+00  0.00000000E+00
-0.90000000E+01 -0.85556060E+00  0.00000000E+00  0.00000000E+00  0.00000000E+00
-0.90000000E+01 -0.83406621E+00  0.00000000E+00  0.00000000E+00  0.00000000E+00
-0.90000000E+01 -0.81099590E+00  0.00000000E+00  0.00000000E+00  0.00000000E+00
-0.90000000E+01 -0.78628257E+00  0.00000000E+00  0.00000000E+00  0.00000000E+00
-0.90000000E+01 -0.75986470E+00  0.00000000E+00  0.00000000E+00  0.00000000E+00
-0.90000000E+01 -0.73168798E+00  0.00000000E+00  0.00000000E+00  0.00000000E+00
-0.90000000E+01 -0.70170710E+00  0.00000000E+00  0.00000000E+00  0.00000000E+00
-0.90000000E+01 -0.66988760E+00  0.00000000E+00  0.00000000E+00  0.00000000E+00
-0.90000000E+01 -0.63620781E+00  0.00000000E+00  0.00000000E+00  0.00000000E+00
-0.90000000E+01 -0.60066071E+00  0.00000000E+00  0.00000000E+00  0.00000000E+00
-0.90000000E+01 -0.56325577E+00  0.00000000E+00  0.00000000E+00  0.00000000E+00
-0.90000000E+01 -0.52402059E+00  0.00000000E+00  0.00000000E+00  0.00000000E+00
-0.90000000E+01 -0.48300241E+00  0.00000000E+00  0.00000000E+00  0.00000000E+00
-0.90000000E+01 -0.44026914E+00  0.00000000E+00  0.00000000E+00  0.00000000E+00
-0.90000000E+01 -0.39591017E+00  0.00000000E+00  0.00000000E+00  0.00000000E+00
-0.90000000E+01 -0.35003658E+00  0.00000000E+00  0.00000000E+00  0.00000000E+00
-0.90000000E+01 -0.30278088E+00  0.00000000E+00  0.00000000E+00  0.00000000E+00
-0.90000000E+01 -0.25429614E+00  0.00000000E+00  0.00000000E+00  0.00000000E+00
-0.90000000E+01 -0.20475452E+00  0.00000000E+00  0.00000000E+00  0.00000000E+00
-0.90000000E+01 -0.15434522E+00  0.00000000E+00  0.00000000E+00  0.00000000E+00
-0.90000000E+01 -0.10327182E+00  0.00000000E+00  0.00000000E+00  0.00000000E+00
-0.90000000E+01 -0.51749200E-01  0.00000000E+00  0.00000000E+00  0.00000000E+00
-0.90000000E+01  0.00000000E+00  0.00000000E+00  0.00000000E+00  0.00000000E+00
-0.90000000E+01  0.51749200E-01  0.00000000E+00  0.00000000E+00  0.00000000E+00
-0.90000000E+01  0.10327182E+00  0.00000000E+00  0.00000000E+00  0.00000000E+00
-0.90000000E+01  0.15434522E+00  0.00000000E+00  0.00000000E+00  0.00000000E+00
-0.90000000E+01  0.20475452E+00  0.00000000E+00  0.00000000E+00  0.00000000E+00
-0.90000000E+01  0.25429614E+00  0.00000000E+00  0.00000000E+00  0.00000000E+00
-0.90000000E+01  0.30278088E+00  0.00000000E+00  0.00000000E+00  0.00000000E+00
-0.90000000E+01  0.35003658E+00  0.00000000E+00  0.00000000E+00  0.00000000E+00
-0.90000000E+01  0.39591017E+00  0.00000000E+00  0.00000000E+00  0.00000000E+00
-0.90000000E+01  0.44026914E+00  0.00000000E+00  0.00000000E+00  0.00000000E+00
-0.90000000E+01  0.48300241E+00  0.00000000E+00  0.00000000E+00  0.00000000E+00
-0.90000000E+01  0.52402059E+00  0.00000000E+00  0.00000000E+00  0.00000000E+00
-0.90000000E+01  0.56325577E+00  0.00000000E+00  0.00000000E+00  0.00000000E+00
-0.90000000E+01  0.60066071E+00  0.00000000E+00  0.00000000E+00  0.00000000E+00
-0.90000000E+01  0.63620781E+00  0.00000000E+00  0.00000000E+00  0.00000000E+00
-0.90000000E+01  0.66988760E+00  0.00000000E+00  0.00000000E+00  0.00000000E+00
-0.90000000E+01  0.70170710E+00  0.00000000E+00  0.00000000E+00  0.00000000E+00
-0.90000000E+01  0.73168798E+00  0.00000000E+00  0.00000000E+00  0.00000000E+00
-0.90000000E+01  0.75986470E+00  0.00000000E+00  0.00000000E+00  0.00000000E+00
-0.90000000E+01  0.78628257E+00  0.00000000E+00  0.00000000E+00  0.00000000E+00
-0.90000000E+01  0.81099590E+00  0.00000000E+00  0.00000000E+00  0.00000000E+00
-0.90000000E+01  0.83406621E+00  0.00000000E+00  0.00000000E+00  0.00000000E+00
-0.90000000E+01  0.85556060E+00  0.00000000E+00  0.00000000E+00  0.00000000E+00
-0.90000000E+01  0.87555021E+00  0.00000000E+00  0.00000000E+00  0.00000000E+00
-0.90000000E+01  0.89410886E+00  0.00000000E+00  0.00000000E+00  0.00000000E+00
-0.90000000E+01  0.91131184E+00  0.00000000E+00  0.00000000E+00  0.00000000E+00
-0.90000000E+01  0.92723491E+00  0.00000000E+00  0.00000000E+00  0.00000000E+00
-0.90000000E+01  0.94195338E+00  0.00000000E+00  0.00000000E+00  0.00000000E+00
-0.90000000E+01  0.95554139E+00  0.00000000E+00  0.00000000E+00  0.00000000E+00
-0.90000000E+01  0.96807128E+00  0.00000000E+00  0.00000000E+00  0.00000000E+00
-0.90000000E+01  0.97961317E+00  0.00000000E+00  0.00000000E+00  0.00000000E+00
-0.90000000E+01  0.99023454E+00  0.00000000E+00  0.00000000E+00  0.00000000E+00
-0.90000000E+01  0.10000000E+01  0.00000000E+00  0.00000000E+00  0.00000000E+00
 
-0.89830114E+01 -0.10000000E+01  0.00000000E+00  0.00000000E+00  0.00000000E+00
-0.89830114E+01 -0.99023454E+00 -0.29924806E-05 -0.36417323E-04  0.18668605E-04
-0.89830114E+01 -0.97961317E+00 -0.31837708E-04 -0.92662642E-04  0.92074711E-04
-0.89830114E+01 -0.96807128E+00 -0.75949397E-04 -0.13964169E-03  0.24799532E-03
-0.89830114E+01 -0.95554139E+00 -0.12735480E-03 -0.14640847E-03  0.44968527E-03
-0.89830114E+01 -0.94195338E+00 -0.18075390E-03 -0.10540129E-03  0.63786902E-03
-0.89830114E+01 -0.92723491E+00 -0.23205697E-03 -0.30120359E-04  0.73558902E-03
-0.89830114E+01 -0.91131184E+00 -0.27884450E-03  0.52611912E-04  0.70147696E-03
-0.89830114E+01 -0.89410886E+00 -0.31715339E-03  0.12502897E-03  0.53043734E-03
-0.89830114E+01 -0.87555021E+00 -0.33990838E-03  0.18706427E-03  0.24103776E-03
-0.89830114E+01 -0.85556060E+00 -0.33347541E-03  0.25427388E-03 -0.16816547E-03
-0.89830114E+01 -0.83406621E+00 -0.27710624E-03  0.34442096E-03 -0.74432370E-03
-0.89830114E+01 -0.81099590E+00 -0.14212291E-03  0.46616331E-03 -0.15872008E-02
-0.89830114E+01 -0.78628257E+00  0.10474784E-03  0.61204343E-03 -0.28255563E-02
-0.89830114E+01 -0.75986470E+00  0.49645441E-03  0.75809268E-03 -0.45750535E-02
-0.89830114E+01 -0.73168798E+00  0.10560030E-02  0.86721892E-03 -0.68824631E-02
-0.89830114E+01 -0.70170710E+00  0.17866927E-02  0.89556101E-03 -0.96681416E-02
-0.89830114E+01 -0.66988760E+00  0.26614265E-02  0.79983685E-03 -0.12677491E-01
-0.89830114E+01 -0.63620781E+00  0.36165715E-02  0.54558004E-03 -0.15452268E-01
-0.89830114E+01 -0.60066071E+00  0.45498139E-02  0.11646365E-03 -0.17336693E-01
-0.89830114E+01 -0.56325577E+00  0.53271243E-02 -0.47542325E-03 -0.17534831E-01
-0.89830114E+01 -0.52402059E+00  0.57978195E-02 -0.11802284E-02 -0.15236725E-01
-0.89830114E+01 -0.48300241E+00  0.58200587E-02 -0.19058950E-02 -0.98158096E-02
-0.89830114E+01 -0.44026914E+00  0.52910086E-02 -0.25230938E-02 -0.10753207E-02
-0.89830114E+01 -0.39591017E+00  0.41766561E-02 -0.28832031E-02  0.10513547E-01
-0.89830114E+01 -0.35003658E+00  0.25300704E-02 -0.28493676E-02  0.23668886E-01
-0.89830114E+01 -0.30278088E+00  0.49156629E-03 -0.23358557E-02  0.36344368E-01
-0.89830114E+01 -0.25429614E+00 -0.17333755E-02 -0.13452235E-02  0.46027830E-01
-0.89830114E+01 -0.20475452E+00 -0.39119075E-02  0.10209660E-04  0.50278315E-01
-0.89830114E+01 -0.15434522E+00 -0.58258222E-02  0.15147717E-02  0.47389166E-01
-0.89830114E+01 -0.10327182E+00 -0.73027963E-02  0.28884176E-02  0.36977316E-01
-0.89830114E+01 -0.51749200E-01 -0.82289106E-02  0.38515972E-02  0.20278918E-01
-0.89830114E+01  0.00000000E+00 -0.85437049E-02  0.41979839E-02 -0.10691835E-12
-0.89830114E+01  0.51749200E-01 -0.82289106E-02  0.38515972E-02 -0.20278918E-01
-0.89830114E+01  0.10327182E+00 -0.73027963E-02  0.28884176E-02 -0.36977316E-01
-0.89830114E+01  0.15434522E+00 -0.58258222E-02  0.15147717E-02 -0.47389166E-01
-0.89830114E+01  0.20475452E+00 -0.39119075E-02  0.10209660E-04 -0.50278315E-01
-0.89830114E+01  0.25429614E+00 -0.17333755E-02 -0.13452235E-02 -0.46027830E-01
-0.89830114E+01  0.30278088E+00  0.49156629E-03 -0.23358557E-02 -0.36344368E-01
-0.89830114E+01  0.35003658E+00  0.25300704E-02 -0.28493676E-02 -0.23668886E-01
-0.89830114E+01  0.39591017E+00  0.41766561E-02 -0.28832031E-02 -0.10513547E-01
-0.89830114E+01  0.44026914E+00  0.52910086E-02 -0.25230938E-02  0.10753207E-02
-0.89830114E+01  0.48300241E+00  0.58200587E-02 -0.19058950E-02  0.98158096E-02
-0.89830114E+01  0.52402059E+00  0.57978195E-02 -0.11802284E-02  0.15236725E-01
-0.89830114E+01  0.56325577E+00  0.53271243E-02 -0.47542325E-03  0.17534831E-01
-0.89830114E+01  0.60066071E+00  0.45498139E-02  0.11646365E-03  0.17336693E-01
-0.89830114E+01  0.63620781E+00  0.36165715E-02  0.54558004E-03  0.15452268E-01
-0.89830114E+01  0.66988760E+00  0.26614265E-02  0.79983685E-03  0.12677491E-01
-0.89830114E+01  0.70170710E+00  0.17866927E-02  0.89556101E-03  0.96681416E-02
-0.89830114E+01  0.73168798E+00  0.10560030E-02  0.86721892E-03  0.68824631E-02
-0.89830114E+01  0.75986470E+00  0.49645441E-03  0.75809268E-03  0.45750535E-02
-0.89830114E+01  0.78628257E+00  0.10474784E-03  0.61204343E-03  0.28255563E-02
-0.89830114E+01  0.81099590E+00 -0.14212291E-03  0.46616331E-03  0.15872008E-02
-0.89830114E+01  0.83406621E+00 -0.27710624E-03  0.34442096E-03  0.74432370E-03
-0.89830114E+01  0.85556060E+00 -0.33347541E-03  0.25427388E-03  0.16816547E-03
-0.89830114E+01  0.87555021E+00 -0.33990838E-03  0.18706427E-03 -0.24103776E-03
-0.89830114E+01  0.89410886E+00 -0.31715339E-03  0.12502897E-03 -0.53043734E-03
-0.89830114E+01  0.91131184E+00 -0.27884450E-03  0.52611912E-04 -0.70147696E-03
-0.89830114E+01  0.92723491E+00 -0.23205697E-03 -0.30120359E-04 -0.73558902E-03
-0.89830114E+01  0.94195338E+00 -0.18075390E-03 -0.10540129E-03 -0.63786902E-03
-0.89830114E+01  0.95554139E+00 -0.12735480E-03 -0.14640847E-03 -0.44968527E-03
-0.89830114E+01  0.96807128E+00 -0.75949397E-04 -0.13964169E-03 -0.24799532E-03
-0.89830114E+01  0.97961317E+00 -0.31837708E-04 -0.92662642E-04 -0.92074711E-04
-0.89830114E+01  0.99023454E+00 -0.29924806E-05 -0.36417323E-04 -0.18668605E-04
-0.89830114E+01  0.10000000E+01  0.00000000E+00  0.00000000E+00  0.00000000E+00
 
-0.89657327E+01 -0.10000000E+01  0.00000000E+00  0.00000000E+00  0.00000000E+00
-0.89657327E+01 -0.99023454E+00 -0.51196143E-04 -0.15051057E-03  0.49296960E-04
-0.89657327E+01 -0.97961317E+00 -0.13148770E-03 -0.32628662E-03  0.19053884E-03
-0.89657327E+01 -0.96807128E+00 -0.22615613E-03 -0.44858748E-03  0.41645348E-03
-0.89657327E+01 -0.95554139E+00 -0.31940992E-03 -0.43268369E-03  0.65766280E-03
-0.89657327E+01 -0.94195338E+00 -0.40003246E-03 -0.27186914E-03  0.82256985E-03
-0.89657327E+01 -0.92723491E+00 -0.46308705E-03 -0.26386788E-04  0.83100379E-03
-0.89657327E+01 -0.91131184E+00 -0.51124090E-03  0.20922292E-03  0.67369987E-03
-0.89657327E+01 -0.89410886E+00 -0.54811314E-03  0.37892981E-03  0.41072281E-03
-0.89657327E+01 -0.87555021E+00 -0.57201808E-03  0.49108861E-03  0.13469781E-03
-0.89657327E+01 -0.85556060E+00 -0.56771475E-03  0.60713953E-03 -0.95470635E-04
-0.89657327E+01 -0.83406621E+00 -0.50234688E-03  0.79788246E-03 -0.30091545E-03
-0.89657327E+01 -0.81099590E+00 -0.32139775E-03  0.11077463E-02 -0.60428620E-03
-0.89657327E+01 -0.78628257E+00  0.49988516E-04  0.15318916E-02 -0.12180452E-02
-0.89657327E+01 -0.75986470E+00  0.70197951E-03  0.20106496E-02 -0.24020180E-02
-0.89657327E+01 -0.73168798E+00  0.17250305E-02  0.24344597E-02 -0.43872507E-02
-0.89657327E+01 -0.70170710E+00  0.31887118E-02  0.26595435E-02 -0.72737970E-02
-0.89657327E+01 -0.66988760E+00  0.51129376E-02  0.25303114E-02 -0.10922762E-01
-0.89657327E+01 -0.63620781E+00  0.74401316E-02  0.19078920E-02 -0.14865861E-01
-0.89657327E+01 -0.60066071E+00  0.10010122E-01  0.70454988E-03 -0.18264676E-01
-0.89657327E+01 -0.56325577E+00  0.12548994E-01 -0.10770040E-02 -0.19951383E-01
-0.89657327E+01 -0.52402059E+00  0.14676338E-01 -0.33056376E-02 -0.18588459E-01
-0.89657327E+01 -0.48300241E+00  0.15942091E-01 -0.56988762E-02 -0.12963436E-01
-0.89657327E+01 -0.44026914E+00  0.15892215E-01 -0.78317258E-02 -0.23973379E-02
-0.89657327E+01 -0.39591017E+00  0.14160803E-01 -0.91922932E-02  0.12818772E-01
-0.89657327E+01 -0.35003658E+00  0.10569294E-01 -0.92871447E-02  0.31104671E-01
-0.89657327E+01 -0.30278088E+00  0.52107196E-02 -0.77815798E-02  0.49562894E-01
-0.89657327E+01 -0.25429614E+00 -0.15104051E-02 -0.46381355E-02  0.64375433E-01
-0.89657327E+01 -0.20475452E+00 -0.89002383E-02 -0.20342606E-03  0.71633789E-01
-0.89657327E+01 -0.15434522E+00 -0.16066060E-01  0.48036685E-02  0.68432857E-01
-0.89657327E+01 -0.10327182E+00 -0.22058983E-01  0.94231140E-02  0.53892458E-01
-0.89657327E+01 -0.51749200E-01 -0.26040596E-01  0.12682419E-01  0.29715470E-01
-0.89657327E+01  0.00000000E+00 -0.27435913E-01  0.13858004E-01 -0.92247398E-13
-0.89657327E+01  0.51749200E-01 -0.26040596E-01  0.12682419E-01 -0.29715470E-01
-0.89657327E+01  0.10327182E+00 -0.22058983E-01  0.94231140E-02 -0.53892458E-01
-0.89657327E+01  0.15434522E+00 -0.16066060E-01  0.48036685E-02 -0.68432857E-01
-0.89657327E+01  0.20475452E+00 -0.89002383E-02 -0.20342606E-03 -0.71633789E-01
-0.89657327E+01  0.25429614E+00 -0.15104051E-02 -0.46381355E-02 -0.64375433E-01
-0.89657327E+01  0.30278088E+00  0.52107196E-02 -0.77815798E-02 -0.49562894E-01
-0.89657327E+01  0.35003658E+00  0.10569294E-01 -0.92871447E-02 -0.31104671E-01
-0.89657327E+01  0.39591017E+00  0.14160803E-01 -0.91922932E-02 -0.12818772E-01
-0.89657327E+01  0.44026914E+00  0.15892215E-01 -0.78317258E-02  0.23973379E-02
-0.89657327E+01  0.48300241E+00  0.15942091E-01 -0.56988762E-02  0.12963436E-01
-0.89657327E+01  0.52402059E+00  0.14676338E-01 -0.33056376E-02  0.18588459E-01
-0.89657327E+01  0.56325577E+00  0.12548994E-01 -0.10770040E-02  0.19951383E-01
-0.89657327E+01  0.60066071E+00  0.10010122E-01  0.70454988E-03  0.18264676E-01
-0.89657327E+01  0.63620781E+00  0.74401316E-02  0.19078920E-02  0.14865861E-01
-0.89657327E+01  0.66988760E+00  0.51129376E-02  0.25303114E-02  0.10922762E-01
-0.89657327E+01  0.70170710E+00  0.31887118E-02  0.26595435E-02  0.72737970E-02
-0.89657327E+01  0.73168798E+00  0.17250305E-02  0.24344597E-02  0.43872507E-02
-0.89657327E+01  0.75986470E+00  0.70197951E-03  0.20106496E-02  0.24020180E-02
-0.89657327E+01  0.78628257E+00  0.49988516E-04  0.15318916E-02  0.12180452E-02
-0.89657327E+01  0.81099590E+00 -0.32139775E-03  0.11077463E-02  0.60428620E-03
-0.89657327E+01  0.83406621E+00 -0.50234688E-03  0.79788246E-03  0.30091545E-03
-0.89657327E+01  0.85556060E+00 -0.56771475E-03  0.60713953E-03  0.95470635E-04
-0.89657327E+01  0.87555021E+00 -0.57201808E-03  0.49108861E-03 -0.13469781E-03
-0.89657327E+01  0.89410886E+00 -0.54811314E-03  0.37892981E-03 -0.41072281E-03
-0.89657327E+01  0.91131184E+00 -0.51124090E-03  0.20922292E-03 -0.67369987E-03
-0.89657327E+01  0.92723491E+00 -0.46308705E-03 -0.26386788E-04 -0.83100379E-03
-0.89657327E+01  0.94195338E+00 -0.40003246E-03 -0.27186914E-03 -0.82256985E-03
-0.89657327E+01  0.95554139E+00 -0.31940992E-03 -0.43268369E-03 -0.65766280E-03
-0.89657327E+01  0.96807128E+00 -0.22615613E-03 -0.44858748E-03 -0.41645348E-03
-0.89657327E+01  0.97961317E+00 -0.13148770E-03 -0.32628662E-03 -0.19053884E-03
-0.89657327E+01  0.99023454E+00 -0.51196143E-04 -0.15051057E-03 -0.49296960E-04
-0.89657327E+01  0.10000000E+01  0.00000000E+00  0.00000000E+00  0.00000000E+00
 
-0.89481593E+01 -0.10000000E+01  0.00000000E+00  0.00000000E+00  0.00000000E+00
-0.89481593E+01 -0.99023454E+00 -0.10866182E-03 -0.34906395E-03  0.81127513E-04
-0.89481593E+01 -0.97961317E+00 -0.22909075E-03 -0.63929669E-03  0.26891018E-03
-0.89481593E+01 -0.96807128E+00 -0.33550135E-03 -0.76700911E-03  0.48531105E-03
-0.89481593E+01 -0.95554139E+00 -0.40300022E-03 -0.63459085E-03  0.62870283E-03
-0.89481593E+01 -0.94195338E+00 -0.41898544E-03 -0.27904522E-03  0.60097199E-03
-0.89481593E+01 -0.92723491E+00 -0.38818099E-03  0.14818898E-03  0.37231484E-03
-0.89481593E+01 -0.91131184E+00 -0.33149840E-03  0.46276062E-03  0.20502146E-04
-0.89481593E+01 -0.89410886E+00 -0.27322672E-03  0.57232681E-03 -0.28298812E-03
-0.89481593E+01 -0.87555021E+00 -0.22890798E-03  0.51558594E-03 -0.33278457E-03
-0.89481593E+01 -0.85556060E+00 -0.19464307E-03  0.42957526E-03  0.43956256E-04
-0.89481593E+01 -0.83406621E+00 -0.14208754E-03  0.47331303E-03  0.94148014E-03
-0.89481593E+01 -0.81099590E+00 -0.11602563E-04  0.76907509E-03  0.23436566E-02
-0.89481593E+01 -0.78628257E+00  0.29333339E-03  0.13624137E-02  0.40966337E-02
-0.89481593E+01 -0.75986470E+00  0.91026043E-03  0.22009491E-02  0.58964943E-02
-0.89481593E+01 -0.73168798E+00  0.20089844E-02  0.31259084E-02  0.73154949E-02
-0.89481593E+01 -0.70170710E+00  0.37678150E-02  0.38854543E-02  0.78863359E-02
-0.89481593E+01 -0.66988760E+00  0.63289468E-02  0.41691751E-02  0.72335502E-02
-0.89481593E+01 -0.63620781E+00  0.97408946E-02  0.36622835E-02  0.52294744E-02
-0.89481593E+01 -0.60066071E+00  0.13891990E-01  0.21165125E-02  0.21324441E-02
-0.89481593E+01 -0.56325577E+00  0.18452980E-01 -0.56546482E-03 -0.13335350E-02
-0.89481593E+01 -0.52402059E+00  0.22843469E-01 -0.42431804E-02 -0.40149540E-02
-0.89481593E+01 -0.48300241E+00  0.26249798E-01 -0.84750699E-02 -0.45231483E-02
-0.89481593E+01 -0.44026914E+00  0.27710714E-01 -0.12513548E-01 -0.16022919E-02
-0.89481593E+01 -0.39591017E+00  0.26283180E-01 -0.15393298E-01  0.53871024E-02
-0.89481593E+01 -0.35003658E+00  0.21269050E-01 -0.16125658E-01  0.16005815E-01
-0.89481593E+01 -0.30278088E+00  0.12461534E-01 -0.13975641E-01  0.28495090E-01
-0.89481593E+01 -0.25429614E+00  0.33827444E-03 -0.87508009E-02  0.39945618E-01
-0.89481593E+01 -0.20475452E+00 -0.13872773E-01 -0.99901085E-03  0.46952770E-01
-0.89481593E+01 -0.15434522E+00 -0.28313178E-01  0.79867783E-02  0.46637017E-01
-0.89481593E+01 -0.10327182E+00 -0.40803516E-01  0.16407498E-01  0.37702163E-01
-0.89481593E+01 -0.51749200E-01 -0.49287005E-01  0.22403280E-01  0.21105104E-01
-0.89481593E+01  0.00000000E+00 -0.52292739E-01  0.24575091E-01  0.75361423E-13
-0.89481593E+01  0.51749200E-01 -0.49287005E-01  0.22403280E-01 -0.21105104E-01
-0.89481593E+01  0.10327182E+00 -0.40803516E-01  0.16407498E-01 -0.37702163E-01
-0.89481593E+01  0.15434522E+00 -0.28313178E-01  0.79867783E-02 -0.46637017E-01
-0.89481593E+01  0.20475452E+00 -0.13872773E-01 -0.99901085E-03 -0.46952770E-01
-0.89481593E+01  0.25429614E+00  0.33827444E-03 -0.87508009E-02 -0.39945618E-01
-0.89481593E+01  0.30278088E+00  0.12461534E-01 -0.13975641E-01 -0.28495090E-01
-0.89481593E+01  0.35003658E+00  0.21269050E-01 -0.16125658E-01 -0.16005815E-01
-0.89481593E+01  0.39591017E+00  0.26283180E-01 -0.15393298E-01 -0.53871024E-02
-0.89481593E+01  0.44026914E+00  0.27710714E-01 -0.12513548E-01  0.16022919E-02
-0.89481593E+01  0.48300241E+00  0.26249798E-01 -0.84750699E-02  0.45231483E-02
-0.89481593E+01  0.52402059E+00  0.22843469E-01 -0.42431804E-02  0.40149540E-02
-0.89481593E+01  0.56325577E+00  0.18452980E-01 -0.56546482E-03  0.13335350E-02
-0.89481593E+01  0.60066071E+00  0.13891990E-01  0.21165125E-02 -0.21324441E-02
-0.89481593E+01  0.63620781E+00  0.97408946E-02  0.36622835E-02 -0.52294744E-02
-0.89481593E+01  0.66988760E+00  0.63289468E-02  0.41691751E-02 -0.72335502E-02
-0.89481593E+01  0.70170710E+00  0.37678150E-02  0.38854543E-02 -0.78863359E-02
-0.89481593E+01  0.73168798E+00  0.20089844E-02  0.31259084E-02 -0.73154949E-02
-0.89481593E+01  0.75986470E+00  0.91026043E-03  0.22009491E-02 -0.58964943E-02
-0.89481593E+01  0.78628257E+00  0.29333339E-03  0.13624137E-02 -0.40966337E-02
-0.89481593E+01  0.81099590E+00 -0.11602563E-04  0.76907509E-03 -0.23436566E-02
-0.89481593E+01  0.83406621E+00 -0.14208754E-03  0.47331303E-03 -0.94148014E-03
-0.89481593E+01  0.85556060E+00 -0.19464307E-03  0.42957526E-03 -0.43956256E-04
-0.89481593E+01  0.87555021E+00 -0.22890798E-03  0.51558594E-03  0.33278457E-03
-0.89481593E+01  0.89410886E+00 -0.27322672E-03  0.57232681E-03  0.28298812E-03
-0.89481593E+01  0.91131184E+00 -0.33149840E-03  0.46276062E-03 -0.20502146E-04
-0.89481593E+01  0.92723491E+00 -0.38818099E-03  0.14818898E-03 -0.37231484E-03
-0.89481593E+01  0.94195338E+00 -0.41898544E-03 -0.27904522E-03 -0.60097199E-03
-0.89481593E+01  0.95554139E+00 -0.40300022E-03 -0.63459085E-03 -0.62870283E-03
-0.89481593E+01  0.96807128E+00 -0.33550135E-03 -0.76700911E-03 -0.48531105E-03
-0.89481593E+01  0.97961317E+00 -0.22909075E-03 -0.63929669E-03 -0.26891018E-03
-0.89481593E+01  0.99023454E+00 -0.10866182E-03 -0.34906395E-03 -0.81127513E-04
-0.89481593E+01  0.10000000E+01  0.00000000E+00  0.00000000E+00  0.00000000E+00
 
-0.89302868E+01 -0.10000000E+01  0.00000000E+00  0.00000000E+00  0.00000000E+00
-0.89302868E+01 -0.99023454E+00 -0.14059050E-03 -0.58735798E-03  0.84007560E-04
-0.89302868E+01 -0.97961317E+00 -0.25511994E-03 -0.93650809E-03  0.24542466E-03
-0.89302868E+01 -0.96807128E+00 -0.30102926E-03 -0.95301646E-03  0.35217586E-03
-0.89302868E+01 -0.95554139E+00 -0.24826456E-03 -0.59199580E-03  0.29568163E-03
-0.89302868E+01 -0.94195338E+00 -0.93604375E-04  0.75625543E-05  0.11238996E-04
-0.89302868E+01 -0.92723491E+00  0.13549747E-03  0.56466590E-03 -0.44853293E-03
-0.89302868E+01 -0.91131184E+00  0.39114416E-03  0.80304927E-03 -0.91402297E-03
-0.89302868E+01 -0.89410886E+00  0.62679825E-03  0.61249965E-03 -0.11340749E-02
-0.89302868E+01 -0.87555021E+00  0.81235844E-03  0.79533843E-04 -0.84473723E-03
-0.89302868E+01 -0.85556060E+00  0.93888881E-03 -0.58185245E-03  0.19565526E-03
-0.89302868E+01 -0.83406621E+00  0.10150261E-02 -0.11297389E-02  0.21985054E-02
-0.89302868E+01 -0.81099590E+00  0.10696247E-02 -0.13516688E-02  0.53349992E-02
-0.89302868E+01 -0.78628257E+00  0.11631658E-02 -0.10993304E-02  0.96808492E-02
-0.89302868E+01 -0.75986470E+00  0.14075933E-02 -0.32100831E-03  0.15124618E-01
-0.89302868E+01 -0.73168798E+00  0.19791232E-02  0.89986339E-03  0.21275731E-01
-0.89302868E+01 -0.70170710E+00  0.31136507E-02  0.23254662E-02  0.27430370E-01
-0.89302868E+01 -0.66988760E+00  0.50701962E-02  0.35784437E-02  0.32620960E-01
-0.89302868E+01 -0.63620781E+00  0.80631333E-02  0.41964459E-02  0.35759703E-01
-0.89302868E+01 -0.60066071E+00  0.12164131E-01  0.37227628E-02  0.35850885E-01
-0.89302868E+01 -0.56325577E+00  0.17193516E-01  0.18282821E-02  0.32244888E-01
-0.89302868E+01 -0.52402059E+00  0.22623616E-01 -0.15482088E-02  0.24873278E-01
-0.89302868E+01 -0.48300241E+00  0.27537707E-01 -0.60751901E-02  0.14397398E-01
-0.89302868E+01 -0.44026914E+00  0.30683724E-01 -0.10969873E-01  0.21881052E-02
-0.89302868E+01 -0.39591017E+00  0.30660401E-01 -0.15064448E-01 -0.99029980E-02
-0.89302868E+01 -0.35003658E+00  0.26232099E-01 -0.17030512E-01 -0.19958361E-01
-0.89302868E+01 -0.30278088E+00  0.16725750E-01 -0.15744947E-01 -0.26478675E-01
-0.89302868E+01 -0.25429614E+00  0.23999764E-02 -0.10707342E-01 -0.28764595E-01
-0.89302868E+01 -0.20475452E+00 -0.15349007E-01 -0.23623529E-02 -0.27033026E-01
-0.89302868E+01 -0.15434522E+00 -0.34071471E-01  0.78304167E-02 -0.22209054E-01
-0.89302868E+01 -0.10327182E+00 -0.50682631E-01  0.17670161E-01 -0.15487663E-01
-0.89302868E+01 -0.51749200E-01 -0.62147243E-01  0.24795939E-01 -0.78837944E-02
-0.89302868E+01  0.00000000E+00 -0.66240932E-01  0.27397272E-01  0.33859866E-12
-0.89302868E+01  0.51749200E-01 -0.62147243E-01  0.24795939E-01  0.78837944E-02
-0.89302868E+01  0.10327182E+00 -0.50682631E-01  0.17670161E-01  0.15487663E-01
-0.89302868E+01  0.15434522E+00 -0.34071471E-01  0.78304167E-02  0.22209054E-01
-0.89302868E+01  0.20475452E+00 -0.15349007E-01 -0.23623529E-02  0.27033026E-01
-0.89302868E+01  0.25429614E+00  0.23999764E-02 -0.10707342E-01  0.28764595E-01
-0.89302868E+01  0.30278088E+00  0.16725750E-01 -0.15744947E-01  0.26478675E-01
-0.89302868E+01  0.35003658E+00  0.26232099E-01 -0.17030512E-01  0.19958361E-01
-0.89302868E+01  0.39591017E+00  0.30660401E-01 -0.15064448E-01  0.99029980E-02
-0.89302868E+01  0.44026914E+00  0.30683724E-01 -0.10969873E-01 -0.21881052E-02
-0.89302868E+01  0.48300241E+00  0.27537707E-01 -0.60751901E-02 -0.14397398E-01
-0.89302868E+01  0.52402059E+00  0.22623616E-01 -0.15482088E-02 -0.24873278E-01
-0.89302868E+01  0.56325577E+00  0.17193516E-01  0.18282821E-02 -0.32244888E-01
-0.89302868E+01  0.60066071E+00  0.12164131E-01  0.37227628E-02 -0.35850885E-01
-0.89302868E+01  0.63620781E+00  0.80631333E-02  0.41964459E-02 -0.35759703E-01
-0.89302868E+01  0.66988760E+00  0.50701962E-02  0.35784437E-02 -0.32620960E-01
-0.89302868E+01  0.70170710E+00  0.31136507E-02  0.23254662E-02 -0.27430370E-01
-0.89302868E+01  0.73168798E+00  0.19791232E-02  0.89986339E-03 -0.21275731E-01
-0.89302868E+01  0.75986470E+00  0.14075933E-02 -0.32100831E-03 -0.15124618E-01
-0.89302868E+01  0.78628257E+00  0.11631658E-02 -0.10993304E-02 -0.96808492E-02
-0.89302868E+01  0.81099590E+00  0.10696247E-02 -0.13516688E-02 -0.53349992E-02
-0.89302868E+01  0.83406621E+00  0.10150261E-02 -0.11297389E-02 -0.21985054E-02
-0.89302868E+01  0.85556060E+00  0.93888881E-03 -0.58185245E-03 -0.19565526E-03
-0.89302868E+01  0.87555021E+00  0.81235844E-03  0.79533843E-04  0.84473723E-03
-0.89302868E+01  0.89410886E+00  0.62679825E-03  0.61249965E-03  0.11340749E-02
-0.89302868E+01  0.91131184E+00  0.39114416E-03  0.80304927E-03  0.91402297E-03
-0.89302868E+01  0.92723491E+00  0.13549747E-03  0.56466590E-03  0.44853293E-03
-0.89302868E+01  0.94195338E+00 -0.93604375E-04  0.75625543E-05 -0.11238996E-04
-0.89302868E+01  0.95554139E+00 -0.24826456E-03 -0.59199580E-03 -0.29568163E-03
-0.89302868E+01  0.96807128E+00 -0.30102926E-03 -0.95301646E-03 -0.35217586E-03
-0.89302868E+01  0.97961317E+00 -0.25511994E-03 -0.93650809E-03 -0.24542466E-03
-0.89302868E+01  0.99023454E+00 -0.14059050E-03 -0.58735798E-03 -0.84007560E-04
-0.89302868E+01  0.10000000E+01  0.00000000E+00  0.00000000E+00  0.00000000E+00
 
-0.89121109E+01 -0.10000000E+01  0.00000000E+00  0.00000000E+00  0.00000000E+00
-0.89121109E+01 -0.99023454E+00 -0.12953971E-03 -0.75030864E-03  0.39214627E-04
-0.89121109E+01 -0.97961317E+00 -0.18596732E-03 -0.10545118E-02  0.72272451E-04
-0.89121109E+01 -0.96807128E+00 -0.11286946E-03 -0.86178460E-03 -0.26709844E-04
-0.89121109E+01 -0.95554139E+00  0.11359224E-03 -0.23946625E-03 -0.32359453E-03
-0.89121109E+01 -0.94195338E+00  0.47274574E-03  0.53812564E-03 -0.80384745E-03
-0.89121109E+01 -0.92723491E+00  0.90437052E-03  0.10706577E-02 -0.13264668E-02
-0.89121109E+01 -0.91131184E+00  0.13350788E-02  0.10385631E-02 -0.16715174E-02
-0.89121109E+01 -0.89410886E+00  0.17099918E-02  0.36263977E-03 -0.15998022E-02
-0.89121109E+01 -0.87555021E+00  0.20052155E-02 -0.80687788E-03 -0.91061203E-03
-0.89121109E+01 -0.85556060E+00  0.22169109E-02 -0.22096710E-02  0.57306720E-03
-0.89121109E+01 -0.83406621E+00  0.23390679E-02 -0.35809772E-02  0.30571919E-02
-0.89121109E+01 -0.81099590E+00  0.23523299E-02 -0.46743107E-02  0.68192264E-02
-0.89121109E+01 -0.78628257E+00  0.22322531E-02 -0.52535609E-02  0.12171550E-01
-0.89121109E+01 -0.75986470E+00  0.19786441E-02 -0.51101902E-02  0.19336661E-01
-0.89121109E+01 -0.73168798E+00  0.16523175E-02 -0.41256029E-02  0.28253746E-01
-0.89121109E+01 -0.70170710E+00  0.14060758E-02 -0.23416251E-02  0.38387334E-01
-0.89121109E+01 -0.66988760E+00  0.14885545E-02 -0.34126079E-05  0.48599338E-01
-0.89121109E+01 -0.63620781E+00  0.22104037E-02  0.24476188E-02  0.57150048E-01
-0.89121109E+01 -0.60066071E+00  0.38627806E-02  0.44350634E-02  0.61855563E-01
-0.89121109E+01 -0.56325577E+00  0.65979027E-02  0.53626356E-02  0.60426026E-01
-0.89121109E+01 -0.52402059E+00  0.10288985E-01  0.47763513E-02  0.50959462E-01
-0.89121109E+01 -0.48300241E+00  0.14414831E-01  0.25445555E-02  0.32529623E-01
-0.89121109E+01 -0.44026914E+00  0.18021125E-01 -0.99770994E-03  0.57280117E-02
-0.89121109E+01 -0.39591017E+00  0.19820109E-01 -0.50148740E-02 -0.27010532E-01
-0.89121109E+01 -0.35003658E+00  0.18454640E-01 -0.83075038E-02 -0.61474148E-01
-0.89121109E+01 -0.30278088E+00  0.12904241E-01 -0.96324379E-02 -0.92219778E-01
-0.89121109E+01 -0.25429614E+00  0.29277699E-02 -0.81347167E-02 -0.11355686E+00
-0.89121109E+01 -0.20475452E+00 -0.10614236E-01 -0.37426980E-02 -0.12076723E+00
-0.89121109E+01 -0.15434522E+00 -0.25727625E-01  0.26558126E-02 -0.11125699E+00
-0.89121109E+01 -0.10327182E+00 -0.39632101E-01  0.93828994E-02 -0.85319947E-01
-0.89121109E+01 -0.51749200E-01 -0.49442877E-01  0.14478241E-01 -0.46287425E-01
-0.89121109E+01  0.00000000E+00 -0.52983035E-01  0.16375694E-01  0.55099624E-12
-0.89121109E+01  0.51749200E-01 -0.49442877E-01  0.14478241E-01  0.46287425E-01
-0.89121109E+01  0.10327182E+00 -0.39632101E-01  0.93828994E-02  0.85319947E-01
-0.89121109E+01  0.15434522E+00 -0.25727625E-01  0.26558126E-02  0.11125699E+00
-0.89121109E+01  0.20475452E+00 -0.10614236E-01 -0.37426980E-02  0.12076723E+00
-0.89121109E+01  0.25429614E+00  0.29277699E-02 -0.81347167E-02  0.11355686E+00
-0.89121109E+01  0.30278088E+00  0.12904241E-01 -0.96324379E-02  0.92219778E-01
-0.89121109E+01  0.35003658E+00  0.18454640E-01 -0.83075038E-02  0.61474148E-01
-0.89121109E+01  0.39591017E+00  0.19820109E-01 -0.50148740E-02  0.27010532E-01
-0.89121109E+01  0.44026914E+00  0.18021125E-01 -0.99770994E-03 -0.57280117E-02
-0.89121109E+01  0.48300241E+00  0.14414831E-01  0.25445555E-02 -0.32529623E-01
-0.89121109E+01  0.52402059E+00  0.10288985E-01  0.47763513E-02 -0.50959462E-01
-0.89121109E+01  0.56325577E+00  0.65979027E-02  0.53626356E-02 -0.60426026E-01
-0.89121109E+01  0.60066071E+00  0.38627806E-02  0.44350634E-02 -0.61855563E-01
-0.89121109E+01  0.63620781E+00  0.22104037E-02  0.24476188E-02 -0.57150048E-01
-0.89121109E+01  0.66988760E+00  0.14885545E-02 -0.34126080E-05 -0.48599338E-01
-0.89121109E+01  0.70170710E+00  0.14060758E-02 -0.23416251E-02 -0.38387334E-01
-0.89121109E+01  0.73168798E+00  0.16523175E-02 -0.41256029E-02 -0.28253746E-01
-0.89121109E+01  0.75986470E+00  0.19786441E-02 -0.51101902E-02 -0.19336661E-01
-0.89121109E+01  0.78628257E+00  0.22322531E-02 -0.52535609E-02 -0.12171550E-01
-0.89121109E+01  0.81099590E+00  0.23523299E-02 -0.46743107E-02 -0.68192264E-02
-0.89121109E+01  0.83406621E+00  0.23390679E-02 -0.35809772E-02 -0.30571919E-02
-0.89121109E+01  0.85556060E+00  0.22169109E-02 -0.22096710E-02 -0.57306720E-03
-0.89121109E+01  0.87555021E+00  0.20052155E-02 -0.80687788E-03  0.91061203E-03
-0.89121109E+01  0.89410886E+00  0.17099918E-02  0.36263977E-03  0.15998022E-02
-0.89121109E+01  0.91131184E+00  0.13350788E-02  0.10385631E-02  0.16715174E-02
-0.89121109E+01  0.92723491E+00  0.90437052E-03  0.10706577E-02  0.13264668E-02
-0.89121109E+01  0.94195338E+00  0.47274574E-03  0.53812564E-03  0.80384745E-03
-0.89121109E+01  0.95554139E+00  0.11359224E-03 -0.23946624E-03  0.32359453E-03
-0.89121109E+01  0.96807128E+00 -0.11286946E-03 -0.86178460E-03  0.26709844E-04
-0.89121109E+01  0.97961317E+00 -0.18596732E-03 -0.10545118E-02 -0.72272451E-04
-0.89121109E+01  0.99023454E+00 -0.12953971E-03 -0.75030864E-03 -0.39214627E-04
-0.89121109E+01  0.10000000E+01  0.00000000E+00  0.00000000E+00  0.00000000E+00
 
-0.88936269E+01 -0.10000000E+01  0.00000000E+00  0.00000000E+00  0.00000000E+00
-0.88936269E+01 -0.99023454E+00 -0.76619259E-04 -0.71131191E-03 -0.40797375E-04
-0.88936269E+01 -0.97961317E+00 -0.42751457E-04 -0.85398157E-03 -0.19634736E-03
-0.88936269E+01 -0.96807128E+00  0.16259620E-03 -0.43069062E-03 -0.52197112E-03
-0.88936269E+01 -0.95554139E+00  0.54355364E-03  0.36458423E-03 -0.10031680E-02
-0.88936269E+01 -0.94195338E+00  0.10440064E-02  0.11382286E-02 -0.15312301E-02
-0.88936269E+01 -0.92723491E+00  0.15689348E-02  0.14343517E-02 -0.19097181E-02
-0.88936269E+01 -0.91131184E+00  0.20301664E-02  0.97155599E-03 -0.19354664E-02
-0.88936269E+01 -0.89410886E+00  0.23854780E-02 -0.23893388E-03 -0.14708135E-02
-0.88936269E+01 -0.87555021E+00  0.26422736E-02 -0.19745595E-02 -0.47389778E-03
-0.88936269E+01 -0.85556060E+00  0.28260872E-02 -0.39719566E-02  0.10597055E-02
-0.88936269E+01 -0.83406621E+00  0.29377128E-02 -0.60239590E-02  0.31941764E-02
-0.88936269E+01 -0.81099590E+00  0.29258533E-02 -0.79462228E-02  0.61423160E-02
-0.88936269E+01 -0.78628257E+00  0.26842231E-02 -0.95002141E-02  0.10278687E-01
-0.88936269E+01 -0.75986470E+00  0.20752228E-02 -0.10361500E-01  0.16056534E-01
-0.88936269E+01 -0.73168798E+00  0.97373248E-03 -0.10173289E-01  0.23811693E-01
-0.88936269E+01 -0.70170710E+00 -0.67473365E-03 -0.86522822E-02  0.33495303E-01
-0.88936269E+01 -0.66988760E+00 -0.27992912E-02 -0.57014987E-02  0.44391411E-01
-0.88936269E+01 -0.63620781E+00 -0.51690079E-02 -0.14909735E-02  0.54918180E-01
-0.88936269E+01 -0.60066071E+00 -0.74009031E-02  0.35130115E-02  0.62595025E-01
-0.88936269E+01 -0.56325577E+00 -0.90204623E-02  0.85835353E-02  0.64271479E-01
-0.88936269E+01 -0.52402059E+00 -0.95792534E-02  0.12845329E-01  0.56665384E-01
-0.88936269E+01 -0.48300241E+00 -0.88065618E-02  0.15458218E-01  0.37207168E-01
-0.88936269E+01 -0.44026914E+00 -0.67556802E-02  0.15840208E-01  0.50543789E-02
-0.88936269E+01 -0.39591017E+00 -0.38788857E-02  0.13861196E-01 -0.37976543E-01
-0.88936269E+01 -0.35003658E+00 -0.97606273E-03  0.99276907E-02 -0.86922486E-01
-0.88936269E+01 -0.30278088E+00  0.10115980E-02  0.48962203E-02 -0.13396444E+00
-0.88936269E+01 -0.25429614E+00  0.13189649E-02 -0.18055435E-03 -0.16967564E+00
-0.88936269E+01 -0.20475452E+00 -0.32017169E-03 -0.43931401E-02 -0.18509292E+00
-0.88936269E+01 -0.15434522E+00 -0.34937710E-02 -0.72566770E-02 -0.17413565E+00
-0.88936269E+01 -0.10327182E+00 -0.71854904E-02 -0.88014709E-02 -0.13564337E+00
-0.88936269E+01 -0.51749200E-01 -0.10116011E-01 -0.94225927E-02 -0.74300598E-01
-0.88936269E+01  0.00000000E+00 -0.11228848E-01 -0.95660790E-02  0.57020946E-12
-0.88936269E+01  0.51749200E-01 -0.10116011E-01 -0.94225927E-02  0.74300598E-01
-0.88936269E+01  0.10327182E+00 -0.71854904E-02 -0.88014709E-02  0.13564337E+00
-0.88936269E+01  0.15434522E+00 -0.34937710E-02 -0.72566770E-02  0.17413565E+00
-0.88936269E+01  0.20475452E+00 -0.32017169E-03 -0.43931401E-02  0.18509292E+00
-0.88936269E+01  0.25429614E+00  0.13189649E-02 -0.18055435E-03  0.16967564E+00
-0.88936269E+01  0.30278088E+00  0.10115980E-02  0.48962203E-02  0.13396444E+00
-0.88936269E+01  0.35003658E+00 -0.97606273E-03  0.99276907E-02  0.86922486E-01
-0.88936269E+01  0.39591017E+00 -0.38788857E-02  0.13861196E-01  0.37976543E-01
-0.88936269E+01  0.44026914E+00 -0.67556802E-02  0.15840208E-01 -0.50543789E-02
-0.88936269E+01  0.48300241E+00 -0.88065618E-02  0.15458218E-01 -0.37207168E-01
-0.88936269E+01  0.52402059E+00 -0.95792534E-02  0.12845329E-01 -0.56665384E-01
-0.88936269E+01  0.56325577E+00 -0.90204623E-02  0.85835353E-02 -0.64271479E-01
-0.88936269E+01  0.60066071E+00 -0.74009031E-02  0.35130115E-02 -0.62595025E-01
-0.88936269E+01  0.63620781E+00 -0.51690079E-02 -0.14909735E-02 -0.54918180E-01
-0.88936269E+01  0.66988760E+00 -0.27992912E-02 -0.57014987E-02 -0.44391411E-01
-0.88936269E+01  0.70170710E+00 -0.67473365E-03 -0.86522822E-02 -0.33495303E-01
-0.88936269E+01  0.73168798E+00  0.97373248E-03 -0.10173289E-01 -0.23811693E-01
-0.88936269E+01  0.75986470E+00  0.20752228E-02 -0.10361500E-01 -0.16056534E-01
-0.88936269E+01  0.78628257E+00  0.26842231E-02 -0.95002141E-02 -0.10278687E-01
-0.88936269E+01  0.81099590E+00  0.29258533E-02 -0.79462228E-02 -0.61423160E-02
-0.88936269E+01  0.83406621E+00  0.29377128E-02 -0.60239590E-02 -0.31941764E-02
-0.88936269E+01  0.85556060E+00  0.28260872E-02 -0.39719566E-02 -0.10597055E-02
-0.88936269E+01  0.87555021E+00  0.26422736E-02 -0.19745595E-02  0.47389778E-03
-0.88936269E+01  0.89410886E+00  0.23854780E-02 -0.23893388E-03  0.14708135E-02
-0.88936269E+01  0.91131184E+00  0.20301664E-02  0.97155599E-03  0.19354664E-02
-0.88936269E+01  0.92723491E+00  0.15689348E-02  0.14343517E-02  0.19097181E-02
-0.88936269E+01  0.94195338E+00  0.10440064E-02  0.11382286E-02  0.15312301E-02
-0.88936269E+01  0.95554139E+00  0.54355364E-03  0.36458423E-03  0.10031680E-02
-0.88936269E+01  0.96807128E+00  0.16259620E-03 -0.43069062E-03  0.52197112E-03
-0.88936269E+01  0.97961317E+00 -0.42751457E-04 -0.85398157E-03  0.19634736E-03
-0.88936269E+01  0.99023454E+00 -0.76619259E-04 -0.71131191E-03  0.40797375E-04
-0.88936269E+01  0.10000000E+01  0.00000000E+00  0.00000000E+00  0.00000000E+00
 
-0.88748303E+01 -0.10000000E+01  0.00000000E+00  0.00000000E+00  0.00000000E+00
-0.88748303E+01 -0.99023454E+00 -0.85717495E-06 -0.43499426E-03 -0.11475393E-03
-0.88748303E+01 -0.97961317E+00  0.12427461E-03 -0.33502914E-03 -0.42643306E-03
-0.88748303E+01 -0.96807128E+00  0.42962057E-03  0.25362759E-03 -0.89515780E-03
-0.88748303E+01 -0.95554139E+00  0.89104133E-03  0.10439930E-02 -0.14198465E-02
-0.88748303E+01 -0.94195338E+00  0.14150099E-02  0.15865559E-02 -0.18229642E-02
-0.88748303E+01 -0.92723491E+00  0.18797142E-02  0.14643983E-02 -0.19074949E-02
-0.88748303E+01 -0.91131184E+00  0.21975414E-02  0.51691687E-03 -0.15484202E-02
-0.88748303E+01 -0.89410886E+00  0.23557112E-02 -0.11121483E-02 -0.75407018E-03
-0.88748303E+01 -0.87555021E+00  0.24062179E-02 -0.31331424E-02  0.34018616E-03
-0.88748303E+01 -0.85556060E+00  0.24153460E-02 -0.53149329E-02  0.15541879E-02
-0.88748303E+01 -0.83406621E+00  0.24080417E-02 -0.75606011E-02  0.27656979E-02
-0.88748303E+01 -0.81099590E+00  0.23333455E-02 -0.98199099E-02  0.40055275E-02
-0.88748303E+01 -0.78628257E+00  0.20526229E-02 -0.11949457E-01  0.55064552E-02
-0.88748303E+01 -0.75986470E+00  0.13476589E-02 -0.13623458E-01  0.76971073E-02
-0.88748303E+01 -0.73168798E+00 -0.51106582E-04 -0.14347172E-01  0.11098943E-01
-0.88748303E+01 -0.70170710E+00 -0.24085526E-02 -0.13555503E-01  0.16122631E-01
-0.88748303E+01 -0.66988760E+00 -0.59040846E-02 -0.10761544E-01  0.22772586E-01
-0.88748303E+01 -0.63620781E+00 -0.10536258E-01 -0.57152876E-02  0.30337437E-01
-0.88748303E+01 -0.60066071E+00 -0.16038360E-01  0.14559645E-02  0.37157259E-01
-0.88748303E+01 -0.56325577E+00 -0.21831382E-01  0.10153424E-01  0.40604094E-01
-0.88748303E+01 -0.52402059E+00 -0.27046910E-01  0.19295818E-01  0.37391077E-01
-0.88748303E+01 -0.48300241E+00 -0.30636515E-01  0.27424475E-01  0.24295677E-01
-0.88748303E+01 -0.44026914E+00 -0.31568308E-01  0.32939979E-01 -0.75713613E-03
-0.88748303E+01 -0.39591017E+00 -0.29072112E-01  0.34438113E-01 -0.37470515E-01
-0.88748303E+01 -0.35003658E+00 -0.22871655E-01  0.31070255E-01 -0.82227109E-01
-0.88748303E+01 -0.30278088E+00 -0.13323312E-01  0.22819001E-01 -0.12790331E+00
-0.88748303E+01 -0.25429614E+00 -0.14082616E-02  0.10594773E-01 -0.16483287E+00
-0.88748303E+01 -0.20475452E+00  0.11432892E-01 -0.38922106E-02 -0.18295109E+00
-0.88748303E+01 -0.15434522E+00  0.23568676E-01 -0.18450779E-01 -0.17466595E+00
-0.88748303E+01 -0.10327182E+00  0.33464908E-01 -0.30825922E-01 -0.13755601E+00
-0.88748303E+01 -0.51749200E-01  0.39909626E-01 -0.39101436E-01 -0.75857379E-01
-0.88748303E+01  0.00000000E+00  0.42143476E-01 -0.42007506E-01  0.35739804E-12
-0.88748303E+01  0.51749200E-01  0.39909626E-01 -0.39101436E-01  0.75857379E-01
-0.88748303E+01  0.10327182E+00  0.33464908E-01 -0.30825922E-01  0.13755601E+00
-0.88748303E+01  0.15434522E+00  0.23568676E-01 -0.18450779E-01  0.17466595E+00
-0.88748303E+01  0.20475452E+00  0.11432892E-01 -0.38922106E-02  0.18295109E+00
-0.88748303E+01  0.25429614E+00 -0.14082616E-02  0.10594773E-01  0.16483287E+00
-0.88748303E+01  0.30278088E+00 -0.13323312E-01  0.22819001E-01  0.12790331E+00
-0.88748303E+01  0.35003658E+00 -0.22871655E-01  0.31070255E-01  0.82227109E-01
-0.88748303E+01  0.39591017E+00 -0.29072112E-01  0.34438113E-01  0.37470515E-01
-0.88748303E+01  0.44026914E+00 -0.31568308E-01  0.32939979E-01  0.75713613E-03
-0.88748303E+01  0.48300241E+00 -0.30636515E-01  0.27424475E-01 -0.24295677E-01
-0.88748303E+01  0.52402059E+00 -0.27046910E-01  0.19295818E-01 -0.37391077E-01
-0.88748303E+01  0.56325577E+00 -0.21831382E-01  0.10153424E-01 -0.40604094E-01
-0.88748303E+01  0.60066071E+00 -0.16038360E-01  0.14559645E-02 -0.37157259E-01
-0.88748303E+01  0.63620781E+00 -0.10536258E-01 -0.57152876E-02 -0.30337437E-01
-0.88748303E+01  0.66988760E+00 -0.59040846E-02 -0.10761544E-01 -0.22772586E-01
-0.88748303E+01  0.70170710E+00 -0.24085526E-02 -0.13555503E-01 -0.16122631E-01
-0.88748303E+01  0.73168798E+00 -0.51106582E-04 -0.14347172E-01 -0.11098943E-01
-0.88748303E+01  0.75986470E+00  0.13476589E-02 -0.13623458E-01 -0.76971073E-02
-0.88748303E+01  0.78628257E+00  0.20526229E-02 -0.11949457E-01 -0.55064552E-02
-0.88748303E+01  0.81099590E+00  0.23333455E-02 -0.98199099E-02 -0.40055275E-02
-0.88748303E+01  0.83406621E+00  0.24080417E-02 -0.75606011E-02 -0.27656979E-02
-0.88748303E+01  0.85556060E+00  0.24153460E-02 -0.53149329E-02 -0.15541879E-02
-0.88748303E+01  0.87555021E+00  0.24062179E-02 -0.31331424E-02 -0.34018616E-03
-0.88748303E+01  0.89410886E+00  0.23557112E-02 -0.11121483E-02  0.75407018E-03
-0.88748303E+01  0.91131184E+00  0.21975414E-02  0.51691687E-03  0.15484202E-02
-0.88748303E+01  0.92723491E+00  0.18797142E-02  0.14643983E-02  0.19074949E-02
-0.88748303E+01  0.94195338E+00  0.14150099E-02  0.15865559E-02  0.18229642E-02
-0.88748303E+01  0.95554139E+00  0.89104133E-03  0.10439930E-02  0.14198465E-02
-0.88748303E+01  0.96807128E+00  0.42962057E-03  0.25362759E-03  0.89515780E-03
-0.88748303E+01  0.97961317E+00  0.12427461E-03 -0.33502914E-03  0.42643306E-03
-0.88748303E+01  0.99023454E+00 -0.85717495E-06 -0.43499426E-03  0.11475393E-03
-0.88748303E+01  0.10000000E+01  0.00000000E+00  0.00000000E+00  0.00000000E+00
 
-0.88557165E+01 -0.10000000E+01  0.00000000E+00  0.00000000E+00  0.00000000E+00
-0.88557165E+01 -0.99023454E+00  0.77733253E-04  0.13591872E-05 -0.15168277E-03
-0.88557165E+01 -0.97961317E+00  0.27244058E-03  0.35498034E-03 -0.52239987E-03
-0.88557165E+01 -0.96807128E+00  0.62434799E-03  0.98871138E-03 -0.99670284E-03
-0.88557165E+01 -0.95554139E+00  0.10815037E-02  0.15836877E-02 -0.14130334E-02
-0.88557165E+01 -0.94195338E+00  0.15219592E-02  0.17197624E-02 -0.15748083E-02
-0.88557165E+01 -0.92723491E+00  0.18127506E-02  0.11055915E-02 -0.13353308E-02
-0.88557165E+01 -0.91131184E+00  0.18820484E-02 -0.25104501E-03 -0.67811209E-03
-0.88557165E+01 -0.89410886E+00  0.17542296E-02 -0.20739480E-02  0.25443483E-03
-0.88557165E+01 -0.87555021E+00  0.15233331E-02 -0.40355126E-02  0.12026982E-02
-0.88557165E+01 -0.85556060E+00  0.12889702E-02 -0.59622712E-02  0.18764754E-02
-0.88557165E+01 -0.83406621E+00  0.10996001E-02 -0.78777027E-02  0.20298745E-02
-0.88557165E+01 -0.81099590E+00  0.92477094E-03 -0.98765304E-02  0.15240551E-02
-0.88557165E+01 -0.78628257E+00  0.64574576E-03 -0.11953164E-01  0.37375588E-03
-0.88557165E+01 -0.75986470E+00  0.51675712E-04 -0.13877099E-01 -0.12036129E-02
-0.88557165E+01 -0.73168798E+00 -0.11569361E-02 -0.15162598E-01 -0.27781700E-02
-0.88557165E+01 -0.70170710E+00 -0.33396181E-02 -0.15127720E-01 -0.37657014E-02
-0.88557165E+01 -0.66988760E+00 -0.68485255E-02 -0.13028367E-01 -0.35962444E-02
-0.88557165E+01 -0.63620781E+00 -0.11917259E-01 -0.82440197E-02 -0.19707042E-02
-0.88557165E+01 -0.60066071E+00 -0.18520710E-01 -0.49271249E-03  0.83761177E-03
-0.88557165E+01 -0.56325577E+00 -0.26233801E-01  0.99555613E-02  0.37486297E-02
-0.88557165E+01 -0.52402059E+00 -0.34137395E-01  0.22121167E-01  0.48340266E-02
-0.88557165E+01 -0.48300241E+00 -0.40823413E-01  0.34282290E-01  0.16144554E-02
-0.88557165E+01 -0.44026914E+00 -0.44548427E-01  0.44139441E-01 -0.82471775E-02
-0.88557165E+01 -0.39591017E+00 -0.43547644E-01  0.49204489E-01 -0.25935475E-01
-0.88557165E+01 -0.35003658E+00 -0.36473619E-01  0.47375554E-01 -0.50454019E-01
-0.88557165E+01 -0.30278088E+00 -0.22857858E-01  0.37568956E-01 -0.78025239E-01
-0.88557165E+01 -0.25429614E+00 -0.34584752E-02  0.20223808E-01 -0.10237880E+00
-0.88557165E+01 -0.20475452E+00  0.19646946E-01 -0.25134439E-02 -0.11613413E+00
-0.88557165E+01 -0.15434522E+00  0.43301312E-01 -0.27042186E-01 -0.11303856E+00
-0.88557165E+01 -0.10327182E+00  0.63827741E-01 -0.48991329E-01 -0.90331215E-01
-0.88557165E+01 -0.51749200E-01  0.77785500E-01 -0.64180696E-01 -0.50263971E-01
-0.88557165E+01  0.00000000E+00  0.82732421E-01 -0.69607578E-01  0.10740130E-13
-0.88557165E+01  0.51749200E-01  0.77785500E-01 -0.64180696E-01  0.50263971E-01
-0.88557165E+01  0.10327182E+00  0.63827741E-01 -0.48991329E-01  0.90331215E-01
-0.88557165E+01  0.15434522E+00  0.43301312E-01 -0.27042186E-01  0.11303856E+00
-0.88557165E+01  0.20475452E+00  0.19646946E-01 -0.25134439E-02  0.11613413E+00
-0.88557165E+01  0.25429614E+00 -0.34584752E-02  0.20223808E-01  0.10237880E+00
-0.88557165E+01  0.30278088E+00 -0.22857858E-01  0.37568956E-01  0.78025239E-01
-0.88557165E+01  0.35003658E+00 -0.36473619E-01  0.47375554E-01  0.50454019E-01
-0.88557165E+01  0.39591017E+00 -0.43547644E-01  0.49204489E-01  0.25935475E-01
-0.88557165E+01  0.44026914E+00 -0.44548427E-01  0.44139441E-01  0.82471775E-02
-0.88557165E+01  0.48300241E+00 -0.40823413E-01  0.34282290E-01 -0.16144554E-02
-0.88557165E+01  0.52402059E+00 -0.34137395E-01  0.22121167E-01 -0.48340266E-02
-0.88557165E+01  0.56325577E+00 -0.26233801E-01  0.99555613E-02 -0.37486297E-02
-0.88557165E+01  0.60066071E+00 -0.18520710E-01 -0.49271249E-03 -0.83761177E-03
-0.88557165E+01  0.63620781E+00 -0.11917259E-01 -0.82440197E-02  0.19707042E-02
-0.88557165E+01  0.66988760E+00 -0.68485255E-02 -0.13028367E-01  0.35962444E-02
-0.88557165E+01  0.70170710E+00 -0.33396181E-02 -0.15127720E-01  0.37657014E-02
-0.88557165E+01  0.73168798E+00 -0.11569361E-02 -0.15162598E-01  0.27781700E-02
-0.88557165E+01  0.75986470E+00  0.51675712E-04 -0.13877099E-01  0.12036129E-02
-0.88557165E+01  0.78628257E+00  0.64574576E-03 -0.11953164E-01 -0.37375588E-03
-0.88557165E+01  0.81099590E+00  0.92477094E-03 -0.98765304E-02 -0.15240551E-02
-0.88557165E+01  0.83406621E+00  0.10996001E-02 -0.78777027E-02 -0.20298745E-02
-0.88557165E+01  0.85556060E+00  0.12889702E-02 -0.59622712E-02 -0.18764754E-02
-0.88557165E+01  0.87555021E+00  0.15233331E-02 -0.40355126E-02 -0.12026982E-02
-0.88557165E+01  0.89410886E+00  0.17542296E-02 -0.20739480E-02 -0.25443483E-03
-0.88557165E+01  0.91131184E+00  0.18820484E-02 -0.25104501E-03  0.67811209E-03
-0.88557165E+01  0.92723491E+00  0.18127506E-02  0.11055915E-02  0.13353308E-02
-0.88557165E+01  0.94195338E+00  0.15219592E-02  0.17197624E-02  0.15748083E-02
-0.88557165E+01  0.95554139E+00  0.10815037E-02  0.15836877E-02  0.14130334E-02
-0.88557165E+01  0.96807128E+00  0.62434799E-03  0.98871138E-03  0.99670284E-03
-0.88557165E+01  0.97961317E+00  0.27244058E-03  0.35498034E-03  0.52239987E-03
-0.88557165E+01  0.99023454E+00  0.77733253E-04  0.13591872E-05  0.15168277E-03
-0.88557165E+01  0.10000000E+01  0.00000000E+00  0.00000000E+00  0.00000000E+00
 
-0.88362808E+01 -0.10000000E+01  0.00000000E+00  0.00000000E+00  0.00000000E+00
-0.88362808E+01 -0.99023454E+00  0.14110648E-03  0.46242425E-03 -0.14282324E-03
-0.88362808E+01 -0.97961317E+00  0.37292870E-03  0.10121436E-02 -0.46719131E-03
-0.88362808E+01 -0.96807128E+00  0.71942219E-03  0.15647453E-02 -0.82513462E-03
-0.88362808E+01 -0.95554139E+00  0.11087028E-02  0.18297667E-02 -0.10348765E-02
-0.88362808E+01 -0.94195338E+00  0.14059178E-02  0.14919292E-02 -0.92777521E-03
-0.88362808E+01 -0.92723491E+00  0.14841193E-02  0.43731257E-03 -0.43275067E-03
-0.88362808E+01 -0.91131184E+00  0.12980022E-02 -0.11549986E-02  0.36526141E-03
-0.88362808E+01 -0.89410886E+00  0.90803371E-03 -0.29144081E-02  0.12393042E-02
-0.88362808E+01 -0.87555021E+00  0.43776089E-03 -0.45196478E-02  0.18863010E-02
-0.88362808E+01 -0.85556060E+00  0.22932584E-05 -0.58710024E-02  0.20052080E-02
-0.88362808E+01 -0.83406621E+00 -0.34043421E-03 -0.70913816E-02  0.13302386E-02
-0.88362808E+01 -0.81099590E+00 -0.60048615E-03 -0.83823461E-02 -0.35308512E-03
-0.88362808E+01 -0.78628257E+00 -0.85201999E-03 -0.98564950E-02 -0.31906533E-02
-0.88362808E+01 -0.75986470E+00 -0.12378604E-02 -0.11413668E-01 -0.71973412E-02
-0.88362808E+01 -0.73168798E+00 -0.19836680E-02 -0.12688691E-01 -0.12177313E-01
-0.88362808E+01 -0.70170710E+00 -0.34014065E-02 -0.13067757E-01 -0.17651326E-01
-0.88362808E+01 -0.66988760E+00 -0.58595390E-02 -0.11775583E-01 -0.22856738E-01
-0.88362808E+01 -0.63620781E+00 -0.97021277E-02 -0.80316915E-02 -0.26844380E-01
-0.88362808E+01 -0.60066071E+00 -0.15115153E-01 -0.12702068E-02 -0.28695256E-01
-0.88362808E+01 -0.56325577E+00 -0.21954667E-01  0.85952920E-02 -0.27815652E-01
-0.88362808E+01 -0.52402059E+00 -0.29579312E-01  0.20914218E-01 -0.24240504E-01
-0.88362808E+01 -0.48300241E+00 -0.36750800E-01  0.34133577E-01 -0.18808609E-01
-0.88362808E+01 -0.44026914E+00 -0.41682052E-01  0.45836999E-01 -0.13082289E-01
-0.88362808E+01 -0.39591017E+00 -0.42292513E-01  0.53074086E-01 -0.89296383E-02
-0.88362808E+01 -0.35003658E+00 -0.36680693E-01  0.52997365E-01 -0.78423979E-02
-0.88362808E+01 -0.30278088E+00 -0.23733221E-01  0.43698085E-01 -0.10220201E-01
-0.88362808E+01 -0.25429614E+00 -0.37043999E-02  0.25014139E-01 -0.14972797E-01
-0.88362808E+01 -0.20475452E+00  0.21455785E-01 -0.99065553E-03 -0.19727273E-01
-0.88362808E+01 -0.15434522E+00  0.48212796E-01 -0.30131090E-01 -0.21690201E-01
-0.88362808E+01 -0.10327182E+00  0.72068976E-01 -0.56884249E-01 -0.18857899E-01
-0.88362808E+01 -0.51749200E-01  0.88579505E-01 -0.75701764E-01 -0.11017806E-01
-0.88362808E+01  0.00000000E+00  0.94482474E-01 -0.82478631E-01 -0.31045386E-12
-0.88362808E+01  0.51749200E-01  0.88579505E-01 -0.75701764E-01  0.11017806E-01
-0.88362808E+01  0.10327182E+00  0.72068976E-01 -0.56884249E-01  0.18857899E-01
-0.88362808E+01  0.15434522E+00  0.48212796E-01 -0.30131090E-01  0.21690201E-01
-0.88362808E+01  0.20475452E+00  0.21455785E-01 -0.99065553E-03  0.19727273E-01
-0.88362808E+01  0.25429614E+00 -0.37043999E-02  0.25014139E-01  0.14972797E-01
-0.88362808E+01  0.30278088E+00 -0.23733221E-01  0.43698085E-01  0.10220201E-01
-0.88362808E+01  0.35003658E+00 -0.36680693E-01  0.52997365E-01  0.78423979E-02
-0.88362808E+01  0.39591017E+00 -0.42292513E-01  0.53074086E-01  0.89296383E-02
-0.88362808E+01  0.44026914E+00 -0.41682052E-01  0.45836999E-01  0.13082289E-01
-0.88362808E+01  0.48300241E+00 -0.36750800E-01  0.34133577E-01  0.18808609E-01
-0.88362808E+01  0.52402059E+00 -0.29579312E-01  0.20914218E-01  0.24240504E-01
-0.88362808E+01  0.56325577E+00 -0.21954667E-01  0.85952920E-02  0.27815652E-01
-0.88362808E+01  0.60066071E+00 -0.15115153E-01 -0.12702068E-02  0.28695256E-01
-0.88362808E+01  0.63620781E+00 -0.97021277E-02 -0.80316915E-02  0.26844380E-01
-0.88362808E+01  0.66988760E+00 -0.58595390E-02 -0.11775583E-01  0.22856738E-01
-0.88362808E+01  0.70170710E+00 -0.34014065E-02 -0.13067757E-01  0.17651326E-01
-0.88362808E+01  0.73168798E+00 -0.19836680E-02 -0.12688691E-01  0.12177313E-01
-0.88362808E+01  0.75986470E+00 -0.12378604E-02 -0.11413668E-01  0.71973412E-02
-0.88362808E+01  0.78628257E+00 -0.85201999E-03 -0.98564950E-02  0.31906533E-02
-0.88362808E+01  0.81099590E+00 -0.60048615E-03 -0.83823461E-02  0.35308512E-03
-0.88362808E+01  0.83406621E+00 -0.34043421E-03 -0.70913816E-02 -0.13302386E-02
-0.88362808E+01  0.85556060E+00  0.22932583E-05 -0.58710024E-02 -0.20052080E-02
-0.88362808E+01  0.87555021E+00  0.43776089E-03 -0.45196478E-02 -0.18863010E-02
-0.88362808E+01  0.89410886E+00  0.90803371E-03 -0.29144081E-02 -0.12393042E-02
-0.88362808E+01  0.91131184E+00  0.12980022E-02 -0.11549986E-02 -0.36526141E-03
-0.88362808E+01  0.92723491E+00  0.14841193E-02  0.43731257E-03  0.43275067E-03
-0.88362808E+01  0.94195338E+00  0.14059178E-02  0.14919292E-02  0.92777521E-03
-0.88362808E+01  0.95554139E+00  0.11087028E-02  0.18297667E-02  0.10348765E-02
-0.88362808E+01  0.96807128E+00  0.71942219E-03  0.15647453E-02  0.82513462E-03
-0.88362808E+01  0.97961317E+00  0.37292870E-03  0.10121436E-02  0.46719131E-03
-0.88362808E+01  0.99023454E+00  0.14110648E-03  0.46242425E-03  0.14282324E-03
-0.88362808E+01  0.10000000E+01  0.00000000E+00  0.00000000E+00  0.00000000E+00
 
-0.88165185E+01 -0.10000000E+01  0.00000000E+00  0.00000000E+00  0.00000000E+00
-0.88165185E+01 -0.99023454E+00  0.18176560E-03  0.82907581E-03 -0.10444015E-03
-0.88165185E+01 -0.97961317E+00  0.42033470E-03  0.14776999E-02 -0.32017882E-03
-0.88165185E+01 -0.96807128E+00  0.72584747E-03  0.18545471E-02 -0.50621351E-03
-0.88165185E+01 -0.95554139E+00  0.10176787E-02  0.17386124E-02 -0.49646376E-03
-0.88165185E+01 -0.94195338E+00  0.11638312E-02  0.96472191E-03 -0.17708159E-03
-0.88165185E+01 -0.92723491E+00  0.10563059E-02 -0.39415120E-03  0.44908534E-03
-0.88165185E+01 -0.91131184E+00  0.68016128E-03 -0.20215082E-02  0.12275448E-02
-0.88165185E+01 -0.89410886E+00  0.12480714E-03 -0.35114199E-02  0.19048619E-02
-0.88165185E+01 -0.87555021E+00 -0.47162208E-03 -0.45959134E-02  0.22041008E-02
-0.88165185E+01 -0.85556060E+00 -0.99594339E-03 -0.52582042E-02  0.18884988E-02
-0.88165185E+01 -0.83406621E+00 -0.13967531E-02 -0.56890853E-02  0.75599609E-03
-0.88165185E+01 -0.81099590E+00 -0.16758964E-02 -0.61413569E-02 -0.13834030E-02
-0.88165185E+01 -0.78628257E+00 -0.18674153E-02 -0.67908781E-02 -0.47231988E-02
-0.88165185E+01 -0.75986470E+00 -0.20341715E-02 -0.76414682E-02 -0.94127088E-02
-0.88165185E+01 -0.73168798E+00 -0.22864784E-02 -0.84776829E-02 -0.15463311E-01
-0.88165185E+01 -0.70170710E+00 -0.28054961E-02 -0.88572787E-02 -0.22613894E-01
-0.88165185E+01 -0.66988760E+00 -0.38495818E-02 -0.81512271E-02 -0.30215458E-01
-0.88165185E+01 -0.63620781E+00 -0.57225660E-02 -0.56439471E-02 -0.37172901E-01
-0.88165185E+01 -0.60066071E+00 -0.86911802E-02 -0.70308401E-03 -0.42009676E-01
-0.88165185E+01 -0.56325577E+00 -0.12849514E-01  0.69812239E-02 -0.43081541E-01
-0.88165185E+01 -0.52402059E+00 -0.17952526E-01  0.17122674E-01 -0.38950429E-01
-0.88165185E+01 -0.48300241E+00 -0.23267394E-01  0.28604479E-01 -0.28847896E-01
-0.88165185E+01 -0.44026914E+00 -0.27520462E-01  0.39404545E-01 -0.13105775E-01
-0.88165185E+01 -0.39591017E+00 -0.29019707E-01  0.46797695E-01  0.66239611E-02
-0.88165185E+01 -0.35003658E+00 -0.26002020E-01  0.47902637E-01  0.27496274E-01
-0.88165185E+01 -0.30278088E+00 -0.17172179E-01  0.40512224E-01  0.45988136E-01
-0.88165185E+01 -0.25429614E+00 -0.22996415E-02  0.23997672E-01  0.58677995E-01
-0.88165185E+01 -0.20475452E+00  0.17349436E-01 -0.45945995E-04  0.63052363E-01
-0.88165185E+01 -0.15434522E+00  0.38971768E-01 -0.27741716E-01  0.58073907E-01
-0.88165185E+01 -0.10327182E+00  0.58707227E-01 -0.53636552E-01  0.44358555E-01
-0.88165185E+01 -0.51749200E-01  0.72570724E-01 -0.72059546E-01  0.23973127E-01
-0.88165185E+01  0.00000000E+00  0.77563442E-01 -0.78731217E-01 -0.48488839E-12
-0.88165185E+01  0.51749200E-01  0.72570724E-01 -0.72059546E-01 -0.23973127E-01
-0.88165185E+01  0.10327182E+00  0.58707227E-01 -0.53636552E-01 -0.44358555E-01
-0.88165185E+01  0.15434522E+00  0.38971768E-01 -0.27741716E-01 -0.58073907E-01
-0.88165185E+01  0.20475452E+00  0.17349436E-01 -0.45945994E-04 -0.63052363E-01
-0.88165185E+01  0.25429614E+00 -0.22996415E-02  0.23997672E-01 -0.58677995E-01
-0.88165185E+01  0.30278088E+00 -0.17172179E-01  0.40512224E-01 -0.45988136E-01
-0.88165185E+01  0.35003658E+00 -0.26002020E-01  0.47902637E-01 -0.27496274E-01
-0.88165185E+01  0.39591017E+00 -0.29019707E-01  0.46797695E-01 -0.66239611E-02
-0.88165185E+01  0.44026914E+00 -0.27520462E-01  0.39404545E-01  0.13105775E-01
-0.88165185E+01  0.48300241E+00 -0.23267394E-01  0.28604479E-01  0.28847896E-01
-0.88165185E+01  0.52402059E+00 -0.17952526E-01  0.17122674E-01  0.38950429E-01
-0.88165185E+01  0.56325577E+00 -0.12849514E-01  0.69812239E-02  0.43081541E-01
-0.88165185E+01  0.60066071E+00 -0.86911802E-02 -0.70308401E-03  0.42009676E-01
-0.88165185E+01  0.63620781E+00 -0.57225660E-02 -0.56439471E-02  0.37172901E-01
-0.88165185E+01  0.66988760E+00 -0.38495818E-02 -0.81512271E-02  0.30215458E-01
-0.88165185E+01  0.70170710E+00 -0.28054961E-02 -0.88572787E-02  0.22613894E-01
-0.88165185E+01  0.73168798E+00 -0.22864784E-02 -0.84776829E-02  0.15463311E-01
-0.88165185E+01  0.75986470E+00 -0.20341715E-02 -0.76414682E-02  0.94127088E-02
-0.88165185E+01  0.78628257E+00 -0.18674153E-02 -0.67908781E-02  0.47231988E-02
-0.88165185E+01  0.81099590E+00 -0.16758964E-02 -0.61413569E-02  0.13834030E-02
-0.88165185E+01  0.83406621E+00 -0.13967531E-02 -0.56890853E-02 -0.75599609E-03
-0.88165185E+01  0.85556060E+00 -0.99594339E-03 -0.52582042E-02 -0.18884988E-02
-0.88165185E+01  0.87555021E+00 -0.47162208E-03 -0.45959134E-02 -0.22041008E-02
-0.88165185E+01  0.89410886E+00  0.12480714E-03 -0.35114199E-02 -0.19048619E-02
-0.88165185E+01  0.91131184E+00  0.68016128E-03 -0.20215082E-02 -0.12275448E-02
-0.88165185E+01  0.92723491E+00  0.10563059E-02 -0.39415120E-03 -0.44908534E-03
-0.88165185E+01  0.94195338E+00  0.11638312E-02  0.96472191E-03  0.17708159E-03
-0.88165185E+01  0.95554139E+00  0.10176787E-02  0.17386124E-02  0.49646376E-03
-0.88165185E+01  0.96807128E+00  0.72584747E-03  0.18545471E-02  0.50621351E-03
-0.88165185E+01  0.97961317E+00  0.42033470E-03  0.14776999E-02  0.32017882E-03
-0.88165185E+01  0.99023454E+00  0.18176560E-03  0.82907581E-03  0.10444015E-03
-0.88165185E+01  0.10000000E+01  0.00000000E+00  0.00000000E+00  0.00000000E+00
 
-0.87964250E+01 -0.10000000E+01  0.00000000E+00  0.00000000E+00  0.00000000E+00
-0.87964250E+01 -0.99023454E+00  0.19671073E-03  0.10461865E-02 -0.56148991E-04
-0.87964250E+01 -0.97961317E+00  0.41778586E-03  0.16948298E-02 -0.15022509E-03
-0.87964250E+01 -0.96807128E+00  0.66384808E-03  0.18489182E-02 -0.17155377E-03
-0.87964250E+01 -0.95554139E+00  0.85602291E-03  0.13752896E-02  0.95369942E-05
-0.87964250E+01 -0.94195338E+00  0.87668606E-03  0.27052872E-03  0.44813340E-03
-0.87964250E+01 -0.92723491E+00  0.64259610E-03 -0.12278497E-02  0.10871677E-02
-0.87964250E+01 -0.91131184E+00  0.16604370E-03 -0.27161806E-02  0.17409941E-02
-0.87964250E+01 -0.89410886E+00 -0.44506484E-03 -0.38106876E-02  0.21740647E-02
-0.87964250E+01 -0.87555021E+00 -0.10506588E-02 -0.43320551E-02  0.21732095E-02
-0.87964250E+01 -0.85556060E+00 -0.15505399E-02 -0.43476391E-02  0.15962669E-02
-0.87964250E+01 -0.83406621E+00 -0.19096317E-02 -0.40865333E-02  0.33907711E-03
-0.87964250E+01 -0.81099590E+00 -0.21336546E-02 -0.38053762E-02 -0.17090333E-02
-0.87964250E+01 -0.78628257E+00 -0.22339333E-02 -0.36895380E-02 -0.47025047E-02
-0.87964250E+01 -0.75986470E+00 -0.22143299E-02 -0.37990539E-02 -0.88126123E-02
-0.87964250E+01 -0.73168798E+00 -0.20855981E-02 -0.40426753E-02 -0.14152734E-01
-0.87964250E+01 -0.70170710E+00 -0.18937737E-02 -0.41670079E-02 -0.20644824E-01
-0.87964250E+01 -0.66988760E+00 -0.17466334E-02 -0.37661964E-02 -0.27869868E-01
-0.87964250E+01 -0.63620781E+00 -0.18223185E-02 -0.23292200E-02 -0.34928808E-01
-0.87964250E+01 -0.60066071E+00 -0.23460450E-02  0.66048083E-03 -0.40386586E-01
-0.87964250E+01 -0.56325577E+00 -0.35228556E-02  0.55592184E-02 -0.42357431E-01
-0.87964250E+01 -0.52402059E+00 -0.54274503E-02  0.12345347E-01 -0.38800890E-01
-0.87964250E+01 -0.48300241E+00 -0.78723692E-02  0.20395339E-01 -0.28032249E-01
-0.87964250E+01 -0.44026914E+00 -0.10305184E-01  0.28351244E-01 -0.93811152E-02
-0.87964250E+01 -0.39591017E+00 -0.11802756E-01  0.34192344E-01  0.16185429E-01
-0.87964250E+01 -0.35003658E+00 -0.11225631E-01  0.35603082E-01  0.45717558E-01
-0.87964250E+01 -0.30278088E+00 -0.75452233E-02  0.30626206E-01  0.74455558E-01
-0.87964250E+01 -0.25429614E+00 -0.27610590E-03  0.18452600E-01  0.96623737E-01
-0.87964250E+01 -0.20475452E+00  0.10143072E-01  0.60336599E-04  0.10674155E+00
-0.87964250E+01 -0.15434522E+00  0.22210001E-01 -0.21616360E-01  0.10111601E+00
-0.87964250E+01 -0.10327182E+00  0.33598423E-01 -0.42195442E-01  0.79056412E-01
-0.87964250E+01 -0.51749200E-01  0.41764866E-01 -0.56977807E-01  0.43382145E-01
-0.87964250E+01  0.00000000E+00  0.44735084E-01 -0.62356134E-01 -0.48814642E-12
-0.87964250E+01  0.51749200E-01  0.41764866E-01 -0.56977807E-01 -0.43382145E-01
-0.87964250E+01  0.10327182E+00  0.33598423E-01 -0.42195442E-01 -0.79056412E-01
-0.87964250E+01  0.15434522E+00  0.22210001E-01 -0.21616360E-01 -0.10111601E+00
-0.87964250E+01  0.20475452E+00  0.10143072E-01  0.60336599E-04 -0.10674155E+00
-0.87964250E+01  0.25429614E+00 -0.27610590E-03  0.18452600E-01 -0.96623737E-01
-0.87964250E+01  0.30278088E+00 -0.75452233E-02  0.30626206E-01 -0.74455558E-01
-0.87964250E+01  0.35003658E+00 -0.11225631E-01  0.35603082E-01 -0.45717558E-01
-0.87964250E+01  0.39591017E+00 -0.11802756E-01  0.34192344E-01 -0.16185429E-01
-0.87964250E+01  0.44026914E+00 -0.10305184E-01  0.28351244E-01  0.93811152E-02
-0.87964250E+01  0.48300241E+00 -0.78723692E-02  0.20395339E-01  0.28032249E-01
-0.87964250E+01  0.52402059E+00 -0.54274503E-02  0.12345347E-01  0.38800890E-01
-0.87964250E+01  0.56325577E+00 -0.35228556E-02  0.55592184E-02  0.42357431E-01
-0.87964250E+01  0.60066071E+00 -0.23460450E-02  0.66048083E-03  0.40386586E-01
-0.87964250E+01  0.63620781E+00 -0.18223185E-02 -0.23292200E-02  0.34928808E-01
-0.87964250E+01  0.66988760E+00 -0.17466334E-02 -0.37661964E-02  0.27869868E-01
-0.87964250E+01  0.70170710E+00 -0.18937737E-02 -0.41670079E-02  0.20644824E-01
-0.87964250E+01  0.73168798E+00 -0.20855981E-02 -0.40426753E-02  0.14152734E-01
-0.87964250E+01  0.75986470E+00 -0.22143299E-02 -0.37990539E-02  0.88126123E-02
-0.87964250E+01  0.78628257E+00 -0.22339333E-02 -0.36895380E-02  0.47025047E-02
-0.87964250E+01  0.81099590E+00 -0.21336546E-02 -0.38053762E-02  0.17090333E-02
-0.87964250E+01  0.83406621E+00 -0.19096317E-02 -0.40865333E-02 -0.33907711E-03
-0.87964250E+01  0.85556060E+00 -0.15505399E-02 -0.43476391E-02 -0.15962669E-02
-0.87964250E+01  0.87555021E+00 -0.10506588E-02 -0.43320551E-02 -0.21732095E-02
-0.87964250E+01  0.89410886E+00 -0.44506484E-03 -0.38106876E-02 -0.21740647E-02
-0.87964250E+01  0.91131184E+00  0.16604370E-03 -0.27161806E-02 -0.17409941E-02
-0.87964250E+01  0.92723491E+00  0.64259610E-03 -0.12278497E-02 -0.10871677E-02
-0.87964250E+01  0.94195338E+00  0.87668606E-03  0.27052872E-03 -0.44813340E-03
-0.87964250E+01  0.95554139E+00  0.85602291E-03  0.13752896E-02 -0.95369942E-05
-0.87964250E+01  0.96807128E+00  0.66384808E-03  0.18489182E-02  0.17155377E-03
-0.87964250E+01  0.97961317E+00  0.41778586E-03  0.16948298E-02  0.15022509E-03
-0.87964250E+01  0.99023454E+00  0.19671073E-03  0.10461865E-02  0.56148991E-04
-0.87964250E+01  0.10000000E+01  0.00000000E+00  0.00000000E+00  0.00000000E+00
 
-0.87759953E+01 -0.10000000E+01  0.00000000E+00  0.00000000E+00  0.00000000E+00
-0.87759953E+01 -0.99023454E+00  0.18980836E-03  0.11142340E-02 -0.15561929E-04
-0.87759953E+01 -0.97961317E+00  0.37802842E-03  0.16871247E-02 -0.13450200E-04
-0.87759953E+01 -0.96807128E+00  0.56076794E-03  0.16143124E-02  0.80633956E-04
-0.87759953E+01 -0.95554139E+00  0.66865088E-03  0.84953491E-03  0.35483213E-03
-0.87759953E+01 -0.94195338E+00  0.60427918E-03 -0.46295512E-03  0.81747528E-03
-0.87759953E+01 -0.92723491E+00  0.30829667E-03 -0.19590685E-02  0.13827162E-02
-0.87759953E+01 -0.91131184E+00 -0.18784143E-03 -0.31969158E-02  0.18659895E-02
-0.87759953E+01 -0.89410886E+00 -0.76895156E-03 -0.38572464E-02  0.20729380E-02
-0.87759953E+01 -0.87555021E+00 -0.13018021E-02 -0.38685718E-02  0.18614276E-02
-0.87759953E+01 -0.85556060E+00 -0.17032816E-02 -0.33775934E-02  0.11777615E-02
-0.87759953E+01 -0.83406621E+00 -0.19569122E-02 -0.26299914E-02  0.91804492E-05
-0.87759953E+01 -0.81099590E+00 -0.20787904E-02 -0.18559425E-02 -0.16675462E-02
-0.87759953E+01 -0.78628257E+00 -0.20742509E-02 -0.12131714E-02 -0.39319179E-02
-0.87759953E+01 -0.75986470E+00 -0.19181826E-02 -0.77314957E-03 -0.69078873E-02
-0.87759953E+01 -0.73168798E+00 -0.15631129E-02 -0.51920825E-03 -0.10716595E-01
-0.87759953E+01 -0.70170710E+00 -0.96370047E-03 -0.34376085E-03 -0.15375415E-01
-0.87759953E+01 -0.66988760E+00 -0.10740100E-03 -0.45833616E-04 -0.20671977E-01
-0.87759953E+01 -0.63620781E+00  0.95675135E-03  0.65561131E-03 -0.26020436E-01
-0.87759953E+01 -0.60066071E+00  0.20999806E-02  0.20814701E-02 -0.30356964E-01
-0.87759953E+01 -0.56325577E+00  0.31190842E-02  0.45068506E-02 -0.32128630E-01
-0.87759953E+01 -0.52402059E+00  0.37762332E-02  0.80301178E-02 -0.29462015E-01
-0.87759953E+01 -0.48300241E+00  0.38761174E-02  0.12412850E-01 -0.20559464E-01
-0.87759953E+01 -0.44026914E+00  0.33634891E-02  0.16951581E-01 -0.43180025E-02
-0.87759953E+01 -0.39591017E+00  0.24037606E-02  0.20462613E-01  0.18959343E-01
-0.87759953E+01 -0.35003658E+00  0.13955126E-02  0.21466064E-01  0.46997536E-01
-0.87759953E+01 -0.30278088E+00  0.87767615E-03  0.18591069E-01  0.75436984E-01
-0.87759953E+01 -0.25429614E+00  0.13349149E-02  0.11125617E-01  0.98409392E-01
-0.87759953E+01 -0.20475452E+00  0.29668320E-02 -0.48624084E-03  0.10983239E+00
-0.87759953E+01 -0.15434522E+00  0.55289529E-02 -0.14445416E-01  0.10514107E+00
-0.87759953E+01 -0.10327182E+00  0.83485986E-02 -0.27882860E-01  0.82912331E-01
-0.87759953E+01 -0.51749200E-01  0.10544333E-01 -0.37621909E-01  0.45750982E-01
-0.87759953E+01  0.00000000E+00  0.11372954E-01 -0.41180940E-01 -0.37280613E-12
-0.87759953E+01  0.51749200E-01  0.10544333E-01 -0.37621909E-01 -0.45750982E-01
-0.87759953E+01  0.10327182E+00  0.83485986E-02 -0.27882860E-01 -0.82912331E-01
-0.87759953E+01  0.15434522E+00  0.55289529E-02 -0.14445416E-01 -0.10514107E+00
-0.87759953E+01  0.20475452E+00  0.29668320E-02 -0.48624084E-03 -0.10983239E+00
-0.87759953E+01  0.25429614E+00  0.13349149E-02  0.11125617E-01 -0.98409392E-01
-0.87759953E+01  0.30278088E+00  0.87767615E-03  0.18591069E-01 -0.75436984E-01
-0.87759953E+01  0.35003658E+00  0.13955126E-02  0.21466064E-01 -0.46997536E-01
-0.87759953E+01  0.39591017E+00  0.24037606E-02  0.20462613E-01 -0.18959343E-01
-0.87759953E+01  0.44026914E+00  0.33634891E-02  0.16951581E-01  0.43180025E-02
-0.87759953E+01  0.48300241E+00  0.38761174E-02  0.12412850E-01  0.20559464E-01
-0.87759953E+01  0.52402059E+00  0.37762332E-02  0.80301178E-02  0.29462015E-01
-0.87759953E+01  0.56325577E+00  0.31190842E-02  0.45068506E-02  0.32128630E-01
-0.87759953E+01  0.60066071E+00  0.20999806E-02  0.20814701E-02  0.30356964E-01
-0.87759953E+01  0.63620781E+00  0.95675135E-03  0.65561131E-03  0.26020436E-01
-0.87759953E+01  0.66988760E+00 -0.10740100E-03 -0.45833616E-04  0.20671977E-01
-0.87759953E+01  0.70170710E+00 -0.96370047E-03 -0.34376085E-03  0.15375415E-01
-0.87759953E+01  0.73168798E+00 -0.15631129E-02 -0.51920825E-03  0.10716595E-01
-0.87759953E+01  0.75986470E+00 -0.19181826E-02 -0.77314957E-03  0.69078873E-02
-0.87759953E+01  0.78628257E+00 -0.20742509E-02 -0.12131714E-02  0.39319179E-02
-0.87759953E+01  0.81099590E+00 -0.20787904E-02 -0.18559425E-02  0.16675462E-02
-0.87759953E+01  0.83406621E+00 -0.19569122E-02 -0.26299914E-02 -0.91804493E-05
-0.87759953E+01  0.85556060E+00 -0.17032816E-02 -0.33775934E-02 -0.11777615E-02
-0.87759953E+01  0.87555021E+00 -0.13018021E-02 -0.38685718E-02 -0.18614276E-02
-0.87759953E+01  0.89410886E+00 -0.76895156E-03 -0.38572464E-02 -0.20729380E-02
-0.87759953E+01  0.91131184E+00 -0.18784143E-03 -0.31969158E-02 -0.18659895E-02
-0.87759953E+01  0.92723491E+00  0.30829667E-03 -0.19590685E-02 -0.13827162E-02
-0.87759953E+01  0.94195338E+00  0.60427918E-03 -0.46295512E-03 -0.81747528E-03
-0.87759953E+01  0.95554139E+00  0.66865088E-03  0.84953491E-03 -0.35483213E-03
-0.87759953E+01  0.96807128E+00  0.56076794E-03  0.16143124E-02 -0.80633956E-04
-0.87759953E+01  0.97961317E+00  0.37802842E-03  0.16871247E-02  0.13450200E-04
-0.87759953E+01  0.99023454E+00  0.18980836E-03  0.11142340E-02  0.15561929E-04
-0.87759953E+01  0.10000000E+01  0.00000000E+00  0.00000000E+00  0.00000000E+00
 
-0.87552248E+01 -0.10000000E+01  0.00000000E+00  0.00000000E+00  0.00000000E+00
-0.87552248E+01 -0.99023454E+00  0.16476391E-03  0.10766012E-02  0.11677246E-04
-0.87552248E+01 -0.97961317E+00  0.31066940E-03  0.15340734E-02  0.72493910E-04
-0.87552248E+01 -0.96807128E+00  0.43350260E-03  0.12610138E-02  0.22437542E-03
-0.87552248E+01 -0.95554139E+00  0.47813921E-03  0.28627208E-03  0.51909538E-03
-0.87552248E+01 -0.94195338E+00  0.36857723E-03 -0.11259232E-02  0.93635064E-03
-0.87552248E+01 -0.92723491E+00  0.64032590E-04 -0.25238790E-02  0.13846581E-02
-0.87552248E+01 -0.91131184E+00 -0.39530104E-03 -0.34632733E-02  0.17019817E-02
-0.87552248E+01 -0.89410886E+00 -0.89732683E-03 -0.37103959E-02  0.17410635E-02
-0.87552248E+01 -0.87555021E+00 -0.13207949E-02 -0.33041044E-02  0.14185624E-02
-0.87552248E+01 -0.85556060E+00 -0.15986591E-02 -0.24612101E-02  0.74289404E-03
-0.87552248E+01 -0.83406621E+00 -0.17297104E-02 -0.14305253E-02 -0.23635267E-03
-0.87552248E+01 -0.81099590E+00 -0.17408314E-02 -0.40211881E-03 -0.14770022E-02
-0.87552248E+01 -0.78628257E+00 -0.16411587E-02  0.51093141E-03 -0.29897118E-02
-0.87552248E+01 -0.75986470E+00 -0.13998818E-02  0.12523857E-02 -0.48339606E-02
-0.87552248E+01 -0.73168798E+00 -0.95002453E-03  0.18058785E-02 -0.70928397E-02
-0.87552248E+01 -0.70170710E+00 -0.20699175E-03  0.21882062E-02 -0.98084501E-02
-0.87552248E+01 -0.66988760E+00  0.90512339E-03  0.24542591E-02 -0.12899746E-01
-0.87552248E+01 -0.63620781E+00  0.24215158E-02  0.27002165E-02 -0.16055869E-01
-0.87552248E+01 -0.60066071E+00  0.43010626E-02  0.30615712E-02 -0.18641212E-01
-0.87552248E+01 -0.56325577E+00  0.63955607E-02  0.36892056E-02 -0.19645015E-01
-0.87552248E+01 -0.52402059E+00  0.84371484E-02  0.46987281E-02 -0.17747176E-01
-0.87552248E+01 -0.48300241E+00  0.10059552E-01  0.60880678E-02 -0.11555200E-01
-0.87552248E+01 -0.44026914E+00  0.10861189E-01  0.76498277E-02 -0.43366995E-04
-0.87552248E+01 -0.39591017E+00  0.10503726E-01  0.89196218E-02  0.16871729E-01
-0.87552248E+01 -0.35003658E+00  0.88191043E-02  0.92215596E-02  0.37788406E-01
-0.87552248E+01 -0.30278088E+00  0.58861015E-02  0.78432821E-02  0.59576876E-01
-0.87552248E+01 -0.25429614E+00  0.20402624E-02  0.43227934E-02  0.77688717E-01
-0.87552248E+01 -0.20475452E+00 -0.21928064E-02 -0.12534970E-02  0.87126256E-01
-0.87552248E+01 -0.15434522E+00 -0.62175272E-02 -0.80868959E-02  0.83897502E-01
-0.87552248E+01 -0.10327182E+00 -0.94925091E-02 -0.14767399E-01  0.66498023E-01
-0.87552248E+01 -0.51749200E-01 -0.11614669E-01 -0.19660582E-01  0.36817168E-01
-0.87552248E+01  0.00000000E+00 -0.12347468E-01 -0.21458305E-01 -0.21835496E-12
-0.87552248E+01  0.51749200E-01 -0.11614669E-01 -0.19660582E-01 -0.36817168E-01
-0.87552248E+01  0.10327182E+00 -0.94925091E-02 -0.14767399E-01 -0.66498023E-01
-0.87552248E+01  0.15434522E+00 -0.62175272E-02 -0.80868959E-02 -0.83897502E-01
-0.87552248E+01  0.20475452E+00 -0.21928064E-02 -0.12534970E-02 -0.87126256E-01
-0.87552248E+01  0.25429614E+00  0.20402624E-02  0.43227934E-02 -0.77688717E-01
-0.87552248E+01  0.30278088E+00  0.58861015E-02  0.78432821E-02 -0.59576876E-01
-0.87552248E+01  0.35003658E+00  0.88191043E-02  0.92215596E-02 -0.37788406E-01
-0.87552248E+01  0.39591017E+00  0.10503726E-01  0.89196218E-02 -0.16871729E-01
-0.87552248E+01  0.44026914E+00  0.10861189E-01  0.76498277E-02  0.43366995E-04
-0.87552248E+01  0.48300241E+00  0.10059552E-01  0.60880678E-02  0.11555200E-01
-0.87552248E+01  0.52402059E+00  0.84371484E-02  0.46987281E-02  0.17747176E-01
-0.87552248E+01  0.56325577E+00  0.63955607E-02  0.36892056E-02  0.19645015E-01
-0.87552248E+01  0.60066071E+00  0.43010626E-02  0.30615712E-02  0.18641212E-01
-0.87552248E+01  0.63620781E+00  0.24215158E-02  0.27002165E-02  0.16055869E-01
-0.87552248E+01  0.66988760E+00  0.90512339E-03  0.24542591E-02  0.12899746E-01
-0.87552248E+01  0.70170710E+00 -0.20699175E-03  0.21882062E-02  0.98084501E-02
-0.87552248E+01  0.73168798E+00 -0.95002453E-03  0.18058785E-02  0.70928397E-02
-0.87552248E+01  0.75986470E+00 -0.13998818E-02  0.12523857E-02  0.48339606E-02
-0.87552248E+01  0.78628257E+00 -0.16411587E-02  0.51093141E-03  0.29897118E-02
-0.87552248E+01  0.81099590E+00 -0.17408314E-02 -0.40211881E-03  0.14770022E-02
-0.87552248E+01  0.83406621E+00 -0.17297104E-02 -0.14305253E-02  0.23635267E-03
-0.87552248E+01  0.85556060E+00 -0.15986591E-02 -0.24612101E-02 -0.74289404E-03
-0.87552248E+01  0.87555021E+00 -0.13207949E-02 -0.33041044E-02 -0.14185624E-02
-0.87552248E+01  0.89410886E+00 -0.89732683E-03 -0.37103959E-02 -0.17410635E-02
-0.87552248E+01  0.91131184E+00 -0.39530104E-03 -0.34632733E-02 -0.17019817E-02
-0.87552248E+01  0.92723491E+00  0.64032590E-04 -0.25238790E-02 -0.13846581E-02
-0.87552248E+01  0.94195338E+00  0.36857723E-03 -0.11259232E-02 -0.93635064E-03
-0.87552248E+01  0.95554139E+00  0.47813921E-03  0.28627208E-03 -0.51909538E-03
-0.87552248E+01  0.96807128E+00  0.43350260E-03  0.12610138E-02 -0.22437542E-03
-0.87552248E+01  0.97961317E+00  0.31066940E-03  0.15340734E-02 -0.72493910E-04
-0.87552248E+01  0.99023454E+00  0.16476391E-03  0.10766012E-02 -0.11677246E-04
-0.87552248E+01  0.10000000E+01  0.00000000E+00  0.00000000E+00  0.00000000E+00
 
-0.87341085E+01 -0.10000000E+01  0.00000000E+00  0.00000000E+00  0.00000000E+00
-0.87341085E+01 -0.99023454E+00  0.12765418E-03  0.97860091E-03  0.24410821E-04
-0.87341085E+01 -0.97961317E+00  0.22725067E-03  0.13123364E-02  0.10734398E-03
-0.87341085E+01 -0.96807128E+00  0.29775953E-03  0.88198972E-03  0.26631254E-03
-0.87341085E+01 -0.95554139E+00  0.30067872E-03 -0.22704171E-03  0.52583434E-03
-0.87341085E+01 -0.94195338E+00  0.17969877E-03 -0.16631574E-02  0.85404371E-03
-0.87341085E+01 -0.92723491E+00 -0.94546829E-04 -0.29197736E-02  0.11707255E-02
-0.87341085E+01 -0.91131184E+00 -0.48360212E-03 -0.35697271E-02  0.13482259E-02
-0.87341085E+01 -0.89410886E+00 -0.88707480E-03 -0.34663271E-02  0.12829062E-02
-0.87341085E+01 -0.87555021E+00 -0.11981795E-02 -0.27488003E-02  0.93168746E-03
-0.87341085E+01 -0.85556060E+00 -0.13621583E-02 -0.16931735E-02  0.33511372E-03
-0.87341085E+01 -0.83406621E+00 -0.13870082E-02 -0.54534567E-03 -0.42742815E-03
-0.87341085E+01 -0.81099590E+00 -0.13070800E-02  0.54679114E-03 -0.12783221E-02
-0.87341085E+01 -0.78628257E+00 -0.11386700E-02  0.15185838E-02 -0.21824778E-02
-0.87341085E+01 -0.75986470E+00 -0.85803567E-03  0.23419433E-02 -0.31470603E-02
-0.87341085E+01 -0.73168798E+00 -0.40324903E-03  0.29964805E-02 -0.42106038E-02
-0.87341085E+01 -0.70170710E+00  0.31189892E-03  0.34567508E-02 -0.54063876E-02
-0.87341085E+01 -0.66988760E+00  0.13780092E-02  0.36968434E-02 -0.67199250E-02
-0.87341085E+01 -0.63620781E+00  0.28634487E-02  0.36989536E-02 -0.80271535E-02
-0.87341085E+01 -0.60066071E+00  0.47785774E-02  0.34698256E-02 -0.90336915E-02
-0.87341085E+01 -0.56325577E+00  0.70341685E-02  0.30524428E-02 -0.92260834E-02
-0.87341085E+01 -0.52402059E+00  0.94042151E-02  0.25298474E-02 -0.78806492E-02
-0.87341085E+01 -0.48300241E+00  0.11511120E-01  0.20054231E-02 -0.41691754E-02
-0.87341085E+01 -0.44026914E+00  0.12852634E-01  0.15631988E-02  0.25996046E-02
-0.87341085E+01 -0.39591017E+00  0.12883906E-01  0.12158088E-02  0.12622233E-01
-0.87341085E+01 -0.35003658E+00  0.11149823E-01  0.87218885E-03  0.25215938E-01
-0.87341085E+01 -0.30278088E+00  0.74399354E-02  0.35158064E-03  0.38583169E-01
-0.87341085E+01 -0.25429614E+00  0.19173535E-02 -0.53905829E-03  0.49919348E-01
-0.87341085E+01 -0.20475452E+00 -0.48303434E-02 -0.18897445E-02  0.55982917E-01
-0.87341085E+01 -0.15434522E+00 -0.11853363E-01 -0.35885958E-02  0.54052441E-01
-0.87341085E+01 -0.10327182E+00 -0.18013469E-01 -0.53073499E-02  0.42971795E-01
-0.87341085E+01 -0.51749200E-01 -0.22229666E-01 -0.65997089E-02  0.23843662E-01
-0.87341085E+01  0.00000000E+00 -0.23728540E-01 -0.70810967E-02 -0.84323035E-13
-0.87341085E+01  0.51749200E-01 -0.22229666E-01 -0.65997089E-02 -0.23843662E-01
-0.87341085E+01  0.10327182E+00 -0.18013469E-01 -0.53073499E-02 -0.42971795E-01
-0.87341085E+01  0.15434522E+00 -0.11853363E-01 -0.35885958E-02 -0.54052441E-01
-0.87341085E+01  0.20475452E+00 -0.48303434E-02 -0.18897445E-02 -0.55982917E-01
-0.87341085E+01  0.25429614E+00  0.19173535E-02 -0.53905829E-03 -0.49919348E-01
-0.87341085E+01  0.30278088E+00  0.74399354E-02  0.35158064E-03 -0.38583169E-01
-0.87341085E+01  0.35003658E+00  0.11149823E-01  0.87218885E-03 -0.25215938E-01
-0.87341085E+01  0.39591017E+00  0.12883906E-01  0.12158088E-02 -0.12622233E-01
-0.87341085E+01  0.44026914E+00  0.12852634E-01  0.15631988E-02 -0.25996046E-02
-0.87341085E+01  0.48300241E+00  0.11511120E-01  0.20054231E-02  0.41691754E-02
-0.87341085E+01  0.52402059E+00  0.94042151E-02  0.25298474E-02  0.78806492E-02
-0.87341085E+01  0.56325577E+00  0.70341685E-02  0.30524428E-02  0.92260834E-02
-0.87341085E+01  0.60066071E+00  0.47785774E-02  0.34698256E-02  0.90336915E-02
-0.87341085E+01  0.63620781E+00  0.28634487E-02  0.36989536E-02  0.80271535E-02
-0.87341085E+01  0.66988760E+00  0.13780092E-02  0.36968434E-02  0.67199250E-02
-0.87341085E+01  0.70170710E+00  0.31189892E-03  0.34567508E-02  0.54063876E-02
-0.87341085E+01  0.73168798E+00 -0.40324903E-03  0.29964805E-02  0.42106038E-02
-0.87341085E+01  0.75986470E+00 -0.85803567E-03  0.23419433E-02  0.31470603E-02
-0.87341085E+01  0.78628257E+00 -0.11386700E-02  0.15185838E-02  0.21824778E-02
-0.87341085E+01  0.81099590E+00 -0.13070800E-02  0.54679114E-03  0.12783221E-02
-0.87341085E+01  0.83406621E+00 -0.13870082E-02 -0.54534567E-03  0.42742815E-03
-0.87341085E+01  0.85556060E+00 -0.13621583E-02 -0.16931735E-02 -0.33511372E-03
-0.87341085E+01  0.87555021E+00 -0.11981795E-02 -0.27488003E-02 -0.93168746E-03
-0.87341085E+01  0.89410886E+00 -0.88707480E-03 -0.34663271E-02 -0.12829062E-02
-0.87341085E+01  0.91131184E+00 -0.48360212E-03 -0.35697271E-02 -0.13482259E-02
-0.87341085E+01  0.92723491E+00 -0.94546829E-04 -0.29197736E-02 -0.11707255E-02
-0.87341085E+01  0.94195338E+00  0.17969877E-03 -0.16631574E-02 -0.85404371E-03
-0.87341085E+01  0.95554139E+00  0.30067872E-03 -0.22704171E-03 -0.52583434E-03
-0.87341085E+01  0.96807128E+00  0.29775953E-03  0.88198972E-03 -0.26631254E-03
-0.87341085E+01  0.97961317E+00  0.22725067E-03  0.13123364E-02 -0.10734398E-03
-0.87341085E+01  0.99023454E+00  0.12765418E-03  0.97860091E-03 -0.24410821E-04
-0.87341085E+01  0.10000000E+01  0.00000000E+00  0.00000000E+00  0.00000000E+00
 
-0.87126415E+01 -0.10000000E+01  0.00000000E+00  0.00000000E+00  0.00000000E+00
-0.87126415E+01 -0.99023454E+00  0.82252838E-04  0.86704458E-03  0.27597292E-04
-0.87126415E+01 -0.97961317E+00  0.13370836E-03  0.10947845E-02  0.10840677E-03
-0.87126415E+01 -0.96807128E+00  0.15897277E-03  0.55761485E-03  0.24263196E-03
-0.87126415E+01 -0.95554139E+00  0.13720412E-03 -0.62216898E-03  0.43597708E-03
-0.87126415E+01 -0.94195338E+00  0.29127520E-04 -0.20371655E-02  0.65694607E-03
-0.87126415E+01 -0.92723491E+00 -0.19012342E-03 -0.31501527E-02  0.84655931E-03
-0.87126415E+01 -0.91131184E+00 -0.49293607E-03 -0.35563829E-02  0.91642362E-03
-0.87126415E+01 -0.89410886E+00 -0.79739861E-03 -0.31824627E-02  0.80022513E-03
-0.87126415E+01 -0.87555021E+00 -0.10122145E-02 -0.22490221E-02  0.47846754E-03
-0.87126415E+01 -0.85556060E+00 -0.10902880E-02 -0.10796294E-02 -0.10381674E-05
-0.87126415E+01 -0.83406621E+00 -0.10420225E-02  0.83318888E-04 -0.55636315E-03
-0.87126415E+01 -0.81099590E+00 -0.90414737E-03  0.11283829E-02 -0.11015457E-02
-0.87126415E+01 -0.78628257E+00 -0.69911155E-03  0.20342446E-02 -0.15808669E-02
-0.87126415E+01 -0.75986470E+00 -0.41436556E-03  0.28026887E-02 -0.19709055E-02
-0.87126415E+01 -0.73168798E+00 -0.35105902E-05  0.34229943E-02 -0.22780230E-02
-0.87126415E+01 -0.70170710E+00  0.60268348E-03  0.38571065E-02 -0.25194686E-02
-0.87126415E+01 -0.66988760E+00  0.14816668E-02  0.40450468E-02 -0.27072145E-02
-0.87126415E+01 -0.63620781E+00  0.26999144E-02  0.39147142E-02 -0.28206404E-02
-0.87126415E+01 -0.60066071E+00  0.42848593E-02  0.34049156E-02 -0.27792454E-02
-0.87126415E+01 -0.56325577E+00  0.61879878E-02  0.24922224E-02 -0.24119013E-02
-0.87126415E+01 -0.52402059E+00  0.82449082E-02  0.12226808E-02 -0.14451534E-02
-0.87126415E+01 -0.48300241E+00  0.10147092E-01 -0.27045155E-03  0.47115478E-03
-0.87126415E+01 -0.44026914E+00  0.11445265E-01 -0.17703246E-02  0.36707224E-02
-0.87126415E+01 -0.39591017E+00  0.11604801E-01 -0.30148021E-02  0.83070224E-02
-0.87126415E+01 -0.35003658E+00  0.10121156E-01 -0.37598789E-02  0.14148702E-01
-0.87126415E+01 -0.30278088E+00  0.66810414E-02 -0.38533792E-02  0.20421049E-01
-0.87126415E+01 -0.25429614E+00  0.13261178E-02 -0.32875897E-02  0.25805447E-01
-0.87126415E+01 -0.20475452E+00 -0.54429794E-02 -0.22113554E-02  0.28686543E-01
-0.87126415E+01 -0.15434522E+00 -0.12682203E-01 -0.89275701E-03  0.27634572E-01
-0.87126415E+01 -0.10327182E+00 -0.19165691E-01  0.35049736E-03  0.21975998E-01
-0.87126415E+01 -0.51749200E-01 -0.23666912E-01  0.12293778E-02  0.12203853E-01
-0.87126415E+01  0.00000000E+00 -0.25278770E-01  0.15456321E-02  0.31234400E-14
-0.87126415E+01  0.51749200E-01 -0.23666912E-01  0.12293778E-02 -0.12203853E-01
-0.87126415E+01  0.10327182E+00 -0.19165691E-01  0.35049736E-03 -0.21975998E-01
-0.87126415E+01  0.15434522E+00 -0.12682203E-01 -0.89275701E-03 -0.27634572E-01
-0.87126415E+01  0.20475452E+00 -0.54429794E-02 -0.22113554E-02 -0.28686543E-01
-0.87126415E+01  0.25429614E+00  0.13261178E-02 -0.32875897E-02 -0.25805447E-01
-0.87126415E+01  0.30278088E+00  0.66810414E-02 -0.38533792E-02 -0.20421049E-01
-0.87126415E+01  0.35003658E+00  0.10121156E-01 -0.37598789E-02 -0.14148702E-01
-0.87126415E+01  0.39591017E+00  0.11604801E-01 -0.30148021E-02 -0.83070224E-02
-0.87126415E+01  0.44026914E+00  0.11445265E-01 -0.17703246E-02 -0.36707224E-02
-0.87126415E+01  0.48300241E+00  0.10147092E-01 -0.27045155E-03 -0.47115478E-03
-0.87126415E+01  0.52402059E+00  0.82449082E-02  0.12226808E-02  0.14451534E-02
-0.87126415E+01  0.56325577E+00  0.61879878E-02  0.24922224E-02  0.24119013E-02
-0.87126415E+01  0.60066071E+00  0.42848593E-02  0.34049156E-02  0.27792454E-02
-0.87126415E+01  0.63620781E+00  0.26999144E-02  0.39147142E-02  0.28206404E-02
-0.87126415E+01  0.66988760E+00  0.14816668E-02  0.40450468E-02  0.27072145E-02
-0.87126415E+01  0.70170710E+00  0.60268348E-03  0.38571065E-02  0.25194686E-02
-0.87126415E+01  0.73168798E+00 -0.35105902E-05  0.34229943E-02  0.22780230E-02
-0.87126415E+01  0.75986470E+00 -0.41436556E-03  0.28026887E-02  0.19709055E-02
-0.87126415E+01  0.78628257E+00 -0.69911155E-03  0.20342446E-02  0.15808669E-02
-0.87126415E+01  0.81099590E+00 -0.90414737E-03  0.11283829E-02  0.11015457E-02
-0.87126415E+01  0.83406621E+00 -0.10420225E-02  0.83318888E-04  0.55636315E-03
-0.87126415E+01  0.85556060E+00 -0.10902880E-02 -0.10796294E-02  0.10381674E-05
-0.87126415E+01  0.87555021E+00 -0.10122145E-02 -0.22490221E-02 -0.47846754E-03
-0.87126415E+01  0.89410886E+00 -0.79739861E-03 -0.31824627E-02 -0.80022513E-03
-0.87126415E+01  0.91131184E+00 -0.49293607E-03 -0.35563829E-02 -0.91642362E-03
-0.87126415E+01  0.92723491E+00 -0.19012342E-03 -0.31501527E-02 -0.84655931E-03
-0.87126415E+01  0.94195338E+00  0.29127520E-04 -0.20371655E-02 -0.65694607E-03
-0.87126415E+01  0.95554139E+00  0.13720412E-03 -0.62216898E-03 -0.43597708E-03
-0.87126415E+01  0.96807128E+00  0.15897277E-03  0.55761485E-03 -0.24263196E-03
-0.87126415E+01  0.97961317E+00  0.13370836E-03  0.10947845E-02 -0.10840677E-03
-0.87126415E+01  0.99023454E+00  0.82252838E-04  0.86704458E-03 -0.27597292E-04
-0.87126415E+01  0.10000000E+01  0.00000000E+00  0.00000000E+00  0.00000000E+00
 
-0.86908189E+01 -0.10000000E+01  0.00000000E+00  0.00000000E+00  0.00000000E+00
-0.86908189E+01 -0.99023454E+00  0.33231907E-04  0.76375880E-03  0.24737751E-04
-0.86908189E+01 -0.97961317E+00  0.37138934E-04  0.91520474E-03  0.89708399E-04
-0.86908189E+01 -0.96807128E+00  0.23733166E-04  0.32178853E-03  0.18295460E-03
-0.86908189E+01 -0.95554139E+00 -0.98986292E-05 -0.87783680E-03  0.29722160E-03
-0.86908189E+01 -0.94195338E+00 -0.88457549E-04 -0.22497779E-02  0.40757322E-03
-0.86908189E+01 -0.92723491E+00 -0.23772787E-03 -0.32442785E-02  0.48006351E-03
-0.86908189E+01 -0.91131184E+00 -0.44786234E-03 -0.34752178E-02  0.46603770E-03
-0.86908189E+01 -0.89410886E+00 -0.66048867E-03 -0.29198786E-02  0.33112729E-03
-0.86908189E+01 -0.87555021E+00 -0.80033673E-03 -0.18561349E-02  0.68852971E-04
-0.86908189E+01 -0.85556060E+00 -0.82388618E-03 -0.64304129E-03 -0.28115303E-03
-0.86908189E+01 -0.83406621E+00 -0.73783676E-03  0.47787342E-03 -0.65189501E-03
-0.86908189E+01 -0.81099590E+00 -0.57604566E-03  0.14218480E-02 -0.96752226E-03
-0.86908189E+01 -0.78628257E+00 -0.36416046E-03  0.22020333E-02 -0.11700770E-02
-0.86908189E+01 -0.75986470E+00 -0.10014286E-03  0.28474414E-02 -0.12237214E-02
-0.86908189E+01 -0.73168798E+00  0.24530092E-03  0.33632694E-02 -0.11173643E-02
-0.86908189E+01 -0.70170710E+00  0.71971577E-03  0.37161824E-02 -0.85641792E-03
-0.86908189E+01 -0.66988760E+00  0.13779272E-02  0.38417278E-02 -0.46097189E-03
-0.86908189E+01 -0.63620781E+00  0.22691891E-02  0.36541321E-02  0.41005794E-04
-0.86908189E+01 -0.60066071E+00  0.34180910E-02  0.30697685E-02  0.61884328E-03
-0.86908189E+01 -0.56325577E+00  0.47979779E-02  0.20363733E-02  0.12526549E-02
-0.86908189E+01 -0.52402059E+00  0.62992589E-02  0.57315233E-03  0.19476122E-02
-0.86908189E+01 -0.48300241E+00  0.77026350E-02 -0.11962315E-02  0.27465883E-02
-0.86908189E+01 -0.44026914E+00  0.86726135E-02 -0.30275105E-02  0.37236633E-02
-0.86908189E+01 -0.39591017E+00  0.87900920E-02 -0.45790317E-02  0.49490306E-02
-0.86908189E+01 -0.35003658E+00  0.76358576E-02 -0.54774716E-02  0.64216603E-02
-0.86908189E+01 -0.30278088E+00  0.49202483E-02 -0.54219870E-02  0.79942565E-02
-0.86908189E+01 -0.25429614E+00  0.62796360E-03 -0.42943861E-02  0.93333956E-02
-0.86908189E+01 -0.20475452E+00 -0.48751981E-02 -0.22373326E-02  0.99643649E-02
-0.86908189E+01 -0.15434522E+00 -0.10832798E-01  0.34093149E-03  0.94162187E-02
-0.86908189E+01 -0.10327182E+00 -0.16220271E-01  0.28492684E-02  0.74267268E-02
-0.86908189E+01 -0.51749200E-01 -0.19985687E-01  0.46692360E-02  0.41118603E-02
-0.86908189E+01  0.00000000E+00 -0.21338681E-01  0.53337220E-02  0.45857668E-13
-0.86908189E+01  0.51749200E-01 -0.19985687E-01  0.46692360E-02 -0.41118603E-02
-0.86908189E+01  0.10327182E+00 -0.16220271E-01  0.28492684E-02 -0.74267268E-02
-0.86908189E+01  0.15434522E+00 -0.10832798E-01  0.34093149E-03 -0.94162187E-02
-0.86908189E+01  0.20475452E+00 -0.48751981E-02 -0.22373326E-02 -0.99643649E-02
-0.86908189E+01  0.25429614E+00  0.62796360E-03 -0.42943861E-02 -0.93333956E-02
-0.86908189E+01  0.30278088E+00  0.49202483E-02 -0.54219870E-02 -0.79942565E-02
-0.86908189E+01  0.35003658E+00  0.76358576E-02 -0.54774716E-02 -0.64216603E-02
-0.86908189E+01  0.39591017E+00  0.87900920E-02 -0.45790317E-02 -0.49490306E-02
-0.86908189E+01  0.44026914E+00  0.86726135E-02 -0.30275105E-02 -0.37236633E-02
-0.86908189E+01  0.48300241E+00  0.77026350E-02 -0.11962315E-02 -0.27465883E-02
-0.86908189E+01  0.52402059E+00  0.62992589E-02  0.57315233E-03 -0.19476122E-02
-0.86908189E+01  0.56325577E+00  0.47979779E-02  0.20363733E-02 -0.12526549E-02
-0.86908189E+01  0.60066071E+00  0.34180910E-02  0.30697685E-02 -0.61884328E-03
-0.86908189E+01  0.63620781E+00  0.22691891E-02  0.36541321E-02 -0.41005794E-04
-0.86908189E+01  0.66988760E+00  0.13779272E-02  0.38417278E-02  0.46097189E-03
-0.86908189E+01  0.70170710E+00  0.71971577E-03  0.37161824E-02  0.85641792E-03
-0.86908189E+01  0.73168798E+00  0.24530092E-03  0.33632694E-02  0.11173643E-02
-0.86908189E+01  0.75986470E+00 -0.10014286E-03  0.28474414E-02  0.12237214E-02
-0.86908189E+01  0.78628257E+00 -0.36416046E-03  0.22020333E-02  0.11700770E-02
-0.86908189E+01  0.81099590E+00 -0.57604566E-03  0.14218480E-02  0.96752226E-03
-0.86908189E+01  0.83406621E+00 -0.73783676E-03  0.47787342E-03  0.65189501E-03
-0.86908189E+01  0.85556060E+00 -0.82388618E-03 -0.64304129E-03  0.28115303E-03
-0.86908189E+01  0.87555021E+00 -0.80033673E-03 -0.18561349E-02 -0.68852971E-04
-0.86908189E+01  0.89410886E+00 -0.66048867E-03 -0.29198786E-02 -0.33112729E-03
-0.86908189E+01  0.91131184E+00 -0.44786234E-03 -0.34752178E-02 -0.46603770E-03
-0.86908189E+01  0.92723491E+00 -0.23772787E-03 -0.32442785E-02 -0.48006351E-03
-0.86908189E+01  0.94195338E+00 -0.88457549E-04 -0.22497779E-02 -0.40757322E-03
-0.86908189E+01  0.95554139E+00 -0.98986292E-05 -0.87783680E-03 -0.29722160E-03
-0.86908189E+01  0.96807128E+00  0.23733166E-04  0.32178853E-03 -0.18295460E-03
-0.86908189E+01  0.97961317E+00  0.37138934E-04  0.91520474E-03 -0.89708399E-04
-0.86908189E+01  0.99023454E+00  0.33231907E-04  0.76375880E-03 -0.24737751E-04
-0.86908189E+01  0.10000000E+01  0.00000000E+00  0.00000000E+00  0.00000000E+00
 
-0.86686358E+01 -0.10000000E+01  0.00000000E+00  0.00000000E+00  0.00000000E+00
-0.86686358E+01 -0.99023454E+00 -0.16881869E-04  0.68673859E-03  0.20493822E-04
-0.86686358E+01 -0.97961317E+00 -0.59572690E-04  0.79836867E-03  0.66827563E-04
-0.86686358E+01 -0.96807128E+00 -0.10770192E-03  0.19700058E-03  0.11787278E-03
-0.86686358E+01 -0.95554139E+00 -0.14613908E-03 -0.98015403E-03  0.15640816E-03
-0.86686358E+01 -0.94195338E+00 -0.18647689E-03 -0.22984260E-02  0.16520174E-03
-0.86686358E+01 -0.92723491E+00 -0.25870180E-03 -0.32098344E-02  0.13419756E-03
-0.86686358E+01 -0.91131184E+00 -0.37521964E-03 -0.33392773E-02  0.51779997E-04
-0.86686358E+01 -0.89410886E+00 -0.50481009E-03 -0.26885884E-02 -0.88255586E-04
-0.86686358E+01 -0.87555021E+00 -0.58895389E-03 -0.15661675E-02 -0.28397950E-03
-0.86686358E+01 -0.85556060E+00 -0.58497037E-03 -0.35350590E-03 -0.51060120E-03
-0.86686358E+01 -0.83406621E+00 -0.49114878E-03  0.70527880E-03 -0.72479845E-03
-0.86686358E+01 -0.81099590E+00 -0.33378550E-03  0.15404155E-02 -0.87163348E-03
-0.86686358E+01 -0.78628257E+00 -0.13808393E-03  0.21881207E-02 -0.90277532E-03
-0.86686358E+01 -0.75986470E+00  0.90381946E-04  0.26983394E-02 -0.78246677E-03
-0.86686358E+01 -0.73168798E+00  0.36653451E-03  0.30919567E-02 -0.49329230E-03
-0.86686358E+01 -0.70170710E+00  0.71871929E-03  0.33465727E-02 -0.34412420E-04
-0.86686358E+01 -0.66988760E+00  0.11802225E-02  0.34063586E-02  0.57401130E-03
-0.86686358E+01 -0.63620781E+00  0.17809321E-02  0.31920786E-02  0.12879484E-02
-0.86686358E+01 -0.60066071E+00  0.25355187E-02  0.26231682E-02  0.20339992E-02
-0.86686358E+01 -0.56325577E+00  0.34269357E-02  0.16438168E-02  0.27120109E-02
-0.86686358E+01 -0.52402059E+00  0.43855411E-02  0.26110723E-03  0.32059981E-02
-0.86686358E+01 -0.48300241E+00  0.52700093E-02 -0.14208379E-02  0.34091966E-02
-0.86686358E+01 -0.44026914E+00  0.58597448E-02 -0.31784157E-02  0.32558409E-02
-0.86686358E+01 -0.39591017E+00  0.58725437E-02 -0.46818162E-02  0.27511596E-02
-0.86686358E+01 -0.35003658E+00  0.50176339E-02 -0.55515500E-02  0.19828029E-02
-0.86686358E+01 -0.30278088E+00  0.30841174E-02 -0.54608787E-02  0.11050502E-02
-0.86686358E+01 -0.25429614E+00  0.45565977E-04 -0.42561188E-02  0.29599922E-03
-0.86686358E+01 -0.20475452E+00 -0.38566432E-02 -0.20548626E-02 -0.29504195E-03
-0.86686358E+01 -0.15434522E+00 -0.80968275E-02  0.72921042E-03 -0.58822526E-03
-0.86686358E+01 -0.10327182E+00 -0.11945848E-01  0.34619314E-02 -0.58511115E-03
-0.86686358E+01 -0.51749200E-01 -0.14643928E-01  0.54579366E-02 -0.35351634E-03
-0.86686358E+01  0.00000000E+00 -0.15614937E-01  0.61892702E-02  0.57330323E-13
-0.86686358E+01  0.51749200E-01 -0.14643928E-01  0.54579366E-02  0.35351634E-03
-0.86686358E+01  0.10327182E+00 -0.11945848E-01  0.34619314E-02  0.58511115E-03
-0.86686358E+01  0.15434522E+00 -0.80968275E-02  0.72921042E-03  0.58822526E-03
-0.86686358E+01  0.20475452E+00 -0.38566432E-02 -0.20548626E-02  0.29504195E-03
-0.86686358E+01  0.25429614E+00  0.45565977E-04 -0.42561188E-02 -0.29599922E-03
-0.86686358E+01  0.30278088E+00  0.30841174E-02 -0.54608787E-02 -0.11050502E-02
-0.86686358E+01  0.35003658E+00  0.50176339E-02 -0.55515500E-02 -0.19828029E-02
-0.86686358E+01  0.39591017E+00  0.58725437E-02 -0.46818162E-02 -0.27511596E-02
-0.86686358E+01  0.44026914E+00  0.58597448E-02 -0.31784157E-02 -0.32558409E-02
-0.86686358E+01  0.48300241E+00  0.52700093E-02 -0.14208379E-02 -0.34091966E-02
-0.86686358E+01  0.52402059E+00  0.43855411E-02  0.26110723E-03 -0.32059981E-02
-0.86686358E+01  0.56325577E+00  0.34269357E-02  0.16438168E-02 -0.27120109E-02
-0.86686358E+01  0.60066071E+00  0.25355187E-02  0.26231682E-02 -0.20339992E-02
-0.86686358E+01  0.63620781E+00  0.17809321E-02  0.31920786E-02 -0.12879484E-02
-0.86686358E+01  0.66988760E+00  0.11802225E-02  0.34063586E-02 -0.57401130E-03
-0.86686358E+01  0.70170710E+00  0.71871929E-03  0.33465727E-02  0.34412420E-04
-0.86686358E+01  0.73168798E+00  0.36653451E-03  0.30919567E-02  0.49329230E-03
-0.86686358E+01  0.75986470E+00  0.90381946E-04  0.26983394E-02  0.78246677E-03
-0.86686358E+01  0.78628257E+00 -0.13808393E-03  0.21881207E-02  0.90277532E-03
-0.86686358E+01  0.81099590E+00 -0.33378550E-03  0.15404155E-02  0.87163348E-03
-0.86686358E+01  0.83406621E+00 -0.49114878E-03  0.70527880E-03  0.72479845E-03
-0.86686358E+01  0.85556060E+00 -0.58497037E-03 -0.35350590E-03  0.51060120E-03
-0.86686358E+01  0.87555021E+00 -0.58895389E-03 -0.15661675E-02  0.28397950E-03
-0.86686358E+01  0.89410886E+00 -0.50481009E-03 -0.26885884E-02  0.88255586E-04
-0.86686358E+01  0.91131184E+00 -0.37521964E-03 -0.33392773E-02 -0.51779997E-04
-0.86686358E+01  0.92723491E+00 -0.25870180E-03 -0.32098344E-02 -0.13419756E-03
-0.86686358E+01  0.94195338E+00 -0.18647689E-03 -0.22984260E-02 -0.16520174E-03
-0.86686358E+01  0.95554139E+00 -0.14613908E-03 -0.98015403E-03 -0.15640816E-03
-0.86686358E+01  0.96807128E+00 -0.10770192E-03  0.19700058E-03 -0.11787278E-03
-0.86686358E+01  0.97961317E+00 -0.59572690E-04  0.79836867E-03 -0.66827563E-04
-0.86686358E+01  0.99023454E+00 -0.16881869E-04  0.68673859E-03 -0.20493822E-04
-0.86686358E+01  0.10000000E+01  0.00000000E+00  0.00000000E+00  0.00000000E+00
 
-0.86460870E+01 -0.10000000E+01  0.00000000E+00  0.00000000E+00  0.00000000E+00
-0.86460870E+01 -0.99023454E+00 -0.64845330E-04  0.63109379E-03  0.16489295E-04
-0.86460870E+01 -0.97961317E+00 -0.15176832E-03  0.73466443E-03  0.46672929E-04
-0.86460870E+01 -0.96807128E+00 -0.23170046E-03  0.16749285E-03  0.62084253E-04
-0.86460870E+01 -0.95554139E+00 -0.27160098E-03 -0.95074122E-03  0.36666548E-04
-0.86460870E+01 -0.94195338E+00 -0.27043661E-03 -0.22075071E-02 -0.41168758E-04
-0.86460870E+01 -0.92723491E+00 -0.26351597E-03 -0.30699737E-02 -0.16210691E-03
-0.86460870E+01 -0.91131184E+00 -0.28751119E-03 -0.31673741E-02 -0.30567526E-03
-0.86460870E+01 -0.89410886E+00 -0.34057900E-03 -0.25014936E-02 -0.45263093E-03
-0.86460870E+01 -0.87555021E+00 -0.38204538E-03 -0.13847402E-02 -0.59267637E-03
-0.86460870E+01 -0.85556060E+00 -0.36901544E-03 -0.20683349E-03 -0.71533928E-03
-0.86460870E+01 -0.83406621E+00 -0.28849416E-03  0.78344952E-03 -0.80208616E-03
-0.86460870E+01 -0.81099590E+00 -0.15567022E-03  0.15203652E-02 -0.82271752E-03
-0.86460870E+01 -0.78628257E+00  0.80776855E-05  0.20517816E-02 -0.74427625E-03
-0.86460870E+01 -0.75986470E+00  0.19290277E-03  0.24417182E-02 -0.53788633E-03
-0.86460870E+01 -0.73168798E+00  0.40326139E-03  0.27248099E-02 -0.18626858E-03
-0.86460870E+01 -0.70170710E+00  0.65309702E-03  0.28918147E-02  0.31354833E-03
-0.86460870E+01 -0.66988760E+00  0.95932304E-03  0.29010423E-02  0.94366960E-03
-0.86460870E+01 -0.63620781E+00  0.13365061E-02  0.26883958E-02  0.16589459E-02
-0.86460870E+01 -0.60066071E+00  0.17900056E-02  0.21873775E-02  0.23784370E-02
-0.86460870E+01 -0.56325577E+00  0.23069934E-02  0.13501405E-02  0.29833500E-02
-0.86460870E+01 -0.52402059E+00  0.28445753E-02  0.17937316E-03  0.33248292E-02
-0.86460870E+01 -0.48300241E+00  0.33186786E-02 -0.12430007E-02  0.32496345E-02
-0.86460870E+01 -0.44026914E+00  0.35988069E-02 -0.27345176E-02  0.26421679E-02
-0.86460870E+01 -0.39591017E+00  0.35173244E-02 -0.40199200E-02  0.14767639E-02
-0.86460870E+01 -0.35003658E+00  0.28998284E-02 -0.47750141E-02 -0.13845995E-03
-0.86460870E+01 -0.30278088E+00  0.16181365E-02 -0.47124206E-02 -0.19472938E-02
-0.86460870E+01 -0.25429614E+00 -0.34486080E-03 -0.36869555E-02 -0.35796440E-02
-0.86460870E+01 -0.20475452E+00 -0.28410735E-02 -0.17869585E-02 -0.46357382E-02
-0.86460870E+01 -0.15434522E+00 -0.55434557E-02  0.63624852E-03 -0.48014623E-02
-0.86460870E+01 -0.10327182E+00 -0.79938776E-02  0.30288478E-02 -0.39563933E-02
-0.86460870E+01 -0.51749200E-01 -0.97114393E-02  0.47832976E-02 -0.22331517E-02
-0.86460870E+01  0.00000000E+00 -0.10329650E-01  0.54273903E-02  0.52713275E-13
-0.86460870E+01  0.51749200E-01 -0.97114393E-02  0.47832976E-02  0.22331517E-02
-0.86460870E+01  0.10327182E+00 -0.79938776E-02  0.30288478E-02  0.39563933E-02
-0.86460870E+01  0.15434522E+00 -0.55434557E-02  0.63624852E-03  0.48014623E-02
-0.86460870E+01  0.20475452E+00 -0.28410735E-02 -0.17869585E-02  0.46357382E-02
-0.86460870E+01  0.25429614E+00 -0.34486080E-03 -0.36869555E-02  0.35796440E-02
-0.86460870E+01  0.30278088E+00  0.16181365E-02 -0.47124206E-02  0.19472938E-02
-0.86460870E+01  0.35003658E+00  0.28998284E-02 -0.47750141E-02  0.13845995E-03
-0.86460870E+01  0.39591017E+00  0.35173244E-02 -0.40199200E-02 -0.14767639E-02
-0.86460870E+01  0.44026914E+00  0.35988069E-02 -0.27345176E-02 -0.26421679E-02
-0.86460870E+01  0.48300241E+00  0.33186786E-02 -0.12430007E-02 -0.32496345E-02
-0.86460870E+01  0.52402059E+00  0.28445753E-02  0.17937316E-03 -0.33248292E-02
-0.86460870E+01  0.56325577E+00  0.23069934E-02  0.13501405E-02 -0.29833500E-02
-0.86460870E+01  0.60066071E+00  0.17900056E-02  0.21873775E-02 -0.23784370E-02
-0.86460870E+01  0.63620781E+00  0.13365061E-02  0.26883958E-02 -0.16589459E-02
-0.86460870E+01  0.66988760E+00  0.95932304E-03  0.29010423E-02 -0.94366960E-03
-0.86460870E+01  0.70170710E+00  0.65309702E-03  0.28918147E-02 -0.31354833E-03
-0.86460870E+01  0.73168798E+00  0.40326139E-03  0.27248099E-02  0.18626858E-03
-0.86460870E+01  0.75986470E+00  0.19290277E-03  0.24417182E-02  0.53788633E-03
-0.86460870E+01  0.78628257E+00  0.80776855E-05  0.20517816E-02  0.74427625E-03
-0.86460870E+01  0.81099590E+00 -0.15567022E-03  0.15203652E-02  0.82271752E-03
-0.86460870E+01  0.83406621E+00 -0.28849416E-03  0.78344952E-03  0.80208616E-03
-0.86460870E+01  0.85556060E+00 -0.36901544E-03 -0.20683349E-03  0.71533928E-03
-0.86460870E+01  0.87555021E+00 -0.38204538E-03 -0.13847402E-02  0.59267637E-03
-0.86460870E+01  0.89410886E+00 -0.34057900E-03 -0.25014936E-02  0.45263093E-03
-0.86460870E+01  0.91131184E+00 -0.28751119E-03 -0.31673741E-02  0.30567526E-03
-0.86460870E+01  0.92723491E+00 -0.26351597E-03 -0.30699737E-02  0.16210691E-03
-0.86460870E+01  0.94195338E+00 -0.27043661E-03 -0.22075071E-02  0.41168758E-04
-0.86460870E+01  0.95554139E+00 -0.27160098E-03 -0.95074122E-03 -0.36666548E-04
-0.86460870E+01  0.96807128E+00 -0.23170046E-03  0.16749285E-03 -0.62084253E-04
-0.86460870E+01  0.97961317E+00 -0.15176832E-03  0.73466443E-03 -0.46672929E-04
-0.86460870E+01  0.99023454E+00 -0.64845330E-04  0.63109379E-03 -0.16489295E-04
-0.86460870E+01  0.10000000E+01  0.00000000E+00  0.00000000E+00  0.00000000E+00
 
-0.86231676E+01 -0.10000000E+01  0.00000000E+00  0.00000000E+00  0.00000000E+00
-0.86231676E+01 -0.99023454E+00 -0.10898672E-03  0.59683017E-03  0.14599898E-04
-0.86231676E+01 -0.97961317E+00 -0.23764383E-03  0.71935092E-03  0.35162795E-04
-0.86231676E+01 -0.96807128E+00 -0.34852400E-03  0.22184205E-03  0.27205539E-04
-0.86231676E+01 -0.95554139E+00 -0.39084640E-03 -0.80485965E-03 -0.43958615E-04
-0.86231676E+01 -0.94195338E+00 -0.35046452E-03 -0.19891731E-02 -0.18798994E-03
-0.86231676E+01 -0.92723491E+00 -0.26717232E-03 -0.28264205E-02 -0.38274435E-03
-0.86231676E+01 -0.91131184E+00 -0.20167007E-03 -0.29469993E-02 -0.58243573E-03
-0.86231676E+01 -0.89410886E+00 -0.18239391E-03 -0.23328103E-02 -0.74525366E-03
-0.86231676E+01 -0.87555021E+00 -0.18790446E-03 -0.12761885E-02 -0.85058336E-03
-0.86231676E+01 -0.85556060E+00 -0.17563977E-03 -0.15996020E-03 -0.89763680E-03
-0.86231676E+01 -0.83406621E+00 -0.12030452E-03  0.76301387E-03 -0.88899899E-03
-0.86231676E+01 -0.81099590E+00 -0.23723148E-04  0.14221522E-02 -0.81853484E-03
-0.86231676E+01 -0.78628257E+00  0.99366641E-04  0.18660539E-02 -0.67073338E-03
-0.86231676E+01 -0.75986470E+00  0.23799927E-03  0.21648976E-02 -0.42713927E-03
-0.86231676E+01 -0.73168798E+00  0.38994105E-03  0.23627083E-02 -0.74144209E-04
-0.86231676E+01 -0.70170710E+00  0.55943647E-03  0.24616423E-02  0.39112182E-03
-0.86231676E+01 -0.66988760E+00  0.75246105E-03  0.24337352E-02  0.95406325E-03
-0.86231676E+01 -0.63620781E+00  0.97343523E-03  0.22307249E-02  0.15755011E-02
-0.86231676E+01 -0.60066071E+00  0.12214057E-02  0.18021792E-02  0.21838761E-02
-0.86231676E+01 -0.56325577E+00  0.14858856E-02  0.11119089E-02  0.26720082E-02
-0.86231676E+01 -0.52402059E+00  0.17410365E-02  0.16318894E-03  0.29029137E-02
-0.86231676E+01 -0.48300241E+00  0.19404756E-02 -0.97965441E-03  0.27314805E-02
-0.86231676E+01 -0.44026914E+00  0.20146895E-02 -0.21741944E-02  0.20432804E-02
-0.86231676E+01 -0.39591017E+00  0.18759841E-02 -0.32055574E-02  0.80621301E-03
-0.86231676E+01 -0.35003658E+00  0.14342135E-02 -0.38192917E-02 -0.88075619E-03
-0.86231676E+01 -0.30278088E+00  0.62482823E-03 -0.37879310E-02 -0.27639505E-02
-0.86231676E+01 -0.25429614E+00 -0.55631986E-03 -0.29938623E-02 -0.44595226E-02
-0.86231676E+01 -0.20475452E+00 -0.20231599E-02 -0.15031666E-02 -0.55352533E-02
-0.86231676E+01 -0.15434522E+00 -0.35912197E-02  0.40870761E-03 -0.56357030E-02
-0.86231676E+01 -0.10327182E+00 -0.50033373E-02  0.23027690E-02 -0.46106749E-02
-0.86231676E+01 -0.51749200E-01 -0.59895848E-02  0.36945353E-02 -0.25952253E-02
-0.86231676E+01  0.00000000E+00 -0.63440236E-02  0.42059871E-02  0.42223986E-13
-0.86231676E+01  0.51749200E-01 -0.59895848E-02  0.36945353E-02  0.25952253E-02
-0.86231676E+01  0.10327182E+00 -0.50033373E-02  0.23027690E-02  0.46106749E-02
-0.86231676E+01  0.15434522E+00 -0.35912197E-02  0.40870761E-03  0.56357030E-02
-0.86231676E+01  0.20475452E+00 -0.20231599E-02 -0.15031666E-02  0.55352533E-02
-0.86231676E+01  0.25429614E+00 -0.55631986E-03 -0.29938623E-02  0.44595226E-02
-0.86231676E+01  0.30278088E+00  0.62482823E-03 -0.37879310E-02  0.27639505E-02
-0.86231676E+01  0.35003658E+00  0.14342135E-02 -0.38192917E-02  0.88075619E-03
-0.86231676E+01  0.39591017E+00  0.18759841E-02 -0.32055574E-02 -0.80621301E-03
-0.86231676E+01  0.44026914E+00  0.20146895E-02 -0.21741944E-02 -0.20432804E-02
-0.86231676E+01  0.48300241E+00  0.19404756E-02 -0.97965441E-03 -0.27314805E-02
-0.86231676E+01  0.52402059E+00  0.17410365E-02  0.16318894E-03 -0.29029137E-02
-0.86231676E+01  0.56325577E+00  0.14858856E-02  0.11119089E-02 -0.26720082E-02
-0.86231676E+01  0.60066071E+00  0.12214057E-02  0.18021792E-02 -0.21838761E-02
-0.86231676E+01  0.63620781E+00  0.97343523E-03  0.22307249E-02 -0.15755011E-02
-0.86231676E+01  0.66988760E+00  0.75246105E-03  0.24337352E-02 -0.95406325E-03
-0.86231676E+01  0.70170710E+00  0.55943647E-03  0.24616423E-02 -0.39112182E-03
-0.86231676E+01  0.73168798E+00  0.38994105E-03  0.23627083E-02  0.74144209E-04
-0.86231676E+01  0.75986470E+00  0.23799927E-03  0.21648976E-02  0.42713927E-03
-0.86231676E+01  0.78628257E+00  0.99366641E-04  0.18660539E-02  0.67073338E-03
-0.86231676E+01  0.81099590E+00 -0.23723148E-04  0.14221522E-02  0.81853484E-03
-0.86231676E+01  0.83406621E+00 -0.12030452E-03  0.76301387E-03  0.88899899E-03
-0.86231676E+01  0.85556060E+00 -0.17563977E-03 -0.15996020E-03  0.89763680E-03
-0.86231676E+01  0.87555021E+00 -0.18790446E-03 -0.12761885E-02  0.85058336E-03
-0.86231676E+01  0.89410886E+00 -0.18239391E-03 -0.23328103E-02  0.74525366E-03
-0.86231676E+01  0.91131184E+00 -0.20167007E-03 -0.29469993E-02  0.58243573E-03
-0.86231676E+01  0.92723491E+00 -0.26717232E-03 -0.28264205E-02  0.38274435E-03
-0.86231676E+01  0.94195338E+00 -0.35046452E-03 -0.19891731E-02  0.18798994E-03
-0.86231676E+01  0.95554139E+00 -0.39084640E-03 -0.80485965E-03  0.43958615E-04
-0.86231676E+01  0.96807128E+00 -0.34852400E-03  0.22184205E-03 -0.27205539E-04
-0.86231676E+01  0.97961317E+00 -0.23764383E-03  0.71935092E-03 -0.35162795E-04
-0.86231676E+01  0.99023454E+00 -0.10898672E-03  0.59683017E-03 -0.14599898E-04
-0.86231676E+01  0.10000000E+01  0.00000000E+00  0.00000000E+00  0.00000000E+00
 
-0.85998725E+01 -0.10000000E+01  0.00000000E+00  0.00000000E+00  0.00000000E+00
-0.85998725E+01 -0.99023454E+00 -0.14708702E-03  0.56875618E-03  0.14477326E-04
-0.85998725E+01 -0.97961317E+00 -0.31362018E-03  0.72532194E-03  0.31975957E-04
-0.85998725E+01 -0.96807128E+00 -0.45462830E-03  0.32326195E-03  0.13358621E-04
-0.85998725E+01 -0.95554139E+00 -0.50218618E-03 -0.58355105E-03 -0.84374208E-04
-0.85998725E+01 -0.94195338E+00 -0.42813193E-03 -0.16796171E-02 -0.27278971E-03
-0.85998725E+01 -0.92723491E+00 -0.27449244E-03 -0.25015615E-02 -0.52396358E-03
-0.85998725E+01 -0.91131184E+00 -0.12381002E-03 -0.26826221E-02 -0.77457764E-03
-0.85998725E+01 -0.89410886E+00 -0.34312597E-04 -0.21719455E-02 -0.96389410E-03
-0.85998725E+01 -0.87555021E+00 -0.51149422E-05 -0.12222021E-02 -0.10588159E-02
-0.85998725E+01 -0.85556060E+00  0.42465430E-05 -0.19425027E-03 -0.10617518E-02
-0.85998725E+01 -0.83406621E+00  0.30691057E-04  0.65873130E-03 -0.98972850E-03
-0.85998725E+01 -0.81099590E+00  0.86608105E-04  0.12560538E-02 -0.85655717E-03
-0.85998725E+01 -0.78628257E+00  0.16584710E-03  0.16384732E-02 -0.66317925E-03
-0.85998725E+01 -0.75986470E+00  0.25886606E-03  0.18753728E-02 -0.40255105E-03
-0.85998725E+01 -0.73168798E+00  0.35980425E-03  0.20159286E-02 -0.66404873E-04
-0.85998725E+01 -0.70170710E+00  0.46691897E-03  0.20715354E-02  0.34658487E-03
-0.85998725E+01 -0.66988760E+00  0.57956234E-03  0.20264301E-02  0.82459409E-03
-0.85998725E+01 -0.63620781E+00  0.69634757E-03  0.18466371E-02  0.13356066E-02
-0.85998725E+01 -0.60066071E+00  0.81307580E-03  0.14960793E-02  0.18216264E-02
-0.85998725E+01 -0.56325577E+00  0.92132124E-03  0.94901538E-03  0.21957955E-02
-0.85998725E+01 -0.52402059E+00  0.10060739E-02  0.20941701E-03  0.23474321E-02
-0.85998725E+01 -0.48300241E+00  0.10440743E-02 -0.67386559E-03  0.21591140E-02
-0.85998725E+01 -0.44026914E+00  0.10029574E-02 -0.15944539E-02  0.15382366E-02
-0.85998725E+01 -0.39591017E+00  0.84391435E-03 -0.23931169E-02  0.45940349E-03
-0.85998725E+01 -0.35003658E+00  0.52883569E-03 -0.28815042E-02 -0.99398722E-03
-0.85998725E+01 -0.30278088E+00  0.33144550E-04 -0.28911238E-02 -0.26078102E-02
-0.85998725E+01 -0.25429614E+00 -0.63844166E-03 -0.23340128E-02 -0.40549924E-02
-0.85998725E+01 -0.20475452E+00 -0.14382388E-02 -0.12576284E-02 -0.49631101E-02
-0.85998725E+01 -0.15434522E+00 -0.22720934E-02  0.13576926E-03 -0.50218715E-02
-0.85998725E+01 -0.10327182E+00 -0.30117944E-02  0.15222230E-02 -0.40969038E-02
-0.85998725E+01 -0.51749200E-01 -0.35240100E-02  0.25433307E-02 -0.23032863E-02
-0.85998725E+01  0.00000000E+00 -0.37073724E-02  0.29189402E-02  0.31784729E-13
-0.85998725E+01  0.51749200E-01 -0.35240100E-02  0.25433307E-02  0.23032863E-02
-0.85998725E+01  0.10327182E+00 -0.30117944E-02  0.15222230E-02  0.40969038E-02
-0.85998725E+01  0.15434522E+00 -0.22720934E-02  0.13576926E-03  0.50218715E-02
-0.85998725E+01  0.20475452E+00 -0.14382388E-02 -0.12576284E-02  0.49631101E-02
-0.85998725E+01  0.25429614E+00 -0.63844166E-03 -0.23340128E-02  0.40549924E-02
-0.85998725E+01  0.30278088E+00  0.33144550E-04 -0.28911238E-02  0.26078102E-02
-0.85998725E+01  0.35003658E+00  0.52883569E-03 -0.28815042E-02  0.99398722E-03
-0.85998725E+01  0.39591017E+00  0.84391435E-03 -0.23931169E-02 -0.45940349E-03
-0.85998725E+01  0.44026914E+00  0.10029574E-02 -0.15944539E-02 -0.15382366E-02
-0.85998725E+01  0.48300241E+00  0.10440743E-02 -0.67386559E-03 -0.21591140E-02
-0.85998725E+01  0.52402059E+00  0.10060739E-02  0.20941701E-03 -0.23474321E-02
-0.85998725E+01  0.56325577E+00  0.92132124E-03  0.94901538E-03 -0.21957955E-02
-0.85998725E+01  0.60066071E+00  0.81307580E-03  0.14960793E-02 -0.18216264E-02
-0.85998725E+01  0.63620781E+00  0.69634757E-03  0.18466371E-02 -0.13356066E-02
-0.85998725E+01  0.66988760E+00  0.57956234E-03  0.20264301E-02 -0.82459409E-03
-0.85998725E+01  0.70170710E+00  0.46691897E-03  0.20715354E-02 -0.34658487E-03
-0.85998725E+01  0.73168798E+00  0.35980425E-03  0.20159286E-02  0.66404873E-04
-0.85998725E+01  0.75986470E+00  0.25886606E-03  0.18753728E-02  0.40255105E-03
-0.85998725E+01  0.78628257E+00  0.16584710E-03  0.16384732E-02  0.66317925E-03
-0.85998725E+01  0.81099590E+00  0.86608105E-04  0.12560538E-02  0.85655717E-03
-0.85998725E+01  0.83406621E+00  0.30691057E-04  0.65873130E-03  0.98972850E-03
-0.85998725E+01  0.85556060E+00  0.42465430E-05 -0.19425027E-03  0.10617518E-02
-0.85998725E+01  0.87555021E+00 -0.51149422E-05 -0.12222021E-02  0.10588159E-02
-0.85998725E+01  0.89410886E+00 -0.34312597E-04 -0.21719455E-02  0.96389410E-03
-0.85998725E+01  0.91131184E+00 -0.12381002E-03 -0.26826221E-02  0.77457764E-03
-0.85998725E+01  0.92723491E+00 -0.27449244E-03 -0.25015615E-02  0.52396358E-03
-0.85998725E+01  0.94195338E+00 -0.42813193E-03 -0.16796171E-02  0.27278971E-03
-0.85998725E+01  0.95554139E+00 -0.50218618E-03 -0.58355105E-03  0.84374208E-04
-0.85998725E+01  0.96807128E+00 -0.45462830E-03  0.32326195E-03 -0.13358621E-04
-0.85998725E+01  0.97961317E+00 -0.31362018E-03  0.72532194E-03 -0.31975957E-04
-0.85998725E+01  0.99023454E+00 -0.14708702E-03  0.56875618E-03 -0.14477326E-04
-0.85998725E+01  0.10000000E+01  0.00000000E+00  0.00000000E+00  0.00000000E+00
 
-0.85761965E+01 -0.10000000E+01  0.00000000E+00  0.00000000E+00  0.00000000E+00
-0.85761965E+01 -0.99023454E+00 -0.17817867E-03  0.54362112E-03  0.16267246E-04
-0.85761965E+01 -0.97961317E+00 -0.37841698E-03  0.74180585E-03  0.36931783E-04
-0.85761965E+01 -0.96807128E+00 -0.54952173E-03  0.45189863E-03  0.19826853E-04
-0.85761965E+01 -0.95554139E+00 -0.60727811E-03 -0.31192336E-03 -0.85550235E-04
-0.85761965E+01 -0.94195338E+00 -0.50840811E-03 -0.13001718E-02 -0.29576114E-03
-0.85761965E+01 -0.92723491E+00 -0.29399645E-03 -0.21026971E-02 -0.58365883E-03
-0.85761965E+01 -0.91131184E+00 -0.64761263E-04 -0.23614818E-02 -0.87648762E-03
-0.85761965E+01 -0.89410886E+00  0.93067483E-04 -0.19873956E-02 -0.10993394E-02
-0.85761965E+01 -0.87555021E+00  0.15889111E-03 -0.11796293E-02 -0.12057672E-02
-0.85761965E+01 -0.85556060E+00  0.16859928E-03 -0.26332660E-03 -0.11953464E-02
-0.85761965E+01 -0.83406621E+00  0.16875538E-03  0.51431981E-03 -0.10922053E-02
-0.85761965E+01 -0.81099590E+00  0.18557057E-03  0.10608330E-02 -0.92446257E-03
-0.85761965E+01 -0.78628257E+00  0.22257047E-03  0.14029954E-02 -0.70690387E-03
-0.85761965E+01 -0.75986470E+00  0.27356543E-03  0.16030833E-02 -0.44351470E-03
-0.85761965E+01 -0.73168798E+00  0.33144008E-03  0.17105087E-02 -0.13205566E-03
-0.85761965E+01 -0.70170710E+00  0.39115860E-03  0.17423760E-02  0.22646079E-03
-0.85761965E+01 -0.66988760E+00  0.44839639E-03  0.16919826E-02  0.62247562E-03
-0.85761965E+01 -0.63620781E+00  0.49881089E-03  0.15364594E-02  0.10310175E-02
-0.85761965E+01 -0.60066071E+00  0.53692878E-03  0.12509470E-02  0.14079636E-02
-0.85761965E+01 -0.56325577E+00  0.55615313E-03  0.81805207E-03  0.16876718E-02
-0.85761965E+01 -0.52402059E+00  0.54812944E-03  0.24277305E-03  0.17875833E-02
-0.85761965E+01 -0.48300241E+00  0.50286133E-03 -0.43723615E-03  0.16209619E-02
-0.85761965E+01 -0.44026914E+00  0.40865645E-03 -0.11426688E-02  0.11208421E-02
-0.85761965E+01 -0.39591017E+00  0.25349995E-03 -0.17569257E-02  0.27150983E-03
-0.85761965E+01 -0.35003658E+00  0.27505789E-04 -0.21433027E-02 -0.86019577E-03
-0.85761965E+01 -0.30278088E+00 -0.27255450E-03 -0.21805219E-02 -0.21084032E-02
-0.85761965E+01 -0.25429614E+00 -0.63803427E-03 -0.18057512E-02 -0.32213564E-02
-0.85761965E+01 -0.20475452E+00 -0.10438293E-02 -0.10536953E-02 -0.39126800E-02
-0.85761965E+01 -0.15434522E+00 -0.14476974E-02 -0.69872872E-04 -0.39435458E-02
-0.85761965E+01 -0.10327182E+00 -0.17953330E-02  0.91318436E-03 -0.32105574E-02
-0.85761965E+01 -0.51749200E-01 -0.20317603E-02  0.16385983E-02 -0.18031619E-02
-0.85761965E+01  0.00000000E+00 -0.21156806E-02  0.19056342E-02  0.23321350E-13
-0.85761965E+01  0.51749200E-01 -0.20317603E-02  0.16385983E-02  0.18031619E-02
-0.85761965E+01  0.10327182E+00 -0.17953330E-02  0.91318436E-03  0.32105574E-02
-0.85761965E+01  0.15434522E+00 -0.14476974E-02 -0.69872872E-04  0.39435458E-02
-0.85761965E+01  0.20475452E+00 -0.10438293E-02 -0.10536953E-02  0.39126800E-02
-0.85761965E+01  0.25429614E+00 -0.63803427E-03 -0.18057512E-02  0.32213564E-02
-0.85761965E+01  0.30278088E+00 -0.27255450E-03 -0.21805219E-02  0.21084032E-02
-0.85761965E+01  0.35003658E+00  0.27505789E-04 -0.21433027E-02  0.86019577E-03
-0.85761965E+01  0.39591017E+00  0.25349995E-03 -0.17569257E-02 -0.27150983E-03
-0.85761965E+01  0.44026914E+00  0.40865645E-03 -0.11426688E-02 -0.11208421E-02
-0.85761965E+01  0.48300241E+00  0.50286133E-03 -0.43723615E-03 -0.16209619E-02
-0.85761965E+01  0.52402059E+00  0.54812944E-03  0.24277305E-03 -0.17875833E-02
-0.85761965E+01  0.56325577E+00  0.55615313E-03  0.81805207E-03 -0.16876718E-02
-0.85761965E+01  0.60066071E+00  0.53692878E-03  0.12509470E-02 -0.14079636E-02
-0.85761965E+01  0.63620781E+00  0.49881089E-03  0.15364594E-02 -0.10310175E-02
-0.85761965E+01  0.66988760E+00  0.44839639E-03  0.16919826E-02 -0.62247562E-03
-0.85761965E+01  0.70170710E+00  0.39115860E-03  0.17423760E-02 -0.22646079E-03
-0.85761965E+01  0.73168798E+00  0.33144008E-03  0.17105087E-02  0.13205566E-03
-0.85761965E+01  0.75986470E+00  0.27356543E-03  0.16030833E-02  0.44351470E-03
-0.85761965E+01  0.78628257E+00  0.22257047E-03  0.14029954E-02  0.70690387E-03
-0.85761965E+01  0.81099590E+00  0.18557057E-03  0.10608330E-02  0.92446257E-03
-0.85761965E+01  0.83406621E+00  0.16875538E-03  0.51431981E-03  0.10922053E-02
-0.85761965E+01  0.85556060E+00  0.16859928E-03 -0.26332660E-03  0.11953464E-02
-0.85761965E+01  0.87555021E+00  0.15889111E-03 -0.11796293E-02  0.12057672E-02
-0.85761965E+01  0.89410886E+00  0.93067483E-04 -0.19873956E-02  0.10993394E-02
-0.85761965E+01  0.91131184E+00 -0.64761263E-04 -0.23614818E-02  0.87648762E-03
-0.85761965E+01  0.92723491E+00 -0.29399645E-03 -0.21026971E-02  0.58365883E-03
-0.85761965E+01  0.94195338E+00 -0.50840811E-03 -0.13001718E-02  0.29576114E-03
-0.85761965E+01  0.95554139E+00 -0.60727811E-03 -0.31192336E-03  0.85550235E-04
-0.85761965E+01  0.96807128E+00 -0.54952173E-03  0.45189863E-03 -0.19826853E-04
-0.85761965E+01  0.97961317E+00 -0.37841698E-03  0.74180585E-03 -0.36931783E-04
-0.85761965E+01  0.99023454E+00 -0.17817867E-03  0.54362112E-03 -0.16267246E-04
-0.85761965E+01  0.10000000E+01  0.00000000E+00  0.00000000E+00  0.00000000E+00
 
-0.85521345E+01 -0.10000000E+01  0.00000000E+00  0.00000000E+00  0.00000000E+00
-0.85521345E+01 -0.99023454E+00 -0.20105207E-03  0.50799457E-03  0.18898614E-04
-0.85521345E+01 -0.97961317E+00 -0.42952380E-03  0.74396054E-03  0.46728363E-04
-0.85521345E+01 -0.96807128E+00 -0.62963511E-03  0.57219300E-03  0.40077164E-04
-0.85521345E+01 -0.95554139E+00 -0.70235469E-03 -0.32493788E-04 -0.57468823E-04
-0.85521345E+01 -0.94195338E+00 -0.58856366E-03 -0.89206435E-03 -0.26924041E-03
-0.85521345E+01 -0.92723491E+00 -0.32495222E-03 -0.16597609E-02 -0.57398314E-03
-0.85521345E+01 -0.91131184E+00 -0.25748443E-04 -0.19953852E-02 -0.89700140E-03
-0.85521345E+01 -0.89410886E+00  0.19782724E-03 -0.17728992E-02 -0.11546599E-02
-0.85521345E+01 -0.87555021E+00  0.30350644E-03 -0.11305615E-02 -0.12879631E-02
-0.85521345E+01 -0.85556060E+00  0.31997588E-03 -0.34663299E-03 -0.12891185E-02
-0.85521345E+01 -0.83406621E+00  0.30061148E-03  0.34558777E-03 -0.11825267E-02
-0.85521345E+01 -0.81099590E+00  0.28399372E-03  0.84368232E-03 -0.10043072E-02
-0.85521345E+01 -0.78628257E+00  0.28352568E-03  0.11576103E-02 -0.77923359E-03
-0.85521345E+01 -0.75986470E+00  0.29760222E-03  0.13382809E-02 -0.52066533E-03
-0.85521345E+01 -0.73168798E+00  0.31954628E-03  0.14315085E-02 -0.23225966E-03
-0.85521345E+01 -0.70170710E+00  0.34287247E-03  0.14572225E-02  0.82049573E-04
-0.85521345E+01 -0.66988760E+00  0.36146970E-03  0.14152163E-02  0.41382609E-03
-0.85521345E+01 -0.63620781E+00  0.36976664E-03  0.12910600E-02  0.74330693E-03
-0.85521345E+01 -0.60066071E+00  0.36215036E-03  0.10681458E-02  0.10373316E-02
-0.85521345E+01 -0.56325577E+00  0.33362781E-03  0.73475119E-03  0.12473037E-02
-0.85521345E+01 -0.52402059E+00  0.27989248E-03  0.29554670E-03  0.13136063E-02
-0.85521345E+01 -0.48300241E+00  0.19814394E-03 -0.22158874E-03  0.11749303E-02
-0.85521345E+01 -0.44026914E+00  0.87206288E-04 -0.75907568E-03  0.78614145E-03
-0.85521345E+01 -0.39591017E+00 -0.51896369E-04 -0.12334347E-02  0.14054892E-03
-0.85521345E+01 -0.35003658E+00 -0.21588995E-03 -0.15473536E-02 -0.70796571E-03
-0.85521345E+01 -0.30278088E+00 -0.39874913E-03 -0.16149541E-02 -0.16341370E-02
-0.85521345E+01 -0.25429614E+00 -0.59152005E-03 -0.13914806E-02 -0.24516229E-02
-0.85521345E+01 -0.20475452E+00 -0.78200165E-03 -0.90046450E-03 -0.29507869E-02
-0.85521345E+01 -0.15434522E+00 -0.95528010E-03 -0.24246118E-03 -0.29583237E-02
-0.85521345E+01 -0.10327182E+00 -0.10950400E-02  0.42153182E-03 -0.24008341E-02
-0.85521345E+01 -0.51749200E-01 -0.11861940E-02  0.91375339E-03 -0.13460877E-02
-0.85521345E+01  0.00000000E+00 -0.12178884E-02  0.10952730E-02  0.17316854E-13
-0.85521345E+01  0.51749200E-01 -0.11861940E-02  0.91375339E-03  0.13460877E-02
-0.85521345E+01  0.10327182E+00 -0.10950400E-02  0.42153182E-03  0.24008341E-02
-0.85521345E+01  0.15434522E+00 -0.95528010E-03 -0.24246118E-03  0.29583237E-02
-0.85521345E+01  0.20475452E+00 -0.78200165E-03 -0.90046450E-03  0.29507869E-02
-0.85521345E+01  0.25429614E+00 -0.59152005E-03 -0.13914806E-02  0.24516229E-02
-0.85521345E+01  0.30278088E+00 -0.39874913E-03 -0.16149541E-02  0.16341370E-02
-0.85521345E+01  0.35003658E+00 -0.21588995E-03 -0.15473536E-02  0.70796571E-03
-0.85521345E+01  0.39591017E+00 -0.51896369E-04 -0.12334347E-02 -0.14054892E-03
-0.85521345E+01  0.44026914E+00  0.87206288E-04 -0.75907568E-03 -0.78614145E-03
-0.85521345E+01  0.48300241E+00  0.19814394E-03 -0.22158874E-03 -0.11749303E-02
-0.85521345E+01  0.52402059E+00  0.27989248E-03  0.29554670E-03 -0.13136063E-02
-0.85521345E+01  0.56325577E+00  0.33362781E-03  0.73475119E-03 -0.12473037E-02
-0.85521345E+01  0.60066071E+00  0.36215036E-03  0.10681458E-02 -0.10373316E-02
-0.85521345E+01  0.63620781E+00  0.36976664E-03  0.12910600E-02 -0.74330693E-03
-0.85521345E+01  0.66988760E+00  0.36146970E-03  0.14152163E-02 -0.41382609E-03
-0.85521345E+01  0.70170710E+00  0.34287247E-03  0.14572225E-02 -0.82049573E-04
-0.85521345E+01  0.73168798E+00  0.31954628E-03  0.14315085E-02  0.23225966E-03
-0.85521345E+01  0.75986470E+00  0.29760222E-03  0.13382809E-02  0.52066533E-03
-0.85521345E+01  0.78628257E+00  0.28352568E-03  0.11576103E-02  0.77923359E-03
-0.85521345E+01  0.81099590E+00  0.28399372E-03  0.84368232E-03  0.10043072E-02
-0.85521345E+01  0.83406621E+00  0.30061148E-03  0.34558777E-03  0.11825267E-02
-0.85521345E+01  0.85556060E+00  0.31997588E-03 -0.34663299E-03  0.12891185E-02
-0.85521345E+01  0.87555021E+00  0.30350644E-03 -0.11305615E-02  0.12879631E-02
-0.85521345E+01  0.89410886E+00  0.19782724E-03 -0.17728992E-02  0.11546599E-02
-0.85521345E+01  0.91131184E+00 -0.25748443E-04 -0.19953852E-02  0.89700140E-03
-0.85521345E+01  0.92723491E+00 -0.32495222E-03 -0.16597609E-02  0.57398314E-03
-0.85521345E+01  0.94195338E+00 -0.58856366E-03 -0.89206435E-03  0.26924041E-03
-0.85521345E+01  0.95554139E+00 -0.70235469E-03 -0.32493788E-04  0.57468823E-04
-0.85521345E+01  0.96807128E+00 -0.62963511E-03  0.57219300E-03 -0.40077164E-04
-0.85521345E+01  0.97961317E+00 -0.42952380E-03  0.74396054E-03 -0.46728363E-04
-0.85521345E+01  0.99023454E+00 -0.20105207E-03  0.50799457E-03 -0.18898614E-04
-0.85521345E+01  0.10000000E+01  0.00000000E+00  0.00000000E+00  0.00000000E+00
 
-0.85276813E+01 -0.10000000E+01  0.00000000E+00  0.00000000E+00  0.00000000E+00
-0.85276813E+01 -0.99023454E+00 -0.21557276E-03  0.46291223E-03  0.21992470E-04
-0.85276813E+01 -0.97961317E+00 -0.46657327E-03  0.72826121E-03  0.59222980E-04
-0.85276813E+01 -0.96807128E+00 -0.69441619E-03  0.67219496E-03  0.68946709E-04
-0.85276813E+01 -0.95554139E+00 -0.78705352E-03  0.23475190E-03 -0.90155652E-05
-0.85276813E+01 -0.94195338E+00 -0.66923822E-03 -0.47761264E-03 -0.20515704E-03
-0.85276813E+01 -0.92723491E+00 -0.36994710E-03 -0.11884034E-02 -0.50751023E-03
-0.85276813E+01 -0.91131184E+00 -0.11786776E-04 -0.15854664E-02 -0.84574965E-03
-0.85276813E+01 -0.89410886E+00  0.27298308E-03 -0.15124805E-02 -0.11332293E-02
-0.85276813E+01 -0.87555021E+00  0.42110349E-03 -0.10454029E-02 -0.13009226E-02
-0.85276813E+01 -0.85556060E+00  0.45171298E-03 -0.40799486E-03 -0.13313912E-02
-0.85276813E+01 -0.83406621E+00  0.42178946E-03  0.18836450E-03 -0.12441860E-02
-0.85276813E+01 -0.81099590E+00  0.38010253E-03  0.63549532E-03 -0.10777458E-02
-0.85276813E+01 -0.78628257E+00  0.34941247E-03  0.92624152E-03 -0.86275270E-03
-0.85276813E+01 -0.75986470E+00  0.33334942E-03  0.10974183E-02 -0.61966499E-03
-0.85276813E+01 -0.73168798E+00  0.32685019E-03  0.11878530E-02 -0.35728446E-03
-0.85276813E+01 -0.70170710E+00  0.32323077E-03  0.12171853E-02 -0.82499622E-04
-0.85276813E+01 -0.66988760E+00  0.31574463E-03  0.11887823E-02  0.19674772E-03
-0.85276813E+01 -0.63620781E+00  0.29848335E-03  0.10938661E-02  0.46465326E-03
-0.85276813E+01 -0.60066071E+00  0.26610399E-03  0.92147250E-03  0.69673922E-03
-0.85276813E+01 -0.56325577E+00  0.21475268E-03  0.66374407E-03  0.85779207E-03
-0.85276813E+01 -0.52402059E+00  0.14233662E-03  0.32494203E-03  0.90599791E-03
-0.85276813E+01 -0.48300241E+00  0.49540883E-04 -0.74006879E-04  0.79943026E-03
-0.85276813E+01 -0.44026914E+00 -0.60132929E-04 -0.49071794E-03  0.50923631E-03
-0.85276813E+01 -0.39591017E+00 -0.18025656E-03 -0.86465584E-03  0.34791714E-04
-0.85276813E+01 -0.35003658E+00 -0.30255255E-03 -0.11256811E-02 -0.58115285E-03
-0.85276813E+01 -0.30278088E+00 -0.41809726E-03 -0.12122402E-02 -0.12460423E-02
-0.85276813E+01 -0.25429614E+00 -0.51918964E-03 -0.10919237E-02 -0.18256034E-02
-0.85276813E+01 -0.20475452E+00 -0.60064436E-03 -0.78041313E-03 -0.21711251E-02
-0.85276813E+01 -0.15434522E+00 -0.66063561E-03 -0.34708833E-03 -0.21613106E-02
-0.85276813E+01 -0.10327182E+00 -0.70022855E-03  0.96604206E-04 -0.17465063E-02
-0.85276813E+01 -0.51749200E-01 -0.72219202E-03  0.42771008E-03 -0.97692996E-03
-0.85276813E+01  0.00000000E+00 -0.72914762E-03  0.55012857E-03  0.13158486E-13
-0.85276813E+01  0.51749200E-01 -0.72219202E-03  0.42771008E-03  0.97692996E-03
-0.85276813E+01  0.10327182E+00 -0.70022855E-03  0.96604206E-04  0.17465063E-02
-0.85276813E+01  0.15434522E+00 -0.66063561E-03 -0.34708833E-03  0.21613106E-02
-0.85276813E+01  0.20475452E+00 -0.60064436E-03 -0.78041313E-03  0.21711251E-02
-0.85276813E+01  0.25429614E+00 -0.51918964E-03 -0.10919237E-02  0.18256034E-02
-0.85276813E+01  0.30278088E+00 -0.41809726E-03 -0.12122402E-02  0.12460423E-02
-0.85276813E+01  0.35003658E+00 -0.30255255E-03 -0.11256811E-02  0.58115285E-03
-0.85276813E+01  0.39591017E+00 -0.18025656E-03 -0.86465584E-03 -0.34791714E-04
-0.85276813E+01  0.44026914E+00 -0.60132929E-04 -0.49071794E-03 -0.50923631E-03
-0.85276813E+01  0.48300241E+00  0.49540883E-04 -0.74006879E-04 -0.79943026E-03
-0.85276813E+01  0.52402059E+00  0.14233662E-03  0.32494203E-03 -0.90599791E-03
-0.85276813E+01  0.56325577E+00  0.21475268E-03  0.66374407E-03 -0.85779207E-03
-0.85276813E+01  0.60066071E+00  0.26610399E-03  0.92147250E-03 -0.69673922E-03
-0.85276813E+01  0.63620781E+00  0.29848335E-03  0.10938661E-02 -0.46465326E-03
-0.85276813E+01  0.66988760E+00  0.31574463E-03  0.11887823E-02 -0.19674772E-03
-0.85276813E+01  0.70170710E+00  0.32323077E-03  0.12171853E-02  0.82499622E-04
-0.85276813E+01  0.73168798E+00  0.32685019E-03  0.11878530E-02  0.35728446E-03
-0.85276813E+01  0.75986470E+00  0.33334942E-03  0.10974183E-02  0.61966499E-03
-0.85276813E+01  0.78628257E+00  0.34941247E-03  0.92624152E-03  0.86275270E-03
-0.85276813E+01  0.81099590E+00  0.38010253E-03  0.63549532E-03  0.10777458E-02
-0.85276813E+01  0.83406621E+00  0.42178946E-03  0.18836450E-03  0.12441860E-02
-0.85276813E+01  0.85556060E+00  0.45171298E-03 -0.40799486E-03  0.13313912E-02
-0.85276813E+01  0.87555021E+00  0.42110349E-03 -0.10454029E-02  0.13009226E-02
-0.85276813E+01  0.89410886E+00  0.27298308E-03 -0.15124805E-02  0.11332293E-02
-0.85276813E+01  0.91131184E+00 -0.11786776E-04 -0.15854664E-02  0.84574965E-03
-0.85276813E+01  0.92723491E+00 -0.36994710E-03 -0.11884034E-02  0.50751023E-03
-0.85276813E+01  0.94195338E+00 -0.66923822E-03 -0.47761264E-03  0.20515704E-03
-0.85276813E+01  0.95554139E+00 -0.78705352E-03  0.23475190E-03  0.90155652E-05
-0.85276813E+01  0.96807128E+00 -0.69441619E-03  0.67219496E-03 -0.68946709E-04
-0.85276813E+01  0.97961317E+00 -0.46657327E-03  0.72826121E-03 -0.59222980E-04
-0.85276813E+01  0.99023454E+00 -0.21557276E-03  0.46291223E-03 -0.21992470E-04
-0.85276813E+01  0.10000000E+01  0.00000000E+00  0.00000000E+00  0.00000000E+00
 
-0.85028317E+01 -0.10000000E+01  0.00000000E+00  0.00000000E+00  0.00000000E+00
-0.85028317E+01 -0.99023454E+00 -0.22159182E-03  0.40110910E-03  0.24625889E-04
-0.85028317E+01 -0.97961317E+00 -0.48852773E-03  0.68058382E-03  0.71281860E-04
-0.85028317E+01 -0.96807128E+00 -0.74125907E-03  0.72931747E-03  0.99591927E-04
-0.85028317E+01 -0.95554139E+00 -0.85707766E-03  0.45868832E-03  0.48151301E-04
-0.85028317E+01 -0.94195338E+00 -0.74511691E-03 -0.92725262E-04 -0.11986805E-03
-0.85028317E+01 -0.92723491E+00 -0.42391839E-03 -0.72219916E-03 -0.40326180E-03
-0.85028317E+01 -0.91131184E+00 -0.19325383E-04 -0.11555414E-02 -0.74071465E-03
-0.85028317E+01 -0.89410886E+00  0.31999856E-03 -0.12162963E-02 -0.10478170E-02
-0.85028317E+01 -0.87555021E+00  0.51142560E-03 -0.92195954E-03 -0.12491407E-02
-0.85028317E+01 -0.85556060E+00  0.56283111E-03 -0.43812606E-03 -0.13173444E-02
-0.85028317E+01 -0.83406621E+00  0.53161607E-03  0.52828613E-04 -0.12639012E-02
-0.85028317E+01 -0.81099590E+00  0.47411780E-03  0.44262195E-03 -0.11248927E-02
-0.85028317E+01 -0.78628257E+00  0.42133073E-03  0.70912167E-03 -0.93293958E-03
-0.85028317E+01 -0.75986470E+00  0.38221378E-03  0.87445372E-03 -0.71289130E-03
-0.85028317E+01 -0.73168798E+00  0.35402144E-03  0.96859154E-03 -0.47745483E-03
-0.85028317E+01 -0.70170710E+00  0.33068123E-03  0.10088204E-02 -0.23621798E-03
-0.85028317E+01 -0.66988760E+00  0.30552136E-03  0.10000297E-02  0.26852915E-05
-0.85028317E+01 -0.63620781E+00  0.27277762E-03  0.93709322E-03  0.22581107E-03
-0.85028317E+01 -0.60066071E+00  0.22752863E-03  0.81268044E-03  0.41453268E-03
-0.85028317E+01 -0.56325577E+00  0.16668902E-03  0.62109123E-03  0.54279759E-03
-0.85028317E+01 -0.52402059E+00  0.89268278E-04  0.36527829E-03  0.58104761E-03
-0.85028317E+01 -0.48300241E+00 -0.26369661E-05  0.59926343E-04  0.50060483E-03
-0.85028317E+01 -0.44026914E+00 -0.10394929E-03 -0.26478495E-03  0.28365065E-03
-0.85028317E+01 -0.39591017E+00 -0.20674079E-03 -0.56574704E-03 -0.66576861E-04
-0.85028317E+01 -0.35003658E+00 -0.30174736E-03 -0.79265451E-03 -0.51539781E-03
-0.85028317E+01 -0.30278088E+00 -0.38009747E-03 -0.90091298E-03 -0.99331185E-03
-0.85028317E+01 -0.25429614E+00 -0.43574435E-03 -0.86571607E-03 -0.14025214E-02
-0.85028317E+01 -0.20475452E+00 -0.46708832E-03 -0.69535448E-03 -0.16369516E-02
-0.85028317E+01 -0.15434522E+00 -0.47772972E-03 -0.43497978E-03 -0.16117079E-02
-0.85028317E+01 -0.10327182E+00 -0.47527235E-03 -0.15887328E-03 -0.12937807E-02
-0.85028317E+01 -0.51749200E-01 -0.46885932E-03  0.50484997E-04 -0.72108649E-03
-0.85028317E+01  0.00000000E+00 -0.46578252E-03  0.12838073E-03  0.10429069E-13
-0.85028317E+01  0.51749200E-01 -0.46885932E-03  0.50484997E-04  0.72108649E-03
-0.85028317E+01  0.10327182E+00 -0.47527235E-03 -0.15887328E-03  0.12937807E-02
-0.85028317E+01  0.15434522E+00 -0.47772972E-03 -0.43497979E-03  0.16117079E-02
-0.85028317E+01  0.20475452E+00 -0.46708832E-03 -0.69535448E-03  0.16369516E-02
-0.85028317E+01  0.25429614E+00 -0.43574435E-03 -0.86571607E-03  0.14025214E-02
-0.85028317E+01  0.30278088E+00 -0.38009747E-03 -0.90091298E-03  0.99331185E-03
-0.85028317E+01  0.35003658E+00 -0.30174736E-03 -0.79265451E-03  0.51539781E-03
-0.85028317E+01  0.39591017E+00 -0.20674079E-03 -0.56574704E-03  0.66576861E-04
-0.85028317E+01  0.44026914E+00 -0.10394929E-03 -0.26478495E-03 -0.28365065E-03
-0.85028317E+01  0.48300241E+00 -0.26369661E-05  0.59926343E-04 -0.50060483E-03
-0.85028317E+01  0.52402059E+00  0.89268278E-04  0.36527829E-03 -0.58104761E-03
-0.85028317E+01  0.56325577E+00  0.16668902E-03  0.62109123E-03 -0.54279759E-03
-0.85028317E+01  0.60066071E+00  0.22752863E-03  0.81268044E-03 -0.41453268E-03
-0.85028317E+01  0.63620781E+00  0.27277762E-03  0.93709322E-03 -0.22581107E-03
-0.85028317E+01  0.66988760E+00  0.30552136E-03  0.10000297E-02 -0.26852915E-05
-0.85028317E+01  0.70170710E+00  0.33068123E-03  0.10088204E-02  0.23621798E-03
-0.85028317E+01  0.73168798E+00  0.35402144E-03  0.96859154E-03  0.47745483E-03
-0.85028317E+01  0.75986470E+00  0.38221378E-03  0.87445372E-03  0.71289130E-03
-0.85028317E+01  0.78628257E+00  0.42133073E-03  0.70912167E-03  0.93293958E-03
-0.85028317E+01  0.81099590E+00  0.47411780E-03  0.44262195E-03  0.11248927E-02
-0.85028317E+01  0.83406621E+00  0.53161607E-03  0.52828613E-04  0.12639012E-02
-0.85028317E+01  0.85556060E+00  0.56283111E-03 -0.43812606E-03  0.13173444E-02
-0.85028317E+01  0.87555021E+00  0.51142560E-03 -0.92195954E-03  0.12491407E-02
-0.85028317E+01  0.89410886E+00  0.31999856E-03 -0.12162963E-02  0.10478170E-02
-0.85028317E+01  0.91131184E+00 -0.19325383E-04 -0.11555414E-02  0.74071465E-03
-0.85028317E+01  0.92723491E+00 -0.42391839E-03 -0.72219916E-03  0.40326180E-03
-0.85028317E+01  0.94195338E+00 -0.74511691E-03 -0.92725262E-04  0.11986805E-03
-0.85028317E+01  0.95554139E+00 -0.85707766E-03  0.45868832E-03 -0.48151301E-04
-0.85028317E+01  0.96807128E+00 -0.74125907E-03  0.72931747E-03 -0.99591927E-04
-0.85028317E+01  0.97961317E+00 -0.48852773E-03  0.68058382E-03 -0.71281860E-04
-0.85028317E+01  0.99023454E+00 -0.22159182E-03  0.40110910E-03 -0.24625889E-04
-0.85028317E+01  0.10000000E+01  0.00000000E+00  0.00000000E+00  0.00000000E+00
 
-0.84775805E+01 -0.10000000E+01  0.00000000E+00  0.00000000E+00  0.00000000E+00
-0.84775805E+01 -0.99023454E+00 -0.21981384E-03  0.32890467E-03  0.26554816E-04
-0.84775805E+01 -0.97961317E+00 -0.49628582E-03  0.60760653E-03  0.81247231E-04
-0.84775805E+01 -0.96807128E+00 -0.77060428E-03  0.74530529E-03  0.12757132E-03
-0.84775805E+01 -0.95554139E+00 -0.91191222E-03  0.63299928E-03  0.10542478E-03
-0.84775805E+01 -0.94195338E+00 -0.81484562E-03  0.24894702E-03 -0.26647845E-04
-0.84775805E+01 -0.92723491E+00 -0.48553776E-03 -0.27735201E-03 -0.27810825E-03
-0.84775805E+01 -0.91131184E+00 -0.48322287E-04 -0.71759307E-03 -0.59952267E-03
-0.84775805E+01 -0.89410886E+00  0.33666437E-03 -0.88676853E-03 -0.91312004E-03
-0.84775805E+01 -0.87555021E+00  0.56983300E-03 -0.75162291E-03 -0.11412516E-02
-0.84775805E+01 -0.85556060E+00  0.64685661E-03 -0.41983843E-03 -0.12481678E-02
-0.84775805E+01 -0.83406621E+00  0.62272106E-03 -0.39687485E-04 -0.12360522E-02
-0.84775805E+01 -0.81099590E+00  0.55858477E-03  0.28622852E-03 -0.11354834E-02
-0.84775805E+01 -0.78628257E+00  0.49217135E-03  0.52421771E-03 -0.97778790E-03
-0.84775805E+01 -0.75986470E+00  0.43745171E-03  0.68240636E-03 -0.78959469E-03
-0.84775805E+01 -0.73168798E+00  0.39434988E-03  0.78086170E-03 -0.58599860E-03
-0.84775805E+01 -0.70170710E+00  0.35791421E-03  0.83276696E-03 -0.37854633E-03
-0.84775805E+01 -0.66988760E+00  0.32197266E-03  0.84259750E-03 -0.17558570E-03
-0.84775805E+01 -0.63620781E+00  0.28111859E-03  0.80704222E-03  0.11142098E-04
-0.84775805E+01 -0.60066071E+00  0.23080472E-03  0.72083907E-03  0.16734922E-03
-0.84775805E+01 -0.56325577E+00  0.16832561E-03  0.57952294E-03  0.27366597E-03
-0.84775805E+01 -0.52402059E+00  0.93004600E-04  0.38490330E-03  0.30927735E-03
-0.84775805E+01 -0.48300241E+00  0.71180056E-05  0.14722772E-03  0.25458415E-03
-0.84775805E+01 -0.44026914E+00 -0.84297356E-04 -0.11176510E-03  0.98847634E-04
-0.84775805E+01 -0.39591017E+00 -0.17362521E-03 -0.36078467E-03 -0.15313339E-03
-0.84775805E+01 -0.35003658E+00 -0.25224343E-03 -0.56281241E-03 -0.47377759E-03
-0.84775805E+01 -0.30278088E+00 -0.31224635E-03 -0.68442410E-03 -0.81122379E-03
-0.84775805E+01 -0.25429614E+00 -0.34884493E-03 -0.70560779E-03 -0.10944075E-02
-0.84775805E+01 -0.20475452E+00 -0.36187095E-03 -0.62938662E-03 -0.12477704E-02
-0.84775805E+01 -0.15434522E+00 -0.35639240E-03 -0.48447850E-03 -0.12119365E-02
-0.84775805E+01 -0.10327182E+00 -0.34134345E-03 -0.32022447E-03 -0.96504409E-03
-0.84775805E+01 -0.51749200E-01 -0.32692550E-03 -0.19208764E-03 -0.53553126E-03
-0.84775805E+01  0.00000000E+00 -0.32110269E-03 -0.14388517E-03  0.85273116E-14
-0.84775805E+01  0.51749200E-01 -0.32692550E-03 -0.19208764E-03  0.53553126E-03
-0.84775805E+01  0.10327182E+00 -0.34134345E-03 -0.32022447E-03  0.96504409E-03
-0.84775805E+01  0.15434522E+00 -0.35639240E-03 -0.48447850E-03  0.12119365E-02
-0.84775805E+01  0.20475452E+00 -0.36187095E-03 -0.62938662E-03  0.12477704E-02
-0.84775805E+01  0.25429614E+00 -0.34884493E-03 -0.70560779E-03  0.10944075E-02
-0.84775805E+01  0.30278088E+00 -0.31224635E-03 -0.68442410E-03  0.81122379E-03
-0.84775805E+01  0.35003658E+00 -0.25224343E-03 -0.56281241E-03  0.47377759E-03
-0.84775805E+01  0.39591017E+00 -0.17362521E-03 -0.36078467E-03  0.15313339E-03
-0.84775805E+01  0.44026914E+00 -0.84297356E-04 -0.11176510E-03 -0.98847634E-04
-0.84775805E+01  0.48300241E+00  0.71180056E-05  0.14722772E-03 -0.25458415E-03
-0.84775805E+01  0.52402059E+00  0.93004600E-04  0.38490330E-03 -0.30927735E-03
-0.84775805E+01  0.56325577E+00  0.16832561E-03  0.57952294E-03 -0.27366597E-03
-0.84775805E+01  0.60066071E+00  0.23080472E-03  0.72083907E-03 -0.16734922E-03
-0.84775805E+01  0.63620781E+00  0.28111859E-03  0.80704222E-03 -0.11142098E-04
-0.84775805E+01  0.66988760E+00  0.32197266E-03  0.84259750E-03  0.17558570E-03
-0.84775805E+01  0.70170710E+00  0.35791421E-03  0.83276696E-03  0.37854633E-03
-0.84775805E+01  0.73168798E+00  0.39434988E-03  0.78086170E-03  0.58599860E-03
-0.84775805E+01  0.75986470E+00  0.43745171E-03  0.68240636E-03  0.78959469E-03
-0.84775805E+01  0.78628257E+00  0.49217135E-03  0.52421771E-03  0.97778790E-03
-0.84775805E+01  0.81099590E+00  0.55858477E-03  0.28622852E-03  0.11354834E-02
-0.84775805E+01  0.83406621E+00  0.62272106E-03 -0.39687485E-04  0.12360522E-02
-0.84775805E+01  0.85556060E+00  0.64685661E-03 -0.41983843E-03  0.12481678E-02
-0.84775805E+01  0.87555021E+00  0.56983300E-03 -0.75162291E-03  0.11412516E-02
-0.84775805E+01  0.89410886E+00  0.33666437E-03 -0.88676853E-03  0.91312004E-03
-0.84775805E+01  0.91131184E+00 -0.48322287E-04 -0.71759307E-03  0.59952267E-03
-0.84775805E+01  0.92723491E+00 -0.48553776E-03 -0.27735201E-03  0.27810825E-03
-0.84775805E+01  0.94195338E+00 -0.81484562E-03  0.24894702E-03  0.26647845E-04
-0.84775805E+01  0.95554139E+00 -0.91191222E-03  0.63299928E-03 -0.10542478E-03
-0.84775805E+01  0.96807128E+00 -0.77060428E-03  0.74530529E-03 -0.12757132E-03
-0.84775805E+01  0.97961317E+00 -0.49628582E-03  0.60760653E-03 -0.81247231E-04
-0.84775805E+01  0.99023454E+00 -0.21981384E-03  0.32890467E-03 -0.26554816E-04
-0.84775805E+01  0.10000000E+01  0.00000000E+00  0.00000000E+00  0.00000000E+00
 
-0.84519223E+01 -0.10000000E+01  0.00000000E+00  0.00000000E+00  0.00000000E+00
-0.84519223E+01 -0.99023454E+00 -0.21096933E-03  0.24433496E-03  0.27334021E-04
-0.84519223E+01 -0.97961317E+00 -0.49033670E-03  0.50547956E-03  0.87537437E-04
-0.84519223E+01 -0.96807128E+00 -0.78156471E-03  0.71210957E-03  0.14897590E-03
-0.84519223E+01 -0.95554139E+00 -0.94845310E-03  0.74277967E-03  0.15515925E-03
-0.84519223E+01 -0.94195338E+00 -0.87301187E-03  0.52492385E-03  0.62171519E-04
-0.84519223E+01 -0.92723491E+00 -0.54793458E-03  0.11861807E-03 -0.14871952E-03
-0.84519223E+01 -0.91131184E+00 -0.91967042E-04 -0.29902897E-03 -0.44113235E-03
-0.84519223E+01 -0.89410886E+00  0.32822587E-03 -0.54593037E-03 -0.74707011E-03
-0.84519223E+01 -0.87555021E+00  0.59914335E-03 -0.54821072E-03 -0.99069675E-03
-0.84519223E+01 -0.85556060E+00  0.70415237E-03 -0.35925126E-03 -0.11303442E-02
-0.84519223E+01 -0.83406621E+00  0.69353561E-03 -0.90432771E-04 -0.11592341E-02
-0.84519223E+01 -0.81099590E+00  0.63062641E-03  0.16656626E-03 -0.11006670E-02
-0.84519223E+01 -0.78628257E+00  0.55814622E-03  0.37075916E-03 -0.98226394E-03
-0.84519223E+01 -0.75986470E+00  0.49442377E-03  0.51830057E-03 -0.83010763E-03
-0.84519223E+01 -0.73168798E+00  0.44209211E-03  0.61959959E-03 -0.66014747E-03
-0.84519223E+01 -0.70170710E+00  0.39758812E-03  0.68303734E-03 -0.48504664E-03
-0.84519223E+01 -0.66988760E+00  0.35549776E-03  0.71158964E-03 -0.31335554E-03
-0.84519223E+01 -0.63620781E+00  0.31090100E-03  0.70258787E-03 -0.15581334E-03
-0.84519223E+01 -0.60066071E+00  0.25960465E-03  0.65170201E-03 -0.23943357E-04
-0.84519223E+01 -0.56325577E+00  0.19907742E-03  0.55479322E-03  0.67171003E-04
-0.84519223E+01 -0.52402059E+00  0.12855813E-03  0.41206293E-03  0.10231225E-03
-0.84519223E+01 -0.48300241E+00  0.49903534E-04  0.22962925E-03  0.67547149E-04
-0.84519223E+01 -0.44026914E+00 -0.32630859E-04  0.22118824E-04 -0.43663231E-04
-0.84519223E+01 -0.39591017E+00 -0.11250816E-03 -0.18855864E-03 -0.22611703E-03
-0.84519223E+01 -0.35003658E+00 -0.18234088E-03 -0.37545125E-03 -0.45756857E-03
-0.84519223E+01 -0.30278088E+00 -0.23536791E-03 -0.51307242E-03 -0.69836248E-03
-0.84519223E+01 -0.25429614E+00 -0.26758888E-03 -0.58410836E-03 -0.89540189E-03
-0.84519223E+01 -0.20475452E+00 -0.27902252E-03 -0.58647015E-03 -0.99331668E-03
-0.84519223E+01 -0.15434522E+00 -0.27423807E-03 -0.53542297E-03 -0.94937179E-03
-0.84519223E+01 -0.10327182E+00 -0.26110219E-03 -0.46072894E-03 -0.74875519E-03
-0.84519223E+01 -0.51749200E-01 -0.24853534E-03 -0.39706516E-03 -0.41336847E-03
-0.84519223E+01  0.00000000E+00 -0.24346161E-03 -0.37233798E-03  0.72324682E-14
-0.84519223E+01  0.51749200E-01 -0.24853534E-03 -0.39706516E-03  0.41336847E-03
-0.84519223E+01  0.10327182E+00 -0.26110219E-03 -0.46072894E-03  0.74875519E-03
-0.84519223E+01  0.15434522E+00 -0.27423807E-03 -0.53542297E-03  0.94937179E-03
-0.84519223E+01  0.20475452E+00 -0.27902252E-03 -0.58647015E-03  0.99331668E-03
-0.84519223E+01  0.25429614E+00 -0.26758888E-03 -0.58410836E-03  0.89540189E-03
-0.84519223E+01  0.30278088E+00 -0.23536791E-03 -0.51307242E-03  0.69836248E-03
-0.84519223E+01  0.35003658E+00 -0.18234088E-03 -0.37545125E-03  0.45756857E-03
-0.84519223E+01  0.39591017E+00 -0.11250816E-03 -0.18855864E-03  0.22611703E-03
-0.84519223E+01  0.44026914E+00 -0.32630859E-04  0.22118824E-04  0.43663231E-04
-0.84519223E+01  0.48300241E+00  0.49903534E-04  0.22962925E-03 -0.67547149E-04
-0.84519223E+01  0.52402059E+00  0.12855813E-03  0.41206293E-03 -0.10231225E-03
-0.84519223E+01  0.56325577E+00  0.19907742E-03  0.55479322E-03 -0.67171003E-04
-0.84519223E+01  0.60066071E+00  0.25960465E-03  0.65170201E-03  0.23943357E-04
-0.84519223E+01  0.63620781E+00  0.31090100E-03  0.70258787E-03  0.15581334E-03
-0.84519223E+01  0.66988760E+00  0.35549776E-03  0.71158964E-03  0.31335554E-03
-0.84519223E+01  0.70170710E+00  0.39758812E-03  0.68303734E-03  0.48504664E-03
-0.84519223E+01  0.73168798E+00  0.44209211E-03  0.61959959E-03  0.66014747E-03
-0.84519223E+01  0.75986470E+00  0.49442377E-03  0.51830057E-03  0.83010763E-03
-0.84519223E+01  0.78628257E+00  0.55814622E-03  0.37075916E-03  0.98226394E-03
-0.84519223E+01  0.81099590E+00  0.63062641E-03  0.16656626E-03  0.11006670E-02
-0.84519223E+01  0.83406621E+00  0.69353561E-03 -0.90432771E-04  0.11592341E-02
-0.84519223E+01  0.85556060E+00  0.70415237E-03 -0.35925126E-03  0.11303442E-02
-0.84519223E+01  0.87555021E+00  0.59914335E-03 -0.54821072E-03  0.99069675E-03
-0.84519223E+01  0.89410886E+00  0.32822587E-03 -0.54593037E-03  0.74707011E-03
-0.84519223E+01  0.91131184E+00 -0.91967042E-04 -0.29902897E-03  0.44113235E-03
-0.84519223E+01  0.92723491E+00 -0.54793458E-03  0.11861807E-03  0.14871952E-03
-0.84519223E+01  0.94195338E+00 -0.87301187E-03  0.52492385E-03 -0.62171519E-04
-0.84519223E+01  0.95554139E+00 -0.94845310E-03  0.74277967E-03 -0.15515925E-03
-0.84519223E+01  0.96807128E+00 -0.78156471E-03  0.71210957E-03 -0.14897590E-03
-0.84519223E+01  0.97961317E+00 -0.49033670E-03  0.50547956E-03 -0.87537437E-04
-0.84519223E+01  0.99023454E+00 -0.21096933E-03  0.24433496E-03 -0.27334021E-04
-0.84519223E+01  0.10000000E+01  0.00000000E+00  0.00000000E+00  0.00000000E+00
 
-0.84258519E+01 -0.10000000E+01  0.00000000E+00  0.00000000E+00  0.00000000E+00
-0.84258519E+01 -0.99023454E+00 -0.19634179E-03  0.15648295E-03  0.27031342E-04
-0.84258519E+01 -0.97961317E+00 -0.47269702E-03  0.38749195E-03  0.89767029E-04
-0.84258519E+01 -0.96807128E+00 -0.77602108E-03  0.64244493E-03  0.16209878E-03
-0.84258519E+01 -0.95554139E+00 -0.96744806E-03  0.79564636E-03  0.19296339E-03
-0.84258519E+01 -0.94195338E+00 -0.91863643E-03  0.73485185E-03  0.13826239E-03
-0.84258519E+01 -0.92723491E+00 -0.60865028E-03  0.45764756E-03 -0.27880367E-04
-0.84258519E+01 -0.91131184E+00 -0.14742104E-03  0.87921055E-04 -0.28190232E-03
-0.84258519E+01 -0.89410886E+00  0.29648122E-03 -0.20510152E-03 -0.56745744E-03
-0.84258519E+01 -0.87555021E+00  0.59904066E-03 -0.31804191E-03 -0.81397956E-03
-0.84258519E+01 -0.85556060E+00  0.73194689E-03 -0.25620530E-03 -0.97687126E-03
-0.84258519E+01 -0.83406621E+00  0.73912889E-03 -0.93802565E-04 -0.10418782E-02
-0.84258519E+01 -0.81099590E+00  0.68374214E-03  0.92308812E-04 -0.10245755E-02
-0.84258519E+01 -0.78628257E+00  0.61173701E-03  0.25798012E-03 -0.94746372E-03
-0.84258519E+01 -0.75986470E+00  0.54495352E-03  0.38988333E-03 -0.83431578E-03
-0.84258519E+01 -0.73168798E+00  0.48855673E-03  0.48956897E-03 -0.70054487E-03
-0.84258519E+01 -0.70170710E+00  0.44046617E-03  0.56029774E-03 -0.55892519E-03
-0.84258519E+01 -0.66988760E+00  0.39615586E-03  0.60271864E-03 -0.41776119E-03
-0.84258519E+01 -0.63620781E+00  0.35123979E-03  0.61386227E-03 -0.28677797E-03
-0.84258519E+01 -0.60066071E+00  0.30182625E-03  0.58954964E-03 -0.17528412E-03
-0.84258519E+01 -0.56325577E+00  0.24539260E-03  0.52561109E-03 -0.95141892E-04
-0.84258519E+01 -0.52402059E+00  0.18083558E-03  0.42094754E-03 -0.57580898E-04
-0.84258519E+01 -0.48300241E+00  0.10926309E-03  0.27874405E-03 -0.72797838E-04
-0.84258519E+01 -0.44026914E+00  0.33811581E-04  0.10866382E-03 -0.14500894E-03
-0.84258519E+01 -0.39591017E+00 -0.40327453E-04 -0.73829403E-04 -0.26978042E-03
-0.84258519E+01 -0.35003658E+00 -0.10708635E-03 -0.24866704E-03 -0.42995785E-03
-0.84258519E+01 -0.30278088E+00 -0.16066235E-03 -0.39572582E-03 -0.59588351E-03
-0.84258519E+01 -0.25429614E+00 -0.19733369E-03 -0.49946420E-03 -0.72827439E-03
-0.84258519E+01 -0.20475452E+00 -0.21649730E-03 -0.55423947E-03 -0.78666369E-03
-0.84258519E+01 -0.15434522E+00 -0.22121454E-03 -0.56613658E-03 -0.74011676E-03
-0.84258519E+01 -0.10327182E+00 -0.21723388E-03 -0.55162503E-03 -0.57831735E-03
-0.84258519E+01 -0.51749200E-01 -0.21127977E-03 -0.53132126E-03 -0.31769441E-03
-0.84258519E+01  0.00000000E+00 -0.20861553E-03 -0.52238542E-03  0.62381176E-14
-0.84258519E+01  0.51749200E-01 -0.21127977E-03 -0.53132126E-03  0.31769441E-03
-0.84258519E+01  0.10327182E+00 -0.21723388E-03 -0.55162503E-03  0.57831735E-03
-0.84258519E+01  0.15434522E+00 -0.22121454E-03 -0.56613658E-03  0.74011676E-03
-0.84258519E+01  0.20475452E+00 -0.21649730E-03 -0.55423947E-03  0.78666369E-03
-0.84258519E+01  0.25429614E+00 -0.19733369E-03 -0.49946420E-03  0.72827439E-03
-0.84258519E+01  0.30278088E+00 -0.16066235E-03 -0.39572582E-03  0.59588351E-03
-0.84258519E+01  0.35003658E+00 -0.10708635E-03 -0.24866704E-03  0.42995785E-03
-0.84258519E+01  0.39591017E+00 -0.40327453E-04 -0.73829403E-04  0.26978042E-03
-0.84258519E+01  0.44026914E+00  0.33811581E-04  0.10866382E-03  0.14500894E-03
-0.84258519E+01  0.48300241E+00  0.10926309E-03  0.27874405E-03  0.72797838E-04
-0.84258519E+01  0.52402059E+00  0.18083558E-03  0.42094754E-03  0.57580898E-04
-0.84258519E+01  0.56325577E+00  0.24539260E-03  0.52561109E-03  0.95141892E-04
-0.84258519E+01  0.60066071E+00  0.30182625E-03  0.58954964E-03  0.17528412E-03
-0.84258519E+01  0.63620781E+00  0.35123979E-03  0.61386227E-03  0.28677797E-03
-0.84258519E+01  0.66988760E+00  0.39615586E-03  0.60271864E-03  0.41776119E-03
-0.84258519E+01  0.70170710E+00  0.44046617E-03  0.56029774E-03  0.55892519E-03
-0.84258519E+01  0.73168798E+00  0.48855673E-03  0.48956897E-03  0.70054487E-03
-0.84258519E+01  0.75986470E+00  0.54495352E-03  0.38988333E-03  0.83431578E-03
-0.84258519E+01  0.78628257E+00  0.61173701E-03  0.25798012E-03  0.94746372E-03
-0.84258519E+01  0.81099590E+00  0.68374214E-03  0.92308812E-04  0.10245755E-02
-0.84258519E+01  0.83406621E+00  0.73912889E-03 -0.93802565E-04  0.10418782E-02
-0.84258519E+01  0.85556060E+00  0.73194689E-03 -0.25620530E-03  0.97687126E-03
-0.84258519E+01  0.87555021E+00  0.59904066E-03 -0.31804191E-03  0.81397956E-03
-0.84258519E+01  0.89410886E+00  0.29648122E-03 -0.20510152E-03  0.56745744E-03
-0.84258519E+01  0.91131184E+00 -0.14742104E-03  0.87921055E-04  0.28190232E-03
-0.84258519E+01  0.92723491E+00 -0.60865028E-03  0.45764756E-03  0.27880367E-04
-0.84258519E+01  0.94195338E+00 -0.91863643E-03  0.73485185E-03 -0.13826239E-03
-0.84258519E+01  0.95554139E+00 -0.96744806E-03  0.79564636E-03 -0.19296339E-03
-0.84258519E+01  0.96807128E+00 -0.77602108E-03  0.64244493E-03 -0.16209878E-03
-0.84258519E+01  0.97961317E+00 -0.47269702E-03  0.38749195E-03 -0.89767029E-04
-0.84258519E+01  0.99023454E+00 -0.19634179E-03  0.15648295E-03 -0.27031342E-04
-0.84258519E+01  0.10000000E+01  0.00000000E+00  0.00000000E+00  0.00000000E+00
 
-0.83993640E+01 -0.10000000E+01  0.00000000E+00  0.00000000E+00  0.00000000E+00
-0.83993640E+01 -0.99023454E+00 -0.17713914E-03  0.65705280E-04  0.25631939E-04
-0.83993640E+01 -0.97961317E+00 -0.44493290E-03  0.25522719E-03  0.87912610E-04
-0.83993640E+01 -0.96807128E+00 -0.75478185E-03  0.53779025E-03  0.16638197E-03
-0.83993640E+01 -0.95554139E+00 -0.96782610E-03  0.79001689E-03  0.21666363E-03
-0.83993640E+01 -0.94195338E+00 -0.94806722E-03  0.87101239E-03  0.19652319E-03
-0.83993640E+01 -0.92723491E+00 -0.66157722E-03  0.72463745E-03  0.75448912E-04
-0.83993640E+01 -0.91131184E+00 -0.20715516E-03  0.42244724E-03 -0.13454036E-03
-0.83993640E+01 -0.89410886E+00  0.24885048E-03  0.11305466E-03 -0.38935569E-03
-0.83993640E+01 -0.87555021E+00  0.57545247E-03 -0.81597361E-04 -0.62624465E-03
-0.83993640E+01 -0.85556060E+00  0.73390638E-03 -0.12660437E-03 -0.80054095E-03
-0.83993640E+01 -0.83406621E+00  0.76079334E-03 -0.60852620E-04 -0.89256770E-03
-0.83993640E+01 -0.81099590E+00  0.71713394E-03  0.56082420E-04 -0.91062927E-03
-0.83993640E+01 -0.78628257E+00  0.65041689E-03  0.18066250E-03 -0.87151856E-03
-0.83993640E+01 -0.75986470E+00  0.58503335E-03  0.29295071E-03 -0.79551913E-03
-0.83993640E+01 -0.73168798E+00  0.52833209E-03  0.38715588E-03 -0.69645443E-03
-0.83993640E+01 -0.70170710E+00  0.47966643E-03  0.46183609E-03 -0.58639514E-03
-0.83993640E+01 -0.66988760E+00  0.43544407E-03  0.51514178E-03 -0.47308924E-03
-0.83993640E+01 -0.63620781E+00  0.39184657E-03  0.54335450E-03 -0.36536606E-03
-0.83993640E+01 -0.60066071E+00  0.34529312E-03  0.54194531E-03 -0.27098826E-03
-0.83993640E+01 -0.56325577E+00  0.29324664E-03  0.50630416E-03 -0.19969847E-03
-0.83993640E+01 -0.52402059E+00  0.23422345E-03  0.43384511E-03 -0.16021766E-03
-0.83993640E+01 -0.48300241E+00  0.16852905E-03  0.32498539E-03 -0.16054945E-03
-0.83993640E+01 -0.44026914E+00  0.98135352E-04  0.18501910E-03 -0.20382027E-03
-0.83993640E+01 -0.39591017E+00  0.26869986E-04  0.23988118E-04 -0.28672585E-03
-0.83993640E+01 -0.35003658E+00 -0.40468360E-04 -0.14363028E-03 -0.39620413E-03
-0.83993640E+01 -0.30278088E+00 -0.98885022E-04 -0.30183281E-03 -0.50994756E-03
-0.83993640E+01 -0.25429614E+00 -0.14466566E-03 -0.43610195E-03 -0.59841189E-03
-0.83993640E+01 -0.20475452E+00 -0.17621164E-03 -0.53739716E-03 -0.63135280E-03
-0.83993640E+01 -0.15434522E+00 -0.19464594E-03 -0.60387798E-03 -0.58569695E-03
-0.83993640E+01 -0.10327182E+00 -0.20318114E-03 -0.64087606E-03 -0.45387229E-03
-0.83993640E+01 -0.51749200E-01 -0.20600337E-03 -0.65740847E-03 -0.24823333E-03
-0.83993640E+01  0.00000000E+00 -0.20649510E-03 -0.66184144E-03  0.54880638E-14
-0.83993640E+01  0.51749200E-01 -0.20600337E-03 -0.65740847E-03  0.24823333E-03
-0.83993640E+01  0.10327182E+00 -0.20318114E-03 -0.64087606E-03  0.45387229E-03
-0.83993640E+01  0.15434522E+00 -0.19464594E-03 -0.60387798E-03  0.58569695E-03
-0.83993640E+01  0.20475452E+00 -0.17621164E-03 -0.53739716E-03  0.63135280E-03
-0.83993640E+01  0.25429614E+00 -0.14466566E-03 -0.43610195E-03  0.59841189E-03
-0.83993640E+01  0.30278088E+00 -0.98885022E-04 -0.30183281E-03  0.50994756E-03
-0.83993640E+01  0.35003658E+00 -0.40468360E-04 -0.14363028E-03  0.39620413E-03
-0.83993640E+01  0.39591017E+00  0.26869986E-04  0.23988118E-04  0.28672585E-03
-0.83993640E+01  0.44026914E+00  0.98135352E-04  0.18501910E-03  0.20382027E-03
-0.83993640E+01  0.48300241E+00  0.16852905E-03  0.32498539E-03  0.16054945E-03
-0.83993640E+01  0.52402059E+00  0.23422345E-03  0.43384511E-03  0.16021766E-03
-0.83993640E+01  0.56325577E+00  0.29324664E-03  0.50630416E-03  0.19969847E-03
-0.83993640E+01  0.60066071E+00  0.34529312E-03  0.54194531E-03  0.27098826E-03
-0.83993640E+01  0.63620781E+00  0.39184657E-03  0.54335450E-03  0.36536606E-03
-0.83993640E+01  0.66988760E+00  0.43544407E-03  0.51514178E-03  0.47308924E-03
-0.83993640E+01  0.70170710E+00  0.47966643E-03  0.46183609E-03  0.58639514E-03
-0.83993640E+01  0.73168798E+00  0.52833209E-03  0.38715588E-03  0.69645443E-03
-0.83993640E+01  0.75986470E+00  0.58503335E-03  0.29295071E-03  0.79551913E-03
-0.83993640E+01  0.78628257E+00  0.65041689E-03  0.18066250E-03  0.87151856E-03
-0.83993640E+01  0.81099590E+00  0.71713394E-03  0.56082420E-04  0.91062927E-03
-0.83993640E+01  0.83406621E+00  0.76079334E-03 -0.60852620E-04  0.89256770E-03
-0.83993640E+01  0.85556060E+00  0.73390638E-03 -0.12660437E-03  0.80054095E-03
-0.83993640E+01  0.87555021E+00  0.57545247E-03 -0.81597361E-04  0.62624465E-03
-0.83993640E+01  0.89410886E+00  0.24885048E-03  0.11305466E-03  0.38935569E-03
-0.83993640E+01  0.91131184E+00 -0.20715516E-03  0.42244724E-03  0.13454036E-03
-0.83993640E+01  0.92723491E+00 -0.66157722E-03  0.72463745E-03 -0.75448912E-04
-0.83993640E+01  0.94195338E+00 -0.94806722E-03  0.87101239E-03 -0.19652319E-03
-0.83993640E+01  0.95554139E+00 -0.96782610E-03  0.79001689E-03 -0.21666363E-03
-0.83993640E+01  0.96807128E+00 -0.75478185E-03  0.53779025E-03 -0.16638197E-03
-0.83993640E+01  0.97961317E+00 -0.44493290E-03  0.25522719E-03 -0.87912610E-04
-0.83993640E+01  0.99023454E+00 -0.17713914E-03  0.65705280E-04 -0.25631939E-04
-0.83993640E+01  0.10000000E+01  0.00000000E+00  0.00000000E+00  0.00000000E+00
 
-0.83724532E+01 -0.10000000E+01  0.00000000E+00  0.00000000E+00  0.00000000E+00
-0.83724532E+01 -0.99023454E+00 -0.15481618E-03 -0.19296892E-04  0.23411647E-04
-0.83724532E+01 -0.97961317E+00 -0.40961704E-03  0.12305026E-03  0.82565311E-04
-0.83724532E+01 -0.96807128E+00 -0.72084241E-03  0.41520881E-03  0.16249688E-03
-0.83724532E+01 -0.95554139E+00 -0.95194182E-03  0.74186844E-03  0.22615376E-03
-0.83724532E+01 -0.94195338E+00 -0.96199446E-03  0.94427282E-03  0.23482749E-03
-0.83724532E+01 -0.92723491E+00 -0.70530377E-03  0.92271219E-03  0.15580783E-03
-0.83724532E+01 -0.91131184E+00 -0.26811339E-03  0.70005785E-03 -0.85089937E-05
-0.83724532E+01 -0.89410886E+00  0.18888970E-03  0.39922198E-03 -0.22591969E-03
-0.83724532E+01 -0.87555021E+00  0.53116169E-03  0.15086506E-03 -0.44304285E-03
-0.83724532E+01 -0.85556060E+00  0.71117276E-03  0.21448391E-04 -0.61760706E-03
-0.83724532E+01 -0.83406621E+00  0.75774991E-03  0.38004499E-05 -0.72675795E-03
-0.83724532E+01 -0.81099590E+00  0.72827714E-03  0.56471498E-04 -0.77264579E-03
-0.83724532E+01 -0.78628257E+00  0.67028305E-03  0.13940975E-03 -0.76648605E-03
-0.83724532E+01 -0.75986470E+00  0.60975004E-03  0.22868530E-03 -0.72449542E-03
-0.83724532E+01 -0.73168798E+00  0.55577265E-03  0.31276963E-03 -0.65819113E-03
-0.83724532E+01 -0.70170710E+00  0.50899491E-03  0.38610861E-03 -0.57822874E-03
-0.83724532E+01 -0.66988760E+00  0.46672864E-03  0.44436744E-03 -0.49133724E-03
-0.83724532E+01 -0.63620781E+00  0.42571158E-03  0.48282172E-03 -0.40519066E-03
-0.83724532E+01 -0.60066071E+00  0.38266328E-03  0.49636421E-03 -0.32606260E-03
-0.83724532E+01 -0.56325577E+00  0.33502054E-03  0.47993523E-03 -0.26187829E-03
-0.83724532E+01 -0.52402059E+00  0.28092574E-03  0.42985099E-03 -0.21942622E-03
-0.83724532E+01 -0.48300241E+00  0.21991200E-03  0.34464583E-03 -0.20522943E-03
-0.83724532E+01 -0.44026914E+00  0.15285432E-03  0.22661974E-03 -0.22204801E-03
-0.83724532E+01 -0.39591017E+00  0.82320634E-04  0.82092952E-04 -0.26817756E-03
-0.83724532E+01 -0.35003658E+00  0.11985356E-04 -0.78373994E-04 -0.33462702E-03
-0.83724532E+01 -0.30278088E+00 -0.53791076E-04 -0.24173700E-03 -0.40571770E-03
-0.83724532E+01 -0.25429614E+00 -0.11111213E-03 -0.39438059E-03 -0.46023140E-03
-0.83724532E+01 -0.20475452E+00 -0.15720692E-03 -0.52514419E-03 -0.47630973E-03
-0.83724532E+01 -0.15434522E+00 -0.19112172E-03 -0.62695740E-03 -0.43702292E-03
-0.83724532E+01 -0.10327182E+00 -0.21345206E-03 -0.69767136E-03 -0.33657667E-03
-0.83724532E+01 -0.51749200E-01 -0.22581662E-03 -0.73846107E-03 -0.18350271E-03
-0.83724532E+01  0.00000000E+00 -0.22971832E-03 -0.75172024E-03  0.48238184E-14
-0.83724532E+01  0.51749200E-01 -0.22581662E-03 -0.73846107E-03  0.18350271E-03
-0.83724532E+01  0.10327182E+00 -0.21345206E-03 -0.69767136E-03  0.33657667E-03
-0.83724532E+01  0.15434522E+00 -0.19112172E-03 -0.62695740E-03  0.43702292E-03
-0.83724532E+01  0.20475452E+00 -0.15720692E-03 -0.52514419E-03  0.47630973E-03
-0.83724532E+01  0.25429614E+00 -0.11111213E-03 -0.39438059E-03  0.46023140E-03
-0.83724532E+01  0.30278088E+00 -0.53791076E-04 -0.24173700E-03  0.40571770E-03
-0.83724532E+01  0.35003658E+00  0.11985356E-04 -0.78373994E-04  0.33462702E-03
-0.83724532E+01  0.39591017E+00  0.82320634E-04  0.82092952E-04  0.26817756E-03
-0.83724532E+01  0.44026914E+00  0.15285432E-03  0.22661974E-03  0.22204801E-03
-0.83724532E+01  0.48300241E+00  0.21991200E-03  0.34464583E-03  0.20522943E-03
-0.83724532E+01  0.52402059E+00  0.28092574E-03  0.42985099E-03  0.21942622E-03
-0.83724532E+01  0.56325577E+00  0.33502054E-03  0.47993523E-03  0.26187829E-03
-0.83724532E+01  0.60066071E+00  0.38266328E-03  0.49636421E-03  0.32606260E-03
-0.83724532E+01  0.63620781E+00  0.42571158E-03  0.48282172E-03  0.40519066E-03
-0.83724532E+01  0.66988760E+00  0.46672864E-03  0.44436744E-03  0.49133724E-03
-0.83724532E+01  0.70170710E+00  0.50899491E-03  0.38610861E-03  0.57822874E-03
-0.83724532E+01  0.73168798E+00  0.55577265E-03  0.31276963E-03  0.65819113E-03
-0.83724532E+01  0.75986470E+00  0.60975004E-03  0.22868530E-03  0.72449542E-03
-0.83724532E+01  0.78628257E+00  0.67028305E-03  0.13940975E-03  0.76648605E-03
-0.83724532E+01  0.81099590E+00  0.72827714E-03  0.56471498E-04  0.77264579E-03
-0.83724532E+01  0.83406621E+00  0.75774991E-03  0.38004499E-05  0.72675795E-03
-0.83724532E+01  0.85556060E+00  0.71117276E-03  0.21448391E-04  0.61760706E-03
-0.83724532E+01  0.87555021E+00  0.53116169E-03  0.15086506E-03  0.44304285E-03
-0.83724532E+01  0.89410886E+00  0.18888970E-03  0.39922198E-03  0.22591969E-03
-0.83724532E+01  0.91131184E+00 -0.26811339E-03  0.70005785E-03  0.85089937E-05
-0.83724532E+01  0.92723491E+00 -0.70530377E-03  0.92271219E-03 -0.15580783E-03
-0.83724532E+01  0.94195338E+00 -0.96199446E-03  0.94427282E-03 -0.23482749E-03
-0.83724532E+01  0.95554139E+00 -0.95194182E-03  0.74186844E-03 -0.22615376E-03
-0.83724532E+01  0.96807128E+00 -0.72084241E-03  0.41520881E-03 -0.16249688E-03
-0.83724532E+01  0.97961317E+00 -0.40961704E-03  0.12305026E-03 -0.82565311E-04
-0.83724532E+01  0.99023454E+00 -0.15481618E-03 -0.19296892E-04 -0.23411647E-04
-0.83724532E+01  0.10000000E+01  0.00000000E+00  0.00000000E+00  0.00000000E+00
 
-0.83451142E+01 -0.10000000E+01  0.00000000E+00  0.00000000E+00  0.00000000E+00
-0.83451142E+01 -0.99023454E+00 -0.13061476E-03 -0.98494399E-04  0.20575563E-04
-0.83451142E+01 -0.97961317E+00 -0.36869184E-03 -0.70137297E-05  0.74573515E-04
-0.83451142E+01 -0.96807128E+00 -0.67605145E-03  0.27908254E-03  0.15199525E-03
-0.83451142E+01 -0.95554139E+00 -0.92054009E-03  0.65628708E-03  0.22321303E-03
-0.83451142E+01 -0.94195338E+00 -0.95909666E-03  0.95727072E-03  0.25417140E-03
-0.83451142E+01 -0.92723491E+00 -0.73596314E-03  0.10490271E-02  0.21213599E-03
-0.83451142E+01 -0.91131184E+00 -0.32420405E-03  0.91123300E-03  0.92082082E-04
-0.83451142E+01 -0.89410886E+00  0.12388182E-03  0.63850444E-03 -0.84523404E-04
-0.83451142E+01 -0.87555021E+00  0.47334731E-03  0.36198806E-03 -0.27426818E-03
-0.83451142E+01 -0.85556060E+00  0.66977425E-03  0.17109466E-03 -0.43906398E-03
-0.83451142E+01 -0.83406621E+00  0.73433119E-03  0.85667273E-04 -0.55493888E-03
-0.83451142E+01 -0.81099590E+00  0.71971477E-03  0.81948494E-04 -0.61927272E-03
-0.83451142E+01 -0.78628257E+00  0.67223638E-03  0.12543771E-03 -0.63830064E-03
-0.83451142E+01 -0.75986470E+00  0.61856311E-03  0.19059613E-03 -0.62408446E-03
-0.83451142E+01 -0.73168798E+00  0.56905042E-03  0.26193426E-03 -0.58552004E-03
-0.83451142E+01 -0.70170710E+00  0.52542431E-03  0.33072132E-03 -0.53146068E-03
-0.83451142E+01 -0.66988760E+00  0.48582602E-03  0.39052861E-03 -0.46742160E-03
-0.83451142E+01 -0.63620781E+00  0.44753126E-03  0.43567079E-03 -0.39990772E-03
-0.83451142E+01 -0.60066071E+00  0.40758383E-03  0.46038871E-03 -0.33398599E-03
-0.83451142E+01 -0.56325577E+00  0.36345904E-03  0.45908155E-03 -0.27624533E-03
-0.83451142E+01 -0.52402059E+00  0.31304362E-03  0.42697512E-03 -0.23219681E-03
-0.83451142E+01 -0.48300241E+00  0.25526134E-03  0.36088578E-03 -0.20750035E-03
-0.83451142E+01 -0.44026914E+00  0.19008714E-03  0.26048086E-03 -0.20495168E-03
-0.83451142E+01 -0.39591017E+00  0.11902384E-03  0.12888870E-03 -0.22435565E-03
-0.83451142E+01 -0.35003658E+00  0.44782593E-04 -0.26645848E-04 -0.26003850E-03
-0.83451142E+01 -0.30278088E+00 -0.28819897E-04 -0.19553001E-03 -0.30145645E-03
-0.83451142E+01 -0.25429614E+00 -0.97699745E-04 -0.36483500E-03 -0.33366522E-03
-0.83451142E+01 -0.20475452E+00 -0.15799744E-03 -0.52151737E-03 -0.34099266E-03
-0.83451142E+01 -0.15434522E+00 -0.20683311E-03 -0.65401597E-03 -0.31091893E-03
-0.83451142E+01 -0.10327182E+00 -0.24237118E-03 -0.75381653E-03 -0.23876299E-03
-0.83451142E+01 -0.51749200E-01 -0.26383982E-03 -0.81545801E-03 -0.13001218E-03
-0.83451142E+01  0.00000000E+00 -0.27099007E-03 -0.83629146E-03  0.42606567E-14
-0.83451142E+01  0.51749200E-01 -0.26383982E-03 -0.81545801E-03  0.13001218E-03
-0.83451142E+01  0.10327182E+00 -0.24237118E-03 -0.75381653E-03  0.23876299E-03
-0.83451142E+01  0.15434522E+00 -0.20683311E-03 -0.65401597E-03  0.31091893E-03
-0.83451142E+01  0.20475452E+00 -0.15799744E-03 -0.52151737E-03  0.34099266E-03
-0.83451142E+01  0.25429614E+00 -0.97699745E-04 -0.36483500E-03  0.33366522E-03
-0.83451142E+01  0.30278088E+00 -0.28819897E-04 -0.19553001E-03  0.30145645E-03
-0.83451142E+01  0.35003658E+00  0.44782593E-04 -0.26645848E-04  0.26003850E-03
-0.83451142E+01  0.39591017E+00  0.11902384E-03  0.12888870E-03  0.22435565E-03
-0.83451142E+01  0.44026914E+00  0.19008714E-03  0.26048086E-03  0.20495168E-03
-0.83451142E+01  0.48300241E+00  0.25526134E-03  0.36088578E-03  0.20750035E-03
-0.83451142E+01  0.52402059E+00  0.31304362E-03  0.42697512E-03  0.23219681E-03
-0.83451142E+01  0.56325577E+00  0.36345904E-03  0.45908155E-03  0.27624533E-03
-0.83451142E+01  0.60066071E+00  0.40758383E-03  0.46038871E-03  0.33398599E-03
-0.83451142E+01  0.63620781E+00  0.44753126E-03  0.43567079E-03  0.39990772E-03
-0.83451142E+01  0.66988760E+00  0.48582602E-03  0.39052861E-03  0.46742160E-03
-0.83451142E+01  0.70170710E+00  0.52542431E-03  0.33072132E-03  0.53146068E-03
-0.83451142E+01  0.73168798E+00  0.56905042E-03  0.26193426E-03  0.58552004E-03
-0.83451142E+01  0.75986470E+00  0.61856311E-03  0.19059613E-03  0.62408446E-03
-0.83451142E+01  0.78628257E+00  0.67223638E-03  0.12543771E-03  0.63830064E-03
-0.83451142E+01  0.81099590E+00  0.71971477E-03  0.81948494E-04  0.61927272E-03
-0.83451142E+01  0.83406621E+00  0.73433119E-03  0.85667273E-04  0.55493888E-03
-0.83451142E+01  0.85556060E+00  0.66977425E-03  0.17109466E-03  0.43906398E-03
-0.83451142E+01  0.87555021E+00  0.47334731E-03  0.36198806E-03  0.27426818E-03
-0.83451142E+01  0.89410886E+00  0.12388182E-03  0.63850444E-03  0.84523404E-04
-0.83451142E+01  0.91131184E+00 -0.32420405E-03  0.91123300E-03 -0.92082082E-04
-0.83451142E+01  0.92723491E+00 -0.73596314E-03  0.10490271E-02 -0.21213599E-03
-0.83451142E+01  0.94195338E+00 -0.95909666E-03  0.95727072E-03 -0.25417140E-03
-0.83451142E+01  0.95554139E+00 -0.92054009E-03  0.65628708E-03 -0.22321303E-03
-0.83451142E+01  0.96807128E+00 -0.67605145E-03  0.27908254E-03 -0.15199525E-03
-0.83451142E+01  0.97961317E+00 -0.36869184E-03 -0.70137297E-05 -0.74573515E-04
-0.83451142E+01  0.99023454E+00 -0.13061476E-03 -0.98494399E-04 -0.20575563E-04
-0.83451142E+01  0.10000000E+01  0.00000000E+00  0.00000000E+00  0.00000000E+00
 
-0.83173416E+01 -0.10000000E+01  0.00000000E+00  0.00000000E+00  0.00000000E+00
-0.83173416E+01 -0.99023454E+00 -0.10579701E-03 -0.16555136E-03  0.17426446E-04
-0.83173416E+01 -0.97961317E+00 -0.32463858E-03 -0.12360429E-03  0.64834160E-04
-0.83173416E+01 -0.96807128E+00 -0.62377055E-03  0.14482456E-03  0.13656339E-03
-0.83173416E+01 -0.95554139E+00 -0.87704131E-03  0.55072726E-03  0.21005103E-03
-0.83173416E+01 -0.94195338E+00 -0.94176159E-03  0.92622813E-03  0.25653334E-03
-0.83173416E+01 -0.92723491E+00 -0.75404179E-03  0.11151088E-02  0.24494685E-03
-0.83173416E+01 -0.91131184E+00 -0.37382048E-03  0.10607247E-02  0.16504889E-03
-0.83173416E+01 -0.89410886E+00  0.56957795E-04  0.82911366E-03  0.29145291E-04
-0.83173416E+01 -0.87555021E+00  0.40566128E-03  0.54557576E-03 -0.12912812E-03
-0.83173416E+01 -0.85556060E+00  0.61293345E-03  0.31446824E-03 -0.27699625E-03
-0.83173416E+01 -0.83406621E+00  0.69275258E-03  0.17733272E-03 -0.39107623E-03
-0.83173416E+01 -0.81099590E+00  0.69249689E-03  0.12655975E-03 -0.46544347E-03
-0.83173416E+01 -0.78628257E+00  0.65628250E-03  0.13429749E-03 -0.50223681E-03
-0.83173416E+01 -0.75986470E+00  0.61067453E-03  0.17520398E-03 -0.50965145E-03
-0.83173416E+01 -0.73168798E+00  0.56681685E-03  0.23135669E-03 -0.49392671E-03
-0.83173416E+01 -0.70170710E+00  0.52728266E-03  0.29172058E-03 -0.46189601E-03
-0.83173416E+01 -0.66988760E+00  0.49093159E-03  0.34819954E-03 -0.41766145E-03
-0.83173416E+01 -0.63620781E+00  0.45552878E-03  0.39428732E-03 -0.36638971E-03
-0.83173416E+01 -0.60066071E+00  0.41843774E-03  0.42367736E-03 -0.31190237E-03
-0.83173416E+01 -0.56325577E+00  0.37721531E-03  0.43041775E-03 -0.25949886E-03
-0.83173416E+01 -0.52402059E+00  0.32959577E-03  0.40907063E-03 -0.21357774E-03
-0.83173416E+01 -0.48300241E+00  0.27405722E-03  0.35544616E-03 -0.17912966E-03
-0.83173416E+01 -0.44026914E+00  0.20988934E-03  0.26757435E-03 -0.15917050E-03
-0.83173416E+01 -0.39591017E+00  0.13775956E-03  0.14653406E-03 -0.15507024E-03
-0.83173416E+01 -0.35003658E+00  0.59614632E-04 -0.26979376E-05 -0.16433917E-03
-0.83173416E+01 -0.30278088E+00 -0.21162254E-04 -0.17135805E-03 -0.18118262E-03
-0.83173416E+01 -0.25429614E+00 -0.10031854E-03 -0.34733142E-03 -0.19633246E-03
-0.83173416E+01 -0.20475452E+00 -0.17307203E-03 -0.51676726E-03 -0.19959917E-03
-0.83173416E+01 -0.15434522E+00 -0.23490648E-03 -0.66559802E-03 -0.18226111E-03
-0.83173416E+01 -0.10327182E+00 -0.28191351E-03 -0.78150109E-03 -0.14043206E-03
-0.83173416E+01 -0.51749200E-01 -0.31127534E-03 -0.85493274E-03 -0.76672646E-04
-0.83173416E+01  0.00000000E+00 -0.32124041E-03 -0.88008788E-03  0.37082772E-14
-0.83173416E+01  0.51749200E-01 -0.31127534E-03 -0.85493274E-03  0.76672646E-04
-0.83173416E+01  0.10327182E+00 -0.28191351E-03 -0.78150109E-03  0.14043206E-03
-0.83173416E+01  0.15434522E+00 -0.23490648E-03 -0.66559802E-03  0.18226111E-03
-0.83173416E+01  0.20475452E+00 -0.17307203E-03 -0.51676726E-03  0.19959917E-03
-0.83173416E+01  0.25429614E+00 -0.10031854E-03 -0.34733142E-03  0.19633246E-03
-0.83173416E+01  0.30278088E+00 -0.21162254E-04 -0.17135805E-03  0.18118262E-03
-0.83173416E+01  0.35003658E+00  0.59614632E-04 -0.26979376E-05  0.16433917E-03
-0.83173416E+01  0.39591017E+00  0.13775956E-03  0.14653406E-03  0.15507024E-03
-0.83173416E+01  0.44026914E+00  0.20988934E-03  0.26757435E-03  0.15917050E-03
-0.83173416E+01  0.48300241E+00  0.27405722E-03  0.35544616E-03  0.17912966E-03
-0.83173416E+01  0.52402059E+00  0.32959577E-03  0.40907063E-03  0.21357774E-03
-0.83173416E+01  0.56325577E+00  0.37721531E-03  0.43041775E-03  0.25949886E-03
-0.83173416E+01  0.60066071E+00  0.41843774E-03  0.42367736E-03  0.31190237E-03
-0.83173416E+01  0.63620781E+00  0.45552878E-03  0.39428732E-03  0.36638971E-03
-0.83173416E+01  0.66988760E+00  0.49093159E-03  0.34819954E-03  0.41766145E-03
-0.83173416E+01  0.70170710E+00  0.52728266E-03  0.29172058E-03  0.46189601E-03
-0.83173416E+01  0.73168798E+00  0.56681685E-03  0.23135669E-03  0.49392671E-03
-0.83173416E+01  0.75986470E+00  0.61067453E-03  0.17520398E-03  0.50965145E-03
-0.83173416E+01  0.78628257E+00  0.65628250E-03  0.13429749E-03  0.50223681E-03
-0.83173416E+01  0.81099590E+00  0.69249689E-03  0.12655975E-03  0.46544347E-03
-0.83173416E+01  0.83406621E+00  0.69275258E-03  0.17733272E-03  0.39107623E-03
-0.83173416E+01  0.85556060E+00  0.61293345E-03  0.31446824E-03  0.27699625E-03
-0.83173416E+01  0.87555021E+00  0.40566128E-03  0.54557576E-03  0.12912812E-03
-0.83173416E+01  0.89410886E+00  0.56957795E-04  0.82911366E-03 -0.29145291E-04
-0.83173416E+01  0.91131184E+00 -0.37382048E-03  0.10607247E-02 -0.16504889E-03
-0.83173416E+01  0.92723491E+00 -0.75404179E-03  0.11151088E-02 -0.24494685E-03
-0.83173416E+01  0.94195338E+00 -0.94176159E-03  0.92622813E-03 -0.25653334E-03
-0.83173416E+01  0.95554139E+00 -0.87704131E-03  0.55072726E-03 -0.21005103E-03
-0.83173416E+01  0.96807128E+00 -0.62377055E-03  0.14482456E-03 -0.13656339E-03
-0.83173416E+01  0.97961317E+00 -0.32463858E-03 -0.12360429E-03 -0.64834160E-04
-0.83173416E+01  0.99023454E+00 -0.10579701E-03 -0.16555136E-03 -0.17426446E-04
-0.83173416E+01  0.10000000E+01  0.00000000E+00  0.00000000E+00  0.00000000E+00
 
-0.82891299E+01 -0.10000000E+01  0.00000000E+00  0.00000000E+00  0.00000000E+00
-0.82891299E+01 -0.99023454E+00 -0.81321877E-04 -0.22196517E-03  0.14191028E-04
-0.82891299E+01 -0.97961317E+00 -0.27915862E-03 -0.22703008E-03  0.54336292E-04
-0.82891299E+01 -0.96807128E+00 -0.56605476E-03  0.15080307E-04  0.11831311E-03
-0.82891299E+01 -0.95554139E+00 -0.82317249E-03  0.43083884E-03  0.18994811E-03
-0.82891299E+01 -0.94195338E+00 -0.91049506E-03  0.85788195E-03  0.24591769E-03
-0.82891299E+01 -0.92723491E+00 -0.75806118E-03  0.11257665E-02  0.25804195E-03
-0.82891299E+01 -0.91131184E+00 -0.41325770E-03  0.11488324E-02  0.21284469E-03
-0.82891299E+01 -0.89410886E+00 -0.63811100E-05  0.96597958E-03  0.11526994E-03
-0.82891299E+01 -0.87555021E+00  0.33451044E-03  0.69219929E-03 -0.10039537E-04
-0.82891299E+01 -0.85556060E+00  0.54701591E-03  0.43984059E-03 -0.13608587E-03
-0.82891299E+01 -0.83406621E+00  0.63865655E-03  0.26679412E-03 -0.24131233E-03
-0.82891299E+01 -0.81099590E+00  0.65121822E-03  0.17941435E-03 -0.31780719E-03
-0.82891299E+01 -0.78628257E+00  0.62591407E-03  0.15690247E-03 -0.36459408E-03
-0.82891299E+01 -0.75986470E+00  0.58855618E-03  0.17549421E-03 -0.38652780E-03
-0.82891299E+01 -0.73168798E+00  0.55064212E-03  0.21622425E-03 -0.38742644E-03
-0.82891299E+01 -0.70170710E+00  0.51535377E-03  0.26668112E-03 -0.37216255E-03
-0.82891299E+01 -0.66988760E+00  0.48214836E-03  0.31766330E-03 -0.34348848E-03
-0.82891299E+01 -0.63620781E+00  0.44923327E-03  0.36210862E-03 -0.30532517E-03
-0.82891299E+01 -0.60066071E+00  0.41430313E-03  0.39330906E-03 -0.26046014E-03
-0.82891299E+01 -0.56325577E+00  0.37507010E-03  0.40503967E-03 -0.21317450E-03
-0.82891299E+01 -0.52402059E+00  0.32926094E-03  0.39131271E-03 -0.16707594E-03
-0.82891299E+01 -0.48300241E+00  0.27511889E-03  0.34710903E-03 -0.12671233E-03
-0.82891299E+01 -0.44026914E+00  0.21150643E-03  0.26910298E-03 -0.95350174E-04
-0.82891299E+01 -0.39591017E+00  0.13851311E-03  0.15668167E-03 -0.75592324E-04
-0.82891299E+01 -0.35003658E+00  0.57519103E-04  0.12929623E-04 -0.67378268E-04
-0.82891299E+01 -0.30278088E+00 -0.28457503E-04 -0.15493903E-03 -0.68484006E-04
-0.82891299E+01 -0.25429614E+00 -0.11510252E-03 -0.33556188E-03 -0.73891363E-04
-0.82891299E+01 -0.20475452E+00 -0.19700838E-03 -0.51453276E-03 -0.77501547E-04
-0.82891299E+01 -0.15434522E+00 -0.26847077E-03 -0.67585682E-03 -0.73410748E-04
-0.82891299E+01 -0.10327182E+00 -0.32402910E-03 -0.80421164E-03 -0.58282698E-04
-0.82891299E+01 -0.51749200E-01 -0.35930333E-03 -0.88681329E-03 -0.32415575E-04
-0.82891299E+01  0.00000000E+00 -0.37138192E-03 -0.91533747E-03  0.32071315E-14
-0.82891299E+01  0.51749200E-01 -0.35930333E-03 -0.88681329E-03  0.32415575E-04
-0.82891299E+01  0.10327182E+00 -0.32402910E-03 -0.80421164E-03  0.58282698E-04
-0.82891299E+01  0.15434522E+00 -0.26847077E-03 -0.67585682E-03  0.73410748E-04
-0.82891299E+01  0.20475452E+00 -0.19700838E-03 -0.51453276E-03  0.77501547E-04
-0.82891299E+01  0.25429614E+00 -0.11510252E-03 -0.33556188E-03  0.73891363E-04
-0.82891299E+01  0.30278088E+00 -0.28457503E-04 -0.15493903E-03  0.68484006E-04
-0.82891299E+01  0.35003658E+00  0.57519103E-04  0.12929623E-04  0.67378268E-04
-0.82891299E+01  0.39591017E+00  0.13851311E-03  0.15668167E-03  0.75592324E-04
-0.82891299E+01  0.44026914E+00  0.21150643E-03  0.26910298E-03  0.95350174E-04
-0.82891299E+01  0.48300241E+00  0.27511889E-03  0.34710903E-03  0.12671233E-03
-0.82891299E+01  0.52402059E+00  0.32926094E-03  0.39131271E-03  0.16707594E-03
-0.82891299E+01  0.56325577E+00  0.37507010E-03  0.40503967E-03  0.21317450E-03
-0.82891299E+01  0.60066071E+00  0.41430313E-03  0.39330906E-03  0.26046014E-03
-0.82891299E+01  0.63620781E+00  0.44923327E-03  0.36210862E-03  0.30532517E-03
-0.82891299E+01  0.66988760E+00  0.48214836E-03  0.31766330E-03  0.34348848E-03
-0.82891299E+01  0.70170710E+00  0.51535377E-03  0.26668112E-03  0.37216255E-03
-0.82891299E+01  0.73168798E+00  0.55064212E-03  0.21622425E-03  0.38742644E-03
-0.82891299E+01  0.75986470E+00  0.58855618E-03  0.17549421E-03  0.38652780E-03
-0.82891299E+01  0.78628257E+00  0.62591407E-03  0.15690247E-03  0.36459408E-03
-0.82891299E+01  0.81099590E+00  0.65121822E-03  0.17941435E-03  0.31780719E-03
-0.82891299E+01  0.83406621E+00  0.63865655E-03  0.26679412E-03  0.24131233E-03
-0.82891299E+01  0.85556060E+00  0.54701591E-03  0.43984059E-03  0.13608587E-03
-0.82891299E+01  0.87555021E+00  0.33451044E-03  0.69219929E-03  0.10039537E-04
-0.82891299E+01  0.89410886E+00 -0.63811100E-05  0.96597958E-03 -0.11526994E-03
-0.82891299E+01  0.91131184E+00 -0.41325770E-03  0.11488324E-02 -0.21284469E-03
-0.82891299E+01  0.92723491E+00 -0.75806118E-03  0.11257665E-02 -0.25804195E-03
-0.82891299E+01  0.94195338E+00 -0.91049506E-03  0.85788195E-03 -0.24591769E-03
-0.82891299E+01  0.95554139E+00 -0.82317249E-03  0.43083884E-03 -0.18994811E-03
-0.82891299E+01  0.96807128E+00 -0.56605476E-03  0.15080307E-04 -0.11831311E-03
-0.82891299E+01  0.97961317E+00 -0.27915862E-03 -0.22703008E-03 -0.54336292E-04
-0.82891299E+01  0.99023454E+00 -0.81321877E-04 -0.22196517E-03 -0.14191028E-04
-0.82891299E+01  0.10000000E+01  0.00000000E+00  0.00000000E+00  0.00000000E+00
 
-0.82604738E+01 -0.10000000E+01  0.00000000E+00  0.00000000E+00  0.00000000E+00
-0.82604738E+01 -0.99023454E+00 -0.58060435E-04 -0.26416742E-03  0.11074923E-04
-0.82604738E+01 -0.97961317E+00 -0.23419071E-03 -0.31035850E-03  0.43762273E-04
-0.82604738E+01 -0.96807128E+00 -0.50591665E-03 -0.99443770E-04  0.98740513E-04
-0.82604738E+01 -0.95554139E+00 -0.76255598E-03  0.31077364E-03  0.16535071E-03
-0.82604738E+01 -0.94195338E+00 -0.86863556E-03  0.76806231E-03  0.22551899E-03
-0.82604738E+01 -0.92723491E+00 -0.75010801E-03  0.10956566E-02  0.25465457E-03
-0.82604738E+01 -0.91131184E+00 -0.44276112E-03  0.11862726E-02  0.23771223E-03
-0.82604738E+01 -0.89410886E+00 -0.64580051E-04  0.10544326E-02  0.17404207E-03
-0.82604738E+01 -0.87555021E+00  0.26268313E-03  0.80208879E-03  0.80447488E-04
-0.82604738E+01 -0.85556060E+00  0.47529526E-03  0.54384656E-03 -0.21818491E-04
-0.82604738E+01 -0.83406621E+00  0.57519837E-03  0.34887246E-03 -0.11380654E-03
-0.82604738E+01 -0.81099590E+00  0.59860051E-03  0.23488380E-03 -0.18672875E-03
-0.82604738E+01 -0.78628257E+00  0.58336033E-03  0.18788182E-03 -0.23744491E-03
-0.82604738E+01 -0.75986470E+00  0.55404298E-03  0.18650547E-03 -0.26811025E-03
-0.82604738E+01 -0.73168798E+00  0.52213304E-03  0.21177495E-03 -0.28047293E-03
-0.82604738E+01 -0.70170710E+00  0.49120309E-03  0.25063701E-03 -0.27760106E-03
-0.82604738E+01 -0.66988760E+00  0.46118304E-03  0.29326704E-03 -0.26096538E-03
-0.82604738E+01 -0.63620781E+00  0.43066125E-03  0.33231610E-03 -0.23325985E-03
-0.82604738E+01 -0.60066071E+00  0.39764828E-03  0.36090790E-03 -0.19627103E-03
-0.82604738E+01 -0.56325577E+00  0.36004915E-03  0.37280057E-03 -0.15329349E-03
-0.82604738E+01 -0.52402059E+00  0.31568073E-03  0.36185414E-03 -0.10719830E-03
-0.82604738E+01 -0.48300241E+00  0.26271298E-03  0.32277864E-03 -0.62110030E-04
-0.82604738E+01 -0.44026914E+00  0.19979542E-03  0.25162551E-03 -0.21512386E-04
-0.82604738E+01 -0.39591017E+00  0.12667137E-03  0.14689619E-03  0.10918658E-04
-0.82604738E+01 -0.35003658E+00  0.44348464E-04  0.10503867E-04  0.33115048E-04
-0.82604738E+01 -0.30278088E+00 -0.44434627E-04 -0.15148787E-03  0.44186643E-04
-0.82604738E+01 -0.25429614E+00 -0.13538448E-03 -0.32861576E-03  0.45445413E-04
-0.82604738E+01 -0.20475452E+00 -0.22274977E-03 -0.50675308E-03  0.39434252E-04
-0.82604738E+01 -0.15434522E+00 -0.30009502E-03 -0.66946596E-03  0.29619507E-04
-0.82604738E+01 -0.10327182E+00 -0.36096288E-03 -0.80032841E-03  0.18895110E-04
-0.82604738E+01 -0.51749200E-01 -0.39994467E-03 -0.88519898E-03  0.89911043E-05
-0.82604738E+01  0.00000000E+00 -0.41335506E-03 -0.91462146E-03  0.27153340E-14
-0.82604738E+01  0.51749200E-01 -0.39994467E-03 -0.88519898E-03 -0.89911043E-05
-0.82604738E+01  0.10327182E+00 -0.36096288E-03 -0.80032841E-03 -0.18895110E-04
-0.82604738E+01  0.15434522E+00 -0.30009502E-03 -0.66946596E-03 -0.29619507E-04
-0.82604738E+01  0.20475452E+00 -0.22274977E-03 -0.50675308E-03 -0.39434252E-04
-0.82604738E+01  0.25429614E+00 -0.13538448E-03 -0.32861576E-03 -0.45445413E-04
-0.82604738E+01  0.30278088E+00 -0.44434627E-04 -0.15148787E-03 -0.44186643E-04
-0.82604738E+01  0.35003658E+00  0.44348464E-04  0.10503867E-04 -0.33115048E-04
-0.82604738E+01  0.39591017E+00  0.12667137E-03  0.14689619E-03 -0.10918658E-04
-0.82604738E+01  0.44026914E+00  0.19979542E-03  0.25162551E-03  0.21512386E-04
-0.82604738E+01  0.48300241E+00  0.26271298E-03  0.32277864E-03  0.62110030E-04
-0.82604738E+01  0.52402059E+00  0.31568073E-03  0.36185414E-03  0.10719830E-03
-0.82604738E+01  0.56325577E+00  0.36004915E-03  0.37280057E-03  0.15329349E-03
-0.82604738E+01  0.60066071E+00  0.39764828E-03  0.36090790E-03  0.19627103E-03
-0.82604738E+01  0.63620781E+00  0.43066125E-03  0.33231610E-03  0.23325985E-03
-0.82604738E+01  0.66988760E+00  0.46118304E-03  0.29326704E-03  0.26096538E-03
-0.82604738E+01  0.70170710E+00  0.49120309E-03  0.25063701E-03  0.27760106E-03
-0.82604738E+01  0.73168798E+00  0.52213304E-03  0.21177495E-03  0.28047293E-03
-0.82604738E+01  0.75986470E+00  0.55404298E-03  0.18650547E-03  0.26811025E-03
-0.82604738E+01  0.78628257E+00  0.58336033E-03  0.18788182E-03  0.23744491E-03
-0.82604738E+01  0.81099590E+00  0.59860051E-03  0.23488380E-03  0.18672875E-03
-0.82604738E+01  0.83406621E+00  0.57519837E-03  0.34887246E-03  0.11380654E-03
-0.82604738E+01  0.85556060E+00  0.47529526E-03  0.54384656E-03  0.21818491E-04
-0.82604738E+01  0.87555021E+00  0.26268313E-03  0.80208879E-03 -0.80447488E-04
-0.82604738E+01  0.89410886E+00 -0.64580051E-04  0.10544326E-02 -0.17404207E-03
-0.82604738E+01  0.91131184E+00 -0.44276112E-03  0.11862726E-02 -0.23771223E-03
-0.82604738E+01  0.92723491E+00 -0.75010801E-03  0.10956566E-02 -0.25465457E-03
-0.82604738E+01  0.94195338E+00 -0.86863556E-03  0.76806231E-03 -0.22551899E-03
-0.82604738E+01  0.95554139E+00 -0.76255598E-03  0.31077364E-03 -0.16535071E-03
-0.82604738E+01  0.96807128E+00 -0.50591665E-03 -0.99443770E-04 -0.98740513E-04
-0.82604738E+01  0.97961317E+00 -0.23419071E-03 -0.31035850E-03 -0.43762273E-04
-0.82604738E+01  0.99023454E+00 -0.58060435E-04 -0.26416742E-03 -0.11074923E-04
-0.82604738E+01  0.10000000E+01  0.00000000E+00  0.00000000E+00  0.00000000E+00
 
-0.82313678E+01 -0.10000000E+01  0.00000000E+00  0.00000000E+00  0.00000000E+00
-0.82313678E+01 -0.99023454E+00 -0.36564005E-04 -0.29504226E-03  0.82241445E-05
-0.82313678E+01 -0.97961317E+00 -0.19085802E-03 -0.37656916E-03  0.33821564E-04
-0.82313678E+01 -0.96807128E+00 -0.44499410E-03 -0.19941727E-03  0.79512160E-04
-0.82313678E+01 -0.95554139E+00 -0.69702355E-03  0.19345408E-03  0.13919912E-03
-0.82313678E+01 -0.94195338E+00 -0.81757331E-03  0.66281981E-03  0.19958091E-03
-0.82313678E+01 -0.92723491E+00 -0.73038395E-03  0.10319224E-02  0.23995911E-03
-0.82313678E+01 -0.91131184E+00 -0.46083051E-03  0.11786476E-02  0.24499599E-03
-0.82313678E+01 -0.89410886E+00 -0.11441338E-03  0.10966015E-02  0.21008120E-03
-0.82313678E+01 -0.87555021E+00  0.19468666E-03  0.87338910E-03  0.14550529E-03
-0.82313678E+01 -0.85556060E+00  0.40289788E-03  0.62144251E-03  0.67204334E-04
-0.82313678E+01 -0.83406621E+00  0.50752554E-03  0.41673628E-03 -0.88502085E-05
-0.82313678E+01 -0.81099590E+00  0.53942790E-03  0.28571492E-03 -0.73822335E-04
-0.82313678E+01 -0.78628257E+00  0.53287314E-03  0.22056857E-03 -0.12324591E-03
-0.82313678E+01 -0.75986470E+00  0.51082831E-03  0.20281876E-03 -0.15724043E-03
-0.82313678E+01 -0.73168798E+00  0.48447011E-03  0.21427979E-03 -0.17593700E-03
-0.82313678E+01 -0.70170710E+00  0.45757352E-03  0.24190977E-03 -0.18090585E-03
-0.82313678E+01 -0.66988760E+00  0.43042985E-03  0.27573292E-03 -0.17257775E-03
-0.82313678E+01 -0.63620781E+00  0.40195732E-03  0.30838794E-03 -0.15263295E-03
-0.82313678E+01 -0.60066071E+00  0.37047743E-03  0.33302234E-03 -0.12208908E-03
-0.82313678E+01 -0.56325577E+00  0.33413461E-03  0.34349705E-03 -0.83476326E-04
-0.82313678E+01 -0.52402059E+00  0.29093765E-03  0.33364614E-03 -0.39130298E-04
-0.82313678E+01 -0.48300241E+00  0.23914070E-03  0.29804725E-03  0.71646893E-05
-0.82313678E+01 -0.44026914E+00  0.17737962E-03  0.23232337E-03  0.51812380E-04
-0.82313678E+01 -0.39591017E+00  0.10525766E-03  0.13432164E-03  0.90471242E-04
-0.82313678E+01 -0.35003658E+00  0.23571049E-04  0.50306798E-05  0.11968580E-03
-0.82313678E+01 -0.30278088E+00 -0.65170795E-04 -0.15045019E-03  0.13651092E-03
-0.82313678E+01 -0.25429614E+00 -0.15681029E-03 -0.32250812E-03  0.13977041E-03
-0.82313678E+01 -0.20475452E+00 -0.24556058E-03 -0.49745757E-03  0.12959128E-03
-0.82313678E+01 -0.15434522E+00 -0.32473108E-03 -0.65881163E-03  0.10775484E-03
-0.82313678E+01 -0.10327182E+00 -0.38743592E-03 -0.78959135E-03  0.76823460E-04
-0.82313678E+01 -0.51749200E-01 -0.42777916E-03 -0.87487809E-03  0.39895647E-04
-0.82313678E+01  0.00000000E+00 -0.44169210E-03 -0.90452609E-03  0.22741206E-14
-0.82313678E+01  0.51749200E-01 -0.42777916E-03 -0.87487809E-03 -0.39895647E-04
-0.82313678E+01  0.10327182E+00 -0.38743592E-03 -0.78959135E-03 -0.76823460E-04
-0.82313678E+01  0.15434522E+00 -0.32473108E-03 -0.65881163E-03 -0.10775484E-03
-0.82313678E+01  0.20475452E+00 -0.24556058E-03 -0.49745757E-03 -0.12959128E-03
-0.82313678E+01  0.25429614E+00 -0.15681029E-03 -0.32250812E-03 -0.13977041E-03
-0.82313678E+01  0.30278088E+00 -0.65170795E-04 -0.15045019E-03 -0.13651092E-03
-0.82313678E+01  0.35003658E+00  0.23571049E-04  0.50306798E-05 -0.11968580E-03
-0.82313678E+01  0.39591017E+00  0.10525766E-03  0.13432164E-03 -0.90471242E-04
-0.82313678E+01  0.44026914E+00  0.17737962E-03  0.23232337E-03 -0.51812380E-04
-0.82313678E+01  0.48300241E+00  0.23914070E-03  0.29804725E-03 -0.71646893E-05
-0.82313678E+01  0.52402059E+00  0.29093765E-03  0.33364614E-03  0.39130298E-04
-0.82313678E+01  0.56325577E+00  0.33413461E-03  0.34349705E-03  0.83476326E-04
-0.82313678E+01  0.60066071E+00  0.37047743E-03  0.33302234E-03  0.12208908E-03
-0.82313678E+01  0.63620781E+00  0.40195732E-03  0.30838794E-03  0.15263295E-03
-0.82313678E+01  0.66988760E+00  0.43042985E-03  0.27573292E-03  0.17257775E-03
-0.82313678E+01  0.70170710E+00  0.45757352E-03  0.24190977E-03  0.18090585E-03
-0.82313678E+01  0.73168798E+00  0.48447011E-03  0.21427979E-03  0.17593700E-03
-0.82313678E+01  0.75986470E+00  0.51082831E-03  0.20281876E-03  0.15724043E-03
-0.82313678E+01  0.78628257E+00  0.53287314E-03  0.22056857E-03  0.12324591E-03
-0.82313678E+01  0.81099590E+00  0.53942790E-03  0.28571492E-03  0.73822335E-04
-0.82313678E+01  0.83406621E+00  0.50752554E-03  0.41673628E-03  0.88502085E-05
-0.82313678E+01  0.85556060E+00  0.40289788E-03  0.62144251E-03 -0.67204334E-04
-0.82313678E+01  0.87555021E+00  0.19468666E-03  0.87338910E-03 -0.14550529E-03
-0.82313678E+01  0.89410886E+00 -0.11441338E-03  0.10966015E-02 -0.21008120E-03
-0.82313678E+01  0.91131184E+00 -0.46083051E-03  0.11786476E-02 -0.24499599E-03
-0.82313678E+01  0.92723491E+00 -0.73038395E-03  0.10319224E-02 -0.23995911E-03
-0.82313678E+01  0.94195338E+00 -0.81757331E-03  0.66281981E-03 -0.19958091E-03
-0.82313678E+01  0.95554139E+00 -0.69702355E-03  0.19345408E-03 -0.13919912E-03
-0.82313678E+01  0.96807128E+00 -0.44499410E-03 -0.19941727E-03 -0.79512160E-04
-0.82313678E+01  0.97961317E+00 -0.19085802E-03 -0.37656916E-03 -0.33821564E-04
-0.82313678E+01  0.99023454E+00 -0.36564005E-04 -0.29504226E-03 -0.82241445E-05
-0.82313678E+01  0.10000000E+01  0.00000000E+00  0.00000000E+00  0.00000000E+00
 
-0.82018066E+01 -0.10000000E+01  0.00000000E+00  0.00000000E+00  0.00000000E+00
-0.82018066E+01 -0.99023454E+00 -0.17290945E-04 -0.31313293E-03  0.57170820E-05
-0.82018066E+01 -0.97961317E+00 -0.15040122E-03 -0.42251144E-03  0.24797428E-04
-0.82018066E+01 -0.96807128E+00 -0.38554362E-03 -0.27901905E-03  0.61393556E-04
-0.82018066E+01 -0.95554139E+00 -0.62970273E-03  0.88055239E-04  0.11302667E-03
-0.82018066E+01 -0.94195338E+00 -0.76071787E-03  0.55426021E-03  0.17056313E-03
-0.82018066E+01 -0.92723491E+00 -0.70175448E-03  0.94789251E-03  0.21716241E-03
-0.82018066E+01 -0.91131184E+00 -0.46908610E-03  0.11381260E-02  0.23811258E-03
-0.82018066E+01 -0.89410886E+00 -0.15597516E-03  0.11014879E-02  0.22622241E-03
-0.82018066E+01 -0.87555021E+00  0.13177189E-03  0.91106342E-03  0.18661665E-03
-0.82018066E+01 -0.85556060E+00  0.33196611E-03  0.67388333E-03  0.13055675E-03
-0.82018066E+01 -0.83406621E+00  0.43820264E-03  0.46894978E-03  0.70985064E-04
-0.82018066E+01 -0.81099590E+00  0.47636507E-03  0.32888881E-03  0.16206427E-04
-0.82018066E+01 -0.78628257E+00  0.47707487E-03  0.25118101E-03 -0.28661473E-04
-0.82018066E+01 -0.75986470E+00  0.46148571E-03  0.22033730E-03 -0.62312086E-04
-0.82018066E+01 -0.73168798E+00  0.44024935E-03  0.21946003E-03 -0.83687904E-04
-0.82018066E+01 -0.70170710E+00  0.41719245E-03  0.23596345E-03 -0.93163637E-04
-0.82018066E+01 -0.66988760E+00  0.39286826E-03  0.26007089E-03 -0.90328106E-04
-0.82018066E+01 -0.63620781E+00  0.36647034E-03  0.28463829E-03 -0.75987206E-04
-0.82018066E+01 -0.60066071E+00  0.33660564E-03  0.30305411E-03 -0.50491246E-04
-0.82018066E+01 -0.56325577E+00  0.30166832E-03  0.30950222E-03 -0.15673542E-04
-0.82018066E+01 -0.52402059E+00  0.25990627E-03  0.29809653E-03  0.26625364E-04
-0.82018066E+01 -0.48300241E+00  0.20974841E-03  0.26367107E-03  0.72979162E-04
-0.82018066E+01 -0.44026914E+00  0.14994392E-03  0.20191210E-03  0.11977013E-03
-0.82018066E+01 -0.39591017E+00  0.80099926E-04  0.11053728E-03  0.16220429E-03
-0.82018066E+01 -0.35003658E+00  0.92400227E-06 -0.99209653E-05  0.19578219E-03
-0.82018066E+01 -0.30278088E+00 -0.85253617E-04 -0.15507194E-03  0.21598118E-03
-0.82018066E+01 -0.25429614E+00 -0.17448454E-03 -0.31625236E-03  0.21968058E-03
-0.82018066E+01 -0.20475452E+00 -0.26117520E-03 -0.48077375E-03  0.20510555E-03
-0.82018066E+01 -0.15434522E+00 -0.33875464E-03 -0.63308952E-03  0.17269439E-03
-0.82018066E+01 -0.10327182E+00 -0.40037239E-03 -0.75694157E-03  0.12473210E-03
-0.82018066E+01 -0.51749200E-01 -0.44009885E-03 -0.83790427E-03  0.65385369E-04
-0.82018066E+01  0.00000000E+00 -0.45381438E-03 -0.86608218E-03  0.18579397E-14
-0.82018066E+01  0.51749200E-01 -0.44009885E-03 -0.83790427E-03 -0.65385369E-04
-0.82018066E+01  0.10327182E+00 -0.40037239E-03 -0.75694157E-03 -0.12473210E-03
-0.82018066E+01  0.15434522E+00 -0.33875464E-03 -0.63308952E-03 -0.17269439E-03
-0.82018066E+01  0.20475452E+00 -0.26117520E-03 -0.48077375E-03 -0.20510555E-03
-0.82018066E+01  0.25429614E+00 -0.17448454E-03 -0.31625236E-03 -0.21968058E-03
-0.82018066E+01  0.30278088E+00 -0.85253617E-04 -0.15507194E-03 -0.21598118E-03
-0.82018066E+01  0.35003658E+00  0.92400227E-06 -0.99209653E-05 -0.19578219E-03
-0.82018066E+01  0.39591017E+00  0.80099926E-04  0.11053728E-03 -0.16220429E-03
-0.82018066E+01  0.44026914E+00  0.14994392E-03  0.20191210E-03 -0.11977013E-03
-0.82018066E+01  0.48300241E+00  0.20974841E-03  0.26367107E-03 -0.72979162E-04
-0.82018066E+01  0.52402059E+00  0.25990627E-03  0.29809653E-03 -0.26625364E-04
-0.82018066E+01  0.56325577E+00  0.30166832E-03  0.30950222E-03  0.15673542E-04
-0.82018066E+01  0.60066071E+00  0.33660564E-03  0.30305411E-03  0.50491246E-04
-0.82018066E+01  0.63620781E+00  0.36647034E-03  0.28463829E-03  0.75987206E-04
-0.82018066E+01  0.66988760E+00  0.39286826E-03  0.26007089E-03  0.90328106E-04
-0.82018066E+01  0.70170710E+00  0.41719245E-03  0.23596345E-03  0.93163637E-04
-0.82018066E+01  0.73168798E+00  0.44024935E-03  0.21946003E-03  0.83687904E-04
-0.82018066E+01  0.75986470E+00  0.46148571E-03  0.22033730E-03  0.62312086E-04
-0.82018066E+01  0.78628257E+00  0.47707487E-03  0.25118101E-03  0.28661473E-04
-0.82018066E+01  0.81099590E+00  0.47636507E-03  0.32888881E-03 -0.16206427E-04
-0.82018066E+01  0.83406621E+00  0.43820264E-03  0.46894978E-03 -0.70985064E-04
-0.82018066E+01  0.85556060E+00  0.33196611E-03  0.67388333E-03 -0.13055675E-03
-0.82018066E+01  0.87555021E+00  0.13177189E-03  0.91106342E-03 -0.18661665E-03
-0.82018066E+01  0.89410886E+00 -0.15597516E-03  0.11014879E-02 -0.22622241E-03
-0.82018066E+01  0.91131184E+00 -0.46908610E-03  0.11381260E-02 -0.23811258E-03
-0.82018066E+01  0.92723491E+00 -0.70175448E-03  0.94789251E-03 -0.21716241E-03
-0.82018066E+01  0.94195338E+00 -0.76071787E-03  0.55426021E-03 -0.17056313E-03
-0.82018066E+01  0.95554139E+00 -0.62970273E-03  0.88055239E-04 -0.11302667E-03
-0.82018066E+01  0.96807128E+00 -0.38554362E-03 -0.27901905E-03 -0.61393556E-04
-0.82018066E+01  0.97961317E+00 -0.15040122E-03 -0.42251144E-03 -0.24797428E-04
-0.82018066E+01  0.99023454E+00 -0.17290945E-04 -0.31313293E-03 -0.57170820E-05
-0.82018066E+01  0.10000000E+01  0.00000000E+00  0.00000000E+00  0.00000000E+00
 
-0.81717845E+01 -0.10000000E+01  0.00000000E+00  0.00000000E+00  0.00000000E+00
-0.81717845E+01 -0.99023454E+00 -0.41728892E-06 -0.32193630E-03  0.36078757E-05
-0.81717845E+01 -0.97961317E+00 -0.11331592E-03 -0.45277103E-03  0.17037602E-04
-0.81717845E+01 -0.96807128E+00 -0.32851996E-03 -0.34158858E-03  0.45311708E-04
-0.81717845E+01 -0.95554139E+00 -0.56196501E-03 -0.57416257E-05  0.88698278E-04
-0.81717845E+01 -0.94195338E+00 -0.69951759E-03  0.44564043E-03  0.14153664E-03
-0.81717845E+01 -0.92723491E+00 -0.66518562E-03  0.84948591E-03  0.19059284E-03
-0.81717845E+01 -0.91131184E+00 -0.46747624E-03  0.10713318E-02  0.22236084E-03
-0.81717845E+01 -0.89410886E+00 -0.18794047E-03  0.10744000E-02  0.22818932E-03
-0.81717845E+01 -0.87555021E+00  0.76428977E-04  0.91786925E-03  0.20928853E-03
-0.81717845E+01 -0.85556060E+00  0.26579366E-03  0.70122903E-03  0.17300959E-03
-0.81717845E+01 -0.83406621E+00  0.37090992E-03  0.50351413E-03  0.12944041E-03
-0.81717845E+01 -0.81099590E+00  0.41314890E-03  0.36129656E-03  0.86014055E-04
-0.81717845E+01 -0.78628257E+00  0.41956217E-03  0.27638786E-03  0.47989699E-04
-0.81717845E+01 -0.75986470E+00  0.40938207E-03  0.23621401E-03  0.17574266E-04
-0.81717845E+01 -0.73168798E+00  0.39258568E-03  0.22548544E-03 -0.34032776E-05
-0.81717845E+01 -0.70170710E+00  0.37293603E-03  0.23241327E-03 -0.14464396E-04
-0.81717845E+01 -0.66988760E+00  0.35116936E-03  0.24770566E-03 -0.14631559E-04
-0.81717845E+01 -0.63620781E+00  0.32671242E-03  0.26461589E-03 -0.40825838E-05
-0.81717845E+01 -0.60066071E+00  0.29844052E-03  0.27690949E-03  0.17274925E-04
-0.81717845E+01 -0.56325577E+00  0.26500986E-03  0.27917215E-03  0.48110511E-04
-0.81717845E+01 -0.52402059E+00  0.22494746E-03  0.26587060E-03  0.86934490E-04
-0.81717845E+01 -0.48300241E+00  0.17692778E-03  0.23215322E-03  0.13064245E-03
-0.81717845E+01 -0.44026914E+00  0.11990687E-03  0.17385165E-03  0.17571740E-03
-0.81717845E+01 -0.39591017E+00  0.53595948E-04  0.88651050E-04  0.21726858E-03
-0.81717845E+01 -0.35003658E+00 -0.21308572E-04 -0.23250713E-04  0.25036161E-03
-0.81717845E+01 -0.30278088E+00 -0.10263912E-03 -0.15806046E-03  0.26974402E-03
-0.81717845E+01 -0.25429614E+00 -0.18673706E-03 -0.30799452E-03  0.27131453E-03
-0.81717845E+01 -0.20475452E+00 -0.26840209E-03 -0.46137961E-03  0.25229228E-03
-0.81717845E+01 -0.15434522E+00 -0.34149245E-03 -0.60373206E-03  0.21235414E-03
-0.81717845E+01 -0.10327182E+00 -0.39956766E-03 -0.71972772E-03  0.15356961E-03
-0.81717845E+01 -0.51749200E-01 -0.43702643E-03 -0.79567765E-03  0.80607040E-04
-0.81717845E+01  0.00000000E+00 -0.44996215E-03 -0.82213124E-03  0.15063461E-14
-0.81717845E+01  0.51749200E-01 -0.43702643E-03 -0.79567765E-03 -0.80607040E-04
-0.81717845E+01  0.10327182E+00 -0.39956766E-03 -0.71972772E-03 -0.15356961E-03
-0.81717845E+01  0.15434522E+00 -0.34149245E-03 -0.60373206E-03 -0.21235414E-03
-0.81717845E+01  0.20475452E+00 -0.26840209E-03 -0.46137961E-03 -0.25229228E-03
-0.81717845E+01  0.25429614E+00 -0.18673706E-03 -0.30799452E-03 -0.27131453E-03
-0.81717845E+01  0.30278088E+00 -0.10263912E-03 -0.15806046E-03 -0.26974402E-03
-0.81717845E+01  0.35003658E+00 -0.21308572E-04 -0.23250713E-04 -0.25036161E-03
-0.81717845E+01  0.39591017E+00  0.53595948E-04  0.88651050E-04 -0.21726858E-03
-0.81717845E+01  0.44026914E+00  0.11990687E-03  0.17385165E-03 -0.17571740E-03
-0.81717845E+01  0.48300241E+00  0.17692778E-03  0.23215322E-03 -0.13064245E-03
-0.81717845E+01  0.52402059E+00  0.22494746E-03  0.26587060E-03 -0.86934490E-04
-0.81717845E+01  0.56325577E+00  0.26500986E-03  0.27917215E-03 -0.48110511E-04
-0.81717845E+01  0.60066071E+00  0.29844052E-03  0.27690949E-03 -0.17274925E-04
-0.81717845E+01  0.63620781E+00  0.32671242E-03  0.26461589E-03  0.40825838E-05
-0.81717845E+01  0.66988760E+00  0.35116936E-03  0.24770566E-03  0.14631559E-04
-0.81717845E+01  0.70170710E+00  0.37293603E-03  0.23241327E-03  0.14464396E-04
-0.81717845E+01  0.73168798E+00  0.39258568E-03  0.22548544E-03  0.34032776E-05
-0.81717845E+01  0.75986470E+00  0.40938207E-03  0.23621401E-03 -0.17574266E-04
-0.81717845E+01  0.78628257E+00  0.41956217E-03  0.27638786E-03 -0.47989699E-04
-0.81717845E+01  0.81099590E+00  0.41314890E-03  0.36129656E-03 -0.86014055E-04
-0.81717845E+01  0.83406621E+00  0.37090992E-03  0.50351413E-03 -0.12944041E-03
-0.81717845E+01  0.85556060E+00  0.26579366E-03  0.70122903E-03 -0.17300959E-03
-0.81717845E+01  0.87555021E+00  0.76428977E-04  0.91786925E-03 -0.20928853E-03
-0.81717845E+01  0.89410886E+00 -0.18794047E-03  0.10744000E-02 -0.22818932E-03
-0.81717845E+01  0.91131184E+00 -0.46747624E-03  0.10713318E-02 -0.22236084E-03
-0.81717845E+01  0.92723491E+00 -0.66518562E-03  0.84948591E-03 -0.19059284E-03
-0.81717845E+01  0.94195338E+00 -0.69951759E-03  0.44564043E-03 -0.14153664E-03
-0.81717845E+01  0.95554139E+00 -0.56196501E-03 -0.57416257E-05 -0.88698278E-04
-0.81717845E+01  0.96807128E+00 -0.32851996E-03 -0.34158858E-03 -0.45311708E-04
-0.81717845E+01  0.97961317E+00 -0.11331592E-03 -0.45277103E-03 -0.17037602E-04
-0.81717845E+01  0.99023454E+00 -0.41728893E-06 -0.32193630E-03 -0.36078757E-05
-0.81717845E+01  0.10000000E+01  0.00000000E+00  0.00000000E+00  0.00000000E+00
 
-0.81412963E+01 -0.10000000E+01  0.00000000E+00  0.00000000E+00  0.00000000E+00
-0.81412963E+01 -0.99023454E+00  0.13920372E-04 -0.32115447E-03  0.18807351E-05
-0.81412963E+01 -0.97961317E+00 -0.80221896E-04 -0.46651291E-03  0.10496332E-04
-0.81412963E+01 -0.96807128E+00 -0.27535316E-03 -0.38481103E-03  0.31338257E-04
-0.81412963E+01 -0.95554139E+00 -0.49611609E-03 -0.83142965E-04  0.66661345E-04
-0.81412963E+01 -0.94195338E+00 -0.63684962E-03  0.34460108E-03  0.11361057E-03
-0.81412963E+01 -0.92723491E+00 -0.62354249E-03  0.74650480E-03  0.16216258E-03
-0.81412963E+01 -0.91131184E+00 -0.45823568E-03  0.98865133E-03  0.20034358E-03
-0.81412963E+01 -0.89410886E+00 -0.21151823E-03  0.10245246E-02  0.21888405E-03
-0.81412963E+01 -0.87555021E+00  0.28538835E-04  0.90054603E-03  0.21617733E-03
-0.81412963E+01 -0.85556060E+00  0.20515529E-03  0.70739790E-03  0.19642937E-03
-0.81412963E+01 -0.83406621E+00  0.30702579E-03  0.52186127E-03  0.16718769E-03
-0.81412963E+01 -0.81099590E+00  0.35151285E-03  0.38253314E-03  0.13484617E-03
-0.81412963E+01 -0.78628257E+00  0.36227296E-03  0.29456793E-03  0.10446029E-03
-0.81412963E+01 -0.75986470E+00  0.35659993E-03  0.24804941E-03  0.78724379E-04
-0.81412963E+01 -0.73168798E+00  0.34370724E-03  0.22941009E-03  0.59912594E-04
-0.81412963E+01 -0.70170710E+00  0.32721253E-03  0.22783994E-03  0.49082456E-04
-0.81412963E+01 -0.66988760E+00  0.30796949E-03  0.23470991E-03  0.47584854E-04
-0.81412963E+01 -0.63620781E+00  0.28559558E-03  0.24379883E-03  0.55713552E-04
-0.81412963E+01 -0.60066071E+00  0.25920254E-03  0.24938384E-03  0.73895039E-04
-0.81412963E+01 -0.56325577E+00  0.22769219E-03  0.24658741E-03  0.10122509E-03
-0.81412963E+01 -0.52402059E+00  0.18986608E-03  0.23041533E-03  0.13652867E-03
-0.81412963E+01 -0.48300241E+00  0.14465829E-03  0.19655382E-03  0.17703579E-03
-0.81412963E+01 -0.44026914E+00  0.91261330E-04  0.14125915E-03  0.21940402E-03
-0.81412963E+01 -0.39591017E+00  0.29532218E-04  0.62473756E-04  0.25880458E-03
-0.81412963E+01 -0.35003658E+00 -0.39805715E-04 -0.39678015E-04  0.29011789E-03
-0.81412963E+01 -0.30278088E+00 -0.11473448E-03 -0.16185691E-03  0.30770302E-03
-0.81412963E+01 -0.25429614E+00 -0.19192272E-03 -0.29720465E-03  0.30686614E-03
-0.81412963E+01 -0.20475452E+00 -0.26667021E-03 -0.43535992E-03  0.28418797E-03
-0.81412963E+01 -0.15434522E+00 -0.33344116E-03 -0.56343953E-03  0.23882728E-03
-0.81412963E+01 -0.10327182E+00 -0.38642833E-03 -0.66775063E-03  0.17266876E-03
-0.81412963E+01 -0.51749200E-01 -0.42058093E-03 -0.73604027E-03  0.90645872E-04
-0.81412963E+01  0.00000000E+00 -0.43237044E-03 -0.75982305E-03  0.11943394E-14
-0.81412963E+01  0.51749200E-01 -0.42058093E-03 -0.73604027E-03 -0.90645872E-04
-0.81412963E+01  0.10327182E+00 -0.38642833E-03 -0.66775063E-03 -0.17266876E-03
-0.81412963E+01  0.15434522E+00 -0.33344116E-03 -0.56343953E-03 -0.23882728E-03
-0.81412963E+01  0.20475452E+00 -0.26667021E-03 -0.43535992E-03 -0.28418797E-03
-0.81412963E+01  0.25429614E+00 -0.19192272E-03 -0.29720465E-03 -0.30686614E-03
-0.81412963E+01  0.30278088E+00 -0.11473448E-03 -0.16185691E-03 -0.30770302E-03
-0.81412963E+01  0.35003658E+00 -0.39805715E-04 -0.39678015E-04 -0.29011789E-03
-0.81412963E+01  0.39591017E+00  0.29532218E-04  0.62473756E-04 -0.25880458E-03
-0.81412963E+01  0.44026914E+00  0.91261330E-04  0.14125915E-03 -0.21940402E-03
-0.81412963E+01  0.48300241E+00  0.14465829E-03  0.19655382E-03 -0.17703579E-03
-0.81412963E+01  0.52402059E+00  0.18986608E-03  0.23041533E-03 -0.13652867E-03
-0.81412963E+01  0.56325577E+00  0.22769219E-03  0.24658741E-03 -0.10122509E-03
-0.81412963E+01  0.60066071E+00  0.25920254E-03  0.24938384E-03 -0.73895039E-04
-0.81412963E+01  0.63620781E+00  0.28559558E-03  0.24379883E-03 -0.55713552E-04
-0.81412963E+01  0.66988760E+00  0.30796949E-03  0.23470991E-03 -0.47584854E-04
-0.81412963E+01  0.70170710E+00  0.32721253E-03  0.22783994E-03 -0.49082456E-04
-0.81412963E+01  0.73168798E+00  0.34370724E-03  0.22941009E-03 -0.59912594E-04
-0.81412963E+01  0.75986470E+00  0.35659993E-03  0.24804941E-03 -0.78724379E-04
-0.81412963E+01  0.78628257E+00  0.36227296E-03  0.29456793E-03 -0.10446029E-03
-0.81412963E+01  0.81099590E+00  0.35151285E-03  0.38253314E-03 -0.13484617E-03
-0.81412963E+01  0.83406621E+00  0.30702579E-03  0.52186127E-03 -0.16718769E-03
-0.81412963E+01  0.85556060E+00  0.20515529E-03  0.70739790E-03 -0.19642937E-03
-0.81412963E+01  0.87555021E+00  0.28538835E-04  0.90054603E-03 -0.21617733E-03
-0.81412963E+01  0.89410886E+00 -0.21151823E-03  0.10245246E-02 -0.21888405E-03
-0.81412963E+01  0.91131184E+00 -0.45823568E-03  0.98865133E-03 -0.20034358E-03
-0.81412963E+01  0.92723491E+00 -0.62354249E-03  0.74650480E-03 -0.16216258E-03
-0.81412963E+01  0.94195338E+00 -0.63684962E-03  0.34460108E-03 -0.11361057E-03
-0.81412963E+01  0.95554139E+00 -0.49611609E-03 -0.83142965E-04 -0.66661345E-04
-0.81412963E+01  0.96807128E+00 -0.27535316E-03 -0.38481103E-03 -0.31338257E-04
-0.81412963E+01  0.97961317E+00 -0.80221896E-04 -0.46651291E-03 -0.10496332E-04
-0.81412963E+01  0.99023454E+00  0.13920372E-04 -0.32115447E-03 -0.18807351E-05
-0.81412963E+01  0.10000000E+01  0.00000000E+00  0.00000000E+00  0.00000000E+00
 
-0.81103364E+01 -0.10000000E+01  0.00000000E+00  0.00000000E+00  0.00000000E+00
-0.81103364E+01 -0.99023454E+00  0.25811628E-04 -0.31414147E-03  0.53156089E-06
-0.81103364E+01 -0.97961317E+00 -0.51116491E-04 -0.46862762E-03  0.52648786E-05
-0.81103364E+01 -0.96807128E+00 -0.22634220E-03 -0.41324676E-03  0.19814623E-04
-0.81103364E+01 -0.95554139E+00 -0.43287712E-03 -0.14668803E-03  0.47786152E-04
-0.81103364E+01 -0.94195338E+00 -0.57375644E-03  0.25162026E-03  0.88489374E-04
-0.81103364E+01 -0.92723491E+00 -0.57785958E-03  0.64234677E-03  0.13465641E-03
-0.81103364E+01 -0.91131184E+00 -0.44197043E-03  0.89526846E-03  0.17596063E-03
-0.81103364E+01 -0.89410886E+00 -0.22657515E-03  0.95725901E-03  0.20312435E-03
-0.81103364E+01 -0.87555021E+00 -0.10945405E-04  0.86340612E-03  0.21263034E-03
-0.81103364E+01 -0.85556060E+00  0.15169084E-03  0.69502870E-03  0.20626283E-03
-0.81103364E+01 -0.83406621E+00  0.24864182E-03  0.52504307E-03  0.18940683E-03
-0.81103364E+01 -0.81099590E+00  0.29377004E-03  0.39255094E-03  0.16738752E-03
-0.81103364E+01 -0.78628257E+00  0.30757219E-03  0.30516504E-03  0.14483812E-03
-0.81103364E+01 -0.75986470E+00  0.30544856E-03  0.25532498E-03  0.12462772E-03
-0.81103364E+01 -0.73168798E+00  0.29580629E-03  0.23120497E-03  0.10920087E-03
-0.81103364E+01 -0.70170710E+00  0.28206269E-03  0.22308173E-03  0.99936823E-04
-0.81103364E+01 -0.66988760E+00  0.26514045E-03  0.22310350E-03  0.98348547E-04
-0.81103364E+01 -0.63620781E+00  0.24481561E-03  0.22564501E-03  0.10500145E-03
-0.81103364E+01 -0.60066071E+00  0.22041204E-03  0.22554508E-03  0.12048410E-03
-0.81103364E+01 -0.56325577E+00  0.19106354E-03  0.21847333E-03  0.14417028E-03
-0.81103364E+01 -0.52402059E+00  0.15583870E-03  0.19997393E-03  0.17509995E-03
-0.81103364E+01 -0.48300241E+00  0.11393323E-03  0.16624566E-03  0.21081421E-03
-0.81103364E+01 -0.44026914E+00  0.64784398E-04  0.11395061E-03  0.24823316E-03
-0.81103364E+01 -0.39591017E+00  0.84075490E-05  0.41275263E-04  0.28282877E-03
-0.81103364E+01 -0.35003658E+00 -0.54439021E-04 -0.51708173E-04  0.30969755E-03
-0.81103364E+01 -0.30278088E+00 -0.12189403E-03 -0.16206105E-03  0.32336157E-03
-0.81103364E+01 -0.25429614E+00 -0.19098825E-03 -0.28375833E-03  0.31915765E-03
-0.81103364E+01 -0.20475452E+00 -0.25759304E-03 -0.40764081E-03  0.29360511E-03
-0.81103364E+01 -0.15434522E+00 -0.31688572E-03 -0.52231306E-03  0.24571473E-03
-0.81103364E+01 -0.10327182E+00 -0.36382217E-03 -0.61562106E-03  0.17721442E-03
-0.81103364E+01 -0.51749200E-01 -0.39402839E-03 -0.67668262E-03  0.92914192E-04
-0.81103364E+01  0.00000000E+00 -0.40444697E-03 -0.69794248E-03  0.94449465E-15
-0.81103364E+01  0.51749200E-01 -0.39402839E-03 -0.67668262E-03 -0.92914192E-04
-0.81103364E+01  0.10327182E+00 -0.36382217E-03 -0.61562106E-03 -0.17721442E-03
-0.81103364E+01  0.15434522E+00 -0.31688572E-03 -0.52231306E-03 -0.24571473E-03
-0.81103364E+01  0.20475452E+00 -0.25759304E-03 -0.40764081E-03 -0.29360511E-03
-0.81103364E+01  0.25429614E+00 -0.19098825E-03 -0.28375833E-03 -0.31915765E-03
-0.81103364E+01  0.30278088E+00 -0.12189403E-03 -0.16206105E-03 -0.32336157E-03
-0.81103364E+01  0.35003658E+00 -0.54439021E-04 -0.51708173E-04 -0.30969755E-03
-0.81103364E+01  0.39591017E+00  0.84075490E-05  0.41275263E-04 -0.28282877E-03
-0.81103364E+01  0.44026914E+00  0.64784398E-04  0.11395061E-03 -0.24823316E-03
-0.81103364E+01  0.48300241E+00  0.11393323E-03  0.16624566E-03 -0.21081421E-03
-0.81103364E+01  0.52402059E+00  0.15583870E-03  0.19997393E-03 -0.17509995E-03
-0.81103364E+01  0.56325577E+00  0.19106354E-03  0.21847333E-03 -0.14417028E-03
-0.81103364E+01  0.60066071E+00  0.22041204E-03  0.22554508E-03 -0.12048410E-03
-0.81103364E+01  0.63620781E+00  0.24481561E-03  0.22564501E-03 -0.10500145E-03
-0.81103364E+01  0.66988760E+00  0.26514045E-03  0.22310350E-03 -0.98348547E-04
-0.81103364E+01  0.70170710E+00  0.28206269E-03  0.22308173E-03 -0.99936823E-04
-0.81103364E+01  0.73168798E+00  0.29580629E-03  0.23120497E-03 -0.10920087E-03
-0.81103364E+01  0.75986470E+00  0.30544856E-03  0.25532498E-03 -0.12462772E-03
-0.81103364E+01  0.78628257E+00  0.30757219E-03  0.30516504E-03 -0.14483812E-03
-0.81103364E+01  0.81099590E+00  0.29377004E-03  0.39255094E-03 -0.16738752E-03
-0.81103364E+01  0.83406621E+00  0.24864182E-03  0.52504307E-03 -0.18940683E-03
-0.81103364E+01  0.85556060E+00  0.15169084E-03  0.69502870E-03 -0.20626283E-03
-0.81103364E+01  0.87555021E+00 -0.10945405E-04  0.86340612E-03 -0.21263034E-03
-0.81103364E+01  0.89410886E+00 -0.22657515E-03  0.95725901E-03 -0.20312435E-03
-0.81103364E+01  0.91131184E+00 -0.44197043E-03  0.89526846E-03 -0.17596063E-03
-0.81103364E+01  0.92723491E+00 -0.57785958E-03  0.64234677E-03 -0.13465641E-03
-0.81103364E+01  0.94195338E+00 -0.57375644E-03  0.25162026E-03 -0.88489374E-04
-0.81103364E+01  0.95554139E+00 -0.43287712E-03 -0.14668803E-03 -0.47786152E-04
-0.81103364E+01  0.96807128E+00 -0.22634220E-03 -0.41324676E-03 -0.19814623E-04
-0.81103364E+01  0.97961317E+00 -0.51116491E-04 -0.46862762E-03 -0.52648786E-05
-0.81103364E+01  0.99023454E+00  0.25811628E-04 -0.31414147E-03 -0.53156089E-06
-0.81103364E+01  0.10000000E+01  0.00000000E+00  0.00000000E+00  0.00000000E+00
 
-0.80788993E+01 -0.10000000E+01  0.00000000E+00  0.00000000E+00  0.00000000E+00
-0.80788993E+01 -0.99023454E+00  0.35316590E-04 -0.30101253E-03 -0.50028436E-06
-0.80788993E+01 -0.97961317E+00 -0.26182402E-04 -0.45927780E-03  0.11271247E-05
-0.80788993E+01 -0.96807128E+00 -0.18223515E-03 -0.42646860E-03  0.10405227E-04
-0.80788993E+01 -0.95554139E+00 -0.37372706E-03 -0.19448363E-03  0.31781801E-04
-0.80788993E+01 -0.94195338E+00 -0.51234867E-03  0.17069829E-03  0.66187535E-04
-0.80788993E+01 -0.92723491E+00 -0.53053195E-03  0.54307709E-03  0.10864092E-03
-0.80788993E+01 -0.91131184E+00 -0.42090505E-03  0.79849721E-03  0.15044962E-03
-0.80788993E+01 -0.89410886E+00 -0.23479107E-03  0.87992254E-03  0.18273047E-03
-0.80788993E+01 -0.87555021E+00 -0.42984746E-04  0.81265798E-03  0.20077852E-03
-0.80788993E+01 -0.85556060E+00  0.10513256E-03  0.66860660E-03  0.20458316E-03
-0.80788993E+01 -0.83406621E+00  0.19604580E-03  0.51574627E-03  0.19776016E-03
-0.80788993E+01 -0.81099590E+00  0.24060811E-03  0.39249349E-03  0.18461810E-03
-0.80788993E+01 -0.78628257E+00  0.25642843E-03  0.30812493E-03  0.16926078E-03
-0.80788993E+01 -0.75986470E+00  0.25710637E-03  0.25707894E-03  0.15452066E-03
-0.80788993E+01 -0.73168798E+00  0.25023722E-03  0.22918538E-03  0.14283292E-03
-0.80788993E+01 -0.70170710E+00  0.23900514E-03  0.21582033E-03  0.13572385E-03
-0.80788993E+01 -0.66988760E+00  0.22436279E-03  0.20995333E-03  0.13474639E-03
-0.80788993E+01 -0.63620781E+00  0.20621222E-03  0.20658974E-03  0.14062703E-03
-0.80788993E+01 -0.60066071E+00  0.18405535E-03  0.20117770E-03  0.15404416E-03
-0.80788993E+01 -0.56325577E+00  0.15722595E-03  0.18998325E-03  0.17459242E-03
-0.80788993E+01 -0.52402059E+00  0.12502424E-03  0.16916803E-03  0.20150131E-03
-0.80788993E+01 -0.48300241E+00  0.86875112E-04  0.13553684E-03  0.23262064E-03
-0.80788993E+01 -0.44026914E+00  0.42430777E-04  0.86280738E-04  0.26516309E-03
-0.80788993E+01 -0.39591017E+00 -0.81559069E-05  0.19955904E-04  0.29496624E-03
-0.80788993E+01 -0.35003658E+00 -0.64103863E-04 -0.63298020E-04  0.31744586E-03
-0.80788993E+01 -0.30278088E+00 -0.12371132E-03 -0.16087192E-03  0.32742804E-03
-0.80788993E+01 -0.25429614E+00 -0.18437003E-03 -0.26757571E-03  0.32044202E-03
-0.80788993E+01 -0.20475452E+00 -0.24252301E-03 -0.37555765E-03  0.29310139E-03
-0.80788993E+01 -0.15434522E+00 -0.29406783E-03 -0.47511315E-03  0.24437274E-03
-0.80788993E+01 -0.10327182E+00 -0.33473874E-03 -0.55589959E-03  0.17583886E-03
-0.80788993E+01 -0.51749200E-01 -0.36085828E-03 -0.60868188E-03  0.92077725E-04
-0.80788993E+01  0.00000000E+00 -0.36985698E-03 -0.62704291E-03  0.73779256E-15
-0.80788993E+01  0.51749200E-01 -0.36085828E-03 -0.60868188E-03 -0.92077725E-04
-0.80788993E+01  0.10327182E+00 -0.33473874E-03 -0.55589959E-03 -0.17583886E-03
-0.80788993E+01  0.15434522E+00 -0.29406783E-03 -0.47511315E-03 -0.24437274E-03
-0.80788993E+01  0.20475452E+00 -0.24252301E-03 -0.37555765E-03 -0.29310139E-03
-0.80788993E+01  0.25429614E+00 -0.18437003E-03 -0.26757571E-03 -0.32044202E-03
-0.80788993E+01  0.30278088E+00 -0.12371132E-03 -0.16087192E-03 -0.32742804E-03
-0.80788993E+01  0.35003658E+00 -0.64103863E-04 -0.63298020E-04 -0.31744586E-03
-0.80788993E+01  0.39591017E+00 -0.81559069E-05  0.19955904E-04 -0.29496624E-03
-0.80788993E+01  0.44026914E+00  0.42430777E-04  0.86280738E-04 -0.26516309E-03
-0.80788993E+01  0.48300241E+00  0.86875112E-04  0.13553684E-03 -0.23262064E-03
-0.80788993E+01  0.52402059E+00  0.12502424E-03  0.16916803E-03 -0.20150131E-03
-0.80788993E+01  0.56325577E+00  0.15722595E-03  0.18998325E-03 -0.17459242E-03
-0.80788993E+01  0.60066071E+00  0.18405535E-03  0.20117770E-03 -0.15404416E-03
-0.80788993E+01  0.63620781E+00  0.20621222E-03  0.20658974E-03 -0.14062703E-03
-0.80788993E+01  0.66988760E+00  0.22436279E-03  0.20995333E-03 -0.13474639E-03
-0.80788993E+01  0.70170710E+00  0.23900514E-03  0.21582033E-03 -0.13572385E-03
-0.80788993E+01  0.73168798E+00  0.25023722E-03  0.22918538E-03 -0.14283292E-03
-0.80788993E+01  0.75986470E+00  0.25710637E-03  0.25707894E-03 -0.15452066E-03
-0.80788993E+01  0.78628257E+00  0.25642843E-03  0.30812493E-03 -0.16926078E-03
-0.80788993E+01  0.81099590E+00  0.24060811E-03  0.39249349E-03 -0.18461810E-03
-0.80788993E+01  0.83406621E+00  0.19604580E-03  0.51574627E-03 -0.19776016E-03
-0.80788993E+01  0.85556060E+00  0.10513256E-03  0.66860660E-03 -0.20458316E-03
-0.80788993E+01  0.87555021E+00 -0.42984746E-04  0.81265798E-03 -0.20077852E-03
-0.80788993E+01  0.89410886E+00 -0.23479107E-03  0.87992254E-03 -0.18273047E-03
-0.80788993E+01  0.91131184E+00 -0.42090505E-03  0.79849721E-03 -0.15044962E-03
-0.80788993E+01  0.92723491E+00 -0.53053195E-03  0.54307709E-03 -0.10864092E-03
-0.80788993E+01  0.94195338E+00 -0.51234867E-03  0.17069829E-03 -0.66187535E-04
-0.80788993E+01  0.95554139E+00 -0.37372706E-03 -0.19448363E-03 -0.31781801E-04
-0.80788993E+01  0.96807128E+00 -0.18223515E-03 -0.42646860E-03 -0.10405227E-04
-0.80788993E+01  0.97961317E+00 -0.26182402E-04 -0.45927780E-03 -0.11271247E-05
-0.80788993E+01  0.99023454E+00  0.35316590E-04 -0.30101253E-03  0.50028436E-06
-0.80788993E+01  0.10000000E+01  0.00000000E+00  0.00000000E+00  0.00000000E+00
 
-0.80469797E+01 -0.10000000E+01  0.00000000E+00  0.00000000E+00  0.00000000E+00
-0.80469797E+01 -0.99023454E+00  0.42672889E-04 -0.28454357E-03 -0.12403286E-05
-0.80469797E+01 -0.97961317E+00 -0.51030000E-05 -0.44277491E-03 -0.19449479E-05
-0.80469797E+01 -0.96807128E+00 -0.14284878E-03 -0.42901909E-03  0.31402019E-05
-0.80469797E+01 -0.95554139E+00 -0.31880329E-03 -0.22997433E-03  0.18909877E-04
-0.80469797E+01 -0.94195338E+00 -0.45313648E-03  0.10050388E-03  0.47438605E-04
-0.80469797E+01 -0.92723491E+00 -0.48230684E-03  0.44980146E-03  0.85589187E-04
-0.80469797E+01 -0.91131184E+00 -0.39575498E-03  0.70139427E-03  0.12619201E-03
-0.80469797E+01 -0.89410886E+00 -0.23658096E-03  0.79652091E-03  0.16100894E-03
-0.80469797E+01 -0.87555021E+00 -0.67540427E-04  0.75223209E-03  0.18469270E-03
-0.80469797E+01 -0.85556060E+00  0.65977332E-04  0.63133527E-03  0.19596764E-03
-0.80469797E+01 -0.83406621E+00  0.15009488E-03  0.49626027E-03  0.19704802E-03
-0.80469797E+01 -0.81099590E+00  0.19311108E-03  0.38389166E-03  0.19133135E-03
-0.80469797E+01 -0.78628257E+00  0.21003155E-03  0.30452655E-03  0.18235257E-03
-0.80469797E+01 -0.75986470E+00  0.21277432E-03  0.25427405E-03  0.17276871E-03
-0.80469797E+01 -0.73168798E+00  0.20814213E-03  0.22450212E-03  0.16487104E-03
-0.80469797E+01 -0.70170710E+00  0.19906909E-03  0.20766247E-03  0.16018689E-03
-0.80469797E+01 -0.66988760E+00  0.18651036E-03  0.19754759E-03  0.16018940E-03
-0.80469797E+01 -0.63620781E+00  0.17046938E-03  0.18978384E-03  0.16564174E-03
-0.80469797E+01 -0.60066071E+00  0.15059993E-03  0.18040851E-03  0.17720833E-03
-0.80469797E+01 -0.56325577E+00  0.12641017E-03  0.16623802E-03  0.19460894E-03
-0.80469797E+01 -0.52402059E+00  0.97402186E-04  0.14399294E-03  0.21719994E-03
-0.80469797E+01 -0.48300241E+00  0.63199636E-04  0.11100291E-03  0.24311705E-03
-0.80469797E+01 -0.44026914E+00  0.23638050E-04  0.64907568E-04  0.26990646E-03
-0.80469797E+01 -0.39591017E+00 -0.21019516E-04  0.45589185E-05  0.29388994E-03
-0.80469797E+01 -0.35003658E+00 -0.69989805E-04 -0.69868114E-04  0.31100608E-03
-0.80469797E+01 -0.30278088E+00 -0.12173971E-03 -0.15606937E-03  0.31666336E-03
-0.80469797E+01 -0.25429614E+00 -0.17401824E-03 -0.24958271E-03  0.30689688E-03
-0.80469797E+01 -0.20475452E+00 -0.22382358E-03 -0.34367958E-03  0.27870268E-03
-0.80469797E+01 -0.15434522E+00 -0.26774749E-03 -0.43009757E-03  0.23118434E-03
-0.80469797E+01 -0.10327182E+00 -0.30227264E-03 -0.50003486E-03  0.16578572E-03
-0.80469797E+01 -0.51749200E-01 -0.32439031E-03 -0.54565644E-03  0.86645471E-04
-0.80469797E+01  0.00000000E+00 -0.33199976E-03 -0.56151225E-03  0.58168362E-15
-0.80469797E+01  0.51749200E-01 -0.32439031E-03 -0.54565644E-03 -0.86645471E-04
-0.80469797E+01  0.10327182E+00 -0.30227264E-03 -0.50003486E-03 -0.16578572E-03
-0.80469797E+01  0.15434522E+00 -0.26774749E-03 -0.43009757E-03 -0.23118434E-03
-0.80469797E+01  0.20475452E+00 -0.22382358E-03 -0.34367958E-03 -0.27870268E-03
-0.80469797E+01  0.25429614E+00 -0.17401824E-03 -0.24958271E-03 -0.30689688E-03
-0.80469797E+01  0.30278088E+00 -0.12173971E-03 -0.15606937E-03 -0.31666336E-03
-0.80469797E+01  0.35003658E+00 -0.69989805E-04 -0.69868114E-04 -0.31100608E-03
-0.80469797E+01  0.39591017E+00 -0.21019516E-04  0.45589185E-05 -0.29388994E-03
-0.80469797E+01  0.44026914E+00  0.23638050E-04  0.64907568E-04 -0.26990646E-03
-0.80469797E+01  0.48300241E+00  0.63199636E-04  0.11100291E-03 -0.24311705E-03
-0.80469797E+01  0.52402059E+00  0.97402186E-04  0.14399294E-03 -0.21719994E-03
-0.80469797E+01  0.56325577E+00  0.12641017E-03  0.16623802E-03 -0.19460894E-03
-0.80469797E+01  0.60066071E+00  0.15059993E-03  0.18040851E-03 -0.17720833E-03
-0.80469797E+01  0.63620781E+00  0.17046938E-03  0.18978384E-03 -0.16564174E-03
-0.80469797E+01  0.66988760E+00  0.18651036E-03  0.19754759E-03 -0.16018940E-03
-0.80469797E+01  0.70170710E+00  0.19906909E-03  0.20766247E-03 -0.16018689E-03
-0.80469797E+01  0.73168798E+00  0.20814213E-03  0.22450212E-03 -0.16487104E-03
-0.80469797E+01  0.75986470E+00  0.21277432E-03  0.25427405E-03 -0.17276871E-03
-0.80469797E+01  0.78628257E+00  0.21003155E-03  0.30452655E-03 -0.18235257E-03
-0.80469797E+01  0.81099590E+00  0.19311108E-03  0.38389166E-03 -0.19133135E-03
-0.80469797E+01  0.83406621E+00  0.15009488E-03  0.49626027E-03 -0.19704802E-03
-0.80469797E+01  0.85556060E+00  0.65977332E-04  0.63133527E-03 -0.19596764E-03
-0.80469797E+01  0.87555021E+00 -0.67540427E-04  0.75223209E-03 -0.18469270E-03
-0.80469797E+01  0.89410886E+00 -0.23658096E-03  0.79652091E-03 -0.16100894E-03
-0.80469797E+01  0.91131184E+00 -0.39575498E-03  0.70139427E-03 -0.12619201E-03
-0.80469797E+01  0.92723491E+00 -0.48230684E-03  0.44980146E-03 -0.85589187E-04
-0.80469797E+01  0.94195338E+00 -0.45313648E-03  0.10050388E-03 -0.47438605E-04
-0.80469797E+01  0.95554139E+00 -0.31880329E-03 -0.22997433E-03 -0.18909877E-04
-0.80469797E+01  0.96807128E+00 -0.14284878E-03 -0.42901909E-03 -0.31402019E-05
-0.80469797E+01  0.97961317E+00 -0.51030000E-05 -0.44277491E-03  0.19449479E-05
-0.80469797E+01  0.99023454E+00  0.42672889E-04 -0.28454357E-03  0.12403286E-05
-0.80469797E+01  0.10000000E+01  0.00000000E+00  0.00000000E+00  0.00000000E+00
 
-0.80145720E+01 -0.10000000E+01  0.00000000E+00  0.00000000E+00  0.00000000E+00
-0.80145720E+01 -0.99023454E+00  0.48030127E-04 -0.26486410E-03 -0.17574259E-05
-0.80145720E+01 -0.97961317E+00  0.12189131E-04 -0.41948290E-03 -0.42067846E-05
-0.80145720E+01 -0.96807128E+00 -0.10846511E-03 -0.42119179E-03 -0.24499447E-05
-0.80145720E+01 -0.95554139E+00 -0.26892505E-03 -0.25279162E-03  0.85624177E-05
-0.80145720E+01 -0.94195338E+00 -0.39749701E-03  0.42669426E-04  0.31675748E-04
-0.80145720E+01 -0.92723491E+00 -0.43495174E-03  0.36566422E-03  0.65199968E-04
-0.80145720E+01 -0.91131184E+00 -0.36838739E-03  0.60832555E-03  0.10333819E-03
-0.80145720E+01 -0.89410886E+00 -0.23361820E-03  0.71192852E-03  0.13862712E-03
-0.80145720E+01 -0.87555021E+00 -0.85897842E-04  0.68671980E-03  0.16547955E-03
-0.80145720E+01 -0.85556060E+00  0.33390022E-04  0.58695519E-03  0.18177521E-03
-0.80145720E+01 -0.83406621E+00  0.11036843E-03  0.46923891E-03  0.18865575E-03
-0.80145720E+01 -0.81099590E+00  0.15119530E-03  0.36832751E-03  0.18873268E-03
-0.80145720E+01 -0.78628257E+00  0.16855833E-03  0.29500756E-03  0.18498928E-03
-0.80145720E+01 -0.75986470E+00  0.17283107E-03  0.24673776E-03  0.17983417E-03
-0.80145720E+01 -0.73168798E+00  0.17006155E-03  0.21626701E-03  0.17534993E-03
-0.80145720E+01 -0.70170710E+00  0.16292898E-03  0.19705368E-03  0.17298591E-03
-0.80145720E+01 -0.66988760E+00  0.15236895E-03  0.18368057E-03  0.17408767E-03
-0.80145720E+01 -0.63620781E+00  0.13846131E-03  0.17237119E-03  0.17940275E-03
-0.80145720E+01 -0.60066071E+00  0.12098034E-03  0.15973945E-03  0.18955348E-03
-0.80145720E+01 -0.56325577E+00  0.99573781E-04  0.14314242E-03  0.20435461E-03
-0.80145720E+01 -0.52402059E+00  0.73902581E-04  0.11986633E-03  0.22327512E-03
-0.80145720E+01 -0.48300241E+00  0.43743796E-04  0.87778411E-04  0.24471996E-03
-0.80145720E+01 -0.44026914E+00  0.90695970E-05  0.44997442E-04  0.26655738E-03
-0.80145720E+01 -0.39591017E+00 -0.29784908E-04 -0.92942456E-05  0.28557692E-03
-0.80145720E+01 -0.35003658E+00 -0.72057956E-04 -0.74842571E-04  0.29822253E-03
-0.80145720E+01 -0.30278088E+00 -0.11638460E-03 -0.14961179E-03  0.30046639E-03
-0.80145720E+01 -0.25429614E+00 -0.16084303E-03 -0.22983928E-03  0.28883422E-03
-0.80145720E+01 -0.20475452E+00 -0.20293003E-03 -0.30991346E-03  0.26069621E-03
-0.80145720E+01 -0.15434522E+00 -0.23985406E-03 -0.38302737E-03  0.21529142E-03
-0.80145720E+01 -0.10327182E+00 -0.26875974E-03 -0.44195327E-03  0.15392850E-03
-0.80145720E+01 -0.51749200E-01 -0.28722841E-03 -0.48029491E-03  0.80310268E-04
-0.80145720E+01  0.00000000E+00 -0.29357284E-03 -0.49360187E-03  0.45668118E-15
-0.80145720E+01  0.51749200E-01 -0.28722841E-03 -0.48029491E-03 -0.80310268E-04
-0.80145720E+01  0.10327182E+00 -0.26875974E-03 -0.44195327E-03 -0.15392850E-03
-0.80145720E+01  0.15434522E+00 -0.23985406E-03 -0.38302737E-03 -0.21529142E-03
-0.80145720E+01  0.20475452E+00 -0.20293003E-03 -0.30991346E-03 -0.26069621E-03
-0.80145720E+01  0.25429614E+00 -0.16084303E-03 -0.22983928E-03 -0.28883422E-03
-0.80145720E+01  0.30278088E+00 -0.11638460E-03 -0.14961179E-03 -0.30046639E-03
-0.80145720E+01  0.35003658E+00 -0.72057956E-04 -0.74842571E-04 -0.29822253E-03
-0.80145720E+01  0.39591017E+00 -0.29784908E-04 -0.92942456E-05 -0.28557692E-03
-0.80145720E+01  0.44026914E+00  0.90695970E-05  0.44997442E-04 -0.26655738E-03
-0.80145720E+01  0.48300241E+00  0.43743796E-04  0.87778411E-04 -0.24471996E-03
-0.80145720E+01  0.52402059E+00  0.73902581E-04  0.11986633E-03 -0.22327512E-03
-0.80145720E+01  0.56325577E+00  0.99573781E-04  0.14314242E-03 -0.20435461E-03
-0.80145720E+01  0.60066071E+00  0.12098034E-03  0.15973945E-03 -0.18955348E-03
-0.80145720E+01  0.63620781E+00  0.13846131E-03  0.17237119E-03 -0.17940275E-03
-0.80145720E+01  0.66988760E+00  0.15236895E-03  0.18368057E-03 -0.17408767E-03
-0.80145720E+01  0.70170710E+00  0.16292898E-03  0.19705368E-03 -0.17298591E-03
-0.80145720E+01  0.73168798E+00  0.17006155E-03  0.21626701E-03 -0.17534993E-03
-0.80145720E+01  0.75986470E+00  0.17283107E-03  0.24673776E-03 -0.17983417E-03
-0.80145720E+01  0.78628257E+00  0.16855833E-03  0.29500756E-03 -0.18498928E-03
-0.80145720E+01  0.81099590E+00  0.15119530E-03  0.36832751E-03 -0.18873268E-03
-0.80145720E+01  0.83406621E+00  0.11036843E-03  0.46923891E-03 -0.18865575E-03
-0.80145720E+01  0.85556060E+00  0.33390022E-04  0.58695519E-03 -0.18177521E-03
-0.80145720E+01  0.87555021E+00 -0.85897842E-04  0.68671980E-03 -0.16547955E-03
-0.80145720E+01  0.89410886E+00 -0.23361820E-03  0.71192852E-03 -0.13862712E-03
-0.80145720E+01  0.91131184E+00 -0.36838739E-03  0.60832555E-03 -0.10333819E-03
-0.80145720E+01  0.92723491E+00 -0.43495174E-03  0.36566422E-03 -0.65199968E-04
-0.80145720E+01  0.94195338E+00 -0.39749701E-03  0.42669426E-04 -0.31675748E-04
-0.80145720E+01  0.95554139E+00 -0.26892505E-03 -0.25279162E-03 -0.85624177E-05
-0.80145720E+01  0.96807128E+00 -0.10846511E-03 -0.42119179E-03  0.24499447E-05
-0.80145720E+01  0.97961317E+00  0.12189131E-04 -0.41948290E-03  0.42067846E-05
-0.80145720E+01  0.99023454E+00  0.48030127E-04 -0.26486410E-03  0.17574259E-05
-0.80145720E+01  0.10000000E+01  0.00000000E+00  0.00000000E+00  0.00000000E+00
 
-0.79816708E+01 -0.10000000E+01  0.00000000E+00  0.00000000E+00  0.00000000E+00
-0.79816708E+01 -0.99023454E+00  0.51683957E-04 -0.24405266E-03 -0.20765538E-05
-0.79816708E+01 -0.97961317E+00  0.26163681E-04 -0.39277523E-03 -0.57138300E-05
-0.79816708E+01 -0.96807128E+00 -0.78615019E-04 -0.40683211E-03 -0.64396476E-05
-0.79816708E+01 -0.95554139E+00 -0.22381756E-03 -0.26633130E-03  0.73699846E-06
-0.79816708E+01 -0.94195338E+00 -0.34547979E-03 -0.49198952E-05  0.19123446E-04
-0.79816708E+01 -0.92723491E+00 -0.38883654E-03  0.29028434E-03  0.48133980E-04
-0.79816708E+01 -0.91131184E+00 -0.33935579E-03  0.52055054E-03  0.83164662E-04
-0.79816708E+01 -0.89410886E+00 -0.22644585E-03  0.62851235E-03  0.11757713E-03
-0.79816708E+01 -0.87555021E+00 -0.98431232E-04  0.61891831E-03  0.14582201E-03
-0.79816708E+01 -0.85556060E+00  0.72350745E-05  0.53816414E-03  0.16526410E-03
-0.79816708E+01 -0.83406621E+00  0.76956775E-04  0.43702051E-03  0.17624763E-03
-0.79816708E+01 -0.81099590E+00  0.11511654E-03  0.34775868E-03  0.18072896E-03
-0.79816708E+01 -0.78628257E+00  0.13235676E-03  0.28125749E-03  0.18117964E-03
-0.79816708E+01 -0.75986470E+00  0.13764792E-03  0.23605661E-03  0.17972488E-03
-0.79816708E+01 -0.73168798E+00  0.13633104E-03  0.20613156E-03  0.17819751E-03
-0.79816708E+01 -0.70170710E+00  0.13083361E-03  0.18586838E-03  0.17790880E-03
-0.79816708E+01 -0.66988760E+00  0.12205703E-03  0.17058588E-03  0.18002996E-03
-0.79816708E+01 -0.63620781E+00  0.11013903E-03  0.15705387E-03  0.18523402E-03
-0.79816708E+01 -0.60066071E+00  0.94951382E-04  0.14240425E-03  0.19405350E-03
-0.79816708E+01 -0.56325577E+00  0.76255742E-04  0.12446004E-03  0.20634543E-03
-0.79816708E+01 -0.52402059E+00  0.53840370E-04  0.10098656E-03  0.22165495E-03
-0.79816708E+01 -0.48300241E+00  0.27601450E-04  0.70286416E-04  0.23863108E-03
-0.79816708E+01 -0.44026914E+00 -0.23882673E-05  0.30856950E-04  0.25546723E-03
-0.79816708E+01 -0.39591017E+00 -0.35752261E-04 -0.17878468E-04  0.26945233E-03
-0.79816708E+01 -0.35003658E+00 -0.71769828E-04 -0.75632042E-04  0.27760247E-03
-0.79816708E+01 -0.30278088E+00 -0.10924375E-03 -0.14061815E-03  0.27654859E-03
-0.79816708E+01 -0.25429614E+00 -0.14655578E-03 -0.20966327E-03  0.26341693E-03
-0.79816708E+01 -0.20475452E+00 -0.18164810E-03 -0.27806983E-03  0.23605313E-03
-0.79816708E+01 -0.15434522E+00 -0.21226995E-03 -0.34020249E-03  0.19389467E-03
-0.79816708E+01 -0.10327182E+00 -0.23614078E-03 -0.39008918E-03  0.13811465E-03
-0.79816708E+01 -0.51749200E-01 -0.25135033E-03 -0.42247518E-03  0.71902164E-04
-0.79816708E+01  0.00000000E+00 -0.25656675E-03 -0.43370032E-03  0.36831262E-15
-0.79816708E+01  0.51749200E-01 -0.25135033E-03 -0.42247518E-03 -0.71902164E-04
-0.79816708E+01  0.10327182E+00 -0.23614078E-03 -0.39008918E-03 -0.13811465E-03
-0.79816708E+01  0.15434522E+00 -0.21226995E-03 -0.34020249E-03 -0.19389467E-03
-0.79816708E+01  0.20475452E+00 -0.18164810E-03 -0.27806983E-03 -0.23605313E-03
-0.79816708E+01  0.25429614E+00 -0.14655578E-03 -0.20966327E-03 -0.26341693E-03
-0.79816708E+01  0.30278088E+00 -0.10924375E-03 -0.14061815E-03 -0.27654859E-03
-0.79816708E+01  0.35003658E+00 -0.71769828E-04 -0.75632042E-04 -0.27760247E-03
-0.79816708E+01  0.39591017E+00 -0.35752261E-04 -0.17878468E-04 -0.26945233E-03
-0.79816708E+01  0.44026914E+00 -0.23882673E-05  0.30856950E-04 -0.25546723E-03
-0.79816708E+01  0.48300241E+00  0.27601450E-04  0.70286416E-04 -0.23863108E-03
-0.79816708E+01  0.52402059E+00  0.53840370E-04  0.10098656E-03 -0.22165495E-03
-0.79816708E+01  0.56325577E+00  0.76255742E-04  0.12446004E-03 -0.20634543E-03
-0.79816708E+01  0.60066071E+00  0.94951382E-04  0.14240425E-03 -0.19405350E-03
-0.79816708E+01  0.63620781E+00  0.11013903E-03  0.15705387E-03 -0.18523402E-03
-0.79816708E+01  0.66988760E+00  0.12205703E-03  0.17058588E-03 -0.18002996E-03
-0.79816708E+01  0.70170710E+00  0.13083361E-03  0.18586838E-03 -0.17790880E-03
-0.79816708E+01  0.73168798E+00  0.13633104E-03  0.20613156E-03 -0.17819751E-03
-0.79816708E+01  0.75986470E+00  0.13764792E-03  0.23605661E-03 -0.17972488E-03
-0.79816708E+01  0.78628257E+00  0.13235676E-03  0.28125749E-03 -0.18117964E-03
-0.79816708E+01  0.81099590E+00  0.11511654E-03  0.34775868E-03 -0.18072896E-03
-0.79816708E+01  0.83406621E+00  0.76956775E-04  0.43702051E-03 -0.17624763E-03
-0.79816708E+01  0.85556060E+00  0.72350745E-05  0.53816414E-03 -0.16526410E-03
-0.79816708E+01  0.87555021E+00 -0.98431232E-04  0.61891831E-03 -0.14582201E-03
-0.79816708E+01  0.89410886E+00 -0.22644585E-03  0.62851235E-03 -0.11757713E-03
-0.79816708E+01  0.91131184E+00 -0.33935579E-03  0.52055054E-03 -0.83164662E-04
-0.79816708E+01  0.92723491E+00 -0.38883654E-03  0.29028434E-03 -0.48133980E-04
-0.79816708E+01  0.94195338E+00 -0.34547979E-03 -0.49198952E-05 -0.19123446E-04
-0.79816708E+01  0.95554139E+00 -0.22381756E-03 -0.26633130E-03 -0.73699846E-06
-0.79816708E+01  0.96807128E+00 -0.78615019E-04 -0.40683211E-03  0.64396476E-05
-0.79816708E+01  0.97961317E+00  0.26163681E-04 -0.39277523E-03  0.57138300E-05
-0.79816708E+01  0.99023454E+00  0.51683957E-04 -0.24405266E-03  0.20765538E-05
-0.79816708E+01  0.10000000E+01  0.00000000E+00  0.00000000E+00  0.00000000E+00
 
-0.79482707E+01 -0.10000000E+01  0.00000000E+00  0.00000000E+00  0.00000000E+00
-0.79482707E+01 -0.99023454E+00  0.53802234E-04 -0.22211870E-03 -0.22570835E-05
-0.79482707E+01 -0.97961317E+00  0.36997480E-04 -0.36288506E-03 -0.66921242E-05
-0.79482707E+01 -0.96807128E+00 -0.53309398E-04 -0.38634186E-03 -0.92725038E-05
-0.79482707E+01 -0.95554139E+00 -0.18384755E-03 -0.27084755E-03 -0.52093052E-05
-0.79482707E+01 -0.94195338E+00 -0.29788358E-03 -0.41927100E-04  0.90416663E-05
-0.79482707E+01 -0.92723491E+00 -0.34514062E-03  0.22490658E-03  0.33713230E-04
-0.79482707E+01 -0.91131184E+00 -0.31005912E-03  0.44022188E-03  0.65221876E-04
-0.79482707E+01 -0.89410886E+00 -0.21647882E-03  0.54900605E-03  0.97747605E-04
-0.79482707E+01 -0.87555021E+00 -0.10640152E-03  0.55166866E-03  0.12596755E-03
-0.79482707E+01 -0.85556060E+00 -0.13500786E-04  0.48749317E-03  0.14697632E-03
-0.79482707E+01 -0.83406621E+00  0.49114510E-04  0.40157905E-03  0.16054832E-03
-0.79482707E+01 -0.81099590E+00  0.84372743E-04  0.32351122E-03  0.16810663E-03
-0.79482707E+01 -0.78628257E+00  0.10112844E-03  0.26395485E-03  0.17167187E-03
-0.79482707E+01 -0.75986470E+00  0.10709190E-03  0.22228799E-03  0.17308474E-03
-0.79482707E+01 -0.73168798E+00  0.10695185E-03  0.19355289E-03  0.17392844E-03
-0.79482707E+01 -0.70170710E+00  0.10289295E-03  0.17296935E-03  0.17535919E-03
-0.79482707E+01 -0.66988760E+00  0.95770858E-04  0.15652858E-03  0.17837504E-03
-0.79482707E+01 -0.63620781E+00  0.85762815E-04  0.14149808E-03  0.18356459E-03
-0.79482707E+01 -0.60066071E+00  0.72813045E-04  0.12548651E-03  0.19137347E-03
-0.79482707E+01 -0.56325577E+00  0.56768072E-04  0.10674534E-03  0.20169102E-03
-0.79482707E+01 -0.52402059E+00  0.37507485E-04  0.83489962E-04  0.21413143E-03
-0.79482707E+01 -0.48300241E+00  0.15008397E-04  0.54433863E-04  0.22756202E-03
-0.79482707E+01 -0.44026914E+00 -0.10594704E-04  0.18441225E-04  0.24046428E-03
-0.79482707E+01 -0.39591017E+00 -0.38914204E-04 -0.24827411E-04  0.25056353E-03
-0.79482707E+01 -0.35003658E+00 -0.69286017E-04 -0.75037648E-04  0.25536586E-03
-0.79482707E+01 -0.30278088E+00 -0.10067132E-03 -0.13062940E-03  0.25206037E-03
-0.79482707E+01 -0.25429614E+00 -0.13171685E-03 -0.18897556E-03  0.23827155E-03
-0.79482707E+01 -0.20475452E+00 -0.16074053E-03 -0.24623930E-03  0.21223402E-03
-0.79482707E+01 -0.15434522E+00 -0.18593906E-03 -0.29789293E-03  0.17353542E-03
-0.79482707E+01 -0.10327182E+00 -0.20550284E-03 -0.33915711E-03  0.12321931E-03
-0.79482707E+01 -0.51749200E-01 -0.21793502E-03 -0.36586253E-03  0.64027346E-04
-0.79482707E+01  0.00000000E+00 -0.22219204E-03 -0.37510223E-03  0.29860446E-15
-0.79482707E+01  0.51749200E-01 -0.21793502E-03 -0.36586253E-03 -0.64027346E-04
-0.79482707E+01  0.10327182E+00 -0.20550284E-03 -0.33915711E-03 -0.12321931E-03
-0.79482707E+01  0.15434522E+00 -0.18593906E-03 -0.29789293E-03 -0.17353542E-03
-0.79482707E+01  0.20475452E+00 -0.16074053E-03 -0.24623930E-03 -0.21223402E-03
-0.79482707E+01  0.25429614E+00 -0.13171685E-03 -0.18897556E-03 -0.23827155E-03
-0.79482707E+01  0.30278088E+00 -0.10067132E-03 -0.13062940E-03 -0.25206037E-03
-0.79482707E+01  0.35003658E+00 -0.69286017E-04 -0.75037648E-04 -0.25536586E-03
-0.79482707E+01  0.39591017E+00 -0.38914204E-04 -0.24827411E-04 -0.25056353E-03
-0.79482707E+01  0.44026914E+00 -0.10594704E-04  0.18441225E-04 -0.24046428E-03
-0.79482707E+01  0.48300241E+00  0.15008397E-04  0.54433863E-04 -0.22756202E-03
-0.79482707E+01  0.52402059E+00  0.37507485E-04  0.83489962E-04 -0.21413143E-03
-0.79482707E+01  0.56325577E+00  0.56768072E-04  0.10674534E-03 -0.20169102E-03
-0.79482707E+01  0.60066071E+00  0.72813045E-04  0.12548651E-03 -0.19137347E-03
-0.79482707E+01  0.63620781E+00  0.85762815E-04  0.14149808E-03 -0.18356459E-03
-0.79482707E+01  0.66988760E+00  0.95770858E-04  0.15652858E-03 -0.17837504E-03
-0.79482707E+01  0.70170710E+00  0.10289295E-03  0.17296935E-03 -0.17535919E-03
-0.79482707E+01  0.73168798E+00  0.10695185E-03  0.19355289E-03 -0.17392844E-03
-0.79482707E+01  0.75986470E+00  0.10709190E-03  0.22228799E-03 -0.17308474E-03
-0.79482707E+01  0.78628257E+00  0.10112844E-03  0.26395485E-03 -0.17167187E-03
-0.79482707E+01  0.81099590E+00  0.84372743E-04  0.32351122E-03 -0.16810663E-03
-0.79482707E+01  0.83406621E+00  0.49114510E-04  0.40157905E-03 -0.16054832E-03
-0.79482707E+01  0.85556060E+00 -0.13500786E-04  0.48749317E-03 -0.14697632E-03
-0.79482707E+01  0.87555021E+00 -0.10640152E-03  0.55166866E-03 -0.12596755E-03
-0.79482707E+01  0.89410886E+00 -0.21647882E-03  0.54900605E-03 -0.97747605E-04
-0.79482707E+01  0.91131184E+00 -0.31005912E-03  0.44022188E-03 -0.65221876E-04
-0.79482707E+01  0.92723491E+00 -0.34514062E-03  0.22490658E-03 -0.33713230E-04
-0.79482707E+01  0.94195338E+00 -0.29788358E-03 -0.41927100E-04 -0.90416663E-05
-0.79482707E+01  0.95554139E+00 -0.18384755E-03 -0.27084755E-03  0.52093052E-05
-0.79482707E+01  0.96807128E+00 -0.53309398E-04 -0.38634186E-03  0.92725038E-05
-0.79482707E+01  0.97961317E+00  0.36997480E-04 -0.36288506E-03  0.66921242E-05
-0.79482707E+01  0.99023454E+00  0.53802234E-04 -0.22211870E-03  0.22570835E-05
-0.79482707E+01  0.10000000E+01  0.00000000E+00  0.00000000E+00  0.00000000E+00
 
-0.79143662E+01 -0.10000000E+01  0.00000000E+00  0.00000000E+00  0.00000000E+00
-0.79143662E+01 -0.99023454E+00  0.54682630E-04 -0.20050979E-03 -0.23158686E-05
-0.79143662E+01 -0.97961317E+00  0.45202448E-04 -0.33224448E-03 -0.71853533E-05
-0.79143662E+01 -0.96807128E+00 -0.31950313E-04 -0.36266296E-03 -0.11026161E-04
-0.79143662E+01 -0.95554139E+00 -0.14850227E-03 -0.26920988E-03 -0.93471718E-05
-0.79143662E+01 -0.94195338E+00 -0.25443772E-03 -0.70547993E-04  0.14533962E-05
-0.79143662E+01 -0.92723491E+00 -0.30390714E-03  0.16843530E-03  0.22192177E-04
-0.79143662E+01 -0.91131184E+00 -0.28081187E-03  0.36744048E-03  0.50135142E-04
-0.79143662E+01 -0.89410886E+00 -0.20418029E-03  0.47448276E-03  0.80240869E-04
-0.79143662E+01 -0.87555021E+00 -0.11028619E-03  0.48662635E-03  0.10752727E-03
-0.79143662E+01 -0.85556060E+00 -0.29218383E-04  0.43681531E-03  0.12899928E-03
-0.79143662E+01 -0.83406621E+00  0.26549198E-04  0.36477318E-03  0.14403913E-03
-0.79143662E+01 -0.81099590E+00  0.58766178E-04  0.29734201E-03  0.15364593E-03
-0.79143662E+01 -0.78628257E+00  0.74734191E-04  0.24476377E-03  0.15944896E-03
-0.79143662E+01 -0.75986470E+00  0.81039601E-04  0.20706192E-03  0.16301664E-03
-0.79143662E+01 -0.73168798E+00  0.81775133E-04  0.18020107E-03  0.16568794E-03
-0.79143662E+01 -0.70170710E+00  0.78894956E-04  0.16014389E-03  0.16845287E-03
-0.79143662E+01 -0.66988760E+00  0.73202395E-04  0.14348211E-03  0.17213162E-03
-0.79143662E+01 -0.63620781E+00  0.64901254E-04  0.12791835E-03  0.17721051E-03
-0.79143662E+01 -0.60066071E+00  0.53991133E-04  0.11146865E-03  0.18403490E-03
-0.79143662E+01 -0.56325577E+00  0.40383969E-04  0.92734629E-04  0.19250155E-03
-0.79143662E+01 -0.52402059E+00  0.24027215E-04  0.70293238E-04  0.20227333E-03
-0.79143662E+01 -0.48300241E+00  0.49540488E-05  0.43172027E-04  0.21241033E-03
-0.79143662E+01 -0.44026914E+00 -0.16664379E-04  0.10508799E-04  0.22166453E-03
-0.79143662E+01 -0.39591017E+00 -0.40448616E-04 -0.27876983E-04  0.22818277E-03
-0.79143662E+01 -0.35003658E+00 -0.65799824E-04 -0.71642163E-04  0.22995692E-03
-0.79143662E+01 -0.30278088E+00 -0.91828109E-04 -0.11943156E-03  0.22473656E-03
-0.79143662E+01 -0.25429614E+00 -0.11741359E-03 -0.16906263E-03  0.21065441E-03
-0.79143662E+01 -0.20475452E+00 -0.14119435E-03 -0.21737548E-03  0.18634601E-03
-0.79143662E+01 -0.15434522E+00 -0.16173990E-03 -0.26069521E-03  0.15155887E-03
-0.79143662E+01 -0.10327182E+00 -0.17762808E-03 -0.29514973E-03  0.10720919E-03
-0.79143662E+01 -0.51749200E-01 -0.18769842E-03 -0.31738875E-03  0.55582931E-04
-0.79143662E+01  0.00000000E+00 -0.19114112E-03 -0.32507071E-03  0.24974073E-15
-0.79143662E+01  0.51749200E-01 -0.18769842E-03 -0.31738875E-03 -0.55582931E-04
-0.79143662E+01  0.10327182E+00 -0.17762808E-03 -0.29514973E-03 -0.10720919E-03
-0.79143662E+01  0.15434522E+00 -0.16173990E-03 -0.26069521E-03 -0.15155887E-03
-0.79143662E+01  0.20475452E+00 -0.14119435E-03 -0.21737548E-03 -0.18634601E-03
-0.79143662E+01  0.25429614E+00 -0.11741359E-03 -0.16906263E-03 -0.21065441E-03
-0.79143662E+01  0.30278088E+00 -0.91828109E-04 -0.11943156E-03 -0.22473656E-03
-0.79143662E+01  0.35003658E+00 -0.65799824E-04 -0.71642163E-04 -0.22995692E-03
-0.79143662E+01  0.39591017E+00 -0.40448616E-04 -0.27876983E-04 -0.22818277E-03
-0.79143662E+01  0.44026914E+00 -0.16664379E-04  0.10508799E-04 -0.22166453E-03
-0.79143662E+01  0.48300241E+00  0.49540488E-05  0.43172027E-04 -0.21241033E-03
-0.79143662E+01  0.52402059E+00  0.24027215E-04  0.70293238E-04 -0.20227333E-03
-0.79143662E+01  0.56325577E+00  0.40383969E-04  0.92734629E-04 -0.19250155E-03
-0.79143662E+01  0.60066071E+00  0.53991133E-04  0.11146865E-03 -0.18403490E-03
-0.79143662E+01  0.63620781E+00  0.64901254E-04  0.12791835E-03 -0.17721051E-03
-0.79143662E+01  0.66988760E+00  0.73202395E-04  0.14348211E-03 -0.17213162E-03
-0.79143662E+01  0.70170710E+00  0.78894956E-04  0.16014389E-03 -0.16845287E-03
-0.79143662E+01  0.73168798E+00  0.81775133E-04  0.18020107E-03 -0.16568794E-03
-0.79143662E+01  0.75986470E+00  0.81039601E-04  0.20706192E-03 -0.16301664E-03
-0.79143662E+01  0.78628257E+00  0.74734191E-04  0.24476377E-03 -0.15944896E-03
-0.79143662E+01  0.81099590E+00  0.58766178E-04  0.29734201E-03 -0.15364593E-03
-0.79143662E+01  0.83406621E+00  0.26549198E-04  0.36477318E-03 -0.14403913E-03
-0.79143662E+01  0.85556060E+00 -0.29218383E-04  0.43681531E-03 -0.12899928E-03
-0.79143662E+01  0.87555021E+00 -0.11028619E-03  0.48662635E-03 -0.10752727E-03
-0.79143662E+01  0.89410886E+00 -0.20418029E-03  0.47448276E-03 -0.80240869E-04
-0.79143662E+01  0.91131184E+00 -0.28081187E-03  0.36744048E-03 -0.50135142E-04
-0.79143662E+01  0.92723491E+00 -0.30390714E-03  0.16843530E-03 -0.22192177E-04
-0.79143662E+01  0.94195338E+00 -0.25443772E-03 -0.70547993E-04 -0.14533962E-05
-0.79143662E+01  0.95554139E+00 -0.14850227E-03 -0.26920988E-03  0.93471718E-05
-0.79143662E+01  0.96807128E+00 -0.31950313E-04 -0.36266296E-03  0.11026161E-04
-0.79143662E+01  0.97961317E+00  0.45202448E-04 -0.33224448E-03  0.71853533E-05
-0.79143662E+01  0.99023454E+00  0.54682630E-04 -0.20050979E-03  0.23158686E-05
-0.79143662E+01  0.10000000E+01  0.00000000E+00  0.00000000E+00  0.00000000E+00
 
-0.78799519E+01 -0.10000000E+01  0.00000000E+00  0.00000000E+00  0.00000000E+00
-0.78799519E+01 -0.99023454E+00  0.54472693E-04 -0.17911370E-03 -0.22981993E-05
-0.78799519E+01 -0.97961317E+00  0.50977367E-04 -0.30088905E-03 -0.73692672E-05
-0.78799519E+01 -0.96807128E+00 -0.14418117E-04 -0.33607502E-03 -0.12058850E-04
-0.78799519E+01 -0.95554139E+00 -0.11787328E-03 -0.26182852E-03 -0.12227778E-04
-0.78799519E+01 -0.94195338E+00 -0.21553713E-03 -0.91045070E-04 -0.43368414E-05
-0.78799519E+01 -0.92723491E+00 -0.26584871E-03  0.12103891E-03  0.12828417E-04
-0.78799519E+01 -0.91131184E+00 -0.25257236E-03  0.30293456E-03  0.37235768E-04
-0.78799519E+01 -0.89410886E+00 -0.19062661E-03  0.40613888E-03  0.64562608E-04
-0.78799519E+01 -0.87555021E+00 -0.11114806E-03  0.42521763E-03  0.90234579E-04
-0.78799519E+01 -0.85556060E+00 -0.40872574E-04  0.38752201E-03  0.11129251E-03
-0.78799519E+01 -0.83406621E+00  0.84585683E-05  0.32776182E-03  0.12686648E-03
-0.78799519E+01 -0.81099590E+00  0.37653261E-04  0.27006216E-03  0.13762468E-03
-0.78799519E+01 -0.78628257E+00  0.52675274E-04  0.22409323E-03  0.14486833E-03
-0.78799519E+01 -0.75986470E+00  0.59117494E-04  0.19035663E-03  0.14991965E-03
-0.78799519E+01 -0.73168798E+00  0.60533835E-04  0.16560316E-03  0.15389947E-03
-0.78799519E+01 -0.70170710E+00  0.58662781E-04  0.14644757E-03  0.15764403E-03
-0.78799519E+01 -0.66988760E+00  0.54250453E-04  0.13001435E-03  0.16181865E-03
-0.78799519E+01 -0.63620781E+00  0.47514799E-04  0.11438968E-03  0.16681875E-03
-0.78799519E+01 -0.60066071E+00  0.38493229E-04  0.97950059E-04  0.17290649E-03
-0.78799519E+01 -0.56325577E+00  0.27142784E-04  0.79604753E-04  0.17998661E-03
-0.78799519E+01 -0.52402059E+00  0.13454383E-04  0.58253969E-04  0.18776680E-03
-0.78799519E+01 -0.48300241E+00 -0.25076591E-05  0.33205874E-04  0.19547161E-03
-0.78799519E+01 -0.44026914E+00 -0.20559655E-04  0.38483382E-05  0.20207786E-03
-0.78799519E+01 -0.39591017E+00 -0.40346800E-04 -0.29853814E-04  0.20607713E-03
-0.78799519E+01 -0.35003658E+00 -0.61340011E-04 -0.67544726E-04  0.20584818E-03
-0.78799519E+01 -0.30278088E+00 -0.82783438E-04 -0.10805345E-03  0.19958144E-03
-0.78799519E+01 -0.25429614E+00 -0.10375374E-03 -0.14959866E-03  0.18579802E-03
-0.78799519E+01 -0.20475452E+00 -0.12314922E-03 -0.18963665E-03  0.16343386E-03
-0.78799519E+01 -0.15434522E+00 -0.13983550E-03 -0.22526857E-03  0.13234244E-03
-0.78799519E+01 -0.10327182E+00 -0.15269422E-03 -0.25345025E-03  0.93323947E-04
-0.78799519E+01 -0.51749200E-01 -0.16082594E-03 -0.27157807E-03  0.48293816E-04
-0.78799519E+01  0.00000000E+00 -0.16360169E-03 -0.27782686E-03  0.21079867E-15
-0.78799519E+01  0.51749200E-01 -0.16082594E-03 -0.27157807E-03 -0.48293816E-04
-0.78799519E+01  0.10327182E+00 -0.15269422E-03 -0.25345025E-03 -0.93323947E-04
-0.78799519E+01  0.15434522E+00 -0.13983550E-03 -0.22526857E-03 -0.13234244E-03
-0.78799519E+01  0.20475452E+00 -0.12314922E-03 -0.18963665E-03 -0.16343386E-03
-0.78799519E+01  0.25429614E+00 -0.10375374E-03 -0.14959866E-03 -0.18579802E-03
-0.78799519E+01  0.30278088E+00 -0.82783438E-04 -0.10805345E-03 -0.19958144E-03
-0.78799519E+01  0.35003658E+00 -0.61340011E-04 -0.67544726E-04 -0.20584818E-03
-0.78799519E+01  0.39591017E+00 -0.40346800E-04 -0.29853814E-04 -0.20607713E-03
-0.78799519E+01  0.44026914E+00 -0.20559655E-04  0.38483382E-05 -0.20207786E-03
-0.78799519E+01  0.48300241E+00 -0.25076591E-05  0.33205874E-04 -0.19547161E-03
-0.78799519E+01  0.52402059E+00  0.13454383E-04  0.58253969E-04 -0.18776680E-03
-0.78799519E+01  0.56325577E+00  0.27142784E-04  0.79604753E-04 -0.17998661E-03
-0.78799519E+01  0.60066071E+00  0.38493229E-04  0.97950059E-04 -0.17290649E-03
-0.78799519E+01  0.63620781E+00  0.47514799E-04  0.11438968E-03 -0.16681875E-03
-0.78799519E+01  0.66988760E+00  0.54250453E-04  0.13001435E-03 -0.16181865E-03
-0.78799519E+01  0.70170710E+00  0.58662781E-04  0.14644757E-03 -0.15764403E-03
-0.78799519E+01  0.73168798E+00  0.60533835E-04  0.16560316E-03 -0.15389947E-03
-0.78799519E+01  0.75986470E+00  0.59117494E-04  0.19035663E-03 -0.14991965E-03
-0.78799519E+01  0.78628257E+00  0.52675274E-04  0.22409323E-03 -0.14486833E-03
-0.78799519E+01  0.81099590E+00  0.37653261E-04  0.27006216E-03 -0.13762468E-03
-0.78799519E+01  0.83406621E+00  0.84585683E-05  0.32776182E-03 -0.12686648E-03
-0.78799519E+01  0.85556060E+00 -0.40872574E-04  0.38752201E-03 -0.11129251E-03
-0.78799519E+01  0.87555021E+00 -0.11114806E-03  0.42521763E-03 -0.90234579E-04
-0.78799519E+01  0.89410886E+00 -0.19062661E-03  0.40613888E-03 -0.64562608E-04
-0.78799519E+01  0.91131184E+00 -0.25257236E-03  0.30293456E-03 -0.37235768E-04
-0.78799519E+01  0.92723491E+00 -0.26584871E-03  0.12103891E-03 -0.12828417E-04
-0.78799519E+01  0.94195338E+00 -0.21553713E-03 -0.91045070E-04  0.43368414E-05
-0.78799519E+01  0.95554139E+00 -0.11787328E-03 -0.26182852E-03  0.12227778E-04
-0.78799519E+01  0.96807128E+00 -0.14418117E-04 -0.33607502E-03  0.12058850E-04
-0.78799519E+01  0.97961317E+00  0.50977367E-04 -0.30088905E-03  0.73692672E-05
-0.78799519E+01  0.99023454E+00  0.54472693E-04 -0.17911370E-03  0.22981993E-05
-0.78799519E+01  0.10000000E+01  0.00000000E+00  0.00000000E+00  0.00000000E+00
 
-0.78450224E+01 -0.10000000E+01  0.00000000E+00  0.00000000E+00  0.00000000E+00
-0.78450224E+01 -0.99023454E+00  0.53442740E-04 -0.15887917E-03 -0.22128987E-05
-0.78450224E+01 -0.97961317E+00  0.54811539E-04 -0.27046291E-03 -0.72680737E-05
-0.78450224E+01 -0.96807128E+00 -0.90563956E-07 -0.30867135E-03 -0.12421073E-04
-0.78450224E+01 -0.95554139E+00 -0.91344244E-04 -0.25090850E-03 -0.13913005E-04
-0.78450224E+01 -0.94195338E+00 -0.18072656E-03 -0.10533559E-03 -0.83593475E-05
-0.78450224E+01 -0.92723491E+00 -0.23077846E-03  0.81430648E-04  0.57043259E-05
-0.78450224E+01 -0.91131184E+00 -0.22543850E-03  0.24621085E-03  0.26811325E-04
-0.78450224E+01 -0.89410886E+00 -0.17613315E-03  0.34422533E-03  0.51288662E-04
-0.78450224E+01 -0.87555021E+00 -0.10941637E-03  0.36824392E-03  0.74996835E-04
-0.78450224E+01 -0.85556060E+00 -0.48916825E-04  0.34074112E-03  0.95098758E-04
-0.78450224E+01 -0.83406621E+00 -0.55845148E-05  0.29182626E-03  0.11057600E-03
-0.78450224E+01 -0.81099590E+00  0.20645758E-04  0.24301125E-03  0.12184337E-03
-0.78450224E+01 -0.78628257E+00  0.34590979E-04  0.20330761E-03  0.12992752E-03
-0.78450224E+01 -0.75986470E+00  0.40970142E-04  0.17356600E-03  0.13593100E-03
-0.78450224E+01 -0.73168798E+00  0.42853177E-04  0.15120419E-03  0.14077781E-03
-0.78450224E+01 -0.70170710E+00  0.41778698E-04  0.13340551E-03  0.14516001E-03
-0.78450224E+01 -0.66988760E+00  0.38434141E-04  0.11775780E-03  0.14960049E-03
-0.78450224E+01 -0.63620781E+00  0.33043527E-04  0.10267268E-03  0.15440536E-03
-0.78450224E+01 -0.60066071E+00  0.25671207E-04  0.86823755E-04  0.15975609E-03
-0.78450224E+01 -0.56325577E+00  0.16307163E-04  0.69360732E-04  0.16555537E-03
-0.78450224E+01 -0.52402059E+00  0.49719973E-05  0.49431788E-04  0.17154445E-03
-0.78450224E+01 -0.48300241E+00 -0.82524861E-05  0.26547632E-04  0.17708980E-03
-0.78450224E+01 -0.44026914E+00 -0.23182582E-04  0.27247350E-06  0.18136953E-03
-0.78450224E+01 -0.39591017E+00 -0.39495548E-04 -0.29341550E-04  0.18318936E-03
-0.78450224E+01 -0.35003658E+00 -0.56731387E-04 -0.61950731E-04  0.18128583E-03
-0.78450224E+01 -0.30278088E+00 -0.74254880E-04 -0.96545819E-04  0.17426023E-03
-0.78450224E+01 -0.25429614E+00 -0.91311006E-04 -0.13166148E-03  0.16099828E-03
-0.78450224E+01 -0.20475452E+00 -0.10701456E-03 -0.16522268E-03  0.14071892E-03
-0.78450224E+01 -0.15434522E+00 -0.12047182E-03 -0.19490622E-03  0.11337574E-03
-0.78450224E+01 -0.10327182E+00 -0.13080827E-03 -0.21827391E-03  0.79658904E-04
-0.78450224E+01 -0.51749200E-01 -0.13733124E-03 -0.23326309E-03  0.41132077E-04
-0.78450224E+01  0.00000000E+00 -0.13955455E-03 -0.23842057E-03  0.18398541E-15
-0.78450224E+01  0.51749200E-01 -0.13733124E-03 -0.23326309E-03 -0.41132077E-04
-0.78450224E+01  0.10327182E+00 -0.13080827E-03 -0.21827391E-03 -0.79658904E-04
-0.78450224E+01  0.15434522E+00 -0.12047182E-03 -0.19490622E-03 -0.11337574E-03
-0.78450224E+01  0.20475452E+00 -0.10701456E-03 -0.16522268E-03 -0.14071892E-03
-0.78450224E+01  0.25429614E+00 -0.91311006E-04 -0.13166148E-03 -0.16099828E-03
-0.78450224E+01  0.30278088E+00 -0.74254880E-04 -0.96545819E-04 -0.17426023E-03
-0.78450224E+01  0.35003658E+00 -0.56731387E-04 -0.61950731E-04 -0.18128583E-03
-0.78450224E+01  0.39591017E+00 -0.39495548E-04 -0.29341550E-04 -0.18318936E-03
-0.78450224E+01  0.44026914E+00 -0.23182582E-04  0.27247350E-06 -0.18136953E-03
-0.78450224E+01  0.48300241E+00 -0.82524861E-05  0.26547632E-04 -0.17708980E-03
-0.78450224E+01  0.52402059E+00  0.49719973E-05  0.49431788E-04 -0.17154445E-03
-0.78450224E+01  0.56325577E+00  0.16307163E-04  0.69360732E-04 -0.16555537E-03
-0.78450224E+01  0.60066071E+00  0.25671207E-04  0.86823755E-04 -0.15975609E-03
-0.78450224E+01  0.63620781E+00  0.33043527E-04  0.10267268E-03 -0.15440536E-03
-0.78450224E+01  0.66988760E+00  0.38434141E-04  0.11775780E-03 -0.14960049E-03
-0.78450224E+01  0.70170710E+00  0.41778698E-04  0.13340551E-03 -0.14516001E-03
-0.78450224E+01  0.73168798E+00  0.42853177E-04  0.15120419E-03 -0.14077781E-03
-0.78450224E+01  0.75986470E+00  0.40970142E-04  0.17356600E-03 -0.13593100E-03
-0.78450224E+01  0.78628257E+00  0.34590979E-04  0.20330761E-03 -0.12992752E-03
-0.78450224E+01  0.81099590E+00  0.20645758E-04  0.24301125E-03 -0.12184337E-03
-0.78450224E+01  0.83406621E+00 -0.55845148E-05  0.29182626E-03 -0.11057600E-03
-0.78450224E+01  0.85556060E+00 -0.48916825E-04  0.34074112E-03 -0.95098758E-04
-0.78450224E+01  0.87555021E+00 -0.10941637E-03  0.36824392E-03 -0.74996835E-04
-0.78450224E+01  0.89410886E+00 -0.17613315E-03  0.34422533E-03 -0.51288662E-04
-0.78450224E+01  0.91131184E+00 -0.22543850E-03  0.24621085E-03 -0.26811325E-04
-0.78450224E+01  0.92723491E+00 -0.23077846E-03  0.81430648E-04 -0.57043259E-05
-0.78450224E+01  0.94195338E+00 -0.18072656E-03 -0.10533559E-03  0.83593475E-05
-0.78450224E+01  0.95554139E+00 -0.91344244E-04 -0.25090850E-03  0.13913005E-04
-0.78450224E+01  0.96807128E+00 -0.90563957E-07 -0.30867135E-03  0.12421073E-04
-0.78450224E+01  0.97961317E+00  0.54811539E-04 -0.27046291E-03  0.72680737E-05
-0.78450224E+01  0.99023454E+00  0.53442740E-04 -0.15887917E-03  0.22128987E-05
-0.78450224E+01  0.10000000E+01  0.00000000E+00  0.00000000E+00  0.00000000E+00
 
-0.78095724E+01 -0.10000000E+01  0.00000000E+00  0.00000000E+00  0.00000000E+00
-0.78095724E+01 -0.99023454E+00  0.51703852E-04 -0.13961196E-03 -0.20924058E-05
-0.78095724E+01 -0.97961317E+00  0.56879492E-04 -0.24084075E-03 -0.70095353E-05
-0.78095724E+01 -0.96807128E+00  0.11194406E-04 -0.28056737E-03 -0.12380246E-04
-0.78095724E+01 -0.95554139E+00 -0.68859607E-04 -0.23682045E-03 -0.14831115E-04
-0.78095724E+01 -0.94195338E+00 -0.15014423E-03 -0.11389720E-03 -0.11185779E-04
-0.78095724E+01 -0.92723491E+00 -0.19907477E-03  0.49245207E-04  0.15828862E-06
-0.78095724E+01 -0.91131184E+00 -0.20001251E-03  0.19718486E-03  0.18188429E-04
-0.78095724E+01 -0.89410886E+00 -0.16145456E-03  0.28897224E-03  0.39809610E-04
-0.78095724E+01 -0.87555021E+00 -0.10590405E-03  0.31616163E-03  0.61322584E-04
-0.78095724E+01 -0.85556060E+00 -0.54140358E-04  0.29700769E-03  0.80066716E-04
-0.78095724E+01 -0.83406621E+00 -0.16294635E-04  0.25744190E-03  0.94953857E-04
-0.78095724E+01 -0.81099590E+00  0.71246944E-05  0.21650160E-03  0.10620863E-03
-0.78095724E+01 -0.78628257E+00  0.19959707E-04  0.18248883E-03  0.11463433E-03
-0.78095724E+01 -0.75986470E+00  0.26166861E-04  0.15649403E-03  0.12114442E-03
-0.78095724E+01 -0.73168798E+00  0.28385102E-04  0.13649479E-03  0.12649659E-03
-0.78095724E+01 -0.70170710E+00  0.27969759E-04  0.12016557E-03  0.13125975E-03
-0.78095724E+01 -0.66988760E+00  0.25549012E-04  0.10549784E-03  0.13584138E-03
-0.78095724E+01 -0.63620781E+00  0.21345423E-04  0.91184305E-04  0.14047570E-03
-0.78095724E+01 -0.60066071E+00  0.15439239E-04  0.76154924E-04  0.14528292E-03
-0.78095724E+01 -0.56325577E+00  0.78409382E-05  0.59764127E-04  0.15016766E-03
-0.78095724E+01 -0.52402059E+00 -0.14133804E-05  0.41374386E-04  0.15490207E-03
-0.78095724E+01 -0.48300241E+00 -0.12237868E-04  0.20670362E-04  0.15896868E-03
-0.78095724E+01 -0.44026914E+00 -0.24460628E-04 -0.26286994E-05  0.16170450E-03
-0.78095724E+01 -0.39591017E+00 -0.37796715E-04 -0.28394940E-04  0.16215916E-03
-0.78095724E+01 -0.35003658E+00 -0.51852494E-04 -0.56294061E-04  0.15933869E-03
-0.78095724E+01 -0.30278088E+00 -0.66097613E-04 -0.85460889E-04  0.15215007E-03
-0.78095724E+01 -0.25429614E+00 -0.79915689E-04 -0.11471017E-03  0.13974100E-03
-0.78095724E+01 -0.20475452E+00 -0.92594020E-04 -0.14238532E-03  0.12152898E-03
-0.78095724E+01 -0.15434522E+00 -0.10342596E-03 -0.16667641E-03  0.97525480E-04
-0.78095724E+01 -0.10327182E+00 -0.11172401E-03 -0.18568732E-03  0.68325113E-04
-0.78095724E+01 -0.51749200E-01 -0.11695199E-03 -0.19783847E-03  0.35218438E-04
-0.78095724E+01  0.00000000E+00 -0.11873157E-03 -0.20200974E-03  0.16137674E-15
-0.78095724E+01  0.51749200E-01 -0.11695199E-03 -0.19783847E-03 -0.35218438E-04
-0.78095724E+01  0.10327182E+00 -0.11172401E-03 -0.18568732E-03 -0.68325113E-04
-0.78095724E+01  0.15434522E+00 -0.10342596E-03 -0.16667641E-03 -0.97525480E-04
-0.78095724E+01  0.20475452E+00 -0.92594020E-04 -0.14238532E-03 -0.12152898E-03
-0.78095724E+01  0.25429614E+00 -0.79915689E-04 -0.11471017E-03 -0.13974100E-03
-0.78095724E+01  0.30278088E+00 -0.66097613E-04 -0.85460889E-04 -0.15215007E-03
-0.78095724E+01  0.35003658E+00 -0.51852494E-04 -0.56294061E-04 -0.15933869E-03
-0.78095724E+01  0.39591017E+00 -0.37796715E-04 -0.28394940E-04 -0.16215916E-03
-0.78095724E+01  0.44026914E+00 -0.24460628E-04 -0.26286994E-05 -0.16170450E-03
-0.78095724E+01  0.48300241E+00 -0.12237868E-04  0.20670362E-04 -0.15896868E-03
-0.78095724E+01  0.52402059E+00 -0.14133804E-05  0.41374386E-04 -0.15490207E-03
-0.78095724E+01  0.56325577E+00  0.78409382E-05  0.59764127E-04 -0.15016766E-03
-0.78095724E+01  0.60066071E+00  0.15439239E-04  0.76154924E-04 -0.14528292E-03
-0.78095724E+01  0.63620781E+00  0.21345423E-04  0.91184305E-04 -0.14047570E-03
-0.78095724E+01  0.66988760E+00  0.25549012E-04  0.10549784E-03 -0.13584138E-03
-0.78095724E+01  0.70170710E+00  0.27969759E-04  0.12016557E-03 -0.13125975E-03
-0.78095724E+01  0.73168798E+00  0.28385102E-04  0.13649479E-03 -0.12649659E-03
-0.78095724E+01  0.75986470E+00  0.26166861E-04  0.15649403E-03 -0.12114442E-03
-0.78095724E+01  0.78628257E+00  0.19959707E-04  0.18248883E-03 -0.11463433E-03
-0.78095724E+01  0.81099590E+00  0.71246944E-05  0.21650160E-03 -0.10620863E-03
-0.78095724E+01  0.83406621E+00 -0.16294635E-04  0.25744190E-03 -0.94953857E-04
-0.78095724E+01  0.85556060E+00 -0.54140358E-04  0.29700769E-03 -0.80066716E-04
-0.78095724E+01  0.87555021E+00 -0.10590405E-03  0.31616163E-03 -0.61322584E-04
-0.78095724E+01  0.89410886E+00 -0.16145456E-03  0.28897224E-03 -0.39809610E-04
-0.78095724E+01  0.91131184E+00 -0.20001251E-03  0.19718486E-03 -0.18188429E-04
-0.78095724E+01  0.92723491E+00 -0.19907477E-03  0.49245207E-04 -0.15828862E-06
-0.78095724E+01  0.94195338E+00 -0.15014423E-03 -0.11389720E-03  0.11185779E-04
-0.78095724E+01  0.95554139E+00 -0.68859607E-04 -0.23682045E-03  0.14831115E-04
-0.78095724E+01  0.96807128E+00  0.11194406E-04 -0.28056737E-03  0.12380246E-04
-0.78095724E+01  0.97961317E+00  0.56879492E-04 -0.24084075E-03  0.70095353E-05
-0.78095724E+01  0.99023454E+00  0.51703852E-04 -0.13961196E-03  0.20924058E-05
-0.78095724E+01  0.10000000E+01  0.00000000E+00  0.00000000E+00  0.00000000E+00
 
-0.77735964E+01 -0.10000000E+01  0.00000000E+00  0.00000000E+00  0.00000000E+00
-0.77735964E+01 -0.99023454E+00  0.49486598E-04 -0.12189452E-03 -0.19398691E-05
-0.77735964E+01 -0.97961317E+00  0.57615412E-04 -0.21306508E-03 -0.66022580E-05
-0.77735964E+01 -0.96807128E+00  0.20022325E-04 -0.25316003E-03 -0.11959823E-04
-0.77735964E+01 -0.95554139E+00 -0.49789001E-04 -0.22114144E-03 -0.15017626E-04
-0.77735964E+01 -0.94195338E+00 -0.12325461E-03 -0.11824119E-03 -0.12845690E-04
-0.77735964E+01 -0.92723491E+00 -0.17041494E-03  0.23288899E-04 -0.37897955E-05
-0.77735964E+01 -0.91131184E+00 -0.17623329E-03  0.15514860E-03  0.11491976E-04
-0.77735964E+01 -0.89410886E+00 -0.14676232E-03  0.24019538E-03  0.30411611E-04
-0.77735964E+01 -0.87555021E+00 -0.10093956E-03  0.26923620E-03  0.49695899E-04
-0.77735964E+01 -0.85556060E+00 -0.56949393E-04  0.25691325E-03  0.66892839E-04
-0.77735964E+01 -0.83406621E+00 -0.24100639E-04  0.22540972E-03  0.80899650E-04
-0.77735964E+01 -0.81099590E+00 -0.33361585E-05  0.19146343E-03  0.91801198E-04
-0.77735964E+01 -0.78628257E+00  0.83611180E-05  0.16265240E-03  0.10021785E-03
-0.77735964E+01 -0.75986470E+00  0.14284777E-04  0.14022448E-03  0.10690024E-03
-0.77735964E+01 -0.73168798E+00  0.16691742E-04  0.12262420E-03  0.11246205E-03
-0.77735964E+01 -0.70170710E+00  0.16770405E-04  0.10794732E-03  0.11736370E-03
-0.77735964E+01 -0.66988760E+00  0.15091316E-04  0.94529798E-04  0.12191279E-03
-0.77735964E+01 -0.63620781E+00  0.11871282E-04  0.81298035E-04  0.12627938E-03
-0.77735964E+01 -0.60066071E+00  0.72004636E-05  0.67387607E-04  0.13052953E-03
-0.77735964E+01 -0.56325577E+00  0.11034115E-05  0.52306701E-04  0.13456656E-03
-0.77735964E+01 -0.52402059E+00 -0.63747052E-05  0.35575146E-04  0.13818728E-03
-0.77735964E+01 -0.48300241E+00 -0.15149454E-04  0.16995119E-04  0.14097282E-03
-0.77735964E+01 -0.44026914E+00 -0.25064527E-04 -0.36116639E-05  0.14239828E-03
-0.77735964E+01 -0.39591017E+00 -0.35872678E-04 -0.26080196E-04  0.14172776E-03
-0.77735964E+01 -0.35003658E+00 -0.47241182E-04 -0.50099372E-04  0.13820673E-03
-0.77735964E+01 -0.30278088E+00 -0.58731308E-04 -0.74926576E-04  0.13101563E-03
-0.77735964E+01 -0.25429614E+00 -0.69843635E-04 -0.99590812E-04  0.11953756E-03
-0.77735964E+01 -0.20475452E+00 -0.80007763E-04 -0.12274477E-03  0.10336893E-03
-0.77735964E+01 -0.15434522E+00 -0.88668141E-04 -0.14294686E-03  0.82572682E-04
-0.77735964E+01 -0.10327182E+00 -0.95286653E-04 -0.15868478E-03  0.57655530E-04
-0.77735964E+01 -0.51749200E-01 -0.99450400E-04 -0.16871650E-03  0.29658106E-04
-0.77735964E+01  0.00000000E+00 -0.10086589E-03 -0.17215354E-03  0.14506805E-15
-0.77735964E+01  0.51749200E-01 -0.99450400E-04 -0.16871650E-03 -0.29658106E-04
-0.77735964E+01  0.10327182E+00 -0.95286653E-04 -0.15868478E-03 -0.57655530E-04
-0.77735964E+01  0.15434522E+00 -0.88668141E-04 -0.14294686E-03 -0.82572682E-04
-0.77735964E+01  0.20475452E+00 -0.80007763E-04 -0.12274477E-03 -0.10336893E-03
-0.77735964E+01  0.25429614E+00 -0.69843635E-04 -0.99590812E-04 -0.11953756E-03
-0.77735964E+01  0.30278088E+00 -0.58731308E-04 -0.74926576E-04 -0.13101563E-03
-0.77735964E+01  0.35003658E+00 -0.47241182E-04 -0.50099372E-04 -0.13820673E-03
-0.77735964E+01  0.39591017E+00 -0.35872678E-04 -0.26080196E-04 -0.14172776E-03
-0.77735964E+01  0.44026914E+00 -0.25064527E-04 -0.36116639E-05 -0.14239828E-03
-0.77735964E+01  0.48300241E+00 -0.15149454E-04  0.16995119E-04 -0.14097282E-03
-0.77735964E+01  0.52402059E+00 -0.63747052E-05  0.35575146E-04 -0.13818728E-03
-0.77735964E+01  0.56325577E+00  0.11034115E-05  0.52306701E-04 -0.13456656E-03
-0.77735964E+01  0.60066071E+00  0.72004636E-05  0.67387607E-04 -0.13052953E-03
-0.77735964E+01  0.63620781E+00  0.11871282E-04  0.81298035E-04 -0.12627938E-03
-0.77735964E+01  0.66988760E+00  0.15091316E-04  0.94529798E-04 -0.12191279E-03
-0.77735964E+01  0.70170710E+00  0.16770405E-04  0.10794732E-03 -0.11736370E-03
-0.77735964E+01  0.73168798E+00  0.16691742E-04  0.12262420E-03 -0.11246205E-03
-0.77735964E+01  0.75986470E+00  0.14284777E-04  0.14022448E-03 -0.10690024E-03
-0.77735964E+01  0.78628257E+00  0.83611180E-05  0.16265240E-03 -0.10021785E-03
-0.77735964E+01  0.81099590E+00 -0.33361585E-05  0.19146343E-03 -0.91801198E-04
-0.77735964E+01  0.83406621E+00 -0.24100639E-04  0.22540972E-03 -0.80899650E-04
-0.77735964E+01  0.85556060E+00 -0.56949393E-04  0.25691325E-03 -0.66892839E-04
-0.77735964E+01  0.87555021E+00 -0.10093956E-03  0.26923620E-03 -0.49695899E-04
-0.77735964E+01  0.89410886E+00 -0.14676232E-03  0.24019538E-03 -0.30411611E-04
-0.77735964E+01  0.91131184E+00 -0.17623329E-03  0.15514860E-03 -0.11491976E-04
-0.77735964E+01  0.92723491E+00 -0.17041494E-03  0.23288899E-04  0.37897955E-05
-0.77735964E+01  0.94195338E+00 -0.12325461E-03 -0.11824119E-03  0.12845690E-04
-0.77735964E+01  0.95554139E+00 -0.49789001E-04 -0.22114144E-03  0.15017626E-04
-0.77735964E+01  0.96807128E+00  0.20022325E-04 -0.25316003E-03  0.11959823E-04
-0.77735964E+01  0.97961317E+00  0.57615412E-04 -0.21306508E-03  0.66022580E-05
-0.77735964E+01  0.99023454E+00  0.49486598E-04 -0.12189452E-03  0.19398691E-05
-0.77735964E+01  0.10000000E+01  0.00000000E+00  0.00000000E+00  0.00000000E+00
 
-0.77370892E+01 -0.10000000E+01  0.00000000E+00  0.00000000E+00  0.00000000E+00
-0.77370892E+01 -0.99023454E+00  0.46862563E-04 -0.10549127E-03 -0.17775876E-05
-0.77370892E+01 -0.97961317E+00  0.57150078E-04 -0.18690782E-03 -0.61352123E-05
-0.77370892E+01 -0.96807128E+00  0.26548366E-04 -0.22642737E-03 -0.11350121E-04
-0.77370892E+01 -0.95554139E+00 -0.34013309E-04 -0.20414138E-03 -0.14787013E-04
-0.77370892E+01 -0.94195338E+00 -0.10004800E-03 -0.11887105E-03 -0.13776429E-04
-0.77370892E+01 -0.92723491E+00 -0.14495659E-03  0.29812579E-05 -0.66740619E-05
-0.77370892E+01 -0.91131184E+00 -0.15444137E-03  0.11961066E-03  0.61381765E-05
-0.77370892E+01 -0.89410886E+00 -0.13254693E-03  0.19758464E-03  0.22512970E-04
-0.77370892E+01 -0.87555021E+00 -0.95100148E-04  0.22733716E-03  0.39580975E-04
-0.77370892E+01 -0.85556060E+00 -0.57942150E-04  0.22043788E-03  0.55113916E-04
-0.77370892E+01 -0.83406621E+00 -0.29573546E-04  0.19573178E-03  0.68034697E-04
-0.77370892E+01 -0.81099590E+00 -0.11254420E-04  0.16783967E-03  0.78328466E-04
-0.77370892E+01 -0.78628257E+00 -0.65927579E-06  0.14362038E-03  0.86469889E-04
-0.77370892E+01 -0.75986470E+00  0.49339156E-05  0.12441073E-03  0.93073235E-04
-0.77370892E+01 -0.73168798E+00  0.74461258E-05  0.10904130E-03  0.98634357E-04
-0.77370892E+01 -0.70170710E+00  0.79150400E-05  0.95967115E-04  0.10352499E-03
-0.77370892E+01 -0.66988760E+00  0.68555520E-05  0.83820361E-04  0.10797573E-03
-0.77370892E+01 -0.63620781E+00  0.44747058E-05  0.71726836E-04  0.11210831E-03
-0.77370892E+01 -0.60066071E+00  0.86625996E-06  0.58996892E-04  0.11595072E-03
-0.77370892E+01 -0.56325577E+00 -0.39380677E-05  0.45266964E-04  0.11940887E-03
-0.77370892E+01 -0.52402059E+00 -0.98912854E-05  0.30189857E-04  0.12230194E-03
-0.77370892E+01 -0.48300241E+00 -0.16916359E-04  0.13665661E-04  0.12428875E-03
-0.77370892E+01 -0.44026914E+00 -0.24876780E-04 -0.43962151E-05  0.12494868E-03
-0.77370892E+01 -0.39591017E+00 -0.33562747E-04 -0.23800452E-04  0.12370495E-03
-0.77370892E+01 -0.35003658E+00 -0.42696679E-04 -0.44256087E-04  0.11997469E-03
-0.77370892E+01 -0.30278088E+00 -0.51917609E-04 -0.65129192E-04  0.11313200E-03
-0.77370892E+01 -0.25429614E+00 -0.60821210E-04 -0.85637151E-04  0.10271973E-03
-0.77370892E+01 -0.20475452E+00 -0.68949469E-04 -0.10470690E-03  0.88452161E-04
-0.77370892E+01 -0.15434522E+00 -0.75863249E-04 -0.12122304E-03  0.70415785E-04
-0.77370892E+01 -0.10327182E+00 -0.81138058E-04 -0.13401481E-03  0.49043908E-04
-0.77370892E+01 -0.51749200E-01 -0.84453363E-04 -0.14214009E-03  0.25189664E-04
-0.77370892E+01  0.00000000E+00 -0.85579170E-04 -0.14491705E-03  0.12979897E-15
-0.77370892E+01  0.51749200E-01 -0.84453363E-04 -0.14214009E-03 -0.25189664E-04
-0.77370892E+01  0.10327182E+00 -0.81138058E-04 -0.13401481E-03 -0.49043908E-04
-0.77370892E+01  0.15434522E+00 -0.75863249E-04 -0.12122304E-03 -0.70415785E-04
-0.77370892E+01  0.20475452E+00 -0.68949469E-04 -0.10470690E-03 -0.88452161E-04
-0.77370892E+01  0.25429614E+00 -0.60821210E-04 -0.85637151E-04 -0.10271973E-03
-0.77370892E+01  0.30278088E+00 -0.51917609E-04 -0.65129192E-04 -0.11313200E-03
-0.77370892E+01  0.35003658E+00 -0.42696679E-04 -0.44256087E-04 -0.11997469E-03
-0.77370892E+01  0.39591017E+00 -0.33562747E-04 -0.23800452E-04 -0.12370495E-03
-0.77370892E+01  0.44026914E+00 -0.24876780E-04 -0.43962151E-05 -0.12494868E-03
-0.77370892E+01  0.48300241E+00 -0.16916359E-04  0.13665661E-04 -0.12428875E-03
-0.77370892E+01  0.52402059E+00 -0.98912854E-05  0.30189857E-04 -0.12230194E-03
-0.77370892E+01  0.56325577E+00 -0.39380677E-05  0.45266964E-04 -0.11940887E-03
-0.77370892E+01  0.60066071E+00  0.86625996E-06  0.58996892E-04 -0.11595072E-03
-0.77370892E+01  0.63620781E+00  0.44747058E-05  0.71726836E-04 -0.11210831E-03
-0.77370892E+01  0.66988760E+00  0.68555520E-05  0.83820361E-04 -0.10797573E-03
-0.77370892E+01  0.70170710E+00  0.79150400E-05  0.95967115E-04 -0.10352499E-03
-0.77370892E+01  0.73168798E+00  0.74461258E-05  0.10904130E-03 -0.98634357E-04
-0.77370892E+01  0.75986470E+00  0.49339156E-05  0.12441073E-03 -0.93073235E-04
-0.77370892E+01  0.78628257E+00 -0.65927579E-06  0.14362038E-03 -0.86469889E-04
-0.77370892E+01  0.81099590E+00 -0.11254420E-04  0.16783967E-03 -0.78328466E-04
-0.77370892E+01  0.83406621E+00 -0.29573546E-04  0.19573178E-03 -0.68034697E-04
-0.77370892E+01  0.85556060E+00 -0.57942150E-04  0.22043788E-03 -0.55113916E-04
-0.77370892E+01  0.87555021E+00 -0.95100148E-04  0.22733716E-03 -0.39580975E-04
-0.77370892E+01  0.89410886E+00 -0.13254693E-03  0.19758464E-03 -0.22512970E-04
-0.77370892E+01  0.91131184E+00 -0.15444137E-03  0.11961066E-03 -0.61381765E-05
-0.77370892E+01  0.92723491E+00 -0.14495659E-03  0.29812579E-05  0.66740619E-05
-0.77370892E+01  0.94195338E+00 -0.10004800E-03 -0.11887105E-03  0.13776429E-04
-0.77370892E+01  0.95554139E+00 -0.34013309E-04 -0.20414138E-03  0.14787013E-04
-0.77370892E+01  0.96807128E+00  0.26548366E-04 -0.22642737E-03  0.11350121E-04
-0.77370892E+01  0.97961317E+00  0.57150078E-04 -0.18690782E-03  0.61352123E-05
-0.77370892E+01  0.99023454E+00  0.46862563E-04 -0.10549127E-03  0.17775876E-05
-0.77370892E+01  0.10000000E+01  0.00000000E+00  0.00000000E+00  0.00000000E+00
 
-0.77000454E+01 -0.10000000E+01  0.00000000E+00  0.00000000E+00  0.00000000E+00
-0.77000454E+01 -0.99023454E+00  0.44019905E-04 -0.90728781E-04 -0.16052572E-05
-0.77000454E+01 -0.97961317E+00  0.55850103E-04 -0.16297750E-03 -0.56069441E-05
-0.77000454E+01 -0.96807128E+00  0.31290356E-04 -0.20123580E-03 -0.10555214E-04
-0.77000454E+01 -0.95554139E+00 -0.20941756E-04 -0.18687325E-03 -0.14151189E-04
-0.77000454E+01 -0.94195338E+00 -0.79979664E-04 -0.11688906E-03 -0.13992972E-04
-0.77000454E+01 -0.92723491E+00 -0.12231556E-03 -0.12656399E-04 -0.84919247E-05
-0.77000454E+01 -0.91131184E+00 -0.13447665E-03  0.89863150E-04  0.21776331E-05
-0.77000454E+01 -0.89410886E+00 -0.11886767E-03  0.16077763E-03  0.16247052E-04
-0.77000454E+01 -0.87555021E+00 -0.88611358E-04  0.19044097E-03  0.31219975E-04
-0.77000454E+01 -0.85556060E+00 -0.57444062E-04  0.18783853E-03  0.45095235E-04
-0.77000454E+01 -0.83406621E+00 -0.33086111E-04  0.16887261E-03  0.56847114E-04
-0.77000454E+01 -0.81099590E+00 -0.17020456E-04  0.14624194E-03  0.66391894E-04
-0.77000454E+01 -0.78628257E+00 -0.74986341E-05  0.12611062E-03  0.74086806E-04
-0.77000454E+01 -0.75986470E+00 -0.22899075E-05  0.10985420E-03  0.80431002E-04
-0.77000454E+01 -0.73168798E+00  0.23228517E-06  0.96619426E-04  0.85820617E-04
-0.77000454E+01 -0.70170710E+00  0.97022909E-06  0.85164928E-04  0.90551895E-04
-0.77000454E+01 -0.66988760E+00  0.38643113E-06  0.74371991E-04  0.94791293E-04
-0.77000454E+01 -0.63620781E+00 -0.13235944E-05  0.63529686E-04  0.98619877E-04
-0.77000454E+01 -0.60066071E+00 -0.40652773E-05  0.52085644E-04  0.10203427E-03
-0.77000454E+01 -0.56325577E+00 -0.78025333E-05  0.39768972E-04  0.10494225E-03
-0.77000454E+01 -0.52402059E+00 -0.12488610E-04  0.26325789E-04  0.10718199E-03
-0.77000454E+01 -0.48300241E+00 -0.18054743E-04  0.11716545E-04  0.10847795E-03
-0.77000454E+01 -0.44026914E+00 -0.24383417E-04 -0.40963953E-05  0.10849884E-03
-0.77000454E+01 -0.39591017E+00 -0.31298778E-04 -0.20910895E-04  0.10680512E-03
-0.77000454E+01 -0.35003658E+00 -0.38571596E-04 -0.38462522E-04  0.10296330E-03
-0.77000454E+01 -0.30278088E+00 -0.45907522E-04 -0.56207627E-04  0.96517097E-04
-0.77000454E+01 -0.25429614E+00 -0.52981852E-04 -0.73504154E-04  0.87149976E-04
-0.77000454E+01 -0.20475452E+00 -0.59429358E-04 -0.89476818E-04  0.74680262E-04
-0.77000454E+01 -0.15434522E+00 -0.64905339E-04 -0.10323725E-03  0.59214739E-04
-0.77000454E+01 -0.10327182E+00 -0.69076799E-04 -0.11384940E-03  0.41120375E-04
-0.77000454E+01 -0.51749200E-01 -0.71696576E-04 -0.12057362E-03  0.21081568E-04
-0.77000454E+01  0.00000000E+00 -0.72585194E-04 -0.12286722E-03  0.11833977E-15
-0.77000454E+01  0.51749200E-01 -0.71696576E-04 -0.12057362E-03 -0.21081568E-04
-0.77000454E+01  0.10327182E+00 -0.69076799E-04 -0.11384940E-03 -0.41120375E-04
-0.77000454E+01  0.15434522E+00 -0.64905339E-04 -0.10323725E-03 -0.59214739E-04
-0.77000454E+01  0.20475452E+00 -0.59429358E-04 -0.89476818E-04 -0.74680262E-04
-0.77000454E+01  0.25429614E+00 -0.52981852E-04 -0.73504154E-04 -0.87149976E-04
-0.77000454E+01  0.30278088E+00 -0.45907522E-04 -0.56207627E-04 -0.96517097E-04
-0.77000454E+01  0.35003658E+00 -0.38571596E-04 -0.38462522E-04 -0.10296330E-03
-0.77000454E+01  0.39591017E+00 -0.31298778E-04 -0.20910895E-04 -0.10680512E-03
-0.77000454E+01  0.44026914E+00 -0.24383417E-04 -0.40963953E-05 -0.10849884E-03
-0.77000454E+01  0.48300241E+00 -0.18054743E-04  0.11716545E-04 -0.10847795E-03
-0.77000454E+01  0.52402059E+00 -0.12488610E-04  0.26325789E-04 -0.10718199E-03
-0.77000454E+01  0.56325577E+00 -0.78025333E-05  0.39768972E-04 -0.10494225E-03
-0.77000454E+01  0.60066071E+00 -0.40652773E-05  0.52085644E-04 -0.10203427E-03
-0.77000454E+01  0.63620781E+00 -0.13235944E-05  0.63529686E-04 -0.98619877E-04
-0.77000454E+01  0.66988760E+00  0.38643113E-06  0.74371991E-04 -0.94791293E-04
-0.77000454E+01  0.70170710E+00  0.97022909E-06  0.85164928E-04 -0.90551895E-04
-0.77000454E+01  0.73168798E+00  0.23228517E-06  0.96619426E-04 -0.85820617E-04
-0.77000454E+01  0.75986470E+00 -0.22899075E-05  0.10985420E-03 -0.80431002E-04
-0.77000454E+01  0.78628257E+00 -0.74986341E-05  0.12611062E-03 -0.74086806E-04
-0.77000454E+01  0.81099590E+00 -0.17020456E-04  0.14624194E-03 -0.66391894E-04
-0.77000454E+01  0.83406621E+00 -0.33086111E-04  0.16887261E-03 -0.56847114E-04
-0.77000454E+01  0.85556060E+00 -0.57444062E-04  0.18783853E-03 -0.45095235E-04
-0.77000454E+01  0.87555021E+00 -0.88611358E-04  0.19044097E-03 -0.31219975E-04
-0.77000454E+01  0.89410886E+00 -0.11886767E-03  0.16077763E-03 -0.16247052E-04
-0.77000454E+01  0.91131184E+00 -0.13447665E-03  0.89863150E-04 -0.21776331E-05
-0.77000454E+01  0.92723491E+00 -0.12231556E-03 -0.12656399E-04  0.84919247E-05
-0.77000454E+01  0.94195338E+00 -0.79979664E-04 -0.11688906E-03  0.13992972E-04
-0.77000454E+01  0.95554139E+00 -0.20941756E-04 -0.18687325E-03  0.14151189E-04
-0.77000454E+01  0.96807128E+00  0.31290356E-04 -0.20123580E-03  0.10555214E-04
-0.77000454E+01  0.97961317E+00  0.55850103E-04 -0.16297750E-03  0.56069441E-05
-0.77000454E+01  0.99023454E+00  0.44019905E-04 -0.90728781E-04  0.16052572E-05
-0.77000454E+01  0.10000000E+01  0.00000000E+00  0.00000000E+00  0.00000000E+00
 
-0.76624599E+01 -0.10000000E+01  0.00000000E+00  0.00000000E+00  0.00000000E+00
-0.76624599E+01 -0.99023454E+00  0.40994585E-04 -0.77360971E-04 -0.14376110E-05
-0.76624599E+01 -0.97961317E+00  0.53798695E-04 -0.14099436E-03 -0.50770261E-05
-0.76624599E+01 -0.96807128E+00  0.34372858E-04 -0.17746887E-03 -0.97052022E-05
-0.76624599E+01 -0.95554139E+00 -0.10441982E-04 -0.16950285E-03 -0.13331239E-04
-0.76624599E+01 -0.94195338E+00 -0.62966266E-04 -0.11274214E-03 -0.13813521E-04
-0.76624599E+01 -0.92723491E+00 -0.10251539E-03 -0.24247007E-04 -0.96484636E-05
-0.76624599E+01 -0.91131184E+00 -0.11650116E-03  0.65253653E-04 -0.85506423E-06
-0.76624599E+01 -0.89410886E+00 -0.10601691E-03  0.12920556E-03  0.11121466E-04
-0.76624599E+01 -0.87555021E+00 -0.81856081E-04  0.15810644E-03  0.24125775E-04
-0.76624599E+01 -0.85556060E+00 -0.55878561E-04  0.15878138E-03  0.36378803E-04
-0.76624599E+01 -0.83406621E+00 -0.35060744E-04  0.14455341E-03  0.46923699E-04
-0.76624599E+01 -0.81099590E+00 -0.21029590E-04  0.12638708E-03  0.55631931E-04
-0.76624599E+01 -0.78628257E+00 -0.12512452E-04  0.10978512E-03  0.62768908E-04
-0.76624599E+01 -0.75986470E+00 -0.76971481E-05  0.96121247E-04  0.68739060E-04
-0.76624599E+01 -0.73168798E+00 -0.52131133E-05  0.84799062E-04  0.73858589E-04
-0.76624599E+01 -0.70170710E+00 -0.42787304E-05  0.74832891E-04  0.78363713E-04
-0.76624599E+01 -0.66988760E+00 -0.44806589E-05  0.65316079E-04  0.82373441E-04
-0.76624599E+01 -0.63620781E+00 -0.56366469E-05  0.55675939E-04  0.85939896E-04
-0.76624599E+01 -0.60066071E+00 -0.76546487E-05  0.45475938E-04  0.89039675E-04
-0.76624599E+01 -0.56325577E+00 -0.10497755E-04  0.34521618E-04  0.91585012E-04
-0.76624599E+01 -0.52402059E+00 -0.14122722E-04  0.22636981E-04  0.93430976E-04
-0.76624599E+01 -0.48300241E+00 -0.18471023E-04  0.98315182E-05  0.94352135E-04
-0.76624599E+01 -0.44026914E+00 -0.23444539E-04 -0.38879610E-05  0.94081994E-04
-0.76624599E+01 -0.39591017E+00 -0.28898625E-04 -0.18315246E-04  0.92278600E-04
-0.76624599E+01 -0.35003658E+00 -0.34646216E-04 -0.33209334E-04  0.88610366E-04
-0.76624599E+01 -0.30278088E+00 -0.40448525E-04 -0.48106851E-04  0.82735294E-04
-0.76624599E+01 -0.25429614E+00 -0.46045034E-04 -0.62489631E-04  0.74426399E-04
-0.76624599E+01 -0.20475452E+00 -0.51143516E-04 -0.75658551E-04  0.63565659E-04
-0.76624599E+01 -0.15434522E+00 -0.55471832E-04 -0.86927277E-04  0.50263557E-04
-0.76624599E+01 -0.10327182E+00 -0.58766507E-04 -0.95570199E-04  0.34833225E-04
-0.76624599E+01 -0.51749200E-01 -0.60835191E-04 -0.10102889E-03  0.17835792E-04
-0.76624599E+01  0.00000000E+00 -0.61536216E-04 -0.10288608E-03  0.10690275E-15
-0.76624599E+01  0.51749200E-01 -0.60835191E-04 -0.10102889E-03 -0.17835792E-04
-0.76624599E+01  0.10327182E+00 -0.58766507E-04 -0.95570199E-04 -0.34833225E-04
-0.76624599E+01  0.15434522E+00 -0.55471832E-04 -0.86927277E-04 -0.50263557E-04
-0.76624599E+01  0.20475452E+00 -0.51143516E-04 -0.75658551E-04 -0.63565659E-04
-0.76624599E+01  0.25429614E+00 -0.46045034E-04 -0.62489631E-04 -0.74426399E-04
-0.76624599E+01  0.30278088E+00 -0.40448525E-04 -0.48106851E-04 -0.82735294E-04
-0.76624599E+01  0.35003658E+00 -0.34646216E-04 -0.33209334E-04 -0.88610366E-04
-0.76624599E+01  0.39591017E+00 -0.28898625E-04 -0.18315246E-04 -0.92278600E-04
-0.76624599E+01  0.44026914E+00 -0.23444539E-04 -0.38879610E-05 -0.94081994E-04
-0.76624599E+01  0.48300241E+00 -0.18471023E-04  0.98315182E-05 -0.94352135E-04
-0.76624599E+01  0.52402059E+00 -0.14122722E-04  0.22636981E-04 -0.93430976E-04
-0.76624599E+01  0.56325577E+00 -0.10497755E-04  0.34521618E-04 -0.91585012E-04
-0.76624599E+01  0.60066071E+00 -0.76546487E-05  0.45475938E-04 -0.89039675E-04
-0.76624599E+01  0.63620781E+00 -0.56366469E-05  0.55675939E-04 -0.85939896E-04
-0.76624599E+01  0.66988760E+00 -0.44806589E-05  0.65316079E-04 -0.82373441E-04
-0.76624599E+01  0.70170710E+00 -0.42787304E-05  0.74832891E-04 -0.78363713E-04
-0.76624599E+01  0.73168798E+00 -0.52131133E-05  0.84799062E-04 -0.73858589E-04
-0.76624599E+01  0.75986470E+00 -0.76971481E-05  0.96121247E-04 -0.68739060E-04
-0.76624599E+01  0.78628257E+00 -0.12512452E-04  0.10978512E-03 -0.62768908E-04
-0.76624599E+01  0.81099590E+00 -0.21029590E-04  0.12638708E-03 -0.55631931E-04
-0.76624599E+01  0.83406621E+00 -0.35060744E-04  0.14455341E-03 -0.46923699E-04
-0.76624599E+01  0.85556060E+00 -0.55878561E-04  0.15878138E-03 -0.36378803E-04
-0.76624599E+01  0.87555021E+00 -0.81856081E-04  0.15810644E-03 -0.24125775E-04
-0.76624599E+01  0.89410886E+00 -0.10601691E-03  0.12920556E-03 -0.11121466E-04
-0.76624599E+01  0.91131184E+00 -0.11650116E-03  0.65253653E-04  0.85506423E-06
-0.76624599E+01  0.92723491E+00 -0.10251539E-03 -0.24247007E-04  0.96484636E-05
-0.76624599E+01  0.94195338E+00 -0.62966266E-04 -0.11274214E-03  0.13813521E-04
-0.76624599E+01  0.95554139E+00 -0.10441982E-04 -0.16950285E-03  0.13331239E-04
-0.76624599E+01  0.96807128E+00  0.34372858E-04 -0.17746887E-03  0.97052022E-05
-0.76624599E+01  0.97961317E+00  0.53798695E-04 -0.14099436E-03  0.50770261E-05
-0.76624599E+01  0.99023454E+00  0.40994585E-04 -0.77360971E-04  0.14376110E-05
-0.76624599E+01  0.10000000E+01  0.00000000E+00  0.00000000E+00  0.00000000E+00
 
-0.76243273E+01 -0.10000000E+01  0.00000000E+00  0.00000000E+00  0.00000000E+00
-0.76243273E+01 -0.99023454E+00  0.37934876E-04 -0.65544082E-04 -0.12724659E-05
-0.76243273E+01 -0.97961317E+00  0.51294056E-04 -0.12126902E-03 -0.45383006E-05
-0.76243273E+01 -0.96807128E+00  0.36234155E-04 -0.15561054E-03 -0.87920969E-05
-0.76243273E+01 -0.95554139E+00 -0.19909392E-05 -0.15267733E-03 -0.12322350E-04
-0.76243273E+01 -0.94195338E+00 -0.48497663E-04 -0.10717641E-03 -0.13238254E-04
-0.76243273E+01 -0.92723491E+00 -0.85162634E-04 -0.32525134E-04 -0.10141444E-04
-0.76243273E+01 -0.91131184E+00 -0.10030520E-03  0.45177119E-04 -0.29406519E-05
-0.76243273E+01 -0.89410886E+00 -0.93978281E-04  0.10247673E-03  0.71921611E-05
-0.76243273E+01 -0.87555021E+00 -0.74975022E-04  0.13018330E-03  0.18407684E-04
-0.76243273E+01 -0.85556060E+00 -0.53489517E-04  0.13333903E-03  0.29138291E-04
-0.76243273E+01 -0.83406621E+00 -0.35797705E-04  0.12302762E-03  0.38504821E-04
-0.76243273E+01 -0.81099590E+00 -0.23608925E-04  0.10866659E-03  0.46351735E-04
-0.76243273E+01 -0.78628257E+00 -0.16040853E-04  0.95140038E-04  0.52871510E-04
-0.76243273E+01 -0.75986470E+00 -0.11636953E-04  0.83791164E-04  0.58389620E-04
-0.76243273E+01 -0.73168798E+00 -0.92486838E-05  0.74229262E-04  0.63155571E-04
-0.76243273E+01 -0.70170710E+00 -0.82016194E-05  0.65681483E-04  0.67355484E-04
-0.76243273E+01 -0.66988760E+00 -0.81277057E-05  0.57417060E-04  0.71069914E-04
-0.76243273E+01 -0.63620781E+00 -0.88582356E-05  0.48975115E-04  0.74327716E-04
-0.76243273E+01 -0.60066071E+00 -0.10304656E-04  0.40008551E-04  0.77090210E-04
-0.76243273E+01 -0.56325577E+00 -0.12430109E-04  0.30375931E-04  0.79274107E-04
-0.76243273E+01 -0.52402059E+00 -0.15194805E-04  0.19953125E-04  0.80749618E-04
-0.76243273E+01 -0.48300241E+00 -0.18549321E-04  0.87753078E-05  0.81333929E-04
-0.76243273E+01 -0.44026914E+00 -0.22412361E-04 -0.31278541E-05  0.80816167E-04
-0.76243273E+01 -0.39591017E+00 -0.26666136E-04 -0.15559213E-04  0.78938103E-04
-0.76243273E+01 -0.35003658E+00 -0.31159419E-04 -0.28303275E-04  0.75456468E-04
-0.76243273E+01 -0.30278088E+00 -0.35700343E-04 -0.40962278E-04  0.70128801E-04
-0.76243273E+01 -0.25429614E+00 -0.40081890E-04 -0.53108662E-04  0.62806750E-04
-0.76243273E+01 -0.20475452E+00 -0.44072345E-04 -0.64167847E-04  0.53428339E-04
-0.76243273E+01 -0.15434522E+00 -0.47458938E-04 -0.73590147E-04  0.42107154E-04
-0.76243273E+01 -0.10327182E+00 -0.50034946E-04 -0.80790653E-04  0.29107949E-04
-0.76243273E+01 -0.51749200E-01 -0.51652199E-04 -0.85329157E-04  0.14881169E-04
-0.76243273E+01  0.00000000E+00 -0.52199677E-04 -0.86870374E-04  0.98018501E-16
-0.76243273E+01  0.51749200E-01 -0.51652199E-04 -0.85329157E-04 -0.14881169E-04
-0.76243273E+01  0.10327182E+00 -0.50034946E-04 -0.80790653E-04 -0.29107949E-04
-0.76243273E+01  0.15434522E+00 -0.47458938E-04 -0.73590147E-04 -0.42107154E-04
-0.76243273E+01  0.20475452E+00 -0.44072345E-04 -0.64167847E-04 -0.53428339E-04
-0.76243273E+01  0.25429614E+00 -0.40081890E-04 -0.53108662E-04 -0.62806750E-04
-0.76243273E+01  0.30278088E+00 -0.35700343E-04 -0.40962278E-04 -0.70128801E-04
-0.76243273E+01  0.35003658E+00 -0.31159419E-04 -0.28303275E-04 -0.75456468E-04
-0.76243273E+01  0.39591017E+00 -0.26666136E-04 -0.15559213E-04 -0.78938103E-04
-0.76243273E+01  0.44026914E+00 -0.22412361E-04 -0.31278541E-05 -0.80816167E-04
-0.76243273E+01  0.48300241E+00 -0.18549321E-04  0.87753078E-05 -0.81333929E-04
-0.76243273E+01  0.52402059E+00 -0.15194805E-04  0.19953125E-04 -0.80749618E-04
-0.76243273E+01  0.56325577E+00 -0.12430109E-04  0.30375931E-04 -0.79274107E-04
-0.76243273E+01  0.60066071E+00 -0.10304656E-04  0.40008551E-04 -0.77090210E-04
-0.76243273E+01  0.63620781E+00 -0.88582356E-05  0.48975115E-04 -0.74327716E-04
-0.76243273E+01  0.66988760E+00 -0.81277057E-05  0.57417060E-04 -0.71069914E-04
-0.76243273E+01  0.70170710E+00 -0.82016194E-05  0.65681483E-04 -0.67355484E-04
-0.76243273E+01  0.73168798E+00 -0.92486838E-05  0.74229262E-04 -0.63155571E-04
-0.76243273E+01  0.75986470E+00 -0.11636953E-04  0.83791164E-04 -0.58389620E-04
-0.76243273E+01  0.78628257E+00 -0.16040853E-04  0.95140038E-04 -0.52871510E-04
-0.76243273E+01  0.81099590E+00 -0.23608925E-04  0.10866659E-03 -0.46351735E-04
-0.76243273E+01  0.83406621E+00 -0.35797705E-04  0.12302762E-03 -0.38504821E-04
-0.76243273E+01  0.85556060E+00 -0.53489517E-04  0.13333903E-03 -0.29138291E-04
-0.76243273E+01  0.87555021E+00 -0.74975022E-04  0.13018330E-03 -0.18407684E-04
-0.76243273E+01  0.89410886E+00 -0.93978281E-04  0.10247673E-03 -0.71921611E-05
-0.76243273E+01  0.91131184E+00 -0.10030520E-03  0.45177119E-04  0.29406519E-05
-0.76243273E+01  0.92723491E+00 -0.85162634E-04 -0.32525134E-04  0.10141444E-04
-0.76243273E+01  0.94195338E+00 -0.48497663E-04 -0.10717641E-03  0.13238254E-04
-0.76243273E+01  0.95554139E+00 -0.19909392E-05 -0.15267733E-03  0.12322350E-04
-0.76243273E+01  0.96807128E+00  0.36234155E-04 -0.15561054E-03  0.87920969E-05
-0.76243273E+01  0.97961317E+00  0.51294056E-04 -0.12126902E-03  0.45383006E-05
-0.76243273E+01  0.99023454E+00  0.37934876E-04 -0.65544082E-04  0.12724659E-05
-0.76243273E+01  0.10000000E+01  0.00000000E+00  0.00000000E+00  0.00000000E+00
 
-0.75856425E+01 -0.10000000E+01  0.00000000E+00  0.00000000E+00  0.00000000E+00
-0.75856425E+01 -0.99023454E+00  0.34848088E-04 -0.55042474E-04 -0.11191029E-05
-0.75856425E+01 -0.97961317E+00  0.48376455E-04 -0.10350851E-03 -0.40288894E-05
-0.75856425E+01 -0.96807128E+00  0.36960318E-04 -0.13549046E-03 -0.79010188E-05
-0.75856425E+01 -0.95554139E+00  0.45296874E-05 -0.13647715E-03 -0.11273330E-04
-0.75856425E+01 -0.94195338E+00 -0.36464229E-04 -0.10055503E-03 -0.12488416E-04
-0.75856425E+01 -0.92723491E+00 -0.70208148E-04 -0.38070489E-04 -0.10262952E-04
-0.75856425E+01 -0.91131184E+00 -0.85937703E-04  0.28959134E-04 -0.44284900E-05
-0.75856425E+01 -0.89410886E+00 -0.82905296E-04  0.79935793E-04  0.40729290E-05
-0.75856425E+01 -0.87555021E+00 -0.68203501E-04  0.10609982E-03  0.13665132E-04
-0.75856425E+01 -0.85556060E+00 -0.50557653E-04  0.11103135E-03  0.22977851E-04
-0.75856425E+01 -0.83406621E+00 -0.35589343E-04  0.10387900E-03  0.31214259E-04
-0.75856425E+01 -0.81099590E+00 -0.25039203E-04  0.92686492E-04  0.38205406E-04
-0.75856425E+01 -0.78628257E+00 -0.18340110E-04  0.81764716E-04  0.44087877E-04
-0.75856425E+01 -0.75986470E+00 -0.14334646E-04  0.72404332E-04  0.49123015E-04
-0.75856425E+01 -0.73168798E+00 -0.12065275E-04  0.64378064E-04  0.53507680E-04
-0.75856425E+01 -0.70170710E+00 -0.10952056E-04  0.57089959E-04  0.57388913E-04
-0.75856425E+01 -0.66988760E+00 -0.10668617E-04  0.49957641E-04  0.60819968E-04
-0.75856425E+01 -0.63620781E+00 -0.11060209E-04  0.42614416E-04  0.63814181E-04
-0.75856425E+01 -0.60066071E+00 -0.12043395E-04  0.34788521E-04  0.66324732E-04
-0.75856425E+01 -0.56325577E+00 -0.13583076E-04  0.26382157E-04  0.68274104E-04
-0.75856425E+01 -0.52402059E+00 -0.15644186E-04  0.17314393E-04  0.69545730E-04
-0.75856425E+01 -0.48300241E+00 -0.18186561E-04  0.76407457E-05  0.69988476E-04
-0.75856425E+01 -0.44026914E+00 -0.21144630E-04 -0.25902175E-05  0.69430417E-04
-0.75856425E+01 -0.39591017E+00 -0.24424191E-04 -0.13190518E-04  0.67670352E-04
-0.75856425E+01 -0.35003658E+00 -0.27904434E-04 -0.23967390E-04  0.64522096E-04
-0.75856425E+01 -0.30278088E+00 -0.31432051E-04 -0.34581966E-04  0.59806553E-04
-0.75856425E+01 -0.25429614E+00 -0.34842806E-04 -0.44687560E-04  0.53421522E-04
-0.75856425E+01 -0.20475452E+00 -0.37952430E-04 -0.53822154E-04  0.45335820E-04
-0.75856425E+01 -0.15434522E+00 -0.40593675E-04 -0.61559656E-04  0.35657099E-04
-0.75856425E+01 -0.10327182E+00 -0.42602950E-04 -0.67443695E-04  0.24611580E-04
-0.75856425E+01 -0.51749200E-01 -0.43865043E-04 -0.71141962E-04  0.12570460E-04
-0.75856425E+01  0.00000000E+00 -0.44291918E-04 -0.72394694E-04  0.88712590E-16
-0.75856425E+01  0.51749200E-01 -0.43865043E-04 -0.71141962E-04 -0.12570460E-04
-0.75856425E+01  0.10327182E+00 -0.42602950E-04 -0.67443695E-04 -0.24611580E-04
-0.75856425E+01  0.15434522E+00 -0.40593675E-04 -0.61559656E-04 -0.35657099E-04
-0.75856425E+01  0.20475452E+00 -0.37952430E-04 -0.53822154E-04 -0.45335820E-04
-0.75856425E+01  0.25429614E+00 -0.34842806E-04 -0.44687560E-04 -0.53421522E-04
-0.75856425E+01  0.30278088E+00 -0.31432051E-04 -0.34581966E-04 -0.59806553E-04
-0.75856425E+01  0.35003658E+00 -0.27904434E-04 -0.23967390E-04 -0.64522096E-04
-0.75856425E+01  0.39591017E+00 -0.24424191E-04 -0.13190518E-04 -0.67670352E-04
-0.75856425E+01  0.44026914E+00 -0.21144630E-04 -0.25902175E-05 -0.69430417E-04
-0.75856425E+01  0.48300241E+00 -0.18186561E-04  0.76407457E-05 -0.69988476E-04
-0.75856425E+01  0.52402059E+00 -0.15644186E-04  0.17314393E-04 -0.69545730E-04
-0.75856425E+01  0.56325577E+00 -0.13583076E-04  0.26382157E-04 -0.68274104E-04
-0.75856425E+01  0.60066071E+00 -0.12043395E-04  0.34788521E-04 -0.66324732E-04
-0.75856425E+01  0.63620781E+00 -0.11060209E-04  0.42614416E-04 -0.63814181E-04
-0.75856425E+01  0.66988760E+00 -0.10668617E-04  0.49957641E-04 -0.60819968E-04
-0.75856425E+01  0.70170710E+00 -0.10952056E-04  0.57089959E-04 -0.57388913E-04
-0.75856425E+01  0.73168798E+00 -0.12065275E-04  0.64378064E-04 -0.53507680E-04
-0.75856425E+01  0.75986470E+00 -0.14334646E-04  0.72404332E-04 -0.49123015E-04
-0.75856425E+01  0.78628257E+00 -0.18340110E-04  0.81764716E-04 -0.44087877E-04
-0.75856425E+01  0.81099590E+00 -0.25039203E-04  0.92686492E-04 -0.38205406E-04
-0.75856425E+01  0.83406621E+00 -0.35589343E-04  0.10387900E-03 -0.31214259E-04
-0.75856425E+01  0.85556060E+00 -0.50557653E-04  0.11103135E-03 -0.22977851E-04
-0.75856425E+01  0.87555021E+00 -0.68203501E-04  0.10609982E-03 -0.13665132E-04
-0.75856425E+01  0.89410886E+00 -0.82905296E-04  0.79935793E-04 -0.40729290E-05
-0.75856425E+01  0.91131184E+00 -0.85937703E-04  0.28959134E-04  0.44284900E-05
-0.75856425E+01  0.92723491E+00 -0.70208148E-04 -0.38070489E-04  0.10262952E-04
-0.75856425E+01  0.94195338E+00 -0.36464229E-04 -0.10055503E-03  0.12488416E-04
-0.75856425E+01  0.95554139E+00  0.45296874E-05 -0.13647715E-03  0.11273330E-04
-0.75856425E+01  0.96807128E+00  0.36960318E-04 -0.13549046E-03  0.79010188E-05
-0.75856425E+01  0.97961317E+00  0.48376455E-04 -0.10350851E-03  0.40288894E-05
-0.75856425E+01  0.99023454E+00  0.34848088E-04 -0.55042474E-04  0.11191029E-05
-0.75856425E+01  0.10000000E+01  0.00000000E+00  0.00000000E+00  0.00000000E+00
 
-0.75464004E+01 -0.10000000E+01  0.00000000E+00  0.00000000E+00  0.00000000E+00
-0.75464004E+01 -0.99023454E+00  0.31847596E-04 -0.45905648E-04 -0.97449564E-06
-0.75464004E+01 -0.97961317E+00  0.45281113E-04 -0.87830197E-04 -0.35389645E-05
-0.75464004E+01 -0.96807128E+00  0.36909843E-04 -0.11733163E-03 -0.70175007E-05
-0.75464004E+01 -0.95554139E+00  0.95641174E-05 -0.12125377E-03 -0.10169202E-04
-0.75464004E+01 -0.94195338E+00 -0.26413947E-04 -0.93340102E-04 -0.11553206E-04
-0.75464004E+01 -0.92723491E+00 -0.57281982E-04 -0.41391656E-04 -0.10006198E-04
-0.75464004E+01 -0.91131184E+00 -0.73174887E-04  0.16133124E-04 -0.53106908E-05
-0.75464004E+01 -0.89410886E+00 -0.72737349E-04  0.61237009E-04  0.17825539E-05
-0.75464004E+01 -0.87555021E+00 -0.61619894E-04  0.85673936E-04  0.99375314E-05
-0.75464004E+01 -0.85556060E+00 -0.47257538E-04  0.91844100E-04  0.17965028E-04
-0.75464004E+01 -0.83406621E+00 -0.34666529E-04  0.87239775E-04  0.25150283E-04
-0.75464004E+01 -0.81099590E+00 -0.25580624E-04  0.78696691E-04  0.31320433E-04
-0.75464004E+01 -0.78628257E+00 -0.19685611E-04  0.70001175E-04  0.36568397E-04
-0.75464004E+01 -0.75986470E+00 -0.16075079E-04  0.62376877E-04  0.41102559E-04
-0.75464004E+01 -0.73168798E+00 -0.13955529E-04  0.55723477E-04  0.45076278E-04
-0.75464004E+01 -0.70170710E+00 -0.12830157E-04  0.49589806E-04  0.48604379E-04
-0.75464004E+01 -0.66988760E+00 -0.12410417E-04  0.43514886E-04  0.51718507E-04
-0.75464004E+01 -0.63620781E+00 -0.12555037E-04  0.37207323E-04  0.54420100E-04
-0.75464004E+01 -0.60066071E+00 -0.13185751E-04  0.30452647E-04  0.56657065E-04
-0.75464004E+01 -0.56325577E+00 -0.14269229E-04  0.23181924E-04  0.58357772E-04
-0.75464004E+01 -0.52402059E+00 -0.15774282E-04  0.15341101E-04  0.59418041E-04
-0.75464004E+01 -0.48300241E+00 -0.17668310E-04  0.69923714E-05  0.59714247E-04
-0.75464004E+01 -0.44026914E+00 -0.19898642E-04 -0.18094886E-05  0.59108543E-04
-0.75464004E+01 -0.39591017E+00 -0.22390659E-04 -0.10892246E-04  0.57449175E-04
-0.75464004E+01 -0.35003658E+00 -0.25048788E-04 -0.20085667E-04  0.54600119E-04
-0.75464004E+01 -0.30278088E+00 -0.27751889E-04 -0.29098552E-04  0.50438046E-04
-0.75464004E+01 -0.25429614E+00 -0.30371210E-04 -0.37642519E-04  0.44902007E-04
-0.75464004E+01 -0.20475452E+00 -0.32761946E-04 -0.45334010E-04  0.37988403E-04
-0.75464004E+01 -0.15434522E+00 -0.34794390E-04 -0.51828342E-04  0.29799846E-04
-0.75464004E+01 -0.10327182E+00 -0.36340644E-04 -0.56753076E-04  0.20527761E-04
-0.75464004E+01 -0.51749200E-01 -0.37312461E-04 -0.59843878E-04  0.10471525E-04
-0.75464004E+01  0.00000000E+00 -0.37640807E-04 -0.60889055E-04  0.80854109E-16
-0.75464004E+01  0.51749200E-01 -0.37312461E-04 -0.59843878E-04 -0.10471525E-04
-0.75464004E+01  0.10327182E+00 -0.36340644E-04 -0.56753076E-04 -0.20527761E-04
-0.75464004E+01  0.15434522E+00 -0.34794390E-04 -0.51828342E-04 -0.29799846E-04
-0.75464004E+01  0.20475452E+00 -0.32761946E-04 -0.45334010E-04 -0.37988403E-04
-0.75464004E+01  0.25429614E+00 -0.30371210E-04 -0.37642519E-04 -0.44902007E-04
-0.75464004E+01  0.30278088E+00 -0.27751889E-04 -0.29098552E-04 -0.50438046E-04
-0.75464004E+01  0.35003658E+00 -0.25048788E-04 -0.20085667E-04 -0.54600119E-04
-0.75464004E+01  0.39591017E+00 -0.22390659E-04 -0.10892246E-04 -0.57449175E-04
-0.75464004E+01  0.44026914E+00 -0.19898642E-04 -0.18094886E-05 -0.59108543E-04
-0.75464004E+01  0.48300241E+00 -0.17668310E-04  0.69923714E-05 -0.59714247E-04
-0.75464004E+01  0.52402059E+00 -0.15774282E-04  0.15341101E-04 -0.59418041E-04
-0.75464004E+01  0.56325577E+00 -0.14269229E-04  0.23181924E-04 -0.58357772E-04
-0.75464004E+01  0.60066071E+00 -0.13185751E-04  0.30452647E-04 -0.56657065E-04
-0.75464004E+01  0.63620781E+00 -0.12555037E-04  0.37207323E-04 -0.54420100E-04
-0.75464004E+01  0.66988760E+00 -0.12410417E-04  0.43514886E-04 -0.51718507E-04
-0.75464004E+01  0.70170710E+00 -0.12830157E-04  0.49589806E-04 -0.48604379E-04
-0.75464004E+01  0.73168798E+00 -0.13955529E-04  0.55723477E-04 -0.45076278E-04
-0.75464004E+01  0.75986470E+00 -0.16075079E-04  0.62376877E-04 -0.41102559E-04
-0.75464004E+01  0.78628257E+00 -0.19685611E-04  0.70001175E-04 -0.36568397E-04
-0.75464004E+01  0.81099590E+00 -0.25580624E-04  0.78696691E-04 -0.31320433E-04
-0.75464004E+01  0.83406621E+00 -0.34666529E-04  0.87239775E-04 -0.25150283E-04
-0.75464004E+01  0.85556060E+00 -0.47257538E-04  0.91844100E-04 -0.17965028E-04
-0.75464004E+01  0.87555021E+00 -0.61619894E-04  0.85673936E-04 -0.99375314E-05
-0.75464004E+01  0.89410886E+00 -0.72737349E-04  0.61237009E-04 -0.17825539E-05
-0.75464004E+01  0.91131184E+00 -0.73174887E-04  0.16133124E-04  0.53106908E-05
-0.75464004E+01  0.92723491E+00 -0.57281982E-04 -0.41391656E-04  0.10006198E-04
-0.75464004E+01  0.94195338E+00 -0.26413947E-04 -0.93340102E-04  0.11553206E-04
-0.75464004E+01  0.95554139E+00  0.95641174E-05 -0.12125377E-03  0.10169202E-04
-0.75464004E+01  0.96807128E+00  0.36909843E-04 -0.11733163E-03  0.70175007E-05
-0.75464004E+01  0.97961317E+00  0.45281113E-04 -0.87830197E-04  0.35389645E-05
-0.75464004E+01  0.99023454E+00  0.31847596E-04 -0.45905648E-04  0.97449564E-06
-0.75464004E+01  0.10000000E+01  0.00000000E+00  0.00000000E+00  0.00000000E+00
 
-0.75065959E+01 -0.10000000E+01  0.00000000E+00  0.00000000E+00  0.00000000E+00
-0.75065959E+01 -0.99023454E+00  0.28919863E-04 -0.37921106E-04 -0.84414721E-06
-0.75065959E+01 -0.97961317E+00  0.42013874E-04 -0.73954142E-04 -0.30915908E-05
-0.75065959E+01 -0.96807128E+00  0.36131602E-04 -0.10094243E-03 -0.61944023E-05
-0.75065959E+01 -0.95554139E+00  0.13204533E-04 -0.10702696E-03 -0.91053586E-05
-0.75065959E+01 -0.94195338E+00 -0.18238549E-04 -0.85810983E-04 -0.10579393E-04
-0.75065959E+01 -0.92723491E+00 -0.46302913E-04 -0.42989223E-04 -0.95720030E-05
-0.75065959E+01 -0.91131184E+00 -0.61999992E-04  0.60746896E-05 -0.58363881E-05
-0.75065959E+01 -0.89410886E+00 -0.63536456E-04  0.45736319E-04  0.35362100E-07
-0.75065959E+01 -0.87555021E+00 -0.55354031E-04  0.68312099E-04  0.69177354E-05
-0.75065959E+01 -0.85556060E+00 -0.43761440E-04  0.75256925E-04  0.13785616E-04
-0.75065959E+01 -0.83406621E+00 -0.33217793E-04  0.72650864E-04  0.20004253E-04
-0.75065959E+01 -0.81099590E+00 -0.25418657E-04  0.66271223E-04  0.25403912E-04
-0.75065959E+01 -0.78628257E+00 -0.20248273E-04  0.59427569E-04  0.30044875E-04
-0.75065959E+01 -0.75986470E+00 -0.17008297E-04  0.53266583E-04  0.34092983E-04
-0.75065959E+01 -0.73168798E+00 -0.15044882E-04  0.47785692E-04  0.37667710E-04
-0.75065959E+01 -0.70170710E+00 -0.13933811E-04  0.42652307E-04  0.40859125E-04
-0.75065959E+01 -0.66988760E+00 -0.13420876E-04  0.37506957E-04  0.43684290E-04
-0.75065959E+01 -0.63620781E+00 -0.13378000E-04  0.32121420E-04  0.46137460E-04
-0.75065959E+01 -0.60066071E+00 -0.13732788E-04  0.26329598E-04  0.48165346E-04
-0.75065959E+01 -0.56325577E+00 -0.14454454E-04  0.20086509E-04  0.49702551E-04
-0.75065959E+01 -0.52402059E+00 -0.15516076E-04  0.13360732E-04  0.50655564E-04
-0.75065959E+01 -0.48300241E+00 -0.16892126E-04  0.62194732E-05  0.50920811E-04
-0.75065959E+01 -0.44026914E+00 -0.18541403E-04 -0.12774312E-05  0.50383629E-04
-0.75065959E+01 -0.39591017E+00 -0.20405936E-04 -0.89722089E-05  0.48924468E-04
-0.75065959E+01 -0.35003658E+00 -0.22411097E-04 -0.16714862E-04  0.46437782E-04
-0.75065959E+01 -0.30278088E+00 -0.24461795E-04 -0.24257532E-04  0.42833303E-04
-0.75065959E+01 -0.25429614E+00 -0.26457370E-04 -0.31364985E-04  0.38071524E-04
-0.75065959E+01 -0.20475452E+00 -0.28283778E-04 -0.37726201E-04  0.32161298E-04
-0.75065959E+01 -0.15434522E+00 -0.29839949E-04 -0.43072127E-04  0.25195717E-04
-0.75065959E+01 -0.10327182E+00 -0.31025054E-04 -0.47109225E-04  0.17338772E-04
-0.75065959E+01 -0.51749200E-01 -0.31770876E-04 -0.49637150E-04  0.88391247E-05
-0.75065959E+01  0.00000000E+00 -0.32022631E-04 -0.50489950E-04  0.72759105E-16
-0.75065959E+01  0.51749200E-01 -0.31770876E-04 -0.49637150E-04 -0.88391247E-05
-0.75065959E+01  0.10327182E+00 -0.31025054E-04 -0.47109225E-04 -0.17338772E-04
-0.75065959E+01  0.15434522E+00 -0.29839949E-04 -0.43072127E-04 -0.25195717E-04
-0.75065959E+01  0.20475452E+00 -0.28283778E-04 -0.37726201E-04 -0.32161298E-04
-0.75065959E+01  0.25429614E+00 -0.26457370E-04 -0.31364985E-04 -0.38071524E-04
-0.75065959E+01  0.30278088E+00 -0.24461795E-04 -0.24257532E-04 -0.42833303E-04
-0.75065959E+01  0.35003658E+00 -0.22411097E-04 -0.16714862E-04 -0.46437782E-04
-0.75065959E+01  0.39591017E+00 -0.20405936E-04 -0.89722089E-05 -0.48924468E-04
-0.75065959E+01  0.44026914E+00 -0.18541403E-04 -0.12774312E-05 -0.50383629E-04
-0.75065959E+01  0.48300241E+00 -0.16892126E-04  0.62194732E-05 -0.50920811E-04
-0.75065959E+01  0.52402059E+00 -0.15516076E-04  0.13360732E-04 -0.50655564E-04
-0.75065959E+01  0.56325577E+00 -0.14454454E-04  0.20086509E-04 -0.49702551E-04
-0.75065959E+01  0.60066071E+00 -0.13732788E-04  0.26329598E-04 -0.48165346E-04
-0.75065959E+01  0.63620781E+00 -0.13378000E-04  0.32121420E-04 -0.46137460E-04
-0.75065959E+01  0.66988760E+00 -0.13420876E-04  0.37506957E-04 -0.43684290E-04
-0.75065959E+01  0.70170710E+00 -0.13933811E-04  0.42652307E-04 -0.40859125E-04
-0.75065959E+01  0.73168798E+00 -0.15044882E-04  0.47785692E-04 -0.37667710E-04
-0.75065959E+01  0.75986470E+00 -0.17008297E-04  0.53266583E-04 -0.34092983E-04
-0.75065959E+01  0.78628257E+00 -0.20248273E-04  0.59427569E-04 -0.30044875E-04
-0.75065959E+01  0.81099590E+00 -0.25418657E-04  0.66271223E-04 -0.25403912E-04
-0.75065959E+01  0.83406621E+00 -0.33217793E-04  0.72650864E-04 -0.20004253E-04
-0.75065959E+01  0.85556060E+00 -0.43761440E-04  0.75256925E-04 -0.13785616E-04
-0.75065959E+01  0.87555021E+00 -0.55354031E-04  0.68312099E-04 -0.69177354E-05
-0.75065959E+01  0.89410886E+00 -0.63536456E-04  0.45736319E-04 -0.35362100E-07
-0.75065959E+01  0.91131184E+00 -0.61999992E-04  0.60746896E-05  0.58363881E-05
-0.75065959E+01  0.92723491E+00 -0.46302913E-04 -0.42989223E-04  0.95720030E-05
-0.75065959E+01  0.94195338E+00 -0.18238549E-04 -0.85810983E-04  0.10579393E-04
-0.75065959E+01  0.95554139E+00  0.13204533E-04 -0.10702696E-03  0.91053586E-05
-0.75065959E+01  0.96807128E+00  0.36131602E-04 -0.10094243E-03  0.61944023E-05
-0.75065959E+01  0.97961317E+00  0.42013874E-04 -0.73954142E-04  0.30915908E-05
-0.75065959E+01  0.99023454E+00  0.28919863E-04 -0.37921106E-04  0.84414721E-06
-0.75065959E+01  0.10000000E+01  0.00000000E+00  0.00000000E+00  0.00000000E+00
 
-0.74662239E+01 -0.10000000E+01  0.00000000E+00  0.00000000E+00  0.00000000E+00
-0.74662239E+01 -0.99023454E+00  0.26149175E-04 -0.31076931E-04 -0.72484703E-06
-0.74662239E+01 -0.97961317E+00  0.38755306E-04 -0.61881456E-04 -0.26762966E-05
-0.74662239E+01 -0.96807128E+00  0.34910563E-04 -0.86379017E-04 -0.54147873E-05
-0.74662239E+01 -0.95554139E+00  0.15816015E-04 -0.93945359E-04 -0.80620054E-05
-0.74662239E+01 -0.94195338E+00 -0.11553556E-04 -0.78218302E-04 -0.95498623E-05
-0.74662239E+01 -0.92723491E+00 -0.36942316E-04 -0.43184299E-04 -0.89493637E-05
-0.74662239E+01 -0.91131184E+00 -0.52197964E-04 -0.15453380E-05 -0.60009156E-05
-0.74662239E+01 -0.89410886E+00 -0.55220985E-04  0.33163741E-04 -0.11665924E-05
-0.74662239E+01 -0.87555021E+00 -0.49442071E-04  0.53849461E-04  0.46102181E-05
-0.74662239E+01 -0.85556060E+00 -0.40189928E-04  0.61225768E-04  0.10451209E-04
-0.74662239E+01 -0.83406621E+00 -0.31415126E-04  0.60180752E-04  0.15797002E-04
-0.74662239E+01 -0.81099590E+00 -0.24753383E-04  0.55572776E-04  0.20485432E-04
-0.74662239E+01 -0.78628257E+00 -0.20243224E-04  0.50282123E-04  0.24551818E-04
-0.74662239E+01 -0.75986470E+00 -0.17358460E-04  0.45373079E-04  0.28127144E-04
-0.74662239E+01 -0.73168798E+00 -0.15564030E-04  0.40915605E-04  0.31303107E-04
-0.74662239E+01 -0.70170710E+00 -0.14499064E-04  0.36672251E-04  0.34149540E-04
-0.74662239E+01 -0.66988760E+00 -0.13940194E-04  0.32365358E-04  0.36672270E-04
-0.74662239E+01 -0.63620781E+00 -0.13771712E-04  0.27816601E-04  0.38860450E-04
-0.74662239E+01 -0.60066071E+00 -0.13926763E-04  0.22896141E-04  0.40661091E-04
-0.74662239E+01 -0.56325577E+00 -0.14376790E-04  0.17573892E-04  0.42015072E-04
-0.74662239E+01 -0.52402059E+00 -0.15098162E-04  0.11831180E-04  0.42839198E-04
-0.74662239E+01 -0.48300241E+00 -0.16070831E-04  0.57327051E-05  0.43047893E-04
-0.74662239E+01 -0.44026914E+00 -0.17262620E-04 -0.66367155E-06  0.42547563E-04
-0.74662239E+01 -0.39591017E+00 -0.18628996E-04 -0.72173302E-05  0.41247388E-04
-0.74662239E+01 -0.35003658E+00 -0.20112334E-04 -0.13797227E-04  0.39069605E-04
-0.74662239E+01 -0.30278088E+00 -0.21639014E-04 -0.20190386E-04  0.35953958E-04
-0.74662239E+01 -0.25429614E+00 -0.23131521E-04 -0.26199573E-04  0.31881096E-04
-0.74662239E+01 -0.20475452E+00 -0.24501420E-04 -0.31563951E-04  0.26871675E-04
-0.74662239E+01 -0.15434522E+00 -0.25671371E-04 -0.36063165E-04  0.21010729E-04
-0.74662239E+01 -0.10327182E+00 -0.26563187E-04 -0.39454278E-04  0.14437190E-04
-0.74662239E+01 -0.51749200E-01 -0.27125235E-04 -0.41575893E-04  0.73529292E-05
-0.74662239E+01  0.00000000E+00 -0.27314718E-04 -0.42290579E-04  0.65852253E-16
-0.74662239E+01  0.51749200E-01 -0.27125235E-04 -0.41575893E-04 -0.73529291E-05
-0.74662239E+01  0.10327182E+00 -0.26563187E-04 -0.39454278E-04 -0.14437190E-04
-0.74662239E+01  0.15434522E+00 -0.25671371E-04 -0.36063165E-04 -0.21010729E-04
-0.74662239E+01  0.20475452E+00 -0.24501420E-04 -0.31563951E-04 -0.26871675E-04
-0.74662239E+01  0.25429614E+00 -0.23131521E-04 -0.26199573E-04 -0.31881096E-04
-0.74662239E+01  0.30278088E+00 -0.21639014E-04 -0.20190386E-04 -0.35953958E-04
-0.74662239E+01  0.35003658E+00 -0.20112334E-04 -0.13797227E-04 -0.39069605E-04
-0.74662239E+01  0.39591017E+00 -0.18628996E-04 -0.72173302E-05 -0.41247388E-04
-0.74662239E+01  0.44026914E+00 -0.17262620E-04 -0.66367155E-06 -0.42547563E-04
-0.74662239E+01  0.48300241E+00 -0.16070831E-04  0.57327051E-05 -0.43047893E-04
-0.74662239E+01  0.52402059E+00 -0.15098162E-04  0.11831180E-04 -0.42839198E-04
-0.74662239E+01  0.56325577E+00 -0.14376790E-04  0.17573892E-04 -0.42015072E-04
-0.74662239E+01  0.60066071E+00 -0.13926763E-04  0.22896141E-04 -0.40661091E-04
-0.74662239E+01  0.63620781E+00 -0.13771712E-04  0.27816601E-04 -0.38860450E-04
-0.74662239E+01  0.66988760E+00 -0.13940194E-04  0.32365358E-04 -0.36672270E-04
-0.74662239E+01  0.70170710E+00 -0.14499064E-04  0.36672251E-04 -0.34149540E-04
-0.74662239E+01  0.73168798E+00 -0.15564030E-04  0.40915605E-04 -0.31303107E-04
-0.74662239E+01  0.75986470E+00 -0.17358460E-04  0.45373079E-04 -0.28127144E-04
-0.74662239E+01  0.78628257E+00 -0.20243224E-04  0.50282123E-04 -0.24551818E-04
-0.74662239E+01  0.81099590E+00 -0.24753383E-04  0.55572776E-04 -0.20485432E-04
-0.74662239E+01  0.83406621E+00 -0.31415126E-04  0.60180752E-04 -0.15797002E-04
-0.74662239E+01  0.85556060E+00 -0.40189928E-04  0.61225768E-04 -0.10451209E-04
-0.74662239E+01  0.87555021E+00 -0.49442071E-04  0.53849461E-04 -0.46102181E-05
-0.74662239E+01  0.89410886E+00 -0.55220985E-04  0.33163741E-04  0.11665924E-05
-0.74662239E+01  0.91131184E+00 -0.52197964E-04 -0.15453380E-05  0.60009156E-05
-0.74662239E+01  0.92723491E+00 -0.36942316E-04 -0.43184299E-04  0.89493637E-05
-0.74662239E+01  0.94195338E+00 -0.11553556E-04 -0.78218302E-04  0.95498623E-05
-0.74662239E+01  0.95554139E+00  0.15816015E-04 -0.93945359E-04  0.80620054E-05
-0.74662239E+01  0.96807128E+00  0.34910563E-04 -0.86379017E-04  0.54147873E-05
-0.74662239E+01  0.97961317E+00  0.38755306E-04 -0.61881456E-04  0.26762966E-05
-0.74662239E+01  0.99023454E+00  0.26149175E-04 -0.31076931E-04  0.72484703E-06
-0.74662239E+01  0.10000000E+01  0.00000000E+00  0.00000000E+00  0.00000000E+00
 
-0.74252795E+01 -0.10000000E+01  0.00000000E+00  0.00000000E+00  0.00000000E+00
-0.74252795E+01 -0.99023454E+00  0.23508456E-04 -0.25190037E-04 -0.61960280E-06
-0.74252795E+01 -0.97961317E+00  0.35486373E-04 -0.51360884E-04 -0.23060462E-05
-0.74252795E+01 -0.96807128E+00  0.33264348E-04 -0.73451601E-04 -0.47093879E-05
-0.74252795E+01 -0.95554139E+00  0.17461924E-04 -0.81990905E-04 -0.70968404E-05
-0.74252795E+01 -0.94195338E+00 -0.62660630E-05 -0.70769164E-04 -0.85570124E-05
-0.74252795E+01 -0.92723491E+00 -0.29111643E-04 -0.42389625E-04 -0.82697376E-05
-0.74252795E+01 -0.91131184E+00 -0.43718504E-04 -0.72696788E-05 -0.59734809E-05
-0.74252795E+01 -0.89410886E+00 -0.47796483E-04  0.22936613E-04 -0.20240400E-05
-0.74252795E+01 -0.87555021E+00 -0.43942247E-04  0.41730695E-04  0.27924599E-05
-0.74252795E+01 -0.85556060E+00 -0.36637182E-04  0.49251324E-04  0.77279925E-05
-0.74252795E+01 -0.83406621E+00 -0.29369224E-04  0.49383891E-04  0.12293482E-04
-0.74252795E+01 -0.81099590E+00 -0.23696765E-04  0.46191098E-04  0.16337453E-04
-0.74252795E+01 -0.78628257E+00 -0.19774177E-04  0.42168850E-04  0.19877214E-04
-0.74252795E+01 -0.75986470E+00 -0.17215547E-04  0.38296604E-04  0.23016035E-04
-0.74252795E+01 -0.73168798E+00 -0.15585863E-04  0.34697385E-04  0.25824262E-04
-0.74252795E+01 -0.70170710E+00 -0.14579096E-04  0.31210299E-04  0.28356374E-04
-0.74252795E+01 -0.66988760E+00 -0.13999585E-04  0.27625438E-04  0.30611189E-04
-0.74252795E+01 -0.63620781E+00 -0.13743390E-04  0.23806172E-04  0.32575419E-04
-0.74252795E+01 -0.60066071E+00 -0.13749408E-04  0.19653430E-04  0.34198453E-04
-0.74252795E+01 -0.56325577E+00 -0.13991645E-04  0.15149761E-04  0.35427205E-04
-0.74252795E+01 -0.52402059E+00 -0.14449806E-04  0.10287575E-04  0.36187279E-04
-0.74252795E+01 -0.48300241E+00 -0.15108731E-04  0.51293576E-05  0.36406075E-04
-0.74252795E+01 -0.44026914E+00 -0.15943997E-04 -0.26866373E-06  0.36004065E-04
-0.74252795E+01 -0.39591017E+00 -0.16922183E-04 -0.57811875E-05  0.34908310E-04
-0.74252795E+01 -0.35003658E+00 -0.17999485E-04 -0.11294290E-04  0.33056749E-04
-0.74252795E+01 -0.30278088E+00 -0.19119383E-04 -0.16627125E-04  0.30405287E-04
-0.74252795E+01 -0.25429614E+00 -0.20222447E-04 -0.21617993E-04  0.26943021E-04
-0.74252795E+01 -0.20475452E+00 -0.21240005E-04 -0.26053723E-04  0.22693648E-04
-0.74252795E+01 -0.15434522E+00 -0.22112645E-04 -0.29760814E-04  0.17732255E-04
-0.74252795E+01 -0.10327182E+00 -0.22779240E-04 -0.32545605E-04  0.12178090E-04
-0.74252795E+01 -0.51749200E-01 -0.23200360E-04 -0.34284909E-04  0.62002194E-05
-0.74252795E+01  0.00000000E+00 -0.23342164E-04 -0.34869523E-04  0.59009908E-16
-0.74252795E+01  0.51749200E-01 -0.23200360E-04 -0.34284909E-04 -0.62002194E-05
-0.74252795E+01  0.10327182E+00 -0.22779240E-04 -0.32545605E-04 -0.12178090E-04
-0.74252795E+01  0.15434522E+00 -0.22112645E-04 -0.29760814E-04 -0.17732255E-04
-0.74252795E+01  0.20475452E+00 -0.21240005E-04 -0.26053723E-04 -0.22693648E-04
-0.74252795E+01  0.25429614E+00 -0.20222447E-04 -0.21617993E-04 -0.26943021E-04
-0.74252795E+01  0.30278088E+00 -0.19119383E-04 -0.16627125E-04 -0.30405287E-04
-0.74252795E+01  0.35003658E+00 -0.17999485E-04 -0.11294290E-04 -0.33056749E-04
-0.74252795E+01  0.39591017E+00 -0.16922183E-04 -0.57811875E-05 -0.34908310E-04
-0.74252795E+01  0.44026914E+00 -0.15943997E-04 -0.26866373E-06 -0.36004065E-04
-0.74252795E+01  0.48300241E+00 -0.15108731E-04  0.51293576E-05 -0.36406075E-04
-0.74252795E+01  0.52402059E+00 -0.14449806E-04  0.10287575E-04 -0.36187279E-04
-0.74252795E+01  0.56325577E+00 -0.13991645E-04  0.15149761E-04 -0.35427205E-04
-0.74252795E+01  0.60066071E+00 -0.13749408E-04  0.19653430E-04 -0.34198453E-04
-0.74252795E+01  0.63620781E+00 -0.13743390E-04  0.23806172E-04 -0.32575419E-04
-0.74252795E+01  0.66988760E+00 -0.13999585E-04  0.27625438E-04 -0.30611189E-04
-0.74252795E+01  0.70170710E+00 -0.14579096E-04  0.31210299E-04 -0.28356374E-04
-0.74252795E+01  0.73168798E+00 -0.15585863E-04  0.34697385E-04 -0.25824262E-04
-0.74252795E+01  0.75986470E+00 -0.17215547E-04  0.38296604E-04 -0.23016035E-04
-0.74252795E+01  0.78628257E+00 -0.19774177E-04  0.42168850E-04 -0.19877214E-04
-0.74252795E+01  0.81099590E+00 -0.23696765E-04  0.46191098E-04 -0.16337453E-04
-0.74252795E+01  0.83406621E+00 -0.29369224E-04  0.49383891E-04 -0.12293482E-04
-0.74252795E+01  0.85556060E+00 -0.36637182E-04  0.49251324E-04 -0.77279925E-05
-0.74252795E+01  0.87555021E+00 -0.43942247E-04  0.41730695E-04 -0.27924599E-05
-0.74252795E+01  0.89410886E+00 -0.47796483E-04  0.22936613E-04  0.20240400E-05
-0.74252795E+01  0.91131184E+00 -0.43718504E-04 -0.72696788E-05  0.59734809E-05
-0.74252795E+01  0.92723491E+00 -0.29111643E-04 -0.42389625E-04  0.82697376E-05
-0.74252795E+01  0.94195338E+00 -0.62660630E-05 -0.70769164E-04  0.85570124E-05
-0.74252795E+01  0.95554139E+00  0.17461924E-04 -0.81990905E-04  0.70968404E-05
-0.74252795E+01  0.96807128E+00  0.33264348E-04 -0.73451601E-04  0.47093879E-05
-0.74252795E+01  0.97961317E+00  0.35486373E-04 -0.51360884E-04  0.23060462E-05
-0.74252795E+01  0.99023454E+00  0.23508456E-04 -0.25190037E-04  0.61960280E-06
-0.74252795E+01  0.10000000E+01  0.00000000E+00  0.00000000E+00  0.00000000E+00
 
-0.73837578E+01 -0.10000000E+01  0.00000000E+00  0.00000000E+00  0.00000000E+00
-0.73837578E+01 -0.99023454E+00  0.21058586E-04 -0.20217723E-04 -0.52540651E-06
-0.73837578E+01 -0.97961317E+00  0.32342121E-04 -0.42331015E-04 -0.19709718E-05
-0.73837578E+01 -0.96807128E+00  0.31413759E-04 -0.62118453E-04 -0.40614518E-05
-0.73837578E+01 -0.95554139E+00  0.18434122E-04 -0.71182406E-04 -0.61891467E-05
-0.73837578E+01 -0.94195338E+00 -0.20594250E-05 -0.63566497E-04 -0.75815294E-05
-0.73837578E+01 -0.92723491E+00 -0.22530827E-04 -0.40782466E-04 -0.75200852E-05
-0.73837578E+01 -0.91131184E+00 -0.36367964E-04 -0.11308845E-04 -0.57502189E-05
-0.73837578E+01 -0.89410886E+00 -0.41175719E-04  0.14864734E-04 -0.25420391E-05
-0.73837578E+01 -0.87555021E+00 -0.38864070E-04  0.31828554E-04  0.14525554E-05
-0.73837578E+01 -0.85556060E+00 -0.33183823E-04  0.39289430E-04  0.55999152E-05
-0.73837578E+01 -0.83406621E+00 -0.27205217E-04  0.40298754E-04  0.94750228E-05
-0.73837578E+01 -0.81099590E+00 -0.22398996E-04  0.38236397E-04  0.12938614E-04
-0.73837578E+01 -0.78628257E+00 -0.19005078E-04  0.35256610E-04  0.15994654E-04
-0.73837578E+01 -0.75986470E+00 -0.16751678E-04  0.32254087E-04  0.18723863E-04
-0.73837578E+01 -0.73168798E+00 -0.15288059E-04  0.29388068E-04  0.21179227E-04
-0.73837578E+01 -0.70170710E+00 -0.14355700E-04  0.26557552E-04  0.23402749E-04
-0.73837578E+01 -0.66988760E+00 -0.13783628E-04  0.23606292E-04  0.25388076E-04
-0.73837578E+01 -0.63620781E+00 -0.13478748E-04  0.20430128E-04  0.27120551E-04
-0.73837578E+01 -0.60066071E+00 -0.13385236E-04  0.16952704E-04  0.28552570E-04
-0.73837578E+01 -0.56325577E+00 -0.13479285E-04  0.13163761E-04  0.29637042E-04
-0.73837578E+01 -0.52402059E+00 -0.13743091E-04  0.90609666E-05  0.30308229E-04
-0.73837578E+01 -0.48300241E+00 -0.14165118E-04  0.47007512E-05  0.30505660E-04
-0.73837578E+01 -0.44026914E+00 -0.14726820E-04  0.13408712E-06  0.30163279E-04
-0.73837578E+01 -0.39591017E+00 -0.15403509E-04 -0.45295863E-05  0.29224892E-04
-0.73837578E+01 -0.35003658E+00 -0.16162357E-04 -0.91917634E-05  0.27643744E-04
-0.73837578E+01 -0.30278088E+00 -0.16960762E-04 -0.13697349E-04  0.25391349E-04
-0.73837578E+01 -0.25429614E+00 -0.17754054E-04 -0.17909976E-04  0.22465790E-04
-0.73837578E+01 -0.20475452E+00 -0.18489986E-04 -0.21649426E-04  0.18894403E-04
-0.73837578E+01 -0.15434522E+00 -0.19124013E-04 -0.24771864E-04  0.14743859E-04
-0.73837578E+01 -0.10327182E+00 -0.19609382E-04 -0.27114912E-04  0.10115171E-04
-0.73837578E+01 -0.51749200E-01 -0.19916847E-04 -0.28577917E-04  0.51464506E-05
-0.73837578E+01  0.00000000E+00 -0.20020200E-04 -0.29069073E-04  0.53034790E-16
-0.73837578E+01  0.51749200E-01 -0.19916847E-04 -0.28577917E-04 -0.51464506E-05
-0.73837578E+01  0.10327182E+00 -0.19609382E-04 -0.27114912E-04 -0.10115171E-04
-0.73837578E+01  0.15434522E+00 -0.19124013E-04 -0.24771864E-04 -0.14743859E-04
-0.73837578E+01  0.20475452E+00 -0.18489986E-04 -0.21649426E-04 -0.18894403E-04
-0.73837578E+01  0.25429614E+00 -0.17754054E-04 -0.17909976E-04 -0.22465790E-04
-0.73837578E+01  0.30278088E+00 -0.16960762E-04 -0.13697349E-04 -0.25391349E-04
-0.73837578E+01  0.35003658E+00 -0.16162357E-04 -0.91917634E-05 -0.27643744E-04
-0.73837578E+01  0.39591017E+00 -0.15403509E-04 -0.45295863E-05 -0.29224892E-04
-0.73837578E+01  0.44026914E+00 -0.14726820E-04  0.13408712E-06 -0.30163279E-04
-0.73837578E+01  0.48300241E+00 -0.14165118E-04  0.47007512E-05 -0.30505660E-04
-0.73837578E+01  0.52402059E+00 -0.13743091E-04  0.90609666E-05 -0.30308229E-04
-0.73837578E+01  0.56325577E+00 -0.13479285E-04  0.13163761E-04 -0.29637042E-04
-0.73837578E+01  0.60066071E+00 -0.13385236E-04  0.16952704E-04 -0.28552570E-04
-0.73837578E+01  0.63620781E+00 -0.13478748E-04  0.20430128E-04 -0.27120551E-04
-0.73837578E+01  0.66988760E+00 -0.13783628E-04  0.23606292E-04 -0.25388076E-04
-0.73837578E+01  0.70170710E+00 -0.14355700E-04  0.26557552E-04 -0.23402749E-04
-0.73837578E+01  0.73168798E+00 -0.15288059E-04  0.29388068E-04 -0.21179227E-04
-0.73837578E+01  0.75986470E+00 -0.16751678E-04  0.32254087E-04 -0.18723863E-04
-0.73837578E+01  0.78628257E+00 -0.19005078E-04  0.35256610E-04 -0.15994654E-04
-0.73837578E+01  0.81099590E+00 -0.22398996E-04  0.38236397E-04 -0.12938614E-04
-0.73837578E+01  0.83406621E+00 -0.27205217E-04  0.40298754E-04 -0.94750228E-05
-0.73837578E+01  0.85556060E+00 -0.33183823E-04  0.39289430E-04 -0.55999152E-05
-0.73837578E+01  0.87555021E+00 -0.38864070E-04  0.31828554E-04 -0.14525554E-05
-0.73837578E+01  0.89410886E+00 -0.41175719E-04  0.14864734E-04  0.25420391E-05
-0.73837578E+01  0.91131184E+00 -0.36367964E-04 -0.11308845E-04  0.57502189E-05
-0.73837578E+01  0.92723491E+00 -0.22530827E-04 -0.40782466E-04  0.75200852E-05
-0.73837578E+01  0.94195338E+00 -0.20594250E-05 -0.63566497E-04  0.75815294E-05
-0.73837578E+01  0.95554139E+00  0.18434122E-04 -0.71182406E-04  0.61891467E-05
-0.73837578E+01  0.96807128E+00  0.31413759E-04 -0.62118453E-04  0.40614518E-05
-0.73837578E+01  0.97961317E+00  0.32342121E-04 -0.42331015E-04  0.19709718E-05
-0.73837578E+01  0.99023454E+00  0.21058586E-04 -0.20217723E-04  0.52540651E-06
-0.73837578E+01  0.10000000E+01  0.00000000E+00  0.00000000E+00  0.00000000E+00
 
-0.73416539E+01 -0.10000000E+01  0.00000000E+00  0.00000000E+00  0.00000000E+00
-0.73416539E+01 -0.99023454E+00  0.18765097E-04 -0.16007862E-04 -0.44370519E-06
-0.73416539E+01 -0.97961317E+00  0.29287557E-04 -0.34576582E-04 -0.16775968E-05
-0.73416539E+01 -0.96807128E+00  0.29352839E-04 -0.52205797E-04 -0.34872477E-05
-0.73416539E+01 -0.95554139E+00  0.18769697E-04 -0.61481728E-04 -0.53712398E-05
-0.73416539E+01 -0.94195338E+00  0.11386536E-05 -0.56759843E-04 -0.66779689E-05
-0.73416539E+01 -0.92723491E+00 -0.17117616E-04 -0.38692541E-04 -0.67818015E-05
-0.73416539E+01 -0.91131184E+00 -0.30082951E-04 -0.14115337E-04 -0.54403129E-05
-0.73416539E+01 -0.89410886E+00 -0.35332212E-04  0.84476042E-05 -0.28547154E-05
-0.73416539E+01 -0.87555021E+00 -0.34219716E-04  0.23654564E-04  0.43749433E-06
-0.73416539E+01 -0.85556060E+00 -0.29870480E-04  0.30893148E-04  0.39025065E-05
-0.73416539E+01 -0.83406621E+00 -0.24978398E-04  0.32523040E-04  0.71733932E-05
-0.73416539E+01 -0.81099590E+00 -0.20918532E-04  0.31339365E-04  0.10124007E-04
-0.73416539E+01 -0.78628257E+00 -0.17990080E-04  0.29194167E-04  0.12749229E-04
-0.73416539E+01 -0.75986470E+00 -0.16012264E-04  0.26899368E-04  0.15112043E-04
-0.73416539E+01 -0.73168798E+00 -0.14704531E-04  0.24638019E-04  0.17252276E-04
-0.73416539E+01 -0.70170710E+00 -0.13849161E-04  0.22356221E-04  0.19202581E-04
-0.73416539E+01 -0.66988760E+00 -0.13297181E-04  0.19941665E-04  0.20953855E-04
-0.73416539E+01 -0.63620781E+00 -0.12965611E-04  0.17317199E-04  0.22491448E-04
-0.73416539E+01 -0.60066071E+00 -0.12803881E-04  0.14425870E-04  0.23771620E-04
-0.73416539E+01 -0.56325577E+00 -0.12790487E-04  0.11263786E-04  0.24752731E-04
-0.73416539E+01 -0.52402059E+00 -0.12910073E-04  0.78335570E-05  0.25376362E-04
-0.73416539E+01 -0.48300241E+00 -0.13154224E-04  0.41866977E-05  0.25590761E-04
-0.73416539E+01 -0.44026914E+00 -0.13509316E-04  0.36991465E-06  0.25338839E-04
-0.73416539E+01 -0.39591017E+00 -0.13957690E-04 -0.35213185E-05  0.24574381E-04
-0.73416539E+01 -0.35003658E+00 -0.14475246E-04 -0.74024650E-05  0.23258623E-04
-0.73416539E+01 -0.30278088E+00 -0.15030253E-04 -0.11142389E-04  0.21370388E-04
-0.73416539E+01 -0.25429614E+00 -0.15589371E-04 -0.14629010E-04  0.18909985E-04
-0.73416539E+01 -0.20475452E+00 -0.16112845E-04 -0.17714237E-04  0.15903496E-04
-0.73416539E+01 -0.15434522E+00 -0.16567195E-04 -0.20283908E-04  0.12408662E-04
-0.73416539E+01 -0.10327182E+00 -0.16916370E-04 -0.22207248E-04  0.85121818E-05
-0.73416539E+01 -0.51749200E-01 -0.17138500E-04 -0.23406811E-04  0.43304801E-05
-0.73416539E+01  0.00000000E+00 -0.17213030E-04 -0.23808717E-04  0.47181504E-16
-0.73416539E+01  0.51749200E-01 -0.17138500E-04 -0.23406811E-04 -0.43304801E-05
-0.73416539E+01  0.10327182E+00 -0.16916370E-04 -0.22207248E-04 -0.85121818E-05
-0.73416539E+01  0.15434522E+00 -0.16567195E-04 -0.20283908E-04 -0.12408662E-04
-0.73416539E+01  0.20475452E+00 -0.16112845E-04 -0.17714237E-04 -0.15903496E-04
-0.73416539E+01  0.25429614E+00 -0.15589371E-04 -0.14629010E-04 -0.18909985E-04
-0.73416539E+01  0.30278088E+00 -0.15030253E-04 -0.11142389E-04 -0.21370388E-04
-0.73416539E+01  0.35003658E+00 -0.14475246E-04 -0.74024650E-05 -0.23258623E-04
-0.73416539E+01  0.39591017E+00 -0.13957690E-04 -0.35213185E-05 -0.24574381E-04
-0.73416539E+01  0.44026914E+00 -0.13509316E-04  0.36991465E-06 -0.25338839E-04
-0.73416539E+01  0.48300241E+00 -0.13154224E-04  0.41866977E-05 -0.25590761E-04
-0.73416539E+01  0.52402059E+00 -0.12910073E-04  0.78335570E-05 -0.25376362E-04
-0.73416539E+01  0.56325577E+00 -0.12790487E-04  0.11263786E-04 -0.24752731E-04
-0.73416539E+01  0.60066071E+00 -0.12803881E-04  0.14425870E-04 -0.23771620E-04
-0.73416539E+01  0.63620781E+00 -0.12965611E-04  0.17317199E-04 -0.22491448E-04
-0.73416539E+01  0.66988760E+00 -0.13297181E-04  0.19941665E-04 -0.20953855E-04
-0.73416539E+01  0.70170710E+00 -0.13849161E-04  0.22356221E-04 -0.19202581E-04
-0.73416539E+01  0.73168798E+00 -0.14704531E-04  0.24638019E-04 -0.17252276E-04
-0.73416539E+01  0.75986470E+00 -0.16012264E-04  0.26899368E-04 -0.15112043E-04
-0.73416539E+01  0.78628257E+00 -0.17990080E-04  0.29194167E-04 -0.12749229E-04
-0.73416539E+01  0.81099590E+00 -0.20918532E-04  0.31339365E-04 -0.10124007E-04
-0.73416539E+01  0.83406621E+00 -0.24978398E-04  0.32523040E-04 -0.71733932E-05
-0.73416539E+01  0.85556060E+00 -0.29870480E-04  0.30893148E-04 -0.39025065E-05
-0.73416539E+01  0.87555021E+00 -0.34219716E-04  0.23654564E-04 -0.43749433E-06
-0.73416539E+01  0.89410886E+00 -0.35332212E-04  0.84476042E-05  0.28547154E-05
-0.73416539E+01  0.91131184E+00 -0.30082951E-04 -0.14115337E-04  0.54403129E-05
-0.73416539E+01  0.92723491E+00 -0.17117616E-04 -0.38692541E-04  0.67818015E-05
-0.73416539E+01  0.94195338E+00  0.11386536E-05 -0.56759843E-04  0.66779689E-05
-0.73416539E+01  0.95554139E+00  0.18769697E-04 -0.61481728E-04  0.53712398E-05
-0.73416539E+01  0.96807128E+00  0.29352839E-04 -0.52205797E-04  0.34872477E-05
-0.73416539E+01  0.97961317E+00  0.29287557E-04 -0.34576582E-04  0.16775968E-05
-0.73416539E+01  0.99023454E+00  0.18765097E-04 -0.16007862E-04  0.44370519E-06
-0.73416539E+01  0.10000000E+01  0.00000000E+00  0.00000000E+00  0.00000000E+00
 
-0.72989631E+01 -0.10000000E+01  0.00000000E+00  0.00000000E+00  0.00000000E+00
-0.72989631E+01 -0.99023454E+00  0.16670545E-04 -0.12506424E-04 -0.37188310E-06
-0.72989631E+01 -0.97961317E+00  0.26420972E-04 -0.28009027E-04 -0.14173008E-05
-0.72989631E+01 -0.96807128E+00  0.27248516E-04 -0.43621779E-04 -0.29717165E-05
-0.72989631E+01 -0.95554139E+00  0.18696283E-04 -0.52831726E-04 -0.46239069E-05
-0.72989631E+01 -0.94195338E+00  0.35819968E-05 -0.50355821E-04 -0.58277199E-05
-0.72989631E+01 -0.92723491E+00 -0.12640904E-04 -0.36193919E-04 -0.60419867E-05
-0.72989631E+01 -0.91131184E+00 -0.24696815E-04 -0.15806030E-04 -0.50405349E-05
-0.72989631E+01 -0.89410886E+00 -0.30182401E-04  0.35657902E-05 -0.29700383E-05
-0.72989631E+01 -0.87555021E+00 -0.30003135E-04  0.17123062E-04 -0.27153031E-06
-0.72989631E+01 -0.85556060E+00 -0.26749263E-04  0.24031020E-04  0.26075092E-05
-0.72989631E+01 -0.83406621E+00 -0.22778044E-04  0.26083284E-04  0.53518982E-05
-0.72989631E+01 -0.81099590E+00 -0.19366067E-04  0.25578716E-04  0.78485688E-05
-0.72989631E+01 -0.78628257E+00 -0.16851880E-04  0.24103639E-04  0.10086046E-04
-0.72989631E+01 -0.75986470E+00 -0.15127175E-04  0.22390348E-04  0.12112987E-04
-0.72989631E+01 -0.73168798E+00 -0.13969908E-04  0.20634916E-04  0.13958612E-04
-0.72989631E+01 -0.70170710E+00 -0.13197469E-04  0.18819009E-04  0.15648011E-04
-0.72989631E+01 -0.66988760E+00 -0.12680355E-04  0.16864370E-04  0.17170261E-04
-0.72989631E+01 -0.63620781E+00 -0.12344805E-04  0.14714514E-04  0.18511186E-04
-0.72989631E+01 -0.60066071E+00 -0.12145004E-04  0.12326547E-04  0.19631042E-04
-0.72989631E+01 -0.56325577E+00 -0.12061410E-04  0.96997273E-05  0.20493529E-04
-0.72989631E+01 -0.52402059E+00 -0.12080466E-04  0.68382350E-05  0.21047469E-04
-0.72989631E+01 -0.48300241E+00 -0.12195977E-04  0.37869172E-05  0.21249591E-04
-0.72989631E+01 -0.44026914E+00 -0.12397899E-04  0.58654960E-06  0.21051871E-04
-0.72989631E+01 -0.39591017E+00 -0.12673946E-04 -0.26808242E-05  0.20418095E-04
-0.72989631E+01 -0.35003658E+00 -0.13006781E-04 -0.59428660E-05  0.19318121E-04
-0.72989631E+01 -0.30278088E+00 -0.13373393E-04 -0.90875552E-05  0.17738685E-04
-0.72989631E+01 -0.25429614E+00 -0.13749578E-04 -0.12020134E-04  0.15683566E-04
-0.72989631E+01 -0.20475452E+00 -0.14105919E-04 -0.14614817E-04  0.13178665E-04
-0.72989631E+01 -0.15434522E+00 -0.14418082E-04 -0.16776054E-04  0.10274153E-04
-0.72989631E+01 -0.10327182E+00 -0.14659070E-04 -0.18393117E-04  0.70433110E-05
-0.72989631E+01 -0.51749200E-01 -0.14813187E-04 -0.19401894E-04  0.35816385E-05
-0.72989631E+01  0.00000000E+00 -0.14864746E-04 -0.19739554E-04  0.42072150E-16
-0.72989631E+01  0.51749200E-01 -0.14813187E-04 -0.19401894E-04 -0.35816385E-05
-0.72989631E+01  0.10327182E+00 -0.14659070E-04 -0.18393117E-04 -0.70433110E-05
-0.72989631E+01  0.15434522E+00 -0.14418082E-04 -0.16776054E-04 -0.10274153E-04
-0.72989631E+01  0.20475452E+00 -0.14105919E-04 -0.14614817E-04 -0.13178665E-04
-0.72989631E+01  0.25429614E+00 -0.13749578E-04 -0.12020134E-04 -0.15683566E-04
-0.72989631E+01  0.30278088E+00 -0.13373393E-04 -0.90875552E-05 -0.17738685E-04
-0.72989631E+01  0.35003658E+00 -0.13006781E-04 -0.59428660E-05 -0.19318121E-04
-0.72989631E+01  0.39591017E+00 -0.12673946E-04 -0.26808242E-05 -0.20418095E-04
-0.72989631E+01  0.44026914E+00 -0.12397899E-04  0.58654960E-06 -0.21051871E-04
-0.72989631E+01  0.48300241E+00 -0.12195977E-04  0.37869172E-05 -0.21249591E-04
-0.72989631E+01  0.52402059E+00 -0.12080466E-04  0.68382350E-05 -0.21047469E-04
-0.72989631E+01  0.56325577E+00 -0.12061410E-04  0.96997273E-05 -0.20493529E-04
-0.72989631E+01  0.60066071E+00 -0.12145004E-04  0.12326547E-04 -0.19631042E-04
-0.72989631E+01  0.63620781E+00 -0.12344805E-04  0.14714514E-04 -0.18511186E-04
-0.72989631E+01  0.66988760E+00 -0.12680355E-04  0.16864370E-04 -0.17170261E-04
-0.72989631E+01  0.70170710E+00 -0.13197469E-04  0.18819009E-04 -0.15648011E-04
-0.72989631E+01  0.73168798E+00 -0.13969908E-04  0.20634916E-04 -0.13958612E-04
-0.72989631E+01  0.75986470E+00 -0.15127175E-04  0.22390348E-04 -0.12112987E-04
-0.72989631E+01  0.78628257E+00 -0.16851880E-04  0.24103639E-04 -0.10086046E-04
-0.72989631E+01  0.81099590E+00 -0.19366067E-04  0.25578716E-04 -0.78485688E-05
-0.72989631E+01  0.83406621E+00 -0.22778044E-04  0.26083284E-04 -0.53518982E-05
-0.72989631E+01  0.85556060E+00 -0.26749263E-04  0.24031020E-04 -0.26075092E-05
-0.72989631E+01  0.87555021E+00 -0.30003135E-04  0.17123062E-04  0.27153031E-06
-0.72989631E+01  0.89410886E+00 -0.30182401E-04  0.35657902E-05  0.29700383E-05
-0.72989631E+01  0.91131184E+00 -0.24696815E-04 -0.15806030E-04  0.50405349E-05
-0.72989631E+01  0.92723491E+00 -0.12640904E-04 -0.36193919E-04  0.60419867E-05
-0.72989631E+01  0.94195338E+00  0.35819968E-05 -0.50355821E-04  0.58277199E-05
-0.72989631E+01  0.95554139E+00  0.18696283E-04 -0.52831726E-04  0.46239069E-05
-0.72989631E+01  0.96807128E+00  0.27248516E-04 -0.43621779E-04  0.29717165E-05
-0.72989631E+01  0.97961317E+00  0.26420972E-04 -0.28009027E-04  0.14173008E-05
-0.72989631E+01  0.99023454E+00  0.16670545E-04 -0.12506424E-04  0.37188310E-06
-0.72989631E+01  0.10000000E+01  0.00000000E+00  0.00000000E+00  0.00000000E+00
 
-0.72556806E+01 -0.10000000E+01  0.00000000E+00  0.00000000E+00  0.00000000E+00
-0.72556806E+01 -0.99023454E+00  0.14737831E-04 -0.95907049E-05 -0.31047182E-06
-0.72556806E+01 -0.97961317E+00  0.23698884E-04 -0.22450456E-04 -0.11927288E-05
-0.72556806E+01 -0.96807128E+00  0.25078880E-04 -0.36215648E-04 -0.25221519E-05
-0.72556806E+01 -0.95554139E+00  0.18229649E-04 -0.45186394E-04 -0.39631692E-05
-0.72556806E+01 -0.94195338E+00  0.53221946E-05 -0.44460165E-04 -0.50601690E-05
-0.72556806E+01 -0.92723491E+00 -0.90310449E-05 -0.33543802E-04 -0.53475161E-05
-0.72556806E+01 -0.91131184E+00 -0.20145177E-04 -0.16746934E-04 -0.46171421E-05
-0.72556806E+01 -0.89410886E+00 -0.25684048E-04 -0.19527972E-06 -0.29727404E-05
-0.72556806E+01 -0.87555021E+00 -0.26198826E-04  0.11821975E-04 -0.77411499E-06
-0.72556806E+01 -0.85556060E+00 -0.23825985E-04  0.18320920E-04  0.16055812E-05
-0.72556806E+01 -0.83406621E+00 -0.20622006E-04  0.20633022E-04  0.38971575E-05
-0.72556806E+01 -0.81099590E+00 -0.17763180E-04  0.20636645E-04  0.60003843E-05
-0.72556806E+01 -0.78628257E+00 -0.15610173E-04  0.19685522E-04  0.78999492E-05
-0.72556806E+01 -0.75986470E+00 -0.14110802E-04  0.18436650E-04  0.96333712E-05
-0.72556806E+01 -0.73168798E+00 -0.13091141E-04  0.17091701E-04  0.11221970E-04
-0.72556806E+01 -0.70170710E+00 -0.12398497E-04  0.15659392E-04  0.12685227E-04
-0.72556806E+01 -0.66988760E+00 -0.11920596E-04  0.14088959E-04  0.14011706E-04
-0.72556806E+01 -0.63620781E+00 -0.11592149E-04  0.12340989E-04  0.15188322E-04
-0.72556806E+01 -0.60066071E+00 -0.11371953E-04  0.10384690E-04  0.16179490E-04
-0.72556806E+01 -0.56325577E+00 -0.11242444E-04  0.82223379E-05  0.16953581E-04
-0.72556806E+01 -0.52402059E+00 -0.11191816E-04  0.58599854E-05  0.17465485E-04
-0.72556806E+01 -0.48300241E+00 -0.11215735E-04  0.33371610E-05  0.17678043E-04
-0.72556806E+01 -0.44026914E+00 -0.11307087E-04  0.68986462E-06  0.17549336E-04
-0.72556806E+01 -0.39591017E+00 -0.11457787E-04 -0.20115754E-05  0.17048910E-04
-0.72556806E+01 -0.35003658E+00 -0.11655738E-04 -0.47058765E-05  0.16150815E-04
-0.72556806E+01 -0.30278088E+00 -0.11884576E-04 -0.72989054E-05  0.14844765E-04
-0.72556806E+01 -0.25429614E+00 -0.12126949E-04 -0.97128457E-05  0.13134179E-04
-0.72556806E+01 -0.20475452E+00 -0.12361142E-04 -0.11844110E-04  0.11042146E-04
-0.72556806E+01 -0.15434522E+00 -0.12569477E-04 -0.13616450E-04  0.86114418E-05
-0.72556806E+01 -0.10327182E+00 -0.12731582E-04 -0.14940041E-04  0.59048103E-05
-0.72556806E+01 -0.51749200E-01 -0.12836123E-04 -0.15765208E-04  0.30030379E-05
-0.72556806E+01  0.00000000E+00 -0.12870972E-04 -0.16040897E-04  0.37123842E-16
-0.72556806E+01  0.51749200E-01 -0.12836123E-04 -0.15765208E-04 -0.30030379E-05
-0.72556806E+01  0.10327182E+00 -0.12731582E-04 -0.14940041E-04 -0.59048103E-05
-0.72556806E+01  0.15434522E+00 -0.12569477E-04 -0.13616450E-04 -0.86114418E-05
-0.72556806E+01  0.20475452E+00 -0.12361142E-04 -0.11844110E-04 -0.11042146E-04
-0.72556806E+01  0.25429614E+00 -0.12126949E-04 -0.97128457E-05 -0.13134179E-04
-0.72556806E+01  0.30278088E+00 -0.11884576E-04 -0.72989054E-05 -0.14844765E-04
-0.72556806E+01  0.35003658E+00 -0.11655738E-04 -0.47058765E-05 -0.16150815E-04
-0.72556806E+01  0.39591017E+00 -0.11457787E-04 -0.20115754E-05 -0.17048910E-04
-0.72556806E+01  0.44026914E+00 -0.11307087E-04  0.68986462E-06 -0.17549336E-04
-0.72556806E+01  0.48300241E+00 -0.11215735E-04  0.33371610E-05 -0.17678043E-04
-0.72556806E+01  0.52402059E+00 -0.11191816E-04  0.58599854E-05 -0.17465485E-04
-0.72556806E+01  0.56325577E+00 -0.11242444E-04  0.82223379E-05 -0.16953581E-04
-0.72556806E+01  0.60066071E+00 -0.11371953E-04  0.10384690E-04 -0.16179490E-04
-0.72556806E+01  0.63620781E+00 -0.11592149E-04  0.12340989E-04 -0.15188322E-04
-0.72556806E+01  0.66988760E+00 -0.11920596E-04  0.14088959E-04 -0.14011706E-04
-0.72556806E+01  0.70170710E+00 -0.12398497E-04  0.15659392E-04 -0.12685227E-04
-0.72556806E+01  0.73168798E+00 -0.13091141E-04  0.17091701E-04 -0.11221970E-04
-0.72556806E+01  0.75986470E+00 -0.14110802E-04  0.18436650E-04 -0.96333712E-05
-0.72556806E+01  0.78628257E+00 -0.15610173E-04  0.19685522E-04 -0.78999492E-05
-0.72556806E+01  0.81099590E+00 -0.17763180E-04  0.20636645E-04 -0.60003843E-05
-0.72556806E+01  0.83406621E+00 -0.20622006E-04  0.20633022E-04 -0.38971575E-05
-0.72556806E+01  0.85556060E+00 -0.23825985E-04  0.18320920E-04 -0.16055812E-05
-0.72556806E+01  0.87555021E+00 -0.26198826E-04  0.11821975E-04  0.77411499E-06
-0.72556806E+01  0.89410886E+00 -0.25684048E-04 -0.19527972E-06  0.29727404E-05
-0.72556806E+01  0.91131184E+00 -0.20145177E-04 -0.16746934E-04  0.46171421E-05
-0.72556806E+01  0.92723491E+00 -0.90310449E-05 -0.33543802E-04  0.53475161E-05
-0.72556806E+01  0.94195338E+00  0.53221946E-05 -0.44460165E-04  0.50601690E-05
-0.72556806E+01  0.95554139E+00  0.18229649E-04 -0.45186394E-04  0.39631692E-05
-0.72556806E+01  0.96807128E+00  0.25078880E-04 -0.36215648E-04  0.25221519E-05
-0.72556806E+01  0.97961317E+00  0.23698884E-04 -0.22450456E-04  0.11927288E-05
-0.72556806E+01  0.99023454E+00  0.14737831E-04 -0.95907049E-05  0.31047182E-06
-0.72556806E+01  0.10000000E+01  0.00000000E+00  0.00000000E+00  0.00000000E+00
 
-0.72118018E+01 -0.10000000E+01  0.00000000E+00  0.00000000E+00  0.00000000E+00
-0.72118018E+01 -0.99023454E+00  0.12995495E-04 -0.72067596E-05 -0.25730595E-06
-0.72118018E+01 -0.97961317E+00  0.21190646E-04 -0.17806898E-04 -0.99672574E-06
-0.72118018E+01 -0.96807128E+00  0.22966960E-04 -0.29876586E-04 -0.21258357E-05
-0.72118018E+01 -0.95554139E+00  0.17543191E-04 -0.38450238E-04 -0.33725146E-05
-0.72118018E+01 -0.94195338E+00  0.65578711E-05 -0.39021995E-04 -0.43590220E-05
-0.72118018E+01 -0.92723491E+00 -0.61023841E-05 -0.30747145E-04 -0.46870560E-05
-0.72118018E+01 -0.91131184E+00 -0.16289452E-04 -0.16986232E-04 -0.41678707E-05
-0.72118018E+01 -0.89410886E+00 -0.21762193E-04 -0.28984499E-05 -0.28718914E-05
-0.72118018E+01 -0.87555021E+00 -0.22792655E-04  0.77028852E-05 -0.10912022E-05
-0.72118018E+01 -0.85556060E+00 -0.21133002E-04  0.13747394E-04  0.86448630E-06
-0.72118018E+01 -0.83406621E+00 -0.18572887E-04  0.16195482E-04  0.27662673E-05
-0.72118018E+01 -0.81099590E+00 -0.16190259E-04  0.16572592E-04  0.45259737E-05
-0.72118018E+01 -0.78628257E+00 -0.14355522E-04  0.16029885E-04  0.61259689E-05
-0.72118018E+01 -0.75986470E+00 -0.13059872E-04  0.15153694E-04  0.75948419E-05
-0.72118018E+01 -0.73168798E+00 -0.12169042E-04  0.14144765E-04  0.89476149E-05
-0.72118018E+01 -0.70170710E+00 -0.11555911E-04  0.13031114E-04  0.10199250E-04
-0.72118018E+01 -0.66988760E+00 -0.11123367E-04  0.11782665E-04  0.11338202E-04
-0.72118018E+01 -0.63620781E+00 -0.10813764E-04  0.10372761E-04  0.12352609E-04
-0.72118018E+01 -0.60066071E+00 -0.10590049E-04  0.87791803E-05  0.13210926E-04
-0.72118018E+01 -0.56325577E+00 -0.10436352E-04  0.70053175E-05  0.13886034E-04
-0.72118018E+01 -0.52402059E+00 -0.10342156E-04  0.50571782E-05  0.14338808E-04
-0.72118018E+01 -0.48300241E+00 -0.10304385E-04  0.29683355E-05  0.14538208E-04
-0.72118018E+01 -0.44026914E+00 -0.10317957E-04  0.76940905E-06  0.14448758E-04
-0.72118018E+01 -0.39591017E+00 -0.10377887E-04 -0.14800013E-05  0.14046233E-04
-0.72118018E+01 -0.35003658E+00 -0.10476027E-04 -0.37280165E-05  0.13309808E-04
-0.72118018E+01 -0.30278088E+00 -0.10601249E-04 -0.58946835E-05  0.12233167E-04
-0.72118018E+01 -0.25429614E+00 -0.10741639E-04 -0.79142811E-05  0.10820724E-04
-0.72118018E+01 -0.20475452E+00 -0.10881810E-04 -0.96987402E-05  0.90938861E-05
-0.72118018E+01 -0.15434522E+00 -0.11009555E-04 -0.11183887E-04  0.70891539E-05
-0.72118018E+01 -0.10327182E+00 -0.11110104E-04 -0.12293251E-04  0.48593202E-05
-0.72118018E+01 -0.51749200E-01 -0.11175780E-04 -0.12985310E-04  0.24707218E-05
-0.72118018E+01  0.00000000E+00 -0.11197530E-04 -0.13216348E-04  0.32808074E-16
-0.72118018E+01  0.51749200E-01 -0.11175780E-04 -0.12985310E-04 -0.24707218E-05
-0.72118018E+01  0.10327182E+00 -0.11110104E-04 -0.12293251E-04 -0.48593202E-05
-0.72118018E+01  0.15434522E+00 -0.11009555E-04 -0.11183887E-04 -0.70891539E-05
-0.72118018E+01  0.20475452E+00 -0.10881810E-04 -0.96987402E-05 -0.90938861E-05
-0.72118018E+01  0.25429614E+00 -0.10741639E-04 -0.79142811E-05 -0.10820724E-04
-0.72118018E+01  0.30278088E+00 -0.10601249E-04 -0.58946835E-05 -0.12233167E-04
-0.72118018E+01  0.35003658E+00 -0.10476027E-04 -0.37280165E-05 -0.13309808E-04
-0.72118018E+01  0.39591017E+00 -0.10377887E-04 -0.14800013E-05 -0.14046233E-04
-0.72118018E+01  0.44026914E+00 -0.10317957E-04  0.76940905E-06 -0.14448758E-04
-0.72118018E+01  0.48300241E+00 -0.10304385E-04  0.29683355E-05 -0.14538208E-04
-0.72118018E+01  0.52402059E+00 -0.10342156E-04  0.50571782E-05 -0.14338808E-04
-0.72118018E+01  0.56325577E+00 -0.10436352E-04  0.70053175E-05 -0.13886034E-04
-0.72118018E+01  0.60066071E+00 -0.10590049E-04  0.87791803E-05 -0.13210926E-04
-0.72118018E+01  0.63620781E+00 -0.10813764E-04  0.10372761E-04 -0.12352609E-04
-0.72118018E+01  0.66988760E+00 -0.11123367E-04  0.11782665E-04 -0.11338202E-04
-0.72118018E+01  0.70170710E+00 -0.11555911E-04  0.13031114E-04 -0.10199250E-04
-0.72118018E+01  0.73168798E+00 -0.12169042E-04  0.14144765E-04 -0.89476149E-05
-0.72118018E+01  0.75986470E+00 -0.13059872E-04  0.15153694E-04 -0.75948419E-05
-0.72118018E+01  0.78628257E+00 -0.14355522E-04  0.16029885E-04 -0.61259689E-05
-0.72118018E+01  0.81099590E+00 -0.16190259E-04  0.16572592E-04 -0.45259737E-05
-0.72118018E+01  0.83406621E+00 -0.18572887E-04  0.16195482E-04 -0.27662673E-05
-0.72118018E+01  0.85556060E+00 -0.21133002E-04  0.13747394E-04 -0.86448630E-06
-0.72118018E+01  0.87555021E+00 -0.22792655E-04  0.77028852E-05  0.10912022E-05
-0.72118018E+01  0.89410886E+00 -0.21762193E-04 -0.28984499E-05  0.28718914E-05
-0.72118018E+01  0.91131184E+00 -0.16289452E-04 -0.16986232E-04  0.41678707E-05
-0.72118018E+01  0.92723491E+00 -0.61023841E-05 -0.30747145E-04  0.46870560E-05
-0.72118018E+01  0.94195338E+00  0.65578711E-05 -0.39021995E-04  0.43590220E-05
-0.72118018E+01  0.95554139E+00  0.17543191E-04 -0.38450238E-04  0.33725146E-05
-0.72118018E+01  0.96807128E+00  0.22966960E-04 -0.29876586E-04  0.21258357E-05
-0.72118018E+01  0.97961317E+00  0.21190646E-04 -0.17806898E-04  0.99672574E-06
-0.72118018E+01  0.99023454E+00  0.12995495E-04 -0.72067596E-05  0.25730595E-06
-0.72118018E+01  0.10000000E+01  0.00000000E+00  0.00000000E+00  0.00000000E+00
 
-0.71673223E+01 -0.10000000E+01  0.00000000E+00  0.00000000E+00  0.00000000E+00
-0.71673223E+01 -0.99023454E+00  0.11407207E-04 -0.52580734E-05 -0.21242442E-06
-0.71673223E+01 -0.97961317E+00  0.18850053E-04 -0.13935578E-04 -0.82976516E-06
-0.71673223E+01 -0.96807128E+00  0.20881542E-04 -0.24478923E-04 -0.17848275E-05
-0.71673223E+01 -0.95554139E+00  0.16636966E-04 -0.32576876E-04 -0.28580426E-05
-0.71673223E+01 -0.94195338E+00  0.73224685E-05 -0.34114609E-04 -0.37376878E-05
-0.71673223E+01 -0.92723491E+00 -0.37997355E-05 -0.28000646E-04 -0.40846879E-05
-0.71673223E+01 -0.91131184E+00 -0.13070803E-04 -0.16812923E-04 -0.37295738E-05
-0.71673223E+01 -0.89410886E+00 -0.18369195E-04 -0.48776739E-05 -0.27172350E-05
-0.71673223E+01 -0.87555021E+00 -0.19754197E-04  0.44288270E-05 -0.12833938E-05
-0.71673223E+01 -0.85556060E+00 -0.18655041E-04  0.99944866E-05  0.31620124E-06
-0.71673223E+01 -0.83406621E+00 -0.16624761E-04  0.12482352E-04  0.18878963E-05
-0.71673223E+01 -0.81099590E+00 -0.14644987E-04  0.13121976E-04  0.33548273E-05
-0.71673223E+01 -0.78628257E+00 -0.13085164E-04  0.12888841E-04  0.46984535E-05
-0.71673223E+01 -0.75986470E+00 -0.11968631E-04  0.12303944E-04  0.59405156E-05
-0.71673223E+01 -0.73168798E+00 -0.11193270E-04  0.11563080E-04  0.70914442E-05
-0.71673223E+01 -0.70170710E+00 -0.10653576E-04  0.10708124E-04  0.81628851E-05
-0.71673223E+01 -0.66988760E+00 -0.10265764E-04  0.97253798E-05  0.91438306E-05
-0.71673223E+01 -0.63620781E+00 -0.99791348E-05  0.85986299E-05  0.10023829E-04
-0.71673223E+01 -0.60066071E+00 -0.97605804E-05  0.73130710E-05  0.10775184E-04
-0.71673223E+01 -0.56325577E+00 -0.95958945E-05  0.58733869E-05  0.11374604E-04
-0.71673223E+01 -0.52402059E+00 -0.94758191E-05  0.42860347E-05  0.11787926E-04
-0.71673223E+01 -0.48300241E+00 -0.93983093E-05  0.25798857E-05  0.11988538E-04
-0.71673223E+01 -0.44026914E+00 -0.93599131E-05  0.78125395E-06  0.11945392E-04
-0.71673223E+01 -0.39591017E+00 -0.93579778E-05 -0.10595545E-05  0.11637789E-04
-0.71673223E+01 -0.35003658E+00 -0.93873149E-05 -0.28991663E-05  0.11047308E-04
-0.71673223E+01 -0.30278088E+00 -0.94406622E-05 -0.46709195E-05  0.10168665E-04
-0.71673223E+01 -0.25429614E+00 -0.95100548E-05 -0.63210707E-05  0.90051219E-05
-0.71673223E+01 -0.20475452E+00 -0.95846884E-05 -0.77771823E-05  0.75750632E-05
-0.71673223E+01 -0.15434522E+00 -0.96562060E-05 -0.89879627E-05  0.59091804E-05
-0.71673223E+01 -0.10327182E+00 -0.97138400E-05 -0.98911630E-05  0.40524657E-05
-0.71673223E+01 -0.51749200E-01 -0.97523976E-05 -0.10454488E-04  0.20610399E-05
-0.71673223E+01  0.00000000E+00 -0.97650329E-05 -0.10642218E-04  0.28675642E-16
-0.71673223E+01  0.51749200E-01 -0.97523976E-05 -0.10454488E-04 -0.20610399E-05
-0.71673223E+01  0.10327182E+00 -0.97138400E-05 -0.98911630E-05 -0.40524657E-05
-0.71673223E+01  0.15434522E+00 -0.96562060E-05 -0.89879627E-05 -0.59091804E-05
-0.71673223E+01  0.20475452E+00 -0.95846884E-05 -0.77771823E-05 -0.75750632E-05
-0.71673223E+01  0.25429614E+00 -0.95100548E-05 -0.63210707E-05 -0.90051219E-05
-0.71673223E+01  0.30278088E+00 -0.94406622E-05 -0.46709195E-05 -0.10168665E-04
-0.71673223E+01  0.35003658E+00 -0.93873149E-05 -0.28991663E-05 -0.11047308E-04
-0.71673223E+01  0.39591017E+00 -0.93579778E-05 -0.10595545E-05 -0.11637789E-04
-0.71673223E+01  0.44026914E+00 -0.93599131E-05  0.78125395E-06 -0.11945392E-04
-0.71673223E+01  0.48300241E+00 -0.93983093E-05  0.25798857E-05 -0.11988538E-04
-0.71673223E+01  0.52402059E+00 -0.94758191E-05  0.42860347E-05 -0.11787926E-04
-0.71673223E+01  0.56325577E+00 -0.95958945E-05  0.58733869E-05 -0.11374604E-04
-0.71673223E+01  0.60066071E+00 -0.97605804E-05  0.73130710E-05 -0.10775184E-04
-0.71673223E+01  0.63620781E+00 -0.99791348E-05  0.85986299E-05 -0.10023829E-04
-0.71673223E+01  0.66988760E+00 -0.10265764E-04  0.97253798E-05 -0.91438306E-05
-0.71673223E+01  0.70170710E+00 -0.10653576E-04  0.10708124E-04 -0.81628851E-05
-0.71673223E+01  0.73168798E+00 -0.11193270E-04  0.11563080E-04 -0.70914442E-05
-0.71673223E+01  0.75986470E+00 -0.11968631E-04  0.12303944E-04 -0.59405156E-05
-0.71673223E+01  0.78628257E+00 -0.13085164E-04  0.12888841E-04 -0.46984535E-05
-0.71673223E+01  0.81099590E+00 -0.14644987E-04  0.13121976E-04 -0.33548273E-05
-0.71673223E+01  0.83406621E+00 -0.16624761E-04  0.12482352E-04 -0.18878963E-05
-0.71673223E+01  0.85556060E+00 -0.18655041E-04  0.99944866E-05 -0.31620124E-06
-0.71673223E+01  0.87555021E+00 -0.19754197E-04  0.44288270E-05  0.12833938E-05
-0.71673223E+01  0.89410886E+00 -0.18369195E-04 -0.48776739E-05  0.27172350E-05
-0.71673223E+01  0.91131184E+00 -0.13070803E-04 -0.16812923E-04  0.37295738E-05
-0.71673223E+01  0.92723491E+00 -0.37997355E-05 -0.28000646E-04  0.40846879E-05
-0.71673223E+01  0.94195338E+00  0.73224685E-05 -0.34114609E-04  0.37376878E-05
-0.71673223E+01  0.95554139E+00  0.16636966E-04 -0.32576876E-04  0.28580426E-05
-0.71673223E+01  0.96807128E+00  0.20881542E-04 -0.24478923E-04  0.17848275E-05
-0.71673223E+01  0.97961317E+00  0.18850053E-04 -0.13935578E-04  0.82976516E-06
-0.71673223E+01  0.99023454E+00  0.11407207E-04 -0.52580734E-05  0.21242442E-06
-0.71673223E+01  0.10000000E+01  0.00000000E+00  0.00000000E+00  0.00000000E+00
 
-0.71222375E+01 -0.10000000E+01  0.00000000E+00  0.00000000E+00  0.00000000E+00
-0.71222375E+01 -0.99023454E+00  0.99910238E-05 -0.36967510E-05 -0.17409408E-06
-0.71222375E+01 -0.97961317E+00  0.16724175E-04 -0.10749297E-04 -0.68611759E-06
-0.71222375E+01 -0.96807128E+00  0.18910762E-04 -0.19911840E-04 -0.14888399E-05
-0.71222375E+01 -0.95554139E+00  0.15639918E-04 -0.27457268E-04 -0.24062812E-05
-0.71222375E+01 -0.94195338E+00  0.77679062E-05 -0.29657377E-04 -0.31827946E-05
-0.71222375E+01 -0.92723491E+00 -0.19774672E-05 -0.25266769E-04 -0.35312605E-05
-0.71222375E+01 -0.91131184E+00 -0.10377175E-04 -0.16228307E-04 -0.33011152E-05
-0.71222375E+01 -0.89410886E+00 -0.15440808E-04 -0.61540876E-05 -0.25180617E-05
-0.71222375E+01 -0.87555021E+00 -0.17066061E-04  0.19809487E-05 -0.13713428E-05
-0.71222375E+01 -0.85556060E+00 -0.16411168E-04  0.70612959E-05 -0.71175857E-07
-0.71222375E+01 -0.83406621E+00 -0.14820824E-04  0.95169274E-05  0.12192501E-05
-0.71222375E+01 -0.81099590E+00 -0.13185023E-04  0.10331899E-04  0.24333310E-05
-0.71222375E+01 -0.78628257E+00 -0.11865210E-04  0.10330014E-04  0.35523885E-05
-0.71222375E+01 -0.75986470E+00 -0.10908408E-04  0.99720466E-05  0.45927206E-05
-0.71222375E+01 -0.73168798E+00 -0.10238648E-04  0.94452178E-05  0.55611524E-05
-0.71222375E+01 -0.70170710E+00 -0.97687819E-05  0.88002352E-05  0.64666621E-05
-0.71222375E+01 -0.66988760E+00 -0.94266841E-05  0.80351968E-05  0.72989037E-05
-0.71222375E+01 -0.63620781E+00 -0.91678757E-05  0.71414217E-05  0.80488045E-05
-0.71222375E+01 -0.60066071E+00 -0.89627760E-05  0.61091918E-05  0.86922798E-05
-0.71222375E+01 -0.56325577E+00 -0.87986189E-05  0.49433634E-05  0.92096907E-05
-0.71222375E+01 -0.52402059E+00 -0.86670864E-05  0.36497622E-05  0.95717213E-05
-0.71222375E+01 -0.48300241E+00 -0.85667868E-05  0.22524674E-05  0.97562672E-05
-0.71222375E+01 -0.44026914E+00 -0.84953279E-05  0.77341578E-06  0.97370446E-05
-0.71222375E+01 -0.39591017E+00 -0.84517002E-05 -0.74529128E-06  0.94974394E-05
-0.71222375E+01 -0.35003658E+00 -0.84328578E-05 -0.22673413E-05  0.90223216E-05
-0.71222375E+01 -0.30278088E+00 -0.84345179E-05 -0.37365174E-05  0.83084320E-05
-0.71222375E+01 -0.25429614E+00 -0.84517818E-05 -0.51076203E-05  0.73590683E-05
-0.71222375E+01 -0.20475452E+00 -0.84775756E-05 -0.63192078E-05  0.61905932E-05
-0.71222375E+01 -0.15434522E+00 -0.85066711E-05 -0.73280611E-05  0.48287720E-05
-0.71222375E+01 -0.10327182E+00 -0.85316802E-05 -0.80811256E-05  0.33112095E-05
-0.71222375E+01 -0.51749200E-01 -0.85494813E-05 -0.85512684E-05  0.16838865E-05
-0.71222375E+01  0.00000000E+00 -0.85551438E-05 -0.87078401E-05  0.25117706E-16
-0.71222375E+01  0.51749200E-01 -0.85494813E-05 -0.85512684E-05 -0.16838865E-05
-0.71222375E+01  0.10327182E+00 -0.85316802E-05 -0.80811256E-05 -0.33112095E-05
-0.71222375E+01  0.15434522E+00 -0.85066711E-05 -0.73280611E-05 -0.48287720E-05
-0.71222375E+01  0.20475452E+00 -0.84775756E-05 -0.63192078E-05 -0.61905932E-05
-0.71222375E+01  0.25429614E+00 -0.84517818E-05 -0.51076203E-05 -0.73590683E-05
-0.71222375E+01  0.30278088E+00 -0.84345179E-05 -0.37365174E-05 -0.83084320E-05
-0.71222375E+01  0.35003658E+00 -0.84328578E-05 -0.22673413E-05 -0.90223216E-05
-0.71222375E+01  0.39591017E+00 -0.84517002E-05 -0.74529128E-06 -0.94974394E-05
-0.71222375E+01  0.44026914E+00 -0.84953279E-05  0.77341578E-06 -0.97370446E-05
-0.71222375E+01  0.48300241E+00 -0.85667868E-05  0.22524674E-05 -0.97562672E-05
-0.71222375E+01  0.52402059E+00 -0.86670864E-05  0.36497622E-05 -0.95717213E-05
-0.71222375E+01  0.56325577E+00 -0.87986189E-05  0.49433634E-05 -0.92096907E-05
-0.71222375E+01  0.60066071E+00 -0.89627760E-05  0.61091918E-05 -0.86922798E-05
-0.71222375E+01  0.63620781E+00 -0.91678757E-05  0.71414217E-05 -0.80488045E-05
-0.71222375E+01  0.66988760E+00 -0.94266841E-05  0.80351968E-05 -0.72989037E-05
-0.71222375E+01  0.70170710E+00 -0.97687819E-05  0.88002352E-05 -0.64666621E-05
-0.71222375E+01  0.73168798E+00 -0.10238648E-04  0.94452178E-05 -0.55611524E-05
-0.71222375E+01  0.75986470E+00 -0.10908408E-04  0.99720466E-05 -0.45927206E-05
-0.71222375E+01  0.78628257E+00 -0.11865210E-04  0.10330014E-04 -0.35523885E-05
-0.71222375E+01  0.81099590E+00 -0.13185023E-04  0.10331899E-04 -0.24333310E-05
-0.71222375E+01  0.83406621E+00 -0.14820824E-04  0.95169274E-05 -0.12192501E-05
-0.71222375E+01  0.85556060E+00 -0.16411168E-04  0.70612959E-05  0.71175857E-07
-0.71222375E+01  0.87555021E+00 -0.17066061E-04  0.19809487E-05  0.13713428E-05
-0.71222375E+01  0.89410886E+00 -0.15440808E-04 -0.61540876E-05  0.25180617E-05
-0.71222375E+01  0.91131184E+00 -0.10377175E-04 -0.16228307E-04  0.33011152E-05
-0.71222375E+01  0.92723491E+00 -0.19774672E-05 -0.25266769E-04  0.35312605E-05
-0.71222375E+01  0.94195338E+00  0.77679062E-05 -0.29657377E-04  0.31827946E-05
-0.71222375E+01  0.95554139E+00  0.15639918E-04 -0.27457268E-04  0.24062812E-05
-0.71222375E+01  0.96807128E+00  0.18910762E-04 -0.19911840E-04  0.14888399E-05
-0.71222375E+01  0.97961317E+00  0.16724175E-04 -0.10749297E-04  0.68611759E-06
-0.71222375E+01  0.99023454E+00  0.99910238E-05 -0.36967510E-05  0.17409408E-06
-0.71222375E+01  0.10000000E+01  0.00000000E+00  0.00000000E+00  0.00000000E+00
 
-0.70765431E+01 -0.10000000E+01  0.00000000E+00  0.00000000E+00  0.00000000E+00
-0.70765431E+01 -0.99023454E+00  0.87136049E-05 -0.24485435E-05 -0.14212449E-06
-0.70765431E+01 -0.97961317E+00  0.14768193E-04 -0.81362545E-05 -0.56517065E-06
-0.70765431E+01 -0.96807128E+00  0.17019407E-04 -0.16073776E-04 -0.12371382E-05
-0.70765431E+01 -0.95554139E+00  0.14541644E-04 -0.23048749E-04 -0.20176900E-05
-0.70765431E+01 -0.94195338E+00  0.79131095E-05 -0.25700024E-04 -0.26981547E-05
-0.70765431E+01 -0.92723491E+00 -0.59421907E-06 -0.22693245E-04 -0.30364973E-05
-0.70765431E+01 -0.91131184E+00 -0.81582316E-05 -0.15455899E-04 -0.29000588E-05
-0.70765431E+01 -0.89410886E+00 -0.12930216E-04 -0.69905710E-05 -0.23003666E-05
-0.70765431E+01 -0.87555021E+00 -0.14691431E-04  0.90521100E-07 -0.13884323E-05
-0.70765431E+01 -0.85556060E+00 -0.14374737E-04  0.46934144E-05 -0.33617817E-06
-0.70765431E+01 -0.83406621E+00 -0.13141351E-04  0.70656972E-05  0.71952856E-06
-0.70765431E+01 -0.81099590E+00 -0.11793815E-04  0.79878298E-05  0.17214201E-05
-0.70765431E+01 -0.78628257E+00 -0.10679453E-04  0.81531917E-05  0.26514236E-05
-0.70765431E+01 -0.75986470E+00 -0.98615053E-05  0.79678149E-05  0.35217297E-05
-0.70765431E+01 -0.73168798E+00 -0.92848285E-05  0.76085545E-05  0.43366120E-05
-0.70765431E+01 -0.70170710E+00 -0.88776633E-05  0.71316552E-05  0.51031077E-05
-0.70765431E+01 -0.66988760E+00 -0.85780724E-05  0.65442778E-05  0.58118004E-05
-0.70765431E+01 -0.63620781E+00 -0.83471665E-05  0.58438164E-05  0.64549662E-05
-0.70765431E+01 -0.60066071E+00 -0.81586734E-05  0.50249791E-05  0.70117869E-05
-0.70765431E+01 -0.56325577E+00 -0.80012121E-05  0.40930473E-05  0.74656419E-05
-0.70765431E+01 -0.52402059E+00 -0.78673927E-05  0.30537164E-05  0.77911855E-05
-0.70765431E+01 -0.48300241E+00 -0.77563482E-05  0.19273085E-05  0.79695808E-05
-0.70765431E+01 -0.44026914E+00 -0.76665180E-05  0.73227660E-06  0.79778887E-05
-0.70765431E+01 -0.39591017E+00 -0.75980579E-05 -0.49634597E-06  0.78018096E-05
-0.70765431E+01 -0.35003658E+00 -0.75494581E-05 -0.17286117E-05  0.74277850E-05
-0.70765431E+01 -0.30278088E+00 -0.75185312E-05 -0.29180789E-05  0.68528152E-05
-0.70765431E+01 -0.25429614E+00 -0.75025018E-05 -0.40280548E-05  0.60790354E-05
-0.70765431E+01 -0.20475452E+00 -0.74968886E-05 -0.50082179E-05  0.51201550E-05
-0.70765431E+01 -0.15434522E+00 -0.74985593E-05 -0.58241115E-05  0.39975581E-05
-0.70765431E+01 -0.10327182E+00 -0.75024510E-05 -0.64325651E-05  0.27430857E-05
-0.70765431E+01 -0.51749200E-01 -0.75067727E-05 -0.68124836E-05  0.13955180E-05
-0.70765431E+01  0.00000000E+00 -0.75079277E-05 -0.69387855E-05  0.21794885E-16
-0.70765431E+01  0.51749200E-01 -0.75067727E-05 -0.68124836E-05 -0.13955180E-05
-0.70765431E+01  0.10327182E+00 -0.75024510E-05 -0.64325651E-05 -0.27430857E-05
-0.70765431E+01  0.15434522E+00 -0.74985593E-05 -0.58241115E-05 -0.39975581E-05
-0.70765431E+01  0.20475452E+00 -0.74968886E-05 -0.50082179E-05 -0.51201550E-05
-0.70765431E+01  0.25429614E+00 -0.75025018E-05 -0.40280548E-05 -0.60790354E-05
-0.70765431E+01  0.30278088E+00 -0.75185312E-05 -0.29180789E-05 -0.68528152E-05
-0.70765431E+01  0.35003658E+00 -0.75494581E-05 -0.17286117E-05 -0.74277850E-05
-0.70765431E+01  0.39591017E+00 -0.75980579E-05 -0.49634597E-06 -0.78018096E-05
-0.70765431E+01  0.44026914E+00 -0.76665180E-05  0.73227660E-06 -0.79778887E-05
-0.70765431E+01  0.48300241E+00 -0.77563482E-05  0.19273085E-05 -0.79695808E-05
-0.70765431E+01  0.52402059E+00 -0.78673927E-05  0.30537164E-05 -0.77911855E-05
-0.70765431E+01  0.56325577E+00 -0.80012121E-05  0.40930473E-05 -0.74656419E-05
-0.70765431E+01  0.60066071E+00 -0.81586734E-05  0.50249791E-05 -0.70117869E-05
-0.70765431E+01  0.63620781E+00 -0.83471665E-05  0.58438164E-05 -0.64549662E-05
-0.70765431E+01  0.66988760E+00 -0.85780724E-05  0.65442778E-05 -0.58118004E-05
-0.70765431E+01  0.70170710E+00 -0.88776633E-05  0.71316552E-05 -0.51031077E-05
-0.70765431E+01  0.73168798E+00 -0.92848285E-05  0.76085545E-05 -0.43366120E-05
-0.70765431E+01  0.75986470E+00 -0.98615053E-05  0.79678149E-05 -0.35217297E-05
-0.70765431E+01  0.78628257E+00 -0.10679453E-04  0.81531917E-05 -0.26514236E-05
-0.70765431E+01  0.81099590E+00 -0.11793815E-04  0.79878298E-05 -0.17214201E-05
-0.70765431E+01  0.83406621E+00 -0.13141351E-04  0.70656972E-05 -0.71952856E-06
-0.70765431E+01  0.85556060E+00 -0.14374737E-04  0.46934144E-05  0.33617817E-06
-0.70765431E+01  0.87555021E+00 -0.14691431E-04  0.90521100E-07  0.13884323E-05
-0.70765431E+01  0.89410886E+00 -0.12930216E-04 -0.69905710E-05  0.23003666E-05
-0.70765431E+01  0.91131184E+00 -0.81582316E-05 -0.15455899E-04  0.29000588E-05
-0.70765431E+01  0.92723491E+00 -0.59421907E-06 -0.22693245E-04  0.30364973E-05
-0.70765431E+01  0.94195338E+00  0.79131095E-05 -0.25700024E-04  0.26981547E-05
-0.70765431E+01  0.95554139E+00  0.14541644E-04 -0.23048749E-04  0.20176900E-05
-0.70765431E+01  0.96807128E+00  0.17019407E-04 -0.16073776E-04  0.12371382E-05
-0.70765431E+01  0.97961317E+00  0.14768193E-04 -0.81362545E-05  0.56517065E-06
-0.70765431E+01  0.99023454E+00  0.87136049E-05 -0.24485435E-05  0.14212449E-06
-0.70765431E+01  0.10000000E+01  0.00000000E+00  0.00000000E+00  0.00000000E+00
 
-0.70302349E+01 -0.10000000E+01  0.00000000E+00  0.00000000E+00  0.00000000E+00
-0.70302349E+01 -0.99023454E+00  0.75853382E-05 -0.14740733E-05 -0.11516064E-06
-0.70302349E+01 -0.97961317E+00  0.13012389E-04 -0.60218704E-05 -0.46245268E-06
-0.70302349E+01 -0.96807128E+00  0.15268504E-04 -0.12864364E-04 -0.10216555E-05
-0.70302349E+01 -0.95554139E+00  0.13435563E-04 -0.19244039E-04 -0.16816797E-05
-0.70302349E+01 -0.94195338E+00  0.78716325E-05 -0.22150979E-04 -0.22732929E-05
-0.70302349E+01 -0.92723491E+00  0.46169969E-06 -0.20219712E-04 -0.25934704E-05
-0.70302349E+01 -0.91131184E+00 -0.63255999E-05 -0.14467705E-04 -0.25263073E-05
-0.70302349E+01 -0.89410886E+00 -0.10784288E-04 -0.73799061E-05 -0.20731383E-05
-0.70302349E+01 -0.87555021E+00 -0.12612635E-04 -0.12399953E-05 -0.13537812E-05
-0.70302349E+01 -0.85556060E+00 -0.12556184E-04  0.29011150E-05 -0.50818729E-06
-0.70302349E+01 -0.83406621E+00 -0.11615700E-04  0.51527156E-05  0.34926576E-06
-0.70302349E+01 -0.81099590E+00 -0.10512286E-04  0.61284308E-05  0.11695873E-05
-0.70302349E+01 -0.78628257E+00 -0.95757211E-05  0.64099375E-05  0.19356342E-05
-0.70302349E+01 -0.75986470E+00 -0.88801016E-05  0.63535167E-05  0.26563656E-05
-0.70302349E+01 -0.73168798E+00 -0.83869527E-05  0.61239401E-05  0.33340942E-05
-0.70302349E+01 -0.70170710E+00 -0.80374957E-05  0.57798718E-05  0.39742966E-05
-0.70302349E+01 -0.66988760E+00 -0.77786550E-05  0.53345221E-05  0.45684720E-05
-0.70302349E+01 -0.63620781E+00 -0.75765119E-05  0.47894365E-05  0.51101459E-05
-0.70302349E+01 -0.60066071E+00 -0.74077368E-05  0.41422115E-05  0.55815021E-05
-0.70302349E+01 -0.56325577E+00 -0.72621573E-05  0.33978962E-05  0.59687627E-05
-0.70302349E+01 -0.52402059E+00 -0.71330960E-05  0.25614483E-05  0.62504195E-05
-0.70302349E+01 -0.48300241E+00 -0.70199880E-05  0.16495777E-05  0.64109704E-05
-0.70302349E+01 -0.44026914E+00 -0.69217619E-05  0.67741517E-06  0.64310799E-05
-0.70302349E+01 -0.39591017E+00 -0.68393327E-05 -0.32605973E-06  0.62992452E-05
-0.70302349E+01 -0.35003658E+00 -0.67722359E-05 -0.13360600E-05  0.60041946E-05
-0.70302349E+01 -0.30278088E+00 -0.67198499E-05 -0.23137406E-05  0.55440160E-05
-0.70302349E+01 -0.25429614E+00 -0.66809965E-05 -0.32284496E-05  0.49206185E-05
-0.70302349E+01 -0.20475452E+00 -0.66532771E-05 -0.40377144E-05  0.41458660E-05
-0.70302349E+01 -0.15434522E+00 -0.66352338E-05 -0.47125824E-05  0.32374309E-05
-0.70302349E+01 -0.10327182E+00 -0.66237612E-05 -0.52163518E-05  0.22217055E-05
-0.70302349E+01 -0.51749200E-01 -0.66181650E-05 -0.55312943E-05  0.11302970E-05
-0.70302349E+01  0.00000000E+00 -0.66160093E-05 -0.56359283E-05  0.18929919E-16
-0.70302349E+01  0.51749200E-01 -0.66181650E-05 -0.55312943E-05 -0.11302970E-05
-0.70302349E+01  0.10327182E+00 -0.66237612E-05 -0.52163518E-05 -0.22217055E-05
-0.70302349E+01  0.15434522E+00 -0.66352338E-05 -0.47125824E-05 -0.32374309E-05
-0.70302349E+01  0.20475452E+00 -0.66532771E-05 -0.40377144E-05 -0.41458660E-05
-0.70302349E+01  0.25429614E+00 -0.66809965E-05 -0.32284496E-05 -0.49206185E-05
-0.70302349E+01  0.30278088E+00 -0.67198499E-05 -0.23137406E-05 -0.55440160E-05
-0.70302349E+01  0.35003658E+00 -0.67722359E-05 -0.13360600E-05 -0.60041946E-05
-0.70302349E+01  0.39591017E+00 -0.68393327E-05 -0.32605973E-06 -0.62992452E-05
-0.70302349E+01  0.44026914E+00 -0.69217619E-05  0.67741517E-06 -0.64310799E-05
-0.70302349E+01  0.48300241E+00 -0.70199880E-05  0.16495777E-05 -0.64109704E-05
-0.70302349E+01  0.52402059E+00 -0.71330960E-05  0.25614483E-05 -0.62504195E-05
-0.70302349E+01  0.56325577E+00 -0.72621573E-05  0.33978962E-05 -0.59687627E-05
-0.70302349E+01  0.60066071E+00 -0.74077368E-05  0.41422115E-05 -0.55815021E-05
-0.70302349E+01  0.63620781E+00 -0.75765119E-05  0.47894365E-05 -0.51101459E-05
-0.70302349E+01  0.66988760E+00 -0.77786550E-05  0.53345221E-05 -0.45684720E-05
-0.70302349E+01  0.70170710E+00 -0.80374957E-05  0.57798718E-05 -0.39742966E-05
-0.70302349E+01  0.73168798E+00 -0.83869527E-05  0.61239401E-05 -0.33340942E-05
-0.70302349E+01  0.75986470E+00 -0.88801016E-05  0.63535167E-05 -0.26563656E-05
-0.70302349E+01  0.78628257E+00 -0.95757211E-05  0.64099375E-05 -0.19356342E-05
-0.70302349E+01  0.81099590E+00 -0.10512286E-04  0.61284308E-05 -0.11695873E-05
-0.70302349E+01  0.83406621E+00 -0.11615700E-04  0.51527156E-05 -0.34926576E-06
-0.70302349E+01  0.85556060E+00 -0.12556184E-04  0.29011150E-05  0.50818729E-06
-0.70302349E+01  0.87555021E+00 -0.12612635E-04 -0.12399953E-05  0.13537812E-05
-0.70302349E+01  0.89410886E+00 -0.10784288E-04 -0.73799061E-05  0.20731383E-05
-0.70302349E+01  0.91131184E+00 -0.63255999E-05 -0.14467705E-04  0.25263073E-05
-0.70302349E+01  0.92723491E+00  0.46169969E-06 -0.20219712E-04  0.25934704E-05
-0.70302349E+01  0.94195338E+00  0.78716325E-05 -0.22150979E-04  0.22732929E-05
-0.70302349E+01  0.95554139E+00  0.13435563E-04 -0.19244039E-04  0.16816797E-05
-0.70302349E+01  0.96807128E+00  0.15268504E-04 -0.12864364E-04  0.10216555E-05
-0.70302349E+01  0.97961317E+00  0.13012389E-04 -0.60218704E-05  0.46245268E-06
-0.70302349E+01  0.99023454E+00  0.75853382E-05 -0.14740733E-05  0.11516064E-06
-0.70302349E+01  0.10000000E+01  0.00000000E+00  0.00000000E+00  0.00000000E+00
 
-0.69833087E+01 -0.10000000E+01  0.00000000E+00  0.00000000E+00  0.00000000E+00
-0.69833087E+01 -0.99023454E+00  0.65771407E-05 -0.71738063E-06 -0.92937530E-07
-0.69833087E+01 -0.97961317E+00  0.11415986E-04 -0.43204829E-05 -0.37692184E-06
-0.69833087E+01 -0.96807128E+00  0.13622739E-04 -0.10203588E-04 -0.84038610E-06
-0.69833087E+01 -0.95554139E+00  0.12305251E-04 -0.16006055E-04 -0.13958365E-05
-0.69833087E+01 -0.94195338E+00  0.76516569E-05 -0.19043101E-04 -0.19066947E-05
-0.69833087E+01 -0.92723491E+00  0.12196881E-05 -0.17955188E-04 -0.22033938E-05
-0.69833087E+01 -0.91131184E+00 -0.48382343E-05 -0.13433357E-04 -0.21854017E-05
-0.69833087E+01 -0.89410886E+00 -0.89604684E-05 -0.75248676E-05 -0.18469892E-05
-0.69833087E+01 -0.87555021E+00 -0.10791917E-04 -0.22203398E-05 -0.12826264E-05
-0.69833087E+01 -0.85556060E+00 -0.10924090E-04  0.14841098E-05 -0.60566268E-06
-0.69833087E+01 -0.83406621E+00 -0.10217348E-04  0.35931507E-05  0.88741222E-07
-0.69833087E+01 -0.81099590E+00 -0.93165179E-05  0.45836415E-05  0.75896972E-06
-0.69833087E+01 -0.78628257E+00 -0.85308191E-05  0.49419771E-05  0.13891471E-05
-0.69833087E+01 -0.75986470E+00 -0.79404314E-05  0.49798302E-05  0.19858415E-05
-0.69833087E+01 -0.73168798E+00 -0.75198596E-05  0.48494867E-05  0.25500390E-05
-0.69833087E+01 -0.70170710E+00 -0.72211120E-05  0.46101891E-05  0.30860855E-05
-0.69833087E+01 -0.66988760E+00 -0.69988101E-05  0.42795436E-05  0.35864613E-05
-0.69833087E+01 -0.63620781E+00 -0.68234602E-05  0.38623579E-05  0.40458161E-05
-0.69833087E+01 -0.60066071E+00 -0.66744590E-05  0.33587499E-05  0.44489510E-05
-0.69833087E+01 -0.56325577E+00 -0.65427776E-05  0.27737815E-05  0.47843808E-05
-0.69833087E+01 -0.52402059E+00 -0.64224481E-05  0.21120941E-05  0.50336975E-05
-0.69833087E+01 -0.48300241E+00 -0.63131426E-05  0.13875797E-05  0.51838107E-05
-0.69833087E+01 -0.44026914E+00 -0.62141672E-05  0.61273768E-06  0.52179533E-05
-0.69833087E+01 -0.39591017E+00 -0.61269155E-05 -0.18864415E-06  0.51262295E-05
-0.69833087E+01 -0.35003658E+00 -0.60516159E-05 -0.99641234E-06  0.48985284E-05
-0.69833087E+01 -0.30278088E+00 -0.59886630E-05 -0.17788070E-05  0.45329468E-05
-0.69833087E+01 -0.25429614E+00 -0.59378999E-05 -0.25111913E-05  0.40304927E-05
-0.69833087E+01 -0.20475452E+00 -0.58982845E-05 -0.31590144E-05  0.34009260E-05
-0.69833087E+01 -0.15434522E+00 -0.58693911E-05 -0.36993411E-05  0.26587272E-05
-0.69833087E+01 -0.10327182E+00 -0.58493884E-05 -0.41024170E-05  0.18260701E-05
-0.69833087E+01 -0.51749200E-01 -0.58382184E-05 -0.43545294E-05  0.92946172E-06
-0.69833087E+01  0.00000000E+00 -0.58342211E-05 -0.44381341E-05  0.16251353E-16
-0.69833087E+01  0.51749200E-01 -0.58382184E-05 -0.43545294E-05 -0.92946172E-06
-0.69833087E+01  0.10327182E+00 -0.58493884E-05 -0.41024170E-05 -0.18260701E-05
-0.69833087E+01  0.15434522E+00 -0.58693911E-05 -0.36993411E-05 -0.26587272E-05
-0.69833087E+01  0.20475452E+00 -0.58982845E-05 -0.31590144E-05 -0.34009260E-05
-0.69833087E+01  0.25429614E+00 -0.59378999E-05 -0.25111913E-05 -0.40304927E-05
-0.69833087E+01  0.30278088E+00 -0.59886630E-05 -0.17788070E-05 -0.45329468E-05
-0.69833087E+01  0.35003658E+00 -0.60516159E-05 -0.99641234E-06 -0.48985284E-05
-0.69833087E+01  0.39591017E+00 -0.61269155E-05 -0.18864415E-06 -0.51262295E-05
-0.69833087E+01  0.44026914E+00 -0.62141672E-05  0.61273768E-06 -0.52179533E-05
-0.69833087E+01  0.48300241E+00 -0.63131426E-05  0.13875797E-05 -0.51838107E-05
-0.69833087E+01  0.52402059E+00 -0.64224481E-05  0.21120941E-05 -0.50336975E-05
-0.69833087E+01  0.56325577E+00 -0.65427776E-05  0.27737815E-05 -0.47843808E-05
-0.69833087E+01  0.60066071E+00 -0.66744590E-05  0.33587499E-05 -0.44489510E-05
-0.69833087E+01  0.63620781E+00 -0.68234602E-05  0.38623579E-05 -0.40458161E-05
-0.69833087E+01  0.66988760E+00 -0.69988101E-05  0.42795436E-05 -0.35864613E-05
-0.69833087E+01  0.70170710E+00 -0.72211120E-05  0.46101891E-05 -0.30860855E-05
-0.69833087E+01  0.73168798E+00 -0.75198596E-05  0.48494867E-05 -0.25500390E-05
-0.69833087E+01  0.75986470E+00 -0.79404314E-05  0.49798302E-05 -0.19858415E-05
-0.69833087E+01  0.78628257E+00 -0.85308191E-05  0.49419771E-05 -0.13891471E-05
-0.69833087E+01  0.81099590E+00 -0.93165179E-05  0.45836415E-05 -0.75896972E-06
-0.69833087E+01  0.83406621E+00 -0.10217348E-04  0.35931507E-05 -0.88741222E-07
-0.69833087E+01  0.85556060E+00 -0.10924090E-04  0.14841098E-05  0.60566268E-06
-0.69833087E+01  0.87555021E+00 -0.10791917E-04 -0.22203398E-05  0.12826264E-05
-0.69833087E+01  0.89410886E+00 -0.89604684E-05 -0.75248676E-05  0.18469892E-05
-0.69833087E+01  0.91131184E+00 -0.48382343E-05 -0.13433357E-04  0.21854017E-05
-0.69833087E+01  0.92723491E+00  0.12196881E-05 -0.17955188E-04  0.22033938E-05
-0.69833087E+01  0.94195338E+00  0.76516569E-05 -0.19043101E-04  0.19066947E-05
-0.69833087E+01  0.95554139E+00  0.12305251E-04 -0.16006055E-04  0.13958365E-05
-0.69833087E+01  0.96807128E+00  0.13622739E-04 -0.10203588E-04  0.84038610E-06
-0.69833087E+01  0.97961317E+00  0.11415986E-04 -0.43204829E-05  0.37692184E-06
-0.69833087E+01  0.99023454E+00  0.65771407E-05 -0.71738063E-06  0.92937530E-07
-0.69833087E+01  0.10000000E+01  0.00000000E+00  0.00000000E+00  0.00000000E+00
 
-0.69357604E+01 -0.10000000E+01  0.00000000E+00  0.00000000E+00  0.00000000E+00
-0.69357604E+01 -0.99023454E+00  0.56939317E-05 -0.14797079E-06 -0.74412826E-07
-0.69357604E+01 -0.97961317E+00  0.99969102E-05 -0.29719848E-05 -0.30515249E-06
-0.69357604E+01 -0.96807128E+00  0.12122538E-04 -0.80063296E-05 -0.68714743E-06
-0.69357604E+01 -0.95554139E+00  0.11216378E-04 -0.13237851E-04 -0.11520651E-05
-0.69357604E+01 -0.94195338E+00  0.73360047E-05 -0.16285856E-04 -0.15904381E-05
-0.69357604E+01 -0.92723491E+00  0.17634911E-05 -0.15830250E-04 -0.18612971E-05
-0.69357604E+01 -0.91131184E+00 -0.36280606E-05 -0.12308903E-04 -0.18780468E-05
-0.69357604E+01 -0.89410886E+00 -0.74161453E-05 -0.74008209E-05 -0.16302632E-05
-0.69357604E+01 -0.87555021E+00 -0.92130425E-05 -0.28341839E-05 -0.11919517E-05
-0.69357604E+01 -0.85556060E+00 -0.94835382E-05  0.46008120E-06 -0.65447351E-06
-0.69357604E+01 -0.83406621E+00 -0.89659825E-05  0.24113199E-05 -0.96732812E-07
-0.69357604E+01 -0.81099590E+00 -0.82353065E-05  0.33858636E-05  0.44607675E-06
-0.69357604E+01 -0.78628257E+00 -0.75790954E-05  0.37891284E-05  0.95942142E-06
-0.69357604E+01 -0.75986470E+00 -0.70804156E-05  0.38927095E-05  0.14480098E-05
-0.69357604E+01 -0.73168798E+00 -0.67239466E-05  0.38358816E-05  0.19118434E-05
-0.69357604E+01 -0.70170710E+00 -0.64707320E-05  0.36766449E-05  0.23543576E-05
-0.69357604E+01 -0.66988760E+00 -0.62820509E-05  0.34350824E-05  0.27689417E-05
-0.69357604E+01 -0.63620781E+00 -0.61323182E-05  0.31180144E-05  0.31512557E-05
-0.69357604E+01 -0.60066071E+00 -0.60033423E-05  0.27270738E-05  0.34884709E-05
-0.69357604E+01 -0.56325577E+00 -0.58870978E-05  0.22669475E-05  0.37712366E-05
-0.69357604E+01 -0.52402059E+00 -0.57781801E-05  0.17416204E-05  0.39841045E-05
-0.69357604E+01 -0.48300241E+00 -0.56763766E-05  0.11623854E-05  0.41164342E-05
-0.69357604E+01 -0.44026914E+00 -0.55811762E-05  0.53934682E-06  0.41541932E-05
-0.69357604E+01 -0.39591017E+00 -0.54942306E-05 -0.10803639E-06  0.40894566E-05
-0.69357604E+01 -0.35003658E+00 -0.54161851E-05 -0.76327860E-06  0.39137923E-05
-0.69357604E+01 -0.30278088E+00 -0.53481553E-05 -0.14000517E-05  0.36259359E-05
-0.69357604E+01 -0.25429614E+00 -0.52907111E-05 -0.19979527E-05  0.32266807E-05
-0.69357604E+01 -0.20475452E+00 -0.52438807E-05 -0.25280176E-05  0.27242958E-05
-0.69357604E+01 -0.15434522E+00 -0.52080398E-05 -0.29710904E-05  0.21305623E-05
-0.69357604E+01 -0.10327182E+00 -0.51824255E-05 -0.33020062E-05  0.14636836E-05
-0.69357604E+01 -0.51749200E-01 -0.51674940E-05 -0.35092871E-05  0.74509542E-06
-0.69357604E+01  0.00000000E+00 -0.51622621E-05 -0.35779776E-05  0.13973198E-16
-0.69357604E+01  0.51749200E-01 -0.51674940E-05 -0.35092871E-05 -0.74509542E-06
-0.69357604E+01  0.10327182E+00 -0.51824255E-05 -0.33020062E-05 -0.14636836E-05
-0.69357604E+01  0.15434522E+00 -0.52080398E-05 -0.29710904E-05 -0.21305623E-05
-0.69357604E+01  0.20475452E+00 -0.52438807E-05 -0.25280176E-05 -0.27242958E-05
-0.69357604E+01  0.25429614E+00 -0.52907111E-05 -0.19979527E-05 -0.32266807E-05
-0.69357604E+01  0.30278088E+00 -0.53481553E-05 -0.14000517E-05 -0.36259359E-05
-0.69357604E+01  0.35003658E+00 -0.54161851E-05 -0.76327860E-06 -0.39137923E-05
-0.69357604E+01  0.39591017E+00 -0.54942306E-05 -0.10803639E-06 -0.40894566E-05
-0.69357604E+01  0.44026914E+00 -0.55811762E-05  0.53934682E-06 -0.41541932E-05
-0.69357604E+01  0.48300241E+00 -0.56763766E-05  0.11623854E-05 -0.41164342E-05
-0.69357604E+01  0.52402059E+00 -0.57781801E-05  0.17416204E-05 -0.39841045E-05
-0.69357604E+01  0.56325577E+00 -0.58870978E-05  0.22669475E-05 -0.37712366E-05
-0.69357604E+01  0.60066071E+00 -0.60033423E-05  0.27270738E-05 -0.34884709E-05
-0.69357604E+01  0.63620781E+00 -0.61323182E-05  0.31180144E-05 -0.31512557E-05
-0.69357604E+01  0.66988760E+00 -0.62820509E-05  0.34350824E-05 -0.27689417E-05
-0.69357604E+01  0.70170710E+00 -0.64707320E-05  0.36766449E-05 -0.23543576E-05
-0.69357604E+01  0.73168798E+00 -0.67239466E-05  0.38358816E-05 -0.19118434E-05
-0.69357604E+01  0.75986470E+00 -0.70804156E-05  0.38927095E-05 -0.14480098E-05
-0.69357604E+01  0.78628257E+00 -0.75790954E-05  0.37891284E-05 -0.95942142E-06
-0.69357604E+01  0.81099590E+00 -0.82353065E-05  0.33858636E-05 -0.44607675E-06
-0.69357604E+01  0.83406621E+00 -0.89659825E-05  0.24113199E-05  0.96732812E-07
-0.69357604E+01  0.85556060E+00 -0.94835382E-05  0.46008120E-06  0.65447351E-06
-0.69357604E+01  0.87555021E+00 -0.92130425E-05 -0.28341839E-05  0.11919517E-05
-0.69357604E+01  0.89410886E+00 -0.74161453E-05 -0.74008209E-05  0.16302632E-05
-0.69357604E+01  0.91131184E+00 -0.36280606E-05 -0.12308903E-04  0.18780468E-05
-0.69357604E+01  0.92723491E+00  0.17634911E-05 -0.15830250E-04  0.18612971E-05
-0.69357604E+01  0.94195338E+00  0.73360047E-05 -0.16285856E-04  0.15904381E-05
-0.69357604E+01  0.95554139E+00  0.11216378E-04 -0.13237851E-04  0.11520651E-05
-0.69357604E+01  0.96807128E+00  0.12122538E-04 -0.80063296E-05  0.68714743E-06
-0.69357604E+01  0.97961317E+00  0.99969102E-05 -0.29719848E-05  0.30515249E-06
-0.69357604E+01  0.99023454E+00  0.56939317E-05 -0.14797079E-06  0.74412826E-07
-0.69357604E+01  0.10000000E+01  0.00000000E+00  0.00000000E+00  0.00000000E+00
 
-0.68875862E+01 -0.10000000E+01  0.00000000E+00  0.00000000E+00  0.00000000E+00
-0.68875862E+01 -0.99023454E+00  0.49114192E-05  0.27550380E-06 -0.59330739E-07
-0.68875862E+01 -0.97961317E+00  0.87199012E-05 -0.19120458E-05 -0.24604468E-06
-0.68875862E+01 -0.96807128E+00  0.10735113E-04 -0.62109065E-05 -0.55956361E-06
-0.68875862E+01 -0.95554139E+00  0.10149952E-04 -0.10908429E-04 -0.94678836E-06
-0.68875862E+01 -0.94195338E+00  0.69255321E-05 -0.13900221E-04 -0.13204339E-05
-0.68875862E+01 -0.92723491E+00  0.21128685E-05 -0.13923917E-04 -0.15638019E-05
-0.68875862E+01 -0.91131184E+00 -0.26628722E-05 -0.11220781E-04 -0.16028048E-05
-0.68875862E+01 -0.89410886E+00 -0.61146097E-05 -0.71612724E-05 -0.14241897E-05
-0.68875862E+01 -0.87555021E+00 -0.78405566E-05 -0.32420579E-05 -0.10855459E-05
-0.68875862E+01 -0.85556060E+00 -0.82026028E-05 -0.32549277E-06 -0.66013352E-06
-0.68875862E+01 -0.83406621E+00 -0.78329572E-05  0.14639117E-05 -0.21310371E-06
-0.68875862E+01 -0.81099590E+00 -0.72420383E-05  0.24030374E-05  0.22597727E-06
-0.68875862E+01 -0.78628257E+00 -0.66947692E-05  0.28287470E-05  0.64402383E-06
-0.68875862E+01 -0.75986470E+00 -0.62742214E-05  0.29771111E-05  0.10444024E-05
-0.68875862E+01 -0.73168798E+00 -0.59727510E-05  0.29747935E-05  0.14264989E-05
-0.68875862E+01 -0.70170710E+00 -0.57588408E-05  0.28776615E-05  0.17930870E-05
-0.68875862E+01 -0.66988760E+00 -0.55995194E-05  0.27073406E-05  0.21384319E-05
-0.68875862E+01 -0.63620781E+00 -0.54726515E-05  0.24721505E-05  0.24590515E-05
-0.68875862E+01 -0.60066071E+00 -0.53622566E-05  0.21750477E-05  0.27441255E-05
-0.68875862E+01 -0.56325577E+00 -0.52612445E-05  0.18205476E-05  0.29859821E-05
-0.68875862E+01 -0.52402059E+00 -0.51647730E-05  0.14123016E-05  0.31715307E-05
-0.68875862E+01 -0.48300241E+00 -0.50727175E-05  0.95958140E-06  0.32918884E-05
-0.68875862E+01 -0.44026914E+00 -0.49847073E-05  0.47060154E-06  0.33349888E-05
-0.68875862E+01 -0.39591017E+00 -0.49024987E-05 -0.38878644E-07  0.32940572E-05
-0.68875862E+01 -0.35003658E+00 -0.48269654E-05 -0.55565502E-06  0.31615790E-05
-0.68875862E+01 -0.30278088E+00 -0.47596148E-05 -0.10584449E-05  0.29362525E-05
-0.68875862E+01 -0.25429614E+00 -0.47014092E-05 -0.15310496E-05  0.26182686E-05
-0.68875862E+01 -0.20475452E+00 -0.46529958E-05 -0.19501128E-05  0.22143317E-05
-0.68875862E+01 -0.15434522E+00 -0.46151667E-05 -0.23006099E-05  0.17339705E-05
-0.68875862E+01 -0.10327182E+00 -0.45877926E-05 -0.25622690E-05  0.11923470E-05
-0.68875862E+01 -0.51749200E-01 -0.45715676E-05 -0.27262999E-05  0.60730246E-06
-0.68875862E+01  0.00000000E+00 -0.45659332E-05 -0.27805457E-05  0.11891468E-16
-0.68875862E+01  0.51749200E-01 -0.45715676E-05 -0.27262999E-05 -0.60730246E-06
-0.68875862E+01  0.10327182E+00 -0.45877926E-05 -0.25622690E-05 -0.11923470E-05
-0.68875862E+01  0.15434522E+00 -0.46151667E-05 -0.23006099E-05 -0.17339705E-05
-0.68875862E+01  0.20475452E+00 -0.46529958E-05 -0.19501128E-05 -0.22143317E-05
-0.68875862E+01  0.25429614E+00 -0.47014092E-05 -0.15310496E-05 -0.26182686E-05
-0.68875862E+01  0.30278088E+00 -0.47596148E-05 -0.10584449E-05 -0.29362525E-05
-0.68875862E+01  0.35003658E+00 -0.48269654E-05 -0.55565502E-06 -0.31615790E-05
-0.68875862E+01  0.39591017E+00 -0.49024987E-05 -0.38878644E-07 -0.32940572E-05
-0.68875862E+01  0.44026914E+00 -0.49847073E-05  0.47060154E-06 -0.33349888E-05
-0.68875862E+01  0.48300241E+00 -0.50727175E-05  0.95958140E-06 -0.32918884E-05
-0.68875862E+01  0.52402059E+00 -0.51647730E-05  0.14123016E-05 -0.31715307E-05
-0.68875862E+01  0.56325577E+00 -0.52612445E-05  0.18205476E-05 -0.29859821E-05
-0.68875862E+01  0.60066071E+00 -0.53622566E-05  0.21750477E-05 -0.27441255E-05
-0.68875862E+01  0.63620781E+00 -0.54726515E-05  0.24721505E-05 -0.24590515E-05
-0.68875862E+01  0.66988760E+00 -0.55995194E-05  0.27073406E-05 -0.21384319E-05
-0.68875862E+01  0.70170710E+00 -0.57588408E-05  0.28776615E-05 -0.17930870E-05
-0.68875862E+01  0.73168798E+00 -0.59727510E-05  0.29747935E-05 -0.14264989E-05
-0.68875862E+01  0.75986470E+00 -0.62742214E-05  0.29771111E-05 -0.10444024E-05
-0.68875862E+01  0.78628257E+00 -0.66947692E-05  0.28287470E-05 -0.64402383E-06
-0.68875862E+01  0.81099590E+00 -0.72420383E-05  0.24030374E-05 -0.22597727E-06
-0.68875862E+01  0.83406621E+00 -0.78329572E-05  0.14639117E-05  0.21310371E-06
-0.68875862E+01  0.85556060E+00 -0.82026028E-05 -0.32549277E-06  0.66013352E-06
-0.68875862E+01  0.87555021E+00 -0.78405566E-05 -0.32420579E-05  0.10855459E-05
-0.68875862E+01  0.89410886E+00 -0.61146097E-05 -0.71612724E-05  0.14241897E-05
-0.68875862E+01  0.91131184E+00 -0.26628722E-05 -0.11220781E-04  0.16028048E-05
-0.68875862E+01  0.92723491E+00  0.21128685E-05 -0.13923917E-04  0.15638019E-05
-0.68875862E+01  0.94195338E+00  0.69255321E-05 -0.13900221E-04  0.13204339E-05
-0.68875862E+01  0.95554139E+00  0.10149952E-04 -0.10908429E-04  0.94678836E-06
-0.68875862E+01  0.96807128E+00  0.10735113E-04 -0.62109065E-05  0.55956361E-06
-0.68875862E+01  0.97961317E+00  0.87199012E-05 -0.19120458E-05  0.24604468E-06
-0.68875862E+01  0.99023454E+00  0.49114192E-05  0.27550380E-06  0.59330739E-07
-0.68875862E+01  0.10000000E+01  0.00000000E+00  0.00000000E+00  0.00000000E+00
 
-0.68387823E+01 -0.10000000E+01  0.00000000E+00  0.00000000E+00  0.00000000E+00
-0.68387823E+01 -0.99023454E+00  0.42307411E-05  0.57544209E-06 -0.46898115E-07
-0.68387823E+01 -0.97961317E+00  0.75940217E-05 -0.10945455E-05 -0.19700918E-06
-0.68387823E+01 -0.96807128E+00  0.94855876E-05 -0.47486575E-05 -0.45297718E-06
-0.68387823E+01 -0.95554139E+00  0.91504408E-05 -0.89351607E-05 -0.77394912E-06
-0.68387823E+01 -0.94195338E+00  0.64790003E-05 -0.11803665E-04 -0.10908569E-05
-0.68387823E+01 -0.92723491E+00  0.23291301E-05 -0.12166764E-04 -0.13075156E-05
-0.68387823E+01 -0.91131184E+00 -0.18914545E-05 -0.10118621E-04 -0.13609082E-05
-0.68387823E+01 -0.89410886E+00 -0.50226485E-05 -0.67725338E-05 -0.12362594E-05
-0.68387823E+01 -0.87555021E+00 -0.66605233E-05 -0.34198400E-05 -0.97804373E-06
-0.68387823E+01 -0.85556060E+00 -0.70832559E-05 -0.85092202E-06 -0.64470141E-06
-0.68387823E+01 -0.83406621E+00 -0.68313446E-05  0.77461567E-06 -0.28985325E-06
-0.68387823E+01 -0.81099590E+00 -0.63568427E-05  0.16625310E-05  0.61762979E-07
-0.68387823E+01 -0.78628257E+00 -0.59023668E-05  0.20918563E-05  0.39845435E-06
-0.68387823E+01 -0.75986470E+00 -0.55492603E-05  0.22670532E-05  0.72255737E-06
-0.68387823E+01 -0.73168798E+00 -0.52957194E-05  0.23023436E-05  0.10330311E-05
-0.68387823E+01 -0.70170710E+00 -0.51164126E-05  0.22504953E-05  0.13321147E-05
-0.68387823E+01 -0.66988760E+00 -0.49833151E-05  0.21335021E-05  0.16148618E-05
-0.68387823E+01 -0.63620781E+00 -0.48773187E-05  0.19603931E-05  0.18785465E-05
-0.68387823E+01 -0.60066071E+00 -0.47843886E-05  0.17347979E-05  0.21141471E-05
-0.68387823E+01 -0.56325577E+00 -0.46982579E-05  0.14608323E-05  0.23155388E-05
-0.68387823E+01 -0.52402059E+00 -0.46145448E-05  0.11416236E-05  0.24718559E-05
-0.68387823E+01 -0.48300241E+00 -0.45331521E-05  0.78463926E-06  0.25759856E-05
-0.68387823E+01 -0.44026914E+00 -0.44537461E-05  0.39643792E-06  0.26179177E-05
-0.68387823E+01 -0.39591017E+00 -0.43780825E-05 -0.10228612E-07  0.25922805E-05
-0.68387823E+01 -0.35003658E+00 -0.43071214E-05 -0.42468894E-06  0.24928249E-05
-0.68387823E+01 -0.30278088E+00 -0.42426153E-05 -0.82946688E-06  0.23186620E-05
-0.68387823E+01 -0.25429614E+00 -0.41857691E-05 -0.12112823E-05  0.20698567E-05
-0.68387823E+01 -0.20475452E+00 -0.41377046E-05 -0.15507132E-05  0.17519942E-05
-0.68387823E+01 -0.15434522E+00 -0.40995178E-05 -0.18353159E-05  0.13727009E-05
-0.68387823E+01 -0.10327182E+00 -0.40716093E-05 -0.20480657E-05  0.94429322E-06
-0.68387823E+01 -0.51749200E-01 -0.40548568E-05 -0.21816601E-05  0.48105548E-06
-0.68387823E+01  0.00000000E+00 -0.40490750E-05 -0.22258043E-05  0.10127925E-16
-0.68387823E+01  0.51749200E-01 -0.40548568E-05 -0.21816601E-05 -0.48105548E-06
-0.68387823E+01  0.10327182E+00 -0.40716093E-05 -0.20480657E-05 -0.94429322E-06
-0.68387823E+01  0.15434522E+00 -0.40995178E-05 -0.18353159E-05 -0.13727009E-05
-0.68387823E+01  0.20475452E+00 -0.41377046E-05 -0.15507132E-05 -0.17519942E-05
-0.68387823E+01  0.25429614E+00 -0.41857691E-05 -0.12112823E-05 -0.20698567E-05
-0.68387823E+01  0.30278088E+00 -0.42426153E-05 -0.82946688E-06 -0.23186620E-05
-0.68387823E+01  0.35003658E+00 -0.43071214E-05 -0.42468894E-06 -0.24928249E-05
-0.68387823E+01  0.39591017E+00 -0.43780825E-05 -0.10228612E-07 -0.25922805E-05
-0.68387823E+01  0.44026914E+00 -0.44537461E-05  0.39643792E-06 -0.26179177E-05
-0.68387823E+01  0.48300241E+00 -0.45331521E-05  0.78463926E-06 -0.25759856E-05
-0.68387823E+01  0.52402059E+00 -0.46145448E-05  0.11416236E-05 -0.24718559E-05
-0.68387823E+01  0.56325577E+00 -0.46982579E-05  0.14608323E-05 -0.23155388E-05
-0.68387823E+01  0.60066071E+00 -0.47843886E-05  0.17347979E-05 -0.21141471E-05
-0.68387823E+01  0.63620781E+00 -0.48773187E-05  0.19603931E-05 -0.18785465E-05
-0.68387823E+01  0.66988760E+00 -0.49833151E-05  0.21335021E-05 -0.16148618E-05
-0.68387823E+01  0.70170710E+00 -0.51164126E-05  0.22504953E-05 -0.13321147E-05
-0.68387823E+01  0.73168798E+00 -0.52957194E-05  0.23023436E-05 -0.10330311E-05
-0.68387823E+01  0.75986470E+00 -0.55492603E-05  0.22670532E-05 -0.72255737E-06
-0.68387823E+01  0.78628257E+00 -0.59023668E-05  0.20918563E-05 -0.39845435E-06
-0.68387823E+01  0.81099590E+00 -0.63568427E-05  0.16625310E-05 -0.61762979E-07
-0.68387823E+01  0.83406621E+00 -0.68313446E-05  0.77461567E-06  0.28985325E-06
-0.68387823E+01  0.85556060E+00 -0.70832559E-05 -0.85092202E-06  0.64470141E-06
-0.68387823E+01  0.87555021E+00 -0.66605233E-05 -0.34198400E-05  0.97804373E-06
-0.68387823E+01  0.89410886E+00 -0.50226485E-05 -0.67725338E-05  0.12362594E-05
-0.68387823E+01  0.91131184E+00 -0.18914545E-05 -0.10118621E-04  0.13609082E-05
-0.68387823E+01  0.92723491E+00  0.23291301E-05 -0.12166764E-04  0.13075156E-05
-0.68387823E+01  0.94195338E+00  0.64790003E-05 -0.11803665E-04  0.10908569E-05
-0.68387823E+01  0.95554139E+00  0.91504408E-05 -0.89351607E-05  0.77394912E-06
-0.68387823E+01  0.96807128E+00  0.94855876E-05 -0.47486575E-05  0.45297718E-06
-0.68387823E+01  0.97961317E+00  0.75940217E-05 -0.10945455E-05  0.19700918E-06
-0.68387823E+01  0.99023454E+00  0.42307411E-05  0.57544209E-06  0.46898115E-07
-0.68387823E+01  0.10000000E+01  0.00000000E+00  0.00000000E+00  0.00000000E+00
 
-0.67893449E+01 -0.10000000E+01  0.00000000E+00  0.00000000E+00  0.00000000E+00
-0.67893449E+01 -0.99023454E+00  0.36324078E-05  0.78179105E-06 -0.36907329E-07
-0.67893449E+01 -0.97961317E+00  0.65901098E-05 -0.47209073E-06 -0.15707597E-06
-0.67893449E+01 -0.96807128E+00  0.83452550E-05 -0.35729470E-05 -0.36513252E-06
-0.67893449E+01 -0.95554139E+00  0.81987670E-05 -0.72928722E-05 -0.62980068E-06
-0.67893449E+01 -0.94195338E+00  0.59927732E-05 -0.10008933E-04 -0.89673359E-06
-0.67893449E+01 -0.92723491E+00  0.24247217E-05 -0.10614983E-04 -0.10869893E-05
-0.67893449E+01 -0.91131184E+00 -0.12893436E-05 -0.90949921E-05 -0.11473186E-05
-0.67893449E+01 -0.89410886E+00 -0.41098037E-05 -0.63487390E-05 -0.10624702E-05
-0.67893449E+01 -0.87555021E+00 -0.56414971E-05 -0.34881472E-05 -0.86654702E-06
-0.67893449E+01 -0.85556060E+00 -0.60956188E-05 -0.12331747E-05 -0.60592133E-06
-0.67893449E+01 -0.83406621E+00 -0.59333157E-05  0.23445406E-06 -0.32454913E-06
-0.67893449E+01 -0.81099590E+00 -0.55533996E-05  0.10637864E-05 -0.42996667E-07
-0.67893449E+01 -0.78628257E+00 -0.51763585E-05  0.14852503E-05  0.22841935E-06
-0.67893449E+01 -0.75986470E+00 -0.48802016E-05  0.16755634E-05  0.49131556E-06
-0.67893449E+01 -0.73168798E+00 -0.46673214E-05  0.17373145E-05  0.74442934E-06
-0.67893449E+01 -0.70170710E+00 -0.45174292E-05  0.17198725E-05  0.98960582E-06
-0.67893449E+01 -0.66988760E+00 -0.44067488E-05  0.16451309E-05  0.12226141E-05
-0.67893449E+01 -0.63620781E+00 -0.43188234E-05  0.15225589E-05  0.14413396E-05
-0.67893449E+01 -0.60066071E+00 -0.42413851E-05  0.13563714E-05  0.16382479E-05
-0.67893449E+01 -0.56325577E+00 -0.41689240E-05  0.11504424E-05  0.18083999E-05
-0.67893449E+01 -0.52402059E+00 -0.40975161E-05  0.90760718E-06  0.19426756E-05
-0.67893449E+01 -0.48300241E+00 -0.40270839E-05  0.63393262E-06  0.20352153E-05
-0.67893449E+01 -0.44026914E+00 -0.39573257E-05  0.33467355E-06  0.20774905E-05
-0.67893449E+01 -0.39591017E+00 -0.38899203E-05  0.20017112E-07  0.20649572E-05
-0.67893449E+01 -0.35003658E+00 -0.38258256E-05 -0.30162595E-06  0.19921027E-05
-0.67893449E+01 -0.30278088E+00 -0.37668518E-05 -0.61630207E-06  0.18580169E-05
-0.67893449E+01 -0.25429614E+00 -0.37142647E-05 -0.91362035E-06  0.16624080E-05
-0.67893449E+01 -0.20475452E+00 -0.36693891E-05 -0.11780809E-05  0.14097508E-05
-0.67893449E+01 -0.15434522E+00 -0.36334061E-05 -0.14000528E-05  0.11061302E-05
-0.67893449E+01 -0.10327182E+00 -0.36069761E-05 -0.15659363E-05  0.76171140E-06
-0.67893449E+01 -0.51749200E-01 -0.35910032E-05 -0.16702222E-05  0.38827751E-06
-0.67893449E+01  0.00000000E+00 -0.35855121E-05 -0.17045984E-05  0.85377037E-17
-0.67893449E+01  0.51749200E-01 -0.35910032E-05 -0.16702222E-05 -0.38827751E-06
-0.67893449E+01  0.10327182E+00 -0.36069761E-05 -0.15659363E-05 -0.76171140E-06
-0.67893449E+01  0.15434522E+00 -0.36334061E-05 -0.14000528E-05 -0.11061302E-05
-0.67893449E+01  0.20475452E+00 -0.36693891E-05 -0.11780809E-05 -0.14097508E-05
-0.67893449E+01  0.25429614E+00 -0.37142647E-05 -0.91362035E-06 -0.16624080E-05
-0.67893449E+01  0.30278088E+00 -0.37668518E-05 -0.61630207E-06 -0.18580169E-05
-0.67893449E+01  0.35003658E+00 -0.38258256E-05 -0.30162595E-06 -0.19921027E-05
-0.67893449E+01  0.39591017E+00 -0.38899203E-05  0.20017112E-07 -0.20649572E-05
-0.67893449E+01  0.44026914E+00 -0.39573257E-05  0.33467355E-06 -0.20774905E-05
-0.67893449E+01  0.48300241E+00 -0.40270839E-05  0.63393262E-06 -0.20352153E-05
-0.67893449E+01  0.52402059E+00 -0.40975161E-05  0.90760718E-06 -0.19426756E-05
-0.67893449E+01  0.56325577E+00 -0.41689240E-05  0.11504424E-05 -0.18083999E-05
-0.67893449E+01  0.60066071E+00 -0.42413851E-05  0.13563714E-05 -0.16382479E-05
-0.67893449E+01  0.63620781E+00 -0.43188234E-05  0.15225589E-05 -0.14413396E-05
-0.67893449E+01  0.66988760E+00 -0.44067488E-05  0.16451309E-05 -0.12226141E-05
-0.67893449E+01  0.70170710E+00 -0.45174292E-05  0.17198725E-05 -0.98960582E-06
-0.67893449E+01  0.73168798E+00 -0.46673214E-05  0.17373145E-05 -0.74442934E-06
-0.67893449E+01  0.75986470E+00 -0.48802016E-05  0.16755634E-05 -0.49131556E-06
-0.67893449E+01  0.78628257E+00 -0.51763585E-05  0.14852503E-05 -0.22841935E-06
-0.67893449E+01  0.81099590E+00 -0.55533996E-05  0.10637864E-05  0.42996667E-07
-0.67893449E+01  0.83406621E+00 -0.59333157E-05  0.23445406E-06  0.32454913E-06
-0.67893449E+01  0.85556060E+00 -0.60956188E-05 -0.12331747E-05  0.60592133E-06
-0.67893449E+01  0.87555021E+00 -0.56414971E-05 -0.34881472E-05  0.86654702E-06
-0.67893449E+01  0.89410886E+00 -0.41098037E-05 -0.63487390E-05  0.10624702E-05
-0.67893449E+01  0.91131184E+00 -0.12893436E-05 -0.90949921E-05  0.11473186E-05
-0.67893449E+01  0.92723491E+00  0.24247217E-05 -0.10614983E-04  0.10869893E-05
-0.67893449E+01  0.94195338E+00  0.59927732E-05 -0.10008933E-04  0.89673359E-06
-0.67893449E+01  0.95554139E+00  0.81987670E-05 -0.72928722E-05  0.62980068E-06
-0.67893449E+01  0.96807128E+00  0.83452550E-05 -0.35729470E-05  0.36513252E-06
-0.67893449E+01  0.97961317E+00  0.65901098E-05 -0.47209073E-06  0.15707597E-06
-0.67893449E+01  0.99023454E+00  0.36324078E-05  0.78179105E-06  0.36907329E-07
-0.67893449E+01  0.10000000E+01  0.00000000E+00  0.00000000E+00  0.00000000E+00
 
-0.67392705E+01 -0.10000000E+01  0.00000000E+00  0.00000000E+00  0.00000000E+00
-0.67392705E+01 -0.99023454E+00  0.31150437E-05  0.91017076E-06 -0.28758739E-07
-0.67392705E+01 -0.97961317E+00  0.57110578E-05 -0.10842085E-07 -0.12430621E-06
-0.67392705E+01 -0.96807128E+00  0.73281525E-05 -0.26306791E-05 -0.29256606E-06
-0.67392705E+01 -0.95554139E+00  0.73235625E-05 -0.59142667E-05 -0.50988652E-06
-0.67392705E+01 -0.94195338E+00  0.55071855E-05 -0.84449242E-05 -0.73388016E-06
-0.67392705E+01 -0.92723491E+00  0.24433547E-05 -0.92046114E-05 -0.90002528E-06
-0.67392705E+01 -0.91131184E+00 -0.81895355E-06 -0.80995043E-05 -0.96354920E-06
-0.67392705E+01 -0.89410886E+00 -0.33509055E-05 -0.58531410E-05 -0.90936217E-06
-0.67392705E+01 -0.87555021E+00 -0.47721351E-05 -0.34196542E-05 -0.76336712E-06
-0.67392705E+01 -0.85556060E+00 -0.52400239E-05 -0.14492827E-05 -0.56214690E-06
-0.67392705E+01 -0.83406621E+00 -0.51475069E-05 -0.13439551E-06 -0.34162092E-06
-0.67392705E+01 -0.81099590E+00 -0.48457297E-05  0.62985802E-06 -0.11882149E-06
-0.67392705E+01 -0.78628257E+00 -0.45341890E-05  0.10332004E-05  0.97197675E-07
-0.67392705E+01 -0.75986470E+00 -0.42867804E-05  0.12278671E-05  0.30750962E-06
-0.67392705E+01 -0.73168798E+00 -0.41089338E-05  0.13053441E-05  0.51072725E-06
-0.67392705E+01 -0.70170710E+00 -0.39845217E-05  0.13111751E-05  0.70837503E-06
-0.67392705E+01 -0.66988760E+00 -0.38934039E-05  0.12664745E-05  0.89685659E-06
-0.67392705E+01 -0.63620781E+00 -0.38214367E-05  0.11806702E-05  0.10745887E-05
-0.67392705E+01 -0.60066071E+00 -0.37578980E-05  0.10581501E-05  0.12353579E-05
-0.67392705E+01 -0.56325577E+00 -0.36979450E-05  0.90241399E-06  0.13753088E-05
-0.67392705E+01 -0.52402059E+00 -0.36380374E-05  0.71589896E-06  0.14869514E-05
-0.67392705E+01 -0.48300241E+00 -0.35780918E-05  0.50345601E-06  0.15656766E-05
-0.67392705E+01 -0.44026914E+00 -0.35177874E-05  0.26923589E-06  0.16044764E-05
-0.67392705E+01 -0.39591017E+00 -0.34586885E-05  0.21393003E-07  0.15997997E-05
-0.67392705E+01 -0.35003658E+00 -0.34016879E-05 -0.23335923E-06  0.15470916E-05
-0.67392705E+01 -0.30278088E+00 -0.33485950E-05 -0.48367577E-06  0.14457268E-05
-0.67392705E+01 -0.25429614E+00 -0.33006737E-05 -0.72113275E-06  0.12953745E-05
-0.67392705E+01 -0.20475452E+00 -0.32593935E-05 -0.93295559E-06  0.10997092E-05
-0.67392705E+01 -0.15434522E+00 -0.32259774E-05 -0.11112489E-05  0.86351643E-06
-0.67392705E+01 -0.10327182E+00 -0.32013049E-05 -0.12446847E-05  0.59495971E-06
-0.67392705E+01 -0.51749200E-01 -0.31862909E-05 -0.13287330E-05  0.30336149E-06
-0.67392705E+01  0.00000000E+00 -0.31811485E-05 -0.13564094E-05  0.71875627E-17
-0.67392705E+01  0.51749200E-01 -0.31862909E-05 -0.13287330E-05 -0.30336149E-06
-0.67392705E+01  0.10327182E+00 -0.32013049E-05 -0.12446847E-05 -0.59495971E-06
-0.67392705E+01  0.15434522E+00 -0.32259774E-05 -0.11112489E-05 -0.86351643E-06
-0.67392705E+01  0.20475452E+00 -0.32593935E-05 -0.93295559E-06 -0.10997092E-05
-0.67392705E+01  0.25429614E+00 -0.33006737E-05 -0.72113275E-06 -0.12953745E-05
-0.67392705E+01  0.30278088E+00 -0.33485950E-05 -0.48367577E-06 -0.14457268E-05
-0.67392705E+01  0.35003658E+00 -0.34016879E-05 -0.23335923E-06 -0.15470916E-05
-0.67392705E+01  0.39591017E+00 -0.34586885E-05  0.21393003E-07 -0.15997997E-05
-0.67392705E+01  0.44026914E+00 -0.35177874E-05  0.26923589E-06 -0.16044764E-05
-0.67392705E+01  0.48300241E+00 -0.35780918E-05  0.50345601E-06 -0.15656766E-05
-0.67392705E+01  0.52402059E+00 -0.36380374E-05  0.71589896E-06 -0.14869514E-05
-0.67392705E+01  0.56325577E+00 -0.36979450E-05  0.90241399E-06 -0.13753088E-05
-0.67392705E+01  0.60066071E+00 -0.37578980E-05  0.10581501E-05 -0.12353579E-05
-0.67392705E+01  0.63620781E+00 -0.38214367E-05  0.11806702E-05 -0.10745887E-05
-0.67392705E+01  0.66988760E+00 -0.38934039E-05  0.12664745E-05 -0.89685659E-06
-0.67392705E+01  0.70170710E+00 -0.39845217E-05  0.13111751E-05 -0.70837503E-06
-0.67392705E+01  0.73168798E+00 -0.41089338E-05  0.13053441E-05 -0.51072725E-06
-0.67392705E+01  0.75986470E+00 -0.42867804E-05  0.12278671E-05 -0.30750962E-06
-0.67392705E+01  0.78628257E+00 -0.45341890E-05  0.10332004E-05 -0.97197675E-07
-0.67392705E+01  0.81099590E+00 -0.48457297E-05  0.62985802E-06  0.11882149E-06
-0.67392705E+01  0.83406621E+00 -0.51475069E-05 -0.13439551E-06  0.34162092E-06
-0.67392705E+01  0.85556060E+00 -0.52400239E-05 -0.14492827E-05  0.56214690E-06
-0.67392705E+01  0.87555021E+00 -0.47721351E-05 -0.34196542E-05  0.76336712E-06
-0.67392705E+01  0.89410886E+00 -0.33509055E-05 -0.58531410E-05  0.90936217E-06
-0.67392705E+01  0.91131184E+00 -0.81895355E-06 -0.80995043E-05  0.96354920E-06
-0.67392705E+01  0.92723491E+00  0.24433547E-05 -0.92046114E-05  0.90002528E-06
-0.67392705E+01  0.94195338E+00  0.55071855E-05 -0.84449242E-05  0.73388016E-06
-0.67392705E+01  0.95554139E+00  0.73235625E-05 -0.59142667E-05  0.50988652E-06
-0.67392705E+01  0.96807128E+00  0.73281525E-05 -0.26306791E-05  0.29256606E-06
-0.67392705E+01  0.97961317E+00  0.57110578E-05 -0.10842085E-07  0.12430621E-06
-0.67392705E+01  0.99023454E+00  0.31150437E-05  0.91017076E-06  0.28758739E-07
-0.67392705E+01  0.10000000E+01  0.00000000E+00  0.00000000E+00  0.00000000E+00
 
-0.66885557E+01 -0.10000000E+01  0.00000000E+00  0.00000000E+00  0.00000000E+00
-0.66885557E+01 -0.99023454E+00  0.26636281E-05  0.98182196E-06 -0.22304966E-07
-0.66885557E+01 -0.97961317E+00  0.49337447E-05  0.32346238E-06 -0.97934872E-07
-0.66885557E+01 -0.96807128E+00  0.64103742E-05 -0.18872055E-05 -0.23337193E-06
-0.66885557E+01 -0.95554139E+00  0.65072882E-05 -0.47793374E-05 -0.41081310E-06
-0.66885557E+01 -0.94195338E+00  0.50162930E-05 -0.71187912E-05 -0.59740652E-06
-0.66885557E+01 -0.92723491E+00  0.23922435E-05 -0.79747661E-05 -0.74064211E-06
-0.66885557E+01 -0.91131184E+00 -0.46221246E-06 -0.71986922E-05 -0.80312350E-06
-0.66885557E+01 -0.89410886E+00 -0.27214405E-05 -0.53690907E-05 -0.77045889E-06
-0.66885557E+01 -0.87555021E+00 -0.40256695E-05 -0.33033622E-05 -0.66217031E-06
-0.66885557E+01 -0.85556060E+00 -0.44899827E-05 -0.15861608E-05 -0.50695960E-06
-0.66885557E+01 -0.83406621E+00 -0.44485859E-05 -0.41324194E-06 -0.33406899E-06
-0.66885557E+01 -0.81099590E+00 -0.42095627E-05  0.28564369E-06 -0.15751608E-06
-0.66885557E+01 -0.78628257E+00 -0.39522598E-05  0.66624305E-06  0.14835127E-07
-0.66885557E+01 -0.75986470E+00 -0.37456846E-05  0.85948454E-06  0.18369416E-06
-0.66885557E+01 -0.73168798E+00 -0.35972589E-05  0.94671585E-06  0.34765600E-06
-0.66885557E+01 -0.70170710E+00 -0.34942111E-05  0.96970061E-06  0.50800228E-06
-0.66885557E+01 -0.66988760E+00 -0.34195091E-05  0.94859526E-06  0.66168873E-06
-0.66885557E+01 -0.63620781E+00 -0.33610209E-05  0.89266995E-06  0.80754160E-06
-0.66885557E+01 -0.60066071E+00 -0.33094170E-05  0.80645946E-06  0.94041595E-06
-0.66885557E+01 -0.56325577E+00 -0.32604599E-05  0.69320640E-06  0.10572631E-05
-0.66885557E+01 -0.52402059E+00 -0.32109877E-05  0.55511000E-06  0.11518520E-05
-0.66885557E+01 -0.48300241E+00 -0.31609113E-05  0.39607621E-06  0.12204424E-05
-0.66885557E+01 -0.44026914E+00 -0.31099036E-05  0.21938693E-06  0.12571192E-05
-0.66885557E+01 -0.39591017E+00 -0.30593822E-05  0.31463847E-07  0.12589184E-05
-0.66885557E+01 -0.35003658E+00 -0.30101430E-05 -0.16249430E-06  0.12218677E-05
-0.66885557E+01 -0.30278088E+00 -0.29638945E-05 -0.35355067E-06  0.11453433E-05
-0.66885557E+01 -0.25429614E+00 -0.29218099E-05 -0.53522577E-06  0.10288311E-05
-0.66885557E+01 -0.20475452E+00 -0.28853467E-05 -0.69744493E-06  0.87524570E-06
-0.66885557E+01 -0.15434522E+00 -0.28556545E-05 -0.83419860E-06  0.68834961E-06
-0.66885557E+01 -0.10327182E+00 -0.28336689E-05 -0.93652911E-06  0.47481796E-06
-0.66885557E+01 -0.51749200E-01 -0.28202327E-05 -0.10010887E-05  0.24226453E-06
-0.66885557E+01  0.00000000E+00 -0.28156439E-05 -0.10222842E-05  0.59947345E-17
-0.66885557E+01  0.51749200E-01 -0.28202327E-05 -0.10010887E-05 -0.24226453E-06
-0.66885557E+01  0.10327182E+00 -0.28336689E-05 -0.93652911E-06 -0.47481796E-06
-0.66885557E+01  0.15434522E+00 -0.28556545E-05 -0.83419860E-06 -0.68834961E-06
-0.66885557E+01  0.20475452E+00 -0.28853467E-05 -0.69744493E-06 -0.87524570E-06
-0.66885557E+01  0.25429614E+00 -0.29218099E-05 -0.53522577E-06 -0.10288311E-05
-0.66885557E+01  0.30278088E+00 -0.29638945E-05 -0.35355067E-06 -0.11453433E-05
-0.66885557E+01  0.35003658E+00 -0.30101430E-05 -0.16249430E-06 -0.12218677E-05
-0.66885557E+01  0.39591017E+00 -0.30593822E-05  0.31463847E-07 -0.12589184E-05
-0.66885557E+01  0.44026914E+00 -0.31099036E-05  0.21938693E-06 -0.12571192E-05
-0.66885557E+01  0.48300241E+00 -0.31609113E-05  0.39607621E-06 -0.12204424E-05
-0.66885557E+01  0.52402059E+00 -0.32109877E-05  0.55511000E-06 -0.11518520E-05
-0.66885557E+01  0.56325577E+00 -0.32604599E-05  0.69320640E-06 -0.10572631E-05
-0.66885557E+01  0.60066071E+00 -0.33094170E-05  0.80645946E-06 -0.94041595E-06
-0.66885557E+01  0.63620781E+00 -0.33610209E-05  0.89266995E-06 -0.80754160E-06
-0.66885557E+01  0.66988760E+00 -0.34195091E-05  0.94859526E-06 -0.66168873E-06
-0.66885557E+01  0.70170710E+00 -0.34942111E-05  0.96970061E-06 -0.50800228E-06
-0.66885557E+01  0.73168798E+00 -0.35972589E-05  0.94671585E-06 -0.34765600E-06
-0.66885557E+01  0.75986470E+00 -0.37456846E-05  0.85948454E-06 -0.18369416E-06
-0.66885557E+01  0.78628257E+00 -0.39522598E-05  0.66624305E-06 -0.14835127E-07
-0.66885557E+01  0.81099590E+00 -0.42095627E-05  0.28564369E-06  0.15751608E-06
-0.66885557E+01  0.83406621E+00 -0.44485859E-05 -0.41324194E-06  0.33406899E-06
-0.66885557E+01  0.85556060E+00 -0.44899827E-05 -0.15861608E-05  0.50695960E-06
-0.66885557E+01  0.87555021E+00 -0.40256695E-05 -0.33033622E-05  0.66217031E-06
-0.66885557E+01  0.89410886E+00 -0.27214405E-05 -0.53690907E-05  0.77045889E-06
-0.66885557E+01  0.91131184E+00 -0.46221246E-06 -0.71986922E-05  0.80312350E-06
-0.66885557E+01  0.92723491E+00  0.23922435E-05 -0.79747661E-05  0.74064211E-06
-0.66885557E+01  0.94195338E+00  0.50162930E-05 -0.71187912E-05  0.59740652E-06
-0.66885557E+01  0.95554139E+00  0.65072882E-05 -0.47793374E-05  0.41081310E-06
-0.66885557E+01  0.96807128E+00  0.64103742E-05 -0.18872055E-05  0.23337193E-06
-0.66885557E+01  0.97961317E+00  0.49337447E-05  0.32346238E-06  0.97934872E-07
-0.66885557E+01  0.99023454E+00  0.26636281E-05  0.98182196E-06  0.22304966E-07
-0.66885557E+01  0.10000000E+01  0.00000000E+00  0.00000000E+00  0.00000000E+00
 
-0.66371971E+01 -0.10000000E+01  0.00000000E+00  0.00000000E+00  0.00000000E+00
-0.66371971E+01 -0.99023454E+00  0.22752059E-05  0.10070430E-05 -0.17093921E-07
-0.66371971E+01 -0.97961317E+00  0.42569296E-05  0.55457659E-06 -0.76518548E-07
-0.66371971E+01 -0.96807128E+00  0.55981489E-05 -0.13030171E-05 -0.18499792E-06
-0.66371971E+01 -0.95554139E+00  0.57670251E-05 -0.38353439E-05 -0.32934375E-06
-0.66371971E+01 -0.94195338E+00  0.45466278E-05 -0.59719183E-05 -0.48436660E-06
-0.66371971E+01 -0.92723491E+00  0.23015996E-05 -0.68697923E-05 -0.60750120E-06
-0.66371971E+01 -0.91131184E+00 -0.19228010E-06 -0.63460614E-05 -0.66764366E-06
-0.66371971E+01 -0.89410886E+00 -0.22028830E-05 -0.48607738E-05 -0.65133693E-06
-0.66371971E+01 -0.87555021E+00 -0.33932915E-05 -0.31119569E-05 -0.57311137E-06
-0.66371971E+01 -0.85556060E+00 -0.38451057E-05 -0.16215506E-05 -0.45533276E-06
-0.66371971E+01 -0.83406621E+00 -0.38422738E-05 -0.58211101E-06 -0.32173288E-06
-0.66371971E+01 -0.81099590E+00 -0.36546621E-05  0.50352703E-07 -0.18380464E-06
-0.66371971E+01 -0.78628257E+00 -0.34429570E-05  0.40333387E-06 -0.48351369E-07
-0.66371971E+01 -0.75986470E+00 -0.32710872E-05  0.58909394E-06  0.85067415E-07
-0.66371971E+01 -0.73168798E+00 -0.31477697E-05  0.67952069E-06  0.21507297E-06
-0.66371971E+01 -0.70170710E+00 -0.30629800E-05  0.71249511E-06  0.34274763E-06
-0.66371971E+01 -0.66988760E+00 -0.30023325E-05  0.70685695E-06  0.46553285E-06
-0.66371971E+01 -0.63620781E+00 -0.29554408E-05  0.67144083E-06  0.58260711E-06
-0.66371971E+01 -0.60066071E+00 -0.29141865E-05  0.61067448E-06  0.68976966E-06
-0.66371971E+01 -0.56325577E+00 -0.28748658E-05  0.52746937E-06  0.78470438E-06
-0.66371971E+01 -0.52402059E+00 -0.28346381E-05  0.42372813E-06  0.86234626E-06
-0.66371971E+01 -0.48300241E+00 -0.27934017E-05  0.30255753E-06  0.91981492E-06
-0.66371971E+01 -0.44026914E+00 -0.27508003E-05  0.16652753E-06  0.95229748E-06
-0.66371971E+01 -0.39591017E+00 -0.27081029E-05  0.20722608E-07  0.95752131E-06
-0.66371971E+01 -0.35003658E+00 -0.26659891E-05 -0.13076060E-06  0.93223025E-06
-0.66371971E+01 -0.30278088E+00 -0.26260577E-05 -0.28073015E-06  0.87600329E-06
-0.66371971E+01 -0.25429614E+00 -0.25893759E-05 -0.42399664E-06  0.78834599E-06
-0.66371971E+01 -0.20475452E+00 -0.25573794E-05 -0.55233475E-06  0.67162290E-06
-0.66371971E+01 -0.15434522E+00 -0.25311404E-05 -0.66087498E-06  0.52873415E-06
-0.66371971E+01 -0.10327182E+00 -0.25116454E-05 -0.74222175E-06  0.36497610E-06
-0.66371971E+01 -0.51749200E-01 -0.24996703E-05 -0.79365724E-06  0.18629006E-06
-0.66371971E+01  0.00000000E+00 -0.24955938E-05 -0.81052076E-06  0.49971636E-17
-0.66371971E+01  0.51749200E-01 -0.24996703E-05 -0.79365724E-06 -0.18629006E-06
-0.66371971E+01  0.10327182E+00 -0.25116454E-05 -0.74222175E-06 -0.36497610E-06
-0.66371971E+01  0.15434522E+00 -0.25311404E-05 -0.66087498E-06 -0.52873415E-06
-0.66371971E+01  0.20475452E+00 -0.25573794E-05 -0.55233475E-06 -0.67162290E-06
-0.66371971E+01  0.25429614E+00 -0.25893759E-05 -0.42399664E-06 -0.78834599E-06
-0.66371971E+01  0.30278088E+00 -0.26260577E-05 -0.28073015E-06 -0.87600329E-06
-0.66371971E+01  0.35003658E+00 -0.26659891E-05 -0.13076060E-06 -0.93223025E-06
-0.66371971E+01  0.39591017E+00 -0.27081029E-05  0.20722608E-07 -0.95752131E-06
-0.66371971E+01  0.44026914E+00 -0.27508003E-05  0.16652753E-06 -0.95229748E-06
-0.66371971E+01  0.48300241E+00 -0.27934017E-05  0.30255753E-06 -0.91981492E-06
-0.66371971E+01  0.52402059E+00 -0.28346381E-05  0.42372813E-06 -0.86234626E-06
-0.66371971E+01  0.56325577E+00 -0.28748658E-05  0.52746937E-06 -0.78470438E-06
-0.66371971E+01  0.60066071E+00 -0.29141865E-05  0.61067448E-06 -0.68976966E-06
-0.66371971E+01  0.63620781E+00 -0.29554408E-05  0.67144083E-06 -0.58260711E-06
-0.66371971E+01  0.66988760E+00 -0.30023325E-05  0.70685695E-06 -0.46553285E-06
-0.66371971E+01  0.70170710E+00 -0.30629800E-05  0.71249511E-06 -0.34274763E-06
-0.66371971E+01  0.73168798E+00 -0.31477697E-05  0.67952069E-06 -0.21507297E-06
-0.66371971E+01  0.75986470E+00 -0.32710872E-05  0.58909394E-06 -0.85067415E-07
-0.66371971E+01  0.78628257E+00 -0.34429570E-05  0.40333387E-06  0.48351369E-07
-0.66371971E+01  0.81099590E+00 -0.36546621E-05  0.50352703E-07  0.18380464E-06
-0.66371971E+01  0.83406621E+00 -0.38422738E-05 -0.58211101E-06  0.32173288E-06
-0.66371971E+01  0.85556060E+00 -0.38451057E-05 -0.16215506E-05  0.45533276E-06
-0.66371971E+01  0.87555021E+00 -0.33932915E-05 -0.31119569E-05  0.57311137E-06
-0.66371971E+01  0.89410886E+00 -0.22028830E-05 -0.48607738E-05  0.65133693E-06
-0.66371971E+01  0.91131184E+00 -0.19228010E-06 -0.63460614E-05  0.66764366E-06
-0.66371971E+01  0.92723491E+00  0.23015996E-05 -0.68697923E-05  0.60750120E-06
-0.66371971E+01  0.94195338E+00  0.45466278E-05 -0.59719183E-05  0.48436660E-06
-0.66371971E+01  0.95554139E+00  0.57670251E-05 -0.38353439E-05  0.32934375E-06
-0.66371971E+01  0.96807128E+00  0.55981489E-05 -0.13030171E-05  0.18499792E-06
-0.66371971E+01  0.97961317E+00  0.42569296E-05  0.55457659E-06  0.76518548E-07
-0.66371971E+01  0.99023454E+00  0.22752059E-05  0.10070430E-05  0.17093921E-07
-0.66371971E+01  0.10000000E+01  0.00000000E+00  0.00000000E+00  0.00000000E+00
 
-0.65851918E+01 -0.10000000E+01  0.00000000E+00  0.00000000E+00  0.00000000E+00
-0.65851918E+01 -0.99023454E+00  0.19386910E-05  0.10005583E-05 -0.13035710E-07
-0.65851918E+01 -0.97961317E+00  0.36630580E-05  0.70679951E-06 -0.59506976E-07
-0.65851918E+01 -0.96807128E+00  0.48724817E-05 -0.85277823E-06 -0.14595953E-06
-0.65851918E+01 -0.95554139E+00  0.50876981E-05 -0.30666360E-05 -0.26266270E-06
-0.65851918E+01 -0.94195338E+00  0.40915036E-05 -0.50077296E-05 -0.39044492E-06
-0.65851918E+01 -0.92723491E+00  0.21751326E-05 -0.59162400E-05 -0.49495304E-06
-0.65851918E+01 -0.91131184E+00  0.38867643E-08 -0.55884938E-05 -0.55049469E-06
-0.65851918E+01 -0.89410886E+00 -0.17759767E-05 -0.43879405E-05 -0.54478230E-06
-0.65851918E+01 -0.87555021E+00 -0.28529181E-05 -0.29099127E-05 -0.48853547E-06
-0.65851918E+01 -0.85556060E+00 -0.32828128E-05 -0.16188380E-05 -0.39908219E-06
-0.65851918E+01 -0.83406621E+00 -0.33065315E-05 -0.70051278E-06 -0.29561488E-06
-0.65851918E+01 -0.81099590E+00 -0.31596953E-05 -0.13100876E-06 -0.18749796E-06
-0.65851918E+01 -0.78628257E+00 -0.29854758E-05  0.19374029E-06 -0.80566155E-07
-0.65851918E+01 -0.75986470E+00 -0.28424663E-05  0.36986911E-06  0.25452710E-07
-0.65851918E+01 -0.73168798E+00 -0.27400428E-05  0.46077329E-06  0.12925554E-06
-0.65851918E+01 -0.70170710E+00 -0.26703705E-05  0.50067746E-06  0.23176734E-06
-0.65851918E+01 -0.66988760E+00 -0.26213166E-05  0.50709580E-06  0.33083903E-06
-0.65851918E+01 -0.63620781E+00 -0.25840033E-05  0.48840298E-06  0.42590600E-06
-0.65851918E+01 -0.60066071E+00 -0.25513961E-05  0.44892867E-06  0.51351510E-06
-0.65851918E+01 -0.56325577E+00 -0.25202694E-05  0.39133834E-06  0.59187781E-06
-0.65851918E+01 -0.52402059E+00 -0.24880959E-05  0.31734525E-06  0.65681449E-06
-0.65851918E+01 -0.48300241E+00 -0.24547642E-05  0.22943256E-06  0.70602783E-06
-0.65851918E+01 -0.44026914E+00 -0.24199067E-05  0.12960831E-06  0.73549167E-06
-0.65851918E+01 -0.39591017E+00 -0.23846352E-05  0.21815072E-07  0.74333876E-06
-0.65851918E+01 -0.35003658E+00 -0.23495107E-05 -0.90837273E-07  0.72676207E-06
-0.65851918E+01 -0.30278088E+00 -0.23159736E-05 -0.20276735E-06  0.68535484E-06
-0.65851918E+01 -0.25429614E+00 -0.22849497E-05 -0.31006350E-06  0.61854899E-06
-0.65851918E+01 -0.20475452E+00 -0.22577672E-05 -0.40632483E-06  0.52820445E-06
-0.65851918E+01 -0.15434522E+00 -0.22353668E-05 -0.48792120E-06  0.41656393E-06
-0.65851918E+01 -0.10327182E+00 -0.22186912E-05 -0.54907203E-06  0.28791794E-06
-0.65851918E+01 -0.51749200E-01 -0.22084113E-05 -0.58782425E-06  0.14706701E-06
-0.65851918E+01  0.00000000E+00 -0.22049221E-05 -0.60048052E-06  0.41237219E-17
-0.65851918E+01  0.51749200E-01 -0.22084113E-05 -0.58782425E-06 -0.14706701E-06
-0.65851918E+01  0.10327182E+00 -0.22186912E-05 -0.54907203E-06 -0.28791794E-06
-0.65851918E+01  0.15434522E+00 -0.22353668E-05 -0.48792120E-06 -0.41656393E-06
-0.65851918E+01  0.20475452E+00 -0.22577672E-05 -0.40632483E-06 -0.52820445E-06
-0.65851918E+01  0.25429614E+00 -0.22849497E-05 -0.31006350E-06 -0.61854899E-06
-0.65851918E+01  0.30278088E+00 -0.23159736E-05 -0.20276735E-06 -0.68535484E-06
-0.65851918E+01  0.35003658E+00 -0.23495107E-05 -0.90837273E-07 -0.72676207E-06
-0.65851918E+01  0.39591017E+00 -0.23846352E-05  0.21815072E-07 -0.74333876E-06
-0.65851918E+01  0.44026914E+00 -0.24199067E-05  0.12960831E-06 -0.73549167E-06
-0.65851918E+01  0.48300241E+00 -0.24547642E-05  0.22943256E-06 -0.70602783E-06
-0.65851918E+01  0.52402059E+00 -0.24880959E-05  0.31734525E-06 -0.65681449E-06
-0.65851918E+01  0.56325577E+00 -0.25202694E-05  0.39133834E-06 -0.59187781E-06
-0.65851918E+01  0.60066071E+00 -0.25513961E-05  0.44892867E-06 -0.51351510E-06
-0.65851918E+01  0.63620781E+00 -0.25840033E-05  0.48840298E-06 -0.42590600E-06
-0.65851918E+01  0.66988760E+00 -0.26213166E-05  0.50709580E-06 -0.33083903E-06
-0.65851918E+01  0.70170710E+00 -0.26703705E-05  0.50067746E-06 -0.23176734E-06
-0.65851918E+01  0.73168798E+00 -0.27400428E-05  0.46077329E-06 -0.12925554E-06
-0.65851918E+01  0.75986470E+00 -0.28424663E-05  0.36986911E-06 -0.25452710E-07
-0.65851918E+01  0.78628257E+00 -0.29854758E-05  0.19374029E-06  0.80566155E-07
-0.65851918E+01  0.81099590E+00 -0.31596953E-05 -0.13100876E-06  0.18749796E-06
-0.65851918E+01  0.83406621E+00 -0.33065315E-05 -0.70051278E-06  0.29561488E-06
-0.65851918E+01  0.85556060E+00 -0.32828128E-05 -0.16188380E-05  0.39908219E-06
-0.65851918E+01  0.87555021E+00 -0.28529181E-05 -0.29099127E-05  0.48853547E-06
-0.65851918E+01  0.89410886E+00 -0.17759767E-05 -0.43879405E-05  0.54478230E-06
-0.65851918E+01  0.91131184E+00  0.38867643E-08 -0.55884938E-05  0.55049469E-06
-0.65851918E+01  0.92723491E+00  0.21751326E-05 -0.59162400E-05  0.49495304E-06
-0.65851918E+01  0.94195338E+00  0.40915036E-05 -0.50077296E-05  0.39044492E-06
-0.65851918E+01  0.95554139E+00  0.50876981E-05 -0.30666360E-05  0.26266270E-06
-0.65851918E+01  0.96807128E+00  0.48724817E-05 -0.85277823E-06  0.14595953E-06
-0.65851918E+01  0.97961317E+00  0.36630580E-05  0.70679951E-06  0.59506976E-07
-0.65851918E+01  0.99023454E+00  0.19386910E-05  0.10005583E-05  0.13035710E-07
-0.65851918E+01  0.10000000E+01  0.00000000E+00  0.00000000E+00  0.00000000E+00
 
-0.65325366E+01 -0.10000000E+01  0.00000000E+00  0.00000000E+00  0.00000000E+00
-0.65325366E+01 -0.99023454E+00  0.16502226E-05  0.96871700E-06 -0.97893264E-08
-0.65325366E+01 -0.97961317E+00  0.31482648E-05  0.79603621E-06 -0.45828321E-07
-0.65325366E+01 -0.96807128E+00  0.42342899E-05 -0.50817089E-06 -0.11438675E-06
-0.65325366E+01 -0.95554139E+00  0.44781847E-05 -0.24332968E-05 -0.20844079E-06
-0.65325366E+01 -0.94195338E+00  0.36673509E-05 -0.41796667E-05 -0.31360072E-06
-0.65325366E+01 -0.92723491E+00  0.20329269E-05 -0.50677851E-05 -0.40224691E-06
-0.65325366E+01 -0.91131184E+00  0.14485626E-06 -0.48854646E-05 -0.45323213E-06
-0.65325366E+01 -0.89410886E+00 -0.14275142E-05 -0.39181103E-05 -0.45545315E-06
-0.65325366E+01 -0.87555021E+00 -0.23980122E-05 -0.26719782E-05 -0.41667986E-06
-0.65325366E+01 -0.85556060E+00 -0.28025236E-05 -0.15577725E-05 -0.35022545E-06
-0.65325366E+01 -0.83406621E+00 -0.28451970E-05 -0.75111104E-06 -0.27156215E-06
-0.65325366E+01 -0.81099590E+00 -0.27314848E-05 -0.24271215E-06 -0.18829070E-06
-0.65325366E+01 -0.78628257E+00 -0.25886148E-05  0.52143492E-07 -0.10539985E-06
-0.65325366E+01 -0.75986470E+00 -0.24699919E-05  0.21554992E-06 -0.22738670E-07
-0.65325366E+01 -0.73168798E+00 -0.23852608E-05  0.30310916E-06  0.58480516E-07
-0.65325366E+01 -0.70170710E+00 -0.23283632E-05  0.34546679E-06  0.13905260E-06
-0.65325366E+01 -0.66988760E+00 -0.22890759E-05  0.35865185E-06  0.21718741E-06
-0.65325366E+01 -0.63620781E+00 -0.22598235E-05  0.35043223E-06  0.29254020E-06
-0.65325366E+01 -0.60066071E+00 -0.22345090E-05  0.32488983E-06  0.36231662E-06
-0.65325366E+01 -0.56325577E+00 -0.22103274E-05  0.28440578E-06  0.42520587E-06
-0.65325366E+01 -0.52402059E+00 -0.21850201E-05  0.23047281E-06  0.47784345E-06
-0.65325366E+01 -0.48300241E+00 -0.21584668E-05  0.16505997E-06  0.51850604E-06
-0.65325366E+01 -0.44026914E+00 -0.21302800E-05  0.89730524E-07  0.54394963E-06
-0.65325366E+01 -0.39591017E+00 -0.21014288E-05  0.75713037E-08  0.55277686E-06
-0.65325366E+01 -0.35003658E+00 -0.20723577E-05 -0.78999562E-07  0.54270659E-06
-0.65325366E+01 -0.30278088E+00 -0.20443640E-05 -0.16553810E-06  0.51347559E-06
-0.65325366E+01 -0.25429614E+00 -0.20182408E-05 -0.24895228E-06  0.46456688E-06
-0.65325366E+01 -0.20475452E+00 -0.19952236E-05 -0.32406707E-06  0.39747318E-06
-0.65325366E+01 -0.15434522E+00 -0.19761366E-05 -0.38797874E-06  0.31388216E-06
-0.65325366E+01 -0.10327182E+00 -0.19618913E-05 -0.43595841E-06  0.21715459E-06
-0.65325366E+01 -0.51749200E-01 -0.19530688E-05 -0.46644456E-06  0.11097744E-06
-0.65325366E+01  0.00000000E+00 -0.19500852E-05 -0.47638243E-06  0.34026869E-17
-0.65325366E+01  0.51749200E-01 -0.19530688E-05 -0.46644456E-06 -0.11097744E-06
-0.65325366E+01  0.10327182E+00 -0.19618913E-05 -0.43595841E-06 -0.21715459E-06
-0.65325366E+01  0.15434522E+00 -0.19761366E-05 -0.38797874E-06 -0.31388216E-06
-0.65325366E+01  0.20475452E+00 -0.19952236E-05 -0.32406707E-06 -0.39747318E-06
-0.65325366E+01  0.25429614E+00 -0.20182408E-05 -0.24895228E-06 -0.46456688E-06
-0.65325366E+01  0.30278088E+00 -0.20443640E-05 -0.16553810E-06 -0.51347559E-06
-0.65325366E+01  0.35003658E+00 -0.20723577E-05 -0.78999562E-07 -0.54270659E-06
-0.65325366E+01  0.39591017E+00 -0.21014288E-05  0.75713037E-08 -0.55277686E-06
-0.65325366E+01  0.44026914E+00 -0.21302800E-05  0.89730524E-07 -0.54394963E-06
-0.65325366E+01  0.48300241E+00 -0.21584668E-05  0.16505997E-06 -0.51850604E-06
-0.65325366E+01  0.52402059E+00 -0.21850201E-05  0.23047281E-06 -0.47784345E-06
-0.65325366E+01  0.56325577E+00 -0.22103274E-05  0.28440578E-06 -0.42520587E-06
-0.65325366E+01  0.60066071E+00 -0.22345090E-05  0.32488983E-06 -0.36231662E-06
-0.65325366E+01  0.63620781E+00 -0.22598235E-05  0.35043223E-06 -0.29254020E-06
-0.65325366E+01  0.66988760E+00 -0.22890759E-05  0.35865185E-06 -0.21718741E-06
-0.65325366E+01  0.70170710E+00 -0.23283632E-05  0.34546679E-06 -0.13905260E-06
-0.65325366E+01  0.73168798E+00 -0.23852608E-05  0.30310916E-06 -0.58480516E-07
-0.65325366E+01  0.75986470E+00 -0.24699919E-05  0.21554992E-06  0.22738670E-07
-0.65325366E+01  0.78628257E+00 -0.25886148E-05  0.52143492E-07  0.10539985E-06
-0.65325366E+01  0.81099590E+00 -0.27314848E-05 -0.24271215E-06  0.18829070E-06
-0.65325366E+01  0.83406621E+00 -0.28451970E-05 -0.75111104E-06  0.27156215E-06
-0.65325366E+01  0.85556060E+00 -0.28025236E-05 -0.15577725E-05  0.35022545E-06
-0.65325366E+01  0.87555021E+00 -0.23980122E-05 -0.26719782E-05  0.41667986E-06
[truncated: 1,270,011 more chars]
