# Supplementary material for: Linear stability analysis of magnetohydrodynamic duct flows with perfectly conducting walls
Source: PLoS One. 2017 Oct 27;12(10):e0186944. doi: 10.1371/journal.pone.0186944 (PMC5659796; doi:10.1371/journal.pone.0186944)
Supplement: S1 File — (ZIP) [file pone.0186944.s001.zip › plosone_data/Fig9/re7k_ha20_r=1_tau=13.dat]

TITLE = "VELOCITY COMPONENT"
VARIABLES ="Y","Z","U","V","W"
ZONE I=81, J=81, F=POINT

-0.10000000E+01 -0.10000000E+01  0.00000000E+00  0.00000000E+00  0.00000000E+00
-0.10000000E+01 -0.99225409E+00  0.00000000E+00  0.00000000E+00  0.00000000E+00
-0.10000000E+01 -0.98396850E+00  0.00000000E+00  0.00000000E+00  0.00000000E+00
-0.10000000E+01 -0.97511059E+00  0.00000000E+00  0.00000000E+00  0.00000000E+00
-0.10000000E+01 -0.96564655E+00  0.00000000E+00  0.00000000E+00  0.00000000E+00
-0.10000000E+01 -0.95554139E+00  0.00000000E+00  0.00000000E+00  0.00000000E+00
-0.10000000E+01 -0.94475908E+00  0.00000000E+00  0.00000000E+00  0.00000000E+00
-0.10000000E+01 -0.93326267E+00  0.00000000E+00  0.00000000E+00  0.00000000E+00
-0.10000000E+01 -0.92101443E+00  0.00000000E+00  0.00000000E+00  0.00000000E+00
-0.10000000E+01 -0.90797606E+00  0.00000000E+00  0.00000000E+00  0.00000000E+00
-0.10000000E+01 -0.89410886E+00  0.00000000E+00  0.00000000E+00  0.00000000E+00
-0.10000000E+01 -0.87937402E+00  0.00000000E+00  0.00000000E+00  0.00000000E+00
-0.10000000E+01 -0.86373293E+00  0.00000000E+00  0.00000000E+00  0.00000000E+00
-0.10000000E+01 -0.84714748E+00  0.00000000E+00  0.00000000E+00  0.00000000E+00
-0.10000000E+01 -0.82958044E+00  0.00000000E+00  0.00000000E+00  0.00000000E+00
-0.10000000E+01 -0.81099590E+00  0.00000000E+00  0.00000000E+00  0.00000000E+00
-0.10000000E+01 -0.79135972E+00  0.00000000E+00  0.00000000E+00  0.00000000E+00
-0.10000000E+01 -0.77064005E+00  0.00000000E+00  0.00000000E+00  0.00000000E+00
-0.10000000E+01 -0.74880783E+00  0.00000000E+00  0.00000000E+00  0.00000000E+00
-0.10000000E+01 -0.72583741E+00  0.00000000E+00  0.00000000E+00  0.00000000E+00
-0.10000000E+01 -0.70170710E+00  0.00000000E+00  0.00000000E+00  0.00000000E+00
-0.10000000E+01 -0.67639983E+00  0.00000000E+00  0.00000000E+00  0.00000000E+00
-0.10000000E+01 -0.64990376E+00  0.00000000E+00  0.00000000E+00  0.00000000E+00
-0.10000000E+01 -0.62221291E+00  0.00000000E+00  0.00000000E+00  0.00000000E+00
-0.10000000E+01 -0.59332774E+00  0.00000000E+00  0.00000000E+00  0.00000000E+00
-0.10000000E+01 -0.56325577E+00  0.00000000E+00  0.00000000E+00  0.00000000E+00
-0.10000000E+01 -0.53201207E+00  0.00000000E+00  0.00000000E+00  0.00000000E+00
-0.10000000E+01 -0.49961977E+00  0.00000000E+00  0.00000000E+00  0.00000000E+00
-0.10000000E+01 -0.46611039E+00  0.00000000E+00  0.00000000E+00  0.00000000E+00
-0.10000000E+01 -0.43152416E+00  0.00000000E+00  0.00000000E+00  0.00000000E+00
-0.10000000E+01 -0.39591017E+00  0.00000000E+00  0.00000000E+00  0.00000000E+00
-0.10000000E+01 -0.35932641E+00  0.00000000E+00  0.00000000E+00  0.00000000E+00
-0.10000000E+01 -0.32183967E+00  0.00000000E+00  0.00000000E+00  0.00000000E+00
-0.10000000E+01 -0.28352524E+00  0.00000000E+00  0.00000000E+00  0.00000000E+00
-0.10000000E+01 -0.24446655E+00  0.00000000E+00  0.00000000E+00  0.00000000E+00
-0.10000000E+01 -0.20475452E+00  0.00000000E+00  0.00000000E+00  0.00000000E+00
-0.10000000E+01 -0.16448690E+00  0.00000000E+00  0.00000000E+00  0.00000000E+00
-0.10000000E+01 -0.12376733E+00  0.00000000E+00  0.00000000E+00  0.00000000E+00
-0.10000000E+01 -0.82704342E-01  0.00000000E+00  0.00000000E+00  0.00000000E+00
-0.10000000E+01 -0.41410268E-01  0.00000000E+00  0.00000000E+00  0.00000000E+00
-0.10000000E+01  0.00000000E+00  0.00000000E+00  0.00000000E+00  0.00000000E+00
-0.10000000E+01  0.41410268E-01  0.00000000E+00  0.00000000E+00  0.00000000E+00
-0.10000000E+01  0.82704342E-01  0.00000000E+00  0.00000000E+00  0.00000000E+00
-0.10000000E+01  0.12376733E+00  0.00000000E+00  0.00000000E+00  0.00000000E+00
-0.10000000E+01  0.16448690E+00  0.00000000E+00  0.00000000E+00  0.00000000E+00
-0.10000000E+01  0.20475452E+00  0.00000000E+00  0.00000000E+00  0.00000000E+00
-0.10000000E+01  0.24446655E+00  0.00000000E+00  0.00000000E+00  0.00000000E+00
-0.10000000E+01  0.28352524E+00  0.00000000E+00  0.00000000E+00  0.00000000E+00
-0.10000000E+01  0.32183967E+00  0.00000000E+00  0.00000000E+00  0.00000000E+00
-0.10000000E+01  0.35932641E+00  0.00000000E+00  0.00000000E+00  0.00000000E+00
-0.10000000E+01  0.39591017E+00  0.00000000E+00  0.00000000E+00  0.00000000E+00
-0.10000000E+01  0.43152416E+00  0.00000000E+00  0.00000000E+00  0.00000000E+00
-0.10000000E+01  0.46611039E+00  0.00000000E+00  0.00000000E+00  0.00000000E+00
-0.10000000E+01  0.49961977E+00  0.00000000E+00  0.00000000E+00  0.00000000E+00
-0.10000000E+01  0.53201207E+00  0.00000000E+00  0.00000000E+00  0.00000000E+00
-0.10000000E+01  0.56325577E+00  0.00000000E+00  0.00000000E+00  0.00000000E+00
-0.10000000E+01  0.59332774E+00  0.00000000E+00  0.00000000E+00  0.00000000E+00
-0.10000000E+01  0.62221291E+00  0.00000000E+00  0.00000000E+00  0.00000000E+00
-0.10000000E+01  0.64990376E+00  0.00000000E+00  0.00000000E+00  0.00000000E+00
-0.10000000E+01  0.67639983E+00  0.00000000E+00  0.00000000E+00  0.00000000E+00
-0.10000000E+01  0.70170710E+00  0.00000000E+00  0.00000000E+00  0.00000000E+00
-0.10000000E+01  0.72583741E+00  0.00000000E+00  0.00000000E+00  0.00000000E+00
-0.10000000E+01  0.74880783E+00  0.00000000E+00  0.00000000E+00  0.00000000E+00
-0.10000000E+01  0.77064005E+00  0.00000000E+00  0.00000000E+00  0.00000000E+00
-0.10000000E+01  0.79135972E+00  0.00000000E+00  0.00000000E+00  0.00000000E+00
-0.10000000E+01  0.81099590E+00  0.00000000E+00  0.00000000E+00  0.00000000E+00
-0.10000000E+01  0.82958044E+00  0.00000000E+00  0.00000000E+00  0.00000000E+00
-0.10000000E+01  0.84714748E+00  0.00000000E+00  0.00000000E+00  0.00000000E+00
-0.10000000E+01  0.86373293E+00  0.00000000E+00  0.00000000E+00  0.00000000E+00
-0.10000000E+01  0.87937402E+00  0.00000000E+00  0.00000000E+00  0.00000000E+00
-0.10000000E+01  0.89410886E+00  0.00000000E+00  0.00000000E+00  0.00000000E+00
-0.10000000E+01  0.90797606E+00  0.00000000E+00  0.00000000E+00  0.00000000E+00
-0.10000000E+01  0.92101443E+00  0.00000000E+00  0.00000000E+00  0.00000000E+00
-0.10000000E+01  0.93326267E+00  0.00000000E+00  0.00000000E+00  0.00000000E+00
-0.10000000E+01  0.94475908E+00  0.00000000E+00  0.00000000E+00  0.00000000E+00
-0.10000000E+01  0.95554139E+00  0.00000000E+00  0.00000000E+00  0.00000000E+00
-0.10000000E+01  0.96564655E+00  0.00000000E+00  0.00000000E+00  0.00000000E+00
-0.10000000E+01  0.97511059E+00  0.00000000E+00  0.00000000E+00  0.00000000E+00
-0.10000000E+01  0.98396850E+00  0.00000000E+00  0.00000000E+00  0.00000000E+00
-0.10000000E+01  0.99225409E+00  0.00000000E+00  0.00000000E+00  0.00000000E+00
-0.10000000E+01  0.10000000E+01  0.00000000E+00  0.00000000E+00  0.00000000E+00
 
-0.99225409E+00 -0.10000000E+01  0.00000000E+00  0.00000000E+00  0.00000000E+00
-0.99225409E+00 -0.99225409E+00  0.84866765E-05 -0.48198245E-06 -0.10056534E-05
-0.99225409E+00 -0.98396850E+00  0.11256382E-04 -0.62169105E-05  0.42620822E-05
-0.99225409E+00 -0.97511059E+00  0.11301199E-04 -0.14457443E-04  0.27043242E-04
-0.99225409E+00 -0.96564655E+00  0.97640532E-05 -0.22129402E-04  0.70402355E-04
-0.99225409E+00 -0.95554139E+00  0.71253098E-05 -0.26308320E-04  0.13252569E-03
-0.99225409E+00 -0.94475908E+00  0.35891942E-05 -0.25169078E-04  0.20257347E-03
-0.99225409E+00 -0.93326267E+00 -0.67717290E-06 -0.18662497E-04  0.26579009E-03
-0.99225409E+00 -0.92101443E+00 -0.54700585E-05 -0.83221812E-05  0.30639437E-03
-0.99225409E+00 -0.90797606E+00 -0.10459232E-04  0.36438410E-05  0.31313751E-03
-0.99225409E+00 -0.89410886E+00 -0.15117679E-04  0.15505091E-04  0.28002017E-03
-0.99225409E+00 -0.87937402E+00 -0.18644392E-04  0.26697761E-04  0.20504781E-03
-0.99225409E+00 -0.86373293E+00 -0.19913922E-04  0.37810793E-04  0.85641440E-04
-0.99225409E+00 -0.84714748E+00 -0.17472167E-04  0.49986692E-04 -0.84980286E-04
-0.99225409E+00 -0.82958044E+00 -0.95932582E-05  0.64164703E-04 -0.31989937E-03
-0.99225409E+00 -0.81099590E+00  0.55594347E-05  0.80488220E-04 -0.63706883E-03
-0.99225409E+00 -0.79135972E+00  0.29670081E-04  0.98056195E-04 -0.10555253E-02
-0.99225409E+00 -0.77064005E+00  0.63878669E-04  0.11497698E-03 -0.15895074E-02
-0.99225409E+00 -0.74880783E+00  0.10833856E-03  0.12864369E-03 -0.22421698E-02
-0.99225409E+00 -0.72583741E+00  0.16176619E-03  0.13609161E-03 -0.29995421E-02
-0.99225409E+00 -0.70170710E+00  0.22112674E-03  0.13436818E-03 -0.38258181E-02
-0.99225409E+00 -0.67639983E+00  0.28150600E-03  0.12086641E-03 -0.46603304E-02
-0.99225409E+00 -0.64990376E+00  0.33629255E-03  0.93652166E-04 -0.54168882E-02
-0.99225409E+00 -0.62221291E+00  0.37767516E-03  0.51810694E-04 -0.59861601E-02
-0.99225409E+00 -0.59332774E+00  0.39752846E-03 -0.41733334E-05 -0.62421402E-02
-0.99225409E+00 -0.56325577E+00  0.38861632E-03 -0.72049686E-04 -0.60536324E-02
-0.99225409E+00 -0.53201207E+00  0.34605587E-03 -0.14754062E-03 -0.53011301E-02
-0.99225409E+00 -0.49961977E+00  0.26879216E-03 -0.22429861E-03 -0.38983756E-02
-0.99225409E+00 -0.46611039E+00  0.16080627E-03 -0.29419493E-03 -0.18163568E-02
-0.99225409E+00 -0.43152416E+00  0.31638748E-04 -0.34800741E-03  0.89408614E-03
-0.99225409E+00 -0.39591017E+00 -0.10410461E-03 -0.37651284E-03  0.40861601E-02
-0.99225409E+00 -0.35932641E+00 -0.22850569E-03 -0.37188993E-03  0.75130912E-02
-0.99225409E+00 -0.32183967E+00 -0.32326241E-03 -0.32924382E-03  0.10840865E-01
-0.99225409E+00 -0.28352524E+00 -0.37337939E-03 -0.24797061E-03  0.13680040E-01
-0.99225409E+00 -0.24446655E+00 -0.37082906E-03 -0.13264729E-03  0.15635079E-01
-0.99225409E+00 -0.20475452E+00 -0.31720363E-03  0.68421502E-05  0.16365146E-01
-0.99225409E+00 -0.16448690E+00 -0.22443501E-03  0.15611371E-03  0.15646128E-01
-0.99225409E+00 -0.12376733E+00 -0.11305114E-03  0.29801617E-03  0.13421305E-01
-0.99225409E+00 -0.82704342E-01 -0.80922363E-05  0.41506308E-03  0.98284945E-02
-0.99225409E+00 -0.41410268E-01  0.66471428E-04  0.49215336E-03  0.51952467E-02
-0.99225409E+00  0.00000000E+00  0.93412920E-04  0.51905632E-03 -0.42173345E-13
-0.99225409E+00  0.41410268E-01  0.66471428E-04  0.49215336E-03 -0.51952467E-02
-0.99225409E+00  0.82704342E-01 -0.80922363E-05  0.41506308E-03 -0.98284945E-02
-0.99225409E+00  0.12376733E+00 -0.11305114E-03  0.29801617E-03 -0.13421305E-01
-0.99225409E+00  0.16448690E+00 -0.22443501E-03  0.15611371E-03 -0.15646128E-01
-0.99225409E+00  0.20475452E+00 -0.31720363E-03  0.68421502E-05 -0.16365146E-01
-0.99225409E+00  0.24446655E+00 -0.37082906E-03 -0.13264729E-03 -0.15635079E-01
-0.99225409E+00  0.28352524E+00 -0.37337939E-03 -0.24797061E-03 -0.13680040E-01
-0.99225409E+00  0.32183967E+00 -0.32326241E-03 -0.32924382E-03 -0.10840865E-01
-0.99225409E+00  0.35932641E+00 -0.22850569E-03 -0.37188993E-03 -0.75130912E-02
-0.99225409E+00  0.39591017E+00 -0.10410461E-03 -0.37651284E-03 -0.40861601E-02
-0.99225409E+00  0.43152416E+00  0.31638748E-04 -0.34800741E-03 -0.89408614E-03
-0.99225409E+00  0.46611039E+00  0.16080627E-03 -0.29419493E-03  0.18163568E-02
-0.99225409E+00  0.49961977E+00  0.26879216E-03 -0.22429861E-03  0.38983756E-02
-0.99225409E+00  0.53201207E+00  0.34605587E-03 -0.14754062E-03  0.53011301E-02
-0.99225409E+00  0.56325577E+00  0.38861632E-03 -0.72049686E-04  0.60536324E-02
-0.99225409E+00  0.59332774E+00  0.39752846E-03 -0.41733334E-05  0.62421402E-02
-0.99225409E+00  0.62221291E+00  0.37767516E-03  0.51810694E-04  0.59861601E-02
-0.99225409E+00  0.64990376E+00  0.33629255E-03  0.93652166E-04  0.54168882E-02
-0.99225409E+00  0.67639983E+00  0.28150600E-03  0.12086641E-03  0.46603304E-02
-0.99225409E+00  0.70170710E+00  0.22112674E-03  0.13436818E-03  0.38258181E-02
-0.99225409E+00  0.72583741E+00  0.16176619E-03  0.13609161E-03  0.29995421E-02
-0.99225409E+00  0.74880783E+00  0.10833856E-03  0.12864369E-03  0.22421698E-02
-0.99225409E+00  0.77064005E+00  0.63878669E-04  0.11497698E-03  0.15895074E-02
-0.99225409E+00  0.79135972E+00  0.29670081E-04  0.98056195E-04  0.10555253E-02
-0.99225409E+00  0.81099590E+00  0.55594347E-05  0.80488220E-04  0.63706883E-03
-0.99225409E+00  0.82958044E+00 -0.95932582E-05  0.64164703E-04  0.31989937E-03
-0.99225409E+00  0.84714748E+00 -0.17472167E-04  0.49986692E-04  0.84980286E-04
-0.99225409E+00  0.86373293E+00 -0.19913922E-04  0.37810793E-04 -0.85641440E-04
-0.99225409E+00  0.87937402E+00 -0.18644392E-04  0.26697761E-04 -0.20504781E-03
-0.99225409E+00  0.89410886E+00 -0.15117679E-04  0.15505091E-04 -0.28002017E-03
-0.99225409E+00  0.90797606E+00 -0.10459232E-04  0.36438410E-05 -0.31313751E-03
-0.99225409E+00  0.92101443E+00 -0.54700585E-05 -0.83221812E-05 -0.30639437E-03
-0.99225409E+00  0.93326267E+00 -0.67717290E-06 -0.18662497E-04 -0.26579009E-03
-0.99225409E+00  0.94475908E+00  0.35891942E-05 -0.25169078E-04 -0.20257347E-03
-0.99225409E+00  0.95554139E+00  0.71253099E-05 -0.26308320E-04 -0.13252569E-03
-0.99225409E+00  0.96564655E+00  0.97640532E-05 -0.22129402E-04 -0.70402355E-04
-0.99225409E+00  0.97511059E+00  0.11301199E-04 -0.14457443E-04 -0.27043242E-04
-0.99225409E+00  0.98396850E+00  0.11256382E-04 -0.62169105E-05 -0.42620822E-05
-0.99225409E+00  0.99225409E+00  0.84866765E-05 -0.48198245E-06  0.10056534E-05
-0.99225409E+00  0.10000000E+01  0.00000000E+00  0.00000000E+00  0.00000000E+00
 
-0.98396850E+00 -0.10000000E+01  0.00000000E+00  0.00000000E+00  0.00000000E+00
-0.98396850E+00 -0.99225409E+00  0.11184429E-04 -0.56545940E-05  0.18242467E-05
-0.98396850E+00 -0.98396850E+00  0.14879248E-04 -0.27460547E-04  0.17678541E-04
-0.98396850E+00 -0.97511059E+00  0.14119454E-04 -0.57408535E-04  0.62284557E-04
-0.98396850E+00 -0.96564655E+00  0.10346436E-04 -0.84375616E-04  0.13990933E-03
-0.98396850E+00 -0.95554139E+00  0.43311787E-05 -0.98147723E-04  0.24603813E-03
-0.98396850E+00 -0.94475908E+00 -0.34249300E-05 -0.92301716E-04  0.36256988E-03
-0.98396850E+00 -0.93326267E+00 -0.12461143E-04 -0.67116035E-04  0.46515425E-03
-0.98396850E+00 -0.92101443E+00 -0.22301077E-04 -0.28485196E-04  0.52872583E-03
-0.98396850E+00 -0.90797606E+00 -0.32347961E-04  0.15298374E-04  0.53598177E-03
-0.98396850E+00 -0.89410886E+00 -0.41739381E-04  0.57922454E-04  0.47867052E-03
-0.98396850E+00 -0.87937402E+00 -0.49150409E-04  0.97535273E-04  0.35496962E-03
-0.98396850E+00 -0.86373293E+00 -0.52611448E-04  0.13674962E-03  0.16154991E-03
-0.98396850E+00 -0.84714748E+00 -0.49405278E-04  0.18038632E-03 -0.11323604E-03
-0.98396850E+00 -0.82958044E+00 -0.36086790E-04  0.23263352E-03 -0.49358076E-03
-0.98396850E+00 -0.81099590E+00 -0.87103909E-05  0.29470968E-03 -0.10145638E-02
-0.98396850E+00 -0.79135972E+00  0.36719240E-04  0.36376443E-03 -0.17159529E-02
-0.98396850E+00 -0.77064005E+00  0.10351851E-03  0.43288186E-03 -0.26317250E-02
-0.98396850E+00 -0.74880783E+00  0.19343107E-03  0.49197044E-03 -0.37779012E-02
-0.98396850E+00 -0.72583741E+00  0.30565117E-03  0.52906122E-03 -0.51400256E-02
-0.98396850E+00 -0.70170710E+00  0.43601896E-03  0.53176816E-03 -0.66624716E-02
-0.98396850E+00 -0.67639983E+00  0.57651406E-03  0.48869910E-03 -0.82407044E-02
-0.98396850E+00 -0.64990376E+00  0.71528887E-03  0.39089132E-03 -0.97180869E-02
-0.98396850E+00 -0.62221291E+00  0.83729792E-03  0.23334260E-03 -0.10888783E-01
-0.98396850E+00 -0.59332774E+00  0.92568233E-03  0.16682235E-04 -0.11508892E-01
-0.98396850E+00 -0.56325577E+00  0.96383877E-03 -0.25120166E-03 -0.11317790E-01
-0.98396850E+00 -0.53201207E+00  0.93811134E-03 -0.55393853E-03 -0.10070649E-01
-0.98396850E+00 -0.49961977E+00  0.84071000E-03 -0.86633678E-03 -0.75810242E-02
-0.98396850E+00 -0.46611039E+00  0.67237673E-03 -0.11554085E-02 -0.37693387E-02
-0.98396850E+00 -0.43152416E+00  0.44404263E-03 -0.13830812E-02  0.12901905E-02
-0.98396850E+00 -0.39591017E+00  0.17681466E-03 -0.15106555E-02  0.73344649E-02
-0.98396850E+00 -0.35932641E+00 -0.10024837E-03 -0.15046562E-02  0.13899744E-01
-0.98396850E+00 -0.32183967E+00 -0.35457388E-03 -0.13433001E-02  0.20343243E-01
-0.98396850E+00 -0.28352524E+00 -0.55615123E-03 -0.10223996E-02  0.25903476E-01
-0.98396850E+00 -0.24446655E+00 -0.68396972E-03 -0.55934478E-03  0.29796987E-01
-0.98396850E+00 -0.20475452E+00 -0.73115114E-03  0.61020463E-05  0.31339772E-01
-0.98396850E+00 -0.16448690E+00 -0.70712308E-03  0.61497858E-03  0.30072898E-01
-0.98396850E+00 -0.12376733E+00 -0.63579041E-03  0.11962765E-02  0.25866619E-01
-0.98396850E+00 -0.82704342E-01 -0.54974878E-03  0.16771532E-02  0.18977749E-01
-0.98396850E+00 -0.41410268E-01 -0.48182376E-03  0.19944514E-02  0.10042498E-01
-0.98396850E+00  0.00000000E+00 -0.45621759E-03  0.21052803E-02 -0.92496170E-13
-0.98396850E+00  0.41410268E-01 -0.48182376E-03  0.19944514E-02 -0.10042498E-01
-0.98396850E+00  0.82704342E-01 -0.54974878E-03  0.16771532E-02 -0.18977749E-01
-0.98396850E+00  0.12376733E+00 -0.63579041E-03  0.11962765E-02 -0.25866619E-01
-0.98396850E+00  0.16448690E+00 -0.70712308E-03  0.61497858E-03 -0.30072898E-01
-0.98396850E+00  0.20475452E+00 -0.73115114E-03  0.61020463E-05 -0.31339772E-01
-0.98396850E+00  0.24446655E+00 -0.68396972E-03 -0.55934478E-03 -0.29796987E-01
-0.98396850E+00  0.28352524E+00 -0.55615123E-03 -0.10223996E-02 -0.25903476E-01
-0.98396850E+00  0.32183967E+00 -0.35457388E-03 -0.13433001E-02 -0.20343243E-01
-0.98396850E+00  0.35932641E+00 -0.10024837E-03 -0.15046562E-02 -0.13899744E-01
-0.98396850E+00  0.39591017E+00  0.17681466E-03 -0.15106555E-02 -0.73344649E-02
-0.98396850E+00  0.43152416E+00  0.44404263E-03 -0.13830812E-02 -0.12901905E-02
-0.98396850E+00  0.46611039E+00  0.67237673E-03 -0.11554085E-02  0.37693387E-02
-0.98396850E+00  0.49961977E+00  0.84071000E-03 -0.86633678E-03  0.75810242E-02
-0.98396850E+00  0.53201207E+00  0.93811134E-03 -0.55393853E-03  0.10070649E-01
-0.98396850E+00  0.56325577E+00  0.96383877E-03 -0.25120166E-03  0.11317790E-01
-0.98396850E+00  0.59332774E+00  0.92568233E-03  0.16682235E-04  0.11508892E-01
-0.98396850E+00  0.62221291E+00  0.83729792E-03  0.23334260E-03  0.10888783E-01
-0.98396850E+00  0.64990376E+00  0.71528887E-03  0.39089132E-03  0.97180869E-02
-0.98396850E+00  0.67639983E+00  0.57651406E-03  0.48869910E-03  0.82407044E-02
-0.98396850E+00  0.70170710E+00  0.43601896E-03  0.53176816E-03  0.66624716E-02
-0.98396850E+00  0.72583741E+00  0.30565117E-03  0.52906122E-03  0.51400256E-02
-0.98396850E+00  0.74880783E+00  0.19343107E-03  0.49197044E-03  0.37779012E-02
-0.98396850E+00  0.77064005E+00  0.10351851E-03  0.43288186E-03  0.26317250E-02
-0.98396850E+00  0.79135972E+00  0.36719240E-04  0.36376443E-03  0.17159529E-02
-0.98396850E+00  0.81099590E+00 -0.87103909E-05  0.29470968E-03  0.10145638E-02
-0.98396850E+00  0.82958044E+00 -0.36086790E-04  0.23263352E-03  0.49358076E-03
-0.98396850E+00  0.84714748E+00 -0.49405278E-04  0.18038632E-03  0.11323604E-03
-0.98396850E+00  0.86373293E+00 -0.52611448E-04  0.13674962E-03 -0.16154991E-03
-0.98396850E+00  0.87937402E+00 -0.49150409E-04  0.97535273E-04 -0.35496962E-03
-0.98396850E+00  0.89410886E+00 -0.41739381E-04  0.57922454E-04 -0.47867052E-03
-0.98396850E+00  0.90797606E+00 -0.32347961E-04  0.15298374E-04 -0.53598177E-03
-0.98396850E+00  0.92101443E+00 -0.22301077E-04 -0.28485196E-04 -0.52872583E-03
-0.98396850E+00  0.93326267E+00 -0.12461143E-04 -0.67116035E-04 -0.46515425E-03
-0.98396850E+00  0.94475908E+00 -0.34249300E-05 -0.92301716E-04 -0.36256988E-03
-0.98396850E+00  0.95554139E+00  0.43311787E-05 -0.98147723E-04 -0.24603813E-03
-0.98396850E+00  0.96564655E+00  0.10346436E-04 -0.84375616E-04 -0.13990933E-03
-0.98396850E+00  0.97511059E+00  0.14119454E-04 -0.57408535E-04 -0.62284557E-04
-0.98396850E+00  0.98396850E+00  0.14879248E-04 -0.27460547E-04 -0.17678541E-04
-0.98396850E+00  0.99225409E+00  0.11184429E-04 -0.56545940E-05 -0.18242467E-05
-0.98396850E+00  0.10000000E+01  0.00000000E+00  0.00000000E+00  0.00000000E+00
 
-0.97511059E+00 -0.10000000E+01  0.00000000E+00  0.00000000E+00  0.00000000E+00
-0.97511059E+00 -0.99225409E+00  0.10420901E-04 -0.20283364E-04  0.67838696E-05
-0.97511059E+00 -0.98396850E+00  0.12803366E-04 -0.67584455E-04  0.36294212E-04
-0.97511059E+00 -0.97511059E+00  0.98470103E-05 -0.12815819E-03  0.10194067E-03
-0.97511059E+00 -0.96564655E+00  0.29764446E-05 -0.18053144E-03  0.20557982E-03
-0.97511059E+00 -0.95554139E+00 -0.68401844E-05 -0.20458198E-03  0.33767437E-03
-0.97511059E+00 -0.94475908E+00 -0.18774082E-04 -0.18821573E-03  0.47380811E-03
-0.97511059E+00 -0.93326267E+00 -0.32072631E-04 -0.13311288E-03  0.58399978E-03
-0.97511059E+00 -0.92101443E+00 -0.46101793E-04 -0.52276860E-04  0.64074031E-03
-0.97511059E+00 -0.90797606E+00 -0.60258035E-04  0.36824852E-04  0.62870396E-03
-0.97511059E+00 -0.89410886E+00 -0.73713766E-04  0.12132473E-03  0.54550838E-03
-0.97511059E+00 -0.87937402E+00 -0.85036204E-04  0.19808109E-03  0.39682305E-03
-0.97511059E+00 -0.86373293E+00 -0.91785739E-04  0.27365151E-03  0.18521632E-03
-0.97511059E+00 -0.84714748E+00 -0.90213305E-04  0.35957225E-03 -0.99773351E-04
-0.97511059E+00 -0.82958044E+00 -0.75120604E-04  0.46632062E-03 -0.48827778E-03
-0.97511059E+00 -0.81099590E+00 -0.40006776E-04  0.59816634E-03 -0.10295476E-02
-0.97511059E+00 -0.79135972E+00  0.22448404E-04  0.75044546E-03 -0.17852621E-02
-0.97511059E+00 -0.77064005E+00  0.11944724E-03  0.90909830E-03 -0.28164536E-02
-0.97511059E+00 -0.74880783E+00  0.25676807E-03  0.10521790E-02 -0.41666059E-02
-0.97511059E+00 -0.72583741E+00  0.43716564E-03  0.11524748E-02 -0.58425552E-02
-0.97511059E+00 -0.70170710E+00  0.65880121E-03  0.11807440E-02 -0.77963337E-02
-0.97511059E+00 -0.67639983E+00  0.91391088E-03  0.11090713E-02 -0.99102223E-02
-0.97511059E+00 -0.64990376E+00  0.11880832E-02  0.91439631E-03 -0.11987844E-01
-0.97511059E+00 -0.62221291E+00  0.14603095E-02  0.58230335E-03 -0.13754059E-01
-0.97511059E+00 -0.59332774E+00  0.17041111E-02  0.11114209E-03 -0.14867077E-01
-0.97511059E+00 -0.56325577E+00  0.18897835E-02 -0.48392086E-03 -0.14946112E-01
-0.97511059E+00 -0.53201207E+00  0.19878232E-02 -0.11677307E-02 -0.13616593E-01
-0.97511059E+00 -0.49961977E+00  0.19731760E-02 -0.18839806E-02 -0.10572056E-01
-0.97511059E+00 -0.46611039E+00  0.18297974E-02 -0.25572174E-02 -0.56472842E-02
-0.97511059E+00 -0.43152416E+00  0.15545714E-02 -0.30988577E-02  0.11079295E-02
-0.97511059E+00 -0.39591017E+00  0.11596312E-02 -0.34174427E-02  0.93698466E-02
-0.97511059E+00 -0.35932641E+00  0.67212209E-03 -0.34323867E-02  0.18514602E-01
-0.97511059E+00 -0.32183967E+00  0.13100340E-03 -0.30894262E-02  0.27641268E-01
-0.97511059E+00 -0.28352524E+00 -0.41886147E-03 -0.23749769E-02  0.35654087E-01
-0.97511059E+00 -0.24446655E+00 -0.93416549E-03 -0.13261039E-02  0.41402131E-01
-0.97511059E+00 -0.20475452E+00 -0.13803890E-02 -0.32997891E-04  0.43860011E-01
-0.97511059E+00 -0.16448690E+00 -0.17367993E-02  0.13680417E-02  0.42319014E-01
-0.97511059E+00 -0.12376733E+00 -0.19977148E-02  0.27112599E-02  0.36549006E-01
-0.97511059E+00 -0.82704342E-01 -0.21696098E-02  0.38256037E-02  0.26891347E-01
-0.97511059E+00 -0.41410268E-01 -0.22650110E-02  0.45621975E-02  0.14253973E-01
-0.97511059E+00  0.00000000E+00 -0.22953052E-02  0.48197038E-02 -0.16008043E-12
-0.97511059E+00  0.41410268E-01 -0.22650110E-02  0.45621975E-02 -0.14253973E-01
-0.97511059E+00  0.82704342E-01 -0.21696098E-02  0.38256037E-02 -0.26891347E-01
-0.97511059E+00  0.12376733E+00 -0.19977148E-02  0.27112599E-02 -0.36549006E-01
-0.97511059E+00  0.16448690E+00 -0.17367993E-02  0.13680417E-02 -0.42319014E-01
-0.97511059E+00  0.20475452E+00 -0.13803890E-02 -0.32997891E-04 -0.43860011E-01
-0.97511059E+00  0.24446655E+00 -0.93416549E-03 -0.13261039E-02 -0.41402131E-01
-0.97511059E+00  0.28352524E+00 -0.41886147E-03 -0.23749769E-02 -0.35654087E-01
-0.97511059E+00  0.32183967E+00  0.13100340E-03 -0.30894262E-02 -0.27641268E-01
-0.97511059E+00  0.35932641E+00  0.67212209E-03 -0.34323867E-02 -0.18514602E-01
-0.97511059E+00  0.39591017E+00  0.11596312E-02 -0.34174427E-02 -0.93698466E-02
-0.97511059E+00  0.43152416E+00  0.15545714E-02 -0.30988577E-02 -0.11079295E-02
-0.97511059E+00  0.46611039E+00  0.18297974E-02 -0.25572174E-02  0.56472842E-02
-0.97511059E+00  0.49961977E+00  0.19731760E-02 -0.18839806E-02  0.10572056E-01
-0.97511059E+00  0.53201207E+00  0.19878232E-02 -0.11677307E-02  0.13616593E-01
-0.97511059E+00  0.56325577E+00  0.18897835E-02 -0.48392086E-03  0.14946112E-01
-0.97511059E+00  0.59332774E+00  0.17041111E-02  0.11114209E-03  0.14867077E-01
-0.97511059E+00  0.62221291E+00  0.14603095E-02  0.58230335E-03  0.13754059E-01
-0.97511059E+00  0.64990376E+00  0.11880832E-02  0.91439631E-03  0.11987844E-01
-0.97511059E+00  0.67639983E+00  0.91391088E-03  0.11090713E-02  0.99102223E-02
-0.97511059E+00  0.70170710E+00  0.65880121E-03  0.11807440E-02  0.77963337E-02
-0.97511059E+00  0.72583741E+00  0.43716564E-03  0.11524748E-02  0.58425552E-02
-0.97511059E+00  0.74880783E+00  0.25676807E-03  0.10521790E-02  0.41666059E-02
-0.97511059E+00  0.77064005E+00  0.11944724E-03  0.90909830E-03  0.28164536E-02
-0.97511059E+00  0.79135972E+00  0.22448404E-04  0.75044546E-03  0.17852621E-02
-0.97511059E+00  0.81099590E+00 -0.40006776E-04  0.59816634E-03  0.10295476E-02
-0.97511059E+00  0.82958044E+00 -0.75120604E-04  0.46632062E-03  0.48827778E-03
-0.97511059E+00  0.84714748E+00 -0.90213305E-04  0.35957225E-03  0.99773351E-04
-0.97511059E+00  0.86373293E+00 -0.91785739E-04  0.27365151E-03 -0.18521632E-03
-0.97511059E+00  0.87937402E+00 -0.85036204E-04  0.19808109E-03 -0.39682305E-03
-0.97511059E+00  0.89410886E+00 -0.73713766E-04  0.12132473E-03 -0.54550838E-03
-0.97511059E+00  0.90797606E+00 -0.60258035E-04  0.36824852E-04 -0.62870396E-03
-0.97511059E+00  0.92101443E+00 -0.46101793E-04 -0.52276860E-04 -0.64074031E-03
-0.97511059E+00  0.93326267E+00 -0.32072631E-04 -0.13311288E-03 -0.58399978E-03
-0.97511059E+00  0.94475908E+00 -0.18774082E-04 -0.18821573E-03 -0.47380811E-03
-0.97511059E+00  0.95554139E+00 -0.68401844E-05 -0.20458198E-03 -0.33767437E-03
-0.97511059E+00  0.96564655E+00  0.29764446E-05 -0.18053144E-03 -0.20557982E-03
-0.97511059E+00  0.97511059E+00  0.98470103E-05 -0.12815819E-03 -0.10194067E-03
-0.97511059E+00  0.98396850E+00  0.12803366E-04 -0.67584455E-04 -0.36294212E-04
-0.97511059E+00  0.99225409E+00  0.10420901E-04 -0.20283364E-04 -0.67838696E-05
-0.97511059E+00  0.10000000E+01  0.00000000E+00  0.00000000E+00  0.00000000E+00
 
-0.96564655E+00 -0.10000000E+01  0.00000000E+00  0.00000000E+00  0.00000000E+00
-0.96564655E+00 -0.99225409E+00  0.70401407E-05 -0.47795195E-04  0.13666076E-04
-0.96564655E+00 -0.98396850E+00  0.61001612E-05 -0.12972893E-03  0.59312743E-04
-0.96564655E+00 -0.97511059E+00 -0.18307860E-06 -0.22537741E-03  0.14459298E-03
-0.96564655E+00 -0.96564655E+00 -0.10258727E-04 -0.30126779E-03  0.26450349E-03
-0.96564655E+00 -0.95554139E+00 -0.22876371E-04 -0.32701580E-03  0.40131088E-03
-0.96564655E+00 -0.94475908E+00 -0.36881072E-04 -0.28675433E-03  0.52434318E-03
-0.96564655E+00 -0.93326267E+00 -0.51391587E-04 -0.18751880E-03  0.60165400E-03
-0.96564655E+00 -0.92101443E+00 -0.65964113E-04 -0.54057379E-04  0.61060126E-03
-0.96564655E+00 -0.90797606E+00 -0.80495004E-04  0.83466822E-04  0.54732816E-03
-0.96564655E+00 -0.89410886E+00 -0.94788680E-04  0.20446478E-03  0.42563785E-03
-0.96564655E+00 -0.87937402E+00 -0.10792588E-03  0.30594679E-03  0.26878263E-03
-0.96564655E+00 -0.86373293E+00 -0.11758457E-03  0.40187509E-03  0.95139245E-04
-0.96564655E+00 -0.84714748E+00 -0.11947498E-03  0.51506811E-03 -0.94483994E-04
-0.96564655E+00 -0.82958044E+00 -0.10693265E-03  0.66711048E-03 -0.32595292E-03
-0.96564655E+00 -0.81099590E+00 -0.70805231E-04  0.86963203E-03 -0.65376601E-03
-0.96564655E+00 -0.79135972E+00  0.27749965E-06  0.11191924E-02 -0.11565741E-02
-0.96564655E+00 -0.77064005E+00  0.11901905E-03  0.13955603E-02 -0.19249461E-02
-0.96564655E+00 -0.74880783E+00  0.29792613E-03  0.16632145E-02 -0.30427369E-02
-0.96564655E+00 -0.72583741E+00  0.54710650E-03  0.18750470E-02 -0.45630640E-02
-0.96564655E+00 -0.70170710E+00  0.87170643E-03  0.19776700E-02 -0.64824095E-02
-0.96564655E+00 -0.67639983E+00  0.12692474E-02  0.19174773E-02 -0.87162903E-02
-0.96564655E+00 -0.64990376E+00  0.17273679E-02  0.16473721E-02 -0.11080823E-01
-0.96564655E+00 -0.62221291E+00  0.22222960E-02  0.11341488E-02 -0.13284501E-01
-0.96564655E+00 -0.59332774E+00  0.27185874E-02  0.36657753E-03 -0.14935145E-01
-0.96564655E+00 -0.56325577E+00  0.31704279E-02 -0.63649895E-03 -0.15567099E-01
-0.96564655E+00 -0.53201207E+00  0.35248907E-02 -0.18194816E-02 -0.14692375E-01
-0.96564655E+00 -0.49961977E+00  0.37270857E-02 -0.30868226E-02 -0.11876130E-01
-0.96564655E+00 -0.46611039E+00  0.37269355E-02 -0.43055730E-02 -0.68309787E-02
-0.96564655E+00 -0.43152416E+00  0.34866676E-02 -0.53154391E-02  0.48247446E-03
-0.96564655E+00 -0.39591017E+00  0.29878657E-02 -0.59470153E-02  0.97687476E-02
-0.96564655E+00 -0.35932641E+00  0.22365826E-02 -0.60470519E-02  0.20348600E-01
-0.96564655E+00 -0.32183967E+00  0.12653002E-02 -0.55075626E-02  0.31171990E-01
-0.96564655E+00 -0.28352524E+00  0.13096806E-03 -0.42935662E-02  0.40909036E-01
-0.96564655E+00 -0.24446655E+00 -0.10907018E-02 -0.24631391E-02  0.48120054E-01
-0.96564655E+00 -0.20475452E+00 -0.23136672E-02 -0.17365242E-03  0.51485779E-01
-0.96564655E+00 -0.16448690E+00 -0.34509791E-02  0.23299219E-02  0.50058501E-01
-0.96564655E+00 -0.12376733E+00 -0.44233625E-02  0.47452342E-02  0.43481104E-01
-0.96564655E+00 -0.82704342E-01 -0.51655612E-02  0.67574783E-02  0.32119157E-01
-0.96564655E+00 -0.41410268E-01 -0.56299576E-02  0.80911099E-02  0.17065014E-01
-0.96564655E+00  0.00000000E+00 -0.57879266E-02  0.85579296E-02 -0.24517160E-12
-0.96564655E+00  0.41410268E-01 -0.56299576E-02  0.80911099E-02 -0.17065014E-01
-0.96564655E+00  0.82704342E-01 -0.51655612E-02  0.67574783E-02 -0.32119157E-01
-0.96564655E+00  0.12376733E+00 -0.44233625E-02  0.47452342E-02 -0.43481104E-01
-0.96564655E+00  0.16448690E+00 -0.34509791E-02  0.23299219E-02 -0.50058501E-01
-0.96564655E+00  0.20475452E+00 -0.23136672E-02 -0.17365242E-03 -0.51485779E-01
-0.96564655E+00  0.24446655E+00 -0.10907018E-02 -0.24631391E-02 -0.48120054E-01
-0.96564655E+00  0.28352524E+00  0.13096806E-03 -0.42935662E-02 -0.40909036E-01
-0.96564655E+00  0.32183967E+00  0.12653002E-02 -0.55075626E-02 -0.31171990E-01
-0.96564655E+00  0.35932641E+00  0.22365826E-02 -0.60470519E-02 -0.20348600E-01
-0.96564655E+00  0.39591017E+00  0.29878657E-02 -0.59470153E-02 -0.97687476E-02
-0.96564655E+00  0.43152416E+00  0.34866676E-02 -0.53154391E-02 -0.48247446E-03
-0.96564655E+00  0.46611039E+00  0.37269355E-02 -0.43055730E-02  0.68309787E-02
-0.96564655E+00  0.49961977E+00  0.37270857E-02 -0.30868226E-02  0.11876130E-01
-0.96564655E+00  0.53201207E+00  0.35248907E-02 -0.18194816E-02  0.14692375E-01
-0.96564655E+00  0.56325577E+00  0.31704279E-02 -0.63649895E-03  0.15567099E-01
-0.96564655E+00  0.59332774E+00  0.27185874E-02  0.36657753E-03  0.14935145E-01
-0.96564655E+00  0.62221291E+00  0.22222960E-02  0.11341488E-02  0.13284501E-01
-0.96564655E+00  0.64990376E+00  0.17273679E-02  0.16473721E-02  0.11080823E-01
-0.96564655E+00  0.67639983E+00  0.12692474E-02  0.19174773E-02  0.87162903E-02
-0.96564655E+00  0.70170710E+00  0.87170643E-03  0.19776700E-02  0.64824095E-02
-0.96564655E+00  0.72583741E+00  0.54710650E-03  0.18750470E-02  0.45630640E-02
-0.96564655E+00  0.74880783E+00  0.29792613E-03  0.16632145E-02  0.30427369E-02
-0.96564655E+00  0.77064005E+00  0.11901905E-03  0.13955603E-02  0.19249461E-02
-0.96564655E+00  0.79135972E+00  0.27749965E-06  0.11191924E-02  0.11565741E-02
-0.96564655E+00  0.81099590E+00 -0.70805231E-04  0.86963203E-03  0.65376601E-03
-0.96564655E+00  0.82958044E+00 -0.10693265E-03  0.66711048E-03  0.32595292E-03
-0.96564655E+00  0.84714748E+00 -0.11947498E-03  0.51506811E-03  0.94483994E-04
-0.96564655E+00  0.86373293E+00 -0.11758457E-03  0.40187509E-03 -0.95139245E-04
-0.96564655E+00  0.87937402E+00 -0.10792588E-03  0.30594679E-03 -0.26878263E-03
-0.96564655E+00  0.89410886E+00 -0.94788680E-04  0.20446478E-03 -0.42563785E-03
-0.96564655E+00  0.90797606E+00 -0.80495004E-04  0.83466822E-04 -0.54732816E-03
-0.96564655E+00  0.92101443E+00 -0.65964113E-04 -0.54057379E-04 -0.61060126E-03
-0.96564655E+00  0.93326267E+00 -0.51391587E-04 -0.18751880E-03 -0.60165400E-03
-0.96564655E+00  0.94475908E+00 -0.36881072E-04 -0.28675433E-03 -0.52434318E-03
-0.96564655E+00  0.95554139E+00 -0.22876371E-04 -0.32701580E-03 -0.40131088E-03
-0.96564655E+00  0.96564655E+00 -0.10258727E-04 -0.30126779E-03 -0.26450349E-03
-0.96564655E+00  0.97511059E+00 -0.18307860E-06 -0.22537741E-03 -0.14459298E-03
-0.96564655E+00  0.98396850E+00  0.61001613E-05 -0.12972893E-03 -0.59312743E-04
-0.96564655E+00  0.99225409E+00  0.70401407E-05 -0.47795195E-04 -0.13666076E-04
-0.96564655E+00  0.10000000E+01  0.00000000E+00  0.00000000E+00  0.00000000E+00
 
-0.95554139E+00 -0.10000000E+01  0.00000000E+00  0.00000000E+00  0.00000000E+00
-0.95554139E+00 -0.99225409E+00  0.16493226E-05 -0.92826541E-04  0.22356395E-04
-0.95554139E+00 -0.98396850E+00 -0.38101720E-05 -0.21668488E-03  0.85578985E-04
-0.95554139E+00 -0.97511059E+00 -0.13316330E-04 -0.34452814E-03  0.18602606E-03
-0.95554139E+00 -0.96564655E+00 -0.24818080E-04 -0.43151700E-03  0.30783720E-03
-0.95554139E+00 -0.95554139E+00 -0.36595284E-04 -0.43958178E-03  0.42292303E-03
-0.95554139E+00 -0.94475908E+00 -0.47243541E-04 -0.35427856E-03  0.49566185E-03
-0.95554139E+00 -0.93326267E+00 -0.56106836E-04 -0.19451930E-03  0.49675625E-03
-0.95554139E+00 -0.92101443E+00 -0.63512047E-04 -0.27764886E-05  0.41576778E-03
-0.95554139E+00 -0.90797606E+00 -0.70558446E-04  0.17466286E-03  0.26883101E-03
-0.95554139E+00 -0.89410886E+00 -0.78414342E-04  0.30926561E-03  0.94514502E-04
-0.95554139E+00 -0.87937402E+00 -0.87402512E-04  0.40071112E-03 -0.57988048E-04
-0.95554139E+00 -0.86373293E+00 -0.96079528E-04  0.47451681E-03 -0.14536603E-03
-0.95554139E+00 -0.84714748E+00 -0.10046256E-03  0.56977112E-03 -0.14417426E-03
-0.95554139E+00 -0.82958044E+00 -0.93345906E-04  0.72471736E-03 -0.61494661E-04
-0.95554139E+00 -0.81099590E+00 -0.63785678E-04  0.96439535E-03  0.59741747E-04
-0.95554139E+00 -0.79135972E+00  0.31432825E-05  0.12927331E-02  0.13997689E-03
-0.95554139E+00 -0.77064005E+00  0.12593408E-03  0.16885907E-02  0.69467878E-04
-0.95554139E+00 -0.74880783E+00  0.32533070E-03  0.21059457E-02 -0.27703778E-03
-0.95554139E+00 -0.72583741E+00  0.62184229E-03  0.24775323E-02 -0.10163673E-02
-0.95554139E+00 -0.70170710E+00  0.10322513E-02  0.27216658E-02 -0.22263139E-02
-0.95554139E+00 -0.67639983E+00  0.15653297E-02  0.27511851E-02 -0.39122584E-02
-0.95554139E+00 -0.64990376E+00  0.22173595E-02  0.24841894E-02 -0.59765855E-02
-0.95554139E+00 -0.62221291E+00  0.29679674E-02  0.18562828E-02 -0.81968278E-02
-0.95554139E+00 -0.59332774E+00  0.37771135E-02  0.83425184E-03 -0.10219163E-01
-0.95554139E+00 -0.56325577E+00  0.45839438E-02 -0.56986770E-03 -0.11574390E-01
-0.95554139E+00 -0.53201207E+00  0.53084504E-02 -0.22864956E-02 -0.11722454E-01
-0.95554139E+00 -0.49961977E+00  0.58564930E-02 -0.41812957E-02 -0.10128522E-01
-0.95554139E+00 -0.46611039E+00  0.61285328E-02 -0.60568294E-02 -0.63670101E-02
-0.95554139E+00 -0.43152416E+00  0.60315620E-02 -0.76662995E-02 -0.24134884E-03
-0.95554139E+00 -0.39591017E+00  0.54930989E-02 -0.87409522E-02  0.81024553E-02
-0.95554139E+00 -0.35932641E+00  0.44751730E-02 -0.90298042E-02  0.18097548E-01
-0.95554139E+00 -0.32183967E+00  0.29858974E-02 -0.83468773E-02  0.28743997E-01
-0.95554139E+00 -0.28352524E+00  0.10860761E-02 -0.66176059E-02  0.38686106E-01
-0.95554139E+00 -0.24446655E+00 -0.11110011E-02 -0.39139094E-02  0.46386017E-01
-0.95554139E+00 -0.20475452E+00 -0.34474288E-02 -0.46743974E-03  0.50376133E-01
-0.95554139E+00 -0.16448690E+00 -0.57356048E-02  0.33464008E-02  0.49547091E-01
-0.95554139E+00 -0.12376733E+00 -0.77783326E-02  0.70552961E-02  0.43408881E-01
-0.95554139E+00 -0.82704342E-01 -0.93912536E-02  0.10161865E-01  0.32258159E-01
-0.95554139E+00 -0.41410268E-01 -0.10424436E-01  0.12227656E-01  0.17199423E-01
-0.95554139E+00  0.00000000E+00 -0.10780138E-01  0.12951921E-01 -0.33446509E-12
-0.95554139E+00  0.41410268E-01 -0.10424436E-01  0.12227656E-01 -0.17199423E-01
-0.95554139E+00  0.82704342E-01 -0.93912536E-02  0.10161865E-01 -0.32258159E-01
-0.95554139E+00  0.12376733E+00 -0.77783326E-02  0.70552961E-02 -0.43408881E-01
-0.95554139E+00  0.16448690E+00 -0.57356048E-02  0.33464008E-02 -0.49547091E-01
-0.95554139E+00  0.20475452E+00 -0.34474288E-02 -0.46743974E-03 -0.50376133E-01
-0.95554139E+00  0.24446655E+00 -0.11110011E-02 -0.39139094E-02 -0.46386017E-01
-0.95554139E+00  0.28352524E+00  0.10860761E-02 -0.66176059E-02 -0.38686106E-01
-0.95554139E+00  0.32183967E+00  0.29858974E-02 -0.83468773E-02 -0.28743997E-01
-0.95554139E+00  0.35932641E+00  0.44751730E-02 -0.90298042E-02 -0.18097548E-01
-0.95554139E+00  0.39591017E+00  0.54930989E-02 -0.87409522E-02 -0.81024553E-02
-0.95554139E+00  0.43152416E+00  0.60315620E-02 -0.76662995E-02  0.24134884E-03
-0.95554139E+00  0.46611039E+00  0.61285328E-02 -0.60568294E-02  0.63670101E-02
-0.95554139E+00  0.49961977E+00  0.58564930E-02 -0.41812957E-02  0.10128522E-01
-0.95554139E+00  0.53201207E+00  0.53084504E-02 -0.22864956E-02  0.11722454E-01
-0.95554139E+00  0.56325577E+00  0.45839438E-02 -0.56986770E-03  0.11574390E-01
-0.95554139E+00  0.59332774E+00  0.37771135E-02  0.83425184E-03  0.10219163E-01
-0.95554139E+00  0.62221291E+00  0.29679674E-02  0.18562828E-02  0.81968278E-02
-0.95554139E+00  0.64990376E+00  0.22173595E-02  0.24841894E-02  0.59765855E-02
-0.95554139E+00  0.67639983E+00  0.15653297E-02  0.27511851E-02  0.39122584E-02
-0.95554139E+00  0.70170710E+00  0.10322513E-02  0.27216658E-02  0.22263139E-02
-0.95554139E+00  0.72583741E+00  0.62184229E-03  0.24775323E-02  0.10163673E-02
-0.95554139E+00  0.74880783E+00  0.32533070E-03  0.21059457E-02  0.27703778E-03
-0.95554139E+00  0.77064005E+00  0.12593408E-03  0.16885907E-02 -0.69467878E-04
-0.95554139E+00  0.79135972E+00  0.31432825E-05  0.12927331E-02 -0.13997689E-03
-0.95554139E+00  0.81099590E+00 -0.63785678E-04  0.96439535E-03 -0.59741748E-04
-0.95554139E+00  0.82958044E+00 -0.93345907E-04  0.72471736E-03  0.61494661E-04
-0.95554139E+00  0.84714748E+00 -0.10046256E-03  0.56977112E-03  0.14417426E-03
-0.95554139E+00  0.86373293E+00 -0.96079528E-04  0.47451681E-03  0.14536603E-03
-0.95554139E+00  0.87937402E+00 -0.87402512E-04  0.40071112E-03  0.57988048E-04
-0.95554139E+00  0.89410886E+00 -0.78414342E-04  0.30926561E-03 -0.94514502E-04
-0.95554139E+00  0.90797606E+00 -0.70558446E-04  0.17466286E-03 -0.26883101E-03
-0.95554139E+00  0.92101443E+00 -0.63512047E-04 -0.27764886E-05 -0.41576778E-03
-0.95554139E+00  0.93326267E+00 -0.56106836E-04 -0.19451930E-03 -0.49675625E-03
-0.95554139E+00  0.94475908E+00 -0.47243541E-04 -0.35427856E-03 -0.49566185E-03
-0.95554139E+00  0.95554139E+00 -0.36595284E-04 -0.43958178E-03 -0.42292303E-03
-0.95554139E+00  0.96564655E+00 -0.24818080E-04 -0.43151700E-03 -0.30783720E-03
-0.95554139E+00  0.97511059E+00 -0.13316330E-04 -0.34452814E-03 -0.18602606E-03
-0.95554139E+00  0.98396850E+00 -0.38101720E-05 -0.21668488E-03 -0.85578985E-04
-0.95554139E+00  0.99225409E+00  0.16493226E-05 -0.92826541E-04 -0.22356395E-04
-0.95554139E+00  0.10000000E+01  0.00000000E+00  0.00000000E+00  0.00000000E+00
 
-0.94475908E+00 -0.10000000E+01  0.00000000E+00  0.00000000E+00  0.00000000E+00
-0.94475908E+00 -0.99225409E+00 -0.46218681E-05 -0.15791935E-03  0.31142961E-04
-0.94475908E+00 -0.98396850E+00 -0.14271709E-04 -0.32671310E-03  0.10901412E-03
-0.94475908E+00 -0.97511059E+00 -0.24816909E-04 -0.47383525E-03  0.21418012E-03
-0.94475908E+00 -0.96564655E+00 -0.33287016E-04 -0.54675122E-03  0.31757378E-03
-0.94475908E+00 -0.95554139E+00 -0.37391906E-04 -0.50595058E-03  0.38097012E-03
-0.94475908E+00 -0.94475908E+00 -0.35765148E-04 -0.34725497E-03  0.36744097E-03
-0.94475908E+00 -0.93326267E+00 -0.28570633E-04 -0.11042647E-03  0.25635305E-03
-0.94475908E+00 -0.92101443E+00 -0.17645621E-04  0.13762683E-03  0.56176807E-04
-0.94475908E+00 -0.90797606E+00 -0.59901239E-05  0.33189492E-03 -0.19153789E-03
-0.94475908E+00 -0.89410886E+00  0.33002250E-05  0.43714083E-03 -0.42023139E-03
-0.94475908E+00 -0.87937402E+00  0.81683758E-05  0.45920935E-03 -0.55302590E-03
-0.94475908E+00 -0.86373293E+00  0.85523888E-05  0.43915580E-03 -0.51900636E-03
-0.94475908E+00 -0.84714748E+00  0.71097173E-05  0.43621619E-03 -0.26529393E-03
-0.94475908E+00 -0.82958044E+00  0.99926106E-05  0.50978142E-03  0.23347493E-03
-0.94475908E+00 -0.81099590E+00  0.27762019E-04  0.70464171E-03  0.96732290E-03
-0.94475908E+00 -0.79135972E+00  0.76389440E-04  0.10409175E-02  0.18829135E-02
-0.94475908E+00 -0.77064005E+00  0.17781629E-03  0.15072165E-02  0.28789958E-02
-0.94475908E+00 -0.74880783E+00  0.35954162E-03  0.20576719E-02  0.38093470E-02
-0.94475908E+00 -0.72583741E+00  0.65259818E-03  0.26131825E-02  0.44977193E-02
-0.94475908E+00 -0.70170710E+00  0.10877469E-02  0.30677312E-02  0.47651081E-02
-0.94475908E+00 -0.67639983E+00  0.16898799E-02  0.32989983E-02  0.44667196E-02
-0.94475908E+00 -0.64990376E+00  0.24711791E-02  0.31828218E-02  0.35331221E-02
-0.94475908E+00 -0.62221291E+00  0.34236560E-02  0.26108076E-02  0.20087822E-02
-0.94475908E+00 -0.59332774E+00  0.45122154E-02  0.15107701E-02  0.80194718E-04
-0.94475908E+00 -0.56325577E+00  0.56694468E-02 -0.13143188E-03 -0.19153978E-02
-0.94475908E+00 -0.53201207E+00  0.67938226E-02 -0.22515804E-02 -0.35095023E-02
-0.94475908E+00 -0.49961977E+00  0.77527782E-02 -0.46930102E-02 -0.41570881E-02
-0.94475908E+00 -0.46611039E+00  0.83920447E-02 -0.72044539E-02 -0.33274418E-02
-0.94475908E+00 -0.43152416E+00  0.85515718E-02 -0.94550975E-02 -0.62331011E-03
-0.94475908E+00 -0.39591017E+00  0.80873275E-02 -0.11069999E-01  0.40911112E-02
-0.94475908E+00 -0.35932641E+00  0.68965101E-02 -0.11684891E-01  0.10582618E-01
-0.94475908E+00 -0.32183967E+00  0.49424144E-02 -0.11014126E-01  0.18196413E-01
-0.94475908E+00 -0.28352524E+00  0.22740302E-02 -0.89199646E-02  0.25888709E-01
-0.94475908E+00 -0.24446655E+00 -0.96445851E-03 -0.54676439E-02  0.32359610E-01
-0.94475908E+00 -0.20475452E+00 -0.45381444E-02 -0.95007798E-03  0.36276362E-01
-0.94475908E+00 -0.16448690E+00 -0.81413487E-02  0.41297913E-02  0.36548435E-01
-0.94475908E+00 -0.12376733E+00 -0.11431682E-01  0.91225631E-02  0.32592448E-01
-0.94475908E+00 -0.82704342E-01 -0.14073660E-01  0.13334130E-01  0.24516397E-01
-0.94475908E+00 -0.41410268E-01 -0.15784990E-01  0.16146983E-01  0.13164942E-01
-0.94475908E+00  0.00000000E+00 -0.16377455E-01  0.17135240E-01 -0.39940971E-12
-0.94475908E+00  0.41410268E-01 -0.15784990E-01  0.16146983E-01 -0.13164942E-01
-0.94475908E+00  0.82704342E-01 -0.14073660E-01  0.13334130E-01 -0.24516397E-01
-0.94475908E+00  0.12376733E+00 -0.11431682E-01  0.91225631E-02 -0.32592448E-01
-0.94475908E+00  0.16448690E+00 -0.81413487E-02  0.41297913E-02 -0.36548435E-01
-0.94475908E+00  0.20475452E+00 -0.45381444E-02 -0.95007799E-03 -0.36276362E-01
-0.94475908E+00  0.24446655E+00 -0.96445851E-03 -0.54676439E-02 -0.32359610E-01
-0.94475908E+00  0.28352524E+00  0.22740302E-02 -0.89199646E-02 -0.25888709E-01
-0.94475908E+00  0.32183967E+00  0.49424144E-02 -0.11014126E-01 -0.18196413E-01
-0.94475908E+00  0.35932641E+00  0.68965101E-02 -0.11684891E-01 -0.10582618E-01
-0.94475908E+00  0.39591017E+00  0.80873275E-02 -0.11069999E-01 -0.40911111E-02
-0.94475908E+00  0.43152416E+00  0.85515718E-02 -0.94550975E-02  0.62331011E-03
-0.94475908E+00  0.46611039E+00  0.83920447E-02 -0.72044539E-02  0.33274418E-02
-0.94475908E+00  0.49961977E+00  0.77527782E-02 -0.46930102E-02  0.41570881E-02
-0.94475908E+00  0.53201207E+00  0.67938226E-02 -0.22515804E-02  0.35095023E-02
-0.94475908E+00  0.56325577E+00  0.56694468E-02 -0.13143188E-03  0.19153978E-02
-0.94475908E+00  0.59332774E+00  0.45122154E-02  0.15107701E-02 -0.80194718E-04
-0.94475908E+00  0.62221291E+00  0.34236560E-02  0.26108076E-02 -0.20087822E-02
-0.94475908E+00  0.64990376E+00  0.24711791E-02  0.31828218E-02 -0.35331221E-02
-0.94475908E+00  0.67639983E+00  0.16898799E-02  0.32989983E-02 -0.44667196E-02
-0.94475908E+00  0.70170710E+00  0.10877469E-02  0.30677312E-02 -0.47651081E-02
-0.94475908E+00  0.72583741E+00  0.65259818E-03  0.26131825E-02 -0.44977193E-02
-0.94475908E+00  0.74880783E+00  0.35954162E-03  0.20576719E-02 -0.38093470E-02
-0.94475908E+00  0.77064005E+00  0.17781629E-03  0.15072165E-02 -0.28789958E-02
-0.94475908E+00  0.79135972E+00  0.76389440E-04  0.10409175E-02 -0.18829135E-02
-0.94475908E+00  0.81099590E+00  0.27762019E-04  0.70464171E-03 -0.96732290E-03
-0.94475908E+00  0.82958044E+00  0.99926106E-05  0.50978142E-03 -0.23347493E-03
-0.94475908E+00  0.84714748E+00  0.71097172E-05  0.43621619E-03  0.26529393E-03
-0.94475908E+00  0.86373293E+00  0.85523888E-05  0.43915580E-03  0.51900636E-03
-0.94475908E+00  0.87937402E+00  0.81683758E-05  0.45920935E-03  0.55302590E-03
-0.94475908E+00  0.89410886E+00  0.33002250E-05  0.43714083E-03  0.42023139E-03
-0.94475908E+00  0.90797606E+00 -0.59901239E-05  0.33189492E-03  0.19153789E-03
-0.94475908E+00  0.92101443E+00 -0.17645621E-04  0.13762683E-03 -0.56176807E-04
-0.94475908E+00  0.93326267E+00 -0.28570633E-04 -0.11042647E-03 -0.25635305E-03
-0.94475908E+00  0.94475908E+00 -0.35765148E-04 -0.34725497E-03 -0.36744097E-03
-0.94475908E+00  0.95554139E+00 -0.37391906E-04 -0.50595058E-03 -0.38097012E-03
-0.94475908E+00  0.96564655E+00 -0.33287016E-04 -0.54675122E-03 -0.31757378E-03
-0.94475908E+00  0.97511059E+00 -0.24816909E-04 -0.47383525E-03 -0.21418012E-03
-0.94475908E+00  0.98396850E+00 -0.14271709E-04 -0.32671310E-03 -0.10901412E-03
-0.94475908E+00  0.99225409E+00 -0.46218681E-05 -0.15791935E-03 -0.31142961E-04
-0.94475908E+00  0.10000000E+01  0.00000000E+00  0.00000000E+00  0.00000000E+00
 
-0.93326267E+00 -0.10000000E+01  0.00000000E+00  0.00000000E+00  0.00000000E+00
-0.93326267E+00 -0.99225409E+00 -0.10067034E-04 -0.23995755E-03  0.36226722E-04
-0.93326267E+00 -0.98396850E+00 -0.21571915E-04 -0.44853796E-03  0.11743727E-03
-0.93326267E+00 -0.97511059E+00 -0.28673933E-04 -0.59058107E-03  0.20774582E-03
-0.93326267E+00 -0.96564655E+00 -0.27244633E-04 -0.61350289E-03  0.26612312E-03
-0.93326267E+00 -0.95554139E+00 -0.14634927E-04 -0.48644722E-03  0.24862909E-03
-0.93326267E+00 -0.94475908E+00  0.98405840E-05 -0.22692201E-03  0.12385396E-03
-0.93326267E+00 -0.93326267E+00  0.44350942E-04  0.95406690E-04 -0.11292242E-03
-0.93326267E+00 -0.92101443E+00  0.84795836E-04  0.38468793E-03 -0.42969232E-03
-0.93326267E+00 -0.90797606E+00  0.12587827E-03  0.55794898E-03 -0.75966532E-03
-0.93326267E+00 -0.89410886E+00  0.16259284E-03  0.57723353E-03 -0.10138253E-02
-0.93326267E+00 -0.87937402E+00  0.19138289E-03  0.45872195E-03 -0.10967392E-02
-0.93326267E+00 -0.86373293E+00  0.21072702E-03  0.26100941E-03 -0.91909517E-03
-0.93326267E+00 -0.84714748E+00  0.22132619E-03  0.63223443E-04 -0.40337686E-03
-0.93326267E+00 -0.82958044E+00  0.22653552E-03 -0.54540003E-04  0.51229464E-03
-0.93326267E+00 -0.81099590E+00  0.23340985E-03 -0.25323443E-04  0.18671870E-02
-0.93326267E+00 -0.79135972E+00  0.25446448E-03  0.19487546E-03  0.36637226E-02
-0.93326267E+00 -0.77064005E+00  0.30955861E-03  0.61800070E-03  0.58493201E-02
-0.93326267E+00 -0.74880783E+00  0.42712957E-03  0.12163680E-02  0.83007336E-02
-0.93326267E+00 -0.72583741E+00  0.64371563E-03  0.19184772E-02  0.10819360E-01
-0.93326267E+00 -0.70170710E+00  0.10011096E-02  0.26112118E-02  0.13142587E-01
-0.93326267E+00 -0.67639983E+00  0.15406799E-02  0.31488436E-02  0.14972334E-01
-0.93326267E+00 -0.64990376E+00  0.22951083E-02  0.33687817E-02  0.16017885E-01
-0.93326267E+00 -0.62221291E+00  0.32780646E-02  0.31130771E-02  0.16047414E-01
-0.93326267E+00 -0.59332774E+00  0.44730976E-02  0.22551066E-02  0.14940946E-01
-0.93326267E+00 -0.56325577E+00  0.58233489E-02  0.72968588E-03  0.12735154E-01
-0.93326267E+00 -0.53201207E+00  0.72245023E-02 -0.14368812E-02  0.96490210E-02
-0.93326267E+00 -0.49961977E+00  0.85235064E-02 -0.41027913E-02  0.60786823E-02
-0.93326267E+00 -0.46611039E+00  0.95257680E-02 -0.70005123E-02  0.25533098E-02
-0.93326267E+00 -0.43152416E+00  0.10012474E-01 -0.97481295E-02 -0.34938028E-03
-0.93326267E+00 -0.39591017E+00  0.97682963E-02 -0.11887786E-01 -0.21179980E-02
-0.93326267E+00 -0.35932641E+00  0.86171505E-02 -0.12951553E-01 -0.24310541E-02
-0.93326267E+00 -0.32183967E+00  0.64611950E-02 -0.12547950E-01 -0.12578050E-02
-0.93326267E+00 -0.28352524E+00  0.33157575E-02 -0.10454416E-01  0.10967017E-02
-0.93326267E+00 -0.24446655E+00 -0.66808442E-03 -0.66951060E-02  0.40270210E-02
-0.93326267E+00 -0.20475452E+00 -0.52009389E-02 -0.15816610E-02  0.67480189E-02
-0.93326267E+00 -0.16448690E+00 -0.98771082E-02  0.43006234E-02  0.84798547E-02
-0.93326267E+00 -0.12376733E+00 -0.14221040E-01  0.10167870E-01  0.86517121E-02
-0.93326267E+00 -0.82704342E-01 -0.17752283E-01  0.15165187E-01  0.70657969E-02
-0.93326267E+00 -0.41410268E-01 -0.20058049E-01  0.18522712E-01  0.39684645E-02
-0.93326267E+00  0.00000000E+00 -0.20859474E-01  0.19705685E-01 -0.40051703E-12
-0.93326267E+00  0.41410268E-01 -0.20058049E-01  0.18522712E-01 -0.39684645E-02
-0.93326267E+00  0.82704342E-01 -0.17752283E-01  0.15165187E-01 -0.70657969E-02
-0.93326267E+00  0.12376733E+00 -0.14221040E-01  0.10167870E-01 -0.86517121E-02
-0.93326267E+00  0.16448690E+00 -0.98771082E-02  0.43006234E-02 -0.84798547E-02
-0.93326267E+00  0.20475452E+00 -0.52009389E-02 -0.15816610E-02 -0.67480189E-02
-0.93326267E+00  0.24446655E+00 -0.66808442E-03 -0.66951060E-02 -0.40270210E-02
-0.93326267E+00  0.28352524E+00  0.33157575E-02 -0.10454416E-01 -0.10967017E-02
-0.93326267E+00  0.32183967E+00  0.64611950E-02 -0.12547950E-01  0.12578050E-02
-0.93326267E+00  0.35932641E+00  0.86171505E-02 -0.12951553E-01  0.24310541E-02
-0.93326267E+00  0.39591017E+00  0.97682963E-02 -0.11887786E-01  0.21179980E-02
-0.93326267E+00  0.43152416E+00  0.10012474E-01 -0.97481295E-02  0.34938028E-03
-0.93326267E+00  0.46611039E+00  0.95257680E-02 -0.70005123E-02 -0.25533098E-02
-0.93326267E+00  0.49961977E+00  0.85235064E-02 -0.41027913E-02 -0.60786823E-02
-0.93326267E+00  0.53201207E+00  0.72245023E-02 -0.14368812E-02 -0.96490210E-02
-0.93326267E+00  0.56325577E+00  0.58233489E-02  0.72968588E-03 -0.12735154E-01
-0.93326267E+00  0.59332774E+00  0.44730976E-02  0.22551066E-02 -0.14940946E-01
-0.93326267E+00  0.62221291E+00  0.32780646E-02  0.31130771E-02 -0.16047414E-01
-0.93326267E+00  0.64990376E+00  0.22951083E-02  0.33687817E-02 -0.16017885E-01
-0.93326267E+00  0.67639983E+00  0.15406799E-02  0.31488436E-02 -0.14972334E-01
-0.93326267E+00  0.70170710E+00  0.10011096E-02  0.26112118E-02 -0.13142587E-01
-0.93326267E+00  0.72583741E+00  0.64371563E-03  0.19184772E-02 -0.10819360E-01
-0.93326267E+00  0.74880783E+00  0.42712957E-03  0.12163680E-02 -0.83007336E-02
-0.93326267E+00  0.77064005E+00  0.30955861E-03  0.61800070E-03 -0.58493201E-02
-0.93326267E+00  0.79135972E+00  0.25446448E-03  0.19487546E-03 -0.36637226E-02
-0.93326267E+00  0.81099590E+00  0.23340985E-03 -0.25323443E-04 -0.18671870E-02
-0.93326267E+00  0.82958044E+00  0.22653552E-03 -0.54540003E-04 -0.51229464E-03
-0.93326267E+00  0.84714748E+00  0.22132619E-03  0.63223443E-04  0.40337686E-03
-0.93326267E+00  0.86373293E+00  0.21072702E-03  0.26100941E-03  0.91909517E-03
-0.93326267E+00  0.87937402E+00  0.19138289E-03  0.45872195E-03  0.10967392E-02
-0.93326267E+00  0.89410886E+00  0.16259284E-03  0.57723353E-03  0.10138253E-02
-0.93326267E+00  0.90797606E+00  0.12587827E-03  0.55794898E-03  0.75966532E-03
-0.93326267E+00  0.92101443E+00  0.84795836E-04  0.38468793E-03  0.42969232E-03
-0.93326267E+00  0.93326267E+00  0.44350942E-04  0.95406690E-04  0.11292242E-03
-0.93326267E+00  0.94475908E+00  0.98405840E-05 -0.22692201E-03 -0.12385396E-03
-0.93326267E+00  0.95554139E+00 -0.14634927E-04 -0.48644722E-03 -0.24862909E-03
-0.93326267E+00  0.96564655E+00 -0.27244633E-04 -0.61350289E-03 -0.26612312E-03
-0.93326267E+00  0.97511059E+00 -0.28673933E-04 -0.59058107E-03 -0.20774582E-03
-0.93326267E+00  0.98396850E+00 -0.21571915E-04 -0.44853796E-03 -0.11743727E-03
-0.93326267E+00  0.99225409E+00 -0.10067034E-04 -0.23995755E-03 -0.36226722E-04
-0.93326267E+00  0.10000000E+01  0.00000000E+00  0.00000000E+00  0.00000000E+00
 
-0.92101443E+00 -0.10000000E+01  0.00000000E+00  0.00000000E+00  0.00000000E+00
-0.92101443E+00 -0.99225409E+00 -0.12605337E-04 -0.32384177E-03  0.32809699E-04
-0.92101443E+00 -0.98396850E+00 -0.21711292E-04 -0.55446676E-03  0.96412662E-04
-0.92101443E+00 -0.97511059E+00 -0.19337605E-04 -0.65749571E-03  0.14411266E-03
-0.92101443E+00 -0.96564655E+00 -0.36090800E-06 -0.59072015E-03  0.12884923E-03
-0.92101443E+00 -0.95554139E+00  0.37513497E-04 -0.34466687E-03  0.97930046E-05
-0.92101443E+00 -0.94475908E+00  0.93213580E-04  0.29843463E-04 -0.23006093E-03
-0.92101443E+00 -0.93326267E+00  0.16220259E-03  0.42704703E-03 -0.57284042E-03
-0.92101443E+00 -0.92101443E+00  0.23754416E-03  0.72291321E-03 -0.96226726E-03
-0.92101443E+00 -0.90797606E+00  0.31182239E-03  0.82293283E-03 -0.13131767E-02
-0.92101443E+00 -0.89410886E+00  0.37903251E-03  0.69440196E-03 -0.15285095E-02
-0.92101443E+00 -0.87937402E+00  0.43543064E-03  0.36881707E-03 -0.15139540E-02
-0.92101443E+00 -0.86373293E+00  0.47921095E-03 -0.78432843E-04 -0.11834106E-02
-0.92101443E+00 -0.84714748E+00  0.50954305E-03 -0.55440749E-03 -0.45426922E-03
-0.92101443E+00 -0.82958044E+00  0.52606393E-03 -0.96651054E-03  0.75891879E-03
-0.92101443E+00 -0.81099590E+00  0.52952072E-03 -0.12313056E-02  0.25434222E-02
-0.92101443E+00 -0.79135972E+00  0.52388865E-03 -0.12796634E-02  0.49728486E-02
-0.92101443E+00 -0.77064005E+00  0.51945596E-03 -0.10653647E-02  0.80783844E-02
-0.92101443E+00 -0.74880783E+00  0.53605581E-03 -0.57702789E-03  0.11813352E-01
-0.92101443E+00 -0.72583741E+00  0.60511161E-03  0.14991832E-03  0.16021970E-01
-0.92101443E+00 -0.70170710E+00  0.76936081E-03  0.10270131E-02  0.20422377E-01
-0.92101443E+00 -0.67639983E+00  0.10791850E-02  0.19149583E-02  0.24610813E-01
-0.92101443E+00 -0.64990376E+00  0.15852023E-02  0.26354945E-02  0.28089699E-01
-0.92101443E+00 -0.62221291E+00  0.23271803E-02  0.29922377E-02  0.30318542E-01
-0.92101443E+00 -0.59332774E+00  0.33202952E-02  0.27999520E-02  0.30784105E-01
-0.92101443E+00 -0.56325577E+00  0.45403696E-02  0.19205392E-02  0.29082506E-01
-0.92101443E+00 -0.53201207E+00  0.59108984E-02  0.30220932E-03  0.25002484E-01
-0.92101443E+00 -0.49961977E+00  0.72952484E-02 -0.19847837E-02  0.18594466E-01
-0.92101443E+00 -0.46611039E+00  0.84980260E-02 -0.47251699E-02  0.10208901E-01
-0.92101443E+00 -0.43152416E+00  0.92788649E-02 -0.75587610E-02  0.48881546E-03
-0.92101443E+00 -0.39591017E+00  0.93804350E-02 -0.10012145E-01 -0.96904810E-02
-0.92101443E+00 -0.35932641E+00  0.85693271E-02 -0.11564917E-01 -0.19330543E-01
-0.92101443E+00 -0.32183967E+00  0.66849430E-02 -0.11744944E-01 -0.27449952E-01
-0.92101443E+00 -0.28352524E+00  0.36875781E-02 -0.10236969E-01 -0.33227477E-01
-0.92101443E+00 -0.24446655E+00 -0.30540439E-03 -0.69805694E-02 -0.36116300E-01
-0.92101443E+00 -0.20475452E+00 -0.50066448E-02 -0.22298502E-02 -0.35903951E-01
-0.92101443E+00 -0.16448690E+00 -0.99770969E-02  0.34483362E-02 -0.32707582E-01
-0.92101443E+00 -0.12376733E+00 -0.14677515E-01  0.92483964E-02 -0.26913821E-01
-0.92101443E+00 -0.82704342E-01 -0.18546859E-01  0.14264375E-01 -0.19088581E-01
-0.92101443E+00 -0.41410268E-01 -0.21093816E-01  0.17665662E-01 -0.98886361E-02
-0.92101443E+00  0.00000000E+00 -0.21982566E-01  0.18869305E-01 -0.30121582E-12
-0.92101443E+00  0.41410268E-01 -0.21093816E-01  0.17665662E-01  0.98886361E-02
-0.92101443E+00  0.82704342E-01 -0.18546859E-01  0.14264375E-01  0.19088581E-01
-0.92101443E+00  0.12376733E+00 -0.14677515E-01  0.92483964E-02  0.26913821E-01
-0.92101443E+00  0.16448690E+00 -0.99770969E-02  0.34483362E-02  0.32707582E-01
-0.92101443E+00  0.20475452E+00 -0.50066448E-02 -0.22298502E-02  0.35903951E-01
-0.92101443E+00  0.24446655E+00 -0.30540439E-03 -0.69805694E-02  0.36116300E-01
-0.92101443E+00  0.28352524E+00  0.36875781E-02 -0.10236969E-01  0.33227477E-01
-0.92101443E+00  0.32183967E+00  0.66849430E-02 -0.11744944E-01  0.27449952E-01
-0.92101443E+00  0.35932641E+00  0.85693271E-02 -0.11564917E-01  0.19330543E-01
-0.92101443E+00  0.39591017E+00  0.93804350E-02 -0.10012145E-01  0.96904810E-02
-0.92101443E+00  0.43152416E+00  0.92788649E-02 -0.75587610E-02 -0.48881546E-03
-0.92101443E+00  0.46611039E+00  0.84980260E-02 -0.47251699E-02 -0.10208901E-01
-0.92101443E+00  0.49961977E+00  0.72952484E-02 -0.19847837E-02 -0.18594466E-01
-0.92101443E+00  0.53201207E+00  0.59108984E-02  0.30220932E-03 -0.25002484E-01
-0.92101443E+00  0.56325577E+00  0.45403696E-02  0.19205392E-02 -0.29082506E-01
-0.92101443E+00  0.59332774E+00  0.33202952E-02  0.27999520E-02 -0.30784105E-01
-0.92101443E+00  0.62221291E+00  0.23271803E-02  0.29922377E-02 -0.30318542E-01
-0.92101443E+00  0.64990376E+00  0.15852023E-02  0.26354945E-02 -0.28089699E-01
-0.92101443E+00  0.67639983E+00  0.10791850E-02  0.19149583E-02 -0.24610813E-01
-0.92101443E+00  0.70170710E+00  0.76936081E-03  0.10270131E-02 -0.20422377E-01
-0.92101443E+00  0.72583741E+00  0.60511161E-03  0.14991832E-03 -0.16021970E-01
-0.92101443E+00  0.74880783E+00  0.53605581E-03 -0.57702789E-03 -0.11813352E-01
-0.92101443E+00  0.77064005E+00  0.51945596E-03 -0.10653647E-02 -0.80783844E-02
-0.92101443E+00  0.79135972E+00  0.52388865E-03 -0.12796634E-02 -0.49728486E-02
-0.92101443E+00  0.81099590E+00  0.52952072E-03 -0.12313056E-02 -0.25434222E-02
-0.92101443E+00  0.82958044E+00  0.52606393E-03 -0.96651054E-03 -0.75891879E-03
-0.92101443E+00  0.84714748E+00  0.50954305E-03 -0.55440749E-03  0.45426922E-03
-0.92101443E+00  0.86373293E+00  0.47921095E-03 -0.78432843E-04  0.11834106E-02
-0.92101443E+00  0.87937402E+00  0.43543064E-03  0.36881707E-03  0.15139540E-02
-0.92101443E+00  0.89410886E+00  0.37903251E-03  0.69440196E-03  0.15285095E-02
-0.92101443E+00  0.90797606E+00  0.31182239E-03  0.82293283E-03  0.13131767E-02
-0.92101443E+00  0.92101443E+00  0.23754416E-03  0.72291321E-03  0.96226726E-03
-0.92101443E+00  0.93326267E+00  0.16220259E-03  0.42704703E-03  0.57284042E-03
-0.92101443E+00  0.94475908E+00  0.93213580E-04  0.29843463E-04  0.23006093E-03
-0.92101443E+00  0.95554139E+00  0.37513497E-04 -0.34466687E-03 -0.97930046E-05
-0.92101443E+00  0.96564655E+00 -0.36090800E-06 -0.59072015E-03 -0.12884923E-03
-0.92101443E+00  0.97511059E+00 -0.19337605E-04 -0.65749571E-03 -0.14411266E-03
-0.92101443E+00  0.98396850E+00 -0.21711292E-04 -0.55446676E-03 -0.96412662E-04
-0.92101443E+00  0.99225409E+00 -0.12605337E-04 -0.32384177E-03 -0.32809699E-04
-0.92101443E+00  0.10000000E+01  0.00000000E+00  0.00000000E+00  0.00000000E+00
 
-0.90797606E+00 -0.10000000E+01  0.00000000E+00  0.00000000E+00  0.00000000E+00
-0.90797606E+00 -0.99225409E+00 -0.10431337E-04 -0.38196246E-03  0.17944202E-04
-0.90797606E+00 -0.98396850E+00 -0.11823354E-04 -0.60184918E-03  0.38363027E-04
-0.90797606E+00 -0.97511059E+00  0.59308769E-05 -0.62862674E-03  0.15113422E-04
-0.90797606E+00 -0.96564655E+00  0.48251805E-04 -0.44105977E-03 -0.94721923E-04
-0.90797606E+00 -0.95554139E+00  0.11584682E-03 -0.63461198E-04 -0.31746469E-03
-0.90797606E+00 -0.94475908E+00  0.20450208E-03  0.41208350E-03 -0.64743831E-03
-0.90797606E+00 -0.93326267E+00  0.30596108E-03  0.84414693E-03 -0.10410124E-02
-0.90797606E+00 -0.92101443E+00  0.41027436E-03  0.10895059E-02 -0.14226427E-02
-0.90797606E+00 -0.90797606E+00  0.50876859E-03  0.10557192E-02 -0.17019971E-02
-0.90797606E+00 -0.89410886E+00  0.59619437E-03  0.72760033E-03 -0.17941308E-02
-0.90797606E+00 -0.87937402E+00  0.67085743E-03  0.15757279E-03 -0.16305786E-02
-0.90797606E+00 -0.86373293E+00  0.73288522E-03 -0.56563913E-03 -0.11560142E-02
-0.90797606E+00 -0.84714748E+00  0.78163655E-03 -0.13469084E-02 -0.31192998E-03
-0.90797606E+00 -0.82958044E+00  0.81377780E-03 -0.20974099E-02  0.98161280E-03
-0.90797606E+00 -0.81099590E+00  0.82293836E-03 -0.27332012E-02  0.28349593E-02
-0.90797606E+00 -0.79135972E+00  0.80144025E-03 -0.31703189E-02  0.53792562E-02
-0.90797606E+00 -0.77064005E+00  0.74380217E-03 -0.33280821E-02  0.87361241E-02
-0.90797606E+00 -0.74880783E+00  0.65145911E-03 -0.31422885E-02  0.12970430E-01
-0.90797606E+00 -0.72583741E+00  0.53748165E-03 -0.25845979E-02  0.18035777E-01
-0.90797606E+00 -0.70170710E+00  0.42998711E-03 -0.16798662E-02  0.23725184E-01
-0.90797606E+00 -0.67639983E+00  0.37266540E-03 -0.51603753E-03  0.29638979E-01
-0.90797606E+00 -0.64990376E+00  0.42133698E-03  0.75693707E-03  0.35179964E-01
-0.90797606E+00 -0.62221291E+00  0.63578377E-03  0.19396351E-02  0.39582269E-01
-0.90797606E+00 -0.59332774E+00  0.10670883E-02  0.28074226E-02  0.41977844E-01
-0.90797606E+00 -0.56325577E+00  0.17414858E-02  0.31455143E-02  0.41499692E-01
-0.90797606E+00 -0.53201207E+00  0.26431771E-02  0.27922805E-02  0.37415590E-01
-0.90797606E+00 -0.49961977E+00  0.36995925E-02  0.16848668E-02  0.29277068E-01
-0.90797606E+00 -0.46611039E+00  0.47738020E-02 -0.10244435E-03  0.17060798E-01
-0.90797606E+00 -0.43152416E+00  0.56686794E-02 -0.23390386E-02  0.12728098E-02
-0.90797606E+00 -0.39591017E+00  0.61464704E-02 -0.46494801E-02 -0.17013557E-01
-0.90797606E+00 -0.35932641E+00  0.59643827E-02 -0.65625251E-02 -0.36208612E-01
-0.90797606E+00 -0.32183967E+00  0.49228594E-02 -0.75959520E-02 -0.54353431E-01
-0.90797606E+00 -0.28352524E+00  0.29182599E-02 -0.73641255E-02 -0.69351381E-01
-0.90797606E+00 -0.24446655E+00 -0.11936428E-04 -0.56848216E-02 -0.79251954E-01
-0.90797606E+00 -0.20475452E+00 -0.36648034E-02 -0.26557898E-02 -0.82540908E-01
-0.90797606E+00 -0.16448690E+00 -0.76792739E-02  0.13259692E-02 -0.78385698E-01
-0.90797606E+00 -0.12376733E+00 -0.11579621E-01  0.56174795E-02 -0.66792217E-01
-0.90797606E+00 -0.82704342E-01 -0.14850341E-01  0.94514638E-02 -0.48644699E-01
-0.90797606E+00 -0.41410268E-01 -0.17028482E-01  0.12101165E-01 -0.25621548E-01
-0.90797606E+00  0.00000000E+00 -0.17792832E-01  0.13047178E-01 -0.89556548E-13
-0.90797606E+00  0.41410268E-01 -0.17028482E-01  0.12101165E-01  0.25621548E-01
-0.90797606E+00  0.82704342E-01 -0.14850341E-01  0.94514638E-02  0.48644699E-01
-0.90797606E+00  0.12376733E+00 -0.11579621E-01  0.56174795E-02  0.66792217E-01
-0.90797606E+00  0.16448690E+00 -0.76792739E-02  0.13259692E-02  0.78385698E-01
-0.90797606E+00  0.20475452E+00 -0.36648034E-02 -0.26557898E-02  0.82540908E-01
-0.90797606E+00  0.24446655E+00 -0.11936428E-04 -0.56848216E-02  0.79251954E-01
-0.90797606E+00  0.28352524E+00  0.29182599E-02 -0.73641255E-02  0.69351381E-01
-0.90797606E+00  0.32183967E+00  0.49228594E-02 -0.75959520E-02  0.54353431E-01
-0.90797606E+00  0.35932641E+00  0.59643827E-02 -0.65625251E-02  0.36208612E-01
-0.90797606E+00  0.39591017E+00  0.61464704E-02 -0.46494801E-02  0.17013557E-01
-0.90797606E+00  0.43152416E+00  0.56686794E-02 -0.23390386E-02 -0.12728098E-02
-0.90797606E+00  0.46611039E+00  0.47738020E-02 -0.10244435E-03 -0.17060798E-01
-0.90797606E+00  0.49961977E+00  0.36995925E-02  0.16848668E-02 -0.29277068E-01
-0.90797606E+00  0.53201207E+00  0.26431771E-02  0.27922805E-02 -0.37415590E-01
-0.90797606E+00  0.56325577E+00  0.17414858E-02  0.31455143E-02 -0.41499692E-01
-0.90797606E+00  0.59332774E+00  0.10670883E-02  0.28074226E-02 -0.41977844E-01
-0.90797606E+00  0.62221291E+00  0.63578377E-03  0.19396351E-02 -0.39582269E-01
-0.90797606E+00  0.64990376E+00  0.42133698E-03  0.75693707E-03 -0.35179964E-01
-0.90797606E+00  0.67639983E+00  0.37266540E-03 -0.51603753E-03 -0.29638979E-01
-0.90797606E+00  0.70170710E+00  0.42998711E-03 -0.16798662E-02 -0.23725184E-01
-0.90797606E+00  0.72583741E+00  0.53748165E-03 -0.25845979E-02 -0.18035777E-01
-0.90797606E+00  0.74880783E+00  0.65145911E-03 -0.31422885E-02 -0.12970430E-01
-0.90797606E+00  0.77064005E+00  0.74380217E-03 -0.33280821E-02 -0.87361241E-02
-0.90797606E+00  0.79135972E+00  0.80144025E-03 -0.31703189E-02 -0.53792562E-02
-0.90797606E+00  0.81099590E+00  0.82293836E-03 -0.27332012E-02 -0.28349593E-02
-0.90797606E+00  0.82958044E+00  0.81377780E-03 -0.20974099E-02 -0.98161280E-03
-0.90797606E+00  0.84714748E+00  0.78163655E-03 -0.13469084E-02  0.31192998E-03
-0.90797606E+00  0.86373293E+00  0.73288522E-03 -0.56563913E-03  0.11560142E-02
-0.90797606E+00  0.87937402E+00  0.67085743E-03  0.15757279E-03  0.16305786E-02
-0.90797606E+00  0.89410886E+00  0.59619437E-03  0.72760033E-03  0.17941308E-02
-0.90797606E+00  0.90797606E+00  0.50876859E-03  0.10557192E-02  0.17019971E-02
-0.90797606E+00  0.92101443E+00  0.41027436E-03  0.10895059E-02  0.14226427E-02
-0.90797606E+00  0.93326267E+00  0.30596108E-03  0.84414693E-03  0.10410124E-02
-0.90797606E+00  0.94475908E+00  0.20450208E-03  0.41208350E-03  0.64743831E-03
-0.90797606E+00  0.95554139E+00  0.11584682E-03 -0.63461198E-04  0.31746469E-03
-0.90797606E+00  0.96564655E+00  0.48251805E-04 -0.44105977E-03  0.94721923E-04
-0.90797606E+00  0.97511059E+00  0.59308769E-05 -0.62862674E-03 -0.15113422E-04
-0.90797606E+00  0.98396850E+00 -0.11823354E-04 -0.60184918E-03 -0.38363027E-04
-0.90797606E+00  0.99225409E+00 -0.10431337E-04 -0.38196246E-03 -0.17944202E-04
-0.90797606E+00  0.10000000E+01  0.00000000E+00  0.00000000E+00  0.00000000E+00
 
-0.89410886E+00 -0.10000000E+01  0.00000000E+00  0.00000000E+00  0.00000000E+00
-0.89410886E+00 -0.99225409E+00 -0.26041394E-05 -0.38049217E-03 -0.67140225E-05
-0.89410886E+00 -0.98396850E+00  0.87046066E-05 -0.54420193E-03 -0.48928592E-04
-0.89410886E+00 -0.97511059E+00  0.45610543E-04 -0.46384634E-03 -0.15899246E-03
-0.89410886E+00 -0.96564655E+00  0.11268728E-03 -0.14635753E-03 -0.36407107E-03
-0.89410886E+00 -0.95554139E+00  0.20756692E-03  0.34238663E-03 -0.66607066E-03
-0.89410886E+00 -0.94475908E+00  0.32158856E-03  0.86881518E-03 -0.10327510E-02
-0.89410886E+00 -0.93326267E+00  0.44216613E-03  0.12652727E-02 -0.13980753E-02
-0.89410886E+00 -0.92101443E+00  0.55676594E-03  0.13867419E-02 -0.16785298E-02
-0.89410886E+00 -0.90797606E+00  0.65689972E-03  0.11618938E-02 -0.17955255E-02
-0.89410886E+00 -0.89410886E+00  0.74020717E-03  0.60732906E-03 -0.16958899E-02
-0.89410886E+00 -0.87937402E+00  0.80944673E-03 -0.19856599E-03 -0.13573379E-02
-0.89410886E+00 -0.86373293E+00  0.86908107E-03 -0.11588080E-02 -0.77691104E-03
-0.89410886E+00 -0.84714748E+00  0.92100745E-03 -0.21897645E-02  0.54072439E-04
-0.89410886E+00 -0.82958044E+00  0.96123046E-03 -0.32259587E-02  0.11770903E-02
-0.89410886E+00 -0.81099590E+00  0.97830947E-03 -0.42052592E-02  0.26850416E-02
-0.89410886E+00 -0.79135972E+00  0.95400313E-03 -0.50499756E-02  0.47235149E-02
-0.89410886E+00 -0.77064005E+00  0.86599633E-03 -0.56598946E-02  0.74699091E-02
-0.89410886E+00 -0.74880783E+00  0.69267118E-03 -0.59213833E-02  0.11089740E-01
-0.89410886E+00 -0.72583741E+00  0.41931626E-03 -0.57299646E-02  0.15674422E-01
-0.89410886E+00 -0.70170710E+00  0.44863893E-04 -0.50172978E-02  0.21170536E-01
-0.89410886E+00 -0.67639983E+00 -0.41245017E-03 -0.37752661E-02  0.27313679E-01
-0.89410886E+00 -0.64990376E+00 -0.91209347E-03 -0.20712453E-02  0.33582227E-01
-0.89410886E+00 -0.62221291E+00 -0.13925583E-02 -0.52136323E-04  0.39185042E-01
-0.89410886E+00 -0.59332774E+00 -0.17779485E-02  0.20647921E-02  0.43096590E-01
-0.89410886E+00 -0.56325577E+00 -0.19901677E-02  0.40151825E-02  0.44148528E-01
-0.89410886E+00 -0.53201207E+00 -0.19656294E-02  0.55248541E-02  0.41181017E-01
-0.89410886E+00 -0.49961977E+00 -0.16741153E-02  0.63577908E-02  0.33244858E-01
-0.89410886E+00 -0.46611039E+00 -0.11356434E-02  0.63673738E-02  0.19831740E-01
-0.89410886E+00 -0.43152416E+00 -0.43037615E-03  0.55394935E-02  0.10937087E-02
-0.89410886E+00 -0.39591017E+00  0.30355372E-03  0.40141936E-02 -0.21997242E-01
-0.89410886E+00 -0.35932641E+00  0.88747066E-03  0.20747069E-02 -0.47601128E-01
-0.89410886E+00 -0.32183967E+00  0.11347579E-02  0.99132792E-04 -0.73113149E-01
-0.89410886E+00 -0.28352524E+00  0.89366205E-03 -0.15194420E-02 -0.95433285E-01
-0.89410886E+00 -0.24446655E+00  0.90987038E-04 -0.24674380E-02 -0.11138158E+00
-0.89410886E+00 -0.20475452E+00 -0.12355947E-02 -0.25944178E-02 -0.11820096E+00
-0.89410886E+00 -0.16448690E+00 -0.29280205E-02 -0.19593038E-02 -0.11405853E+00
-0.89410886E+00 -0.12376733E+00 -0.47280021E-02 -0.82040872E-03 -0.98443955E-01
-0.89410886E+00 -0.82704342E-01 -0.63255942E-02  0.43329727E-03 -0.72372963E-01
-0.89410886E+00 -0.41410268E-01 -0.74261325E-02  0.13930677E-02 -0.38338318E-01
-0.89410886E+00  0.00000000E+00 -0.78185204E-02  0.17510545E-02  0.20106188E-12
-0.89410886E+00  0.41410268E-01 -0.74261325E-02  0.13930677E-02  0.38338318E-01
-0.89410886E+00  0.82704342E-01 -0.63255942E-02  0.43329727E-03  0.72372963E-01
-0.89410886E+00  0.12376733E+00 -0.47280021E-02 -0.82040872E-03  0.98443955E-01
-0.89410886E+00  0.16448690E+00 -0.29280205E-02 -0.19593038E-02  0.11405853E+00
-0.89410886E+00  0.20475452E+00 -0.12355947E-02 -0.25944178E-02  0.11820096E+00
-0.89410886E+00  0.24446655E+00  0.90987038E-04 -0.24674380E-02  0.11138158E+00
-0.89410886E+00  0.28352524E+00  0.89366205E-03 -0.15194420E-02  0.95433285E-01
-0.89410886E+00  0.32183967E+00  0.11347579E-02  0.99132792E-04  0.73113149E-01
-0.89410886E+00  0.35932641E+00  0.88747066E-03  0.20747069E-02  0.47601128E-01
-0.89410886E+00  0.39591017E+00  0.30355372E-03  0.40141936E-02  0.21997242E-01
-0.89410886E+00  0.43152416E+00 -0.43037615E-03  0.55394935E-02 -0.10937087E-02
-0.89410886E+00  0.46611039E+00 -0.11356434E-02  0.63673738E-02 -0.19831740E-01
-0.89410886E+00  0.49961977E+00 -0.16741153E-02  0.63577908E-02 -0.33244858E-01
-0.89410886E+00  0.53201207E+00 -0.19656294E-02  0.55248541E-02 -0.41181017E-01
-0.89410886E+00  0.56325577E+00 -0.19901677E-02  0.40151825E-02 -0.44148528E-01
-0.89410886E+00  0.59332774E+00 -0.17779485E-02  0.20647921E-02 -0.43096590E-01
-0.89410886E+00  0.62221291E+00 -0.13925583E-02 -0.52136323E-04 -0.39185042E-01
-0.89410886E+00  0.64990376E+00 -0.91209347E-03 -0.20712453E-02 -0.33582227E-01
-0.89410886E+00  0.67639983E+00 -0.41245017E-03 -0.37752661E-02 -0.27313679E-01
-0.89410886E+00  0.70170710E+00  0.44863893E-04 -0.50172978E-02 -0.21170536E-01
-0.89410886E+00  0.72583741E+00  0.41931626E-03 -0.57299646E-02 -0.15674422E-01
-0.89410886E+00  0.74880783E+00  0.69267118E-03 -0.59213833E-02 -0.11089740E-01
-0.89410886E+00  0.77064005E+00  0.86599633E-03 -0.56598946E-02 -0.74699091E-02
-0.89410886E+00  0.79135972E+00  0.95400313E-03 -0.50499756E-02 -0.47235149E-02
-0.89410886E+00  0.81099590E+00  0.97830947E-03 -0.42052592E-02 -0.26850416E-02
-0.89410886E+00  0.82958044E+00  0.96123046E-03 -0.32259587E-02 -0.11770903E-02
-0.89410886E+00  0.84714748E+00  0.92100745E-03 -0.21897645E-02 -0.54072439E-04
-0.89410886E+00  0.86373293E+00  0.86908107E-03 -0.11588080E-02  0.77691104E-03
-0.89410886E+00  0.87937402E+00  0.80944673E-03 -0.19856599E-03  0.13573379E-02
-0.89410886E+00  0.89410886E+00  0.74020717E-03  0.60732906E-03  0.16958899E-02
-0.89410886E+00  0.90797606E+00  0.65689972E-03  0.11618938E-02  0.17955255E-02
-0.89410886E+00  0.92101443E+00  0.55676594E-03  0.13867419E-02  0.16785298E-02
-0.89410886E+00  0.93326267E+00  0.44216613E-03  0.12652727E-02  0.13980753E-02
-0.89410886E+00  0.94475908E+00  0.32158856E-03  0.86881518E-03  0.10327510E-02
-0.89410886E+00  0.95554139E+00  0.20756692E-03  0.34238663E-03  0.66607066E-03
-0.89410886E+00  0.96564655E+00  0.11268728E-03 -0.14635753E-03  0.36407107E-03
-0.89410886E+00  0.97511059E+00  0.45610543E-04 -0.46384634E-03  0.15899246E-03
-0.89410886E+00  0.98396850E+00  0.87046066E-05 -0.54420193E-03  0.48928592E-04
-0.89410886E+00  0.99225409E+00 -0.26041394E-05 -0.38049217E-03  0.67140225E-05
-0.89410886E+00  0.10000000E+01  0.00000000E+00  0.00000000E+00  0.00000000E+00
 
-0.87937402E+00 -0.10000000E+01  0.00000000E+00  0.00000000E+00  0.00000000E+00
-0.87937402E+00 -0.99225409E+00  0.10496003E-04 -0.29489522E-03 -0.34291267E-04
-0.87937402E+00 -0.98396850E+00  0.37728800E-04 -0.35403505E-03 -0.14115026E-03
-0.87937402E+00 -0.97511059E+00  0.93962656E-04 -0.15266842E-03 -0.32966372E-03
-0.87937402E+00 -0.96564655E+00  0.18165985E-03  0.27284452E-03 -0.60241220E-03
-0.87937402E+00 -0.95554139E+00  0.29414863E-03  0.81587095E-03 -0.93281755E-03
-0.87937402E+00 -0.94475908E+00  0.41765889E-03  0.13114481E-02 -0.12651385E-02
-0.87937402E+00 -0.93326267E+00  0.53551127E-03  0.15841741E-02 -0.15214998E-02
-0.87937402E+00 -0.92101443E+00  0.63376829E-03  0.15101189E-02 -0.16259502E-02
-0.87937402E+00 -0.90797606E+00  0.70589774E-03  0.10588270E-02 -0.15278278E-02
-0.87937402E+00 -0.89410886E+00  0.75427888E-03  0.29027833E-03 -0.12184008E-02
-0.87937402E+00 -0.87937402E+00  0.78768742E-03 -0.68938197E-03 -0.72929654E-03
-0.87937402E+00 -0.86373293E+00  0.81626157E-03 -0.17809847E-02 -0.11514440E-03
-0.87937402E+00 -0.84714748E+00  0.84604977E-03 -0.29238551E-02  0.57425886E-03
-0.87937402E+00 -0.82958044E+00  0.87496697E-03 -0.40914600E-02  0.13226303E-02
-0.87937402E+00 -0.81099590E+00  0.89050862E-03 -0.52634120E-02  0.21698115E-02
-0.87937402E+00 -0.79135972E+00  0.86919423E-03 -0.63925217E-02  0.32230684E-02
-0.87937402E+00 -0.77064005E+00  0.77758745E-03 -0.73854045E-02  0.46521125E-02
-0.87937402E+00 -0.74880783E+00  0.57539304E-03 -0.81025217E-02  0.66637248E-02
-0.87937402E+00 -0.72583741E+00  0.22094177E-03 -0.83772175E-02  0.94532473E-02
-0.87937402E+00 -0.70170710E+00 -0.32089144E-03 -0.80460585E-02  0.13136241E-01
-0.87937402E+00 -0.67639983E+00 -0.10692736E-02 -0.69833979E-02  0.17668601E-01
-0.87937402E+00 -0.64990376E+00 -0.20179473E-02 -0.51331480E-02  0.22769934E-01
-0.87937402E+00 -0.62221291E+00 -0.31278001E-02 -0.25337106E-02  0.27867442E-01
-0.87937402E+00 -0.59332774E+00 -0.43234959E-02  0.66787003E-03  0.32080656E-01
-0.87937402E+00 -0.56325577E+00 -0.54961442E-02  0.42160574E-02  0.34265798E-01
-0.87937402E+00 -0.53201207E+00 -0.65130797E-02  0.77648523E-02  0.33135027E-01
-0.87937402E+00 -0.49961977E+00 -0.72347417E-02  0.10915208E-01  0.27453832E-01
-0.87937402E+00 -0.46611039E+00 -0.75366888E-02  0.13269351E-01  0.16303159E-01
-0.87937402E+00 -0.43152416E+00 -0.73330855E-02  0.14494452E-01 -0.63044250E-03
-0.87937402E+00 -0.39591017E+00 -0.65963697E-02  0.14383217E-01 -0.22794128E-01
-0.87937402E+00 -0.35932641E+00 -0.53677614E-02  0.12897083E-01 -0.48609403E-01
-0.87937402E+00 -0.32183967E+00 -0.37544901E-02  0.10179458E-01 -0.75482855E-01
-0.87937402E+00 -0.28352524E+00 -0.19129483E-02  0.65332634E-02 -0.10003331E+00
-0.87937402E+00 -0.24446655E+00 -0.20872601E-04  0.23665195E-02 -0.11853755E+00
-0.87937402E+00 -0.20475452E+00  0.17543721E-02 -0.18802521E-02 -0.12754106E+00
-0.87937402E+00 -0.16448690E+00  0.32826733E-02 -0.58051611E-02 -0.12452570E+00
-0.87937402E+00 -0.12376733E+00  0.44853956E-02 -0.90953826E-02 -0.10849102E+00
-0.87937402E+00 -0.82704342E-01  0.53334546E-02 -0.11545633E-01 -0.80304707E-01
-0.87937402E+00 -0.41410268E-01  0.58313560E-02 -0.13045611E-01 -0.42716185E-01
-0.87937402E+00  0.00000000E+00  0.59947592E-02 -0.13549369E-01  0.48886936E-12
-0.87937402E+00  0.41410268E-01  0.58313560E-02 -0.13045611E-01  0.42716185E-01
-0.87937402E+00  0.82704342E-01  0.53334546E-02 -0.11545633E-01  0.80304707E-01
-0.87937402E+00  0.12376733E+00  0.44853956E-02 -0.90953826E-02  0.10849102E+00
-0.87937402E+00  0.16448690E+00  0.32826733E-02 -0.58051611E-02  0.12452570E+00
-0.87937402E+00  0.20475452E+00  0.17543721E-02 -0.18802521E-02  0.12754106E+00
-0.87937402E+00  0.24446655E+00 -0.20872601E-04  0.23665195E-02  0.11853755E+00
-0.87937402E+00  0.28352524E+00 -0.19129483E-02  0.65332634E-02  0.10003331E+00
-0.87937402E+00  0.32183967E+00 -0.37544901E-02  0.10179458E-01  0.75482855E-01
-0.87937402E+00  0.35932641E+00 -0.53677614E-02  0.12897083E-01  0.48609403E-01
-0.87937402E+00  0.39591017E+00 -0.65963697E-02  0.14383217E-01  0.22794128E-01
-0.87937402E+00  0.43152416E+00 -0.73330855E-02  0.14494452E-01  0.63044250E-03
-0.87937402E+00  0.46611039E+00 -0.75366888E-02  0.13269351E-01 -0.16303159E-01
-0.87937402E+00  0.49961977E+00 -0.72347417E-02  0.10915208E-01 -0.27453832E-01
-0.87937402E+00  0.53201207E+00 -0.65130797E-02  0.77648523E-02 -0.33135027E-01
-0.87937402E+00  0.56325577E+00 -0.54961442E-02  0.42160574E-02 -0.34265798E-01
-0.87937402E+00  0.59332774E+00 -0.43234959E-02  0.66787003E-03 -0.32080656E-01
-0.87937402E+00  0.62221291E+00 -0.31278001E-02 -0.25337106E-02 -0.27867442E-01
-0.87937402E+00  0.64990376E+00 -0.20179473E-02 -0.51331480E-02 -0.22769934E-01
-0.87937402E+00  0.67639983E+00 -0.10692736E-02 -0.69833979E-02 -0.17668601E-01
-0.87937402E+00  0.70170710E+00 -0.32089144E-03 -0.80460585E-02 -0.13136241E-01
-0.87937402E+00  0.72583741E+00  0.22094177E-03 -0.83772175E-02 -0.94532473E-02
-0.87937402E+00  0.74880783E+00  0.57539304E-03 -0.81025217E-02 -0.66637248E-02
-0.87937402E+00  0.77064005E+00  0.77758745E-03 -0.73854045E-02 -0.46521125E-02
-0.87937402E+00  0.79135972E+00  0.86919423E-03 -0.63925217E-02 -0.32230684E-02
-0.87937402E+00  0.81099590E+00  0.89050862E-03 -0.52634120E-02 -0.21698115E-02
-0.87937402E+00  0.82958044E+00  0.87496697E-03 -0.40914600E-02 -0.13226303E-02
-0.87937402E+00  0.84714748E+00  0.84604977E-03 -0.29238551E-02 -0.57425886E-03
-0.87937402E+00  0.86373293E+00  0.81626157E-03 -0.17809847E-02  0.11514440E-03
-0.87937402E+00  0.87937402E+00  0.78768742E-03 -0.68938197E-03  0.72929654E-03
-0.87937402E+00  0.89410886E+00  0.75427888E-03  0.29027833E-03  0.12184008E-02
-0.87937402E+00  0.90797606E+00  0.70589774E-03  0.10588270E-02  0.15278278E-02
-0.87937402E+00  0.92101443E+00  0.63376829E-03  0.15101189E-02  0.16259502E-02
-0.87937402E+00  0.93326267E+00  0.53551127E-03  0.15841741E-02  0.15214998E-02
-0.87937402E+00  0.94475908E+00  0.41765889E-03  0.13114481E-02  0.12651385E-02
-0.87937402E+00  0.95554139E+00  0.29414863E-03  0.81587095E-03  0.93281755E-03
-0.87937402E+00  0.96564655E+00  0.18165985E-03  0.27284452E-03  0.60241220E-03
-0.87937402E+00  0.97511059E+00  0.93962656E-04 -0.15266842E-03  0.32966372E-03
-0.87937402E+00  0.98396850E+00  0.37728800E-04 -0.35403505E-03  0.14115026E-03
-0.87937402E+00  0.99225409E+00  0.10496003E-04 -0.29489522E-03  0.34291267E-04
-0.87937402E+00  0.10000000E+01  0.00000000E+00  0.00000000E+00  0.00000000E+00
 
-0.86373293E+00 -0.10000000E+01  0.00000000E+00  0.00000000E+00  0.00000000E+00
-0.86373293E+00 -0.99225409E+00  0.27197486E-04 -0.12471596E-03 -0.55594282E-04
-0.86373293E+00 -0.98396850E+00  0.70922402E-04 -0.42528478E-04 -0.20764688E-03
-0.86373293E+00 -0.97511059E+00  0.14284193E-03  0.26984969E-03 -0.44033765E-03
-0.86373293E+00 -0.96564655E+00  0.24236370E-03  0.75163922E-03 -0.72934506E-03
-0.86373293E+00 -0.95554139E+00  0.35808783E-03  0.12663226E-02 -0.10237031E-02
-0.86373293E+00 -0.94475908E+00  0.47158031E-03  0.16371447E-02 -0.12539965E-02
-0.86373293E+00 -0.93326267E+00  0.56340276E-03  0.17050491E-02 -0.13455950E-02
-0.86373293E+00 -0.92101443E+00  0.62009709E-03  0.13896224E-02 -0.12451802E-02
-0.86373293E+00 -0.90797606E+00  0.63886290E-03  0.71522815E-03 -0.94024923E-03
-0.86373293E+00 -0.89410886E+00  0.62786908E-03 -0.21126720E-03 -0.46773486E-03
-0.86373293E+00 -0.87937402E+00  0.60199058E-03 -0.12603355E-02  0.94834616E-04
-0.86373293E+00 -0.86373293E+00  0.57650761E-03 -0.23377078E-02  0.64928476E-03
-0.86373293E+00 -0.84714748E+00  0.56135628E-03 -0.34118917E-02  0.11009769E-02
-0.86373293E+00 -0.82958044E+00  0.55752667E-03 -0.45007603E-02  0.13812268E-02
-0.86373293E+00 -0.81099590E+00  0.55513440E-03 -0.56339064E-02  0.14657635E-02
-0.86373293E+00 -0.79135972E+00  0.53235411E-03 -0.68101986E-02  0.13897389E-02
-0.86373293E+00 -0.77064005E+00  0.45472026E-03 -0.79686216E-02  0.12566919E-02
-0.86373293E+00 -0.74880783E+00  0.27557540E-03 -0.89780283E-02  0.12371147E-02
-0.86373293E+00 -0.72583741E+00 -0.61215566E-04 -0.96471715E-02  0.15488691E-02
-0.86373293E+00 -0.70170710E+00 -0.61512842E-03 -0.97501134E-02  0.24155554E-02
-0.86373293E+00 -0.67639983E+00 -0.14392009E-02 -0.90624625E-02  0.40025132E-02
-0.86373293E+00 -0.64990376E+00 -0.25671645E-02 -0.74026305E-02  0.63385342E-02
-0.86373293E+00 -0.62221291E+00 -0.39991646E-02 -0.46740438E-02  0.92362321E-02
-0.86373293E+00 -0.59332774E+00 -0.56884008E-02 -0.90337580E-03  0.12231104E-01
-0.86373293E+00 -0.56325577E+00 -0.75318035E-02  0.37308991E-02  0.14561725E-01
-0.86373293E+00 -0.53201207E+00 -0.93679075E-02  0.88870559E-02  0.15215068E-01
-0.86373293E+00 -0.49961977E+00 -0.10984802E-01  0.14073148E-01  0.13053463E-01
-0.86373293E+00 -0.46611039E+00 -0.12139540E-01  0.18689295E-01  0.70260878E-02
-0.86373293E+00 -0.43152416E+00 -0.12588369E-01  0.22098841E-01 -0.35562154E-02
-0.86373293E+00 -0.39591017E+00 -0.12124255E-01  0.23720691E-01 -0.18730226E-01
-0.86373293E+00 -0.35932641E+00 -0.10615807E-01  0.23128469E-01 -0.37645624E-01
-0.86373293E+00 -0.32183967E+00 -0.80399841E-02  0.20137380E-01 -0.58467239E-01
-0.86373293E+00 -0.28352524E+00 -0.45013040E-02  0.14859902E-01 -0.78483419E-01
-0.86373293E+00 -0.24446655E+00 -0.23227690E-03  0.77162059E-02 -0.94450116E-01
-0.86373293E+00 -0.20475452E+00  0.44263663E-02 -0.60533541E-03 -0.10314091E+00
-0.86373293E+00 -0.16448690E+00  0.90630187E-02 -0.92317747E-02 -0.10200617E+00
-0.86373293E+00 -0.12376733E+00  0.13243812E-01 -0.17218412E-01 -0.89793521E-01
-0.86373293E+00 -0.82704342E-01  0.16564646E-01 -0.23671471E-01 -0.66965467E-01
-0.86373293E+00 -0.41410268E-01  0.18698852E-01 -0.27861547E-01 -0.35782932E-01
-0.86373293E+00  0.00000000E+00  0.19434676E-01 -0.29313207E-01  0.67054722E-12
-0.86373293E+00  0.41410268E-01  0.18698852E-01 -0.27861547E-01  0.35782932E-01
-0.86373293E+00  0.82704342E-01  0.16564646E-01 -0.23671471E-01  0.66965467E-01
-0.86373293E+00  0.12376733E+00  0.13243812E-01 -0.17218412E-01  0.89793521E-01
-0.86373293E+00  0.16448690E+00  0.90630187E-02 -0.92317747E-02  0.10200617E+00
-0.86373293E+00  0.20475452E+00  0.44263663E-02 -0.60533541E-03  0.10314091E+00
-0.86373293E+00  0.24446655E+00 -0.23227690E-03  0.77162059E-02  0.94450116E-01
-0.86373293E+00  0.28352524E+00 -0.45013040E-02  0.14859902E-01  0.78483419E-01
-0.86373293E+00  0.32183967E+00 -0.80399841E-02  0.20137380E-01  0.58467239E-01
-0.86373293E+00  0.35932641E+00 -0.10615807E-01  0.23128469E-01  0.37645624E-01
-0.86373293E+00  0.39591017E+00 -0.12124255E-01  0.23720691E-01  0.18730226E-01
-0.86373293E+00  0.43152416E+00 -0.12588369E-01  0.22098841E-01  0.35562154E-02
-0.86373293E+00  0.46611039E+00 -0.12139540E-01  0.18689295E-01 -0.70260878E-02
-0.86373293E+00  0.49961977E+00 -0.10984802E-01  0.14073148E-01 -0.13053463E-01
-0.86373293E+00  0.53201207E+00 -0.93679075E-02  0.88870559E-02 -0.15215068E-01
-0.86373293E+00  0.56325577E+00 -0.75318035E-02  0.37308991E-02 -0.14561725E-01
-0.86373293E+00  0.59332774E+00 -0.56884008E-02 -0.90337580E-03 -0.12231104E-01
-0.86373293E+00  0.62221291E+00 -0.39991646E-02 -0.46740438E-02 -0.92362321E-02
-0.86373293E+00  0.64990376E+00 -0.25671645E-02 -0.74026305E-02 -0.63385342E-02
-0.86373293E+00  0.67639983E+00 -0.14392009E-02 -0.90624625E-02 -0.40025132E-02
-0.86373293E+00  0.70170710E+00 -0.61512842E-03 -0.97501134E-02 -0.24155554E-02
-0.86373293E+00  0.72583741E+00 -0.61215566E-04 -0.96471715E-02 -0.15488691E-02
-0.86373293E+00  0.74880783E+00  0.27557540E-03 -0.89780283E-02 -0.12371147E-02
-0.86373293E+00  0.77064005E+00  0.45472026E-03 -0.79686216E-02 -0.12566919E-02
-0.86373293E+00  0.79135972E+00  0.53235411E-03 -0.68101986E-02 -0.13897389E-02
-0.86373293E+00  0.81099590E+00  0.55513440E-03 -0.56339064E-02 -0.14657635E-02
-0.86373293E+00  0.82958044E+00  0.55752667E-03 -0.45007603E-02 -0.13812268E-02
-0.86373293E+00  0.84714748E+00  0.56135628E-03 -0.34118917E-02 -0.11009769E-02
-0.86373293E+00  0.86373293E+00  0.57650761E-03 -0.23377078E-02 -0.64928476E-03
-0.86373293E+00  0.87937402E+00  0.60199058E-03 -0.12603355E-02 -0.94834616E-04
-0.86373293E+00  0.89410886E+00  0.62786908E-03 -0.21126720E-03  0.46773486E-03
-0.86373293E+00  0.90797606E+00  0.63886290E-03  0.71522815E-03  0.94024923E-03
-0.86373293E+00  0.92101443E+00  0.62009709E-03  0.13896224E-02  0.12451802E-02
-0.86373293E+00  0.93326267E+00  0.56340276E-03  0.17050491E-02  0.13455950E-02
-0.86373293E+00  0.94475908E+00  0.47158031E-03  0.16371447E-02  0.12539965E-02
-0.86373293E+00  0.95554139E+00  0.35808783E-03  0.12663226E-02  0.10237031E-02
-0.86373293E+00  0.96564655E+00  0.24236370E-03  0.75163922E-03  0.72934506E-03
-0.86373293E+00  0.97511059E+00  0.14284193E-03  0.26984969E-03  0.44033765E-03
-0.86373293E+00  0.98396850E+00  0.70922402E-04 -0.42528478E-04  0.20764688E-03
-0.86373293E+00  0.99225409E+00  0.27197486E-04 -0.12471596E-03  0.55594282E-04
-0.86373293E+00  0.10000000E+01  0.00000000E+00  0.00000000E+00  0.00000000E+00
 
-0.84714748E+00 -0.10000000E+01  0.00000000E+00  0.00000000E+00  0.00000000E+00
-0.84714748E+00 -0.99225409E+00  0.44985793E-04  0.10075541E-03 -0.63686247E-04
-0.84714748E+00 -0.98396850E+00  0.10307197E-03  0.33562991E-03 -0.22672026E-03
-0.84714748E+00 -0.97511059E+00  0.18429214E-03  0.72531284E-03 -0.45472275E-03
-0.84714748E+00 -0.96564655E+00  0.28472108E-03  0.11938797E-02 -0.70169701E-03
-0.84714748E+00 -0.95554139E+00  0.38889201E-03  0.15936108E-02 -0.90321404E-03
-0.84714748E+00 -0.94475908E+00  0.47533479E-03  0.17606188E-02 -0.98946751E-03
-0.84714748E+00 -0.93326267E+00  0.52411801E-03  0.15760408E-02 -0.90346018E-03
-0.84714748E+00 -0.92101443E+00  0.52449972E-03  0.10185780E-02 -0.62387628E-03
-0.84714748E+00 -0.90797606E+00  0.47883620E-03  0.17051414E-03 -0.17720528E-03
-0.84714748E+00 -0.89410886E+00  0.40115248E-03 -0.82195857E-03  0.36421090E-03
-0.84714748E+00 -0.87937402E+00  0.31109114E-03 -0.18175609E-02  0.89694608E-03
-0.84714748E+00 -0.86373293E+00  0.22686435E-03 -0.27352195E-02  0.13060335E-02
-0.84714748E+00 -0.84714748E+00  0.16014079E-03 -0.35735065E-02  0.14810220E-02
-0.84714748E+00 -0.82958044E+00  0.11401336E-03 -0.43892008E-02  0.13273246E-02
-0.84714748E+00 -0.81099590E+00  0.82604351E-04 -0.52552538E-02  0.77453073E-03
-0.84714748E+00 -0.79135972E+00  0.50614734E-04 -0.62161120E-02 -0.21225004E-03
-0.84714748E+00 -0.77064005E+00 -0.81761740E-05 -0.72553790E-02 -0.16175589E-02
-0.84714748E+00 -0.74880783E+00 -0.13273565E-03 -0.82789505E-02 -0.33588788E-02
-0.84714748E+00 -0.72583741E+00 -0.37545745E-03 -0.91152264E-02 -0.52767386E-02
-0.84714748E+00 -0.70170710E+00 -0.79982588E-03 -0.95300514E-02 -0.71390972E-02
-0.84714748E+00 -0.67639983E+00 -0.14737977E-02 -0.92553076E-02 -0.86678681E-02
-0.84714748E+00 -0.64990376E+00 -0.24582605E-02 -0.80284230E-02 -0.95885278E-02
-0.84714748E+00 -0.62221291E+00 -0.37911100E-02 -0.56407178E-02 -0.96997314E-02
-0.84714748E+00 -0.59332774E+00 -0.54685440E-02 -0.19906441E-02 -0.89512642E-02
-0.84714748E+00 -0.56325577E+00 -0.74266278E-02  0.28641185E-02 -0.75135186E-02
-0.84714748E+00 -0.53201207E+00 -0.95272561E-02  0.86653036E-02 -0.58147619E-02
-0.84714748E+00 -0.49961977E+00 -0.11553493E-01  0.14935596E-01 -0.45226092E-02
-0.84714748E+00 -0.46611039E+00 -0.13218884E-01  0.20995160E-01 -0.44511070E-02
-0.84714748E+00 -0.43152416E+00 -0.14193839E-01  0.26021629E-01 -0.63915434E-02
-0.84714748E+00 -0.39591017E+00 -0.14148949E-01  0.29153884E-01 -0.10887825E-01
-0.84714748E+00 -0.35932641E+00 -0.12811058E-01  0.29629544E-01 -0.18004629E-01
-0.84714748E+00 -0.32183967E+00 -0.10023407E-01  0.26934745E-01 -0.27155646E-01
-0.84714748E+00 -0.28352524E+00 -0.57980558E-02  0.20936985E-01 -0.37063093E-01
-0.84714748E+00 -0.24446655E+00 -0.34773124E-03  0.11969478E-01 -0.45897814E-01
-0.84714748E+00 -0.20475452E+00  0.59133566E-02  0.84154828E-03 -0.51604617E-01
-0.84714748E+00 -0.16448690E+00  0.12405015E-01 -0.11237478E-01 -0.52357867E-01
-0.84714748E+00 -0.12376733E+00  0.18450577E-01 -0.22815226E-01 -0.47038910E-01
-0.84714748E+00 -0.82704342E-01  0.23370571E-01 -0.32410406E-01 -0.35599521E-01
-0.84714748E+00 -0.41410268E-01  0.26584439E-01 -0.38746287E-01 -0.19191352E-01
-0.84714748E+00  0.00000000E+00  0.27701620E-01 -0.40959864E-01  0.67257285E-12
-0.84714748E+00  0.41410268E-01  0.26584439E-01 -0.38746287E-01  0.19191352E-01
-0.84714748E+00  0.82704342E-01  0.23370571E-01 -0.32410406E-01  0.35599521E-01
-0.84714748E+00  0.12376733E+00  0.18450577E-01 -0.22815226E-01  0.47038910E-01
-0.84714748E+00  0.16448690E+00  0.12405015E-01 -0.11237478E-01  0.52357867E-01
-0.84714748E+00  0.20475452E+00  0.59133566E-02  0.84154828E-03  0.51604617E-01
-0.84714748E+00  0.24446655E+00 -0.34773124E-03  0.11969478E-01  0.45897814E-01
-0.84714748E+00  0.28352524E+00 -0.57980558E-02  0.20936985E-01  0.37063093E-01
-0.84714748E+00  0.32183967E+00 -0.10023407E-01  0.26934745E-01  0.27155646E-01
-0.84714748E+00  0.35932641E+00 -0.12811058E-01  0.29629544E-01  0.18004629E-01
-0.84714748E+00  0.39591017E+00 -0.14148949E-01  0.29153884E-01  0.10887825E-01
-0.84714748E+00  0.43152416E+00 -0.14193839E-01  0.26021629E-01  0.63915434E-02
-0.84714748E+00  0.46611039E+00 -0.13218884E-01  0.20995160E-01  0.44511070E-02
-0.84714748E+00  0.49961977E+00 -0.11553493E-01  0.14935596E-01  0.45226092E-02
-0.84714748E+00  0.53201207E+00 -0.95272561E-02  0.86653036E-02  0.58147619E-02
-0.84714748E+00  0.56325577E+00 -0.74266278E-02  0.28641185E-02  0.75135186E-02
-0.84714748E+00  0.59332774E+00 -0.54685440E-02 -0.19906441E-02  0.89512642E-02
-0.84714748E+00  0.62221291E+00 -0.37911100E-02 -0.56407178E-02  0.96997314E-02
-0.84714748E+00  0.64990376E+00 -0.24582605E-02 -0.80284230E-02  0.95885278E-02
-0.84714748E+00  0.67639983E+00 -0.14737977E-02 -0.92553076E-02  0.86678681E-02
-0.84714748E+00  0.70170710E+00 -0.79982588E-03 -0.95300514E-02  0.71390972E-02
-0.84714748E+00  0.72583741E+00 -0.37545745E-03 -0.91152264E-02  0.52767386E-02
-0.84714748E+00  0.74880783E+00 -0.13273565E-03 -0.82789505E-02  0.33588788E-02
-0.84714748E+00  0.77064005E+00 -0.81761740E-05 -0.72553790E-02  0.16175589E-02
-0.84714748E+00  0.79135972E+00  0.50614734E-04 -0.62161120E-02  0.21225004E-03
-0.84714748E+00  0.81099590E+00  0.82604351E-04 -0.52552538E-02 -0.77453073E-03
-0.84714748E+00  0.82958044E+00  0.11401336E-03 -0.43892008E-02 -0.13273246E-02
-0.84714748E+00  0.84714748E+00  0.16014079E-03 -0.35735065E-02 -0.14810220E-02
-0.84714748E+00  0.86373293E+00  0.22686435E-03 -0.27352195E-02 -0.13060335E-02
-0.84714748E+00  0.87937402E+00  0.31109114E-03 -0.18175609E-02 -0.89694608E-03
-0.84714748E+00  0.89410886E+00  0.40115248E-03 -0.82195857E-03 -0.36421090E-03
-0.84714748E+00  0.90797606E+00  0.47883620E-03  0.17051414E-03  0.17720528E-03
-0.84714748E+00  0.92101443E+00  0.52449972E-03  0.10185780E-02  0.62387628E-03
-0.84714748E+00  0.93326267E+00  0.52411801E-03  0.15760408E-02  0.90346018E-03
-0.84714748E+00  0.94475908E+00  0.47533479E-03  0.17606188E-02  0.98946751E-03
-0.84714748E+00  0.95554139E+00  0.38889201E-03  0.15936108E-02  0.90321404E-03
-0.84714748E+00  0.96564655E+00  0.28472108E-03  0.11938797E-02  0.70169701E-03
-0.84714748E+00  0.97511059E+00  0.18429214E-03  0.72531284E-03  0.45472275E-03
-0.84714748E+00  0.98396850E+00  0.10307197E-03  0.33562991E-03  0.22672026E-03
-0.84714748E+00  0.99225409E+00  0.44985793E-04  0.10075541E-03  0.63686247E-04
-0.84714748E+00  0.10000000E+01  0.00000000E+00  0.00000000E+00  0.00000000E+00
 
-0.82958044E+00 -0.10000000E+01  0.00000000E+00  0.00000000E+00  0.00000000E+00
-0.82958044E+00 -0.99225409E+00  0.61181953E-04  0.33268941E-03 -0.57399279E-04
-0.82958044E+00 -0.98396850E+00  0.12949944E-03  0.70084463E-03 -0.19669347E-03
-0.82958044E+00 -0.97511059E+00  0.21268379E-03  0.11187010E-02 -0.37558814E-03
-0.82958044E+00 -0.96564655E+00  0.30393829E-03  0.15055961E-02 -0.53686202E-03
-0.82958044E+00 -0.95554139E+00  0.38532741E-03  0.17238436E-02 -0.61599743E-03
-0.82958044E+00 -0.94475908E+00  0.43474109E-03  0.16456277E-02 -0.55485700E-03
-0.82958044E+00 -0.93326267E+00  0.43435181E-03  0.12096913E-02 -0.32285221E-03
-0.82958044E+00 -0.92101443E+00  0.37812094E-03  0.45833315E-03  0.68517440E-04
-0.82958044E+00 -0.90797606E+00  0.27428369E-03 -0.47731196E-03  0.56206934E-03
-0.82958044E+00 -0.89410886E+00  0.14190373E-03 -0.14292226E-02  0.10674310E-02
-0.82958044E+00 -0.87937402E+00  0.32597506E-05 -0.22612543E-02  0.14790821E-02
-0.82958044E+00 -0.86373293E+00 -0.12338653E-03 -0.29141921E-02  0.16932418E-02
-0.82958044E+00 -0.84714748E+00 -0.22758460E-03 -0.34137778E-02  0.16142475E-02
-0.82958044E+00 -0.82958044E+00 -0.30651553E-03 -0.38430230E-02  0.11544867E-02
-0.82958044E+00 -0.81099590E+00 -0.36319167E-03 -0.43009354E-02  0.23143522E-03
-0.82958044E+00 -0.79135972E+00 -0.40543966E-03 -0.48625413E-02 -0.12285022E-02
-0.82958044E+00 -0.77064005E+00 -0.44703842E-03 -0.55505901E-02 -0.32773835E-02
-0.82958044E+00 -0.74880783E+00 -0.51049186E-03 -0.63184704E-02 -0.59224656E-02
-0.82958044E+00 -0.72583741E+00 -0.63007631E-03 -0.70445634E-02 -0.90988778E-02
-0.82958044E+00 -0.70170710E+00 -0.85325650E-03 -0.75368352E-02 -0.12644491E-01
-0.82958044E+00 -0.67639983E+00 -0.12388132E-02 -0.75491392E-02 -0.16287630E-01
-0.82958044E+00 -0.64990376E+00 -0.18502455E-02 -0.68097049E-02 -0.19654554E-01
-0.82958044E+00 -0.62221291E+00 -0.27437997E-02 -0.50626169E-02 -0.22303367E-01
-0.82958044E+00 -0.59332774E+00 -0.39513827E-02 -0.21209786E-02 -0.23784322E-01
-0.82958044E+00 -0.56325577E+00 -0.54601782E-02  0.20723580E-02 -0.23722087E-01
-0.82958044E+00 -0.53201207E+00 -0.71924138E-02  0.73852873E-02 -0.21906006E-01
-0.82958044E+00 -0.49961977E+00 -0.89904973E-02  0.13451818E-01 -0.18368416E-01
-0.82958044E+00 -0.46611039E+00 -0.10613638E-01  0.19658788E-01 -0.13425690E-01
-0.82958044E+00 -0.43152416E+00 -0.11751791E-01  0.25179666E-01 -0.76606741E-02
-0.82958044E+00 -0.39591017E+00 -0.12060349E-01  0.29064509E-01 -0.18359159E-02
-0.82958044E+00 -0.35932641E+00 -0.11214777E-01  0.30383630E-01  0.32524688E-02
-0.82958044E+00 -0.32183967E+00 -0.89785201E-02  0.28406949E-01  0.69490469E-02
-0.82958044E+00 -0.28352524E+00 -0.52718853E-02  0.22786429E-01  0.88928368E-02
-0.82958044E+00 -0.24446655E+00 -0.22553410E-03  0.13699066E-01  0.91002011E-02
-0.82958044E+00 -0.20475452E+00  0.57977799E-02  0.19085351E-02  0.79424407E-02
-0.82958044E+00 -0.16448690E+00  0.12225193E-01 -0.11284384E-01  0.60172489E-02
-0.82958044E+00 -0.12376733E+00  0.18342234E-01 -0.24208960E-01  0.39516613E-02
-0.82958044E+00 -0.82704342E-01  0.23399346E-01 -0.35087063E-01  0.22036362E-02
-0.82958044E+00 -0.41410268E-01  0.26736961E-01 -0.42342086E-01  0.93437792E-03
-0.82958044E+00  0.00000000E+00  0.27903088E-01 -0.44889259E-01  0.49629028E-12
-0.82958044E+00  0.41410268E-01  0.26736961E-01 -0.42342086E-01 -0.93437792E-03
-0.82958044E+00  0.82704342E-01  0.23399346E-01 -0.35087063E-01 -0.22036362E-02
-0.82958044E+00  0.12376733E+00  0.18342234E-01 -0.24208960E-01 -0.39516613E-02
-0.82958044E+00  0.16448690E+00  0.12225193E-01 -0.11284384E-01 -0.60172489E-02
-0.82958044E+00  0.20475452E+00  0.57977799E-02  0.19085351E-02 -0.79424407E-02
-0.82958044E+00  0.24446655E+00 -0.22553410E-03  0.13699066E-01 -0.91002011E-02
-0.82958044E+00  0.28352524E+00 -0.52718853E-02  0.22786429E-01 -0.88928368E-02
-0.82958044E+00  0.32183967E+00 -0.89785201E-02  0.28406949E-01 -0.69490469E-02
-0.82958044E+00  0.35932641E+00 -0.11214777E-01  0.30383630E-01 -0.32524688E-02
-0.82958044E+00  0.39591017E+00 -0.12060349E-01  0.29064509E-01  0.18359159E-02
-0.82958044E+00  0.43152416E+00 -0.11751791E-01  0.25179666E-01  0.76606741E-02
-0.82958044E+00  0.46611039E+00 -0.10613638E-01  0.19658788E-01  0.13425690E-01
-0.82958044E+00  0.49961977E+00 -0.89904973E-02  0.13451818E-01  0.18368416E-01
-0.82958044E+00  0.53201207E+00 -0.71924138E-02  0.73852873E-02  0.21906006E-01
-0.82958044E+00  0.56325577E+00 -0.54601782E-02  0.20723580E-02  0.23722087E-01
-0.82958044E+00  0.59332774E+00 -0.39513827E-02 -0.21209786E-02  0.23784322E-01
-0.82958044E+00  0.62221291E+00 -0.27437997E-02 -0.50626169E-02  0.22303367E-01
-0.82958044E+00  0.64990376E+00 -0.18502455E-02 -0.68097049E-02  0.19654554E-01
-0.82958044E+00  0.67639983E+00 -0.12388132E-02 -0.75491392E-02  0.16287630E-01
-0.82958044E+00  0.70170710E+00 -0.85325650E-03 -0.75368352E-02  0.12644491E-01
-0.82958044E+00  0.72583741E+00 -0.63007631E-03 -0.70445634E-02  0.90988778E-02
-0.82958044E+00  0.74880783E+00 -0.51049186E-03 -0.63184704E-02  0.59224656E-02
-0.82958044E+00  0.77064005E+00 -0.44703842E-03 -0.55505901E-02  0.32773835E-02
-0.82958044E+00  0.79135972E+00 -0.40543966E-03 -0.48625413E-02  0.12285022E-02
-0.82958044E+00  0.81099590E+00 -0.36319167E-03 -0.43009354E-02 -0.23143522E-03
-0.82958044E+00  0.82958044E+00 -0.30651553E-03 -0.38430230E-02 -0.11544867E-02
-0.82958044E+00  0.84714748E+00 -0.22758460E-03 -0.34137778E-02 -0.16142475E-02
-0.82958044E+00  0.86373293E+00 -0.12338653E-03 -0.29141921E-02 -0.16932418E-02
-0.82958044E+00  0.87937402E+00  0.32597506E-05 -0.22612543E-02 -0.14790821E-02
-0.82958044E+00  0.89410886E+00  0.14190373E-03 -0.14292226E-02 -0.10674310E-02
-0.82958044E+00  0.90797606E+00  0.27428369E-03 -0.47731196E-03 -0.56206934E-03
-0.82958044E+00  0.92101443E+00  0.37812094E-03  0.45833315E-03 -0.68517440E-04
-0.82958044E+00  0.93326267E+00  0.43435181E-03  0.12096913E-02  0.32285221E-03
-0.82958044E+00  0.94475908E+00  0.43474109E-03  0.16456277E-02  0.55485700E-03
-0.82958044E+00  0.95554139E+00  0.38532741E-03  0.17238436E-02  0.61599743E-03
-0.82958044E+00  0.96564655E+00  0.30393829E-03  0.15055961E-02  0.53686202E-03
-0.82958044E+00  0.97511059E+00  0.21268379E-03  0.11187010E-02  0.37558814E-03
-0.82958044E+00  0.98396850E+00  0.12949944E-03  0.70084463E-03  0.19669347E-03
-0.82958044E+00  0.99225409E+00  0.61181953E-04  0.33268941E-03  0.57399279E-04
-0.82958044E+00  0.10000000E+01  0.00000000E+00  0.00000000E+00  0.00000000E+00
 
-0.81099590E+00 -0.10000000E+01  0.00000000E+00  0.00000000E+00  0.00000000E+00
-0.81099590E+00 -0.99225409E+00  0.73640287E-04  0.52269989E-03 -0.41137627E-04
-0.81099590E+00 -0.98396850E+00  0.14712900E-03  0.97987453E-03 -0.13443028E-03
-0.81099590E+00 -0.97511059E+00  0.22568010E-03  0.13740853E-02 -0.23974851E-03
-0.81099590E+00 -0.96564655E+00  0.30064116E-03  0.16288256E-02 -0.29999248E-03
-0.81099590E+00 -0.95554139E+00  0.35365881E-03  0.16344917E-02 -0.26139543E-03
-0.81099590E+00 -0.94475908E+00  0.36444843E-03  0.13155147E-02 -0.84564673E-04
-0.81099590E+00 -0.93326267E+00  0.31944772E-03  0.67553585E-03  0.23369408E-03
-0.81099590E+00 -0.92101443E+00  0.21845447E-03 -0.18633008E-03  0.65588161E-03
-0.81099590E+00 -0.90797606E+00  0.75364624E-04 -0.11082459E-02  0.11075983E-02
-0.81099590E+00 -0.89410886E+00 -0.87176589E-04 -0.19229613E-02  0.14981828E-02
-0.81099590E+00 -0.87937402E+00 -0.24646948E-03 -0.25173348E-02  0.17390262E-02
-0.81099590E+00 -0.86373293E+00 -0.38666542E-03 -0.28612994E-02  0.17565723E-02
-0.81099590E+00 -0.84714748E+00 -0.50093157E-03 -0.30029781E-02  0.14899426E-02
-0.81099590E+00 -0.82958044E+00 -0.58903938E-03 -0.30373225E-02  0.88233568E-03
-0.81099590E+00 -0.81099590E+00 -0.65345332E-03 -0.30696330E-02 -0.13023061E-03
-0.81099590E+00 -0.79135972E+00 -0.69672867E-03 -0.31847748E-02 -0.16217226E-02
-0.81099590E+00 -0.77064005E+00 -0.72165472E-03 -0.34275953E-02 -0.36693251E-02
-0.81099590E+00 -0.74880783E+00 -0.73371194E-03 -0.37909882E-02 -0.63331052E-02
-0.81099590E+00 -0.72583741E+00 -0.74476519E-03 -0.42099215E-02 -0.96262234E-02
-0.81099590E+00 -0.70170710E+00 -0.77654928E-03 -0.45601382E-02 -0.13478122E-01
-0.81099590E+00 -0.67639983E+00 -0.86262543E-03 -0.46636998E-02 -0.17699561E-01
-0.81099590E+00 -0.64990376E+00 -0.10473650E-02 -0.43036497E-02 -0.21957007E-01
-0.81099590E+00 -0.62221291E+00 -0.13807486E-02 -0.32506294E-02 -0.25767674E-01
-0.81099590E+00 -0.59332774E+00 -0.19081304E-02 -0.13028811E-02 -0.28523586E-01
-0.81099590E+00 -0.56325577E+00 -0.26551741E-02  0.16614511E-02 -0.29552170E-01
-0.81099590E+00 -0.53201207E+00 -0.36095974E-02  0.56251749E-02 -0.28212978E-01
-0.81099590E+00 -0.49961977E+00 -0.47033202E-02  0.10377306E-01 -0.24022279E-01
-0.81099590E+00 -0.46611039E+00 -0.58002833E-02  0.15478720E-01 -0.16785175E-01
-0.81099590E+00 -0.43152416E+00 -0.66961790E-02  0.20266621E-01 -0.67070160E-02
-0.81099590E+00 -0.39591017E+00 -0.71354805E-02  0.23912637E-01  0.55481769E-02
-0.81099590E+00 -0.35932641E+00 -0.68482668E-02  0.25540069E-01  0.18877840E-01
-0.81099590E+00 -0.32183967E+00 -0.56041553E-02  0.24389920E-01  0.31850575E-01
-0.81099590E+00 -0.28352524E+00 -0.32745502E-02  0.20007928E-01  0.42894293E-01
-0.81099590E+00 -0.24446655E+00  0.11115086E-03  0.12409681E-01  0.50530887E-01
-0.81099590E+00 -0.20475452E+00  0.43321015E-02  0.21758224E-02  0.53611180E-01
-0.81099590E+00 -0.16448690E+00  0.89797899E-02 -0.95626300E-02  0.51503278E-01
-0.81099590E+00 -0.12376733E+00  0.13505805E-01 -0.21265706E-01  0.44199195E-01
-0.81099590E+00 -0.82704342E-01  0.17309034E-01 -0.31237234E-01  0.32325345E-01
-0.81099590E+00 -0.41410268E-01  0.19845594E-01 -0.37940077E-01  0.17063100E-01
-0.81099590E+00  0.00000000E+00  0.20736419E-01 -0.40302459E-01  0.22222654E-12
-0.81099590E+00  0.41410268E-01  0.19845594E-01 -0.37940077E-01 -0.17063100E-01
-0.81099590E+00  0.82704342E-01  0.17309034E-01 -0.31237234E-01 -0.32325345E-01
-0.81099590E+00  0.12376733E+00  0.13505805E-01 -0.21265706E-01 -0.44199195E-01
-0.81099590E+00  0.16448690E+00  0.89797899E-02 -0.95626300E-02 -0.51503278E-01
-0.81099590E+00  0.20475452E+00  0.43321015E-02  0.21758224E-02 -0.53611180E-01
-0.81099590E+00  0.24446655E+00  0.11115086E-03  0.12409681E-01 -0.50530887E-01
-0.81099590E+00  0.28352524E+00 -0.32745502E-02  0.20007928E-01 -0.42894293E-01
-0.81099590E+00  0.32183967E+00 -0.56041553E-02  0.24389920E-01 -0.31850575E-01
-0.81099590E+00  0.35932641E+00 -0.68482668E-02  0.25540069E-01 -0.18877840E-01
-0.81099590E+00  0.39591017E+00 -0.71354805E-02  0.23912637E-01 -0.55481769E-02
-0.81099590E+00  0.43152416E+00 -0.66961790E-02  0.20266621E-01  0.67070160E-02
-0.81099590E+00  0.46611039E+00 -0.58002833E-02  0.15478720E-01  0.16785175E-01
-0.81099590E+00  0.49961977E+00 -0.47033202E-02  0.10377306E-01  0.24022279E-01
-0.81099590E+00  0.53201207E+00 -0.36095974E-02  0.56251749E-02  0.28212978E-01
-0.81099590E+00  0.56325577E+00 -0.26551741E-02  0.16614511E-02  0.29552170E-01
-0.81099590E+00  0.59332774E+00 -0.19081304E-02 -0.13028811E-02  0.28523586E-01
-0.81099590E+00  0.62221291E+00 -0.13807486E-02 -0.32506294E-02  0.25767674E-01
-0.81099590E+00  0.64990376E+00 -0.10473650E-02 -0.43036497E-02  0.21957007E-01
-0.81099590E+00  0.67639983E+00 -0.86262543E-03 -0.46636998E-02  0.17699561E-01
-0.81099590E+00  0.70170710E+00 -0.77654928E-03 -0.45601382E-02  0.13478122E-01
-0.81099590E+00  0.72583741E+00 -0.74476519E-03 -0.42099215E-02  0.96262234E-02
-0.81099590E+00  0.74880783E+00 -0.73371194E-03 -0.37909882E-02  0.63331052E-02
-0.81099590E+00  0.77064005E+00 -0.72165472E-03 -0.34275953E-02  0.36693251E-02
-0.81099590E+00  0.79135972E+00 -0.69672867E-03 -0.31847748E-02  0.16217226E-02
-0.81099590E+00  0.81099590E+00 -0.65345332E-03 -0.30696330E-02  0.13023061E-03
-0.81099590E+00  0.82958044E+00 -0.58903938E-03 -0.30373225E-02 -0.88233568E-03
-0.81099590E+00  0.84714748E+00 -0.50093157E-03 -0.30029781E-02 -0.14899426E-02
-0.81099590E+00  0.86373293E+00 -0.38666542E-03 -0.28612994E-02 -0.17565723E-02
-0.81099590E+00  0.87937402E+00 -0.24646948E-03 -0.25173348E-02 -0.17390262E-02
-0.81099590E+00  0.89410886E+00 -0.87176589E-04 -0.19229613E-02 -0.14981828E-02
-0.81099590E+00  0.90797606E+00  0.75364624E-04 -0.11082459E-02 -0.11075983E-02
-0.81099590E+00  0.92101443E+00  0.21845447E-03 -0.18633008E-03 -0.65588161E-03
-0.81099590E+00  0.93326267E+00  0.31944772E-03  0.67553585E-03 -0.23369408E-03
-0.81099590E+00  0.94475908E+00  0.36444843E-03  0.13155147E-02  0.84564673E-04
-0.81099590E+00  0.95554139E+00  0.35365881E-03  0.16344917E-02  0.26139543E-03
-0.81099590E+00  0.96564655E+00  0.30064116E-03  0.16288256E-02  0.29999248E-03
-0.81099590E+00  0.97511059E+00  0.22568010E-03  0.13740853E-02  0.23974851E-03
-0.81099590E+00  0.98396850E+00  0.14712900E-03  0.97987453E-03  0.13443028E-03
-0.81099590E+00  0.99225409E+00  0.73640287E-04  0.52269989E-03  0.41137627E-04
-0.81099590E+00  0.10000000E+01  0.00000000E+00  0.00000000E+00  0.00000000E+00
 
-0.79135972E+00 -0.10000000E+01  0.00000000E+00  0.00000000E+00  0.00000000E+00
-0.79135972E+00 -0.99225409E+00  0.81072821E-04  0.64102520E-03 -0.21898158E-04
-0.79135972E+00 -0.98396850E+00  0.15470231E-03  0.11324578E-02 -0.64692355E-04
-0.79135972E+00 -0.97511059E+00  0.22375435E-03  0.14607896E-02 -0.96628080E-04
-0.79135972E+00 -0.96564655E+00  0.27896445E-03  0.15595778E-02 -0.69124216E-04
-0.79135972E+00 -0.95554139E+00  0.30350506E-03  0.13583094E-02  0.55552311E-04
-0.79135972E+00 -0.94475908E+00  0.28081026E-03  0.84029464E-03  0.29716599E-03
-0.79135972E+00 -0.93326267E+00  0.20273855E-03  0.71341335E-04  0.63718923E-03
-0.79135972E+00 -0.92101443E+00  0.74877957E-04 -0.80701107E-03  0.10229717E-02
-0.79135972E+00 -0.90797606E+00 -0.84377868E-04 -0.16236729E-02  0.13764257E-02
-0.79135972E+00 -0.89410886E+00 -0.25060121E-03 -0.22338121E-02  0.16191368E-02
-0.79135972E+00 -0.87937402E+00 -0.40247383E-03 -0.25618260E-02  0.16887055E-02
-0.79135972E+00 -0.86373293E+00 -0.52798857E-03 -0.26110627E-02  0.15477216E-02
-0.79135972E+00 -0.84714748E+00 -0.62502249E-03 -0.24465529E-02  0.11750034E-02
-0.79135972E+00 -0.82958044E+00 -0.69713357E-03 -0.21631337E-02  0.55231295E-03
-0.79135972E+00 -0.81099590E+00 -0.74815138E-03 -0.18565988E-02 -0.35088117E-03
-0.79135972E+00 -0.79135972E+00 -0.77850592E-03 -0.16039397E-02 -0.15835155E-02
-0.79135972E+00 -0.77064005E+00 -0.78450124E-03 -0.14536198E-02 -0.32111663E-02
-0.79135972E+00 -0.74880783E+00 -0.75996287E-03 -0.14208260E-02 -0.53022178E-02
-0.79135972E+00 -0.72583741E+00 -0.69934168E-03 -0.14847789E-02 -0.79050477E-02
-0.79135972E+00 -0.70170710E+00 -0.60137903E-03 -0.15865094E-02 -0.11015185E-01
-0.79135972E+00 -0.67639983E+00 -0.47268938E-03 -0.16285730E-02 -0.14537836E-01
-0.79135972E+00 -0.64990376E+00 -0.33041232E-03 -0.14790928E-02 -0.18250115E-01
-0.79135972E+00 -0.62221291E+00 -0.20293345E-03 -0.98322137E-03 -0.21773348E-01
-0.79135972E+00 -0.59332774E+00 -0.12748941E-03  0.15128539E-04 -0.24565658E-01
-0.79135972E+00 -0.56325577E+00 -0.14378190E-03  0.16400045E-02 -0.25948166E-01
-0.79135972E+00 -0.53201207E+00 -0.28343056E-03  0.39400771E-02 -0.25173955E-01
-0.79135972E+00 -0.49961977E+00 -0.55646413E-03  0.68417632E-02 -0.21543794E-01
-0.79135972E+00 -0.46611039E+00 -0.93764680E-03  0.10110149E-01 -0.14559693E-01
-0.79135972E+00 -0.43152416E+00 -0.13569995E-02  0.13333405E-01 -0.40940609E-02
-0.79135972E+00 -0.39591017E+00 -0.16994561E-02  0.15946031E-01  0.94622587E-02
-0.79135972E+00 -0.35932641E+00 -0.18177166E-02  0.17301154E-01  0.25116356E-01
-0.79135972E+00 -0.32183967E+00 -0.15593925E-02  0.16789890E-01  0.41294438E-01
-0.79135972E+00 -0.28352524E+00 -0.80509764E-03  0.13990265E-01  0.55990813E-01
-0.79135972E+00 -0.24446655E+00  0.49087815E-03  0.88122985E-02  0.67040014E-01
-0.79135972E+00 -0.20475452E+00  0.22690816E-02  0.15972177E-02  0.72473929E-01
-0.79135972E+00 -0.16448690E+00  0.43546216E-02 -0.68685275E-02  0.70897696E-01
-0.79135972E+00 -0.12376733E+00  0.64758514E-02 -0.15446174E-01  0.61803270E-01
-0.79135972E+00 -0.82704342E-01  0.83118959E-02 -0.22838041E-01  0.45745254E-01
-0.79135972E+00 -0.41410268E-01  0.95593909E-02 -0.27843137E-01  0.24328876E-01
-0.79135972E+00  0.00000000E+00  0.10001453E-01 -0.29613463E-01 -0.35864777E-13
-0.79135972E+00  0.41410268E-01  0.95593909E-02 -0.27843137E-01 -0.24328876E-01
-0.79135972E+00  0.82704342E-01  0.83118959E-02 -0.22838041E-01 -0.45745254E-01
-0.79135972E+00  0.12376733E+00  0.64758514E-02 -0.15446174E-01 -0.61803270E-01
-0.79135972E+00  0.16448690E+00  0.43546216E-02 -0.68685275E-02 -0.70897696E-01
-0.79135972E+00  0.20475452E+00  0.22690816E-02  0.15972177E-02 -0.72473929E-01
-0.79135972E+00  0.24446655E+00  0.49087815E-03  0.88122985E-02 -0.67040014E-01
-0.79135972E+00  0.28352524E+00 -0.80509764E-03  0.13990265E-01 -0.55990813E-01
-0.79135972E+00  0.32183967E+00 -0.15593925E-02  0.16789890E-01 -0.41294438E-01
-0.79135972E+00  0.35932641E+00 -0.18177166E-02  0.17301154E-01 -0.25116356E-01
-0.79135972E+00  0.39591017E+00 -0.16994561E-02  0.15946031E-01 -0.94622587E-02
-0.79135972E+00  0.43152416E+00 -0.13569995E-02  0.13333405E-01  0.40940609E-02
-0.79135972E+00  0.46611039E+00 -0.93764680E-03  0.10110149E-01  0.14559693E-01
-0.79135972E+00  0.49961977E+00 -0.55646413E-03  0.68417632E-02  0.21543794E-01
-0.79135972E+00  0.53201207E+00 -0.28343056E-03  0.39400771E-02  0.25173955E-01
-0.79135972E+00  0.56325577E+00 -0.14378190E-03  0.16400045E-02  0.25948166E-01
-0.79135972E+00  0.59332774E+00 -0.12748941E-03  0.15128539E-04  0.24565658E-01
-0.79135972E+00  0.62221291E+00 -0.20293345E-03 -0.98322137E-03  0.21773348E-01
-0.79135972E+00  0.64990376E+00 -0.33041232E-03 -0.14790928E-02  0.18250115E-01
-0.79135972E+00  0.67639983E+00 -0.47268938E-03 -0.16285730E-02  0.14537836E-01
-0.79135972E+00  0.70170710E+00 -0.60137903E-03 -0.15865094E-02  0.11015185E-01
-0.79135972E+00  0.72583741E+00 -0.69934168E-03 -0.14847789E-02  0.79050477E-02
-0.79135972E+00  0.74880783E+00 -0.75996287E-03 -0.14208260E-02  0.53022178E-02
-0.79135972E+00  0.77064005E+00 -0.78450124E-03 -0.14536198E-02  0.32111663E-02
-0.79135972E+00  0.79135972E+00 -0.77850592E-03 -0.16039397E-02  0.15835155E-02
-0.79135972E+00  0.81099590E+00 -0.74815138E-03 -0.18565988E-02  0.35088117E-03
-0.79135972E+00  0.82958044E+00 -0.69713357E-03 -0.21631337E-02 -0.55231295E-03
-0.79135972E+00  0.84714748E+00 -0.62502249E-03 -0.24465529E-02 -0.11750034E-02
-0.79135972E+00  0.86373293E+00 -0.52798857E-03 -0.26110627E-02 -0.15477216E-02
-0.79135972E+00  0.87937402E+00 -0.40247383E-03 -0.25618260E-02 -0.16887055E-02
-0.79135972E+00  0.89410886E+00 -0.25060121E-03 -0.22338121E-02 -0.16191368E-02
-0.79135972E+00  0.90797606E+00 -0.84377868E-04 -0.16236729E-02 -0.13764257E-02
-0.79135972E+00  0.92101443E+00  0.74877957E-04 -0.80701107E-03 -0.10229717E-02
-0.79135972E+00  0.93326267E+00  0.20273855E-03  0.71341335E-04 -0.63718923E-03
-0.79135972E+00  0.94475908E+00  0.28081026E-03  0.84029464E-03 -0.29716599E-03
-0.79135972E+00  0.95554139E+00  0.30350506E-03  0.13583094E-02 -0.55552311E-04
-0.79135972E+00  0.96564655E+00  0.27896445E-03  0.15595778E-02  0.69124216E-04
-0.79135972E+00  0.97511059E+00  0.22375435E-03  0.14607896E-02  0.96628080E-04
-0.79135972E+00  0.98396850E+00  0.15470231E-03  0.11324578E-02  0.64692355E-04
-0.79135972E+00  0.99225409E+00  0.81072821E-04  0.64102520E-03  0.21898158E-04
-0.79135972E+00  0.10000000E+01  0.00000000E+00  0.00000000E+00  0.00000000E+00
 
-0.77064005E+00 -0.10000000E+01  0.00000000E+00  0.00000000E+00  0.00000000E+00
-0.77064005E+00 -0.99225409E+00  0.83184784E-04  0.68372678E-03 -0.55784582E-05
-0.77064005E+00 -0.98396850E+00  0.15261139E-03  0.11599538E-02 -0.76370768E-05
-0.77064005E+00 -0.97511059E+00  0.20924007E-03  0.13972012E-02  0.15363370E-04
-0.77064005E+00 -0.96564655E+00  0.24439001E-03  0.13418069E-02  0.99631539E-04
-0.77064005E+00 -0.95554139E+00  0.24422466E-03  0.96544246E-03  0.26715949E-03
-0.77064005E+00 -0.94475908E+00  0.19690550E-03  0.30828112E-03  0.52209971E-03
-0.77064005E+00 -0.93326267E+00  0.99709711E-04 -0.51121171E-03  0.83341600E-03
-0.77064005E+00 -0.92101443E+00 -0.37136306E-04 -0.13255150E-02  0.11443330E-02
-0.77064005E+00 -0.90797606E+00 -0.19260334E-03 -0.19730088E-02  0.13830838E-02
-0.77064005E+00 -0.89410886E+00 -0.34232051E-03 -0.23470876E-02  0.14887444E-02
-0.77064005E+00 -0.87937402E+00 -0.46752336E-03 -0.24183442E-02  0.14246707E-02
-0.77064005E+00 -0.86373293E+00 -0.56036832E-03 -0.22243674E-02  0.11842645E-02
-0.77064005E+00 -0.84714748E+00 -0.62322631E-03 -0.18418797E-02  0.77876303E-03
-0.77064005E+00 -0.82958044E+00 -0.66334178E-03 -0.13573852E-02  0.22250126E-03
-0.77064005E+00 -0.81099590E+00 -0.68668006E-03 -0.84778363E-03 -0.48291589E-03
-0.77064005E+00 -0.79135972E+00 -0.69389321E-03 -0.37175780E-03 -0.13550605E-02
-0.77064005E+00 -0.77064005E+00 -0.67925972E-03  0.31365126E-04 -0.24313586E-02
-0.77064005E+00 -0.74880783E+00 -0.63174626E-03  0.34018714E-03 -0.37607792E-02
-0.77064005E+00 -0.72583741E+00 -0.53722505E-03  0.55021538E-03 -0.53900441E-02
-0.77064005E+00 -0.70170710E+00 -0.38129418E-03  0.67441649E-03 -0.73416777E-02
-0.77064005E+00 -0.67639983E+00 -0.15263338E-03  0.74494761E-03 -0.95866653E-02
-0.77064005E+00 -0.64990376E+00  0.15324474E-03  0.81442716E-03 -0.12012334E-01
-0.77064005E+00 -0.62221291E+00  0.53024309E-03  0.95479005E-03 -0.14392154E-01
-0.77064005E+00 -0.59332774E+00  0.95877656E-03  0.12510029E-02 -0.16364642E-01
-0.77064005E+00 -0.56325577E+00  0.14048136E-02  0.17876225E-02 -0.17433638E-01
-0.77064005E+00 -0.53201207E+00  0.18220057E-02  0.26269076E-02 -0.17001373E-01
-0.77064005E+00 -0.49961977E+00  0.21575722E-02  0.37804537E-02 -0.14444583E-01
-0.77064005E+00 -0.46611039E+00  0.23617131E-02  0.51795349E-02 -0.92348468E-02
-0.77064005E+00 -0.43152416E+00  0.23989922E-02  0.66538001E-02 -0.10924277E-02
-0.77064005E+00 -0.39591017E+00  0.22589016E-02  0.79295244E-02  0.98538248E-02
-0.77064005E+00 -0.35932641E+00  0.19620861E-02  0.86577316E-02  0.22941268E-01
-0.77064005E+00 -0.32183967E+00  0.15591972E-02  0.84756895E-02  0.36930390E-01
-0.77064005E+00 -0.28352524E+00  0.11211062E-02  0.70952881E-02  0.50083321E-01
-0.77064005E+00 -0.24446655E+00  0.72212218E-03  0.43992379E-02  0.60380530E-01
-0.77064005E+00 -0.20475452E+00  0.42074873E-03  0.51740757E-03  0.65856126E-01
-0.77064005E+00 -0.16448690E+00  0.24433455E-03 -0.41460957E-02  0.64993188E-01
-0.77064005E+00 -0.12376733E+00  0.18337487E-03 -0.89547011E-02  0.57090492E-01
-0.77064005E+00 -0.82704342E-01  0.19826917E-03 -0.13150975E-01  0.42504119E-01
-0.77064005E+00 -0.41410268E-01  0.23663349E-03 -0.16015599E-01  0.22687544E-01
-0.77064005E+00  0.00000000E+00  0.25501110E-03 -0.17032920E-01 -0.19464513E-12
-0.77064005E+00  0.41410268E-01  0.23663349E-03 -0.16015599E-01 -0.22687544E-01
-0.77064005E+00  0.82704342E-01  0.19826917E-03 -0.13150975E-01 -0.42504119E-01
-0.77064005E+00  0.12376733E+00  0.18337487E-03 -0.89547011E-02 -0.57090492E-01
-0.77064005E+00  0.16448690E+00  0.24433455E-03 -0.41460957E-02 -0.64993188E-01
-0.77064005E+00  0.20475452E+00  0.42074873E-03  0.51740757E-03 -0.65856126E-01
-0.77064005E+00  0.24446655E+00  0.72212218E-03  0.43992379E-02 -0.60380530E-01
-0.77064005E+00  0.28352524E+00  0.11211062E-02  0.70952881E-02 -0.50083321E-01
-0.77064005E+00  0.32183967E+00  0.15591972E-02  0.84756895E-02 -0.36930390E-01
-0.77064005E+00  0.35932641E+00  0.19620861E-02  0.86577316E-02 -0.22941268E-01
-0.77064005E+00  0.39591017E+00  0.22589016E-02  0.79295244E-02 -0.98538248E-02
-0.77064005E+00  0.43152416E+00  0.23989922E-02  0.66538001E-02  0.10924277E-02
-0.77064005E+00  0.46611039E+00  0.23617131E-02  0.51795349E-02  0.92348468E-02
-0.77064005E+00  0.49961977E+00  0.21575722E-02  0.37804537E-02  0.14444583E-01
-0.77064005E+00  0.53201207E+00  0.18220057E-02  0.26269076E-02  0.17001373E-01
-0.77064005E+00  0.56325577E+00  0.14048136E-02  0.17876225E-02  0.17433638E-01
-0.77064005E+00  0.59332774E+00  0.95877656E-03  0.12510029E-02  0.16364642E-01
-0.77064005E+00  0.62221291E+00  0.53024309E-03  0.95479005E-03  0.14392154E-01
-0.77064005E+00  0.64990376E+00  0.15324474E-03  0.81442716E-03  0.12012334E-01
-0.77064005E+00  0.67639983E+00 -0.15263338E-03  0.74494761E-03  0.95866653E-02
-0.77064005E+00  0.70170710E+00 -0.38129418E-03  0.67441649E-03  0.73416777E-02
-0.77064005E+00  0.72583741E+00 -0.53722505E-03  0.55021538E-03  0.53900441E-02
-0.77064005E+00  0.74880783E+00 -0.63174626E-03  0.34018714E-03  0.37607792E-02
-0.77064005E+00  0.77064005E+00 -0.67925972E-03  0.31365126E-04  0.24313586E-02
-0.77064005E+00  0.79135972E+00 -0.69389321E-03 -0.37175780E-03  0.13550605E-02
-0.77064005E+00  0.81099590E+00 -0.68668006E-03 -0.84778363E-03  0.48291589E-03
-0.77064005E+00  0.82958044E+00 -0.66334178E-03 -0.13573852E-02 -0.22250126E-03
-0.77064005E+00  0.84714748E+00 -0.62322631E-03 -0.18418797E-02 -0.77876303E-03
-0.77064005E+00  0.86373293E+00 -0.56036832E-03 -0.22243674E-02 -0.11842645E-02
-0.77064005E+00  0.87937402E+00 -0.46752336E-03 -0.24183442E-02 -0.14246707E-02
-0.77064005E+00  0.89410886E+00 -0.34232051E-03 -0.23470876E-02 -0.14887444E-02
-0.77064005E+00  0.90797606E+00 -0.19260334E-03 -0.19730088E-02 -0.13830838E-02
-0.77064005E+00  0.92101443E+00 -0.37136306E-04 -0.13255150E-02 -0.11443330E-02
-0.77064005E+00  0.93326267E+00  0.99709711E-04 -0.51121171E-03 -0.83341600E-03
-0.77064005E+00  0.94475908E+00  0.19690550E-03  0.30828112E-03 -0.52209971E-03
-0.77064005E+00  0.95554139E+00  0.24422466E-03  0.96544246E-03 -0.26715949E-03
-0.77064005E+00  0.96564655E+00  0.24439001E-03  0.13418069E-02 -0.99631539E-04
-0.77064005E+00  0.97511059E+00  0.20924007E-03  0.13972012E-02 -0.15363370E-04
-0.77064005E+00  0.98396850E+00  0.15261139E-03  0.11599538E-02  0.76370768E-05
-0.77064005E+00  0.99225409E+00  0.83184784E-04  0.68372678E-03  0.55784582E-05
-0.77064005E+00  0.10000000E+01  0.00000000E+00  0.00000000E+00  0.00000000E+00
 
-0.74880783E+00 -0.10000000E+01  0.00000000E+00  0.00000000E+00  0.00000000E+00
-0.74880783E+00 -0.99225409E+00  0.80373699E-04  0.66706122E-03  0.49210133E-05
-0.74880783E+00 -0.98396850E+00  0.14217645E-03  0.10948197E-02  0.27344979E-04
-0.74880783E+00 -0.97511059E+00  0.18503412E-03  0.12346133E-02  0.79680771E-04
-0.74880783E+00 -0.96564655E+00  0.20183467E-03  0.10453618E-02  0.18573122E-03
-0.74880783E+00 -0.95554139E+00  0.18261896E-03  0.53733236E-03  0.35548958E-03
-0.74880783E+00 -0.94475908E+00  0.12045178E-03 -0.20043598E-03  0.58380819E-03
-0.74880783E+00 -0.93326267E+00  0.17101294E-04 -0.10089477E-02  0.83665730E-03
-0.74880783E+00 -0.92101443E+00 -0.11446077E-03 -0.17083335E-02  0.10619697E-02
-0.74880783E+00 -0.90797606E+00 -0.25276350E-03 -0.21582624E-02  0.11999654E-02
-0.74880783E+00 -0.89410886E+00 -0.37514007E-03 -0.22978474E-02  0.12066318E-02
-0.74880783E+00 -0.87937402E+00 -0.46592262E-03 -0.21461904E-02  0.10644212E-02
-0.74880783E+00 -0.86373293E+00 -0.52088876E-03 -0.17732882E-02  0.78618166E-03
-0.74880783E+00 -0.84714748E+00 -0.54578430E-03 -0.12634886E-02  0.40243409E-03
-0.74880783E+00 -0.82958044E+00 -0.55054516E-03 -0.69063036E-03 -0.52617019E-04
-0.74880783E+00 -0.81099590E+00 -0.54303591E-03 -0.10894671E-03 -0.55568488E-03
-0.74880783E+00 -0.79135972E+00 -0.52516930E-03  0.44499869E-03 -0.10999013E-02
-0.74880783E+00 -0.77064005E+00 -0.49197806E-03  0.94679675E-03 -0.16960671E-02
-0.74880783E+00 -0.74880783E+00 -0.43253654E-03  0.13788674E-02 -0.23675559E-02
-0.74880783E+00 -0.72583741E+00 -0.33160081E-03  0.17273600E-02 -0.31432685E-02
-0.74880783E+00 -0.70170710E+00 -0.17150854E-03  0.19810906E-02 -0.40459510E-02
-0.74880783E+00 -0.67639983E+00  0.65452543E-04  0.21327967E-02 -0.50775634E-02
-0.74880783E+00 -0.64990376E+00  0.39388369E-03  0.21817706E-02 -0.62000291E-02
-0.74880783E+00 -0.62221291E+00  0.82118230E-03  0.21374660E-02 -0.73146083E-02
-0.74880783E+00 -0.59332774E+00  0.13428251E-02  0.20222651E-02 -0.82427806E-02
-0.74880783E+00 -0.56325577E+00  0.19377881E-02  0.18719890E-02 -0.87164387E-02
-0.74880783E+00 -0.53201207E+00  0.25653226E-02  0.17318017E-02 -0.83855558E-02
-0.74880783E+00 -0.49961977E+00  0.31645125E-02  0.16467238E-02 -0.68532345E-02
-0.74880783E+00 -0.46611039E+00  0.36579208E-02  0.16469570E-02 -0.37435826E-02
-0.74880783E+00 -0.43152416E+00  0.39599623E-02  0.17315136E-02  0.11989404E-02
-0.74880783E+00 -0.39591017E+00  0.39895555E-02  0.18554011E-02  0.79926893E-02
-0.74880783E+00 -0.35932641E+00  0.36852131E-02  0.19274286E-02  0.16310966E-01
-0.74880783E+00 -0.32183967E+00  0.30196114E-02  0.18236969E-02  0.25419686E-01
-0.74880783E+00 -0.28352524E+00  0.20101407E-02  0.14180374E-02  0.34197051E-01
-0.74880783E+00 -0.24446655E+00  0.72250313E-03  0.62358147E-03  0.41258963E-01
-0.74880783E+00 -0.20475452E+00 -0.73414230E-03 -0.56626391E-03  0.45187222E-01
-0.74880783E+00 -0.16448690E+00 -0.22199078E-02 -0.20528815E-02  0.44823888E-01
-0.74880783E+00 -0.12376733E+00 -0.35823969E-02 -0.36361934E-02  0.39564599E-01
-0.74880783E+00 -0.82704342E-01 -0.46769091E-02 -0.50517734E-02  0.29569640E-01
-0.74880783E+00 -0.41410268E-01 -0.53852085E-02 -0.60337173E-02  0.15822227E-01
-0.74880783E+00  0.00000000E+00 -0.56302162E-02 -0.63852193E-02 -0.23630698E-12
-0.74880783E+00  0.41410268E-01 -0.53852085E-02 -0.60337173E-02 -0.15822227E-01
-0.74880783E+00  0.82704342E-01 -0.46769091E-02 -0.50517734E-02 -0.29569640E-01
-0.74880783E+00  0.12376733E+00 -0.35823969E-02 -0.36361934E-02 -0.39564599E-01
-0.74880783E+00  0.16448690E+00 -0.22199078E-02 -0.20528815E-02 -0.44823888E-01
-0.74880783E+00  0.20475452E+00 -0.73414230E-03 -0.56626391E-03 -0.45187222E-01
-0.74880783E+00  0.24446655E+00  0.72250313E-03  0.62358147E-03 -0.41258963E-01
-0.74880783E+00  0.28352524E+00  0.20101407E-02  0.14180374E-02 -0.34197051E-01
-0.74880783E+00  0.32183967E+00  0.30196114E-02  0.18236969E-02 -0.25419686E-01
-0.74880783E+00  0.35932641E+00  0.36852131E-02  0.19274286E-02 -0.16310966E-01
-0.74880783E+00  0.39591017E+00  0.39895555E-02  0.18554011E-02 -0.79926893E-02
-0.74880783E+00  0.43152416E+00  0.39599623E-02  0.17315136E-02 -0.11989404E-02
-0.74880783E+00  0.46611039E+00  0.36579208E-02  0.16469570E-02  0.37435826E-02
-0.74880783E+00  0.49961977E+00  0.31645125E-02  0.16467238E-02  0.68532345E-02
-0.74880783E+00  0.53201207E+00  0.25653226E-02  0.17318017E-02  0.83855558E-02
-0.74880783E+00  0.56325577E+00  0.19377881E-02  0.18719890E-02  0.87164387E-02
-0.74880783E+00  0.59332774E+00  0.13428251E-02  0.20222651E-02  0.82427806E-02
-0.74880783E+00  0.62221291E+00  0.82118230E-03  0.21374660E-02  0.73146083E-02
-0.74880783E+00  0.64990376E+00  0.39388369E-03  0.21817706E-02  0.62000291E-02
-0.74880783E+00  0.67639983E+00  0.65452543E-04  0.21327967E-02  0.50775634E-02
-0.74880783E+00  0.70170710E+00 -0.17150854E-03  0.19810906E-02  0.40459510E-02
-0.74880783E+00  0.72583741E+00 -0.33160081E-03  0.17273600E-02  0.31432685E-02
-0.74880783E+00  0.74880783E+00 -0.43253654E-03  0.13788674E-02  0.23675559E-02
-0.74880783E+00  0.77064005E+00 -0.49197806E-03  0.94679675E-03  0.16960671E-02
-0.74880783E+00  0.79135972E+00 -0.52516930E-03  0.44499869E-03  0.10999013E-02
-0.74880783E+00  0.81099590E+00 -0.54303591E-03 -0.10894671E-03  0.55568488E-03
-0.74880783E+00  0.82958044E+00 -0.55054516E-03 -0.69063036E-03  0.52617019E-04
-0.74880783E+00  0.84714748E+00 -0.54578430E-03 -0.12634886E-02 -0.40243409E-03
-0.74880783E+00  0.86373293E+00 -0.52088876E-03 -0.17732882E-02 -0.78618166E-03
-0.74880783E+00  0.87937402E+00 -0.46592262E-03 -0.21461904E-02 -0.10644212E-02
-0.74880783E+00  0.89410886E+00 -0.37514007E-03 -0.22978474E-02 -0.12066318E-02
-0.74880783E+00  0.90797606E+00 -0.25276350E-03 -0.21582624E-02 -0.11999654E-02
-0.74880783E+00  0.92101443E+00 -0.11446077E-03 -0.17083335E-02 -0.10619697E-02
-0.74880783E+00  0.93326267E+00  0.17101294E-04 -0.10089477E-02 -0.83665730E-03
-0.74880783E+00  0.94475908E+00  0.12045178E-03 -0.20043598E-03 -0.58380819E-03
-0.74880783E+00  0.95554139E+00  0.18261896E-03  0.53733236E-03 -0.35548958E-03
-0.74880783E+00  0.96564655E+00  0.20183467E-03  0.10453618E-02 -0.18573122E-03
-0.74880783E+00  0.97511059E+00  0.18503412E-03  0.12346133E-02 -0.79680771E-04
-0.74880783E+00  0.98396850E+00  0.14217645E-03  0.10948197E-02 -0.27344979E-04
-0.74880783E+00  0.99225409E+00  0.80373699E-04  0.66706122E-03 -0.49210133E-05
-0.74880783E+00  0.10000000E+01  0.00000000E+00  0.00000000E+00  0.00000000E+00
 
-0.72583741E+00 -0.10000000E+01  0.00000000E+00  0.00000000E+00  0.00000000E+00
-0.72583741E+00 -0.99225409E+00  0.73574854E-04  0.61647662E-03  0.96635276E-05
-0.72583741E+00 -0.98396850E+00  0.12529550E-03  0.98240215E-03  0.41177110E-04
-0.72583741E+00 -0.97511059E+00  0.15406000E-03  0.10347134E-02  0.99925968E-04
-0.72583741E+00 -0.96564655E+00  0.15507761E-03  0.74241441E-03  0.19922999E-03
-0.72583741E+00 -0.95554139E+00  0.12270046E-03  0.14621625E-03  0.34162913E-03
-0.72583741E+00 -0.94475908E+00  0.54540187E-04 -0.62720986E-03  0.51873868E-03
-0.72583741E+00 -0.93326267E+00 -0.44554354E-04 -0.13899967E-02  0.70111872E-03
-0.72583741E+00 -0.92101443E+00 -0.16103573E-03 -0.19581980E-02  0.84734798E-03
-0.72583741E+00 -0.90797606E+00 -0.27518121E-03 -0.22161517E-02  0.91206530E-03
-0.72583741E+00 -0.89410886E+00 -0.36738511E-03 -0.21476082E-02  0.86489556E-03
-0.72583741E+00 -0.87937402E+00 -0.42514599E-03 -0.18169248E-02  0.69898439E-03
-0.72583741E+00 -0.86373293E+00 -0.44680088E-03 -0.13231989E-02  0.43446553E-03
-0.72583741E+00 -0.84714748E+00 -0.43989464E-03 -0.75629675E-03  0.10777143E-03
-0.72583741E+00 -0.82958044E+00 -0.41564508E-03 -0.17670179E-03 -0.24014381E-03
-0.72583741E+00 -0.81099590E+00 -0.38303322E-03  0.38369684E-03 -0.57639156E-03
-0.72583741E+00 -0.79135972E+00 -0.34529628E-03  0.91003075E-03 -0.88077417E-03
-0.72583741E+00 -0.77064005E+00 -0.29928908E-03  0.13937558E-02 -0.11470801E-02
-0.72583741E+00 -0.74880783E+00 -0.23652342E-03  0.18253412E-02 -0.13796685E-02
-0.72583741E+00 -0.72583741E+00 -0.14461158E-03  0.21910365E-02 -0.15901734E-02
-0.72583741E+00 -0.70170710E+00 -0.86033089E-05  0.24715166E-02 -0.17924050E-02
-0.72583741E+00 -0.67639983E+00  0.18755301E-03  0.26427735E-02 -0.19970331E-02
-0.72583741E+00 -0.64990376E+00  0.45894586E-03  0.26785075E-02 -0.22037169E-02
-0.72583741E+00 -0.62221291E+00  0.81663660E-03  0.25548587E-02 -0.23919013E-02
-0.72583741E+00 -0.59332774E+00  0.12635219E-02  0.22565318E-02 -0.25100942E-02
-0.72583741E+00 -0.56325577E+00  0.17894524E-02  0.17839668E-02 -0.24670434E-02
-0.72583741E+00 -0.53201207E+00  0.23664490E-02  0.11593097E-02 -0.21283351E-02
-0.72583741E+00 -0.49961977E+00  0.29453270E-02  0.42953580E-03 -0.13245375E-02
-0.72583741E+00 -0.46611039E+00  0.34553715E-02 -0.33574885E-03  0.12431656E-03
-0.72583741E+00 -0.43152416E+00  0.38086261E-02 -0.10524167E-02  0.23651014E-02
-0.72583741E+00 -0.39591017E+00  0.39097557E-02 -0.16355182E-02  0.54525898E-02
-0.72583741E+00 -0.35932641E+00  0.36712068E-02 -0.20154757E-02  0.92863462E-02
-0.72583741E+00 -0.32183967E+00  0.30317904E-02 -0.21528747E-02  0.13562991E-01
-0.72583741E+00 -0.28352524E+00  0.19751767E-02 -0.20471165E-02  0.17766599E-01
-0.72583741E+00 -0.24446655E+00  0.54380873E-03 -0.17362910E-02  0.21216155E-01
-0.72583741E+00 -0.20475452E+00 -0.11562109E-02 -0.12879480E-02  0.23175338E-01
-0.72583741E+00 -0.16448690E+00 -0.29622358E-02 -0.78404374E-03  0.23009636E-01
-0.72583741E+00 -0.12376733E+00 -0.46746548E-02 -0.30483830E-03  0.20354661E-01
-0.72583741E+00 -0.82704342E-01 -0.60862572E-02  0.83272277E-04  0.15246971E-01
-0.72583741E+00 -0.41410268E-01 -0.70160497E-02  0.33370506E-03  0.81714593E-02
-0.72583741E+00  0.00000000E+00 -0.73405810E-02  0.41998889E-03 -0.19685078E-12
-0.72583741E+00  0.41410268E-01 -0.70160497E-02  0.33370506E-03 -0.81714593E-02
-0.72583741E+00  0.82704342E-01 -0.60862572E-02  0.83272277E-04 -0.15246971E-01
-0.72583741E+00  0.12376733E+00 -0.46746548E-02 -0.30483830E-03 -0.20354661E-01
-0.72583741E+00  0.16448690E+00 -0.29622358E-02 -0.78404374E-03 -0.23009636E-01
-0.72583741E+00  0.20475452E+00 -0.11562109E-02 -0.12879480E-02 -0.23175338E-01
-0.72583741E+00  0.24446655E+00  0.54380873E-03 -0.17362910E-02 -0.21216155E-01
-0.72583741E+00  0.28352524E+00  0.19751767E-02 -0.20471165E-02 -0.17766599E-01
-0.72583741E+00  0.32183967E+00  0.30317904E-02 -0.21528747E-02 -0.13562991E-01
-0.72583741E+00  0.35932641E+00  0.36712068E-02 -0.20154757E-02 -0.92863462E-02
-0.72583741E+00  0.39591017E+00  0.39097557E-02 -0.16355182E-02 -0.54525898E-02
-0.72583741E+00  0.43152416E+00  0.38086261E-02 -0.10524167E-02 -0.23651014E-02
-0.72583741E+00  0.46611039E+00  0.34553715E-02 -0.33574885E-03 -0.12431656E-03
-0.72583741E+00  0.49961977E+00  0.29453270E-02  0.42953580E-03  0.13245375E-02
-0.72583741E+00  0.53201207E+00  0.23664490E-02  0.11593097E-02  0.21283351E-02
-0.72583741E+00  0.56325577E+00  0.17894524E-02  0.17839668E-02  0.24670434E-02
-0.72583741E+00  0.59332774E+00  0.12635219E-02  0.22565318E-02  0.25100942E-02
-0.72583741E+00  0.62221291E+00  0.81663660E-03  0.25548587E-02  0.23919013E-02
-0.72583741E+00  0.64990376E+00  0.45894586E-03  0.26785075E-02  0.22037169E-02
-0.72583741E+00  0.67639983E+00  0.18755301E-03  0.26427735E-02  0.19970331E-02
-0.72583741E+00  0.70170710E+00 -0.86033089E-05  0.24715166E-02  0.17924050E-02
-0.72583741E+00  0.72583741E+00 -0.14461158E-03  0.21910365E-02  0.15901734E-02
-0.72583741E+00  0.74880783E+00 -0.23652342E-03  0.18253412E-02  0.13796685E-02
-0.72583741E+00  0.77064005E+00 -0.29928908E-03  0.13937558E-02  0.11470801E-02
-0.72583741E+00  0.79135972E+00 -0.34529628E-03  0.91003075E-03  0.88077417E-03
-0.72583741E+00  0.81099590E+00 -0.38303322E-03  0.38369684E-03  0.57639156E-03
-0.72583741E+00  0.82958044E+00 -0.41564508E-03 -0.17670179E-03  0.24014381E-03
-0.72583741E+00  0.84714748E+00 -0.43989464E-03 -0.75629675E-03 -0.10777143E-03
-0.72583741E+00  0.86373293E+00 -0.44680088E-03 -0.13231989E-02 -0.43446553E-03
-0.72583741E+00  0.87937402E+00 -0.42514599E-03 -0.18169248E-02 -0.69898439E-03
-0.72583741E+00  0.89410886E+00 -0.36738511E-03 -0.21476082E-02 -0.86489556E-03
-0.72583741E+00  0.90797606E+00 -0.27518121E-03 -0.22161517E-02 -0.91206530E-03
-0.72583741E+00  0.92101443E+00 -0.16103573E-03 -0.19581980E-02 -0.84734798E-03
-0.72583741E+00  0.93326267E+00 -0.44554354E-04 -0.13899967E-02 -0.70111872E-03
-0.72583741E+00  0.94475908E+00  0.54540187E-04 -0.62720986E-03 -0.51873868E-03
-0.72583741E+00  0.95554139E+00  0.12270046E-03  0.14621625E-03 -0.34162913E-03
-0.72583741E+00  0.96564655E+00  0.15507761E-03  0.74241441E-03 -0.19922999E-03
-0.72583741E+00  0.97511059E+00  0.15406000E-03  0.10347134E-02 -0.99925968E-04
-0.72583741E+00  0.98396850E+00  0.12529550E-03  0.98240215E-03 -0.41177110E-04
-0.72583741E+00  0.99225409E+00  0.73574854E-04  0.61647662E-03 -0.96635276E-05
-0.72583741E+00  0.10000000E+01  0.00000000E+00  0.00000000E+00  0.00000000E+00
 
-0.70170710E+00 -0.10000000E+01  0.00000000E+00  0.00000000E+00  0.00000000E+00
-0.70170710E+00 -0.99225409E+00  0.63879385E-04  0.55522971E-03  0.10394543E-04
-0.70170710E+00 -0.98396850E+00  0.10388104E-03  0.86300467E-03  0.40532494E-04
-0.70170710E+00 -0.97511059E+00  0.11871458E-03  0.84953708E-03  0.90637345E-04
-0.70170710E+00 -0.96564655E+00  0.10645382E-03  0.48971884E-03  0.16573743E-03
-0.70170710E+00 -0.95554139E+00  0.65945264E-04 -0.15614980E-03  0.26440155E-03
-0.70170710E+00 -0.94475908E+00 -0.11814347E-05 -0.93654455E-03  0.37917997E-03
-0.70170710E+00 -0.93326267E+00 -0.88430951E-04 -0.16448628E-02  0.48985230E-03
-0.70170710E+00 -0.92101443E+00 -0.18371616E-03 -0.20961325E-02  0.56890103E-03
-0.70170710E+00 -0.90797606E+00 -0.27102455E-03 -0.21952208E-02  0.58613801E-03
-0.70170710E+00 -0.89410886E+00 -0.33491801E-03 -0.19621181E-02  0.52169177E-03
-0.70170710E+00 -0.87937402E+00 -0.36591788E-03 -0.14986383E-02  0.37272111E-03
-0.70170710E+00 -0.86373293E+00 -0.36370233E-03 -0.92879937E-03  0.15726664E-03
-0.70170710E+00 -0.84714748E+00 -0.33593680E-03 -0.34795803E-03 -0.92614074E-04
-0.70170710E+00 -0.82958044E+00 -0.29361711E-03  0.19423792E-03 -0.33937879E-03
-0.70170710E+00 -0.81099590E+00 -0.24586511E-03  0.68497598E-03 -0.55008496E-03
-0.70170710E+00 -0.79135972E+00 -0.19681911E-03  0.11283919E-02 -0.70060058E-03
-0.70170710E+00 -0.77064005E+00 -0.14517480E-03  0.15304898E-02 -0.77718772E-03
-0.70170710E+00 -0.74880783E+00 -0.85312253E-04  0.18907131E-02 -0.77434297E-03
-0.70170710E+00 -0.72583741E+00 -0.87063589E-05  0.21996728E-02 -0.69330973E-03
-0.70170710E+00 -0.70170710E+00  0.94974947E-04  0.24386835E-02 -0.54023081E-03
-0.70170710E+00 -0.67639983E+00  0.23695982E-03  0.25810977E-02 -0.32562108E-03
-0.70170710E+00 -0.64990376E+00  0.42821255E-03  0.25943903E-02 -0.63147676E-04
-0.70170710E+00 -0.62221291E+00  0.67760475E-03  0.24445570E-02  0.23188977E-03
-0.70170710E+00 -0.59332774E+00  0.98919966E-03  0.21023321E-02  0.54588820E-03
-0.70170710E+00 -0.56325577E+00  0.13587067E-02  0.15517824E-02  0.87136474E-03
-0.70170710E+00 -0.53201207E+00  0.17695423E-02  0.79950313E-03  0.12122783E-02
-0.70170710E+00 -0.49961977E+00  0.21893566E-02 -0.11695901E-03  0.15878818E-02
-0.70170710E+00 -0.46611039E+00  0.25683010E-02 -0.11246782E-02  0.20327545E-02
-0.70170710E+00 -0.43152416E+00  0.28405067E-02 -0.21171506E-02  0.25899120E-02
-0.70170710E+00 -0.39591017E+00  0.29300595E-02 -0.29646719E-02  0.32958149E-02
-0.70170710E+00 -0.35932641E+00  0.27619760E-02 -0.35329939E-02  0.41586314E-02
-0.70170710E+00 -0.32183967E+00  0.22773826E-02 -0.37082760E-02  0.51353981E-02
-0.70170710E+00 -0.28352524E+00  0.14504411E-02 -0.34232287E-02  0.61168296E-02
-0.70170710E+00 -0.24446655E+00  0.30313405E-03 -0.26784311E-02  0.69294995E-02
-0.70170710E+00 -0.20475452E+00 -0.10866588E-02 -0.15523314E-02  0.73615140E-02
-0.70170710E+00 -0.16448690E+00 -0.25876612E-02 -0.19595699E-03  0.72103162E-02
-0.70170710E+00 -0.12376733E+00 -0.40300636E-02  0.11885937E-02  0.63416375E-02
-0.70170710E+00 -0.82704342E-01 -0.52313031E-02  0.23822895E-02  0.47412858E-02
-0.70170710E+00 -0.41410268E-01 -0.60280261E-02  0.31893110E-02  0.25401855E-02
-0.70170710E+00  0.00000000E+00 -0.63070840E-02  0.34743997E-02 -0.12835769E-12
-0.70170710E+00  0.41410268E-01 -0.60280261E-02  0.31893110E-02 -0.25401855E-02
-0.70170710E+00  0.82704342E-01 -0.52313031E-02  0.23822895E-02 -0.47412858E-02
-0.70170710E+00  0.12376733E+00 -0.40300636E-02  0.11885937E-02 -0.63416375E-02
-0.70170710E+00  0.16448690E+00 -0.25876612E-02 -0.19595699E-03 -0.72103162E-02
-0.70170710E+00  0.20475452E+00 -0.10866588E-02 -0.15523314E-02 -0.73615140E-02
-0.70170710E+00  0.24446655E+00  0.30313405E-03 -0.26784311E-02 -0.69294995E-02
-0.70170710E+00  0.28352524E+00  0.14504411E-02 -0.34232287E-02 -0.61168296E-02
-0.70170710E+00  0.32183967E+00  0.22773826E-02 -0.37082760E-02 -0.51353981E-02
-0.70170710E+00  0.35932641E+00  0.27619760E-02 -0.35329939E-02 -0.41586314E-02
-0.70170710E+00  0.39591017E+00  0.29300595E-02 -0.29646719E-02 -0.32958149E-02
-0.70170710E+00  0.43152416E+00  0.28405067E-02 -0.21171506E-02 -0.25899120E-02
-0.70170710E+00  0.46611039E+00  0.25683010E-02 -0.11246782E-02 -0.20327545E-02
-0.70170710E+00  0.49961977E+00  0.21893566E-02 -0.11695901E-03 -0.15878818E-02
-0.70170710E+00  0.53201207E+00  0.17695423E-02  0.79950313E-03 -0.12122783E-02
-0.70170710E+00  0.56325577E+00  0.13587067E-02  0.15517824E-02 -0.87136474E-03
-0.70170710E+00  0.59332774E+00  0.98919966E-03  0.21023321E-02 -0.54588820E-03
-0.70170710E+00  0.62221291E+00  0.67760475E-03  0.24445570E-02 -0.23188977E-03
-0.70170710E+00  0.64990376E+00  0.42821255E-03  0.25943903E-02  0.63147676E-04
-0.70170710E+00  0.67639983E+00  0.23695982E-03  0.25810977E-02  0.32562108E-03
-0.70170710E+00  0.70170710E+00  0.94974947E-04  0.24386835E-02  0.54023081E-03
-0.70170710E+00  0.72583741E+00 -0.87063589E-05  0.21996728E-02  0.69330973E-03
-0.70170710E+00  0.74880783E+00 -0.85312253E-04  0.18907131E-02  0.77434297E-03
-0.70170710E+00  0.77064005E+00 -0.14517480E-03  0.15304898E-02  0.77718772E-03
-0.70170710E+00  0.79135972E+00 -0.19681911E-03  0.11283919E-02  0.70060058E-03
-0.70170710E+00  0.81099590E+00 -0.24586511E-03  0.68497598E-03  0.55008496E-03
-0.70170710E+00  0.82958044E+00 -0.29361711E-03  0.19423792E-03  0.33937879E-03
-0.70170710E+00  0.84714748E+00 -0.33593680E-03 -0.34795803E-03  0.92614074E-04
-0.70170710E+00  0.86373293E+00 -0.36370233E-03 -0.92879937E-03 -0.15726664E-03
-0.70170710E+00  0.87937402E+00 -0.36591788E-03 -0.14986383E-02 -0.37272111E-03
-0.70170710E+00  0.89410886E+00 -0.33491801E-03 -0.19621181E-02 -0.52169177E-03
-0.70170710E+00  0.90797606E+00 -0.27102455E-03 -0.21952208E-02 -0.58613801E-03
-0.70170710E+00  0.92101443E+00 -0.18371616E-03 -0.20961325E-02 -0.56890103E-03
-0.70170710E+00  0.93326267E+00 -0.88430951E-04 -0.16448628E-02 -0.48985230E-03
-0.70170710E+00  0.94475908E+00 -0.11814347E-05 -0.93654455E-03 -0.37917997E-03
-0.70170710E+00  0.95554139E+00  0.65945264E-04 -0.15614980E-03 -0.26440155E-03
-0.70170710E+00  0.96564655E+00  0.10645382E-03  0.48971884E-03 -0.16573743E-03
-0.70170710E+00  0.97511059E+00  0.11871458E-03  0.84953708E-03 -0.90637345E-04
-0.70170710E+00  0.98396850E+00  0.10388104E-03  0.86300467E-03 -0.40532494E-04
-0.70170710E+00  0.99225409E+00  0.63879385E-04  0.55522971E-03 -0.10394543E-04
-0.70170710E+00  0.10000000E+01  0.00000000E+00  0.00000000E+00  0.00000000E+00
 
-0.67639983E+00 -0.10000000E+01  0.00000000E+00  0.00000000E+00  0.00000000E+00
-0.67639983E+00 -0.99225409E+00  0.52551397E-04  0.49879654E-03  0.92475933E-05
-0.67639983E+00 -0.98396850E+00  0.79970014E-04  0.76296565E-03  0.33351321E-04
-0.67639983E+00 -0.97511059E+00  0.81193108E-04  0.71196268E-03  0.68601479E-04
-0.67639983E+00 -0.96564655E+00  0.57537588E-04  0.32158743E-03  0.11334893E-03
-0.67639983E+00 -0.95554139E+00  0.12458848E-04 -0.34024300E-03  0.16392283E-03
-0.67639983E+00 -0.94475908E+00 -0.48795021E-04 -0.11106010E-02  0.21551758E-03
-0.67639983E+00 -0.93326267E+00 -0.11917199E-03 -0.17732589E-02  0.25866206E-03
-0.67639983E+00 -0.92101443E+00 -0.18963680E-03 -0.21420901E-02  0.28066584E-03
-0.67639983E+00 -0.90797606E+00 -0.24948172E-03 -0.21334687E-02  0.26648769E-03
-0.67639983E+00 -0.89410886E+00 -0.28838579E-03 -0.17901101E-02  0.20514301E-03
-0.67639983E+00 -0.87937402E+00 -0.29981394E-03 -0.12398866E-02  0.94447065E-04
-0.67639983E+00 -0.86373293E+00 -0.28375215E-03 -0.62648017E-03 -0.54710245E-04
-0.67639983E+00 -0.84714748E+00 -0.24648871E-03 -0.51975870E-04 -0.22065203E-03
-0.67639983E+00 -0.82958044E+00 -0.19738819E-03  0.43989418E-03 -0.37557086E-03
-0.67639983E+00 -0.81099590E+00 -0.14471454E-03  0.84984503E-03 -0.49258383E-03
-0.67639983E+00 -0.79135972E+00 -0.92902792E-04  0.11968148E-02 -0.54967518E-03
-0.67639983E+00 -0.77064005E+00 -0.42070126E-04  0.14990010E-02 -0.53180987E-03
-0.67639983E+00 -0.74880783E+00  0.10975273E-04  0.17643073E-02 -0.43013483E-03
-0.67639983E+00 -0.72583741E+00  0.71412208E-04  0.19890670E-02 -0.24150077E-03
-0.67639983E+00 -0.70170710E+00  0.14541897E-03  0.21588862E-02  0.31992741E-04
-0.67639983E+00 -0.67639983E+00  0.23953169E-03  0.22509655E-02  0.38187692E-03
-0.67639983E+00 -0.64990376E+00  0.36003265E-03  0.22362702E-02  0.79192801E-03
-0.67639983E+00 -0.62221291E+00  0.51203198E-03  0.20833871E-02  0.12363872E-02
-0.67639983E+00 -0.59332774E+00  0.69803086E-03  0.17636518E-02  0.16794074E-02
-0.67639983E+00 -0.56325577E+00  0.91591994E-03  0.12586463E-02  0.20761632E-02
-0.67639983E+00 -0.53201207E+00  0.11565944E-02  0.56868975E-03  0.23768601E-02
-0.67639983E+00 -0.49961977E+00  0.14016305E-02 -0.27842436E-03  0.25335080E-02
-0.67639983E+00 -0.46611039E+00  0.16217770E-02 -0.12213869E-02  0.25090428E-02
-0.67639983E+00 -0.43152416E+00  0.17772232E-02 -0.21642710E-02  0.22868088E-02
-0.67639983E+00 -0.39591017E+00  0.18206247E-02 -0.29834256E-02  0.18779762E-02
-0.67639983E+00 -0.35932641E+00  0.17034810E-02 -0.35432348E-02  0.13240556E-02
-0.67639983E+00 -0.32183967E+00  0.13856856E-02 -0.37201886E-02  0.69280221E-03
-0.67639983E+00 -0.28352524E+00  0.84689889E-03 -0.34311306E-02  0.67480332E-04
-0.67639983E+00 -0.24446655E+00  0.97254296E-04 -0.26596411E-02 -0.46822245E-03
-0.67639983E+00 -0.20475452E+00 -0.81586704E-03 -0.14726655E-02 -0.84579647E-03
-0.67639983E+00 -0.16448690E+00 -0.18080534E-02 -0.20983249E-04 -0.10238724E-02
-0.67639983E+00 -0.12376733E+00 -0.27668579E-02  0.14800159E-02 -0.99378976E-03
-0.67639983E+00 -0.82704342E-01 -0.35690173E-02  0.27871879E-02 -0.77834549E-03
-0.67639983E+00 -0.41410268E-01 -0.41027640E-02  0.36770622E-02 -0.42552930E-03
-0.67639983E+00  0.00000000E+00 -0.42900219E-02  0.39925304E-02 -0.67906858E-13
-0.67639983E+00  0.41410268E-01 -0.41027640E-02  0.36770622E-02  0.42552930E-03
-0.67639983E+00  0.82704342E-01 -0.35690173E-02  0.27871879E-02  0.77834549E-03
-0.67639983E+00  0.12376733E+00 -0.27668579E-02  0.14800159E-02  0.99378976E-03
-0.67639983E+00  0.16448690E+00 -0.18080534E-02 -0.20983249E-04  0.10238724E-02
-0.67639983E+00  0.20475452E+00 -0.81586704E-03 -0.14726655E-02  0.84579647E-03
-0.67639983E+00  0.24446655E+00  0.97254296E-04 -0.26596411E-02  0.46822245E-03
-0.67639983E+00  0.28352524E+00  0.84689889E-03 -0.34311306E-02 -0.67480332E-04
-0.67639983E+00  0.32183967E+00  0.13856856E-02 -0.37201886E-02 -0.69280221E-03
-0.67639983E+00  0.35932641E+00  0.17034810E-02 -0.35432348E-02 -0.13240556E-02
-0.67639983E+00  0.39591017E+00  0.18206247E-02 -0.29834256E-02 -0.18779762E-02
-0.67639983E+00  0.43152416E+00  0.17772232E-02 -0.21642710E-02 -0.22868088E-02
-0.67639983E+00  0.46611039E+00  0.16217770E-02 -0.12213869E-02 -0.25090428E-02
-0.67639983E+00  0.49961977E+00  0.14016305E-02 -0.27842436E-03 -0.25335080E-02
-0.67639983E+00  0.53201207E+00  0.11565944E-02  0.56868975E-03 -0.23768601E-02
-0.67639983E+00  0.56325577E+00  0.91591994E-03  0.12586463E-02 -0.20761632E-02
-0.67639983E+00  0.59332774E+00  0.69803086E-03  0.17636518E-02 -0.16794074E-02
-0.67639983E+00  0.62221291E+00  0.51203198E-03  0.20833871E-02 -0.12363872E-02
-0.67639983E+00  0.64990376E+00  0.36003265E-03  0.22362702E-02 -0.79192801E-03
-0.67639983E+00  0.67639983E+00  0.23953169E-03  0.22509655E-02 -0.38187692E-03
-0.67639983E+00  0.70170710E+00  0.14541897E-03  0.21588862E-02 -0.31992741E-04
-0.67639983E+00  0.72583741E+00  0.71412208E-04  0.19890670E-02  0.24150077E-03
-0.67639983E+00  0.74880783E+00  0.10975273E-04  0.17643073E-02  0.43013483E-03
-0.67639983E+00  0.77064005E+00 -0.42070126E-04  0.14990010E-02  0.53180987E-03
-0.67639983E+00  0.79135972E+00 -0.92902792E-04  0.11968148E-02  0.54967518E-03
-0.67639983E+00  0.81099590E+00 -0.14471454E-03  0.84984503E-03  0.49258383E-03
-0.67639983E+00  0.82958044E+00 -0.19738819E-03  0.43989418E-03  0.37557086E-03
-0.67639983E+00  0.84714748E+00 -0.24648871E-03 -0.51975870E-04  0.22065203E-03
-0.67639983E+00  0.86373293E+00 -0.28375215E-03 -0.62648017E-03  0.54710245E-04
-0.67639983E+00  0.87937402E+00 -0.29981394E-03 -0.12398866E-02 -0.94447065E-04
-0.67639983E+00  0.89410886E+00 -0.28838579E-03 -0.17901101E-02 -0.20514301E-03
-0.67639983E+00  0.90797606E+00 -0.24948172E-03 -0.21334687E-02 -0.26648769E-03
-0.67639983E+00  0.92101443E+00 -0.18963680E-03 -0.21420901E-02 -0.28066584E-03
-0.67639983E+00  0.93326267E+00 -0.11917199E-03 -0.17732589E-02 -0.25866206E-03
-0.67639983E+00  0.94475908E+00 -0.48795021E-04 -0.11106010E-02 -0.21551758E-03
-0.67639983E+00  0.95554139E+00  0.12458848E-04 -0.34024300E-03 -0.16392283E-03
-0.67639983E+00  0.96564655E+00  0.57537588E-04  0.32158743E-03 -0.11334893E-03
-0.67639983E+00  0.97511059E+00  0.81193108E-04  0.71196268E-03 -0.68601479E-04
-0.67639983E+00  0.98396850E+00  0.79970014E-04  0.76296565E-03 -0.33351321E-04
-0.67639983E+00  0.99225409E+00  0.52551397E-04  0.49879654E-03 -0.92475933E-05
-0.67639983E+00  0.10000000E+01  0.00000000E+00  0.00000000E+00  0.00000000E+00
 
-0.64990376E+00 -0.10000000E+01  0.00000000E+00  0.00000000E+00  0.00000000E+00
-0.64990376E+00 -0.99225409E+00  0.40782621E-04  0.45272173E-03  0.79098694E-05
-0.64990376E+00 -0.98396850E+00  0.55440810E-04  0.69125627E-03  0.25940190E-04
-0.64990376E+00 -0.97511059E+00  0.43365087E-04  0.63225548E-03  0.47210888E-04
-0.64990376E+00 -0.96564655E+00  0.93275054E-05  0.24763788E-03  0.64390272E-04
-0.64990376E+00 -0.95554139E+00 -0.38480698E-04 -0.39880964E-03  0.71812268E-04
-0.64990376E+00 -0.94475908E+00 -0.91304795E-04 -0.11463254E-02  0.66877211E-04
-0.64990376E+00 -0.93326267E+00 -0.14206728E-03 -0.17782179E-02  0.49731093E-04
-0.64990376E+00 -0.92101443E+00 -0.18573401E-03 -0.21066677E-02  0.21366479E-04
-0.64990376E+00 -0.90797606E+00 -0.21802608E-03 -0.20491089E-02 -0.18822814E-04
-0.64990376E+00 -0.89410886E+00 -0.23458537E-03 -0.16551594E-02 -0.73107825E-04
-0.64990376E+00 -0.87937402E+00 -0.23200219E-03 -0.10648523E-02 -0.14313184E-03
-0.64990376E+00 -0.86373293E+00 -0.20998871E-03 -0.43459226E-03 -0.22591549E-03
-0.64990376E+00 -0.84714748E+00 -0.17237408E-03  0.12586469E-03 -0.31193040E-03
-0.64990376E+00 -0.82958044E+00 -0.12572458E-03  0.57288075E-03 -0.38580881E-03
-0.64990376E+00 -0.81099590E+00 -0.76506847E-04  0.91376629E-03 -0.42990864E-03
-0.64990376E+00 -0.79135972E+00 -0.28789852E-04  0.11768964E-02 -0.42767445E-03
-0.64990376E+00 -0.77064005E+00  0.16433754E-04  0.13895562E-02 -0.36612806E-03
-0.64990376E+00 -0.74880783E+00  0.60584529E-04  0.15669206E-02 -0.23647687E-03
-0.64990376E+00 -0.72583741E+00  0.10641760E-03  0.17111086E-02 -0.34425436E-04
-0.64990376E+00 -0.70170710E+00  0.15716763E-03  0.18130226E-02  0.23956570E-03
-0.64990376E+00 -0.67639983E+00  0.21604777E-03  0.18556518E-02  0.57897035E-03
-0.64990376E+00 -0.64990376E+00  0.28591901E-03  0.18165623E-02  0.96938272E-03
-0.64990376E+00 -0.62221291E+00  0.36889577E-03  0.16713854E-02  0.13862146E-02
-0.64990376E+00 -0.59332774E+00  0.46573187E-03  0.13977654E-02  0.17930660E-02
-0.64990376E+00 -0.56325577E+00  0.57492631E-03  0.98111897E-03  0.21415111E-02
-0.64990376E+00 -0.53201207E+00  0.69161253E-03  0.42105249E-03  0.23736627E-02
-0.64990376E+00 -0.49961977E+00  0.80641886E-03 -0.26173077E-03  0.24282303E-02
-0.64990376E+00 -0.46611039E+00  0.90465930E-03 -0.10203963E-02  0.22504633E-02
-0.64990376E+00 -0.43152416E+00  0.96633367E-03 -0.17803935E-02  0.18050302E-02
-0.64990376E+00 -0.39591017E+00  0.96748103E-03 -0.24440321E-02  0.10897060E-02
-0.64990376E+00 -0.35932641E+00  0.88326862E-03 -0.29021456E-02  0.14638885E-03
-0.64990376E+00 -0.32183967E+00  0.69284509E-03 -0.30529688E-02 -0.93449778E-03
-0.64990376E+00 -0.28352524E+00  0.38535141E-03 -0.28252300E-02 -0.20196050E-02
-0.64990376E+00 -0.24446655E+00 -0.34166300E-04 -0.22007875E-02 -0.29496473E-02
-0.64990376E+00 -0.20475452E+00 -0.54074077E-03 -0.12300480E-02 -0.35661714E-02
-0.64990376E+00 -0.16448690E+00 -0.10891485E-02 -0.34293051E-04 -0.37432538E-02
-0.64990376E+00 -0.12376733E+00 -0.16184394E-02  0.12088927E-02 -0.34169085E-02
-0.64990376E+00 -0.82704342E-01 -0.20611932E-02  0.22960056E-02 -0.26044878E-02
-0.64990376E+00 -0.41410268E-01 -0.23558654E-02  0.30381244E-02 -0.14081242E-02
-0.64990376E+00  0.00000000E+00 -0.24592686E-02  0.33015788E-02 -0.29166588E-13
-0.64990376E+00  0.41410268E-01 -0.23558654E-02  0.30381244E-02  0.14081242E-02
-0.64990376E+00  0.82704342E-01 -0.20611932E-02  0.22960056E-02  0.26044878E-02
-0.64990376E+00  0.12376733E+00 -0.16184394E-02  0.12088927E-02  0.34169085E-02
-0.64990376E+00  0.16448690E+00 -0.10891485E-02 -0.34293051E-04  0.37432538E-02
-0.64990376E+00  0.20475452E+00 -0.54074077E-03 -0.12300480E-02  0.35661714E-02
-0.64990376E+00  0.24446655E+00 -0.34166300E-04 -0.22007875E-02  0.29496473E-02
-0.64990376E+00  0.28352524E+00  0.38535141E-03 -0.28252300E-02  0.20196050E-02
-0.64990376E+00  0.32183967E+00  0.69284509E-03 -0.30529688E-02  0.93449778E-03
-0.64990376E+00  0.35932641E+00  0.88326862E-03 -0.29021456E-02 -0.14638885E-03
-0.64990376E+00  0.39591017E+00  0.96748103E-03 -0.24440321E-02 -0.10897060E-02
-0.64990376E+00  0.43152416E+00  0.96633367E-03 -0.17803935E-02 -0.18050302E-02
-0.64990376E+00  0.46611039E+00  0.90465930E-03 -0.10203963E-02 -0.22504633E-02
-0.64990376E+00  0.49961977E+00  0.80641886E-03 -0.26173077E-03 -0.24282303E-02
-0.64990376E+00  0.53201207E+00  0.69161253E-03  0.42105249E-03 -0.23736627E-02
-0.64990376E+00  0.56325577E+00  0.57492631E-03  0.98111897E-03 -0.21415111E-02
-0.64990376E+00  0.59332774E+00  0.46573187E-03  0.13977654E-02 -0.17930660E-02
-0.64990376E+00  0.62221291E+00  0.36889577E-03  0.16713854E-02 -0.13862146E-02
-0.64990376E+00  0.64990376E+00  0.28591901E-03  0.18165623E-02 -0.96938272E-03
-0.64990376E+00  0.67639983E+00  0.21604777E-03  0.18556518E-02 -0.57897035E-03
-0.64990376E+00  0.70170710E+00  0.15716763E-03  0.18130226E-02 -0.23956570E-03
-0.64990376E+00  0.72583741E+00  0.10641760E-03  0.17111086E-02  0.34425436E-04
-0.64990376E+00  0.74880783E+00  0.60584529E-04  0.15669206E-02  0.23647687E-03
-0.64990376E+00  0.77064005E+00  0.16433754E-04  0.13895562E-02  0.36612806E-03
-0.64990376E+00  0.79135972E+00 -0.28789852E-04  0.11768964E-02  0.42767445E-03
-0.64990376E+00  0.81099590E+00 -0.76506847E-04  0.91376629E-03  0.42990864E-03
-0.64990376E+00  0.82958044E+00 -0.12572458E-03  0.57288075E-03  0.38580881E-03
-0.64990376E+00  0.84714748E+00 -0.17237408E-03  0.12586469E-03  0.31193040E-03
-0.64990376E+00  0.86373293E+00 -0.20998871E-03 -0.43459226E-03  0.22591549E-03
-0.64990376E+00  0.87937402E+00 -0.23200219E-03 -0.10648523E-02  0.14313184E-03
-0.64990376E+00  0.89410886E+00 -0.23458537E-03 -0.16551594E-02  0.73107825E-04
-0.64990376E+00  0.90797606E+00 -0.21802608E-03 -0.20491089E-02  0.18822814E-04
-0.64990376E+00  0.92101443E+00 -0.18573401E-03 -0.21066677E-02 -0.21366479E-04
-0.64990376E+00  0.93326267E+00 -0.14206728E-03 -0.17782179E-02 -0.49731093E-04
-0.64990376E+00  0.94475908E+00 -0.91304795E-04 -0.11463254E-02 -0.66877211E-04
-0.64990376E+00  0.95554139E+00 -0.38480698E-04 -0.39880964E-03 -0.71812268E-04
-0.64990376E+00  0.96564655E+00  0.93275054E-05  0.24763788E-03 -0.64390272E-04
-0.64990376E+00  0.97511059E+00  0.43365087E-04  0.63225548E-03 -0.47210888E-04
-0.64990376E+00  0.98396850E+00  0.55440810E-04  0.69125627E-03 -0.25940190E-04
-0.64990376E+00  0.99225409E+00  0.40782621E-04  0.45272173E-03 -0.79098694E-05
-0.64990376E+00  0.10000000E+01  0.00000000E+00  0.00000000E+00  0.00000000E+00
 
-0.62221291E+00 -0.10000000E+01  0.00000000E+00  0.00000000E+00  0.00000000E+00
-0.62221291E+00 -0.99225409E+00  0.29823034E-04  0.41518461E-03  0.73092867E-05
-0.62221291E+00 -0.98396850E+00  0.32302024E-04  0.64343556E-03  0.21877254E-04
-0.62221291E+00 -0.97511059E+00  0.73026517E-05  0.60259394E-03  0.34309963E-04
-0.62221291E+00 -0.96564655E+00 -0.36916688E-04  0.25716557E-03  0.32353152E-04
-0.62221291E+00 -0.95554139E+00 -0.87296522E-04 -0.34329981E-03  0.78324079E-05
-0.62221291E+00 -0.94475908E+00 -0.13137930E-03 -0.10530103E-02 -0.41402646E-04
-0.62221291E+00 -0.93326267E+00 -0.16197177E-03 -0.16646027E-02 -0.10857981E-03
-0.62221291E+00 -0.92101443E+00 -0.17824907E-03 -0.19898989E-02 -0.18192169E-03
-0.62221291E+00 -0.90797606E+00 -0.18291429E-03 -0.19388404E-02 -0.24931748E-03
-0.62221291E+00 -0.89410886E+00 -0.17826711E-03 -0.15528839E-02 -0.30401470E-03
-0.62221291E+00 -0.87937402E+00 -0.16450866E-03 -0.96943024E-03 -0.34521579E-03
-0.62221291E+00 -0.86373293E+00 -0.14107600E-03 -0.34875524E-03 -0.37544614E-03
-0.62221291E+00 -0.84714748E+00 -0.10883732E-03  0.19259750E-03 -0.39567219E-03
-0.62221291E+00 -0.82958044E+00 -0.70777529E-04  0.60616935E-03 -0.40264760E-03
-0.62221291E+00 -0.81099590E+00 -0.30775504E-04  0.89883418E-03 -0.38886148E-03
-0.62221291E+00 -0.79135972E+00  0.81235261E-05  0.11023675E-02 -0.34478112E-03
-0.62221291E+00 -0.77064005E+00  0.44613967E-04  0.12492723E-02 -0.26120467E-03
-0.62221291E+00 -0.74880783E+00  0.78959685E-04  0.13601345E-02 -0.13100800E-03
-0.62221291E+00 -0.72583741E+00  0.11230590E-03  0.14421725E-02  0.49883870E-04
-0.62221291E+00 -0.70170710E+00  0.14603417E-03  0.14913928E-02  0.28166442E-03
-0.62221291E+00 -0.67639983E+00  0.18137546E-03  0.14964612E-02  0.55954141E-03
-0.62221291E+00 -0.64990376E+00  0.21921805E-03  0.14414695E-02  0.87221048E-03
-0.62221291E+00 -0.62221291E+00  0.25996683E-03  0.13091897E-02  0.12001258E-02
-0.62221291E+00 -0.59332774E+00  0.30335388E-03  0.10841084E-02  0.15141040E-02
-0.62221291E+00 -0.56325577E+00  0.34815013E-03  0.75665236E-03  0.17750266E-02
-0.62221291E+00 -0.53201207E+00  0.39179850E-03  0.32757642E-03  0.19355575E-02
-0.62221291E+00 -0.49961977E+00  0.43002744E-03 -0.18725809E-03  0.19447194E-02
-0.62221291E+00 -0.46611039E+00  0.45658577E-03 -0.75353438E-03  0.17557492E-02
-0.62221291E+00 -0.43152416E+00  0.46327425E-03 -0.13174079E-02  0.13368744E-02
-0.62221291E+00 -0.39591017E+00  0.44050250E-03 -0.18087791E-02  0.68346059E-03
-0.62221291E+00 -0.35932641E+00  0.37852991E-03 -0.21494475E-02 -0.17119533E-03
-0.62221291E+00 -0.32183967E+00  0.26943955E-03 -0.22664628E-02 -0.11500645E-02
-0.62221291E+00 -0.28352524E+00  0.10961487E-03 -0.21085441E-02 -0.21351012E-02
-0.62221291E+00 -0.24446655E+00 -0.97770370E-04 -0.16624187E-02 -0.29807131E-02
-0.62221291E+00 -0.20475452E+00 -0.34102083E-03 -0.96414772E-03 -0.35375153E-02
-0.62221291E+00 -0.16448690E+00 -0.59972412E-03 -0.10117504E-03 -0.36825974E-02
-0.62221291E+00 -0.12376733E+00 -0.84666634E-03  0.79791175E-03 -0.33494663E-02
-0.62221291E+00 -0.82704342E-01 -0.10518373E-02  0.15852521E-02 -0.25494947E-02
-0.62221291E+00 -0.41410268E-01 -0.11878567E-02  0.21232311E-02 -0.13777750E-02
-0.62221291E+00  0.00000000E+00 -0.12355021E-02  0.23143023E-02 -0.98806241E-14
-0.62221291E+00  0.41410268E-01 -0.11878567E-02  0.21232311E-02  0.13777750E-02
-0.62221291E+00  0.82704342E-01 -0.10518373E-02  0.15852521E-02  0.25494947E-02
-0.62221291E+00  0.12376733E+00 -0.84666634E-03  0.79791175E-03  0.33494663E-02
-0.62221291E+00  0.16448690E+00 -0.59972412E-03 -0.10117504E-03  0.36825974E-02
-0.62221291E+00  0.20475452E+00 -0.34102083E-03 -0.96414772E-03  0.35375153E-02
-0.62221291E+00  0.24446655E+00 -0.97770370E-04 -0.16624187E-02  0.29807131E-02
-0.62221291E+00  0.28352524E+00  0.10961487E-03 -0.21085441E-02  0.21351012E-02
-0.62221291E+00  0.32183967E+00  0.26943955E-03 -0.22664628E-02  0.11500645E-02
-0.62221291E+00  0.35932641E+00  0.37852991E-03 -0.21494475E-02  0.17119533E-03
-0.62221291E+00  0.39591017E+00  0.44050250E-03 -0.18087791E-02 -0.68346059E-03
-0.62221291E+00  0.43152416E+00  0.46327425E-03 -0.13174079E-02 -0.13368744E-02
-0.62221291E+00  0.46611039E+00  0.45658577E-03 -0.75353438E-03 -0.17557492E-02
-0.62221291E+00  0.49961977E+00  0.43002744E-03 -0.18725809E-03 -0.19447194E-02
-0.62221291E+00  0.53201207E+00  0.39179850E-03  0.32757642E-03 -0.19355575E-02
-0.62221291E+00  0.56325577E+00  0.34815013E-03  0.75665236E-03 -0.17750266E-02
-0.62221291E+00  0.59332774E+00  0.30335388E-03  0.10841084E-02 -0.15141040E-02
-0.62221291E+00  0.62221291E+00  0.25996683E-03  0.13091897E-02 -0.12001258E-02
-0.62221291E+00  0.64990376E+00  0.21921805E-03  0.14414695E-02 -0.87221048E-03
-0.62221291E+00  0.67639983E+00  0.18137546E-03  0.14964612E-02 -0.55954141E-03
-0.62221291E+00  0.70170710E+00  0.14603417E-03  0.14913928E-02 -0.28166442E-03
-0.62221291E+00  0.72583741E+00  0.11230590E-03  0.14421725E-02 -0.49883870E-04
-0.62221291E+00  0.74880783E+00  0.78959685E-04  0.13601345E-02  0.13100800E-03
-0.62221291E+00  0.77064005E+00  0.44613967E-04  0.12492723E-02  0.26120467E-03
-0.62221291E+00  0.79135972E+00  0.81235261E-05  0.11023675E-02  0.34478112E-03
-0.62221291E+00  0.81099590E+00 -0.30775504E-04  0.89883418E-03  0.38886148E-03
-0.62221291E+00  0.82958044E+00 -0.70777529E-04  0.60616935E-03  0.40264760E-03
-0.62221291E+00  0.84714748E+00 -0.10883732E-03  0.19259750E-03  0.39567219E-03
-0.62221291E+00  0.86373293E+00 -0.14107600E-03 -0.34875524E-03  0.37544614E-03
-0.62221291E+00  0.87937402E+00 -0.16450866E-03 -0.96943024E-03  0.34521579E-03
-0.62221291E+00  0.89410886E+00 -0.17826711E-03 -0.15528839E-02  0.30401470E-03
-0.62221291E+00  0.90797606E+00 -0.18291429E-03 -0.19388404E-02  0.24931748E-03
-0.62221291E+00  0.92101443E+00 -0.17824907E-03 -0.19898989E-02  0.18192169E-03
-0.62221291E+00  0.93326267E+00 -0.16197177E-03 -0.16646027E-02  0.10857981E-03
-0.62221291E+00  0.94475908E+00 -0.13137930E-03 -0.10530103E-02  0.41402646E-04
-0.62221291E+00  0.95554139E+00 -0.87296522E-04 -0.34329981E-03 -0.78324079E-05
-0.62221291E+00  0.96564655E+00 -0.36916688E-04  0.25716557E-03 -0.32353152E-04
-0.62221291E+00  0.97511059E+00  0.73026517E-05  0.60259394E-03 -0.34309963E-04
-0.62221291E+00  0.98396850E+00  0.32302024E-04  0.64343556E-03 -0.21877254E-04
-0.62221291E+00  0.99225409E+00  0.29823034E-04  0.41518461E-03 -0.73092867E-05
-0.62221291E+00  0.10000000E+01  0.00000000E+00  0.00000000E+00  0.00000000E+00
 
-0.59332774E+00 -0.10000000E+01  0.00000000E+00  0.00000000E+00  0.00000000E+00
-0.59332774E+00 -0.99225409E+00  0.20719418E-04  0.37970758E-03  0.76802543E-05
-0.59332774E+00 -0.98396850E+00  0.12323002E-04  0.60616315E-03  0.22162532E-04
-0.59332774E+00 -0.97511059E+00 -0.25033254E-04  0.60232429E-03  0.32318086E-04
-0.59332774E+00 -0.96564655E+00 -0.79790331E-04  0.32372715E-03  0.21890381E-04
-0.59332774E+00 -0.95554139E+00 -0.13396658E-03 -0.20155552E-03 -0.20322306E-04
-0.59332774E+00 -0.94475908E+00 -0.17100709E-03 -0.85355933E-03 -0.98102757E-04
-0.59332774E+00 -0.93326267E+00 -0.18298392E-03 -0.14443827E-02 -0.20187000E-03
-0.59332774E+00 -0.92101443E+00 -0.17277151E-03 -0.17897804E-02 -0.31312675E-03
-0.59332774E+00 -0.90797606E+00 -0.14997154E-03 -0.17878870E-02 -0.40993370E-03
-0.59332774E+00 -0.89410886E+00 -0.12396161E-03 -0.14604373E-02 -0.47676176E-03
-0.59332774E+00 -0.87937402E+00 -0.99229457E-04 -0.92854719E-03 -0.50804402E-03
-0.59332774E+00 -0.86373293E+00 -0.75475080E-04 -0.34620427E-03 -0.50789473E-03
-0.59332774E+00 -0.84714748E+00 -0.50731633E-04  0.16677722E-03 -0.48397242E-03
-0.59332774E+00 -0.82958044E+00 -0.24106017E-04  0.55465037E-03 -0.44258512E-03
-0.59332774E+00 -0.81099590E+00  0.36480281E-05  0.81821385E-03 -0.38540158E-03
-0.59332774E+00 -0.79135972E+00  0.31091110E-04  0.98687810E-03 -0.31015466E-03
-0.59332774E+00 -0.77064005E+00  0.57145294E-04  0.10940900E-02 -0.21224375E-03
-0.59332774E+00 -0.74880783E+00  0.81448555E-04  0.11633685E-02 -0.87097451E-04
-0.59332774E+00 -0.72583741E+00  0.10414146E-03  0.12057480E-02  0.68436483E-04
-0.59332774E+00 -0.70170710E+00  0.12550171E-03  0.12215611E-02  0.25473773E-03
-0.59332774E+00 -0.67639983E+00  0.14568576E-03  0.12043074E-02  0.46849070E-03
-0.59332774E+00 -0.64990376E+00  0.16461532E-03  0.11434703E-02  0.70145914E-03
-0.59332774E+00 -0.62221291E+00  0.18194278E-03  0.10275377E-02  0.93946419E-03
-0.59332774E+00 -0.59332774E+00  0.19703997E-03  0.84638897E-03  0.11614967E-02
-0.59332774E+00 -0.56325577E+00  0.20897157E-03  0.59440122E-03  0.13397407E-02
-0.59332774E+00 -0.53201207E+00  0.21645875E-03  0.27332836E-03  0.14408552E-02
-0.59332774E+00 -0.49961977E+00  0.21783643E-03 -0.10457991E-03  0.14292799E-02
-0.59332774E+00 -0.46611039E+00  0.21104829E-03 -0.51463500E-03  0.12726998E-02
-0.59332774E+00 -0.43152416E+00  0.19371129E-03 -0.91923631E-03  0.94960237E-03
-0.59332774E+00 -0.39591017E+00  0.16331999E-03 -0.12703665E-02  0.45779777E-03
-0.59332774E+00 -0.35932641E+00  0.11761867E-03 -0.15151827E-02 -0.17784997E-03
-0.59332774E+00 -0.32183967E+00  0.55171009E-04 -0.16050157E-02 -0.90112019E-03
-0.59332774E+00 -0.28352524E+00 -0.23949042E-04 -0.15062250E-02 -0.16260748E-02
-0.59332774E+00 -0.24446655E+00 -0.11746440E-03 -0.12109555E-02 -0.22464742E-02
-0.59332774E+00 -0.20475452E+00 -0.22044061E-03 -0.74446313E-03 -0.26528105E-02
-0.59332774E+00 -0.16448690E+00 -0.32528615E-03 -0.16631169E-03 -0.27544451E-02
-0.59332774E+00 -0.12376733E+00 -0.42240689E-03  0.43661430E-03 -0.25018789E-02
-0.59332774E+00 -0.82704342E-01 -0.50149825E-03  0.96476483E-03 -0.19030472E-02
-0.59332774E+00 -0.41410268E-01 -0.55329269E-03  0.13256733E-02 -0.10281134E-02
-0.59332774E+00  0.00000000E+00 -0.57132941E-03  0.14538555E-02 -0.25496251E-14
-0.59332774E+00  0.41410268E-01 -0.55329269E-03  0.13256733E-02  0.10281134E-02
-0.59332774E+00  0.82704342E-01 -0.50149825E-03  0.96476483E-03  0.19030472E-02
-0.59332774E+00  0.12376733E+00 -0.42240689E-03  0.43661430E-03  0.25018789E-02
-0.59332774E+00  0.16448690E+00 -0.32528615E-03 -0.16631169E-03  0.27544451E-02
-0.59332774E+00  0.20475452E+00 -0.22044061E-03 -0.74446313E-03  0.26528105E-02
-0.59332774E+00  0.24446655E+00 -0.11746440E-03 -0.12109555E-02  0.22464742E-02
-0.59332774E+00  0.28352524E+00 -0.23949042E-04 -0.15062250E-02  0.16260748E-02
-0.59332774E+00  0.32183967E+00  0.55171009E-04 -0.16050157E-02  0.90112019E-03
-0.59332774E+00  0.35932641E+00  0.11761867E-03 -0.15151827E-02  0.17784997E-03
-0.59332774E+00  0.39591017E+00  0.16331999E-03 -0.12703665E-02 -0.45779777E-03
-0.59332774E+00  0.43152416E+00  0.19371129E-03 -0.91923631E-03 -0.94960237E-03
-0.59332774E+00  0.46611039E+00  0.21104829E-03 -0.51463500E-03 -0.12726998E-02
-0.59332774E+00  0.49961977E+00  0.21783643E-03 -0.10457991E-03 -0.14292799E-02
-0.59332774E+00  0.53201207E+00  0.21645875E-03  0.27332836E-03 -0.14408552E-02
-0.59332774E+00  0.56325577E+00  0.20897157E-03  0.59440122E-03 -0.13397407E-02
-0.59332774E+00  0.59332774E+00  0.19703997E-03  0.84638897E-03 -0.11614967E-02
-0.59332774E+00  0.62221291E+00  0.18194278E-03  0.10275377E-02 -0.93946419E-03
-0.59332774E+00  0.64990376E+00  0.16461532E-03  0.11434703E-02 -0.70145914E-03
-0.59332774E+00  0.67639983E+00  0.14568576E-03  0.12043074E-02 -0.46849070E-03
-0.59332774E+00  0.70170710E+00  0.12550171E-03  0.12215611E-02 -0.25473773E-03
-0.59332774E+00  0.72583741E+00  0.10414146E-03  0.12057480E-02 -0.68436483E-04
-0.59332774E+00  0.74880783E+00  0.81448555E-04  0.11633685E-02  0.87097451E-04
-0.59332774E+00  0.77064005E+00  0.57145294E-04  0.10940900E-02  0.21224375E-03
-0.59332774E+00  0.79135972E+00  0.31091110E-04  0.98687810E-03  0.31015466E-03
-0.59332774E+00  0.81099590E+00  0.36480281E-05  0.81821385E-03  0.38540158E-03
-0.59332774E+00  0.82958044E+00 -0.24106017E-04  0.55465037E-03  0.44258512E-03
-0.59332774E+00  0.84714748E+00 -0.50731633E-04  0.16677722E-03  0.48397242E-03
-0.59332774E+00  0.86373293E+00 -0.75475080E-04 -0.34620427E-03  0.50789473E-03
-0.59332774E+00  0.87937402E+00 -0.99229457E-04 -0.92854719E-03  0.50804402E-03
-0.59332774E+00  0.89410886E+00 -0.12396161E-03 -0.14604373E-02  0.47676176E-03
-0.59332774E+00  0.90797606E+00 -0.14997154E-03 -0.17878870E-02  0.40993370E-03
-0.59332774E+00  0.92101443E+00 -0.17277151E-03 -0.17897804E-02  0.31312675E-03
-0.59332774E+00  0.93326267E+00 -0.18298392E-03 -0.14443827E-02  0.20187000E-03
-0.59332774E+00  0.94475908E+00 -0.17100709E-03 -0.85355933E-03  0.98102757E-04
-0.59332774E+00  0.95554139E+00 -0.13396658E-03 -0.20155552E-03  0.20322306E-04
-0.59332774E+00  0.96564655E+00 -0.79790331E-04  0.32372715E-03 -0.21890381E-04
-0.59332774E+00  0.97511059E+00 -0.25033254E-04  0.60232429E-03 -0.32318086E-04
-0.59332774E+00  0.98396850E+00  0.12323002E-04  0.60616315E-03 -0.22162532E-04
-0.59332774E+00  0.99225409E+00  0.20719418E-04  0.37970758E-03 -0.76802543E-05
-0.59332774E+00  0.10000000E+01  0.00000000E+00  0.00000000E+00  0.00000000E+00
 
-0.56325577E+00 -0.10000000E+01  0.00000000E+00  0.00000000E+00  0.00000000E+00
-0.56325577E+00 -0.99225409E+00  0.14405364E-04  0.33934881E-03  0.87462298E-05
-0.56325577E+00 -0.98396850E+00 -0.28072026E-05  0.56441155E-03  0.25843580E-04
-0.56325577E+00 -0.97511059E+00 -0.51527571E-04  0.60693940E-03  0.39399853E-04
-0.56325577E+00 -0.96564655E+00 -0.11730805E-03  0.41419224E-03  0.30440915E-04
-0.56325577E+00 -0.95554139E+00 -0.17736785E-03 -0.10762566E-04 -0.15270451E-04
-0.56325577E+00 -0.94475908E+00 -0.21063267E-03 -0.58143446E-03 -0.10472552E-03
-0.56325577E+00 -0.93326267E+00 -0.20748513E-03 -0.11387315E-02 -0.22915916E-03
-0.56325577E+00 -0.92101443E+00 -0.17339719E-03 -0.15092379E-02 -0.36777277E-03
-0.56325577E+00 -0.90797606E+00 -0.12414358E-03 -0.15800313E-02 -0.49262268E-03
-0.56325577E+00 -0.89410886E+00 -0.76180964E-04 -0.13468563E-02 -0.58081923E-03
-0.56325577E+00 -0.87937402E+00 -0.38935915E-04 -0.90405401E-03 -0.62059548E-03
-0.56325577E+00 -0.86373293E+00 -0.13264229E-04 -0.38925672E-03 -0.61389305E-03
-0.56325577E+00 -0.84714748E+00  0.49658172E-05  0.80284006E-04 -0.57059888E-03
-0.56325577E+00 -0.82958044E+00  0.20310768E-04  0.44215367E-03 -0.50276953E-03
-0.56325577E+00 -0.81099590E+00  0.35339858E-04  0.68791973E-03 -0.41894992E-03
-0.56325577E+00 -0.79135972E+00  0.50638733E-04  0.84013616E-03 -0.32324661E-03
-0.56325577E+00 -0.77064005E+00  0.65829679E-04  0.92915849E-03 -0.21573942E-03
-0.56325577E+00 -0.74880783E+00  0.80378248E-04  0.97862122E-03 -0.94878892E-04
-0.56325577E+00 -0.72583741E+00  0.93863528E-04  0.10016056E-02  0.41038878E-04
-0.56325577E+00 -0.70170710E+00  0.10592705E-03  0.10015878E-02  0.19213688E-03
-0.56325577E+00 -0.67639983E+00  0.11616304E-03  0.97580240E-03  0.35613764E-03
-0.56325577E+00 -0.64990376E+00  0.12406531E-03  0.91783859E-03  0.52727457E-03
-0.56325577E+00 -0.62221291E+00  0.12903243E-03  0.82034383E-03  0.69577245E-03
-0.56325577E+00 -0.59332774E+00  0.13041279E-03  0.67693596E-03  0.84731731E-03
-0.56325577E+00 -0.56325577E+00  0.12756102E-03  0.48453607E-03  0.96336719E-03
-0.56325577E+00 -0.53201207E+00  0.11990637E-03  0.24526556E-03  0.10221453E-02
-0.56325577E+00 -0.49961977E+00  0.10701390E-03 -0.31522834E-04  0.10010326E-02
-0.56325577E+00 -0.46611039E+00  0.88648725E-04 -0.32820195E-03  0.88016461E-03
-0.56325577E+00 -0.43152416E+00  0.64822255E-04 -0.61876905E-03  0.64734308E-03
-0.56325577E+00 -0.39591017E+00  0.35835839E-04 -0.87078098E-03  0.30336463E-03
-0.56325577E+00 -0.35932641E+00  0.23006357E-05 -0.10491774E-02 -0.13320880E-03
-0.56325577E+00 -0.32183967E+00 -0.34844377E-04 -0.11222681E-02 -0.62359768E-03
-0.56325577E+00 -0.28352524E+00 -0.74338757E-04 -0.10687096E-02 -0.11101355E-02
-0.56325577E+00 -0.24446655E+00 -0.11461007E-03 -0.88432147E-03 -0.15225906E-02
-0.56325577E+00 -0.20475452E+00 -0.15382061E-03 -0.58653485E-03 -0.17892858E-02
-0.56325577E+00 -0.16448690E+00 -0.18993873E-03 -0.21490669E-03 -0.18514556E-02
-0.56325577E+00 -0.12376733E+00 -0.22087516E-03  0.17362322E-03 -0.16776073E-02
-0.56325577E+00 -0.82704342E-01 -0.24465769E-03  0.51426419E-03 -0.12739977E-02
-0.56325577E+00 -0.41410268E-01 -0.25965501E-03  0.74709962E-03 -0.68762997E-03
-0.56325577E+00  0.00000000E+00 -0.26478039E-03  0.82979737E-03 -0.70555738E-15
-0.56325577E+00  0.41410268E-01 -0.25965501E-03  0.74709962E-03  0.68762997E-03
-0.56325577E+00  0.82704342E-01 -0.24465769E-03  0.51426419E-03  0.12739977E-02
-0.56325577E+00  0.12376733E+00 -0.22087516E-03  0.17362322E-03  0.16776073E-02
-0.56325577E+00  0.16448690E+00 -0.18993873E-03 -0.21490669E-03  0.18514556E-02
-0.56325577E+00  0.20475452E+00 -0.15382061E-03 -0.58653485E-03  0.17892858E-02
-0.56325577E+00  0.24446655E+00 -0.11461007E-03 -0.88432147E-03  0.15225906E-02
-0.56325577E+00  0.28352524E+00 -0.74338757E-04 -0.10687096E-02  0.11101355E-02
-0.56325577E+00  0.32183967E+00 -0.34844377E-04 -0.11222681E-02  0.62359768E-03
-0.56325577E+00  0.35932641E+00  0.23006357E-05 -0.10491774E-02  0.13320880E-03
-0.56325577E+00  0.39591017E+00  0.35835839E-04 -0.87078098E-03 -0.30336463E-03
-0.56325577E+00  0.43152416E+00  0.64822255E-04 -0.61876905E-03 -0.64734308E-03
-0.56325577E+00  0.46611039E+00  0.88648725E-04 -0.32820195E-03 -0.88016461E-03
-0.56325577E+00  0.49961977E+00  0.10701390E-03 -0.31522834E-04 -0.10010326E-02
-0.56325577E+00  0.53201207E+00  0.11990637E-03  0.24526556E-03 -0.10221453E-02
-0.56325577E+00  0.56325577E+00  0.12756102E-03  0.48453607E-03 -0.96336719E-03
-0.56325577E+00  0.59332774E+00  0.13041279E-03  0.67693596E-03 -0.84731731E-03
-0.56325577E+00  0.62221291E+00  0.12903243E-03  0.82034383E-03 -0.69577245E-03
-0.56325577E+00  0.64990376E+00  0.12406531E-03  0.91783859E-03 -0.52727457E-03
-0.56325577E+00  0.67639983E+00  0.11616304E-03  0.97580240E-03 -0.35613764E-03
-0.56325577E+00  0.70170710E+00  0.10592705E-03  0.10015878E-02 -0.19213688E-03
-0.56325577E+00  0.72583741E+00  0.93863528E-04  0.10016056E-02 -0.41038878E-04
-0.56325577E+00  0.74880783E+00  0.80378248E-04  0.97862122E-03  0.94878892E-04
-0.56325577E+00  0.77064005E+00  0.65829679E-04  0.92915849E-03  0.21573942E-03
-0.56325577E+00  0.79135972E+00  0.50638733E-04  0.84013616E-03  0.32324661E-03
-0.56325577E+00  0.81099590E+00  0.35339858E-04  0.68791973E-03  0.41894992E-03
-0.56325577E+00  0.82958044E+00  0.20310768E-04  0.44215367E-03  0.50276953E-03
-0.56325577E+00  0.84714748E+00  0.49658172E-05  0.80284006E-04  0.57059888E-03
-0.56325577E+00  0.86373293E+00 -0.13264229E-04 -0.38925672E-03  0.61389305E-03
-0.56325577E+00  0.87937402E+00 -0.38935915E-04 -0.90405401E-03  0.62059548E-03
-0.56325577E+00  0.89410886E+00 -0.76180964E-04 -0.13468563E-02  0.58081923E-03
-0.56325577E+00  0.90797606E+00 -0.12414358E-03 -0.15800313E-02  0.49262268E-03
-0.56325577E+00  0.92101443E+00 -0.17339719E-03 -0.15092379E-02  0.36777277E-03
-0.56325577E+00  0.93326267E+00 -0.20748513E-03 -0.11387315E-02  0.22915916E-03
-0.56325577E+00  0.94475908E+00 -0.21063267E-03 -0.58143446E-03  0.10472552E-03
-0.56325577E+00  0.95554139E+00 -0.17736785E-03 -0.10762566E-04  0.15270451E-04
-0.56325577E+00  0.96564655E+00 -0.11730805E-03  0.41419224E-03 -0.30440915E-04
-0.56325577E+00  0.97511059E+00 -0.51527571E-04  0.60693940E-03 -0.39399853E-04
-0.56325577E+00  0.98396850E+00 -0.28072026E-05  0.56441155E-03 -0.25843580E-04
-0.56325577E+00  0.99225409E+00  0.14405364E-04  0.33934881E-03 -0.87462298E-05
-0.56325577E+00  0.10000000E+01  0.00000000E+00  0.00000000E+00  0.00000000E+00
 
-0.53201207E+00 -0.10000000E+01  0.00000000E+00  0.00000000E+00  0.00000000E+00
-0.53201207E+00 -0.99225409E+00  0.11408948E-04  0.28895605E-03  0.10010434E-04
-0.53201207E+00 -0.98396850E+00 -0.11986326E-04  0.50581341E-03  0.31009574E-04
-0.53201207E+00 -0.97511059E+00 -0.70545584E-04  0.59413587E-03  0.51389714E-04
-0.53201207E+00 -0.96564655E+00 -0.14755480E-03  0.49554599E-03  0.51048102E-04
-0.53201207E+00 -0.95554139E+00 -0.21581429E-03  0.18843680E-03  0.13381010E-04
-0.53201207E+00 -0.94475908E+00 -0.24946737E-03 -0.27776207E-03 -0.72402319E-04
-0.53201207E+00 -0.93326267E+00 -0.23617193E-03 -0.77993227E-03 -0.20099464E-03
-0.53201207E+00 -0.92101443E+00 -0.18252921E-03 -0.11635807E-02 -0.35320171E-03
-0.53201207E+00 -0.90797606E+00 -0.10921554E-03 -0.13098520E-02 -0.49921404E-03
-0.53201207E+00 -0.89410886E+00 -0.39264603E-04 -0.11879662E-02 -0.61133224E-03
-0.53201207E+00 -0.87937402E+00  0.12551937E-04 -0.85956083E-03 -0.67169801E-03
-0.53201207E+00 -0.86373293E+00  0.43233986E-04 -0.43761700E-03 -0.67763550E-03
-0.53201207E+00 -0.84714748E+00  0.58054010E-04 -0.29895275E-04 -0.63743075E-03
-0.53201207E+00 -0.82958044E+00  0.64580069E-04  0.29784569E-03 -0.56492246E-03
-0.53201207E+00 -0.81099590E+00  0.68537509E-04  0.52762635E-03 -0.47252749E-03
-0.53201207E+00 -0.79135972E+00  0.72726716E-04  0.67265521E-03 -0.36895258E-03
-0.53201207E+00 -0.77064005E+00  0.77823256E-04  0.75713413E-03 -0.25829226E-03
-0.53201207E+00 -0.74880783E+00  0.83495375E-04  0.80219550E-03 -0.14200816E-03
-0.53201207E+00 -0.72583741E+00  0.89102473E-04  0.82103493E-03 -0.20172312E-04
-0.53201207E+00 -0.70170710E+00  0.93953818E-04  0.81887125E-03  0.10663332E-03
-0.53201207E+00 -0.67639983E+00  0.97358047E-04  0.79548347E-03  0.23658666E-03
-0.53201207E+00 -0.64990376E+00  0.98628171E-04  0.74737261E-03  0.36556266E-03
-0.53201207E+00 -0.62221291E+00  0.97103647E-04  0.67004199E-03  0.48689905E-03
-0.53201207E+00 -0.59332774E+00  0.92202580E-04  0.55952372E-03  0.59101962E-03
-0.53201207E+00 -0.56325577E+00  0.83488214E-04  0.41416133E-03  0.66588967E-03
-0.53201207E+00 -0.53201207E+00  0.70749038E-04  0.23590311E-03  0.69775617E-03
-0.53201207E+00 -0.49961977E+00  0.54065978E-04  0.31680140E-04  0.67291103E-03
-0.53201207E+00 -0.46611039E+00  0.33867244E-04 -0.18603104E-03  0.58001238E-03
-0.53201207E+00 -0.43152416E+00  0.10936830E-04 -0.39924525E-03  0.41321984E-03
-0.53201207E+00 -0.39591017E+00 -0.13617462E-04 -0.58593338E-03  0.17534851E-03
-0.53201207E+00 -0.35932641E+00 -0.38466088E-04 -0.72263166E-03 -0.11939584E-03
-0.53201207E+00 -0.32183967E+00 -0.62203107E-04 -0.78844947E-03 -0.44429337E-03
-0.53201207E+00 -0.28352524E+00 -0.83540929E-04 -0.76956316E-03 -0.76130902E-03
-0.53201207E+00 -0.24446655E+00 -0.10149373E-03 -0.66354824E-03 -0.10253633E-02
-0.53201207E+00 -0.20475452E+00 -0.11553201E-03 -0.48205943E-03 -0.11913886E-02
-0.53201207E+00 -0.16448690E+00 -0.12563613E-03 -0.25099385E-03 -0.12232311E-02
-0.53201207E+00 -0.12376733E+00 -0.13225105E-03 -0.72753659E-05 -0.11023627E-02
-0.53201207E+00 -0.82704342E-01 -0.13611430E-03  0.20731561E-03 -0.83411352E-03
-0.53201207E+00 -0.41410268E-01 -0.13802499E-03  0.35429876E-03 -0.44926324E-03
-0.53201207E+00  0.00000000E+00 -0.13858621E-03  0.40654681E-03 -0.68756896E-15
-0.53201207E+00  0.41410268E-01 -0.13802499E-03  0.35429876E-03  0.44926324E-03
-0.53201207E+00  0.82704342E-01 -0.13611430E-03  0.20731561E-03  0.83411352E-03
-0.53201207E+00  0.12376733E+00 -0.13225105E-03 -0.72753659E-05  0.11023627E-02
-0.53201207E+00  0.16448690E+00 -0.12563613E-03 -0.25099385E-03  0.12232311E-02
-0.53201207E+00  0.20475452E+00 -0.11553201E-03 -0.48205943E-03  0.11913886E-02
-0.53201207E+00  0.24446655E+00 -0.10149373E-03 -0.66354824E-03  0.10253633E-02
-0.53201207E+00  0.28352524E+00 -0.83540929E-04 -0.76956316E-03  0.76130902E-03
-0.53201207E+00  0.32183967E+00 -0.62203107E-04 -0.78844947E-03  0.44429337E-03
-0.53201207E+00  0.35932641E+00 -0.38466088E-04 -0.72263166E-03  0.11939584E-03
-0.53201207E+00  0.39591017E+00 -0.13617462E-04 -0.58593338E-03 -0.17534851E-03
-0.53201207E+00  0.43152416E+00  0.10936830E-04 -0.39924525E-03 -0.41321984E-03
-0.53201207E+00  0.46611039E+00  0.33867244E-04 -0.18603104E-03 -0.58001238E-03
-0.53201207E+00  0.49961977E+00  0.54065978E-04  0.31680140E-04 -0.67291103E-03
-0.53201207E+00  0.53201207E+00  0.70749038E-04  0.23590311E-03 -0.69775617E-03
-0.53201207E+00  0.56325577E+00  0.83488214E-04  0.41416133E-03 -0.66588967E-03
-0.53201207E+00  0.59332774E+00  0.92202580E-04  0.55952372E-03 -0.59101962E-03
-0.53201207E+00  0.62221291E+00  0.97103647E-04  0.67004199E-03 -0.48689905E-03
-0.53201207E+00  0.64990376E+00  0.98628171E-04  0.74737261E-03 -0.36556266E-03
-0.53201207E+00  0.67639983E+00  0.97358047E-04  0.79548347E-03 -0.23658666E-03
-0.53201207E+00  0.70170710E+00  0.93953818E-04  0.81887125E-03 -0.10663332E-03
-0.53201207E+00  0.72583741E+00  0.89102473E-04  0.82103493E-03  0.20172312E-04
-0.53201207E+00  0.74880783E+00  0.83495375E-04  0.80219550E-03  0.14200816E-03
-0.53201207E+00  0.77064005E+00  0.77823256E-04  0.75713413E-03  0.25829226E-03
-0.53201207E+00  0.79135972E+00  0.72726716E-04  0.67265521E-03  0.36895258E-03
-0.53201207E+00  0.81099590E+00  0.68537509E-04  0.52762635E-03  0.47252749E-03
-0.53201207E+00  0.82958044E+00  0.64580069E-04  0.29784569E-03  0.56492246E-03
-0.53201207E+00  0.84714748E+00  0.58054010E-04 -0.29895275E-04  0.63743075E-03
-0.53201207E+00  0.86373293E+00  0.43233986E-04 -0.43761700E-03  0.67763550E-03
-0.53201207E+00  0.87937402E+00  0.12551937E-04 -0.85956083E-03  0.67169801E-03
-0.53201207E+00  0.89410886E+00 -0.39264603E-04 -0.11879662E-02  0.61133224E-03
-0.53201207E+00  0.90797606E+00 -0.10921554E-03 -0.13098520E-02  0.49921404E-03
-0.53201207E+00  0.92101443E+00 -0.18252921E-03 -0.11635807E-02  0.35320171E-03
-0.53201207E+00  0.93326267E+00 -0.23617193E-03 -0.77993227E-03  0.20099464E-03
-0.53201207E+00  0.94475908E+00 -0.24946737E-03 -0.27776207E-03  0.72402319E-04
-0.53201207E+00  0.95554139E+00 -0.21581429E-03  0.18843680E-03 -0.13381010E-04
-0.53201207E+00  0.96564655E+00 -0.14755480E-03  0.49554599E-03 -0.51048102E-04
-0.53201207E+00  0.97511059E+00 -0.70545584E-04  0.59413587E-03 -0.51389714E-04
-0.53201207E+00  0.98396850E+00 -0.11986326E-04  0.50581341E-03 -0.31009574E-04
-0.53201207E+00  0.99225409E+00  0.11408948E-04  0.28895605E-03 -0.10010434E-04
-0.53201207E+00  0.10000000E+01  0.00000000E+00  0.00000000E+00  0.00000000E+00
 
-0.49961977E+00 -0.10000000E+01  0.00000000E+00  0.00000000E+00  0.00000000E+00
-0.49961977E+00 -0.99225409E+00  0.11962114E-04  0.22721152E-03  0.10946933E-04
-0.49961977E+00 -0.98396850E+00 -0.14564122E-04  0.42480635E-03  0.35541555E-04
-0.49961977E+00 -0.97511059E+00 -0.80830646E-04  0.55016010E-03  0.63430219E-04
-0.49961977E+00 -0.96564655E+00 -0.16863343E-03  0.54311701E-03  0.75058793E-04
-0.49961977E+00 -0.95554139E+00 -0.24701501E-03  0.36102097E-03  0.52684181E-04
-0.49961977E+00 -0.94475908E+00 -0.28536624E-03  0.16883994E-04 -0.17820067E-04
-0.49961977E+00 -0.93326267E+00 -0.26773754E-03 -0.40596230E-03 -0.13588093E-03
-0.49961977E+00 -0.92101443E+00 -0.20027961E-03 -0.77936115E-03 -0.28666562E-03
-0.49961977E+00 -0.90797606E+00 -0.10692512E-03 -0.98623059E-03 -0.44222741E-03
-0.49961977E+00 -0.89410886E+00 -0.16287961E-04 -0.97357477E-03 -0.57323823E-03
-0.49961977E+00 -0.87937402E+00  0.51511469E-04 -0.76935574E-03 -0.65733292E-03
-0.49961977E+00 -0.86373293E+00  0.90493057E-04 -0.45673965E-03 -0.68654810E-03
-0.49961977E+00 -0.84714748E+00  0.10592632E-03 -0.12758265E-03 -0.66518530E-03
-0.49961977E+00 -0.82958044E+00  0.10744854E-03  0.15385825E-03 -0.60564486E-03
-0.49961977E+00 -0.81099590E+00  0.10345349E-03  0.36211245E-03 -0.52124662E-03
-0.49961977E+00 -0.79135972E+00  0.98892063E-04  0.50069117E-03 -0.42308845E-03
-0.49961977E+00 -0.77064005E+00  0.95683873E-04  0.58599607E-03 -0.31801793E-03
-0.49961977E+00 -0.74880783E+00  0.93976798E-04  0.63471908E-03 -0.20995987E-03
-0.49961977E+00 -0.72583741E+00  0.93175575E-04  0.65844501E-03 -0.10072076E-03
-0.49961977E+00 -0.70170710E+00  0.92472688E-04  0.66273862E-03  0.81720385E-05
-0.49961977E+00 -0.67639983E+00  0.91053402E-04  0.64874887E-03  0.11486841E-03
-0.49961977E+00 -0.64990376E+00  0.88160046E-04  0.61482584E-03  0.21613977E-03
-0.49961977E+00 -0.62221291E+00  0.83127699E-04  0.55830654E-03  0.30729443E-03
-0.49961977E+00 -0.59332774E+00  0.75429785E-04  0.47670055E-03  0.38182451E-03
-0.49961977E+00 -0.56325577E+00  0.64734141E-04  0.36904805E-03  0.43189096E-03
-0.49961977E+00 -0.53201207E+00  0.50969286E-04  0.23683860E-03  0.44882686E-03
-0.49961977E+00 -0.49961977E+00  0.34374830E-04  0.84999847E-04  0.42446481E-03
-0.49961977E+00 -0.46611039E+00  0.15534127E-04 -0.77759891E-04  0.35262915E-03
-0.49961977E+00 -0.43152416E+00 -0.46450497E-05 -0.23898555E-03  0.23118234E-03
-0.49961977E+00 -0.39591017E+00 -0.24993495E-04 -0.38353333E-03  0.63862839E-04
-0.49961977E+00 -0.35932641E+00 -0.44213379E-04 -0.49533503E-03 -0.13817170E-03
-0.49961977E+00 -0.32183967E+00 -0.61047048E-04 -0.56011208E-03 -0.35597883E-03
-0.49961977E+00 -0.28352524E+00 -0.74483722E-04 -0.56832323E-03 -0.56388659E-03
-0.49961977E+00 -0.24446655E+00 -0.83937818E-04 -0.51800137E-03 -0.73247018E-03
-0.49961977E+00 -0.20475452E+00 -0.89381725E-04 -0.41643233E-03 -0.83309748E-03
-0.49961977E+00 -0.16448690E+00 -0.91360678E-04 -0.28021355E-03 -0.84349502E-03
-0.49961977E+00 -0.12376733E+00 -0.90897325E-04 -0.13309411E-03 -0.75301209E-03
-0.49961977E+00 -0.82704342E-01 -0.89262089E-04 -0.19641472E-05 -0.56627503E-03
-0.49961977E+00 -0.41410268E-01 -0.87685581E-04  0.88431088E-04 -0.30393486E-03
-0.49961977E+00  0.00000000E+00 -0.87051849E-04  0.12065220E-03 -0.97799051E-15
-0.49961977E+00  0.41410268E-01 -0.87685581E-04  0.88431088E-04  0.30393486E-03
-0.49961977E+00  0.82704342E-01 -0.89262089E-04 -0.19641472E-05  0.56627503E-03
-0.49961977E+00  0.12376733E+00 -0.90897325E-04 -0.13309411E-03  0.75301209E-03
-0.49961977E+00  0.16448690E+00 -0.91360678E-04 -0.28021355E-03  0.84349502E-03
-0.49961977E+00  0.20475452E+00 -0.89381725E-04 -0.41643233E-03  0.83309748E-03
-0.49961977E+00  0.24446655E+00 -0.83937818E-04 -0.51800137E-03  0.73247018E-03
-0.49961977E+00  0.28352524E+00 -0.74483722E-04 -0.56832323E-03  0.56388659E-03
-0.49961977E+00  0.32183967E+00 -0.61047048E-04 -0.56011208E-03  0.35597883E-03
-0.49961977E+00  0.35932641E+00 -0.44213379E-04 -0.49533503E-03  0.13817170E-03
-0.49961977E+00  0.39591017E+00 -0.24993495E-04 -0.38353333E-03 -0.63862839E-04
-0.49961977E+00  0.43152416E+00 -0.46450497E-05 -0.23898555E-03 -0.23118234E-03
-0.49961977E+00  0.46611039E+00  0.15534127E-04 -0.77759891E-04 -0.35262915E-03
-0.49961977E+00  0.49961977E+00  0.34374830E-04  0.84999847E-04 -0.42446481E-03
-0.49961977E+00  0.53201207E+00  0.50969286E-04  0.23683860E-03 -0.44882686E-03
-0.49961977E+00  0.56325577E+00  0.64734141E-04  0.36904805E-03 -0.43189096E-03
-0.49961977E+00  0.59332774E+00  0.75429785E-04  0.47670055E-03 -0.38182451E-03
-0.49961977E+00  0.62221291E+00  0.83127699E-04  0.55830654E-03 -0.30729443E-03
-0.49961977E+00  0.64990376E+00  0.88160046E-04  0.61482584E-03 -0.21613977E-03
-0.49961977E+00  0.67639983E+00  0.91053402E-04  0.64874887E-03 -0.11486841E-03
-0.49961977E+00  0.70170710E+00  0.92472688E-04  0.66273862E-03 -0.81720385E-05
-0.49961977E+00  0.72583741E+00  0.93175575E-04  0.65844501E-03  0.10072076E-03
-0.49961977E+00  0.74880783E+00  0.93976798E-04  0.63471908E-03  0.20995987E-03
-0.49961977E+00  0.77064005E+00  0.95683873E-04  0.58599607E-03  0.31801793E-03
-0.49961977E+00  0.79135972E+00  0.98892063E-04  0.50069117E-03  0.42308845E-03
-0.49961977E+00  0.81099590E+00  0.10345349E-03  0.36211245E-03  0.52124662E-03
-0.49961977E+00  0.82958044E+00  0.10744854E-03  0.15385825E-03  0.60564486E-03
-0.49961977E+00  0.84714748E+00  0.10592632E-03 -0.12758265E-03  0.66518530E-03
-0.49961977E+00  0.86373293E+00  0.90493057E-04 -0.45673965E-03  0.68654810E-03
-0.49961977E+00  0.87937402E+00  0.51511469E-04 -0.76935574E-03  0.65733292E-03
-0.49961977E+00  0.89410886E+00 -0.16287961E-04 -0.97357477E-03  0.57323823E-03
-0.49961977E+00  0.90797606E+00 -0.10692512E-03 -0.98623059E-03  0.44222741E-03
-0.49961977E+00  0.92101443E+00 -0.20027961E-03 -0.77936115E-03  0.28666562E-03
-0.49961977E+00  0.93326267E+00 -0.26773754E-03 -0.40596230E-03  0.13588093E-03
-0.49961977E+00  0.94475908E+00 -0.28536624E-03  0.16883994E-04  0.17820067E-04
-0.49961977E+00  0.95554139E+00 -0.24701501E-03  0.36102097E-03 -0.52684181E-04
-0.49961977E+00  0.96564655E+00 -0.16863343E-03  0.54311701E-03 -0.75058793E-04
-0.49961977E+00  0.97511059E+00 -0.80830646E-04  0.55016010E-03 -0.63430219E-04
-0.49961977E+00  0.98396850E+00 -0.14564122E-04  0.42480635E-03 -0.35541555E-04
-0.49961977E+00  0.99225409E+00  0.11962114E-04  0.22721152E-03 -0.10946933E-04
-0.49961977E+00  0.10000000E+01  0.00000000E+00  0.00000000E+00  0.00000000E+00
 
-0.46611039E+00 -0.10000000E+01  0.00000000E+00  0.00000000E+00  0.00000000E+00
-0.46611039E+00 -0.99225409E+00  0.15815005E-04  0.15644785E-03  0.11199002E-04
-0.46611039E+00 -0.98396850E+00 -0.10721472E-04  0.32286215E-03  0.37859756E-04
-0.46611039E+00 -0.97511059E+00 -0.82106135E-04  0.47113893E-03  0.71605859E-04
-0.46611039E+00 -0.96564655E+00 -0.17949347E-03  0.54352129E-03  0.94913349E-04
-0.46611039E+00 -0.95554139E+00 -0.26907110E-03  0.48214069E-03  0.90375617E-04
-0.46611039E+00 -0.94475908E+00 -0.31585893E-03  0.26790014E-03  0.41790208E-04
-0.46611039E+00 -0.93326267E+00 -0.29974691E-03 -0.55615627E-04 -0.54947187E-04
-0.46611039E+00 -0.92101443E+00 -0.22499506E-03 -0.39169031E-03 -0.19069511E-03
-0.46611039E+00 -0.90797606E+00 -0.11700588E-03 -0.63314159E-03 -0.34209907E-03
-0.46611039E+00 -0.89410886E+00 -0.85976658E-05 -0.71214425E-03 -0.48130634E-03
-0.46611039E+00 -0.87937402E+00  0.75203488E-04 -0.62633750E-03 -0.58392849E-03
-0.46611039E+00 -0.86373293E+00  0.12492767E-03 -0.42765258E-03 -0.63760385E-03
-0.46611039E+00 -0.84714748E+00  0.14479668E-03 -0.18751659E-03 -0.64190390E-03
-0.46611039E+00 -0.82958044E+00  0.14546649E-03  0.36257591E-04 -0.60581603E-03
-0.46611039E+00 -0.81099590E+00  0.13729411E-03  0.21416034E-03 -0.54122551E-03
-0.46611039E+00 -0.79135972E+00  0.12709320E-03  0.34140942E-03 -0.45949685E-03
-0.46611039E+00 -0.77064005E+00  0.11804563E-03  0.42644662E-03 -0.36870945E-03
-0.46611039E+00 -0.74880783E+00  0.11094273E-03  0.48055905E-03 -0.27431390E-03
-0.46611039E+00 -0.72583741E+00  0.10542702E-03  0.51253126E-03 -0.17943431E-03
-0.46611039E+00 -0.70170710E+00  0.10073555E-03  0.52713715E-03 -0.86479344E-04
-0.46611039E+00 -0.67639983E+00  0.96042849E-04  0.52587961E-03  0.24299059E-05
-0.46611039E+00 -0.64990376E+00  0.90582486E-04  0.50805567E-03  0.84450456E-04
-0.46611039E+00 -0.62221291E+00  0.83698973E-04  0.47203175E-03  0.15602170E-03
-0.46611039E+00 -0.59332774E+00  0.74886246E-04  0.41612109E-03  0.21249059E-03
-0.46611039E+00 -0.56325577E+00  0.63832392E-04  0.33958872E-03  0.24856871E-03
-0.46611039E+00 -0.53201207E+00  0.50471082E-04  0.24332242E-03  0.25862983E-03
-0.46611039E+00 -0.49961977E+00  0.35019321E-04  0.13057342E-03  0.23773120E-03
-0.46611039E+00 -0.46611039E+00  0.17998264E-04  0.72153303E-05  0.18257265E-03
-0.46611039E+00 -0.43152416E+00  0.20611846E-06 -0.11822463E-03  0.92898854E-04
-0.46611039E+00 -0.39591017E+00 -0.17347131E-04 -0.23527457E-03 -0.27416390E-04
-0.46611039E+00 -0.35932641E+00 -0.33566137E-04 -0.33267539E-03 -0.16946321E-03
-0.46611039E+00 -0.32183967E+00 -0.47421363E-04 -0.40022131E-03 -0.31929952E-03
-0.46611039E+00 -0.28352524E+00 -0.58127546E-04 -0.43072681E-03 -0.45883730E-03
-0.46611039E+00 -0.24446655E+00 -0.65286300E-04 -0.42195704E-03 -0.56800570E-03
-0.46611039E+00 -0.20475452E+00 -0.68985270E-04 -0.37775821E-03 -0.62780456E-03
-0.46611039E+00 -0.16448690E+00 -0.69791219E-04 -0.30814850E-03 -0.62394702E-03
-0.46611039E+00 -0.12376733E+00 -0.68655665E-04 -0.22791864E-03 -0.55016704E-03
-0.46611039E+00 -0.82704342E-01 -0.66711428E-04 -0.15404688E-03 -0.41044187E-03
-0.46611039E+00 -0.41410268E-01 -0.65032375E-04 -0.10225218E-03 -0.21930395E-03
-0.46611039E+00  0.00000000E+00 -0.64379835E-04 -0.83654638E-04 -0.11778775E-14
-0.46611039E+00  0.41410268E-01 -0.65032375E-04 -0.10225218E-03  0.21930395E-03
-0.46611039E+00  0.82704342E-01 -0.66711428E-04 -0.15404688E-03  0.41044187E-03
-0.46611039E+00  0.12376733E+00 -0.68655665E-04 -0.22791864E-03  0.55016704E-03
-0.46611039E+00  0.16448690E+00 -0.69791219E-04 -0.30814850E-03  0.62394702E-03
-0.46611039E+00  0.20475452E+00 -0.68985270E-04 -0.37775821E-03  0.62780456E-03
-0.46611039E+00  0.24446655E+00 -0.65286300E-04 -0.42195704E-03  0.56800570E-03
-0.46611039E+00  0.28352524E+00 -0.58127546E-04 -0.43072681E-03  0.45883730E-03
-0.46611039E+00  0.32183967E+00 -0.47421363E-04 -0.40022131E-03  0.31929952E-03
-0.46611039E+00  0.35932641E+00 -0.33566137E-04 -0.33267539E-03  0.16946321E-03
-0.46611039E+00  0.39591017E+00 -0.17347131E-04 -0.23527457E-03  0.27416390E-04
-0.46611039E+00  0.43152416E+00  0.20611846E-06 -0.11822463E-03 -0.92898854E-04
-0.46611039E+00  0.46611039E+00  0.17998264E-04  0.72153303E-05 -0.18257265E-03
-0.46611039E+00  0.49961977E+00  0.35019321E-04  0.13057342E-03 -0.23773120E-03
-0.46611039E+00  0.53201207E+00  0.50471082E-04  0.24332242E-03 -0.25862983E-03
-0.46611039E+00  0.56325577E+00  0.63832392E-04  0.33958872E-03 -0.24856871E-03
-0.46611039E+00  0.59332774E+00  0.74886246E-04  0.41612109E-03 -0.21249059E-03
-0.46611039E+00  0.62221291E+00  0.83698973E-04  0.47203175E-03 -0.15602170E-03
-0.46611039E+00  0.64990376E+00  0.90582486E-04  0.50805567E-03 -0.84450456E-04
-0.46611039E+00  0.67639983E+00  0.96042849E-04  0.52587961E-03 -0.24299059E-05
-0.46611039E+00  0.70170710E+00  0.10073555E-03  0.52713715E-03  0.86479344E-04
-0.46611039E+00  0.72583741E+00  0.10542702E-03  0.51253126E-03  0.17943431E-03
-0.46611039E+00  0.74880783E+00  0.11094273E-03  0.48055905E-03  0.27431390E-03
-0.46611039E+00  0.77064005E+00  0.11804563E-03  0.42644662E-03  0.36870945E-03
-0.46611039E+00  0.79135972E+00  0.12709320E-03  0.34140942E-03  0.45949685E-03
-0.46611039E+00  0.81099590E+00  0.13729411E-03  0.21416034E-03  0.54122551E-03
-0.46611039E+00  0.82958044E+00  0.14546649E-03  0.36257591E-04  0.60581603E-03
-0.46611039E+00  0.84714748E+00  0.14479668E-03 -0.18751659E-03  0.64190390E-03
-0.46611039E+00  0.86373293E+00  0.12492767E-03 -0.42765258E-03  0.63760385E-03
-0.46611039E+00  0.87937402E+00  0.75203488E-04 -0.62633750E-03  0.58392849E-03
-0.46611039E+00  0.89410886E+00 -0.85976658E-05 -0.71214425E-03  0.48130634E-03
-0.46611039E+00  0.90797606E+00 -0.11700588E-03 -0.63314159E-03  0.34209907E-03
-0.46611039E+00  0.92101443E+00 -0.22499506E-03 -0.39169031E-03  0.19069511E-03
-0.46611039E+00  0.93326267E+00 -0.29974691E-03 -0.55615627E-04  0.54947187E-04
-0.46611039E+00  0.94475908E+00 -0.31585893E-03  0.26790014E-03 -0.41790208E-04
-0.46611039E+00  0.95554139E+00 -0.26907110E-03  0.48214069E-03 -0.90375617E-04
-0.46611039E+00  0.96564655E+00 -0.17949347E-03  0.54352129E-03 -0.94913349E-04
-0.46611039E+00  0.97511059E+00 -0.82106135E-04  0.47113893E-03 -0.71605859E-04
-0.46611039E+00  0.98396850E+00 -0.10721472E-04  0.32286215E-03 -0.37859756E-04
-0.46611039E+00  0.99225409E+00  0.15815005E-04  0.15644785E-03 -0.11199002E-04
-0.46611039E+00  0.10000000E+01  0.00000000E+00  0.00000000E+00  0.00000000E+00
 
-0.43152416E+00 -0.10000000E+01  0.00000000E+00  0.00000000E+00  0.00000000E+00
-0.43152416E+00 -0.99225409E+00  0.22452580E-04  0.81995476E-04  0.10614796E-04
-0.43152416E+00 -0.98396850E+00 -0.11533703E-05  0.20779148E-03  0.37151091E-04
-0.43152416E+00 -0.97511059E+00 -0.74788074E-04  0.36320064E-03  0.73607079E-04
-0.43152416E+00 -0.96564655E+00 -0.17979560E-03  0.49650228E-03  0.10555945E-03
-0.43152416E+00 -0.95554139E+00 -0.28056431E-03  0.54133037E-03  0.11732925E-03
-0.43152416E+00 -0.94475908E+00 -0.33844651E-03  0.45331907E-03  0.92267524E-04
-0.43152416E+00 -0.93326267E+00 -0.32902167E-03  0.23993977E-03  0.22634003E-04
-0.43152416E+00 -0.92101443E+00 -0.25353479E-03 -0.35363214E-04 -0.88132258E-04
-0.43152416E+00 -0.90797606E+00 -0.13715184E-03 -0.28195474E-03 -0.22273317E-03
-0.43152416E+00 -0.89410886E+00 -0.15317646E-04 -0.42558283E-03 -0.35722644E-03
-0.43152416E+00 -0.87937402E+00  0.82863973E-04 -0.43987967E-03 -0.46784828E-03
-0.43152416E+00 -0.86373293E+00  0.14431703E-03 -0.34763180E-03 -0.53968044E-03
-0.43152416E+00 -0.84714748E+00  0.17142139E-03 -0.19795522E-03 -0.56815880E-03
-0.43152416E+00 -0.82958044E+00  0.17485935E-03 -0.38381913E-04 -0.55818850E-03
-0.43152416E+00 -0.81099590E+00  0.16615459E-03  0.10127221E-03 -0.51882370E-03
-0.43152416E+00 -0.79135972E+00  0.15353980E-03  0.21036679E-03 -0.46006729E-03
-0.43152416E+00 -0.77064005E+00  0.14132516E-03  0.29040334E-03 -0.38982160E-03
-0.43152416E+00 -0.74880783E+00  0.13099334E-03  0.34726132E-03 -0.31400091E-03
-0.43152416E+00 -0.72583741E+00  0.12253948E-03  0.38639839E-03 -0.23638957E-03
-0.43152416E+00 -0.70170710E+00  0.11535772E-03  0.41107396E-03 -0.15993900E-03
-0.43152416E+00 -0.67639983E+00  0.10869440E-03  0.42240179E-03 -0.87002345E-04
-0.43152416E+00 -0.64990376E+00  0.10182014E-03  0.41993477E-03 -0.20246482E-04
-0.43152416E+00 -0.62221291E+00  0.94100237E-04  0.40246929E-03  0.37417853E-04
-0.43152416E+00 -0.59332774E+00  0.85028965E-04  0.36865451E-03  0.82443569E-04
-0.43152416E+00 -0.56325577E+00  0.74266843E-04  0.31769582E-03  0.11105605E-03
-0.43152416E+00 -0.53201207E+00  0.61681450E-04  0.24984746E-03  0.11938584E-03
-0.43152416E+00 -0.49961977E+00  0.47380504E-04  0.16697313E-03  0.10426654E-03
-0.43152416E+00 -0.46611039E+00  0.31732279E-04  0.72778021E-04  0.63843378E-04
-0.43152416E+00 -0.43152416E+00  0.15347191E-04 -0.27087117E-04 -0.14105373E-05
-0.43152416E+00 -0.39591017E+00 -0.97156257E-06 -0.12544705E-03 -0.88035185E-04
-0.43152416E+00 -0.35932641E+00 -0.16330327E-04 -0.21431379E-03 -0.18899295E-03
-0.43152416E+00 -0.32183967E+00 -0.29866943E-04 -0.28610921E-03 -0.29381515E-03
-0.43152416E+00 -0.28352524E+00 -0.40898269E-04 -0.33497780E-03 -0.38930224E-03
-0.43152416E+00 -0.24446655E+00 -0.49035790E-04 -0.35813731E-03 -0.46114493E-03
-0.43152416E+00 -0.20475452E+00 -0.54269175E-04 -0.35669927E-03 -0.49606772E-03
-0.43152416E+00 -0.16448690E+00 -0.56961521E-04 -0.33584478E-03 -0.48435797E-03
-0.43152416E+00 -0.12376733E+00 -0.57780129E-04 -0.30399275E-03 -0.42207459E-03
-0.43152416E+00 -0.82704342E-01 -0.57539252E-04 -0.27120190E-03 -0.31250107E-03
-0.43152416E+00 -0.41410268E-01 -0.57020474E-04 -0.24696371E-03 -0.16626193E-03
-0.43152416E+00  0.00000000E+00 -0.56779364E-04 -0.23806834E-03 -0.13348896E-14
-0.43152416E+00  0.41410268E-01 -0.57020474E-04 -0.24696371E-03  0.16626193E-03
-0.43152416E+00  0.82704342E-01 -0.57539252E-04 -0.27120190E-03  0.31250107E-03
-0.43152416E+00  0.12376733E+00 -0.57780129E-04 -0.30399275E-03  0.42207459E-03
-0.43152416E+00  0.16448690E+00 -0.56961521E-04 -0.33584478E-03  0.48435797E-03
-0.43152416E+00  0.20475452E+00 -0.54269175E-04 -0.35669927E-03  0.49606772E-03
-0.43152416E+00  0.24446655E+00 -0.49035790E-04 -0.35813731E-03  0.46114493E-03
-0.43152416E+00  0.28352524E+00 -0.40898269E-04 -0.33497780E-03  0.38930224E-03
-0.43152416E+00  0.32183967E+00 -0.29866943E-04 -0.28610921E-03  0.29381515E-03
-0.43152416E+00  0.35932641E+00 -0.16330327E-04 -0.21431379E-03  0.18899295E-03
-0.43152416E+00  0.39591017E+00 -0.97156257E-06 -0.12544705E-03  0.88035185E-04
-0.43152416E+00  0.43152416E+00  0.15347191E-04 -0.27087117E-04  0.14105373E-05
-0.43152416E+00  0.46611039E+00  0.31732279E-04  0.72778021E-04 -0.63843378E-04
-0.43152416E+00  0.49961977E+00  0.47380504E-04  0.16697313E-03 -0.10426654E-03
-0.43152416E+00  0.53201207E+00  0.61681450E-04  0.24984746E-03 -0.11938584E-03
-0.43152416E+00  0.56325577E+00  0.74266843E-04  0.31769582E-03 -0.11105605E-03
-0.43152416E+00  0.59332774E+00  0.85028965E-04  0.36865451E-03 -0.82443569E-04
-0.43152416E+00  0.62221291E+00  0.94100237E-04  0.40246929E-03 -0.37417853E-04
-0.43152416E+00  0.64990376E+00  0.10182014E-03  0.41993477E-03  0.20246482E-04
-0.43152416E+00  0.67639983E+00  0.10869440E-03  0.42240179E-03  0.87002345E-04
-0.43152416E+00  0.70170710E+00  0.11535772E-03  0.41107396E-03  0.15993900E-03
-0.43152416E+00  0.72583741E+00  0.12253948E-03  0.38639839E-03  0.23638957E-03
-0.43152416E+00  0.74880783E+00  0.13099334E-03  0.34726132E-03  0.31400091E-03
-0.43152416E+00  0.77064005E+00  0.14132516E-03  0.29040334E-03  0.38982160E-03
-0.43152416E+00  0.79135972E+00  0.15353980E-03  0.21036679E-03  0.46006729E-03
-0.43152416E+00  0.81099590E+00  0.16615459E-03  0.10127221E-03  0.51882370E-03
-0.43152416E+00  0.82958044E+00  0.17485935E-03 -0.38381913E-04  0.55818850E-03
-0.43152416E+00  0.84714748E+00  0.17142139E-03 -0.19795522E-03  0.56815880E-03
-0.43152416E+00  0.86373293E+00  0.14431703E-03 -0.34763180E-03  0.53968044E-03
-0.43152416E+00  0.87937402E+00  0.82863973E-04 -0.43987967E-03  0.46784828E-03
-0.43152416E+00  0.89410886E+00 -0.15317646E-04 -0.42558283E-03  0.35722644E-03
-0.43152416E+00  0.90797606E+00 -0.13715184E-03 -0.28195474E-03  0.22273317E-03
-0.43152416E+00  0.92101443E+00 -0.25353479E-03 -0.35363214E-04  0.88132258E-04
-0.43152416E+00  0.93326267E+00 -0.32902167E-03  0.23993977E-03 -0.22634003E-04
-0.43152416E+00  0.94475908E+00 -0.33844651E-03  0.45331907E-03 -0.92267524E-04
-0.43152416E+00  0.95554139E+00 -0.28056431E-03  0.54133037E-03 -0.11732925E-03
-0.43152416E+00  0.96564655E+00 -0.17979560E-03  0.49650228E-03 -0.10555945E-03
-0.43152416E+00  0.97511059E+00 -0.74788074E-04  0.36320064E-03 -0.73607079E-04
-0.43152416E+00  0.98396850E+00 -0.11533703E-05  0.20779148E-03 -0.37151091E-04
-0.43152416E+00  0.99225409E+00  0.22452581E-04  0.81995476E-04 -0.10614796E-04
-0.43152416E+00  0.10000000E+01  0.00000000E+00  0.00000000E+00  0.00000000E+00
 
-0.39591017E+00 -0.10000000E+01  0.00000000E+00  0.00000000E+00  0.00000000E+00
-0.39591017E+00 -0.99225409E+00  0.31060079E-04  0.10413578E-04  0.92730739E-05
-0.39591017E+00 -0.98396850E+00  0.12823106E-04  0.90669642E-04  0.33489066E-04
-0.39591017E+00 -0.97511059E+00 -0.60243221E-04  0.23877041E-03  0.69077382E-04
-0.39591017E+00 -0.96564655E+00 -0.17040105E-03  0.41157348E-03  0.10526328E-03
-0.39591017E+00 -0.95554139E+00 -0.28132708E-03  0.54063102E-03  0.12913432E-03
-0.39591017E+00 -0.94475908E+00 -0.35163436E-03  0.56434388E-03  0.12516402E-03
-0.39591017E+00 -0.93326267E+00 -0.35283196E-03  0.46042046E-03  0.83515229E-04
-0.39591017E+00 -0.92101443E+00 -0.28244246E-03  0.26058390E-03  0.28693861E-05
-0.39591017E+00 -0.90797606E+00 -0.16395782E-03  0.34910552E-04 -0.10578407E-03
-0.39591017E+00 -0.89410886E+00 -0.33875035E-04 -0.14358008E-03 -0.22385095E-03
-0.39591017E+00 -0.87937402E+00  0.75696301E-04 -0.23217887E-03 -0.33038000E-03
-0.39591017E+00 -0.86373293E+00  0.14832059E-03 -0.22924855E-03 -0.40998630E-03
-0.39591017E+00 -0.84714748E+00  0.18406280E-03 -0.16237942E-03 -0.45534325E-03
-0.39591017E+00 -0.82958044E+00  0.19282054E-03 -0.66756326E-04 -0.46762718E-03
-0.39591017E+00 -0.81099590E+00  0.18651817E-03  0.30627856E-04 -0.45260212E-03
-0.39591017E+00 -0.79135972E+00  0.17429564E-03  0.11598832E-03 -0.41796964E-03
-0.39591017E+00 -0.77064005E+00  0.16135255E-03  0.18560581E-03 -0.37043143E-03
-0.39591017E+00 -0.74880783E+00  0.14981312E-03  0.24069631E-03 -0.31544932E-03
-0.39591017E+00 -0.72583741E+00  0.14006634E-03  0.28348619E-03 -0.25678862E-03
-0.39591017E+00 -0.70170710E+00  0.13172816E-03  0.31545381E-03 -0.19748940E-03
-0.39591017E+00 -0.67639983E+00  0.12417244E-03  0.33691179E-03 -0.13992374E-03
-0.39591017E+00 -0.64990376E+00  0.11674287E-03  0.34722233E-03 -0.86574116E-04
-0.39591017E+00 -0.62221291E+00  0.10884191E-03  0.34520841E-03 -0.39910439E-04
-0.39591017E+00 -0.59332774E+00  0.99963037E-04  0.32954392E-03 -0.27770979E-05
-0.39591017E+00 -0.56325577E+00  0.89723981E-04  0.29920529E-03  0.21966628E-04
-0.39591017E+00 -0.53201207E+00  0.77899791E-04  0.25382928E-03  0.31458552E-04
-0.39591017E+00 -0.49961977E+00  0.64455763E-04  0.19412964E-03  0.23462063E-04
-0.39591017E+00 -0.46611039E+00  0.49573180E-04  0.12211972E-03 -0.32639958E-05
-0.39591017E+00 -0.43152416E+00  0.33648223E-04  0.41273614E-04 -0.48195584E-04
-0.39591017E+00 -0.39591017E+00  0.17268199E-04 -0.43666298E-04 -0.10863153E-03
-0.39591017E+00 -0.35932641E+00  0.11433850E-05 -0.12706898E-03 -0.17925349E-03
-0.39591017E+00 -0.32183967E+00 -0.13979159E-04 -0.20317923E-03 -0.25229610E-03
-0.39591017E+00 -0.28352524E+00 -0.27430899E-04 -0.26696578E-03 -0.31805501E-03
-0.39591017E+00 -0.24446655E+00 -0.38716897E-04 -0.31506878E-03 -0.36610757E-03
-0.39591017E+00 -0.20475452E+00 -0.47596372E-04 -0.34642803E-03 -0.38685102E-03
-0.39591017E+00 -0.16448690E+00 -0.54096440E-04 -0.36254965E-03 -0.37333925E-03
-0.39591017E+00 -0.12376733E+00 -0.58482981E-04 -0.36711046E-03 -0.32283968E-03
-0.39591017E+00 -0.82704342E-01 -0.61159883E-04 -0.36508136E-03 -0.23786212E-03
-0.39591017E+00 -0.41410268E-01 -0.62553550E-04 -0.36141104E-03 -0.12620641E-03
-0.39591017E+00  0.00000000E+00 -0.62978365E-04 -0.35974580E-03 -0.15740049E-14
-0.39591017E+00  0.41410268E-01 -0.62553550E-04 -0.36141104E-03  0.12620641E-03
-0.39591017E+00  0.82704342E-01 -0.61159883E-04 -0.36508136E-03  0.23786212E-03
-0.39591017E+00  0.12376733E+00 -0.58482981E-04 -0.36711046E-03  0.32283968E-03
-0.39591017E+00  0.16448690E+00 -0.54096440E-04 -0.36254965E-03  0.37333925E-03
-0.39591017E+00  0.20475452E+00 -0.47596372E-04 -0.34642803E-03  0.38685102E-03
-0.39591017E+00  0.24446655E+00 -0.38716897E-04 -0.31506878E-03  0.36610757E-03
-0.39591017E+00  0.28352524E+00 -0.27430899E-04 -0.26696578E-03  0.31805501E-03
-0.39591017E+00  0.32183967E+00 -0.13979159E-04 -0.20317923E-03  0.25229610E-03
-0.39591017E+00  0.35932641E+00  0.11433850E-05 -0.12706898E-03  0.17925349E-03
-0.39591017E+00  0.39591017E+00  0.17268199E-04 -0.43666298E-04  0.10863153E-03
-0.39591017E+00  0.43152416E+00  0.33648223E-04  0.41273614E-04  0.48195584E-04
-0.39591017E+00  0.46611039E+00  0.49573180E-04  0.12211972E-03  0.32639958E-05
-0.39591017E+00  0.49961977E+00  0.64455763E-04  0.19412964E-03 -0.23462063E-04
-0.39591017E+00  0.53201207E+00  0.77899791E-04  0.25382928E-03 -0.31458552E-04
-0.39591017E+00  0.56325577E+00  0.89723981E-04  0.29920529E-03 -0.21966628E-04
-0.39591017E+00  0.59332774E+00  0.99963037E-04  0.32954392E-03  0.27770979E-05
-0.39591017E+00  0.62221291E+00  0.10884191E-03  0.34520841E-03  0.39910439E-04
-0.39591017E+00  0.64990376E+00  0.11674287E-03  0.34722233E-03  0.86574116E-04
-0.39591017E+00  0.67639983E+00  0.12417244E-03  0.33691179E-03  0.13992374E-03
-0.39591017E+00  0.70170710E+00  0.13172816E-03  0.31545381E-03  0.19748940E-03
-0.39591017E+00  0.72583741E+00  0.14006634E-03  0.28348619E-03  0.25678862E-03
-0.39591017E+00  0.74880783E+00  0.14981312E-03  0.24069631E-03  0.31544932E-03
-0.39591017E+00  0.77064005E+00  0.16135255E-03  0.18560581E-03  0.37043143E-03
-0.39591017E+00  0.79135972E+00  0.17429564E-03  0.11598832E-03  0.41796964E-03
-0.39591017E+00  0.81099590E+00  0.18651817E-03  0.30627856E-04  0.45260212E-03
-0.39591017E+00  0.82958044E+00  0.19282054E-03 -0.66756326E-04  0.46762718E-03
-0.39591017E+00  0.84714748E+00  0.18406280E-03 -0.16237942E-03  0.45534325E-03
-0.39591017E+00  0.86373293E+00  0.14832059E-03 -0.22924855E-03  0.40998630E-03
-0.39591017E+00  0.87937402E+00  0.75696301E-04 -0.23217887E-03  0.33038000E-03
-0.39591017E+00  0.89410886E+00 -0.33875035E-04 -0.14358008E-03  0.22385095E-03
-0.39591017E+00  0.90797606E+00 -0.16395782E-03  0.34910552E-04  0.10578407E-03
-0.39591017E+00  0.92101443E+00 -0.28244246E-03  0.26058390E-03 -0.28693861E-05
-0.39591017E+00  0.93326267E+00 -0.35283196E-03  0.46042046E-03 -0.83515229E-04
-0.39591017E+00  0.94475908E+00 -0.35163436E-03  0.56434388E-03 -0.12516402E-03
-0.39591017E+00  0.95554139E+00 -0.28132708E-03  0.54063102E-03 -0.12913432E-03
-0.39591017E+00  0.96564655E+00 -0.17040105E-03  0.41157348E-03 -0.10526328E-03
-0.39591017E+00  0.97511059E+00 -0.60243221E-04  0.23877041E-03 -0.69077382E-04
-0.39591017E+00  0.98396850E+00  0.12823106E-04  0.90669642E-04 -0.33489066E-04
-0.39591017E+00  0.99225409E+00  0.31060079E-04  0.10413578E-04 -0.92730739E-05
-0.39591017E+00  0.10000000E+01  0.00000000E+00  0.00000000E+00  0.00000000E+00
 
-0.35932641E+00 -0.10000000E+01  0.00000000E+00  0.00000000E+00  0.00000000E+00
-0.35932641E+00 -0.99225409E+00  0.40791523E-04 -0.52035806E-04  0.73855640E-05
-0.35932641E+00 -0.98396850E+00  0.29728521E-04 -0.16891352E-04  0.27530676E-04
-0.35932641E+00 -0.97511059E+00 -0.40239260E-04  0.11313070E-03  0.59080312E-04
-0.35932641E+00 -0.96564655E+00 -0.15286259E-03  0.30465002E-03  0.94957947E-04
-0.35932641E+00 -0.95554139E+00 -0.27211286E-03  0.49235953E-03  0.12558193E-03
-0.35932641E+00 -0.94475908E+00 -0.35488669E-03  0.60537324E-03  0.13775047E-03
-0.35932641E+00 -0.93326267E+00 -0.36916150E-03  0.59949181E-03  0.12110665E-03
-0.35932641E+00 -0.92101443E+00 -0.30844838E-03  0.47906177E-03  0.71005653E-04
-0.35932641E+00 -0.90797606E+00 -0.19350247E-03  0.29256547E-03 -0.72111930E-05
-0.35932641E+00 -0.89410886E+00 -0.60473783E-04  0.10603127E-03 -0.10072320E-03
-0.35932641E+00 -0.87937402E+00  0.56672733E-04 -0.29041147E-04 -0.19277830E-03
-0.35932641E+00 -0.86373293E+00  0.13865319E-03 -0.92752730E-04 -0.26931354E-03
-0.35932641E+00 -0.84714748E+00  0.18305823E-03 -0.94075447E-04 -0.32182161E-03
-0.35932641E+00 -0.82958044E+00  0.19843281E-03 -0.55649016E-04 -0.34869487E-03
-0.35932641E+00 -0.81099590E+00  0.19645599E-03  0.38220802E-06 -0.35266330E-03
-0.35932641E+00 -0.79135972E+00  0.18667584E-03  0.59480382E-04 -0.33884768E-03
-0.35932641E+00 -0.77064005E+00  0.17489339E-03  0.11461967E-03 -0.31221008E-03
-0.35932641E+00 -0.74880783E+00  0.16375690E-03  0.16350967E-03 -0.27714902E-03
-0.35932641E+00 -0.72583741E+00  0.15402912E-03  0.20567952E-03 -0.23687500E-03
-0.35932641E+00 -0.70170710E+00  0.14556758E-03  0.24093696E-03 -0.19409395E-03
-0.35932641E+00 -0.67639983E+00  0.13790110E-03  0.26868604E-03 -0.15092791E-03
-0.35932641E+00 -0.64990376E+00  0.13046960E-03  0.28789161E-03 -0.10954789E-03
-0.35932641E+00 -0.62221291E+00  0.12272932E-03  0.29719354E-03 -0.72013459E-04
-0.35932641E+00 -0.59332774E+00  0.11418457E-03  0.29513121E-03 -0.40633472E-04
-0.35932641E+00 -0.56325577E+00  0.10441923E-03  0.28039659E-03 -0.17653630E-04
-0.35932641E+00 -0.53201207E+00  0.93123421E-04  0.25209002E-03 -0.53272204E-05
-0.35932641E+00 -0.49961977E+00  0.80127442E-04  0.21001773E-03 -0.54220753E-05
-0.35932641E+00 -0.46611039E+00  0.65433149E-04  0.15490482E-03 -0.19020595E-04
-0.35932641E+00 -0.43152416E+00  0.49231316E-04  0.88587357E-04 -0.45924870E-04
-0.35932641E+00 -0.39591017E+00  0.31904877E-04  0.13988746E-04 -0.84399888E-04
-0.35932641E+00 -0.35932641E+00  0.13997816E-04 -0.65019738E-04 -0.13080655E-03
-0.35932641E+00 -0.32183967E+00 -0.38323694E-05 -0.14404074E-03 -0.17973843E-03
-0.35932641E+00 -0.28352524E+00 -0.20895013E-04 -0.21865632E-03 -0.22433732E-03
-0.35932641E+00 -0.24446655E+00 -0.36540365E-04 -0.28507393E-03 -0.25718002E-03
-0.35932641E+00 -0.20475452E+00 -0.50238994E-04 -0.34061538E-03 -0.27135483E-03
-0.35932641E+00 -0.16448690E+00 -0.61618868E-04 -0.38405191E-03 -0.26180240E-03
-0.35932641E+00 -0.12376733E+00 -0.70482436E-04 -0.41553648E-03 -0.22643032E-03
-0.35932641E+00 -0.82704342E-01 -0.76768823E-04 -0.43626271E-03 -0.16687959E-03
-0.35932641E+00 -0.41410268E-01 -0.80507375E-04 -0.44781023E-03 -0.88564661E-04
-0.35932641E+00  0.00000000E+00 -0.81745218E-04 -0.45149478E-03 -0.19646089E-14
-0.35932641E+00  0.41410268E-01 -0.80507375E-04 -0.44781023E-03  0.88564661E-04
-0.35932641E+00  0.82704342E-01 -0.76768823E-04 -0.43626271E-03  0.16687959E-03
-0.35932641E+00  0.12376733E+00 -0.70482436E-04 -0.41553648E-03  0.22643032E-03
-0.35932641E+00  0.16448690E+00 -0.61618868E-04 -0.38405191E-03  0.26180240E-03
-0.35932641E+00  0.20475452E+00 -0.50238994E-04 -0.34061538E-03  0.27135483E-03
-0.35932641E+00  0.24446655E+00 -0.36540365E-04 -0.28507393E-03  0.25718002E-03
-0.35932641E+00  0.28352524E+00 -0.20895013E-04 -0.21865632E-03  0.22433732E-03
-0.35932641E+00  0.32183967E+00 -0.38323694E-05 -0.14404074E-03  0.17973843E-03
-0.35932641E+00  0.35932641E+00  0.13997816E-04 -0.65019738E-04  0.13080655E-03
-0.35932641E+00  0.39591017E+00  0.31904877E-04  0.13988746E-04  0.84399888E-04
-0.35932641E+00  0.43152416E+00  0.49231316E-04  0.88587357E-04  0.45924870E-04
-0.35932641E+00  0.46611039E+00  0.65433149E-04  0.15490482E-03  0.19020595E-04
-0.35932641E+00  0.49961977E+00  0.80127442E-04  0.21001773E-03  0.54220753E-05
-0.35932641E+00  0.53201207E+00  0.93123421E-04  0.25209002E-03  0.53272204E-05
-0.35932641E+00  0.56325577E+00  0.10441923E-03  0.28039659E-03  0.17653630E-04
-0.35932641E+00  0.59332774E+00  0.11418457E-03  0.29513121E-03  0.40633472E-04
-0.35932641E+00  0.62221291E+00  0.12272932E-03  0.29719354E-03  0.72013459E-04
-0.35932641E+00  0.64990376E+00  0.13046960E-03  0.28789161E-03  0.10954789E-03
-0.35932641E+00  0.67639983E+00  0.13790110E-03  0.26868604E-03  0.15092791E-03
-0.35932641E+00  0.70170710E+00  0.14556758E-03  0.24093696E-03  0.19409395E-03
-0.35932641E+00  0.72583741E+00  0.15402912E-03  0.20567952E-03  0.23687500E-03
-0.35932641E+00  0.74880783E+00  0.16375690E-03  0.16350967E-03  0.27714902E-03
-0.35932641E+00  0.77064005E+00  0.17489339E-03  0.11461967E-03  0.31221008E-03
-0.35932641E+00  0.79135972E+00  0.18667584E-03  0.59480382E-04  0.33884768E-03
-0.35932641E+00  0.81099590E+00  0.19645599E-03  0.38220802E-06  0.35266330E-03
-0.35932641E+00  0.82958044E+00  0.19843281E-03 -0.55649016E-04  0.34869487E-03
-0.35932641E+00  0.84714748E+00  0.18305823E-03 -0.94075447E-04  0.32182161E-03
-0.35932641E+00  0.86373293E+00  0.13865319E-03 -0.92752730E-04  0.26931354E-03
-0.35932641E+00  0.87937402E+00  0.56672733E-04 -0.29041147E-04  0.19277830E-03
-0.35932641E+00  0.89410886E+00 -0.60473783E-04  0.10603127E-03  0.10072320E-03
-0.35932641E+00  0.90797606E+00 -0.19350247E-03  0.29256547E-03  0.72111930E-05
-0.35932641E+00  0.92101443E+00 -0.30844838E-03  0.47906177E-03 -0.71005653E-04
-0.35932641E+00  0.93326267E+00 -0.36916150E-03  0.59949181E-03 -0.12110665E-03
-0.35932641E+00  0.94475908E+00 -0.35488669E-03  0.60537324E-03 -0.13775047E-03
-0.35932641E+00  0.95554139E+00 -0.27211286E-03  0.49235953E-03 -0.12558193E-03
-0.35932641E+00  0.96564655E+00 -0.15286259E-03  0.30465002E-03 -0.94957947E-04
-0.35932641E+00  0.97511059E+00 -0.40239260E-04  0.11313070E-03 -0.59080312E-04
-0.35932641E+00  0.98396850E+00  0.29728521E-04 -0.16891352E-04 -0.27530676E-04
-0.35932641E+00  0.99225409E+00  0.40791523E-04 -0.52035806E-04 -0.73855640E-05
-0.35932641E+00  0.10000000E+01  0.00000000E+00  0.00000000E+00  0.00000000E+00
 
-0.32183967E+00 -0.10000000E+01  0.00000000E+00  0.00000000E+00  0.00000000E+00
-0.32183967E+00 -0.99225409E+00  0.50788340E-04 -0.10064188E-03  0.52364723E-05
-0.32183967E+00 -0.98396850E+00  0.47948509E-04 -0.10539059E-03  0.20273887E-04
-0.32183967E+00 -0.97511059E+00 -0.16941707E-04  0.29820779E-06  0.45582805E-04
-0.32183967E+00 -0.96564655E+00 -0.12949942E-03  0.19273423E-03  0.77447593E-04
-0.32183967E+00 -0.95554139E+00 -0.25481739E-03  0.41338830E-03  0.10971326E-03
-0.32183967E+00 -0.94475908E+00 -0.34905860E-03  0.58903839E-03  0.13219731E-03
-0.32183967E+00 -0.93326267E+00 -0.37738422E-03  0.66175234E-03  0.13531312E-03
-0.32183967E+00 -0.92101443E+00 -0.32936900E-03  0.61463767E-03  0.11258592E-03
-0.32183967E+00 -0.90797606E+00 -0.22238549E-03  0.47614892E-03  0.64888125E-04
-0.32183967E+00 -0.89410886E+00 -0.91138525E-04  0.30189054E-03 -0.35181930E-06
-0.32183967E+00 -0.87937402E+00  0.29624607E-04  0.14572451E-03 -0.71111482E-04
-0.32183967E+00 -0.86373293E+00  0.11842186E-03  0.39345969E-04 -0.13583891E-03
-0.32183967E+00 -0.84714748E+00  0.17046553E-03 -0.11794271E-04 -0.18621364E-03
-0.32183967E+00 -0.82958044E+00  0.19263211E-03 -0.19119467E-04 -0.21896305E-03
-0.32183967E+00 -0.81099590E+00  0.19588108E-03  0.90363808E-06 -0.23444429E-03
-0.32183967E+00 -0.79135972E+00  0.18974528E-03  0.34727755E-04 -0.23540686E-03
-0.32183967E+00 -0.77064005E+00  0.18034338E-03  0.73756186E-04 -0.22497302E-03
-0.32183967E+00 -0.74880783E+00  0.17069934E-03  0.11345493E-03 -0.20621282E-03
-0.32183967E+00 -0.72583741E+00  0.16189000E-03  0.15141507E-03 -0.18147919E-03
-0.32183967E+00 -0.70170710E+00  0.15400021E-03  0.18613111E-03 -0.15286401E-03
-0.32183967E+00 -0.67639983E+00  0.14671713E-03  0.21621846E-03 -0.12203253E-03
-0.32183967E+00 -0.64990376E+00  0.13958632E-03  0.24023098E-03 -0.90718550E-04
-0.32183967E+00 -0.62221291E+00  0.13212997E-03  0.25657300E-03 -0.60545476E-04
-0.32183967E+00 -0.59332774E+00  0.12387921E-03  0.26360891E-03 -0.33348490E-04
-0.32183967E+00 -0.56325577E+00  0.11440533E-03  0.25977068E-03 -0.10907223E-04
-0.32183967E+00 -0.53201207E+00  0.10334099E-03  0.24373984E-03  0.49316511E-05
-0.32183967E+00 -0.49961977E+00  0.90414591E-04  0.21465002E-03  0.12636770E-04
-0.32183967E+00 -0.46611039E+00  0.75484977E-04  0.17228694E-03  0.11069549E-04
-0.32183967E+00 -0.43152416E+00  0.58573673E-04  0.11728870E-03 -0.56230961E-07
-0.32183967E+00 -0.39591017E+00  0.39890716E-04  0.51236864E-04 -0.20024523E-04
-0.32183967E+00 -0.35932641E+00  0.19837038E-04 -0.23319028E-04 -0.46792905E-04
-0.32183967E+00 -0.32183967E+00 -0.10067161E-05 -0.10303372E-03 -0.77077421E-04
-0.32183967E+00 -0.28352524E+00 -0.21925214E-04 -0.18402059E-03 -0.10648981E-03
-0.32183967E+00 -0.24446655E+00 -0.42119364E-04 -0.26226620E-03 -0.13013196E-03
-0.32183967E+00 -0.20475452E+00 -0.60780696E-04 -0.33400720E-03 -0.14328580E-03
-0.32183967E+00 -0.16448690E+00 -0.77148149E-04 -0.39610162E-03 -0.14235012E-03
-0.32183967E+00 -0.12376733E+00 -0.90568439E-04 -0.44619438E-03 -0.12560639E-03
-0.32183967E+00 -0.82704342E-01 -0.10052030E-03 -0.48276338E-03 -0.93790140E-04
-0.32183967E+00 -0.41410268E-01 -0.10663740E-03 -0.50495225E-03 -0.50144858E-04
-0.32183967E+00  0.00000000E+00 -0.10869958E-03 -0.51238527E-03 -0.24888144E-14
-0.32183967E+00  0.41410268E-01 -0.10663740E-03 -0.50495225E-03  0.50144858E-04
-0.32183967E+00  0.82704342E-01 -0.10052030E-03 -0.48276338E-03  0.93790140E-04
-0.32183967E+00  0.12376733E+00 -0.90568439E-04 -0.44619438E-03  0.12560639E-03
-0.32183967E+00  0.16448690E+00 -0.77148149E-04 -0.39610162E-03  0.14235012E-03
-0.32183967E+00  0.20475452E+00 -0.60780696E-04 -0.33400720E-03  0.14328580E-03
-0.32183967E+00  0.24446655E+00 -0.42119364E-04 -0.26226620E-03  0.13013196E-03
-0.32183967E+00  0.28352524E+00 -0.21925214E-04 -0.18402059E-03  0.10648981E-03
-0.32183967E+00  0.32183967E+00 -0.10067161E-05 -0.10303372E-03  0.77077421E-04
-0.32183967E+00  0.35932641E+00  0.19837038E-04 -0.23319028E-04  0.46792905E-04
-0.32183967E+00  0.39591017E+00  0.39890716E-04  0.51236864E-04  0.20024523E-04
-0.32183967E+00  0.43152416E+00  0.58573673E-04  0.11728870E-03  0.56230964E-07
-0.32183967E+00  0.46611039E+00  0.75484977E-04  0.17228694E-03 -0.11069549E-04
-0.32183967E+00  0.49961977E+00  0.90414591E-04  0.21465002E-03 -0.12636770E-04
-0.32183967E+00  0.53201207E+00  0.10334099E-03  0.24373984E-03 -0.49316511E-05
-0.32183967E+00  0.56325577E+00  0.11440533E-03  0.25977068E-03  0.10907223E-04
-0.32183967E+00  0.59332774E+00  0.12387921E-03  0.26360891E-03  0.33348490E-04
-0.32183967E+00  0.62221291E+00  0.13212997E-03  0.25657300E-03  0.60545476E-04
-0.32183967E+00  0.64990376E+00  0.13958632E-03  0.24023098E-03  0.90718551E-04
-0.32183967E+00  0.67639983E+00  0.14671713E-03  0.21621846E-03  0.12203253E-03
-0.32183967E+00  0.70170710E+00  0.15400021E-03  0.18613111E-03  0.15286401E-03
-0.32183967E+00  0.72583741E+00  0.16189000E-03  0.15141507E-03  0.18147919E-03
-0.32183967E+00  0.74880783E+00  0.17069934E-03  0.11345493E-03  0.20621282E-03
-0.32183967E+00  0.77064005E+00  0.18034338E-03  0.73756186E-04  0.22497302E-03
-0.32183967E+00  0.79135972E+00  0.18974528E-03  0.34727755E-04  0.23540686E-03
-0.32183967E+00  0.81099590E+00  0.19588108E-03  0.90363808E-06  0.23444429E-03
-0.32183967E+00  0.82958044E+00  0.19263211E-03 -0.19119467E-04  0.21896305E-03
-0.32183967E+00  0.84714748E+00  0.17046553E-03 -0.11794271E-04  0.18621364E-03
-0.32183967E+00  0.86373293E+00  0.11842186E-03  0.39345969E-04  0.13583891E-03
-0.32183967E+00  0.87937402E+00  0.29624607E-04  0.14572451E-03  0.71111482E-04
-0.32183967E+00  0.89410886E+00 -0.91138525E-04  0.30189054E-03  0.35181930E-06
-0.32183967E+00  0.90797606E+00 -0.22238549E-03  0.47614892E-03 -0.64888125E-04
-0.32183967E+00  0.92101443E+00 -0.32936900E-03  0.61463767E-03 -0.11258592E-03
-0.32183967E+00  0.93326267E+00 -0.37738422E-03  0.66175234E-03 -0.13531312E-03
-0.32183967E+00  0.94475908E+00 -0.34905860E-03  0.58903839E-03 -0.13219731E-03
-0.32183967E+00  0.95554139E+00 -0.25481739E-03  0.41338830E-03 -0.10971326E-03
-0.32183967E+00  0.96564655E+00 -0.12949942E-03  0.19273423E-03 -0.77447593E-04
-0.32183967E+00  0.97511059E+00 -0.16941707E-04  0.29820780E-06 -0.45582805E-04
-0.32183967E+00  0.98396850E+00  0.47948509E-04 -0.10539059E-03 -0.20273887E-04
-0.32183967E+00  0.99225409E+00  0.50788340E-04 -0.10064188E-03 -0.52364723E-05
-0.32183967E+00  0.10000000E+01  0.00000000E+00  0.00000000E+00  0.00000000E+00
 
-0.28352524E+00 -0.10000000E+01  0.00000000E+00  0.00000000E+00  0.00000000E+00
-0.28352524E+00 -0.99225409E+00  0.60372824E-04 -0.13285303E-03  0.30817289E-05
-0.28352524E+00 -0.98396850E+00  0.66114432E-04 -0.16876839E-03  0.12689749E-04
-0.28352524E+00 -0.97511059E+00  0.76394608E-05 -0.89186456E-04  0.30664326E-04
-0.28352524E+00 -0.96564655E+00 -0.10272381E-03  0.90821540E-04  0.56084878E-04
-0.28352524E+00 -0.95554139E+00 -0.23178517E-03  0.32149579E-03  0.85957475E-04
-0.28352524E+00 -0.94475908E+00 -0.33581272E-03  0.53269689E-03  0.11332104E-03
-0.28352524E+00 -0.93326267E+00 -0.37791489E-03  0.66029481E-03  0.13021005E-03
-0.28352524E+00 -0.92101443E+00 -0.34406707E-03  0.67301179E-03  0.12958824E-03
-0.28352524E+00 -0.90797606E+00 -0.24799846E-03  0.58267954E-03  0.10918517E-03
-0.28352524E+00 -0.89410886E+00 -0.12222341E-03  0.43323779E-03  0.71910284E-04
-0.28352524E+00 -0.87937402E+00 -0.13854460E-05  0.27611201E-03  0.25222786E-04
-0.28352524E+00 -0.86373293E+00  0.91505583E-04  0.14889380E-03 -0.22376791E-04
-0.28352524E+00 -0.84714748E+00  0.14955072E-03  0.66821008E-04 -0.63695073E-04
-0.28352524E+00 -0.82958044E+00  0.17786182E-03  0.27385654E-04 -0.94791591E-04
-0.28352524E+00 -0.81099590E+00  0.18638739E-03  0.19620812E-04 -0.11443197E-03
-0.28352524E+00 -0.79135972E+00  0.18433126E-03  0.31983581E-04 -0.12347252E-03
-0.28352524E+00 -0.77064005E+00  0.17788851E-03  0.55649859E-04 -0.12339823E-03
-0.28352524E+00 -0.74880783E+00  0.17031087E-03  0.84979258E-04 -0.11596809E-03
-0.28352524E+00 -0.72583741E+00  0.16291190E-03  0.11641352E-03 -0.10259809E-03
-0.28352524E+00 -0.70170710E+00  0.15596894E-03  0.14759414E-03 -0.84652784E-04
-0.28352524E+00 -0.67639983E+00  0.14931372E-03  0.17659444E-03 -0.63239358E-04
-0.28352524E+00 -0.64990376E+00  0.14259532E-03  0.20166989E-03 -0.39584998E-04
-0.28352524E+00 -0.62221291E+00  0.13540793E-03  0.22105117E-03 -0.14858353E-04
-0.28352524E+00 -0.59332774E+00  0.12732463E-03  0.23298120E-03  0.95497508E-05
-0.28352524E+00 -0.56325577E+00  0.11792955E-03  0.23572601E-03  0.32248545E-04
-0.28352524E+00 -0.53201207E+00  0.10683491E-03  0.22770629E-03  0.51694916E-04
-0.28352524E+00 -0.49961977E+00  0.93715073E-04  0.20762827E-03  0.66484119E-04
-0.28352524E+00 -0.46611039E+00  0.78341606E-04  0.17466740E-03  0.75340230E-04
-0.28352524E+00 -0.43152416E+00  0.60624782E-04  0.12865900E-03  0.77467256E-04
-0.28352524E+00 -0.39591017E+00  0.40654093E-04  0.70255896E-04  0.72622122E-04
-0.28352524E+00 -0.35932641E+00  0.18725323E-04  0.10510021E-05  0.61406956E-04
-0.28352524E+00 -0.32183967E+00 -0.46425654E-05 -0.76427844E-04  0.45236282E-04
-0.28352524E+00 -0.28352524E+00 -0.28722548E-04 -0.15879985E-03  0.26353528E-04
-0.28352524E+00 -0.24446655E+00 -0.52608780E-04 -0.24207388E-03  0.74897951E-05
-0.28352524E+00 -0.20475452E+00 -0.75282266E-04 -0.32193226E-03 -0.84950840E-05
-0.28352524E+00 -0.16448690E+00 -0.95679514E-04 -0.39410512E-03 -0.19202058E-04
-0.28352524E+00 -0.12376733E+00 -0.11278506E-03 -0.45467928E-03 -0.23160647E-04
-0.28352524E+00 -0.82704342E-01 -0.12570582E-03 -0.50039707E-03 -0.20234573E-04
-0.28352524E+00 -0.41410268E-01 -0.13375199E-03 -0.52882028E-03 -0.11691154E-04
-0.28352524E+00  0.00000000E+00 -0.13648323E-03 -0.53846392E-03 -0.30614012E-14
-0.28352524E+00  0.41410268E-01 -0.13375199E-03 -0.52882028E-03  0.11691154E-04
-0.28352524E+00  0.82704342E-01 -0.12570582E-03 -0.50039707E-03  0.20234573E-04
-0.28352524E+00  0.12376733E+00 -0.11278506E-03 -0.45467928E-03  0.23160647E-04
-0.28352524E+00  0.16448690E+00 -0.95679514E-04 -0.39410512E-03  0.19202058E-04
-0.28352524E+00  0.20475452E+00 -0.75282266E-04 -0.32193226E-03  0.84950840E-05
-0.28352524E+00  0.24446655E+00 -0.52608780E-04 -0.24207388E-03 -0.74897951E-05
-0.28352524E+00  0.28352524E+00 -0.28722548E-04 -0.15879985E-03 -0.26353528E-04
-0.28352524E+00  0.32183967E+00 -0.46425654E-05 -0.76427844E-04 -0.45236282E-04
-0.28352524E+00  0.35932641E+00  0.18725323E-04  0.10510021E-05 -0.61406956E-04
-0.28352524E+00  0.39591017E+00  0.40654093E-04  0.70255896E-04 -0.72622122E-04
-0.28352524E+00  0.43152416E+00  0.60624782E-04  0.12865900E-03 -0.77467256E-04
-0.28352524E+00  0.46611039E+00  0.78341606E-04  0.17466740E-03 -0.75340230E-04
-0.28352524E+00  0.49961977E+00  0.93715073E-04  0.20762827E-03 -0.66484119E-04
-0.28352524E+00  0.53201207E+00  0.10683491E-03  0.22770629E-03 -0.51694916E-04
-0.28352524E+00  0.56325577E+00  0.11792955E-03  0.23572601E-03 -0.32248545E-04
-0.28352524E+00  0.59332774E+00  0.12732463E-03  0.23298120E-03 -0.95497508E-05
-0.28352524E+00  0.62221291E+00  0.13540793E-03  0.22105117E-03  0.14858353E-04
-0.28352524E+00  0.64990376E+00  0.14259532E-03  0.20166989E-03  0.39584998E-04
-0.28352524E+00  0.67639983E+00  0.14931372E-03  0.17659444E-03  0.63239358E-04
-0.28352524E+00  0.70170710E+00  0.15596894E-03  0.14759414E-03  0.84652784E-04
-0.28352524E+00  0.72583741E+00  0.16291190E-03  0.11641352E-03  0.10259809E-03
-0.28352524E+00  0.74880783E+00  0.17031087E-03  0.84979258E-04  0.11596809E-03
-0.28352524E+00  0.77064005E+00  0.17788851E-03  0.55649859E-04  0.12339823E-03
-0.28352524E+00  0.79135972E+00  0.18433126E-03  0.31983581E-04  0.12347252E-03
-0.28352524E+00  0.81099590E+00  0.18638739E-03  0.19620812E-04  0.11443197E-03
-0.28352524E+00  0.82958044E+00  0.17786182E-03  0.27385654E-04  0.94791591E-04
-0.28352524E+00  0.84714748E+00  0.14955072E-03  0.66821008E-04  0.63695073E-04
-0.28352524E+00  0.86373293E+00  0.91505583E-04  0.14889380E-03  0.22376791E-04
-0.28352524E+00  0.87937402E+00 -0.13854460E-05  0.27611201E-03 -0.25222786E-04
-0.28352524E+00  0.89410886E+00 -0.12222341E-03  0.43323779E-03 -0.71910284E-04
-0.28352524E+00  0.90797606E+00 -0.24799846E-03  0.58267954E-03 -0.10918517E-03
-0.28352524E+00  0.92101443E+00 -0.34406707E-03  0.67301179E-03 -0.12958824E-03
-0.28352524E+00  0.93326267E+00 -0.37791489E-03  0.66029481E-03 -0.13021005E-03
-0.28352524E+00  0.94475908E+00 -0.33581272E-03  0.53269689E-03 -0.11332104E-03
-0.28352524E+00  0.95554139E+00 -0.23178517E-03  0.32149579E-03 -0.85957475E-04
-0.28352524E+00  0.96564655E+00 -0.10272381E-03  0.90821540E-04 -0.56084878E-04
-0.28352524E+00  0.97511059E+00  0.76394608E-05 -0.89186456E-04 -0.30664326E-04
-0.28352524E+00  0.98396850E+00  0.66114432E-04 -0.16876839E-03 -0.12689749E-04
-0.28352524E+00  0.99225409E+00  0.60372824E-04 -0.13285303E-03 -0.30817289E-05
-0.28352524E+00  0.10000000E+01  0.00000000E+00  0.00000000E+00  0.00000000E+00
 
-0.24446655E+00 -0.10000000E+01  0.00000000E+00  0.00000000E+00  0.00000000E+00
-0.24446655E+00 -0.99225409E+00  0.69020757E-04 -0.14817305E-03  0.11200596E-05
-0.24446655E+00 -0.98396850E+00  0.83071207E-04 -0.20468139E-03  0.55716381E-05
-0.24446655E+00 -0.97511059E+00  0.31636276E-04 -0.14948961E-03  0.16128886E-04
-0.24446655E+00 -0.96564655E+00 -0.75021977E-04  0.92819040E-05  0.34022365E-04
-0.24446655E+00 -0.95554139E+00 -0.20576865E-03  0.23127966E-03  0.58935070E-04
-0.24446655E+00 -0.94475908E+00 -0.31760022E-03  0.45325153E-03  0.86946400E-04
-0.24446655E+00 -0.93326267E+00 -0.37228100E-03  0.61120437E-03  0.11211449E-03
-0.24446655E+00 -0.92101443E+00 -0.35268509E-03  0.66614431E-03  0.12774097E-03
-0.24446655E+00 -0.90797606E+00 -0.26896257E-03  0.61763432E-03  0.12961699E-03
-0.24446655E+00 -0.89410886E+00 -0.15104989E-03  0.49838561E-03  0.11719347E-03
-0.24446655E+00 -0.87937402E+00 -0.32850600E-04  0.35425292E-03  0.93977642E-04
-0.24446655E+00 -0.86373293E+00  0.61696985E-04  0.22387695E-03  0.65412896E-04
-0.24446655E+00 -0.84714748E+00  0.12393819E-03  0.12787041E-03  0.37085857E-04
-0.24446655E+00 -0.82958044E+00  0.15729277E-03  0.69937009E-04  0.12879963E-04
-0.24446655E+00 -0.81099590E+00  0.17057482E-03  0.43760251E-04 -0.50830061E-05
-0.24446655E+00 -0.79135972E+00  0.17246544E-03  0.40189050E-04 -0.16319914E-04
-0.24446655E+00 -0.77064005E+00  0.16905942E-03  0.51073862E-04 -0.21033355E-04
-0.24446655E+00 -0.74880783E+00  0.16371171E-03  0.70565525E-04 -0.19868674E-04
-0.24446655E+00 -0.72583741E+00  0.15789661E-03  0.94651134E-04 -0.13393145E-04
-0.24446655E+00 -0.70170710E+00  0.15204206E-03  0.12057546E-03 -0.22766288E-05
-0.24446655E+00 -0.67639983E+00  0.14610231E-03  0.14615595E-03  0.12920510E-04
-0.24446655E+00 -0.64990376E+00  0.13982081E-03  0.16952019E-03  0.31464274E-04
-0.24446655E+00 -0.62221291E+00  0.13286425E-03  0.18884543E-03  0.52610820E-04
-0.24446655E+00 -0.59332774E+00  0.12485852E-03  0.20235485E-03  0.75364734E-04
-0.24446655E+00 -0.56325577E+00  0.11542277E-03  0.20827209E-03  0.98657587E-04
-0.24446655E+00 -0.53201207E+00  0.10418361E-03  0.20491986E-03  0.12118187E-03
-0.24446655E+00 -0.49961977E+00  0.90808462E-04  0.19080110E-03  0.14160794E-03
-0.24446655E+00 -0.46611039E+00  0.75038581E-04  0.16476433E-03  0.15851720E-03
-0.24446655E+00 -0.43152416E+00  0.56734392E-04  0.12617448E-03  0.17066876E-03
-0.24446655E+00 -0.39591017E+00  0.35922404E-04  0.75099387E-04  0.17701941E-03
-0.24446655E+00 -0.35932641E+00  0.12836463E-04  0.12478395E-04  0.17698943E-03
-0.24446655E+00 -0.32183967E+00 -0.12048401E-04 -0.59784847E-04  0.17047325E-03
-0.24446655E+00 -0.28352524E+00 -0.38010504E-04 -0.13879927E-03  0.15797584E-03
-0.24446655E+00 -0.24446655E+00 -0.64094318E-04 -0.22081071E-03  0.14047541E-03
-0.24446655E+00 -0.20475452E+00 -0.89166339E-04 -0.30141198E-03  0.11933192E-03
-0.24446655E+00 -0.16448690E+00 -0.11198766E-03 -0.37589385E-03  0.95983558E-04
-0.24446655E+00 -0.12376733E+00 -0.13132407E-03 -0.43962097E-03  0.71726592E-04
-0.24446655E+00 -0.82704342E-01 -0.14605183E-03 -0.48846538E-03  0.47451108E-04
-0.24446655E+00 -0.41410268E-01 -0.15527671E-03 -0.51916321E-03  0.23562194E-04
-0.24446655E+00  0.00000000E+00 -0.15841762E-03 -0.52963641E-03 -0.35836631E-14
-0.24446655E+00  0.41410268E-01 -0.15527671E-03 -0.51916321E-03 -0.23562194E-04
-0.24446655E+00  0.82704342E-01 -0.14605183E-03 -0.48846538E-03 -0.47451108E-04
-0.24446655E+00  0.12376733E+00 -0.13132407E-03 -0.43962097E-03 -0.71726592E-04
-0.24446655E+00  0.16448690E+00 -0.11198766E-03 -0.37589385E-03 -0.95983558E-04
-0.24446655E+00  0.20475452E+00 -0.89166339E-04 -0.30141198E-03 -0.11933192E-03
-0.24446655E+00  0.24446655E+00 -0.64094318E-04 -0.22081071E-03 -0.14047541E-03
-0.24446655E+00  0.28352524E+00 -0.38010504E-04 -0.13879927E-03 -0.15797584E-03
-0.24446655E+00  0.32183967E+00 -0.12048401E-04 -0.59784847E-04 -0.17047325E-03
-0.24446655E+00  0.35932641E+00  0.12836463E-04  0.12478395E-04 -0.17698943E-03
-0.24446655E+00  0.39591017E+00  0.35922404E-04  0.75099387E-04 -0.17701941E-03
-0.24446655E+00  0.43152416E+00  0.56734392E-04  0.12617448E-03 -0.17066876E-03
-0.24446655E+00  0.46611039E+00  0.75038581E-04  0.16476433E-03 -0.15851720E-03
-0.24446655E+00  0.49961977E+00  0.90808462E-04  0.19080110E-03 -0.14160794E-03
-0.24446655E+00  0.53201207E+00  0.10418361E-03  0.20491986E-03 -0.12118187E-03
-0.24446655E+00  0.56325577E+00  0.11542277E-03  0.20827209E-03 -0.98657587E-04
-0.24446655E+00  0.59332774E+00  0.12485852E-03  0.20235485E-03 -0.75364734E-04
-0.24446655E+00  0.62221291E+00  0.13286425E-03  0.18884543E-03 -0.52610820E-04
-0.24446655E+00  0.64990376E+00  0.13982081E-03  0.16952019E-03 -0.31464274E-04
-0.24446655E+00  0.67639983E+00  0.14610231E-03  0.14615595E-03 -0.12920510E-04
-0.24446655E+00  0.70170710E+00  0.15204206E-03  0.12057546E-03  0.22766288E-05
-0.24446655E+00  0.72583741E+00  0.15789661E-03  0.94651134E-04  0.13393145E-04
-0.24446655E+00  0.74880783E+00  0.16371171E-03  0.70565525E-04  0.19868674E-04
-0.24446655E+00  0.77064005E+00  0.16905942E-03  0.51073862E-04  0.21033355E-04
-0.24446655E+00  0.79135972E+00  0.17246544E-03  0.40189050E-04  0.16319914E-04
-0.24446655E+00  0.81099590E+00  0.17057482E-03  0.43760251E-04  0.50830061E-05
-0.24446655E+00  0.82958044E+00  0.15729277E-03  0.69937009E-04 -0.12879963E-04
-0.24446655E+00  0.84714748E+00  0.12393819E-03  0.12787041E-03 -0.37085857E-04
-0.24446655E+00  0.86373293E+00  0.61696985E-04  0.22387695E-03 -0.65412896E-04
-0.24446655E+00  0.87937402E+00 -0.32850600E-04  0.35425292E-03 -0.93977642E-04
-0.24446655E+00  0.89410886E+00 -0.15104989E-03  0.49838561E-03 -0.11719347E-03
-0.24446655E+00  0.90797606E+00 -0.26896257E-03  0.61763432E-03 -0.12961699E-03
-0.24446655E+00  0.92101443E+00 -0.35268509E-03  0.66614431E-03 -0.12774097E-03
-0.24446655E+00  0.93326267E+00 -0.37228100E-03  0.61120437E-03 -0.11211449E-03
-0.24446655E+00  0.94475908E+00 -0.31760022E-03  0.45325153E-03 -0.86946400E-04
-0.24446655E+00  0.95554139E+00 -0.20576865E-03  0.23127966E-03 -0.58935070E-04
-0.24446655E+00  0.96564655E+00 -0.75021977E-04  0.92819040E-05 -0.34022365E-04
-0.24446655E+00  0.97511059E+00  0.31636276E-04 -0.14948961E-03 -0.16128886E-04
-0.24446655E+00  0.98396850E+00  0.83071207E-04 -0.20468139E-03 -0.55716381E-05
-0.24446655E+00  0.99225409E+00  0.69020757E-04 -0.14817305E-03 -0.11200596E-05
-0.24446655E+00  0.10000000E+01  0.00000000E+00  0.00000000E+00  0.00000000E+00
 
-0.20475452E+00 -0.10000000E+01  0.00000000E+00  0.00000000E+00  0.00000000E+00
-0.20475452E+00 -0.99225409E+00  0.76429214E-04 -0.14782359E-03 -0.53730550E-06
-0.20475452E+00 -0.98396850E+00  0.98051009E-04 -0.21401475E-03 -0.58726819E-06
-0.20475452E+00 -0.97511059E+00  0.53646899E-04 -0.17916450E-03  0.31951734E-05
-0.20475452E+00 -0.96564655E+00 -0.48459337E-04 -0.46371043E-04  0.13582223E-04
-0.20475452E+00 -0.95554139E+00 -0.17928706E-03  0.15306532E-03  0.32367021E-04
-0.20475452E+00 -0.94475908E+00 -0.29694572E-03  0.36511860E-03  0.58251479E-04
-0.20475452E+00 -0.93326267E+00 -0.36243985E-03  0.53083434E-03  0.87355866E-04
-0.20475452E+00 -0.92101443E+00 -0.35610527E-03  0.60937856E-03  0.11383476E-03
-0.20475452E+00 -0.90797606E+00 -0.28481562E-03  0.59258392E-03  0.13248002E-03
-0.20475452E+00 -0.89410886E+00 -0.17585571E-03  0.50342836E-03  0.14030300E-03
-0.20475452E+00 -0.87937402E+00 -0.62014285E-04  0.38048459E-03  0.13766608E-03
-0.20475452E+00 -0.86373293E+00  0.32316673E-04  0.25980656E-03  0.12729988E-03
-0.20475452E+00 -0.84714748E+00  0.97102858E-04  0.16360543E-03  0.11308420E-03
-0.20475452E+00 -0.82958044E+00  0.13425649E-03  0.99143514E-04  0.98421082E-04
-0.20475452E+00 -0.81099590E+00  0.15146889E-03  0.63576515E-04  0.85791680E-04
-0.20475452E+00 -0.79135972E+00  0.15681471E-03  0.50088474E-04  0.76520100E-04
-0.20475452E+00 -0.77064005E+00  0.15618091E-03  0.51714836E-04  0.71305355E-04
-0.20475452E+00 -0.74880783E+00  0.15293524E-03  0.63027311E-04  0.70345829E-04
-0.20475452E+00 -0.72583741E+00  0.14864916E-03  0.80097976E-04  0.73748863E-04
-0.20475452E+00 -0.70170710E+00  0.14386127E-03  0.10016055E-03  0.81420446E-04
-0.20475452E+00 -0.67639983E+00  0.13862426E-03  0.12104138E-03  0.93262958E-04
-0.20475452E+00 -0.64990376E+00  0.13276343E-03  0.14091772E-03  0.10896362E-03
-0.20475452E+00 -0.62221291E+00  0.12601437E-03  0.15805156E-03  0.12813537E-03
-0.20475452E+00 -0.59332774E+00  0.11806140E-03  0.17076692E-03  0.15010869E-03
-0.20475452E+00 -0.56325577E+00  0.10857423E-03  0.17737893E-03  0.17406963E-03
-0.20475452E+00 -0.53201207E+00  0.97220426E-04  0.17627054E-03  0.19889058E-03
-0.20475452E+00 -0.49961977E+00  0.83697975E-04  0.16594125E-03  0.22328961E-03
-0.20475452E+00 -0.46611039E+00  0.67764749E-04  0.14515202E-03  0.24573032E-03
-0.20475452E+00 -0.43152416E+00  0.49283318E-04  0.11307002E-03  0.26462627E-03
-0.20475452E+00 -0.39591017E+00  0.28267384E-04  0.69454991E-04  0.27832886E-03
-0.20475452E+00 -0.35932641E+00  0.49276171E-05  0.14835006E-04  0.28537278E-03
-0.20475452E+00 -0.32183967E+00 -0.20288399E-04 -0.49358207E-04  0.28452091E-03
-0.20475452E+00 -0.28352524E+00 -0.46680350E-04 -0.12071512E-03  0.27498650E-03
-0.20475452E+00 -0.24446655E+00 -0.73298576E-04 -0.19590022E-03  0.25644727E-03
-0.20475452E+00 -0.20475452E+00 -0.98991370E-04 -0.27080604E-03  0.22915215E-03
-0.20475452E+00 -0.16448690E+00 -0.12247525E-03 -0.34086190E-03  0.19383390E-03
-0.20475452E+00 -0.12376733E+00 -0.14244874E-03 -0.40141433E-03  0.15167812E-03
-0.20475452E+00 -0.82704342E-01 -0.15770971E-03 -0.44819681E-03  0.10416971E-03
-0.20475452E+00 -0.41410268E-01 -0.16728995E-03 -0.47776139E-03  0.53009915E-04
-0.20475452E+00  0.00000000E+00 -0.17055571E-03 -0.48787613E-03 -0.39875559E-14
-0.20475452E+00  0.41410268E-01 -0.16728995E-03 -0.47776139E-03 -0.53009915E-04
-0.20475452E+00  0.82704342E-01 -0.15770971E-03 -0.44819681E-03 -0.10416971E-03
-0.20475452E+00  0.12376733E+00 -0.14244874E-03 -0.40141433E-03 -0.15167812E-03
-0.20475452E+00  0.16448690E+00 -0.12247525E-03 -0.34086190E-03 -0.19383390E-03
-0.20475452E+00  0.20475452E+00 -0.98991370E-04 -0.27080604E-03 -0.22915215E-03
-0.20475452E+00  0.24446655E+00 -0.73298576E-04 -0.19590022E-03 -0.25644727E-03
-0.20475452E+00  0.28352524E+00 -0.46680350E-04 -0.12071512E-03 -0.27498650E-03
-0.20475452E+00  0.32183967E+00 -0.20288399E-04 -0.49358207E-04 -0.28452091E-03
-0.20475452E+00  0.35932641E+00  0.49276171E-05  0.14835006E-04 -0.28537278E-03
-0.20475452E+00  0.39591017E+00  0.28267384E-04  0.69454991E-04 -0.27832886E-03
-0.20475452E+00  0.43152416E+00  0.49283318E-04  0.11307002E-03 -0.26462627E-03
-0.20475452E+00  0.46611039E+00  0.67764749E-04  0.14515202E-03 -0.24573032E-03
-0.20475452E+00  0.49961977E+00  0.83697975E-04  0.16594125E-03 -0.22328961E-03
-0.20475452E+00  0.53201207E+00  0.97220426E-04  0.17627054E-03 -0.19889058E-03
-0.20475452E+00  0.56325577E+00  0.10857423E-03  0.17737893E-03 -0.17406963E-03
-0.20475452E+00  0.59332774E+00  0.11806140E-03  0.17076692E-03 -0.15010869E-03
-0.20475452E+00  0.62221291E+00  0.12601437E-03  0.15805156E-03 -0.12813537E-03
-0.20475452E+00  0.64990376E+00  0.13276343E-03  0.14091772E-03 -0.10896362E-03
-0.20475452E+00  0.67639983E+00  0.13862426E-03  0.12104138E-03 -0.93262958E-04
-0.20475452E+00  0.70170710E+00  0.14386127E-03  0.10016055E-03 -0.81420446E-04
-0.20475452E+00  0.72583741E+00  0.14864916E-03  0.80097976E-04 -0.73748863E-04
-0.20475452E+00  0.74880783E+00  0.15293524E-03  0.63027311E-04 -0.70345829E-04
-0.20475452E+00  0.77064005E+00  0.15618091E-03  0.51714836E-04 -0.71305355E-04
-0.20475452E+00  0.79135972E+00  0.15681471E-03  0.50088474E-04 -0.76520100E-04
-0.20475452E+00  0.81099590E+00  0.15146889E-03  0.63576515E-04 -0.85791680E-04
-0.20475452E+00  0.82958044E+00  0.13425649E-03  0.99143514E-04 -0.98421082E-04
-0.20475452E+00  0.84714748E+00  0.97102858E-04  0.16360543E-03 -0.11308420E-03
-0.20475452E+00  0.86373293E+00  0.32316673E-04  0.25980656E-03 -0.12729988E-03
-0.20475452E+00  0.87937402E+00 -0.62014285E-04  0.38048459E-03 -0.13766608E-03
-0.20475452E+00  0.89410886E+00 -0.17585571E-03  0.50342836E-03 -0.14030300E-03
-0.20475452E+00  0.90797606E+00 -0.28481562E-03  0.59258392E-03 -0.13248002E-03
-0.20475452E+00  0.92101443E+00 -0.35610527E-03  0.60937856E-03 -0.11383476E-03
-0.20475452E+00  0.93326267E+00 -0.36243985E-03  0.53083434E-03 -0.87355866E-04
-0.20475452E+00  0.94475908E+00 -0.29694572E-03  0.36511860E-03 -0.58251479E-04
-0.20475452E+00  0.95554139E+00 -0.17928706E-03  0.15306532E-03 -0.32367021E-04
-0.20475452E+00  0.96564655E+00 -0.48459337E-04 -0.46371043E-04 -0.13582223E-04
-0.20475452E+00  0.97511059E+00  0.53646899E-04 -0.17916450E-03 -0.31951734E-05
-0.20475452E+00  0.98396850E+00  0.98051009E-04 -0.21401475E-03  0.58726819E-06
-0.20475452E+00  0.99225409E+00  0.76429214E-04 -0.14782359E-03  0.53730550E-06
-0.20475452E+00  0.10000000E+01  0.00000000E+00  0.00000000E+00  0.00000000E+00
 
-0.16448690E+00 -0.10000000E+01  0.00000000E+00  0.00000000E+00  0.00000000E+00
-0.16448690E+00 -0.99225409E+00  0.82441368E-04 -0.13402207E-03 -0.18452079E-05
-0.16448690E+00 -0.98396850E+00  0.11054514E-03 -0.19982418E-03 -0.55472248E-05
-0.16448690E+00 -0.97511059E+00  0.72589677E-04 -0.18024154E-03 -0.74559270E-05
-0.16448690E+00 -0.96564655E+00 -0.24799597E-04 -0.75226737E-04 -0.37659082E-05
-0.16448690E+00 -0.95554139E+00 -0.15467946E-03  0.92075429E-04  0.88766269E-05
-0.16448690E+00 -0.94475908E+00 -0.27641905E-03  0.27809522E-03  0.31272012E-04
-0.16448690E+00 -0.93326267E+00 -0.35069004E-03  0.43245800E-03  0.61391601E-04
-0.16448690E+00 -0.92101443E+00 -0.35585415E-03  0.51727539E-03  0.94431498E-04
-0.16448690E+00 -0.90797606E+00 -0.29597669E-03  0.52081198E-03  0.12481767E-03
-0.16448690E+00 -0.89410886E+00 -0.19587623E-03  0.45827025E-03  0.14796852E-03
-0.16448690E+00 -0.87937402E+00 -0.87096003E-04  0.36025458E-03  0.16191782E-03
-0.16448690E+00 -0.86373293E+00  0.58471441E-05  0.25771324E-03  0.16720032E-03
-0.16448690E+00 -0.84714748E+00  0.71891309E-04  0.17148121E-03  0.16614511E-03
-0.16448690E+00 -0.82958044E+00  0.11169034E-03  0.11006481E-03  0.16150384E-03
-0.16448690E+00 -0.81099590E+00  0.13192409E-03  0.72864679E-04  0.15578468E-03
-0.16448690E+00 -0.79135972E+00  0.14006811E-03  0.55096552E-04  0.15077190E-03
-0.16448690E+00 -0.77064005E+00  0.14175776E-03  0.51205322E-04  0.14773575E-03
-0.16448690E+00 -0.74880783E+00  0.14031930E-03  0.56581347E-04  0.14745181E-03
-0.16448690E+00 -0.72583741E+00  0.13737526E-03  0.67762458E-04  0.15050611E-03
-0.16448690E+00 -0.70170710E+00  0.13354169E-03  0.82263581E-04  0.15722729E-03
-0.16448690E+00 -0.67639983E+00  0.12894735E-03  0.98133278E-04  0.16786114E-03
-0.16448690E+00 -0.64990376E+00  0.12348568E-03  0.11375104E-03  0.18241146E-03
-0.16448690E+00 -0.62221291E+00  0.11695409E-03  0.12758773E-03  0.20075623E-03
-0.16448690E+00 -0.59332774E+00  0.10909498E-03  0.13817755E-03  0.22246713E-03
-0.16448690E+00 -0.56325577E+00  0.99634739E-04  0.14404306E-03  0.24691300E-03
-0.16448690E+00 -0.53201207E+00  0.88295667E-04  0.14375573E-03  0.27309448E-03
-0.16448690E+00 -0.49961977E+00  0.74827408E-04  0.13596481E-03  0.29976112E-03
-0.16448690E+00 -0.46611039E+00  0.59032346E-04  0.11951918E-03  0.32529610E-03
-0.16448690E+00 -0.43152416E+00  0.40807217E-04  0.93583801E-04  0.34787866E-03
-0.16448690E+00 -0.39591017E+00  0.20184754E-04  0.57806146E-04  0.36545676E-03
-0.16448690E+00 -0.35932641E+00 -0.26224698E-05  0.12474063E-04  0.37597834E-03
-0.16448690E+00 -0.32183967E+00 -0.27183703E-04 -0.41345066E-04  0.37746146E-03
-0.16448690E+00 -0.28352524E+00 -0.52831770E-04 -0.10171706E-03  0.36827109E-03
-0.16448690E+00 -0.24446655E+00 -0.78662969E-04 -0.16585454E-03  0.34723347E-03
-0.16448690E+00 -0.20475452E+00 -0.10357786E-03 -0.23022924E-03  0.31387274E-03
-0.16448690E+00 -0.16448690E+00 -0.12634567E-03 -0.29082744E-03  0.26846822E-03
-0.16448690E+00 -0.12376733E+00 -0.14571193E-03 -0.34349067E-03  0.21215036E-03
-0.16448690E+00 -0.82704342E-01 -0.16051252E-03 -0.38435050E-03  0.14682342E-03
-0.16448690E+00 -0.41410268E-01 -0.16980600E-03 -0.41024753E-03  0.75081240E-04
-0.16448690E+00  0.00000000E+00 -0.17297450E-03 -0.41912052E-03 -0.42487458E-14
-0.16448690E+00  0.41410268E-01 -0.16980600E-03 -0.41024753E-03 -0.75081240E-04
-0.16448690E+00  0.82704342E-01 -0.16051252E-03 -0.38435050E-03 -0.14682342E-03
-0.16448690E+00  0.12376733E+00 -0.14571193E-03 -0.34349067E-03 -0.21215036E-03
-0.16448690E+00  0.16448690E+00 -0.12634567E-03 -0.29082744E-03 -0.26846822E-03
-0.16448690E+00  0.20475452E+00 -0.10357786E-03 -0.23022924E-03 -0.31387274E-03
-0.16448690E+00  0.24446655E+00 -0.78662969E-04 -0.16585454E-03 -0.34723347E-03
-0.16448690E+00  0.28352524E+00 -0.52831770E-04 -0.10171706E-03 -0.36827109E-03
-0.16448690E+00  0.32183967E+00 -0.27183703E-04 -0.41345066E-04 -0.37746146E-03
-0.16448690E+00  0.35932641E+00 -0.26224698E-05  0.12474063E-04 -0.37597834E-03
-0.16448690E+00  0.39591017E+00  0.20184754E-04  0.57806146E-04 -0.36545676E-03
-0.16448690E+00  0.43152416E+00  0.40807217E-04  0.93583801E-04 -0.34787866E-03
-0.16448690E+00  0.46611039E+00  0.59032346E-04  0.11951918E-03 -0.32529610E-03
-0.16448690E+00  0.49961977E+00  0.74827408E-04  0.13596481E-03 -0.29976112E-03
-0.16448690E+00  0.53201207E+00  0.88295667E-04  0.14375573E-03 -0.27309448E-03
-0.16448690E+00  0.56325577E+00  0.99634739E-04  0.14404306E-03 -0.24691300E-03
-0.16448690E+00  0.59332774E+00  0.10909498E-03  0.13817755E-03 -0.22246713E-03
-0.16448690E+00  0.62221291E+00  0.11695409E-03  0.12758773E-03 -0.20075623E-03
-0.16448690E+00  0.64990376E+00  0.12348568E-03  0.11375104E-03 -0.18241146E-03
-0.16448690E+00  0.67639983E+00  0.12894735E-03  0.98133278E-04 -0.16786114E-03
-0.16448690E+00  0.70170710E+00  0.13354169E-03  0.82263581E-04 -0.15722729E-03
-0.16448690E+00  0.72583741E+00  0.13737526E-03  0.67762458E-04 -0.15050611E-03
-0.16448690E+00  0.74880783E+00  0.14031930E-03  0.56581347E-04 -0.14745181E-03
-0.16448690E+00  0.77064005E+00  0.14175776E-03  0.51205322E-04 -0.14773575E-03
-0.16448690E+00  0.79135972E+00  0.14006811E-03  0.55096552E-04 -0.15077190E-03
-0.16448690E+00  0.81099590E+00  0.13192409E-03  0.72864679E-04 -0.15578468E-03
-0.16448690E+00  0.82958044E+00  0.11169034E-03  0.11006481E-03 -0.16150384E-03
-0.16448690E+00  0.84714748E+00  0.71891309E-04  0.17148121E-03 -0.16614511E-03
-0.16448690E+00  0.86373293E+00  0.58471441E-05  0.25771324E-03 -0.16720032E-03
-0.16448690E+00  0.87937402E+00 -0.87096003E-04  0.36025458E-03 -0.16191782E-03
-0.16448690E+00  0.89410886E+00 -0.19587623E-03  0.45827025E-03 -0.14796852E-03
-0.16448690E+00  0.90797606E+00 -0.29597669E-03  0.52081198E-03 -0.12481767E-03
-0.16448690E+00  0.92101443E+00 -0.35585415E-03  0.51727539E-03 -0.94431498E-04
-0.16448690E+00  0.93326267E+00 -0.35069004E-03  0.43245800E-03 -0.61391601E-04
-0.16448690E+00  0.94475908E+00 -0.27641905E-03  0.27809522E-03 -0.31272012E-04
-0.16448690E+00  0.95554139E+00 -0.15467946E-03  0.92075429E-04 -0.88766269E-05
-0.16448690E+00  0.96564655E+00 -0.24799597E-04 -0.75226737E-04  0.37659082E-05
-0.16448690E+00  0.97511059E+00  0.72589677E-04 -0.18024154E-03  0.74559270E-05
-0.16448690E+00  0.98396850E+00  0.11054514E-03 -0.19982418E-03  0.55472248E-05
-0.16448690E+00  0.99225409E+00  0.82441368E-04 -0.13402207E-03  0.18452079E-05
-0.16448690E+00  0.10000000E+01  0.00000000E+00  0.00000000E+00  0.00000000E+00
 
-0.12376733E+00 -0.10000000E+01  0.00000000E+00  0.00000000E+00  0.00000000E+00
-0.12376733E+00 -0.99225409E+00  0.87033709E-04 -0.10955085E-03 -0.28108061E-05
-0.12376733E+00 -0.98396850E+00  0.12032345E-03 -0.16648600E-03 -0.92701531E-05
-0.12376733E+00 -0.97511059E+00  0.87807906E-04 -0.15705317E-03 -0.15596271E-04
-0.12376733E+00 -0.96564655E+00 -0.52724473E-05 -0.79705419E-04 -0.17338300E-04
-0.12376733E+00 -0.95554139E+00 -0.13372779E-03  0.49459848E-04 -0.10060404E-04
-0.12376733E+00 -0.94475908E+00 -0.25812964E-03  0.19779745E-03  0.85990465E-05
-0.12376733E+00 -0.93326267E+00 -0.33908463E-03  0.32589100E-03  0.38110523E-04
-0.12376733E+00 -0.92101443E+00 -0.35350333E-03  0.40242437E-03  0.74663681E-04
-0.12376733E+00 -0.90797606E+00 -0.30320734E-03  0.41555737E-03  0.11267761E-03
-0.12376733E+00 -0.89410886E+00 -0.21092542E-03  0.37468930E-03  0.14660914E-03
-0.12376733E+00 -0.87937402E+00 -0.10702651E-03  0.30240451E-03  0.17288318E-03
-0.12376733E+00 -0.86373293E+00 -0.15963309E-04  0.22293512E-03  0.19039787E-03
-0.12376733E+00 -0.84714748E+00  0.50479495E-04  0.15356527E-03  0.20022813E-03
-0.12376733E+00 -0.82958044E+00  0.91975040E-04  0.10220609E-03  0.20448878E-03
-0.12376733E+00 -0.81099590E+00  0.11436889E-03  0.69410892E-04  0.20555214E-03
-0.12376733E+00 -0.79135972E+00  0.12461224E-03  0.52036284E-04  0.20541204E-03
-0.12376733E+00 -0.77064005E+00  0.12809630E-03  0.45983133E-04  0.20566439E-03
-0.12376733E+00 -0.74880783E+00  0.12808310E-03  0.47683804E-04  0.20744403E-03
-0.12376733E+00 -0.72583741E+00  0.12621676E-03  0.54386670E-04  0.21164418E-03
-0.12376733E+00 -0.70170710E+00  0.12316511E-03  0.64088889E-04  0.21887306E-03
-0.12376733E+00 -0.67639983E+00  0.11911321E-03  0.75215253E-04  0.22960475E-03
-0.12376733E+00 -0.64990376E+00  0.11400840E-03  0.86463284E-04  0.24405690E-03
-0.12376733E+00 -0.62221291E+00  0.10770003E-03  0.96610715E-04  0.26228465E-03
-0.12376733E+00 -0.59332774E+00  0.99982536E-04  0.10449016E-03  0.28402186E-03
-0.12376733E+00 -0.56325577E+00  0.90636610E-04  0.10892392E-03  0.30875722E-03
-0.12376733E+00 -0.53201207E+00  0.79440840E-04  0.10877018E-03  0.33557605E-03
-0.12376733E+00 -0.49961977E+00  0.66202151E-04  0.10293997E-03  0.36324795E-03
-0.12376733E+00 -0.46611039E+00  0.50777123E-04  0.90492478E-04  0.39010806E-03
-0.12376733E+00 -0.43152416E+00  0.33109306E-04  0.70722169E-04  0.41419316E-03
-0.12376733E+00 -0.39591017E+00  0.13264281E-04  0.43291995E-04  0.43321070E-03
-0.12376733E+00 -0.35932641E+00 -0.85318396E-05  0.83584856E-05  0.44476144E-03
-0.12376733E+00 -0.32183967E+00 -0.31859703E-04 -0.33310047E-04  0.44642772E-03
-0.12376733E+00 -0.28352524E+00 -0.56090690E-04 -0.80256501E-04  0.43608157E-03
-0.12376733E+00 -0.24446655E+00 -0.80387056E-04 -0.13033266E-03  0.41205881E-03
-0.12376733E+00 -0.20475452E+00 -0.10373816E-03 -0.18077899E-03  0.37347086E-03
-0.12376733E+00 -0.16448690E+00 -0.12501771E-03 -0.22841976E-03  0.32034708E-03
-0.12376733E+00 -0.12376733E+00 -0.14308043E-03 -0.26993521E-03  0.25380502E-03
-0.12376733E+00 -0.82704342E-01 -0.15686449E-03 -0.30221431E-03  0.17601833E-03
-0.12376733E+00 -0.41410268E-01 -0.16551161E-03 -0.32270285E-03  0.90131739E-04
-0.12376733E+00  0.00000000E+00 -0.16845838E-03 -0.32972793E-03 -0.43887316E-14
-0.12376733E+00  0.41410268E-01 -0.16551161E-03 -0.32270285E-03 -0.90131739E-04
-0.12376733E+00  0.82704342E-01 -0.15686449E-03 -0.30221431E-03 -0.17601833E-03
-0.12376733E+00  0.12376733E+00 -0.14308043E-03 -0.26993521E-03 -0.25380502E-03
-0.12376733E+00  0.16448690E+00 -0.12501771E-03 -0.22841976E-03 -0.32034708E-03
-0.12376733E+00  0.20475452E+00 -0.10373816E-03 -0.18077899E-03 -0.37347086E-03
-0.12376733E+00  0.24446655E+00 -0.80387056E-04 -0.13033266E-03 -0.41205881E-03
-0.12376733E+00  0.28352524E+00 -0.56090690E-04 -0.80256501E-04 -0.43608157E-03
-0.12376733E+00  0.32183967E+00 -0.31859703E-04 -0.33310047E-04 -0.44642772E-03
-0.12376733E+00  0.35932641E+00 -0.85318396E-05  0.83584856E-05 -0.44476144E-03
-0.12376733E+00  0.39591017E+00  0.13264281E-04  0.43291995E-04 -0.43321070E-03
-0.12376733E+00  0.43152416E+00  0.33109306E-04  0.70722169E-04 -0.41419316E-03
-0.12376733E+00  0.46611039E+00  0.50777123E-04  0.90492478E-04 -0.39010806E-03
-0.12376733E+00  0.49961977E+00  0.66202151E-04  0.10293997E-03 -0.36324795E-03
-0.12376733E+00  0.53201207E+00  0.79440840E-04  0.10877018E-03 -0.33557605E-03
-0.12376733E+00  0.56325577E+00  0.90636610E-04  0.10892392E-03 -0.30875722E-03
-0.12376733E+00  0.59332774E+00  0.99982536E-04  0.10449016E-03 -0.28402186E-03
-0.12376733E+00  0.62221291E+00  0.10770003E-03  0.96610715E-04 -0.26228465E-03
-0.12376733E+00  0.64990376E+00  0.11400840E-03  0.86463284E-04 -0.24405690E-03
-0.12376733E+00  0.67639983E+00  0.11911321E-03  0.75215253E-04 -0.22960475E-03
-0.12376733E+00  0.70170710E+00  0.12316511E-03  0.64088889E-04 -0.21887306E-03
-0.12376733E+00  0.72583741E+00  0.12621676E-03  0.54386670E-04 -0.21164418E-03
-0.12376733E+00  0.74880783E+00  0.12808310E-03  0.47683804E-04 -0.20744403E-03
-0.12376733E+00  0.77064005E+00  0.12809630E-03  0.45983133E-04 -0.20566439E-03
-0.12376733E+00  0.79135972E+00  0.12461224E-03  0.52036284E-04 -0.20541204E-03
-0.12376733E+00  0.81099590E+00  0.11436889E-03  0.69410892E-04 -0.20555214E-03
-0.12376733E+00  0.82958044E+00  0.91975040E-04  0.10220609E-03 -0.20448878E-03
-0.12376733E+00  0.84714748E+00  0.50479495E-04  0.15356527E-03 -0.20022813E-03
-0.12376733E+00  0.86373293E+00 -0.15963309E-04  0.22293512E-03 -0.19039787E-03
-0.12376733E+00  0.87937402E+00 -0.10702651E-03  0.30240451E-03 -0.17288318E-03
-0.12376733E+00  0.89410886E+00 -0.21092542E-03  0.37468930E-03 -0.14660914E-03
-0.12376733E+00  0.90797606E+00 -0.30320734E-03  0.41555737E-03 -0.11267761E-03
-0.12376733E+00  0.92101443E+00 -0.35350333E-03  0.40242437E-03 -0.74663681E-04
-0.12376733E+00  0.93326267E+00 -0.33908463E-03  0.32589100E-03 -0.38110523E-04
-0.12376733E+00  0.94475908E+00 -0.25812964E-03  0.19779745E-03 -0.85990465E-05
-0.12376733E+00  0.95554139E+00 -0.13372779E-03  0.49459848E-04  0.10060404E-04
-0.12376733E+00  0.96564655E+00 -0.52724473E-05 -0.79705419E-04  0.17338300E-04
-0.12376733E+00  0.97511059E+00  0.87807906E-04 -0.15705317E-03  0.15596271E-04
-0.12376733E+00  0.98396850E+00  0.12032345E-03 -0.16648600E-03  0.92701531E-05
-0.12376733E+00  0.99225409E+00  0.87033709E-04 -0.10955085E-03  0.28108061E-05
-0.12376733E+00  0.10000000E+01  0.00000000E+00  0.00000000E+00  0.00000000E+00
 
-0.82704342E-01 -0.10000000E+01  0.00000000E+00  0.00000000E+00  0.00000000E+00
-0.82704342E-01 -0.99225409E+00  0.90242982E-04 -0.77241661E-04 -0.34632013E-05
-0.82704342E-01 -0.98396850E+00  0.12728986E-03 -0.11881782E-03 -0.11820768E-04
-0.82704342E-01 -0.97511059E+00  0.98867735E-04 -0.11517143E-03 -0.21252422E-04
-0.82704342E-01 -0.96564655E+00  0.91996861E-05 -0.64539957E-04 -0.26934333E-04
-0.82704342E-01 -0.95554139E+00 -0.11786164E-03  0.23000422E-04 -0.23737758E-04
-0.82704342E-01 -0.94475908E+00 -0.24386426E-03  0.12578842E-03 -0.82401980E-05
-0.82704342E-01 -0.93326267E+00 -0.32947635E-03  0.21685951E-03  0.20112093E-04
-0.82704342E-01 -0.92101443E+00 -0.35062634E-03  0.27401764E-03  0.58300290E-04
-0.82704342E-01 -0.90797606E+00 -0.30751217E-03  0.28793126E-03  0.10088075E-03
-0.82704342E-01 -0.89410886E+00 -0.22128635E-03  0.26386739E-03  0.14177818E-03
-0.82704342E-01 -0.87937402E+00 -0.12137240E-03  0.21662939E-03  0.17639402E-03
-0.82704342E-01 -0.86373293E+00 -0.32088954E-04  0.16278073E-03  0.20251799E-03
-0.82704342E-01 -0.84714748E+00  0.34309069E-04  0.11458050E-03  0.22032436E-03
-0.82704342E-01 -0.82958044E+00  0.76799199E-04  0.78010400E-04  0.23141725E-03
-0.82704342E-01 -0.81099590E+00  0.10061044E-03  0.53920735E-04  0.23799449E-03
-0.82704342E-01 -0.79135972E+00  0.11229137E-03  0.40444428E-04  0.24211981E-03
-0.82704342E-01 -0.77064005E+00  0.11703442E-03  0.34900276E-04  0.24555356E-03
-0.82704342E-01 -0.74880783E+00  0.11803927E-03  0.34873618E-04  0.24963172E-03
-0.82704342E-01 -0.72583741E+00  0.11695602E-03  0.38468174E-04  0.25542362E-03
-0.82704342E-01 -0.70170710E+00  0.11448505E-03  0.44290352E-04  0.26370186E-03
-0.82704342E-01 -0.67639983E+00  0.11085022E-03  0.51242070E-04  0.27507406E-03
-0.82704342E-01 -0.64990376E+00  0.10603806E-03  0.58416926E-04  0.28988480E-03
-0.82704342E-01 -0.62221291E+00  0.99937155E-04  0.64966693E-04  0.30829283E-03
-0.82704342E-01 -0.59332774E+00  0.92382821E-04  0.70082806E-04  0.33012802E-03
-0.82704342E-01 -0.56325577E+00  0.83199778E-04  0.72949259E-04  0.35494843E-03
-0.82704342E-01 -0.53201207E+00  0.72213753E-04  0.72774264E-04  0.38188973E-03
-0.82704342E-01 -0.49961977E+00  0.59280967E-04  0.68799751E-04  0.40973438E-03
-0.82704342E-01 -0.46611039E+00  0.44306114E-04  0.60367090E-04  0.43679526E-03
-0.82704342E-01 -0.43152416E+00  0.27275637E-04  0.46974963E-04  0.46103701E-03
-0.82704342E-01 -0.39591017E+00  0.82866467E-05  0.28371657E-04  0.48004713E-03
-0.82704342E-01 -0.35932641E+00 -0.12420293E-04  0.46405104E-05  0.49125390E-03
-0.82704342E-01 -0.32183967E+00 -0.34434659E-04 -0.23716211E-04  0.49202627E-03
-0.82704342E-01 -0.28352524E+00 -0.57163571E-04 -0.55722290E-04  0.47999683E-03
-0.82704342E-01 -0.24446655E+00 -0.79833580E-04 -0.89921579E-04  0.45326661E-03
-0.82704342E-01 -0.20475452E+00 -0.10152387E-03 -0.12443000E-03  0.41075315E-03
-0.82704342E-01 -0.16448690E+00 -0.12121703E-03 -0.15706699E-03  0.35237515E-03
-0.82704342E-01 -0.12376733E+00 -0.13788464E-03 -0.18554329E-03  0.27925899E-03
-0.82704342E-01 -0.82704342E-01 -0.15057672E-03 -0.20770593E-03  0.19372911E-03
-0.82704342E-01 -0.41410268E-01 -0.15852760E-03 -0.22178283E-03  0.99222381E-04
-0.82704342E-01  0.00000000E+00 -0.16123518E-03 -0.22661114E-03 -0.44445027E-14
-0.82704342E-01  0.41410268E-01 -0.15852760E-03 -0.22178283E-03 -0.99222381E-04
-0.82704342E-01  0.82704342E-01 -0.15057672E-03 -0.20770593E-03 -0.19372911E-03
-0.82704342E-01  0.12376733E+00 -0.13788464E-03 -0.18554329E-03 -0.27925899E-03
-0.82704342E-01  0.16448690E+00 -0.12121703E-03 -0.15706699E-03 -0.35237515E-03
-0.82704342E-01  0.20475452E+00 -0.10152387E-03 -0.12443000E-03 -0.41075315E-03
-0.82704342E-01  0.24446655E+00 -0.79833580E-04 -0.89921579E-04 -0.45326661E-03
-0.82704342E-01  0.28352524E+00 -0.57163571E-04 -0.55722290E-04 -0.47999683E-03
-0.82704342E-01  0.32183967E+00 -0.34434659E-04 -0.23716211E-04 -0.49202627E-03
-0.82704342E-01  0.35932641E+00 -0.12420293E-04  0.46405104E-05 -0.49125390E-03
-0.82704342E-01  0.39591017E+00  0.82866467E-05  0.28371657E-04 -0.48004713E-03
-0.82704342E-01  0.43152416E+00  0.27275637E-04  0.46974963E-04 -0.46103701E-03
-0.82704342E-01  0.46611039E+00  0.44306114E-04  0.60367090E-04 -0.43679526E-03
-0.82704342E-01  0.49961977E+00  0.59280967E-04  0.68799751E-04 -0.40973438E-03
-0.82704342E-01  0.53201207E+00  0.72213753E-04  0.72774264E-04 -0.38188973E-03
-0.82704342E-01  0.56325577E+00  0.83199778E-04  0.72949259E-04 -0.35494843E-03
-0.82704342E-01  0.59332774E+00  0.92382821E-04  0.70082806E-04 -0.33012802E-03
-0.82704342E-01  0.62221291E+00  0.99937155E-04  0.64966693E-04 -0.30829283E-03
-0.82704342E-01  0.64990376E+00  0.10603806E-03  0.58416926E-04 -0.28988480E-03
-0.82704342E-01  0.67639983E+00  0.11085022E-03  0.51242070E-04 -0.27507406E-03
-0.82704342E-01  0.70170710E+00  0.11448505E-03  0.44290352E-04 -0.26370186E-03
-0.82704342E-01  0.72583741E+00  0.11695602E-03  0.38468174E-04 -0.25542362E-03
-0.82704342E-01  0.74880783E+00  0.11803927E-03  0.34873618E-04 -0.24963172E-03
-0.82704342E-01  0.77064005E+00  0.11703442E-03  0.34900276E-04 -0.24555356E-03
-0.82704342E-01  0.79135972E+00  0.11229137E-03  0.40444428E-04 -0.24211981E-03
-0.82704342E-01  0.81099590E+00  0.10061044E-03  0.53920735E-04 -0.23799449E-03
-0.82704342E-01  0.82958044E+00  0.76799199E-04  0.78010400E-04 -0.23141725E-03
-0.82704342E-01  0.84714748E+00  0.34309069E-04  0.11458050E-03 -0.22032436E-03
-0.82704342E-01  0.86373293E+00 -0.32088954E-04  0.16278073E-03 -0.20251799E-03
-0.82704342E-01  0.87937402E+00 -0.12137240E-03  0.21662939E-03 -0.17639402E-03
-0.82704342E-01  0.89410886E+00 -0.22128635E-03  0.26386739E-03 -0.14177818E-03
-0.82704342E-01  0.90797606E+00 -0.30751217E-03  0.28793126E-03 -0.10088075E-03
-0.82704342E-01  0.92101443E+00 -0.35062634E-03  0.27401764E-03 -0.58300290E-04
-0.82704342E-01  0.93326267E+00 -0.32947635E-03  0.21685951E-03 -0.20112093E-04
-0.82704342E-01  0.94475908E+00 -0.24386426E-03  0.12578842E-03  0.82401980E-05
-0.82704342E-01  0.95554139E+00 -0.11786164E-03  0.23000422E-04  0.23737758E-04
-0.82704342E-01  0.96564655E+00  0.91996861E-05 -0.64539957E-04  0.26934333E-04
-0.82704342E-01  0.97511059E+00  0.98867735E-04 -0.11517143E-03  0.21252422E-04
-0.82704342E-01  0.98396850E+00  0.12728986E-03 -0.11881782E-03  0.11820768E-04
-0.82704342E-01  0.99225409E+00  0.90242982E-04 -0.77241661E-04  0.34632013E-05
-0.82704342E-01  0.10000000E+01  0.00000000E+00  0.00000000E+00  0.00000000E+00
 
-0.41410268E-01 -0.10000000E+01  0.00000000E+00  0.00000000E+00  0.00000000E+00
-0.41410268E-01 -0.99225409E+00  0.92133584E-04 -0.39865202E-04 -0.38375859E-05
-0.41410268E-01 -0.98396850E+00  0.13145442E-03 -0.61738310E-04 -0.13297914E-04
-0.41410268E-01 -0.97511059E+00  0.10557531E-03 -0.60730682E-04 -0.24560830E-04
-0.41410268E-01 -0.96564655E+00  0.18096817E-04 -0.35741225E-04 -0.32615792E-04
-0.41410268E-01 -0.95554139E+00 -0.10796595E-03  0.83973256E-05 -0.31953569E-04
-0.41410268E-01 -0.94475908E+00 -0.23479554E-03  0.60900646E-04 -0.18541521E-04
-0.41410268E-01 -0.93326267E+00 -0.32314210E-03  0.10809829E-03  0.88237886E-05
-0.41410268E-01 -0.92101443E+00 -0.34836823E-03  0.13851002E-03  0.47626829E-04
-0.41410268E-01 -0.90797606E+00 -0.30969088E-03  0.14704218E-03  0.92561363E-04
-0.41410268E-01 -0.89410886E+00 -0.22728440E-03  0.13602122E-03  0.13729631E-03
-0.41410268E-01 -0.87937402E+00 -0.12996249E-03  0.11275861E-03  0.17667407E-03
-0.41410268E-01 -0.86373293E+00 -0.41927335E-04  0.85643376E-04  0.20784982E-03
-0.41410268E-01 -0.84714748E+00  0.24303800E-04  0.61014747E-04  0.23046175E-03
-0.41410268E-01 -0.82958044E+00  0.67294485E-04  0.42070655E-04  0.24578986E-03
-0.41410268E-01 -0.81099590E+00  0.91896742E-04  0.29380637E-04  0.25589900E-03
-0.41410268E-01 -0.79135972E+00  0.10440711E-03  0.22082489E-04  0.26286376E-03
-0.41410268E-01 -0.77064005E+00  0.10988940E-03  0.18854666E-04  0.26851549E-03
-0.41410268E-01 -0.74880783E+00  0.11149946E-03  0.18482100E-04  0.27428759E-03
-0.41410268E-01 -0.72583741E+00  0.11088723E-03  0.20000454E-04  0.28133641E-03
-0.41410268E-01 -0.70170710E+00  0.10877090E-03  0.22697032E-04  0.29051767E-03
-0.41410268E-01 -0.67639983E+00  0.10539711E-03  0.26009554E-04  0.30250601E-03
-0.41410268E-01 -0.64990376E+00  0.10077626E-03  0.29474234E-04  0.31771079E-03
-0.41410268E-01 -0.62221291E+00  0.94821432E-04  0.32657686E-04  0.33634287E-03
-0.41410268E-01 -0.59332774E+00  0.87394077E-04  0.35147273E-04  0.35828116E-03
-0.41410268E-01 -0.56325577E+00  0.78347526E-04  0.36526598E-04  0.38311839E-03
-0.41410268E-01 -0.53201207E+00  0.67538616E-04  0.36391672E-04  0.41001607E-03
-0.41410268E-01 -0.49961977E+00  0.54856511E-04  0.34355200E-04  0.43776349E-03
-0.41410268E-01 -0.46611039E+00  0.40238455E-04  0.30080117E-04  0.46466464E-03
-0.41410268E-01 -0.43152416E+00  0.23700233E-04  0.23308393E-04  0.48865227E-03
-0.41410268E-01 -0.39591017E+00  0.53608103E-05  0.13908052E-04  0.50726221E-03
-0.41410268E-01 -0.35932641E+00 -0.14529070E-04  0.19162143E-05  0.51784907E-03
-0.41410268E-01 -0.32183967E+00 -0.35564961E-04 -0.12417837E-04  0.51769284E-03
-0.41410268E-01 -0.28352524E+00 -0.57179291E-04 -0.28604464E-04  0.50432803E-03
-0.41410268E-01 -0.24446655E+00 -0.78644686E-04 -0.45909702E-04  0.47576189E-03
-0.41410268E-01 -0.20475452E+00 -0.99105422E-04 -0.63381072E-04  0.43083743E-03
-0.41410268E-01 -0.16448690E+00 -0.11762371E-03 -0.79913608E-04  0.36943553E-03
-0.41410268E-01 -0.12376733E+00 -0.13325737E-03 -0.94345185E-04  0.29269617E-03
-0.41410268E-01 -0.82704342E-01 -0.14513951E-03 -0.10558121E-03  0.20301786E-03
-0.41410268E-01 -0.41410268E-01 -0.15257363E-03 -0.11271979E-03  0.10397134E-03
-0.41410268E-01  0.00000000E+00 -0.15510359E-03 -0.11516862E-03 -0.44591596E-14
-0.41410268E-01  0.41410268E-01 -0.15257363E-03 -0.11271979E-03 -0.10397134E-03
-0.41410268E-01  0.82704342E-01 -0.14513951E-03 -0.10558121E-03 -0.20301786E-03
-0.41410268E-01  0.12376733E+00 -0.13325737E-03 -0.94345185E-04 -0.29269617E-03
-0.41410268E-01  0.16448690E+00 -0.11762371E-03 -0.79913608E-04 -0.36943553E-03
-0.41410268E-01  0.20475452E+00 -0.99105422E-04 -0.63381072E-04 -0.43083743E-03
-0.41410268E-01  0.24446655E+00 -0.78644686E-04 -0.45909702E-04 -0.47576189E-03
-0.41410268E-01  0.28352524E+00 -0.57179291E-04 -0.28604464E-04 -0.50432803E-03
-0.41410268E-01  0.32183967E+00 -0.35564961E-04 -0.12417837E-04 -0.51769284E-03
-0.41410268E-01  0.35932641E+00 -0.14529070E-04  0.19162143E-05 -0.51784907E-03
-0.41410268E-01  0.39591017E+00  0.53608103E-05  0.13908052E-04 -0.50726221E-03
-0.41410268E-01  0.43152416E+00  0.23700233E-04  0.23308393E-04 -0.48865227E-03
-0.41410268E-01  0.46611039E+00  0.40238455E-04  0.30080117E-04 -0.46466464E-03
-0.41410268E-01  0.49961977E+00  0.54856511E-04  0.34355200E-04 -0.43776349E-03
-0.41410268E-01  0.53201207E+00  0.67538616E-04  0.36391672E-04 -0.41001607E-03
-0.41410268E-01  0.56325577E+00  0.78347526E-04  0.36526598E-04 -0.38311839E-03
-0.41410268E-01  0.59332774E+00  0.87394077E-04  0.35147273E-04 -0.35828116E-03
-0.41410268E-01  0.62221291E+00  0.94821432E-04  0.32657686E-04 -0.33634287E-03
-0.41410268E-01  0.64990376E+00  0.10077626E-03  0.29474234E-04 -0.31771079E-03
-0.41410268E-01  0.67639983E+00  0.10539711E-03  0.26009554E-04 -0.30250601E-03
-0.41410268E-01  0.70170710E+00  0.10877090E-03  0.22697032E-04 -0.29051767E-03
-0.41410268E-01  0.72583741E+00  0.11088723E-03  0.20000454E-04 -0.28133641E-03
-0.41410268E-01  0.74880783E+00  0.11149946E-03  0.18482100E-04 -0.27428759E-03
-0.41410268E-01  0.77064005E+00  0.10988940E-03  0.18854666E-04 -0.26851549E-03
-0.41410268E-01  0.79135972E+00  0.10440711E-03  0.22082489E-04 -0.26286376E-03
-0.41410268E-01  0.81099590E+00  0.91896742E-04  0.29380637E-04 -0.25589900E-03
-0.41410268E-01  0.82958044E+00  0.67294485E-04  0.42070655E-04 -0.24578986E-03
-0.41410268E-01  0.84714748E+00  0.24303800E-04  0.61014747E-04 -0.23046175E-03
-0.41410268E-01  0.86373293E+00 -0.41927335E-04  0.85643376E-04 -0.20784982E-03
-0.41410268E-01  0.87937402E+00 -0.12996249E-03  0.11275861E-03 -0.17667407E-03
-0.41410268E-01  0.89410886E+00 -0.22728440E-03  0.13602122E-03 -0.13729631E-03
-0.41410268E-01  0.90797606E+00 -0.30969088E-03  0.14704218E-03 -0.92561363E-04
-0.41410268E-01  0.92101443E+00 -0.34836823E-03  0.13851002E-03 -0.47626829E-04
-0.41410268E-01  0.93326267E+00 -0.32314210E-03  0.10809829E-03 -0.88237886E-05
-0.41410268E-01  0.94475908E+00 -0.23479554E-03  0.60900646E-04  0.18541521E-04
-0.41410268E-01  0.95554139E+00 -0.10796595E-03  0.83973256E-05  0.31953569E-04
-0.41410268E-01  0.96564655E+00  0.18096817E-04 -0.35741225E-04  0.32615792E-04
-0.41410268E-01  0.97511059E+00  0.10557531E-03 -0.60730682E-04  0.24560830E-04
-0.41410268E-01  0.98396850E+00  0.13145442E-03 -0.61738310E-04  0.13297914E-04
-0.41410268E-01  0.99225409E+00  0.92133584E-04 -0.39865202E-04  0.38375859E-05
-0.41410268E-01  0.10000000E+01  0.00000000E+00  0.00000000E+00  0.00000000E+00
 
 0.00000000E+00 -0.10000000E+01  0.00000000E+00  0.00000000E+00  0.00000000E+00
 0.00000000E+00 -0.99225409E+00  0.92757400E-04 -0.75318789E-16 -0.39591960E-05
 0.00000000E+00 -0.98396850E+00  0.13283634E-03 -0.12774246E-15 -0.13780820E-04
 0.00000000E+00 -0.97511059E+00  0.10781408E-03 -0.14923802E-15 -0.25647695E-04
 0.00000000E+00 -0.96564655E+00  0.21083152E-04 -0.13336255E-15 -0.34492511E-04
 0.00000000E+00 -0.95554139E+00 -0.10462463E-03 -0.80279508E-16 -0.34684711E-04
 0.00000000E+00 -0.94475908E+00 -0.23171015E-03 -0.62778541E-18 -0.21992925E-04
 0.00000000E+00 -0.93326267E+00 -0.32095799E-03  0.86368050E-16  0.50020865E-05
 0.00000000E+00 -0.92101443E+00 -0.34754662E-03  0.15857161E-15  0.43956304E-04
 0.00000000E+00 -0.90797606E+00 -0.31036592E-03  0.20042277E-15  0.89617636E-04
 0.00000000E+00 -0.89410886E+00 -0.22925981E-03  0.20897443E-15  0.13557988E-03
 0.00000000E+00 -0.87937402E+00 -0.13283235E-03  0.19000294E-15  0.17650827E-03
 0.00000000E+00 -0.86373293E+00 -0.45241133E-04  0.15653015E-15  0.20935198E-03
 0.00000000E+00 -0.84714748E+00  0.20912539E-04  0.11995571E-15  0.23357171E-03
 0.00000000E+00 -0.82958044E+00  0.64055068E-04  0.87560504E-16  0.25033687E-03
 0.00000000E+00 -0.81099590E+00  0.88911898E-04  0.62705561E-16  0.26166346E-03
 0.00000000E+00 -0.79135972E+00  0.10169402E-03  0.45070140E-16  0.26962447E-03
 0.00000000E+00 -0.77064005E+00  0.10742094E-03  0.33947185E-16  0.27607006E-03
 0.00000000E+00 -0.74880783E+00  0.10923290E-03  0.26343164E-16  0.28246179E-03
 0.00000000E+00 -0.72583741E+00  0.10877921E-03  0.21615839E-16  0.28998135E-03
 0.00000000E+00 -0.70170710E+00  0.10678376E-03  0.19127481E-16  0.29950892E-03
 0.00000000E+00 -0.67639983E+00  0.10350067E-03  0.16777466E-16  0.31173853E-03
 0.00000000E+00 -0.64990376E+00  0.98948376E-04  0.16191047E-16  0.32709845E-03
 0.00000000E+00 -0.62221291E+00  0.93048242E-04  0.15869091E-16  0.34581449E-03
 0.00000000E+00 -0.59332774E+00  0.85670626E-04  0.13860743E-16  0.36777981E-03
 0.00000000E+00 -0.56325577E+00  0.76678656E-04  0.12813322E-16  0.39259714E-03
 0.00000000E+00 -0.53201207E+00  0.65939861E-04  0.98293051E-17  0.41943575E-03
 0.00000000E+00 -0.49961977E+00  0.53354747E-04  0.74141838E-17  0.44708743E-03
 0.00000000E+00 -0.46611039E+00  0.38871791E-04  0.32497641E-17  0.47385487E-03
 0.00000000E+00 -0.43152416E+00  0.22516905E-04 -0.23189000E-17  0.49766366E-03
 0.00000000E+00 -0.39591017E+00  0.44165837E-05 -0.80618447E-17  0.51603798E-03
 0.00000000E+00 -0.35932641E+00 -0.15174980E-04 -0.15400754E-16  0.52631562E-03
 0.00000000E+00 -0.32183967E+00 -0.35855602E-04 -0.24789705E-16  0.52575656E-03
 0.00000000E+00 -0.28352524E+00 -0.57066757E-04 -0.32954910E-16  0.51187334E-03
 0.00000000E+00 -0.24446655E+00 -0.78097487E-04 -0.41740710E-16  0.48265275E-03
 0.00000000E+00 -0.20475452E+00 -0.98115261E-04 -0.52996865E-16  0.43692203E-03
 0.00000000E+00 -0.16448690E+00 -0.11621071E-03 -0.62422485E-16  0.37455530E-03
 0.00000000E+00 -0.12376733E+00 -0.13147244E-03 -0.69345488E-16  0.29669809E-03
 0.00000000E+00 -0.82704342E-01 -0.14306332E-03 -0.75558101E-16  0.20576899E-03
 0.00000000E+00 -0.41410268E-01 -0.15031164E-03 -0.79966533E-16  0.10537316E-03
 0.00000000E+00  0.00000000E+00 -0.15277776E-03 -0.80472041E-16 -0.44606456E-14
 0.00000000E+00  0.41410268E-01 -0.15031164E-03 -0.79730232E-16 -0.10537316E-03
 0.00000000E+00  0.82704342E-01 -0.14306332E-03 -0.75864100E-16 -0.20576899E-03
 0.00000000E+00  0.12376733E+00 -0.13147244E-03 -0.70333740E-16 -0.29669809E-03
 0.00000000E+00  0.16448690E+00 -0.11621071E-03 -0.63334293E-16 -0.37455530E-03
 0.00000000E+00  0.20475452E+00 -0.98115261E-04 -0.55039704E-16 -0.43692203E-03
 0.00000000E+00  0.24446655E+00 -0.78097487E-04 -0.46254348E-16 -0.48265275E-03
 0.00000000E+00  0.28352524E+00 -0.57066757E-04 -0.37479073E-16 -0.51187334E-03
 0.00000000E+00  0.32183967E+00 -0.35855602E-04 -0.26978711E-16 -0.52575656E-03
 0.00000000E+00  0.35932641E+00 -0.15174980E-04 -0.17452070E-16 -0.52631562E-03
 0.00000000E+00  0.39591017E+00  0.44165837E-05 -0.10095125E-16 -0.51603798E-03
 0.00000000E+00  0.43152416E+00  0.22516905E-04 -0.31133403E-17 -0.49766366E-03
 0.00000000E+00  0.46611039E+00  0.38871791E-04  0.16994155E-17 -0.47385487E-03
 0.00000000E+00  0.49961977E+00  0.53354747E-04  0.53323639E-17 -0.44708743E-03
 0.00000000E+00  0.53201207E+00  0.65939861E-04  0.89885027E-17 -0.41943575E-03
 0.00000000E+00  0.56325577E+00  0.76678656E-04  0.10860474E-16 -0.39259714E-03
 0.00000000E+00  0.59332774E+00  0.85670626E-04  0.13525101E-16 -0.36777981E-03
 0.00000000E+00  0.62221291E+00  0.93048242E-04  0.14885711E-16 -0.34581449E-03
 0.00000000E+00  0.64990376E+00  0.98948376E-04  0.16430838E-16 -0.32709845E-03
 0.00000000E+00  0.67639983E+00  0.10350067E-03  0.18237639E-16 -0.31173853E-03
 0.00000000E+00  0.70170710E+00  0.10678376E-03  0.20052840E-16 -0.29950892E-03
 0.00000000E+00  0.72583741E+00  0.10877921E-03  0.23322654E-16 -0.28998135E-03
 0.00000000E+00  0.74880783E+00  0.10923290E-03  0.28574298E-16 -0.28246179E-03
 0.00000000E+00  0.77064005E+00  0.10742094E-03  0.36169179E-16 -0.27607006E-03
 0.00000000E+00  0.79135972E+00  0.10169402E-03  0.47864057E-16 -0.26962447E-03
 0.00000000E+00  0.81099590E+00  0.88911898E-04  0.65227914E-16 -0.26166346E-03
 0.00000000E+00  0.82958044E+00  0.64055068E-04  0.89673335E-16 -0.25033687E-03
 0.00000000E+00  0.84714748E+00  0.20912539E-04  0.12136449E-15 -0.23357171E-03
 0.00000000E+00  0.86373293E+00 -0.45241133E-04  0.15638586E-15 -0.20935198E-03
 0.00000000E+00  0.87937402E+00 -0.13283235E-03  0.18737087E-15 -0.17650827E-03
 0.00000000E+00  0.89410886E+00 -0.22925981E-03  0.20237200E-15 -0.13557988E-03
 0.00000000E+00  0.90797606E+00 -0.31036592E-03  0.18983673E-15 -0.89617636E-04
 0.00000000E+00  0.92101443E+00 -0.34754662E-03  0.14404163E-15 -0.43956304E-04
 0.00000000E+00  0.93326267E+00 -0.32095799E-03  0.70117971E-16 -0.50020865E-05
 0.00000000E+00  0.94475908E+00 -0.23171015E-03 -0.15617732E-16  0.21992925E-04
 0.00000000E+00  0.95554139E+00 -0.10462463E-03 -0.91653729E-16  0.34684711E-04
 0.00000000E+00  0.96564655E+00  0.21083152E-04 -0.13950971E-15  0.34492511E-04
 0.00000000E+00  0.97511059E+00  0.10781408E-03 -0.15016832E-15  0.25647695E-04
 0.00000000E+00  0.98396850E+00  0.13283634E-03 -0.12531636E-15  0.13780820E-04
 0.00000000E+00  0.99225409E+00  0.92757400E-04 -0.72585231E-16  0.39591960E-05
 0.00000000E+00  0.10000000E+01  0.00000000E+00  0.00000000E+00  0.00000000E+00
 
 0.41410268E-01 -0.10000000E+01  0.00000000E+00  0.00000000E+00  0.00000000E+00
 0.41410268E-01 -0.99225409E+00  0.92133584E-04  0.39865202E-04 -0.38375859E-05
 0.41410268E-01 -0.98396850E+00  0.13145442E-03  0.61738310E-04 -0.13297914E-04
 0.41410268E-01 -0.97511059E+00  0.10557531E-03  0.60730682E-04 -0.24560830E-04
 0.41410268E-01 -0.96564655E+00  0.18096817E-04  0.35741225E-04 -0.32615792E-04
 0.41410268E-01 -0.95554139E+00 -0.10796595E-03 -0.83973256E-05 -0.31953569E-04
 0.41410268E-01 -0.94475908E+00 -0.23479554E-03 -0.60900646E-04 -0.18541521E-04
 0.41410268E-01 -0.93326267E+00 -0.32314210E-03 -0.10809829E-03  0.88237886E-05
 0.41410268E-01 -0.92101443E+00 -0.34836823E-03 -0.13851002E-03  0.47626829E-04
 0.41410268E-01 -0.90797606E+00 -0.30969088E-03 -0.14704218E-03  0.92561363E-04
 0.41410268E-01 -0.89410886E+00 -0.22728440E-03 -0.13602122E-03  0.13729631E-03
 0.41410268E-01 -0.87937402E+00 -0.12996249E-03 -0.11275861E-03  0.17667407E-03
 0.41410268E-01 -0.86373293E+00 -0.41927335E-04 -0.85643376E-04  0.20784982E-03
 0.41410268E-01 -0.84714748E+00  0.24303800E-04 -0.61014747E-04  0.23046175E-03
 0.41410268E-01 -0.82958044E+00  0.67294485E-04 -0.42070655E-04  0.24578986E-03
 0.41410268E-01 -0.81099590E+00  0.91896742E-04 -0.29380637E-04  0.25589900E-03
 0.41410268E-01 -0.79135972E+00  0.10440711E-03 -0.22082489E-04  0.26286376E-03
 0.41410268E-01 -0.77064005E+00  0.10988940E-03 -0.18854666E-04  0.26851549E-03
 0.41410268E-01 -0.74880783E+00  0.11149946E-03 -0.18482100E-04  0.27428759E-03
 0.41410268E-01 -0.72583741E+00  0.11088723E-03 -0.20000454E-04  0.28133641E-03
 0.41410268E-01 -0.70170710E+00  0.10877090E-03 -0.22697032E-04  0.29051767E-03
 0.41410268E-01 -0.67639983E+00  0.10539711E-03 -0.26009554E-04  0.30250601E-03
 0.41410268E-01 -0.64990376E+00  0.10077626E-03 -0.29474234E-04  0.31771079E-03
 0.41410268E-01 -0.62221291E+00  0.94821432E-04 -0.32657686E-04  0.33634287E-03
 0.41410268E-01 -0.59332774E+00  0.87394077E-04 -0.35147273E-04  0.35828116E-03
 0.41410268E-01 -0.56325577E+00  0.78347526E-04 -0.36526598E-04  0.38311839E-03
 0.41410268E-01 -0.53201207E+00  0.67538616E-04 -0.36391672E-04  0.41001607E-03
 0.41410268E-01 -0.49961977E+00  0.54856511E-04 -0.34355200E-04  0.43776349E-03
 0.41410268E-01 -0.46611039E+00  0.40238455E-04 -0.30080117E-04  0.46466464E-03
 0.41410268E-01 -0.43152416E+00  0.23700233E-04 -0.23308393E-04  0.48865227E-03
 0.41410268E-01 -0.39591017E+00  0.53608103E-05 -0.13908052E-04  0.50726221E-03
 0.41410268E-01 -0.35932641E+00 -0.14529070E-04 -0.19162143E-05  0.51784907E-03
 0.41410268E-01 -0.32183967E+00 -0.35564961E-04  0.12417837E-04  0.51769284E-03
 0.41410268E-01 -0.28352524E+00 -0.57179291E-04  0.28604464E-04  0.50432803E-03
 0.41410268E-01 -0.24446655E+00 -0.78644686E-04  0.45909702E-04  0.47576189E-03
 0.41410268E-01 -0.20475452E+00 -0.99105422E-04  0.63381072E-04  0.43083743E-03
 0.41410268E-01 -0.16448690E+00 -0.11762371E-03  0.79913608E-04  0.36943553E-03
 0.41410268E-01 -0.12376733E+00 -0.13325737E-03  0.94345185E-04  0.29269617E-03
 0.41410268E-01 -0.82704342E-01 -0.14513951E-03  0.10558121E-03  0.20301786E-03
 0.41410268E-01 -0.41410268E-01 -0.15257363E-03  0.11271979E-03  0.10397134E-03
 0.41410268E-01  0.00000000E+00 -0.15510359E-03  0.11516862E-03 -0.44588497E-14
 0.41410268E-01  0.41410268E-01 -0.15257363E-03  0.11271979E-03 -0.10397134E-03
 0.41410268E-01  0.82704342E-01 -0.14513951E-03  0.10558121E-03 -0.20301786E-03
 0.41410268E-01  0.12376733E+00 -0.13325737E-03  0.94345185E-04 -0.29269617E-03
 0.41410268E-01  0.16448690E+00 -0.11762371E-03  0.79913608E-04 -0.36943553E-03
 0.41410268E-01  0.20475452E+00 -0.99105422E-04  0.63381072E-04 -0.43083743E-03
 0.41410268E-01  0.24446655E+00 -0.78644686E-04  0.45909702E-04 -0.47576189E-03
 0.41410268E-01  0.28352524E+00 -0.57179291E-04  0.28604464E-04 -0.50432803E-03
 0.41410268E-01  0.32183967E+00 -0.35564961E-04  0.12417837E-04 -0.51769284E-03
 0.41410268E-01  0.35932641E+00 -0.14529070E-04 -0.19162143E-05 -0.51784907E-03
 0.41410268E-01  0.39591017E+00  0.53608103E-05 -0.13908052E-04 -0.50726221E-03
 0.41410268E-01  0.43152416E+00  0.23700233E-04 -0.23308393E-04 -0.48865227E-03
 0.41410268E-01  0.46611039E+00  0.40238455E-04 -0.30080117E-04 -0.46466464E-03
 0.41410268E-01  0.49961977E+00  0.54856511E-04 -0.34355200E-04 -0.43776349E-03
 0.41410268E-01  0.53201207E+00  0.67538616E-04 -0.36391672E-04 -0.41001607E-03
 0.41410268E-01  0.56325577E+00  0.78347526E-04 -0.36526598E-04 -0.38311839E-03
 0.41410268E-01  0.59332774E+00  0.87394077E-04 -0.35147273E-04 -0.35828116E-03
 0.41410268E-01  0.62221291E+00  0.94821432E-04 -0.32657686E-04 -0.33634287E-03
 0.41410268E-01  0.64990376E+00  0.10077626E-03 -0.29474234E-04 -0.31771079E-03
 0.41410268E-01  0.67639983E+00  0.10539711E-03 -0.26009554E-04 -0.30250601E-03
 0.41410268E-01  0.70170710E+00  0.10877090E-03 -0.22697032E-04 -0.29051767E-03
 0.41410268E-01  0.72583741E+00  0.11088723E-03 -0.20000454E-04 -0.28133641E-03
 0.41410268E-01  0.74880783E+00  0.11149946E-03 -0.18482100E-04 -0.27428759E-03
 0.41410268E-01  0.77064005E+00  0.10988940E-03 -0.18854666E-04 -0.26851549E-03
 0.41410268E-01  0.79135972E+00  0.10440711E-03 -0.22082489E-04 -0.26286376E-03
 0.41410268E-01  0.81099590E+00  0.91896742E-04 -0.29380637E-04 -0.25589900E-03
 0.41410268E-01  0.82958044E+00  0.67294485E-04 -0.42070655E-04 -0.24578986E-03
 0.41410268E-01  0.84714748E+00  0.24303800E-04 -0.61014747E-04 -0.23046175E-03
 0.41410268E-01  0.86373293E+00 -0.41927335E-04 -0.85643376E-04 -0.20784982E-03
 0.41410268E-01  0.87937402E+00 -0.12996249E-03 -0.11275861E-03 -0.17667407E-03
 0.41410268E-01  0.89410886E+00 -0.22728440E-03 -0.13602122E-03 -0.13729631E-03
 0.41410268E-01  0.90797606E+00 -0.30969088E-03 -0.14704218E-03 -0.92561363E-04
 0.41410268E-01  0.92101443E+00 -0.34836823E-03 -0.13851002E-03 -0.47626829E-04
 0.41410268E-01  0.93326267E+00 -0.32314210E-03 -0.10809829E-03 -0.88237886E-05
 0.41410268E-01  0.94475908E+00 -0.23479554E-03 -0.60900646E-04  0.18541521E-04
 0.41410268E-01  0.95554139E+00 -0.10796595E-03 -0.83973256E-05  0.31953569E-04
 0.41410268E-01  0.96564655E+00  0.18096817E-04  0.35741225E-04  0.32615792E-04
 0.41410268E-01  0.97511059E+00  0.10557531E-03  0.60730682E-04  0.24560830E-04
 0.41410268E-01  0.98396850E+00  0.13145442E-03  0.61738310E-04  0.13297914E-04
 0.41410268E-01  0.99225409E+00  0.92133584E-04  0.39865202E-04  0.38375859E-05
 0.41410268E-01  0.10000000E+01  0.00000000E+00  0.00000000E+00  0.00000000E+00
 
 0.82704342E-01 -0.10000000E+01  0.00000000E+00  0.00000000E+00  0.00000000E+00
 0.82704342E-01 -0.99225409E+00  0.90242982E-04  0.77241661E-04 -0.34632013E-05
 0.82704342E-01 -0.98396850E+00  0.12728986E-03  0.11881782E-03 -0.11820768E-04
 0.82704342E-01 -0.97511059E+00  0.98867735E-04  0.11517143E-03 -0.21252422E-04
 0.82704342E-01 -0.96564655E+00  0.91996861E-05  0.64539957E-04 -0.26934333E-04
 0.82704342E-01 -0.95554139E+00 -0.11786164E-03 -0.23000422E-04 -0.23737758E-04
 0.82704342E-01 -0.94475908E+00 -0.24386426E-03 -0.12578842E-03 -0.82401980E-05
 0.82704342E-01 -0.93326267E+00 -0.32947635E-03 -0.21685951E-03  0.20112093E-04
 0.82704342E-01 -0.92101443E+00 -0.35062634E-03 -0.27401764E-03  0.58300290E-04
 0.82704342E-01 -0.90797606E+00 -0.30751217E-03 -0.28793126E-03  0.10088075E-03
 0.82704342E-01 -0.89410886E+00 -0.22128635E-03 -0.26386739E-03  0.14177818E-03
 0.82704342E-01 -0.87937402E+00 -0.12137240E-03 -0.21662939E-03  0.17639402E-03
 0.82704342E-01 -0.86373293E+00 -0.32088954E-04 -0.16278073E-03  0.20251799E-03
 0.82704342E-01 -0.84714748E+00  0.34309069E-04 -0.11458050E-03  0.22032436E-03
 0.82704342E-01 -0.82958044E+00  0.76799199E-04 -0.78010400E-04  0.23141725E-03
 0.82704342E-01 -0.81099590E+00  0.10061044E-03 -0.53920735E-04  0.23799449E-03
 0.82704342E-01 -0.79135972E+00  0.11229137E-03 -0.40444428E-04  0.24211981E-03
 0.82704342E-01 -0.77064005E+00  0.11703442E-03 -0.34900276E-04  0.24555356E-03
 0.82704342E-01 -0.74880783E+00  0.11803927E-03 -0.34873618E-04  0.24963172E-03
 0.82704342E-01 -0.72583741E+00  0.11695602E-03 -0.38468174E-04  0.25542362E-03
 0.82704342E-01 -0.70170710E+00  0.11448505E-03 -0.44290352E-04  0.26370186E-03
 0.82704342E-01 -0.67639983E+00  0.11085022E-03 -0.51242070E-04  0.27507406E-03
 0.82704342E-01 -0.64990376E+00  0.10603806E-03 -0.58416926E-04  0.28988480E-03
 0.82704342E-01 -0.62221291E+00  0.99937155E-04 -0.64966693E-04  0.30829283E-03
 0.82704342E-01 -0.59332774E+00  0.92382821E-04 -0.70082806E-04  0.33012802E-03
 0.82704342E-01 -0.56325577E+00  0.83199778E-04 -0.72949259E-04  0.35494843E-03
 0.82704342E-01 -0.53201207E+00  0.72213753E-04 -0.72774264E-04  0.38188973E-03
 0.82704342E-01 -0.49961977E+00  0.59280967E-04 -0.68799751E-04  0.40973438E-03
 0.82704342E-01 -0.46611039E+00  0.44306114E-04 -0.60367090E-04  0.43679526E-03
 0.82704342E-01 -0.43152416E+00  0.27275637E-04 -0.46974963E-04  0.46103701E-03
 0.82704342E-01 -0.39591017E+00  0.82866467E-05 -0.28371657E-04  0.48004713E-03
 0.82704342E-01 -0.35932641E+00 -0.12420293E-04 -0.46405104E-05  0.49125390E-03
 0.82704342E-01 -0.32183967E+00 -0.34434659E-04  0.23716211E-04  0.49202627E-03
 0.82704342E-01 -0.28352524E+00 -0.57163571E-04  0.55722290E-04  0.47999683E-03
 0.82704342E-01 -0.24446655E+00 -0.79833580E-04  0.89921579E-04  0.45326661E-03
 0.82704342E-01 -0.20475452E+00 -0.10152387E-03  0.12443000E-03  0.41075315E-03
 0.82704342E-01 -0.16448690E+00 -0.12121703E-03  0.15706699E-03  0.35237515E-03
 0.82704342E-01 -0.12376733E+00 -0.13788464E-03  0.18554329E-03  0.27925899E-03
 0.82704342E-01 -0.82704342E-01 -0.15057672E-03  0.20770593E-03  0.19372911E-03
 0.82704342E-01 -0.41410268E-01 -0.15852760E-03  0.22178283E-03  0.99222381E-04
 0.82704342E-01  0.00000000E+00 -0.16123518E-03  0.22661114E-03 -0.44446338E-14
 0.82704342E-01  0.41410268E-01 -0.15852760E-03  0.22178283E-03 -0.99222381E-04
 0.82704342E-01  0.82704342E-01 -0.15057672E-03  0.20770593E-03 -0.19372911E-03
 0.82704342E-01  0.12376733E+00 -0.13788464E-03  0.18554329E-03 -0.27925899E-03
 0.82704342E-01  0.16448690E+00 -0.12121703E-03  0.15706699E-03 -0.35237515E-03
 0.82704342E-01  0.20475452E+00 -0.10152387E-03  0.12443000E-03 -0.41075315E-03
 0.82704342E-01  0.24446655E+00 -0.79833580E-04  0.89921579E-04 -0.45326661E-03
 0.82704342E-01  0.28352524E+00 -0.57163571E-04  0.55722290E-04 -0.47999683E-03
 0.82704342E-01  0.32183967E+00 -0.34434659E-04  0.23716211E-04 -0.49202627E-03
 0.82704342E-01  0.35932641E+00 -0.12420293E-04 -0.46405104E-05 -0.49125390E-03
 0.82704342E-01  0.39591017E+00  0.82866467E-05 -0.28371657E-04 -0.48004713E-03
 0.82704342E-01  0.43152416E+00  0.27275637E-04 -0.46974963E-04 -0.46103701E-03
 0.82704342E-01  0.46611039E+00  0.44306114E-04 -0.60367090E-04 -0.43679526E-03
 0.82704342E-01  0.49961977E+00  0.59280967E-04 -0.68799751E-04 -0.40973438E-03
 0.82704342E-01  0.53201207E+00  0.72213753E-04 -0.72774264E-04 -0.38188973E-03
 0.82704342E-01  0.56325577E+00  0.83199778E-04 -0.72949259E-04 -0.35494843E-03
 0.82704342E-01  0.59332774E+00  0.92382821E-04 -0.70082806E-04 -0.33012802E-03
 0.82704342E-01  0.62221291E+00  0.99937155E-04 -0.64966693E-04 -0.30829283E-03
 0.82704342E-01  0.64990376E+00  0.10603806E-03 -0.58416926E-04 -0.28988480E-03
 0.82704342E-01  0.67639983E+00  0.11085022E-03 -0.51242070E-04 -0.27507406E-03
 0.82704342E-01  0.70170710E+00  0.11448505E-03 -0.44290352E-04 -0.26370186E-03
 0.82704342E-01  0.72583741E+00  0.11695602E-03 -0.38468174E-04 -0.25542362E-03
 0.82704342E-01  0.74880783E+00  0.11803927E-03 -0.34873618E-04 -0.24963172E-03
 0.82704342E-01  0.77064005E+00  0.11703442E-03 -0.34900276E-04 -0.24555356E-03
 0.82704342E-01  0.79135972E+00  0.11229137E-03 -0.40444428E-04 -0.24211981E-03
 0.82704342E-01  0.81099590E+00  0.10061044E-03 -0.53920735E-04 -0.23799449E-03
 0.82704342E-01  0.82958044E+00  0.76799199E-04 -0.78010400E-04 -0.23141725E-03
 0.82704342E-01  0.84714748E+00  0.34309069E-04 -0.11458050E-03 -0.22032436E-03
 0.82704342E-01  0.86373293E+00 -0.32088954E-04 -0.16278073E-03 -0.20251799E-03
 0.82704342E-01  0.87937402E+00 -0.12137240E-03 -0.21662939E-03 -0.17639402E-03
 0.82704342E-01  0.89410886E+00 -0.22128635E-03 -0.26386739E-03 -0.14177818E-03
 0.82704342E-01  0.90797606E+00 -0.30751217E-03 -0.28793126E-03 -0.10088075E-03
 0.82704342E-01  0.92101443E+00 -0.35062634E-03 -0.27401764E-03 -0.58300290E-04
 0.82704342E-01  0.93326267E+00 -0.32947635E-03 -0.21685951E-03 -0.20112093E-04
 0.82704342E-01  0.94475908E+00 -0.24386426E-03 -0.12578842E-03  0.82401980E-05
 0.82704342E-01  0.95554139E+00 -0.11786164E-03 -0.23000422E-04  0.23737758E-04
 0.82704342E-01  0.96564655E+00  0.91996861E-05  0.64539957E-04  0.26934333E-04
 0.82704342E-01  0.97511059E+00  0.98867735E-04  0.11517143E-03  0.21252422E-04
 0.82704342E-01  0.98396850E+00  0.12728986E-03  0.11881782E-03  0.11820768E-04
 0.82704342E-01  0.99225409E+00  0.90242982E-04  0.77241661E-04  0.34632013E-05
 0.82704342E-01  0.10000000E+01  0.00000000E+00  0.00000000E+00  0.00000000E+00
 
 0.12376733E+00 -0.10000000E+01  0.00000000E+00  0.00000000E+00  0.00000000E+00
 0.12376733E+00 -0.99225409E+00  0.87033709E-04  0.10955085E-03 -0.28108061E-05
 0.12376733E+00 -0.98396850E+00  0.12032345E-03  0.16648600E-03 -0.92701531E-05
 0.12376733E+00 -0.97511059E+00  0.87807906E-04  0.15705317E-03 -0.15596271E-04
 0.12376733E+00 -0.96564655E+00 -0.52724473E-05  0.79705419E-04 -0.17338300E-04
 0.12376733E+00 -0.95554139E+00 -0.13372779E-03 -0.49459848E-04 -0.10060404E-04
 0.12376733E+00 -0.94475908E+00 -0.25812964E-03 -0.19779745E-03  0.85990465E-05
 0.12376733E+00 -0.93326267E+00 -0.33908463E-03 -0.32589100E-03  0.38110523E-04
 0.12376733E+00 -0.92101443E+00 -0.35350333E-03 -0.40242437E-03  0.74663681E-04
 0.12376733E+00 -0.90797606E+00 -0.30320734E-03 -0.41555737E-03  0.11267761E-03
 0.12376733E+00 -0.89410886E+00 -0.21092542E-03 -0.37468930E-03  0.14660914E-03
 0.12376733E+00 -0.87937402E+00 -0.10702651E-03 -0.30240451E-03  0.17288318E-03
 0.12376733E+00 -0.86373293E+00 -0.15963309E-04 -0.22293512E-03  0.19039787E-03
 0.12376733E+00 -0.84714748E+00  0.50479495E-04 -0.15356527E-03  0.20022813E-03
 0.12376733E+00 -0.82958044E+00  0.91975040E-04 -0.10220609E-03  0.20448878E-03
 0.12376733E+00 -0.81099590E+00  0.11436889E-03 -0.69410892E-04  0.20555214E-03
 0.12376733E+00 -0.79135972E+00  0.12461224E-03 -0.52036284E-04  0.20541204E-03
 0.12376733E+00 -0.77064005E+00  0.12809630E-03 -0.45983133E-04  0.20566439E-03
 0.12376733E+00 -0.74880783E+00  0.12808310E-03 -0.47683804E-04  0.20744403E-03
 0.12376733E+00 -0.72583741E+00  0.12621676E-03 -0.54386670E-04  0.21164418E-03
 0.12376733E+00 -0.70170710E+00  0.12316511E-03 -0.64088889E-04  0.21887306E-03
 0.12376733E+00 -0.67639983E+00  0.11911321E-03 -0.75215253E-04  0.22960475E-03
 0.12376733E+00 -0.64990376E+00  0.11400840E-03 -0.86463284E-04  0.24405690E-03
 0.12376733E+00 -0.62221291E+00  0.10770003E-03 -0.96610715E-04  0.26228465E-03
 0.12376733E+00 -0.59332774E+00  0.99982536E-04 -0.10449016E-03  0.28402186E-03
 0.12376733E+00 -0.56325577E+00  0.90636610E-04 -0.10892392E-03  0.30875722E-03
 0.12376733E+00 -0.53201207E+00  0.79440840E-04 -0.10877018E-03  0.33557605E-03
 0.12376733E+00 -0.49961977E+00  0.66202151E-04 -0.10293997E-03  0.36324795E-03
 0.12376733E+00 -0.46611039E+00  0.50777123E-04 -0.90492478E-04  0.39010806E-03
 0.12376733E+00 -0.43152416E+00  0.33109306E-04 -0.70722169E-04  0.41419316E-03
 0.12376733E+00 -0.39591017E+00  0.13264281E-04 -0.43291995E-04  0.43321070E-03
 0.12376733E+00 -0.35932641E+00 -0.85318396E-05 -0.83584856E-05  0.44476144E-03
 0.12376733E+00 -0.32183967E+00 -0.31859703E-04  0.33310047E-04  0.44642772E-03
 0.12376733E+00 -0.28352524E+00 -0.56090690E-04  0.80256501E-04  0.43608157E-03
 0.12376733E+00 -0.24446655E+00 -0.80387056E-04  0.13033266E-03  0.41205881E-03
 0.12376733E+00 -0.20475452E+00 -0.10373816E-03  0.18077899E-03  0.37347086E-03
 0.12376733E+00 -0.16448690E+00 -0.12501771E-03  0.22841976E-03  0.32034708E-03
 0.12376733E+00 -0.12376733E+00 -0.14308043E-03  0.26993521E-03  0.25380502E-03
 0.12376733E+00 -0.82704342E-01 -0.15686449E-03  0.30221431E-03  0.17601833E-03
 0.12376733E+00 -0.41410268E-01 -0.16551161E-03  0.32270285E-03  0.90131739E-04
 0.12376733E+00  0.00000000E+00 -0.16845838E-03  0.32972793E-03 -0.43870367E-14
 0.12376733E+00  0.41410268E-01 -0.16551161E-03  0.32270285E-03 -0.90131739E-04
 0.12376733E+00  0.82704342E-01 -0.15686449E-03  0.30221431E-03 -0.17601833E-03
 0.12376733E+00  0.12376733E+00 -0.14308043E-03  0.26993521E-03 -0.25380502E-03
 0.12376733E+00  0.16448690E+00 -0.12501771E-03  0.22841976E-03 -0.32034708E-03
 0.12376733E+00  0.20475452E+00 -0.10373816E-03  0.18077899E-03 -0.37347086E-03
 0.12376733E+00  0.24446655E+00 -0.80387056E-04  0.13033266E-03 -0.41205881E-03
 0.12376733E+00  0.28352524E+00 -0.56090690E-04  0.80256501E-04 -0.43608157E-03
 0.12376733E+00  0.32183967E+00 -0.31859703E-04  0.33310047E-04 -0.44642772E-03
 0.12376733E+00  0.35932641E+00 -0.85318396E-05 -0.83584856E-05 -0.44476144E-03
 0.12376733E+00  0.39591017E+00  0.13264281E-04 -0.43291995E-04 -0.43321070E-03
 0.12376733E+00  0.43152416E+00  0.33109306E-04 -0.70722169E-04 -0.41419316E-03
 0.12376733E+00  0.46611039E+00  0.50777123E-04 -0.90492478E-04 -0.39010806E-03
 0.12376733E+00  0.49961977E+00  0.66202151E-04 -0.10293997E-03 -0.36324795E-03
 0.12376733E+00  0.53201207E+00  0.79440840E-04 -0.10877018E-03 -0.33557605E-03
 0.12376733E+00  0.56325577E+00  0.90636610E-04 -0.10892392E-03 -0.30875722E-03
 0.12376733E+00  0.59332774E+00  0.99982536E-04 -0.10449016E-03 -0.28402186E-03
 0.12376733E+00  0.62221291E+00  0.10770003E-03 -0.96610715E-04 -0.26228465E-03
 0.12376733E+00  0.64990376E+00  0.11400840E-03 -0.86463284E-04 -0.24405690E-03
 0.12376733E+00  0.67639983E+00  0.11911321E-03 -0.75215253E-04 -0.22960475E-03
 0.12376733E+00  0.70170710E+00  0.12316511E-03 -0.64088889E-04 -0.21887306E-03
 0.12376733E+00  0.72583741E+00  0.12621676E-03 -0.54386670E-04 -0.21164418E-03
 0.12376733E+00  0.74880783E+00  0.12808310E-03 -0.47683804E-04 -0.20744403E-03
 0.12376733E+00  0.77064005E+00  0.12809630E-03 -0.45983133E-04 -0.20566439E-03
 0.12376733E+00  0.79135972E+00  0.12461224E-03 -0.52036284E-04 -0.20541204E-03
 0.12376733E+00  0.81099590E+00  0.11436889E-03 -0.69410892E-04 -0.20555214E-03
 0.12376733E+00  0.82958044E+00  0.91975040E-04 -0.10220609E-03 -0.20448878E-03
 0.12376733E+00  0.84714748E+00  0.50479495E-04 -0.15356527E-03 -0.20022813E-03
 0.12376733E+00  0.86373293E+00 -0.15963309E-04 -0.22293512E-03 -0.19039787E-03
 0.12376733E+00  0.87937402E+00 -0.10702651E-03 -0.30240451E-03 -0.17288318E-03
 0.12376733E+00  0.89410886E+00 -0.21092542E-03 -0.37468930E-03 -0.14660914E-03
 0.12376733E+00  0.90797606E+00 -0.30320734E-03 -0.41555737E-03 -0.11267761E-03
 0.12376733E+00  0.92101443E+00 -0.35350333E-03 -0.40242437E-03 -0.74663681E-04
 0.12376733E+00  0.93326267E+00 -0.33908463E-03 -0.32589100E-03 -0.38110523E-04
 0.12376733E+00  0.94475908E+00 -0.25812964E-03 -0.19779745E-03 -0.85990465E-05
 0.12376733E+00  0.95554139E+00 -0.13372779E-03 -0.49459848E-04  0.10060404E-04
 0.12376733E+00  0.96564655E+00 -0.52724473E-05  0.79705419E-04  0.17338300E-04
 0.12376733E+00  0.97511059E+00  0.87807906E-04  0.15705317E-03  0.15596271E-04
 0.12376733E+00  0.98396850E+00  0.12032345E-03  0.16648600E-03  0.92701531E-05
 0.12376733E+00  0.99225409E+00  0.87033709E-04  0.10955085E-03  0.28108061E-05
 0.12376733E+00  0.10000000E+01  0.00000000E+00  0.00000000E+00  0.00000000E+00
 
 0.16448690E+00 -0.10000000E+01  0.00000000E+00  0.00000000E+00  0.00000000E+00
 0.16448690E+00 -0.99225409E+00  0.82441368E-04  0.13402207E-03 -0.18452079E-05
 0.16448690E+00 -0.98396850E+00  0.11054514E-03  0.19982418E-03 -0.55472248E-05
 0.16448690E+00 -0.97511059E+00  0.72589677E-04  0.18024154E-03 -0.74559270E-05
 0.16448690E+00 -0.96564655E+00 -0.24799597E-04  0.75226737E-04 -0.37659082E-05
 0.16448690E+00 -0.95554139E+00 -0.15467946E-03 -0.92075429E-04  0.88766269E-05
 0.16448690E+00 -0.94475908E+00 -0.27641905E-03 -0.27809522E-03  0.31272012E-04
 0.16448690E+00 -0.93326267E+00 -0.35069004E-03 -0.43245800E-03  0.61391601E-04
 0.16448690E+00 -0.92101443E+00 -0.35585415E-03 -0.51727539E-03  0.94431498E-04
 0.16448690E+00 -0.90797606E+00 -0.29597669E-03 -0.52081198E-03  0.12481767E-03
 0.16448690E+00 -0.89410886E+00 -0.19587623E-03 -0.45827025E-03  0.14796852E-03
 0.16448690E+00 -0.87937402E+00 -0.87096003E-04 -0.36025458E-03  0.16191782E-03
 0.16448690E+00 -0.86373293E+00  0.58471441E-05 -0.25771324E-03  0.16720032E-03
 0.16448690E+00 -0.84714748E+00  0.71891309E-04 -0.17148121E-03  0.16614511E-03
 0.16448690E+00 -0.82958044E+00  0.11169034E-03 -0.11006481E-03  0.16150384E-03
 0.16448690E+00 -0.81099590E+00  0.13192409E-03 -0.72864679E-04  0.15578468E-03
 0.16448690E+00 -0.79135972E+00  0.14006811E-03 -0.55096552E-04  0.15077190E-03
 0.16448690E+00 -0.77064005E+00  0.14175776E-03 -0.51205322E-04  0.14773575E-03
 0.16448690E+00 -0.74880783E+00  0.14031930E-03 -0.56581347E-04  0.14745181E-03
 0.16448690E+00 -0.72583741E+00  0.13737526E-03 -0.67762458E-04  0.15050611E-03
 0.16448690E+00 -0.70170710E+00  0.13354169E-03 -0.82263581E-04  0.15722729E-03
 0.16448690E+00 -0.67639983E+00  0.12894735E-03 -0.98133278E-04  0.16786114E-03
 0.16448690E+00 -0.64990376E+00  0.12348568E-03 -0.11375104E-03  0.18241146E-03
 0.16448690E+00 -0.62221291E+00  0.11695409E-03 -0.12758773E-03  0.20075623E-03
 0.16448690E+00 -0.59332774E+00  0.10909498E-03 -0.13817755E-03  0.22246713E-03
 0.16448690E+00 -0.56325577E+00  0.99634739E-04 -0.14404306E-03  0.24691300E-03
 0.16448690E+00 -0.53201207E+00  0.88295667E-04 -0.14375573E-03  0.27309448E-03
 0.16448690E+00 -0.49961977E+00  0.74827408E-04 -0.13596481E-03  0.29976112E-03
 0.16448690E+00 -0.46611039E+00  0.59032346E-04 -0.11951918E-03  0.32529610E-03
 0.16448690E+00 -0.43152416E+00  0.40807217E-04 -0.93583801E-04  0.34787866E-03
 0.16448690E+00 -0.39591017E+00  0.20184754E-04 -0.57806146E-04  0.36545676E-03
 0.16448690E+00 -0.35932641E+00 -0.26224698E-05 -0.12474063E-04  0.37597834E-03
 0.16448690E+00 -0.32183967E+00 -0.27183703E-04  0.41345066E-04  0.37746146E-03
 0.16448690E+00 -0.28352524E+00 -0.52831770E-04  0.10171706E-03  0.36827109E-03
 0.16448690E+00 -0.24446655E+00 -0.78662969E-04  0.16585454E-03  0.34723347E-03
 0.16448690E+00 -0.20475452E+00 -0.10357786E-03  0.23022924E-03  0.31387274E-03
 0.16448690E+00 -0.16448690E+00 -0.12634567E-03  0.29082744E-03  0.26846822E-03
 0.16448690E+00 -0.12376733E+00 -0.14571193E-03  0.34349067E-03  0.21215036E-03
 0.16448690E+00 -0.82704342E-01 -0.16051252E-03  0.38435050E-03  0.14682342E-03
 0.16448690E+00 -0.41410268E-01 -0.16980600E-03  0.41024753E-03  0.75081240E-04
 0.16448690E+00  0.00000000E+00 -0.17297450E-03  0.41912052E-03 -0.42459898E-14
 0.16448690E+00  0.41410268E-01 -0.16980600E-03  0.41024753E-03 -0.75081240E-04
 0.16448690E+00  0.82704342E-01 -0.16051252E-03  0.38435050E-03 -0.14682342E-03
 0.16448690E+00  0.12376733E+00 -0.14571193E-03  0.34349067E-03 -0.21215036E-03
 0.16448690E+00  0.16448690E+00 -0.12634567E-03  0.29082744E-03 -0.26846822E-03
 0.16448690E+00  0.20475452E+00 -0.10357786E-03  0.23022924E-03 -0.31387274E-03
 0.16448690E+00  0.24446655E+00 -0.78662969E-04  0.16585454E-03 -0.34723347E-03
 0.16448690E+00  0.28352524E+00 -0.52831770E-04  0.10171706E-03 -0.36827109E-03
 0.16448690E+00  0.32183967E+00 -0.27183703E-04  0.41345066E-04 -0.37746146E-03
 0.16448690E+00  0.35932641E+00 -0.26224698E-05 -0.12474063E-04 -0.37597834E-03
 0.16448690E+00  0.39591017E+00  0.20184754E-04 -0.57806146E-04 -0.36545676E-03
 0.16448690E+00  0.43152416E+00  0.40807217E-04 -0.93583801E-04 -0.34787866E-03
 0.16448690E+00  0.46611039E+00  0.59032346E-04 -0.11951918E-03 -0.32529610E-03
 0.16448690E+00  0.49961977E+00  0.74827408E-04 -0.13596481E-03 -0.29976112E-03
 0.16448690E+00  0.53201207E+00  0.88295667E-04 -0.14375573E-03 -0.27309448E-03
 0.16448690E+00  0.56325577E+00  0.99634739E-04 -0.14404306E-03 -0.24691300E-03
 0.16448690E+00  0.59332774E+00  0.10909498E-03 -0.13817755E-03 -0.22246713E-03
 0.16448690E+00  0.62221291E+00  0.11695409E-03 -0.12758773E-03 -0.20075623E-03
 0.16448690E+00  0.64990376E+00  0.12348568E-03 -0.11375104E-03 -0.18241146E-03
 0.16448690E+00  0.67639983E+00  0.12894735E-03 -0.98133278E-04 -0.16786114E-03
 0.16448690E+00  0.70170710E+00  0.13354169E-03 -0.82263581E-04 -0.15722729E-03
 0.16448690E+00  0.72583741E+00  0.13737526E-03 -0.67762458E-04 -0.15050611E-03
 0.16448690E+00  0.74880783E+00  0.14031930E-03 -0.56581347E-04 -0.14745181E-03
 0.16448690E+00  0.77064005E+00  0.14175776E-03 -0.51205322E-04 -0.14773575E-03
 0.16448690E+00  0.79135972E+00  0.14006811E-03 -0.55096552E-04 -0.15077190E-03
 0.16448690E+00  0.81099590E+00  0.13192409E-03 -0.72864679E-04 -0.15578468E-03
 0.16448690E+00  0.82958044E+00  0.11169034E-03 -0.11006481E-03 -0.16150384E-03
 0.16448690E+00  0.84714748E+00  0.71891309E-04 -0.17148121E-03 -0.16614511E-03
 0.16448690E+00  0.86373293E+00  0.58471441E-05 -0.25771324E-03 -0.16720032E-03
 0.16448690E+00  0.87937402E+00 -0.87096003E-04 -0.36025458E-03 -0.16191782E-03
 0.16448690E+00  0.89410886E+00 -0.19587623E-03 -0.45827025E-03 -0.14796852E-03
 0.16448690E+00  0.90797606E+00 -0.29597669E-03 -0.52081198E-03 -0.12481767E-03
 0.16448690E+00  0.92101443E+00 -0.35585415E-03 -0.51727539E-03 -0.94431498E-04
 0.16448690E+00  0.93326267E+00 -0.35069004E-03 -0.43245800E-03 -0.61391601E-04
 0.16448690E+00  0.94475908E+00 -0.27641905E-03 -0.27809522E-03 -0.31272012E-04
 0.16448690E+00  0.95554139E+00 -0.15467946E-03 -0.92075429E-04 -0.88766269E-05
 0.16448690E+00  0.96564655E+00 -0.24799597E-04  0.75226737E-04  0.37659082E-05
 0.16448690E+00  0.97511059E+00  0.72589677E-04  0.18024154E-03  0.74559270E-05
 0.16448690E+00  0.98396850E+00  0.11054514E-03  0.19982418E-03  0.55472248E-05
 0.16448690E+00  0.99225409E+00  0.82441368E-04  0.13402207E-03  0.18452079E-05
 0.16448690E+00  0.10000000E+01  0.00000000E+00  0.00000000E+00  0.00000000E+00
 
 0.20475452E+00 -0.10000000E+01  0.00000000E+00  0.00000000E+00  0.00000000E+00
 0.20475452E+00 -0.99225409E+00  0.76429214E-04  0.14782359E-03 -0.53730550E-06
 0.20475452E+00 -0.98396850E+00  0.98051009E-04  0.21401475E-03 -0.58726819E-06
 0.20475452E+00 -0.97511059E+00  0.53646899E-04  0.17916450E-03  0.31951734E-05
 0.20475452E+00 -0.96564655E+00 -0.48459337E-04  0.46371043E-04  0.13582223E-04
 0.20475452E+00 -0.95554139E+00 -0.17928706E-03 -0.15306532E-03  0.32367021E-04
 0.20475452E+00 -0.94475908E+00 -0.29694572E-03 -0.36511860E-03  0.58251479E-04
 0.20475452E+00 -0.93326267E+00 -0.36243985E-03 -0.53083434E-03  0.87355866E-04
 0.20475452E+00 -0.92101443E+00 -0.35610527E-03 -0.60937856E-03  0.11383476E-03
 0.20475452E+00 -0.90797606E+00 -0.28481562E-03 -0.59258392E-03  0.13248002E-03
 0.20475452E+00 -0.89410886E+00 -0.17585571E-03 -0.50342836E-03  0.14030300E-03
 0.20475452E+00 -0.87937402E+00 -0.62014285E-04 -0.38048459E-03  0.13766608E-03
 0.20475452E+00 -0.86373293E+00  0.32316673E-04 -0.25980656E-03  0.12729988E-03
 0.20475452E+00 -0.84714748E+00  0.97102858E-04 -0.16360543E-03  0.11308420E-03
 0.20475452E+00 -0.82958044E+00  0.13425649E-03 -0.99143514E-04  0.98421082E-04
 0.20475452E+00 -0.81099590E+00  0.15146889E-03 -0.63576515E-04  0.85791680E-04
 0.20475452E+00 -0.79135972E+00  0.15681471E-03 -0.50088474E-04  0.76520100E-04
 0.20475452E+00 -0.77064005E+00  0.15618091E-03 -0.51714836E-04  0.71305355E-04
 0.20475452E+00 -0.74880783E+00  0.15293524E-03 -0.63027311E-04  0.70345829E-04
 0.20475452E+00 -0.72583741E+00  0.14864916E-03 -0.80097976E-04  0.73748863E-04
 0.20475452E+00 -0.70170710E+00  0.14386127E-03 -0.10016055E-03  0.81420446E-04
 0.20475452E+00 -0.67639983E+00  0.13862426E-03 -0.12104138E-03  0.93262958E-04
 0.20475452E+00 -0.64990376E+00  0.13276343E-03 -0.14091772E-03  0.10896362E-03
 0.20475452E+00 -0.62221291E+00  0.12601437E-03 -0.15805156E-03  0.12813537E-03
 0.20475452E+00 -0.59332774E+00  0.11806140E-03 -0.17076692E-03  0.15010869E-03
 0.20475452E+00 -0.56325577E+00  0.10857423E-03 -0.17737893E-03  0.17406963E-03
 0.20475452E+00 -0.53201207E+00  0.97220426E-04 -0.17627054E-03  0.19889058E-03
 0.20475452E+00 -0.49961977E+00  0.83697975E-04 -0.16594125E-03  0.22328961E-03
 0.20475452E+00 -0.46611039E+00  0.67764749E-04 -0.14515202E-03  0.24573032E-03
 0.20475452E+00 -0.43152416E+00  0.49283318E-04 -0.11307002E-03  0.26462627E-03
 0.20475452E+00 -0.39591017E+00  0.28267384E-04 -0.69454991E-04  0.27832886E-03
 0.20475452E+00 -0.35932641E+00  0.49276171E-05 -0.14835006E-04  0.28537278E-03
 0.20475452E+00 -0.32183967E+00 -0.20288399E-04  0.49358207E-04  0.28452091E-03
 0.20475452E+00 -0.28352524E+00 -0.46680350E-04  0.12071512E-03  0.27498650E-03
 0.20475452E+00 -0.24446655E+00 -0.73298576E-04  0.19590022E-03  0.25644727E-03
 0.20475452E+00 -0.20475452E+00 -0.98991370E-04  0.27080604E-03  0.22915215E-03
 0.20475452E+00 -0.16448690E+00 -0.12247525E-03  0.34086190E-03  0.19383390E-03
 0.20475452E+00 -0.12376733E+00 -0.14244874E-03  0.40141433E-03  0.15167812E-03
 0.20475452E+00 -0.82704342E-01 -0.15770971E-03  0.44819681E-03  0.10416971E-03
 0.20475452E+00 -0.41410268E-01 -0.16728995E-03  0.47776139E-03  0.53009915E-04
 0.20475452E+00  0.00000000E+00 -0.17055571E-03  0.48787613E-03 -0.39835682E-14
 0.20475452E+00  0.41410268E-01 -0.16728995E-03  0.47776139E-03 -0.53009915E-04
 0.20475452E+00  0.82704342E-01 -0.15770971E-03  0.44819681E-03 -0.10416971E-03
 0.20475452E+00  0.12376733E+00 -0.14244874E-03  0.40141433E-03 -0.15167812E-03
 0.20475452E+00  0.16448690E+00 -0.12247525E-03  0.34086190E-03 -0.19383390E-03
 0.20475452E+00  0.20475452E+00 -0.98991370E-04  0.27080604E-03 -0.22915215E-03
 0.20475452E+00  0.24446655E+00 -0.73298576E-04  0.19590022E-03 -0.25644727E-03
 0.20475452E+00  0.28352524E+00 -0.46680350E-04  0.12071512E-03 -0.27498650E-03
 0.20475452E+00  0.32183967E+00 -0.20288399E-04  0.49358207E-04 -0.28452091E-03
 0.20475452E+00  0.35932641E+00  0.49276171E-05 -0.14835006E-04 -0.28537278E-03
 0.20475452E+00  0.39591017E+00  0.28267384E-04 -0.69454991E-04 -0.27832886E-03
 0.20475452E+00  0.43152416E+00  0.49283318E-04 -0.11307002E-03 -0.26462627E-03
 0.20475452E+00  0.46611039E+00  0.67764749E-04 -0.14515202E-03 -0.24573032E-03
 0.20475452E+00  0.49961977E+00  0.83697975E-04 -0.16594125E-03 -0.22328961E-03
 0.20475452E+00  0.53201207E+00  0.97220426E-04 -0.17627054E-03 -0.19889058E-03
 0.20475452E+00  0.56325577E+00  0.10857423E-03 -0.17737893E-03 -0.17406963E-03
 0.20475452E+00  0.59332774E+00  0.11806140E-03 -0.17076692E-03 -0.15010869E-03
 0.20475452E+00  0.62221291E+00  0.12601437E-03 -0.15805156E-03 -0.12813537E-03
 0.20475452E+00  0.64990376E+00  0.13276343E-03 -0.14091772E-03 -0.10896362E-03
 0.20475452E+00  0.67639983E+00  0.13862426E-03 -0.12104138E-03 -0.93262958E-04
 0.20475452E+00  0.70170710E+00  0.14386127E-03 -0.10016055E-03 -0.81420446E-04
 0.20475452E+00  0.72583741E+00  0.14864916E-03 -0.80097976E-04 -0.73748863E-04
 0.20475452E+00  0.74880783E+00  0.15293524E-03 -0.63027311E-04 -0.70345829E-04
 0.20475452E+00  0.77064005E+00  0.15618091E-03 -0.51714836E-04 -0.71305355E-04
 0.20475452E+00  0.79135972E+00  0.15681471E-03 -0.50088474E-04 -0.76520100E-04
 0.20475452E+00  0.81099590E+00  0.15146889E-03 -0.63576515E-04 -0.85791680E-04
 0.20475452E+00  0.82958044E+00  0.13425649E-03 -0.99143514E-04 -0.98421082E-04
 0.20475452E+00  0.84714748E+00  0.97102858E-04 -0.16360543E-03 -0.11308420E-03
 0.20475452E+00  0.86373293E+00  0.32316673E-04 -0.25980656E-03 -0.12729988E-03
 0.20475452E+00  0.87937402E+00 -0.62014285E-04 -0.38048459E-03 -0.13766608E-03
 0.20475452E+00  0.89410886E+00 -0.17585571E-03 -0.50342836E-03 -0.14030300E-03
 0.20475452E+00  0.90797606E+00 -0.28481562E-03 -0.59258392E-03 -0.13248002E-03
 0.20475452E+00  0.92101443E+00 -0.35610527E-03 -0.60937856E-03 -0.11383476E-03
 0.20475452E+00  0.93326267E+00 -0.36243985E-03 -0.53083434E-03 -0.87355866E-04
 0.20475452E+00  0.94475908E+00 -0.29694572E-03 -0.36511860E-03 -0.58251479E-04
 0.20475452E+00  0.95554139E+00 -0.17928706E-03 -0.15306532E-03 -0.32367021E-04
 0.20475452E+00  0.96564655E+00 -0.48459337E-04  0.46371043E-04 -0.13582223E-04
 0.20475452E+00  0.97511059E+00  0.53646899E-04  0.17916450E-03 -0.31951734E-05
 0.20475452E+00  0.98396850E+00  0.98051009E-04  0.21401475E-03  0.58726819E-06
 0.20475452E+00  0.99225409E+00  0.76429214E-04  0.14782359E-03  0.53730550E-06
 0.20475452E+00  0.10000000E+01  0.00000000E+00  0.00000000E+00  0.00000000E+00
 
 0.24446655E+00 -0.10000000E+01  0.00000000E+00  0.00000000E+00  0.00000000E+00
 0.24446655E+00 -0.99225409E+00  0.69020757E-04  0.14817305E-03  0.11200596E-05
 0.24446655E+00 -0.98396850E+00  0.83071207E-04  0.20468139E-03  0.55716381E-05
 0.24446655E+00 -0.97511059E+00  0.31636276E-04  0.14948961E-03  0.16128886E-04
 0.24446655E+00 -0.96564655E+00 -0.75021977E-04 -0.92819040E-05  0.34022365E-04
 0.24446655E+00 -0.95554139E+00 -0.20576865E-03 -0.23127966E-03  0.58935070E-04
 0.24446655E+00 -0.94475908E+00 -0.31760022E-03 -0.45325153E-03  0.86946400E-04
 0.24446655E+00 -0.93326267E+00 -0.37228100E-03 -0.61120437E-03  0.11211449E-03
 0.24446655E+00 -0.92101443E+00 -0.35268509E-03 -0.66614431E-03  0.12774097E-03
 0.24446655E+00 -0.90797606E+00 -0.26896257E-03 -0.61763432E-03  0.12961699E-03
 0.24446655E+00 -0.89410886E+00 -0.15104989E-03 -0.49838561E-03  0.11719347E-03
 0.24446655E+00 -0.87937402E+00 -0.32850600E-04 -0.35425292E-03  0.93977642E-04
 0.24446655E+00 -0.86373293E+00  0.61696985E-04 -0.22387695E-03  0.65412896E-04
 0.24446655E+00 -0.84714748E+00  0.12393819E-03 -0.12787041E-03  0.37085857E-04
 0.24446655E+00 -0.82958044E+00  0.15729277E-03 -0.69937009E-04  0.12879963E-04
 0.24446655E+00 -0.81099590E+00  0.17057482E-03 -0.43760251E-04 -0.50830061E-05
 0.24446655E+00 -0.79135972E+00  0.17246544E-03 -0.40189050E-04 -0.16319914E-04
 0.24446655E+00 -0.77064005E+00  0.16905942E-03 -0.51073862E-04 -0.21033355E-04
 0.24446655E+00 -0.74880783E+00  0.16371171E-03 -0.70565525E-04 -0.19868674E-04
 0.24446655E+00 -0.72583741E+00  0.15789661E-03 -0.94651134E-04 -0.13393145E-04
 0.24446655E+00 -0.70170710E+00  0.15204206E-03 -0.12057546E-03 -0.22766288E-05
 0.24446655E+00 -0.67639983E+00  0.14610231E-03 -0.14615595E-03  0.12920510E-04
 0.24446655E+00 -0.64990376E+00  0.13982081E-03 -0.16952019E-03  0.31464274E-04
 0.24446655E+00 -0.62221291E+00  0.13286425E-03 -0.18884543E-03  0.52610820E-04
 0.24446655E+00 -0.59332774E+00  0.12485852E-03 -0.20235485E-03  0.75364734E-04
 0.24446655E+00 -0.56325577E+00  0.11542277E-03 -0.20827209E-03  0.98657587E-04
 0.24446655E+00 -0.53201207E+00  0.10418361E-03 -0.20491986E-03  0.12118187E-03
 0.24446655E+00 -0.49961977E+00  0.90808462E-04 -0.19080110E-03  0.14160794E-03
 0.24446655E+00 -0.46611039E+00  0.75038581E-04 -0.16476433E-03  0.15851720E-03
 0.24446655E+00 -0.43152416E+00  0.56734392E-04 -0.12617448E-03  0.17066876E-03
 0.24446655E+00 -0.39591017E+00  0.35922404E-04 -0.75099387E-04  0.17701941E-03
 0.24446655E+00 -0.35932641E+00  0.12836463E-04 -0.12478395E-04  0.17698943E-03
 0.24446655E+00 -0.32183967E+00 -0.12048401E-04  0.59784847E-04  0.17047325E-03
 0.24446655E+00 -0.28352524E+00 -0.38010504E-04  0.13879927E-03  0.15797584E-03
 0.24446655E+00 -0.24446655E+00 -0.64094318E-04  0.22081071E-03  0.14047541E-03
 0.24446655E+00 -0.20475452E+00 -0.89166339E-04  0.30141198E-03  0.11933192E-03
 0.24446655E+00 -0.16448690E+00 -0.11198766E-03  0.37589385E-03  0.95983558E-04
 0.24446655E+00 -0.12376733E+00 -0.13132407E-03  0.43962097E-03  0.71726592E-04
 0.24446655E+00 -0.82704342E-01 -0.14605183E-03  0.48846538E-03  0.47451108E-04
 0.24446655E+00 -0.41410268E-01 -0.15527671E-03  0.51916321E-03  0.23562194E-04
 0.24446655E+00  0.00000000E+00 -0.15841762E-03  0.52963641E-03 -0.35793051E-14
 0.24446655E+00  0.41410268E-01 -0.15527671E-03  0.51916321E-03 -0.23562194E-04
 0.24446655E+00  0.82704342E-01 -0.14605183E-03  0.48846538E-03 -0.47451108E-04
 0.24446655E+00  0.12376733E+00 -0.13132407E-03  0.43962097E-03 -0.71726592E-04
 0.24446655E+00  0.16448690E+00 -0.11198766E-03  0.37589385E-03 -0.95983558E-04
 0.24446655E+00  0.20475452E+00 -0.89166339E-04  0.30141198E-03 -0.11933192E-03
 0.24446655E+00  0.24446655E+00 -0.64094318E-04  0.22081071E-03 -0.14047541E-03
 0.24446655E+00  0.28352524E+00 -0.38010504E-04  0.13879927E-03 -0.15797584E-03
 0.24446655E+00  0.32183967E+00 -0.12048401E-04  0.59784847E-04 -0.17047325E-03
 0.24446655E+00  0.35932641E+00  0.12836463E-04 -0.12478395E-04 -0.17698943E-03
 0.24446655E+00  0.39591017E+00  0.35922404E-04 -0.75099387E-04 -0.17701941E-03
 0.24446655E+00  0.43152416E+00  0.56734392E-04 -0.12617448E-03 -0.17066876E-03
 0.24446655E+00  0.46611039E+00  0.75038581E-04 -0.16476433E-03 -0.15851720E-03
 0.24446655E+00  0.49961977E+00  0.90808462E-04 -0.19080110E-03 -0.14160794E-03
 0.24446655E+00  0.53201207E+00  0.10418361E-03 -0.20491986E-03 -0.12118187E-03
 0.24446655E+00  0.56325577E+00  0.11542277E-03 -0.20827209E-03 -0.98657587E-04
 0.24446655E+00  0.59332774E+00  0.12485852E-03 -0.20235485E-03 -0.75364734E-04
 0.24446655E+00  0.62221291E+00  0.13286425E-03 -0.18884543E-03 -0.52610820E-04
 0.24446655E+00  0.64990376E+00  0.13982081E-03 -0.16952019E-03 -0.31464274E-04
 0.24446655E+00  0.67639983E+00  0.14610231E-03 -0.14615595E-03 -0.12920510E-04
 0.24446655E+00  0.70170710E+00  0.15204206E-03 -0.12057546E-03  0.22766288E-05
 0.24446655E+00  0.72583741E+00  0.15789661E-03 -0.94651134E-04  0.13393145E-04
 0.24446655E+00  0.74880783E+00  0.16371171E-03 -0.70565525E-04  0.19868674E-04
 0.24446655E+00  0.77064005E+00  0.16905942E-03 -0.51073862E-04  0.21033355E-04
 0.24446655E+00  0.79135972E+00  0.17246544E-03 -0.40189050E-04  0.16319914E-04
 0.24446655E+00  0.81099590E+00  0.17057482E-03 -0.43760251E-04  0.50830061E-05
 0.24446655E+00  0.82958044E+00  0.15729277E-03 -0.69937009E-04 -0.12879963E-04
 0.24446655E+00  0.84714748E+00  0.12393819E-03 -0.12787041E-03 -0.37085857E-04
 0.24446655E+00  0.86373293E+00  0.61696985E-04 -0.22387695E-03 -0.65412896E-04
 0.24446655E+00  0.87937402E+00 -0.32850600E-04 -0.35425292E-03 -0.93977642E-04
 0.24446655E+00  0.89410886E+00 -0.15104989E-03 -0.49838561E-03 -0.11719347E-03
 0.24446655E+00  0.90797606E+00 -0.26896257E-03 -0.61763432E-03 -0.12961699E-03
 0.24446655E+00  0.92101443E+00 -0.35268509E-03 -0.66614431E-03 -0.12774097E-03
 0.24446655E+00  0.93326267E+00 -0.37228100E-03 -0.61120437E-03 -0.11211449E-03
 0.24446655E+00  0.94475908E+00 -0.31760022E-03 -0.45325153E-03 -0.86946400E-04
 0.24446655E+00  0.95554139E+00 -0.20576865E-03 -0.23127966E-03 -0.58935070E-04
 0.24446655E+00  0.96564655E+00 -0.75021977E-04 -0.92819040E-05 -0.34022365E-04
 0.24446655E+00  0.97511059E+00  0.31636276E-04  0.14948961E-03 -0.16128886E-04
 0.24446655E+00  0.98396850E+00  0.83071207E-04  0.20468139E-03 -0.55716381E-05
 0.24446655E+00  0.99225409E+00  0.69020757E-04  0.14817305E-03 -0.11200596E-05
 0.24446655E+00  0.10000000E+01  0.00000000E+00  0.00000000E+00  0.00000000E+00
 
 0.28352524E+00 -0.10000000E+01  0.00000000E+00  0.00000000E+00  0.00000000E+00
 0.28352524E+00 -0.99225409E+00  0.60372824E-04  0.13285303E-03  0.30817289E-05
 0.28352524E+00 -0.98396850E+00  0.66114432E-04  0.16876839E-03  0.12689749E-04
 0.28352524E+00 -0.97511059E+00  0.76394608E-05  0.89186456E-04  0.30664326E-04
 0.28352524E+00 -0.96564655E+00 -0.10272381E-03 -0.90821540E-04  0.56084878E-04
 0.28352524E+00 -0.95554139E+00 -0.23178517E-03 -0.32149579E-03  0.85957475E-04
 0.28352524E+00 -0.94475908E+00 -0.33581272E-03 -0.53269689E-03  0.11332104E-03
 0.28352524E+00 -0.93326267E+00 -0.37791489E-03 -0.66029481E-03  0.13021005E-03
 0.28352524E+00 -0.92101443E+00 -0.34406707E-03 -0.67301179E-03  0.12958824E-03
 0.28352524E+00 -0.90797606E+00 -0.24799846E-03 -0.58267954E-03  0.10918517E-03
 0.28352524E+00 -0.89410886E+00 -0.12222341E-03 -0.43323779E-03  0.71910284E-04
 0.28352524E+00 -0.87937402E+00 -0.13854460E-05 -0.27611201E-03  0.25222786E-04
 0.28352524E+00 -0.86373293E+00  0.91505583E-04 -0.14889380E-03 -0.22376791E-04
 0.28352524E+00 -0.84714748E+00  0.14955072E-03 -0.66821008E-04 -0.63695073E-04
 0.28352524E+00 -0.82958044E+00  0.17786182E-03 -0.27385654E-04 -0.94791591E-04
 0.28352524E+00 -0.81099590E+00  0.18638739E-03 -0.19620812E-04 -0.11443197E-03
 0.28352524E+00 -0.79135972E+00  0.18433126E-03 -0.31983581E-04 -0.12347252E-03
 0.28352524E+00 -0.77064005E+00  0.17788851E-03 -0.55649859E-04 -0.12339823E-03
 0.28352524E+00 -0.74880783E+00  0.17031087E-03 -0.84979258E-04 -0.11596809E-03
 0.28352524E+00 -0.72583741E+00  0.16291190E-03 -0.11641352E-03 -0.10259809E-03
 0.28352524E+00 -0.70170710E+00  0.15596894E-03 -0.14759414E-03 -0.84652784E-04
 0.28352524E+00 -0.67639983E+00  0.14931372E-03 -0.17659444E-03 -0.63239358E-04
 0.28352524E+00 -0.64990376E+00  0.14259532E-03 -0.20166989E-03 -0.39584998E-04
 0.28352524E+00 -0.62221291E+00  0.13540793E-03 -0.22105117E-03 -0.14858353E-04
 0.28352524E+00 -0.59332774E+00  0.12732463E-03 -0.23298120E-03  0.95497508E-05
 0.28352524E+00 -0.56325577E+00  0.11792955E-03 -0.23572601E-03  0.32248545E-04
 0.28352524E+00 -0.53201207E+00  0.10683491E-03 -0.22770629E-03  0.51694916E-04
 0.28352524E+00 -0.49961977E+00  0.93715073E-04 -0.20762827E-03  0.66484119E-04
 0.28352524E+00 -0.46611039E+00  0.78341606E-04 -0.17466740E-03  0.75340230E-04
 0.28352524E+00 -0.43152416E+00  0.60624782E-04 -0.12865900E-03  0.77467256E-04
 0.28352524E+00 -0.39591017E+00  0.40654093E-04 -0.70255896E-04  0.72622122E-04
 0.28352524E+00 -0.35932641E+00  0.18725323E-04 -0.10510021E-05  0.61406956E-04
 0.28352524E+00 -0.32183967E+00 -0.46425654E-05  0.76427844E-04  0.45236282E-04
 0.28352524E+00 -0.28352524E+00 -0.28722548E-04  0.15879985E-03  0.26353528E-04
 0.28352524E+00 -0.24446655E+00 -0.52608780E-04  0.24207388E-03  0.74897951E-05
 0.28352524E+00 -0.20475452E+00 -0.75282266E-04  0.32193226E-03 -0.84950840E-05
 0.28352524E+00 -0.16448690E+00 -0.95679514E-04  0.39410512E-03 -0.19202058E-04
 0.28352524E+00 -0.12376733E+00 -0.11278506E-03  0.45467928E-03 -0.23160647E-04
 0.28352524E+00 -0.82704342E-01 -0.12570582E-03  0.50039707E-03 -0.20234573E-04
 0.28352524E+00 -0.41410268E-01 -0.13375199E-03  0.52882028E-03 -0.11691154E-04
 0.28352524E+00  0.00000000E+00 -0.13648323E-03  0.53846392E-03 -0.30529992E-14
 0.28352524E+00  0.41410268E-01 -0.13375199E-03  0.52882028E-03  0.11691154E-04
 0.28352524E+00  0.82704342E-01 -0.12570582E-03  0.50039707E-03  0.20234573E-04
 0.28352524E+00  0.12376733E+00 -0.11278506E-03  0.45467928E-03  0.23160647E-04
 0.28352524E+00  0.16448690E+00 -0.95679514E-04  0.39410512E-03  0.19202058E-04
 0.28352524E+00  0.20475452E+00 -0.75282266E-04  0.32193226E-03  0.84950840E-05
 0.28352524E+00  0.24446655E+00 -0.52608780E-04  0.24207388E-03 -0.74897951E-05
 0.28352524E+00  0.28352524E+00 -0.28722548E-04  0.15879985E-03 -0.26353528E-04
 0.28352524E+00  0.32183967E+00 -0.46425654E-05  0.76427844E-04 -0.45236282E-04
 0.28352524E+00  0.35932641E+00  0.18725323E-04 -0.10510021E-05 -0.61406956E-04
 0.28352524E+00  0.39591017E+00  0.40654093E-04 -0.70255896E-04 -0.72622122E-04
 0.28352524E+00  0.43152416E+00  0.60624782E-04 -0.12865900E-03 -0.77467256E-04
 0.28352524E+00  0.46611039E+00  0.78341606E-04 -0.17466740E-03 -0.75340230E-04
 0.28352524E+00  0.49961977E+00  0.93715073E-04 -0.20762827E-03 -0.66484119E-04
 0.28352524E+00  0.53201207E+00  0.10683491E-03 -0.22770629E-03 -0.51694916E-04
 0.28352524E+00  0.56325577E+00  0.11792955E-03 -0.23572601E-03 -0.32248545E-04
 0.28352524E+00  0.59332774E+00  0.12732463E-03 -0.23298120E-03 -0.95497508E-05
 0.28352524E+00  0.62221291E+00  0.13540793E-03 -0.22105117E-03  0.14858353E-04
 0.28352524E+00  0.64990376E+00  0.14259532E-03 -0.20166989E-03  0.39584998E-04
 0.28352524E+00  0.67639983E+00  0.14931372E-03 -0.17659444E-03  0.63239358E-04
 0.28352524E+00  0.70170710E+00  0.15596894E-03 -0.14759414E-03  0.84652784E-04
 0.28352524E+00  0.72583741E+00  0.16291190E-03 -0.11641352E-03  0.10259809E-03
 0.28352524E+00  0.74880783E+00  0.17031087E-03 -0.84979258E-04  0.11596809E-03
 0.28352524E+00  0.77064005E+00  0.17788851E-03 -0.55649859E-04  0.12339823E-03
 0.28352524E+00  0.79135972E+00  0.18433126E-03 -0.31983581E-04  0.12347252E-03
 0.28352524E+00  0.81099590E+00  0.18638739E-03 -0.19620812E-04  0.11443197E-03
 0.28352524E+00  0.82958044E+00  0.17786182E-03 -0.27385654E-04  0.94791591E-04
 0.28352524E+00  0.84714748E+00  0.14955072E-03 -0.66821008E-04  0.63695073E-04
 0.28352524E+00  0.86373293E+00  0.91505583E-04 -0.14889380E-03  0.22376791E-04
 0.28352524E+00  0.87937402E+00 -0.13854460E-05 -0.27611201E-03 -0.25222786E-04
 0.28352524E+00  0.89410886E+00 -0.12222341E-03 -0.43323779E-03 -0.71910284E-04
 0.28352524E+00  0.90797606E+00 -0.24799846E-03 -0.58267954E-03 -0.10918517E-03
 0.28352524E+00  0.92101443E+00 -0.34406707E-03 -0.67301179E-03 -0.12958824E-03
 0.28352524E+00  0.93326267E+00 -0.37791489E-03 -0.66029481E-03 -0.13021005E-03
 0.28352524E+00  0.94475908E+00 -0.33581272E-03 -0.53269689E-03 -0.11332104E-03
 0.28352524E+00  0.95554139E+00 -0.23178517E-03 -0.32149579E-03 -0.85957475E-04
 0.28352524E+00  0.96564655E+00 -0.10272381E-03 -0.90821540E-04 -0.56084878E-04
 0.28352524E+00  0.97511059E+00  0.76394608E-05  0.89186456E-04 -0.30664326E-04
 0.28352524E+00  0.98396850E+00  0.66114432E-04  0.16876839E-03 -0.12689749E-04
 0.28352524E+00  0.99225409E+00  0.60372824E-04  0.13285303E-03 -0.30817289E-05
 0.28352524E+00  0.10000000E+01  0.00000000E+00  0.00000000E+00  0.00000000E+00
 
 0.32183967E+00 -0.10000000E+01  0.00000000E+00  0.00000000E+00  0.00000000E+00
 0.32183967E+00 -0.99225409E+00  0.50788340E-04  0.10064188E-03  0.52364723E-05
 0.32183967E+00 -0.98396850E+00  0.47948509E-04  0.10539059E-03  0.20273887E-04
 0.32183967E+00 -0.97511059E+00 -0.16941707E-04 -0.29820779E-06  0.45582805E-04
 0.32183967E+00 -0.96564655E+00 -0.12949942E-03 -0.19273423E-03  0.77447593E-04
 0.32183967E+00 -0.95554139E+00 -0.25481739E-03 -0.41338830E-03  0.10971326E-03
 0.32183967E+00 -0.94475908E+00 -0.34905860E-03 -0.58903839E-03  0.13219731E-03
 0.32183967E+00 -0.93326267E+00 -0.37738422E-03 -0.66175234E-03  0.13531312E-03
 0.32183967E+00 -0.92101443E+00 -0.32936900E-03 -0.61463767E-03  0.11258592E-03
 0.32183967E+00 -0.90797606E+00 -0.22238549E-03 -0.47614892E-03  0.64888125E-04
 0.32183967E+00 -0.89410886E+00 -0.91138525E-04 -0.30189054E-03 -0.35181930E-06
 0.32183967E+00 -0.87937402E+00  0.29624607E-04 -0.14572451E-03 -0.71111482E-04
 0.32183967E+00 -0.86373293E+00  0.11842186E-03 -0.39345969E-04 -0.13583891E-03
 0.32183967E+00 -0.84714748E+00  0.17046553E-03  0.11794271E-04 -0.18621364E-03
 0.32183967E+00 -0.82958044E+00  0.19263211E-03  0.19119467E-04 -0.21896305E-03
 0.32183967E+00 -0.81099590E+00  0.19588108E-03 -0.90363808E-06 -0.23444429E-03
 0.32183967E+00 -0.79135972E+00  0.18974528E-03 -0.34727755E-04 -0.23540686E-03
 0.32183967E+00 -0.77064005E+00  0.18034338E-03 -0.73756186E-04 -0.22497302E-03
 0.32183967E+00 -0.74880783E+00  0.17069934E-03 -0.11345493E-03 -0.20621282E-03
 0.32183967E+00 -0.72583741E+00  0.16189000E-03 -0.15141507E-03 -0.18147919E-03
 0.32183967E+00 -0.70170710E+00  0.15400021E-03 -0.18613111E-03 -0.15286401E-03
 0.32183967E+00 -0.67639983E+00  0.14671713E-03 -0.21621846E-03 -0.12203253E-03
 0.32183967E+00 -0.64990376E+00  0.13958632E-03 -0.24023098E-03 -0.90718550E-04
 0.32183967E+00 -0.62221291E+00  0.13212997E-03 -0.25657300E-03 -0.60545476E-04
 0.32183967E+00 -0.59332774E+00  0.12387921E-03 -0.26360891E-03 -0.33348490E-04
 0.32183967E+00 -0.56325577E+00  0.11440533E-03 -0.25977068E-03 -0.10907223E-04
 0.32183967E+00 -0.53201207E+00  0.10334099E-03 -0.24373984E-03  0.49316511E-05
 0.32183967E+00 -0.49961977E+00  0.90414591E-04 -0.21465002E-03  0.12636770E-04
 0.32183967E+00 -0.46611039E+00  0.75484977E-04 -0.17228694E-03  0.11069549E-04
 0.32183967E+00 -0.43152416E+00  0.58573673E-04 -0.11728870E-03 -0.56230961E-07
 0.32183967E+00 -0.39591017E+00  0.39890716E-04 -0.51236864E-04 -0.20024523E-04
 0.32183967E+00 -0.35932641E+00  0.19837038E-04  0.23319028E-04 -0.46792905E-04
 0.32183967E+00 -0.32183967E+00 -0.10067161E-05  0.10303372E-03 -0.77077421E-04
 0.32183967E+00 -0.28352524E+00 -0.21925214E-04  0.18402059E-03 -0.10648981E-03
 0.32183967E+00 -0.24446655E+00 -0.42119364E-04  0.26226620E-03 -0.13013196E-03
 0.32183967E+00 -0.20475452E+00 -0.60780696E-04  0.33400720E-03 -0.14328580E-03
 0.32183967E+00 -0.16448690E+00 -0.77148149E-04  0.39610162E-03 -0.14235012E-03
 0.32183967E+00 -0.12376733E+00 -0.90568439E-04  0.44619438E-03 -0.12560639E-03
 0.32183967E+00 -0.82704342E-01 -0.10052030E-03  0.48276338E-03 -0.93790140E-04
 0.32183967E+00 -0.41410268E-01 -0.10663740E-03  0.50495225E-03 -0.50144858E-04
 0.32183967E+00  0.00000000E+00 -0.10869958E-03  0.51238527E-03 -0.24790951E-14
 0.32183967E+00  0.41410268E-01 -0.10663740E-03  0.50495225E-03  0.50144858E-04
 0.32183967E+00  0.82704342E-01 -0.10052030E-03  0.48276338E-03  0.93790140E-04
 0.32183967E+00  0.12376733E+00 -0.90568439E-04  0.44619438E-03  0.12560639E-03
 0.32183967E+00  0.16448690E+00 -0.77148149E-04  0.39610162E-03  0.14235012E-03
 0.32183967E+00  0.20475452E+00 -0.60780696E-04  0.33400720E-03  0.14328580E-03
 0.32183967E+00  0.24446655E+00 -0.42119364E-04  0.26226620E-03  0.13013196E-03
 0.32183967E+00  0.28352524E+00 -0.21925214E-04  0.18402059E-03  0.10648981E-03
 0.32183967E+00  0.32183967E+00 -0.10067161E-05  0.10303372E-03  0.77077421E-04
 0.32183967E+00  0.35932641E+00  0.19837038E-04  0.23319028E-04  0.46792905E-04
 0.32183967E+00  0.39591017E+00  0.39890716E-04 -0.51236864E-04  0.20024523E-04
 0.32183967E+00  0.43152416E+00  0.58573673E-04 -0.11728870E-03  0.56230964E-07
 0.32183967E+00  0.46611039E+00  0.75484977E-04 -0.17228694E-03 -0.11069549E-04
 0.32183967E+00  0.49961977E+00  0.90414591E-04 -0.21465002E-03 -0.12636770E-04
 0.32183967E+00  0.53201207E+00  0.10334099E-03 -0.24373984E-03 -0.49316511E-05
 0.32183967E+00  0.56325577E+00  0.11440533E-03 -0.25977068E-03  0.10907223E-04
 0.32183967E+00  0.59332774E+00  0.12387921E-03 -0.26360891E-03  0.33348490E-04
 0.32183967E+00  0.62221291E+00  0.13212997E-03 -0.25657300E-03  0.60545476E-04
 0.32183967E+00  0.64990376E+00  0.13958632E-03 -0.24023098E-03  0.90718551E-04
 0.32183967E+00  0.67639983E+00  0.14671713E-03 -0.21621846E-03  0.12203253E-03
 0.32183967E+00  0.70170710E+00  0.15400021E-03 -0.18613111E-03  0.15286401E-03
 0.32183967E+00  0.72583741E+00  0.16189000E-03 -0.15141507E-03  0.18147919E-03
 0.32183967E+00  0.74880783E+00  0.17069934E-03 -0.11345493E-03  0.20621282E-03
 0.32183967E+00  0.77064005E+00  0.18034338E-03 -0.73756186E-04  0.22497302E-03
 0.32183967E+00  0.79135972E+00  0.18974528E-03 -0.34727755E-04  0.23540686E-03
 0.32183967E+00  0.81099590E+00  0.19588108E-03 -0.90363808E-06  0.23444429E-03
 0.32183967E+00  0.82958044E+00  0.19263211E-03  0.19119467E-04  0.21896305E-03
 0.32183967E+00  0.84714748E+00  0.17046553E-03  0.11794271E-04  0.18621364E-03
 0.32183967E+00  0.86373293E+00  0.11842186E-03 -0.39345969E-04  0.13583891E-03
 0.32183967E+00  0.87937402E+00  0.29624607E-04 -0.14572451E-03  0.71111482E-04
 0.32183967E+00  0.89410886E+00 -0.91138525E-04 -0.30189054E-03  0.35181930E-06
 0.32183967E+00  0.90797606E+00 -0.22238549E-03 -0.47614892E-03 -0.64888125E-04
 0.32183967E+00  0.92101443E+00 -0.32936900E-03 -0.61463767E-03 -0.11258592E-03
 0.32183967E+00  0.93326267E+00 -0.37738422E-03 -0.66175234E-03 -0.13531312E-03
 0.32183967E+00  0.94475908E+00 -0.34905860E-03 -0.58903839E-03 -0.13219731E-03
 0.32183967E+00  0.95554139E+00 -0.25481739E-03 -0.41338830E-03 -0.10971326E-03
 0.32183967E+00  0.96564655E+00 -0.12949942E-03 -0.19273423E-03 -0.77447593E-04
 0.32183967E+00  0.97511059E+00 -0.16941707E-04 -0.29820780E-06 -0.45582805E-04
 0.32183967E+00  0.98396850E+00  0.47948509E-04  0.10539059E-03 -0.20273887E-04
 0.32183967E+00  0.99225409E+00  0.50788340E-04  0.10064188E-03 -0.52364723E-05
 0.32183967E+00  0.10000000E+01  0.00000000E+00  0.00000000E+00  0.00000000E+00
 
 0.35932641E+00 -0.10000000E+01  0.00000000E+00  0.00000000E+00  0.00000000E+00
 0.35932641E+00 -0.99225409E+00  0.40791523E-04  0.52035806E-04  0.73855640E-05
 0.35932641E+00 -0.98396850E+00  0.29728521E-04  0.16891352E-04  0.27530676E-04
 0.35932641E+00 -0.97511059E+00 -0.40239260E-04 -0.11313070E-03  0.59080312E-04
 0.35932641E+00 -0.96564655E+00 -0.15286259E-03 -0.30465002E-03  0.94957947E-04
 0.35932641E+00 -0.95554139E+00 -0.27211286E-03 -0.49235953E-03  0.12558193E-03
 0.35932641E+00 -0.94475908E+00 -0.35488669E-03 -0.60537324E-03  0.13775047E-03
 0.35932641E+00 -0.93326267E+00 -0.36916150E-03 -0.59949181E-03  0.12110665E-03
 0.35932641E+00 -0.92101443E+00 -0.30844838E-03 -0.47906177E-03  0.71005653E-04
 0.35932641E+00 -0.90797606E+00 -0.19350247E-03 -0.29256547E-03 -0.72111930E-05
 0.35932641E+00 -0.89410886E+00 -0.60473783E-04 -0.10603127E-03 -0.10072320E-03
 0.35932641E+00 -0.87937402E+00  0.56672733E-04  0.29041147E-04 -0.19277830E-03
 0.35932641E+00 -0.86373293E+00  0.13865319E-03  0.92752730E-04 -0.26931354E-03
 0.35932641E+00 -0.84714748E+00  0.18305823E-03  0.94075447E-04 -0.32182161E-03
 0.35932641E+00 -0.82958044E+00  0.19843281E-03  0.55649016E-04 -0.34869487E-03
 0.35932641E+00 -0.81099590E+00  0.19645599E-03 -0.38220802E-06 -0.35266330E-03
 0.35932641E+00 -0.79135972E+00  0.18667584E-03 -0.59480382E-04 -0.33884768E-03
 0.35932641E+00 -0.77064005E+00  0.17489339E-03 -0.11461967E-03 -0.31221008E-03
 0.35932641E+00 -0.74880783E+00  0.16375690E-03 -0.16350967E-03 -0.27714902E-03
 0.35932641E+00 -0.72583741E+00  0.15402912E-03 -0.20567952E-03 -0.23687500E-03
 0.35932641E+00 -0.70170710E+00  0.14556758E-03 -0.24093696E-03 -0.19409395E-03
 0.35932641E+00 -0.67639983E+00  0.13790110E-03 -0.26868604E-03 -0.15092791E-03
 0.35932641E+00 -0.64990376E+00  0.13046960E-03 -0.28789161E-03 -0.10954789E-03
 0.35932641E+00 -0.62221291E+00  0.12272932E-03 -0.29719354E-03 -0.72013459E-04
 0.35932641E+00 -0.59332774E+00  0.11418457E-03 -0.29513121E-03 -0.40633472E-04
 0.35932641E+00 -0.56325577E+00  0.10441923E-03 -0.28039659E-03 -0.17653630E-04
 0.35932641E+00 -0.53201207E+00  0.93123421E-04 -0.25209002E-03 -0.53272204E-05
 0.35932641E+00 -0.49961977E+00  0.80127442E-04 -0.21001773E-03 -0.54220753E-05
 0.35932641E+00 -0.46611039E+00  0.65433149E-04 -0.15490482E-03 -0.19020595E-04
 0.35932641E+00 -0.43152416E+00  0.49231316E-04 -0.88587357E-04 -0.45924870E-04
 0.35932641E+00 -0.39591017E+00  0.31904877E-04 -0.13988746E-04 -0.84399888E-04
 0.35932641E+00 -0.35932641E+00  0.13997816E-04  0.65019738E-04 -0.13080655E-03
 0.35932641E+00 -0.32183967E+00 -0.38323694E-05  0.14404074E-03 -0.17973843E-03
 0.35932641E+00 -0.28352524E+00 -0.20895013E-04  0.21865632E-03 -0.22433732E-03
 0.35932641E+00 -0.24446655E+00 -0.36540365E-04  0.28507393E-03 -0.25718002E-03
 0.35932641E+00 -0.20475452E+00 -0.50238994E-04  0.34061538E-03 -0.27135483E-03
 0.35932641E+00 -0.16448690E+00 -0.61618868E-04  0.38405191E-03 -0.26180240E-03
 0.35932641E+00 -0.12376733E+00 -0.70482436E-04  0.41553648E-03 -0.22643032E-03
 0.35932641E+00 -0.82704342E-01 -0.76768823E-04  0.43626271E-03 -0.16687959E-03
 0.35932641E+00 -0.41410268E-01 -0.80507375E-04  0.44781023E-03 -0.88564661E-04
 0.35932641E+00  0.00000000E+00 -0.81745218E-04  0.45149478E-03 -0.19521558E-14
 0.35932641E+00  0.41410268E-01 -0.80507375E-04  0.44781023E-03  0.88564661E-04
 0.35932641E+00  0.82704342E-01 -0.76768823E-04  0.43626271E-03  0.16687959E-03
 0.35932641E+00  0.12376733E+00 -0.70482436E-04  0.41553648E-03  0.22643032E-03
 0.35932641E+00  0.16448690E+00 -0.61618868E-04  0.38405191E-03  0.26180240E-03
 0.35932641E+00  0.20475452E+00 -0.50238994E-04  0.34061538E-03  0.27135483E-03
 0.35932641E+00  0.24446655E+00 -0.36540365E-04  0.28507393E-03  0.25718002E-03
 0.35932641E+00  0.28352524E+00 -0.20895013E-04  0.21865632E-03  0.22433732E-03
 0.35932641E+00  0.32183967E+00 -0.38323694E-05  0.14404074E-03  0.17973843E-03
 0.35932641E+00  0.35932641E+00  0.13997816E-04  0.65019738E-04  0.13080655E-03
 0.35932641E+00  0.39591017E+00  0.31904877E-04 -0.13988746E-04  0.84399888E-04
 0.35932641E+00  0.43152416E+00  0.49231316E-04 -0.88587357E-04  0.45924870E-04
 0.35932641E+00  0.46611039E+00  0.65433149E-04 -0.15490482E-03  0.19020595E-04
 0.35932641E+00  0.49961977E+00  0.80127442E-04 -0.21001773E-03  0.54220753E-05
 0.35932641E+00  0.53201207E+00  0.93123421E-04 -0.25209002E-03  0.53272204E-05
 0.35932641E+00  0.56325577E+00  0.10441923E-03 -0.28039659E-03  0.17653630E-04
 0.35932641E+00  0.59332774E+00  0.11418457E-03 -0.29513121E-03  0.40633472E-04
 0.35932641E+00  0.62221291E+00  0.12272932E-03 -0.29719354E-03  0.72013459E-04
 0.35932641E+00  0.64990376E+00  0.13046960E-03 -0.28789161E-03  0.10954789E-03
 0.35932641E+00  0.67639983E+00  0.13790110E-03 -0.26868604E-03  0.15092791E-03
 0.35932641E+00  0.70170710E+00  0.14556758E-03 -0.24093696E-03  0.19409395E-03
 0.35932641E+00  0.72583741E+00  0.15402912E-03 -0.20567952E-03  0.23687500E-03
 0.35932641E+00  0.74880783E+00  0.16375690E-03 -0.16350967E-03  0.27714902E-03
 0.35932641E+00  0.77064005E+00  0.17489339E-03 -0.11461967E-03  0.31221008E-03
 0.35932641E+00  0.79135972E+00  0.18667584E-03 -0.59480382E-04  0.33884768E-03
 0.35932641E+00  0.81099590E+00  0.19645599E-03 -0.38220802E-06  0.35266330E-03
 0.35932641E+00  0.82958044E+00  0.19843281E-03  0.55649016E-04  0.34869487E-03
 0.35932641E+00  0.84714748E+00  0.18305823E-03  0.94075447E-04  0.32182161E-03
 0.35932641E+00  0.86373293E+00  0.13865319E-03  0.92752730E-04  0.26931354E-03
 0.35932641E+00  0.87937402E+00  0.56672733E-04  0.29041147E-04  0.19277830E-03
 0.35932641E+00  0.89410886E+00 -0.60473783E-04 -0.10603127E-03  0.10072320E-03
 0.35932641E+00  0.90797606E+00 -0.19350247E-03 -0.29256547E-03  0.72111930E-05
 0.35932641E+00  0.92101443E+00 -0.30844838E-03 -0.47906177E-03 -0.71005653E-04
 0.35932641E+00  0.93326267E+00 -0.36916150E-03 -0.59949181E-03 -0.12110665E-03
 0.35932641E+00  0.94475908E+00 -0.35488669E-03 -0.60537324E-03 -0.13775047E-03
 0.35932641E+00  0.95554139E+00 -0.27211286E-03 -0.49235953E-03 -0.12558193E-03
 0.35932641E+00  0.96564655E+00 -0.15286259E-03 -0.30465002E-03 -0.94957947E-04
 0.35932641E+00  0.97511059E+00 -0.40239260E-04 -0.11313070E-03 -0.59080312E-04
 0.35932641E+00  0.98396850E+00  0.29728521E-04  0.16891352E-04 -0.27530676E-04
 0.35932641E+00  0.99225409E+00  0.40791523E-04  0.52035806E-04 -0.73855640E-05
 0.35932641E+00  0.10000000E+01  0.00000000E+00  0.00000000E+00  0.00000000E+00
 
 0.39591017E+00 -0.10000000E+01  0.00000000E+00  0.00000000E+00  0.00000000E+00
 0.39591017E+00 -0.99225409E+00  0.31060079E-04 -0.10413578E-04  0.92730739E-05
 0.39591017E+00 -0.98396850E+00  0.12823106E-04 -0.90669642E-04  0.33489066E-04
 0.39591017E+00 -0.97511059E+00 -0.60243221E-04 -0.23877041E-03  0.69077382E-04
 0.39591017E+00 -0.96564655E+00 -0.17040105E-03 -0.41157348E-03  0.10526328E-03
 0.39591017E+00 -0.95554139E+00 -0.28132708E-03 -0.54063102E-03  0.12913432E-03
 0.39591017E+00 -0.94475908E+00 -0.35163436E-03 -0.56434388E-03  0.12516402E-03
 0.39591017E+00 -0.93326267E+00 -0.35283196E-03 -0.46042046E-03  0.83515229E-04
 0.39591017E+00 -0.92101443E+00 -0.28244246E-03 -0.26058390E-03  0.28693861E-05
 0.39591017E+00 -0.90797606E+00 -0.16395782E-03 -0.34910552E-04 -0.10578407E-03
 0.39591017E+00 -0.89410886E+00 -0.33875035E-04  0.14358008E-03 -0.22385095E-03
 0.39591017E+00 -0.87937402E+00  0.75696301E-04  0.23217887E-03 -0.33038000E-03
 0.39591017E+00 -0.86373293E+00  0.14832059E-03  0.22924855E-03 -0.40998630E-03
 0.39591017E+00 -0.84714748E+00  0.18406280E-03  0.16237942E-03 -0.45534325E-03
 0.39591017E+00 -0.82958044E+00  0.19282054E-03  0.66756326E-04 -0.46762718E-03
 0.39591017E+00 -0.81099590E+00  0.18651817E-03 -0.30627856E-04 -0.45260212E-03
 0.39591017E+00 -0.79135972E+00  0.17429564E-03 -0.11598832E-03 -0.41796964E-03
 0.39591017E+00 -0.77064005E+00  0.16135255E-03 -0.18560581E-03 -0.37043143E-03
 0.39591017E+00 -0.74880783E+00  0.14981312E-03 -0.24069631E-03 -0.31544932E-03
 0.39591017E+00 -0.72583741E+00  0.14006634E-03 -0.28348619E-03 -0.25678862E-03
 0.39591017E+00 -0.70170710E+00  0.13172816E-03 -0.31545381E-03 -0.19748940E-03
 0.39591017E+00 -0.67639983E+00  0.12417244E-03 -0.33691179E-03 -0.13992374E-03
 0.39591017E+00 -0.64990376E+00  0.11674287E-03 -0.34722233E-03 -0.86574116E-04
 0.39591017E+00 -0.62221291E+00  0.10884191E-03 -0.34520841E-03 -0.39910439E-04
 0.39591017E+00 -0.59332774E+00  0.99963037E-04 -0.32954392E-03 -0.27770979E-05
 0.39591017E+00 -0.56325577E+00  0.89723981E-04 -0.29920529E-03  0.21966628E-04
 0.39591017E+00 -0.53201207E+00  0.77899791E-04 -0.25382928E-03  0.31458552E-04
 0.39591017E+00 -0.49961977E+00  0.64455763E-04 -0.19412964E-03  0.23462063E-04
 0.39591017E+00 -0.46611039E+00  0.49573180E-04 -0.12211972E-03 -0.32639958E-05
 0.39591017E+00 -0.43152416E+00  0.33648223E-04 -0.41273614E-04 -0.48195584E-04
 0.39591017E+00 -0.39591017E+00  0.17268199E-04  0.43666298E-04 -0.10863153E-03
 0.39591017E+00 -0.35932641E+00  0.11433850E-05  0.12706898E-03 -0.17925349E-03
 0.39591017E+00 -0.32183967E+00 -0.13979159E-04  0.20317923E-03 -0.25229610E-03
 0.39591017E+00 -0.28352524E+00 -0.27430899E-04  0.26696578E-03 -0.31805501E-03
 0.39591017E+00 -0.24446655E+00 -0.38716897E-04  0.31506878E-03 -0.36610757E-03
 0.39591017E+00 -0.20475452E+00 -0.47596372E-04  0.34642803E-03 -0.38685102E-03
 0.39591017E+00 -0.16448690E+00 -0.54096440E-04  0.36254965E-03 -0.37333925E-03
 0.39591017E+00 -0.12376733E+00 -0.58482981E-04  0.36711046E-03 -0.32283968E-03
 0.39591017E+00 -0.82704342E-01 -0.61159883E-04  0.36508136E-03 -0.23786212E-03
 0.39591017E+00 -0.41410268E-01 -0.62553550E-04  0.36141104E-03 -0.12620641E-03
 0.39591017E+00  0.00000000E+00 -0.62978365E-04  0.35974580E-03 -0.15622510E-14
 0.39591017E+00  0.41410268E-01 -0.62553550E-04  0.36141104E-03  0.12620641E-03
 0.39591017E+00  0.82704342E-01 -0.61159883E-04  0.36508136E-03  0.23786212E-03
 0.39591017E+00  0.12376733E+00 -0.58482981E-04  0.36711046E-03  0.32283968E-03
 0.39591017E+00  0.16448690E+00 -0.54096440E-04  0.36254965E-03  0.37333925E-03
 0.39591017E+00  0.20475452E+00 -0.47596372E-04  0.34642803E-03  0.38685102E-03
 0.39591017E+00  0.24446655E+00 -0.38716897E-04  0.31506878E-03  0.36610757E-03
 0.39591017E+00  0.28352524E+00 -0.27430899E-04  0.26696578E-03  0.31805501E-03
 0.39591017E+00  0.32183967E+00 -0.13979159E-04  0.20317923E-03  0.25229610E-03
 0.39591017E+00  0.35932641E+00  0.11433850E-05  0.12706898E-03  0.17925349E-03
 0.39591017E+00  0.39591017E+00  0.17268199E-04  0.43666298E-04  0.10863153E-03
 0.39591017E+00  0.43152416E+00  0.33648223E-04 -0.41273614E-04  0.48195584E-04
 0.39591017E+00  0.46611039E+00  0.49573180E-04 -0.12211972E-03  0.32639958E-05
 0.39591017E+00  0.49961977E+00  0.64455763E-04 -0.19412964E-03 -0.23462063E-04
 0.39591017E+00  0.53201207E+00  0.77899791E-04 -0.25382928E-03 -0.31458552E-04
 0.39591017E+00  0.56325577E+00  0.89723981E-04 -0.29920529E-03 -0.21966628E-04
 0.39591017E+00  0.59332774E+00  0.99963037E-04 -0.32954392E-03  0.27770979E-05
 0.39591017E+00  0.62221291E+00  0.10884191E-03 -0.34520841E-03  0.39910439E-04
 0.39591017E+00  0.64990376E+00  0.11674287E-03 -0.34722233E-03  0.86574116E-04
 0.39591017E+00  0.67639983E+00  0.12417244E-03 -0.33691179E-03  0.13992374E-03
 0.39591017E+00  0.70170710E+00  0.13172816E-03 -0.31545381E-03  0.19748940E-03
 0.39591017E+00  0.72583741E+00  0.14006634E-03 -0.28348619E-03  0.25678862E-03
 0.39591017E+00  0.74880783E+00  0.14981312E-03 -0.24069631E-03  0.31544932E-03
 0.39591017E+00  0.77064005E+00  0.16135255E-03 -0.18560581E-03  0.37043143E-03
 0.39591017E+00  0.79135972E+00  0.17429564E-03 -0.11598832E-03  0.41796964E-03
 0.39591017E+00  0.81099590E+00  0.18651817E-03 -0.30627856E-04  0.45260212E-03
 0.39591017E+00  0.82958044E+00  0.19282054E-03  0.66756326E-04  0.46762718E-03
 0.39591017E+00  0.84714748E+00  0.18406280E-03  0.16237942E-03  0.45534325E-03
 0.39591017E+00  0.86373293E+00  0.14832059E-03  0.22924855E-03  0.40998630E-03
 0.39591017E+00  0.87937402E+00  0.75696301E-04  0.23217887E-03  0.33038000E-03
 0.39591017E+00  0.89410886E+00 -0.33875035E-04  0.14358008E-03  0.22385095E-03
 0.39591017E+00  0.90797606E+00 -0.16395782E-03 -0.34910552E-04  0.10578407E-03
 0.39591017E+00  0.92101443E+00 -0.28244246E-03 -0.26058390E-03 -0.28693861E-05
 0.39591017E+00  0.93326267E+00 -0.35283196E-03 -0.46042046E-03 -0.83515229E-04
 0.39591017E+00  0.94475908E+00 -0.35163436E-03 -0.56434388E-03 -0.12516402E-03
 0.39591017E+00  0.95554139E+00 -0.28132708E-03 -0.54063102E-03 -0.12913432E-03
 0.39591017E+00  0.96564655E+00 -0.17040105E-03 -0.41157348E-03 -0.10526328E-03
 0.39591017E+00  0.97511059E+00 -0.60243221E-04 -0.23877041E-03 -0.69077382E-04
 0.39591017E+00  0.98396850E+00  0.12823106E-04 -0.90669642E-04 -0.33489066E-04
 0.39591017E+00  0.99225409E+00  0.31060079E-04 -0.10413578E-04 -0.92730739E-05
 0.39591017E+00  0.10000000E+01  0.00000000E+00  0.00000000E+00  0.00000000E+00
 
 0.43152416E+00 -0.10000000E+01  0.00000000E+00  0.00000000E+00  0.00000000E+00
 0.43152416E+00 -0.99225409E+00  0.22452580E-04 -0.81995476E-04  0.10614796E-04
 0.43152416E+00 -0.98396850E+00 -0.11533703E-05 -0.20779148E-03  0.37151091E-04
 0.43152416E+00 -0.97511059E+00 -0.74788074E-04 -0.36320064E-03  0.73607079E-04
 0.43152416E+00 -0.96564655E+00 -0.17979560E-03 -0.49650228E-03  0.10555945E-03
 0.43152416E+00 -0.95554139E+00 -0.28056431E-03 -0.54133037E-03  0.11732925E-03
 0.43152416E+00 -0.94475908E+00 -0.33844651E-03 -0.45331907E-03  0.92267524E-04
 0.43152416E+00 -0.93326267E+00 -0.32902167E-03 -0.23993977E-03  0.22634003E-04
 0.43152416E+00 -0.92101443E+00 -0.25353479E-03  0.35363214E-04 -0.88132258E-04
 0.43152416E+00 -0.90797606E+00 -0.13715184E-03  0.28195474E-03 -0.22273317E-03
 0.43152416E+00 -0.89410886E+00 -0.15317646E-04  0.42558283E-03 -0.35722644E-03
 0.43152416E+00 -0.87937402E+00  0.82863973E-04  0.43987967E-03 -0.46784828E-03
 0.43152416E+00 -0.86373293E+00  0.14431703E-03  0.34763180E-03 -0.53968044E-03
 0.43152416E+00 -0.84714748E+00  0.17142139E-03  0.19795522E-03 -0.56815880E-03
 0.43152416E+00 -0.82958044E+00  0.17485935E-03  0.38381913E-04 -0.55818850E-03
 0.43152416E+00 -0.81099590E+00  0.16615459E-03 -0.10127221E-03 -0.51882370E-03
 0.43152416E+00 -0.79135972E+00  0.15353980E-03 -0.21036679E-03 -0.46006729E-03
 0.43152416E+00 -0.77064005E+00  0.14132516E-03 -0.29040334E-03 -0.38982160E-03
 0.43152416E+00 -0.74880783E+00  0.13099334E-03 -0.34726132E-03 -0.31400091E-03
 0.43152416E+00 -0.72583741E+00  0.12253948E-03 -0.38639839E-03 -0.23638957E-03
 0.43152416E+00 -0.70170710E+00  0.11535772E-03 -0.41107396E-03 -0.15993900E-03
 0.43152416E+00 -0.67639983E+00  0.10869440E-03 -0.42240179E-03 -0.87002345E-04
 0.43152416E+00 -0.64990376E+00  0.10182014E-03 -0.41993477E-03 -0.20246482E-04
 0.43152416E+00 -0.62221291E+00  0.94100237E-04 -0.40246929E-03  0.37417853E-04
 0.43152416E+00 -0.59332774E+00  0.85028965E-04 -0.36865451E-03  0.82443569E-04
 0.43152416E+00 -0.56325577E+00  0.74266843E-04 -0.31769582E-03  0.11105605E-03
 0.43152416E+00 -0.53201207E+00  0.61681450E-04 -0.24984746E-03  0.11938584E-03
 0.43152416E+00 -0.49961977E+00  0.47380504E-04 -0.16697313E-03  0.10426654E-03
 0.43152416E+00 -0.46611039E+00  0.31732279E-04 -0.72778021E-04  0.63843378E-04
 0.43152416E+00 -0.43152416E+00  0.15347191E-04  0.27087117E-04 -0.14105373E-05
 0.43152416E+00 -0.39591017E+00 -0.97156257E-06  0.12544705E-03 -0.88035185E-04
 0.43152416E+00 -0.35932641E+00 -0.16330327E-04  0.21431379E-03 -0.18899295E-03
 0.43152416E+00 -0.32183967E+00 -0.29866943E-04  0.28610921E-03 -0.29381515E-03
 0.43152416E+00 -0.28352524E+00 -0.40898269E-04  0.33497780E-03 -0.38930224E-03
 0.43152416E+00 -0.24446655E+00 -0.49035790E-04  0.35813731E-03 -0.46114493E-03
 0.43152416E+00 -0.20475452E+00 -0.54269175E-04  0.35669927E-03 -0.49606772E-03
 0.43152416E+00 -0.16448690E+00 -0.56961521E-04  0.33584478E-03 -0.48435797E-03
 0.43152416E+00 -0.12376733E+00 -0.57780129E-04  0.30399275E-03 -0.42207459E-03
 0.43152416E+00 -0.82704342E-01 -0.57539252E-04  0.27120190E-03 -0.31250107E-03
 0.43152416E+00 -0.41410268E-01 -0.57020474E-04  0.24696371E-03 -0.16626193E-03
 0.43152416E+00  0.00000000E+00 -0.56779364E-04  0.23806834E-03 -0.13159417E-14
 0.43152416E+00  0.41410268E-01 -0.57020474E-04  0.24696371E-03  0.16626193E-03
 0.43152416E+00  0.82704342E-01 -0.57539252E-04  0.27120190E-03  0.31250107E-03
 0.43152416E+00  0.12376733E+00 -0.57780129E-04  0.30399275E-03  0.42207459E-03
 0.43152416E+00  0.16448690E+00 -0.56961521E-04  0.33584478E-03  0.48435797E-03
 0.43152416E+00  0.20475452E+00 -0.54269175E-04  0.35669927E-03  0.49606772E-03
 0.43152416E+00  0.24446655E+00 -0.49035790E-04  0.35813731E-03  0.46114493E-03
 0.43152416E+00  0.28352524E+00 -0.40898269E-04  0.33497780E-03  0.38930224E-03
 0.43152416E+00  0.32183967E+00 -0.29866943E-04  0.28610921E-03  0.29381515E-03
 0.43152416E+00  0.35932641E+00 -0.16330327E-04  0.21431379E-03  0.18899295E-03
 0.43152416E+00  0.39591017E+00 -0.97156257E-06  0.12544705E-03  0.88035185E-04
 0.43152416E+00  0.43152416E+00  0.15347191E-04  0.27087117E-04  0.14105373E-05
 0.43152416E+00  0.46611039E+00  0.31732279E-04 -0.72778021E-04 -0.63843378E-04
 0.43152416E+00  0.49961977E+00  0.47380504E-04 -0.16697313E-03 -0.10426654E-03
 0.43152416E+00  0.53201207E+00  0.61681450E-04 -0.24984746E-03 -0.11938584E-03
 0.43152416E+00  0.56325577E+00  0.74266843E-04 -0.31769582E-03 -0.11105605E-03
 0.43152416E+00  0.59332774E+00  0.85028965E-04 -0.36865451E-03 -0.82443569E-04
 0.43152416E+00  0.62221291E+00  0.94100237E-04 -0.40246929E-03 -0.37417853E-04
 0.43152416E+00  0.64990376E+00  0.10182014E-03 -0.41993477E-03  0.20246482E-04
 0.43152416E+00  0.67639983E+00  0.10869440E-03 -0.42240179E-03  0.87002345E-04
 0.43152416E+00  0.70170710E+00  0.11535772E-03 -0.41107396E-03  0.15993900E-03
 0.43152416E+00  0.72583741E+00  0.12253948E-03 -0.38639839E-03  0.23638957E-03
 0.43152416E+00  0.74880783E+00  0.13099334E-03 -0.34726132E-03  0.31400091E-03
 0.43152416E+00  0.77064005E+00  0.14132516E-03 -0.29040334E-03  0.38982160E-03
 0.43152416E+00  0.79135972E+00  0.15353980E-03 -0.21036679E-03  0.46006729E-03
 0.43152416E+00  0.81099590E+00  0.16615459E-03 -0.10127221E-03  0.51882370E-03
 0.43152416E+00  0.82958044E+00  0.17485935E-03  0.38381913E-04  0.55818850E-03
 0.43152416E+00  0.84714748E+00  0.17142139E-03  0.19795522E-03  0.56815880E-03
 0.43152416E+00  0.86373293E+00  0.14431703E-03  0.34763180E-03  0.53968044E-03
 0.43152416E+00  0.87937402E+00  0.82863973E-04  0.43987967E-03  0.46784828E-03
 0.43152416E+00  0.89410886E+00 -0.15317646E-04  0.42558283E-03  0.35722644E-03
 0.43152416E+00  0.90797606E+00 -0.13715184E-03  0.28195474E-03  0.22273317E-03
 0.43152416E+00  0.92101443E+00 -0.25353479E-03  0.35363214E-04  0.88132258E-04
 0.43152416E+00  0.93326267E+00 -0.32902167E-03 -0.23993977E-03 -0.22634003E-04
 0.43152416E+00  0.94475908E+00 -0.33844651E-03 -0.45331907E-03 -0.92267524E-04
 0.43152416E+00  0.95554139E+00 -0.28056431E-03 -0.54133037E-03 -0.11732925E-03
 0.43152416E+00  0.96564655E+00 -0.17979560E-03 -0.49650228E-03 -0.10555945E-03
 0.43152416E+00  0.97511059E+00 -0.74788074E-04 -0.36320064E-03 -0.73607079E-04
 0.43152416E+00  0.98396850E+00 -0.11533703E-05 -0.20779148E-03 -0.37151091E-04
 0.43152416E+00  0.99225409E+00  0.22452581E-04 -0.81995476E-04 -0.10614796E-04
 0.43152416E+00  0.10000000E+01  0.00000000E+00  0.00000000E+00  0.00000000E+00
 
 0.46611039E+00 -0.10000000E+01  0.00000000E+00  0.00000000E+00  0.00000000E+00
 0.46611039E+00 -0.99225409E+00  0.15815005E-04 -0.15644785E-03  0.11199002E-04
 0.46611039E+00 -0.98396850E+00 -0.10721472E-04 -0.32286215E-03  0.37859756E-04
 0.46611039E+00 -0.97511059E+00 -0.82106135E-04 -0.47113893E-03  0.71605859E-04
 0.46611039E+00 -0.96564655E+00 -0.17949347E-03 -0.54352129E-03  0.94913349E-04
 0.46611039E+00 -0.95554139E+00 -0.26907110E-03 -0.48214069E-03  0.90375617E-04
 0.46611039E+00 -0.94475908E+00 -0.31585893E-03 -0.26790014E-03  0.41790208E-04
 0.46611039E+00 -0.93326267E+00 -0.29974691E-03  0.55615627E-04 -0.54947187E-04
 0.46611039E+00 -0.92101443E+00 -0.22499506E-03  0.39169031E-03 -0.19069511E-03
 0.46611039E+00 -0.90797606E+00 -0.11700588E-03  0.63314159E-03 -0.34209907E-03
 0.46611039E+00 -0.89410886E+00 -0.85976658E-05  0.71214425E-03 -0.48130634E-03
 0.46611039E+00 -0.87937402E+00  0.75203488E-04  0.62633750E-03 -0.58392849E-03
 0.46611039E+00 -0.86373293E+00  0.12492767E-03  0.42765258E-03 -0.63760385E-03
 0.46611039E+00 -0.84714748E+00  0.14479668E-03  0.18751659E-03 -0.64190390E-03
 0.46611039E+00 -0.82958044E+00  0.14546649E-03 -0.36257591E-04 -0.60581603E-03
 0.46611039E+00 -0.81099590E+00  0.13729411E-03 -0.21416034E-03 -0.54122551E-03
 0.46611039E+00 -0.79135972E+00  0.12709320E-03 -0.34140942E-03 -0.45949685E-03
 0.46611039E+00 -0.77064005E+00  0.11804563E-03 -0.42644662E-03 -0.36870945E-03
 0.46611039E+00 -0.74880783E+00  0.11094273E-03 -0.48055905E-03 -0.27431390E-03
 0.46611039E+00 -0.72583741E+00  0.10542702E-03 -0.51253126E-03 -0.17943431E-03
 0.46611039E+00 -0.70170710E+00  0.10073555E-03 -0.52713715E-03 -0.86479344E-04
 0.46611039E+00 -0.67639983E+00  0.96042849E-04 -0.52587961E-03  0.24299059E-05
 0.46611039E+00 -0.64990376E+00  0.90582486E-04 -0.50805567E-03  0.84450456E-04
 0.46611039E+00 -0.62221291E+00  0.83698973E-04 -0.47203175E-03  0.15602170E-03
 0.46611039E+00 -0.59332774E+00  0.74886246E-04 -0.41612109E-03  0.21249059E-03
 0.46611039E+00 -0.56325577E+00  0.63832392E-04 -0.33958872E-03  0.24856871E-03
 0.46611039E+00 -0.53201207E+00  0.50471082E-04 -0.24332242E-03  0.25862983E-03
 0.46611039E+00 -0.49961977E+00  0.35019321E-04 -0.13057342E-03  0.23773120E-03
 0.46611039E+00 -0.46611039E+00  0.17998264E-04 -0.72153303E-05  0.18257265E-03
 0.46611039E+00 -0.43152416E+00  0.20611846E-06  0.11822463E-03  0.92898854E-04
 0.46611039E+00 -0.39591017E+00 -0.17347131E-04  0.23527457E-03 -0.27416390E-04
 0.46611039E+00 -0.35932641E+00 -0.33566137E-04  0.33267539E-03 -0.16946321E-03
 0.46611039E+00 -0.32183967E+00 -0.47421363E-04  0.40022131E-03 -0.31929952E-03
 0.46611039E+00 -0.28352524E+00 -0.58127546E-04  0.43072681E-03 -0.45883730E-03
 0.46611039E+00 -0.24446655E+00 -0.65286300E-04  0.42195704E-03 -0.56800570E-03
 0.46611039E+00 -0.20475452E+00 -0.68985270E-04  0.37775821E-03 -0.62780456E-03
 0.46611039E+00 -0.16448690E+00 -0.69791219E-04  0.30814850E-03 -0.62394702E-03
 0.46611039E+00 -0.12376733E+00 -0.68655665E-04  0.22791864E-03 -0.55016704E-03
 0.46611039E+00 -0.82704342E-01 -0.66711428E-04  0.15404688E-03 -0.41044187E-03
 0.46611039E+00 -0.41410268E-01 -0.65032375E-04  0.10225218E-03 -0.21930395E-03
 0.46611039E+00  0.00000000E+00 -0.64379835E-04  0.83654638E-04 -0.11586805E-14
 0.46611039E+00  0.41410268E-01 -0.65032375E-04  0.10225218E-03  0.21930395E-03
 0.46611039E+00  0.82704342E-01 -0.66711428E-04  0.15404688E-03  0.41044187E-03
 0.46611039E+00  0.12376733E+00 -0.68655665E-04  0.22791864E-03  0.55016704E-03
 0.46611039E+00  0.16448690E+00 -0.69791219E-04  0.30814850E-03  0.62394702E-03
 0.46611039E+00  0.20475452E+00 -0.68985270E-04  0.37775821E-03  0.62780456E-03
 0.46611039E+00  0.24446655E+00 -0.65286300E-04  0.42195704E-03  0.56800570E-03
 0.46611039E+00  0.28352524E+00 -0.58127546E-04  0.43072681E-03  0.45883730E-03
 0.46611039E+00  0.32183967E+00 -0.47421363E-04  0.40022131E-03  0.31929952E-03
 0.46611039E+00  0.35932641E+00 -0.33566137E-04  0.33267539E-03  0.16946321E-03
 0.46611039E+00  0.39591017E+00 -0.17347131E-04  0.23527457E-03  0.27416390E-04
 0.46611039E+00  0.43152416E+00  0.20611846E-06  0.11822463E-03 -0.92898854E-04
 0.46611039E+00  0.46611039E+00  0.17998264E-04 -0.72153303E-05 -0.18257265E-03
 0.46611039E+00  0.49961977E+00  0.35019321E-04 -0.13057342E-03 -0.23773120E-03
 0.46611039E+00  0.53201207E+00  0.50471082E-04 -0.24332242E-03 -0.25862983E-03
 0.46611039E+00  0.56325577E+00  0.63832392E-04 -0.33958872E-03 -0.24856871E-03
 0.46611039E+00  0.59332774E+00  0.74886246E-04 -0.41612109E-03 -0.21249059E-03
 0.46611039E+00  0.62221291E+00  0.83698973E-04 -0.47203175E-03 -0.15602170E-03
 0.46611039E+00  0.64990376E+00  0.90582486E-04 -0.50805567E-03 -0.84450456E-04
 0.46611039E+00  0.67639983E+00  0.96042849E-04 -0.52587961E-03 -0.24299059E-05
 0.46611039E+00  0.70170710E+00  0.10073555E-03 -0.52713715E-03  0.86479344E-04
 0.46611039E+00  0.72583741E+00  0.10542702E-03 -0.51253126E-03  0.17943431E-03
 0.46611039E+00  0.74880783E+00  0.11094273E-03 -0.48055905E-03  0.27431390E-03
 0.46611039E+00  0.77064005E+00  0.11804563E-03 -0.42644662E-03  0.36870945E-03
 0.46611039E+00  0.79135972E+00  0.12709320E-03 -0.34140942E-03  0.45949685E-03
 0.46611039E+00  0.81099590E+00  0.13729411E-03 -0.21416034E-03  0.54122551E-03
 0.46611039E+00  0.82958044E+00  0.14546649E-03 -0.36257591E-04  0.60581603E-03
 0.46611039E+00  0.84714748E+00  0.14479668E-03  0.18751659E-03  0.64190390E-03
 0.46611039E+00  0.86373293E+00  0.12492767E-03  0.42765258E-03  0.63760385E-03
 0.46611039E+00  0.87937402E+00  0.75203488E-04  0.62633750E-03  0.58392849E-03
 0.46611039E+00  0.89410886E+00 -0.85976658E-05  0.71214425E-03  0.48130634E-03
 0.46611039E+00  0.90797606E+00 -0.11700588E-03  0.63314159E-03  0.34209907E-03
 0.46611039E+00  0.92101443E+00 -0.22499506E-03  0.39169031E-03  0.19069511E-03
 0.46611039E+00  0.93326267E+00 -0.29974691E-03  0.55615627E-04  0.54947187E-04
 0.46611039E+00  0.94475908E+00 -0.31585893E-03 -0.26790014E-03 -0.41790208E-04
 0.46611039E+00  0.95554139E+00 -0.26907110E-03 -0.48214069E-03 -0.90375617E-04
 0.46611039E+00  0.96564655E+00 -0.17949347E-03 -0.54352129E-03 -0.94913349E-04
 0.46611039E+00  0.97511059E+00 -0.82106135E-04 -0.47113893E-03 -0.71605859E-04
 0.46611039E+00  0.98396850E+00 -0.10721472E-04 -0.32286215E-03 -0.37859756E-04
 0.46611039E+00  0.99225409E+00  0.15815005E-04 -0.15644785E-03 -0.11199002E-04
 0.46611039E+00  0.10000000E+01  0.00000000E+00  0.00000000E+00  0.00000000E+00
 
 0.49961977E+00 -0.10000000E+01  0.00000000E+00  0.00000000E+00  0.00000000E+00
 0.49961977E+00 -0.99225409E+00  0.11962114E-04 -0.22721152E-03  0.10946933E-04
 0.49961977E+00 -0.98396850E+00 -0.14564122E-04 -0.42480635E-03  0.35541555E-04
 0.49961977E+00 -0.97511059E+00 -0.80830646E-04 -0.55016010E-03  0.63430219E-04
 0.49961977E+00 -0.96564655E+00 -0.16863343E-03 -0.54311701E-03  0.75058793E-04
 0.49961977E+00 -0.95554139E+00 -0.24701501E-03 -0.36102097E-03  0.52684181E-04
 0.49961977E+00 -0.94475908E+00 -0.28536624E-03 -0.16883994E-04 -0.17820067E-04
 0.49961977E+00 -0.93326267E+00 -0.26773754E-03  0.40596230E-03 -0.13588093E-03
 0.49961977E+00 -0.92101443E+00 -0.20027961E-03  0.77936115E-03 -0.28666562E-03
 0.49961977E+00 -0.90797606E+00 -0.10692512E-03  0.98623059E-03 -0.44222741E-03
 0.49961977E+00 -0.89410886E+00 -0.16287961E-04  0.97357477E-03 -0.57323823E-03
 0.49961977E+00 -0.87937402E+00  0.51511469E-04  0.76935574E-03 -0.65733292E-03
 0.49961977E+00 -0.86373293E+00  0.90493057E-04  0.45673965E-03 -0.68654810E-03
 0.49961977E+00 -0.84714748E+00  0.10592632E-03  0.12758265E-03 -0.66518530E-03
 0.49961977E+00 -0.82958044E+00  0.10744854E-03 -0.15385825E-03 -0.60564486E-03
 0.49961977E+00 -0.81099590E+00  0.10345349E-03 -0.36211245E-03 -0.52124662E-03
 0.49961977E+00 -0.79135972E+00  0.98892063E-04 -0.50069117E-03 -0.42308845E-03
 0.49961977E+00 -0.77064005E+00  0.95683873E-04 -0.58599607E-03 -0.31801793E-03
 0.49961977E+00 -0.74880783E+00  0.93976798E-04 -0.63471908E-03 -0.20995987E-03
 0.49961977E+00 -0.72583741E+00  0.93175575E-04 -0.65844501E-03 -0.10072076E-03
 0.49961977E+00 -0.70170710E+00  0.92472688E-04 -0.66273862E-03  0.81720385E-05
 0.49961977E+00 -0.67639983E+00  0.91053402E-04 -0.64874887E-03  0.11486841E-03
 0.49961977E+00 -0.64990376E+00  0.88160046E-04 -0.61482584E-03  0.21613977E-03
 0.49961977E+00 -0.62221291E+00  0.83127699E-04 -0.55830654E-03  0.30729443E-03
 0.49961977E+00 -0.59332774E+00  0.75429785E-04 -0.47670055E-03  0.38182451E-03
 0.49961977E+00 -0.56325577E+00  0.64734141E-04 -0.36904805E-03  0.43189096E-03
 0.49961977E+00 -0.53201207E+00  0.50969286E-04 -0.23683860E-03  0.44882686E-03
 0.49961977E+00 -0.49961977E+00  0.34374830E-04 -0.84999847E-04  0.42446481E-03
 0.49961977E+00 -0.46611039E+00  0.15534127E-04  0.77759891E-04  0.35262915E-03
 0.49961977E+00 -0.43152416E+00 -0.46450497E-05  0.23898555E-03  0.23118234E-03
 0.49961977E+00 -0.39591017E+00 -0.24993495E-04  0.38353333E-03  0.63862839E-04
 0.49961977E+00 -0.35932641E+00 -0.44213379E-04  0.49533503E-03 -0.13817170E-03
 0.49961977E+00 -0.32183967E+00 -0.61047048E-04  0.56011208E-03 -0.35597883E-03
 0.49961977E+00 -0.28352524E+00 -0.74483722E-04  0.56832323E-03 -0.56388659E-03
 0.49961977E+00 -0.24446655E+00 -0.83937818E-04  0.51800137E-03 -0.73247018E-03
 0.49961977E+00 -0.20475452E+00 -0.89381725E-04  0.41643233E-03 -0.83309748E-03
 0.49961977E+00 -0.16448690E+00 -0.91360678E-04  0.28021355E-03 -0.84349502E-03
 0.49961977E+00 -0.12376733E+00 -0.90897325E-04  0.13309411E-03 -0.75301209E-03
 0.49961977E+00 -0.82704342E-01 -0.89262089E-04  0.19641472E-05 -0.56627503E-03
 0.49961977E+00 -0.41410268E-01 -0.87685581E-04 -0.88431088E-04 -0.30393486E-03
 0.49961977E+00  0.00000000E+00 -0.87051849E-04 -0.12065220E-03 -0.94923059E-15
 0.49961977E+00  0.41410268E-01 -0.87685581E-04 -0.88431088E-04  0.30393486E-03
 0.49961977E+00  0.82704342E-01 -0.89262089E-04  0.19641472E-05  0.56627503E-03
 0.49961977E+00  0.12376733E+00 -0.90897325E-04  0.13309411E-03  0.75301209E-03
 0.49961977E+00  0.16448690E+00 -0.91360678E-04  0.28021355E-03  0.84349502E-03
 0.49961977E+00  0.20475452E+00 -0.89381725E-04  0.41643233E-03  0.83309748E-03
 0.49961977E+00  0.24446655E+00 -0.83937818E-04  0.51800137E-03  0.73247018E-03
 0.49961977E+00  0.28352524E+00 -0.74483722E-04  0.56832323E-03  0.56388659E-03
 0.49961977E+00  0.32183967E+00 -0.61047048E-04  0.56011208E-03  0.35597883E-03
 0.49961977E+00  0.35932641E+00 -0.44213379E-04  0.49533503E-03  0.13817170E-03
 0.49961977E+00  0.39591017E+00 -0.24993495E-04  0.38353333E-03 -0.63862839E-04
 0.49961977E+00  0.43152416E+00 -0.46450497E-05  0.23898555E-03 -0.23118234E-03
 0.49961977E+00  0.46611039E+00  0.15534127E-04  0.77759891E-04 -0.35262915E-03
 0.49961977E+00  0.49961977E+00  0.34374830E-04 -0.84999847E-04 -0.42446481E-03
 0.49961977E+00  0.53201207E+00  0.50969286E-04 -0.23683860E-03 -0.44882686E-03
 0.49961977E+00  0.56325577E+00  0.64734141E-04 -0.36904805E-03 -0.43189096E-03
 0.49961977E+00  0.59332774E+00  0.75429785E-04 -0.47670055E-03 -0.38182451E-03
 0.49961977E+00  0.62221291E+00  0.83127699E-04 -0.55830654E-03 -0.30729443E-03
 0.49961977E+00  0.64990376E+00  0.88160046E-04 -0.61482584E-03 -0.21613977E-03
 0.49961977E+00  0.67639983E+00  0.91053402E-04 -0.64874887E-03 -0.11486841E-03
 0.49961977E+00  0.70170710E+00  0.92472688E-04 -0.66273862E-03 -0.81720385E-05
 0.49961977E+00  0.72583741E+00  0.93175575E-04 -0.65844501E-03  0.10072076E-03
 0.49961977E+00  0.74880783E+00  0.93976798E-04 -0.63471908E-03  0.20995987E-03
 0.49961977E+00  0.77064005E+00  0.95683873E-04 -0.58599607E-03  0.31801793E-03
 0.49961977E+00  0.79135972E+00  0.98892063E-04 -0.50069117E-03  0.42308845E-03
 0.49961977E+00  0.81099590E+00  0.10345349E-03 -0.36211245E-03  0.52124662E-03
 0.49961977E+00  0.82958044E+00  0.10744854E-03 -0.15385825E-03  0.60564486E-03
 0.49961977E+00  0.84714748E+00  0.10592632E-03  0.12758265E-03  0.66518530E-03
 0.49961977E+00  0.86373293E+00  0.90493057E-04  0.45673965E-03  0.68654810E-03
 0.49961977E+00  0.87937402E+00  0.51511469E-04  0.76935574E-03  0.65733292E-03
 0.49961977E+00  0.89410886E+00 -0.16287961E-04  0.97357477E-03  0.57323823E-03
 0.49961977E+00  0.90797606E+00 -0.10692512E-03  0.98623059E-03  0.44222741E-03
 0.49961977E+00  0.92101443E+00 -0.20027961E-03  0.77936115E-03  0.28666562E-03
 0.49961977E+00  0.93326267E+00 -0.26773754E-03  0.40596230E-03  0.13588093E-03
 0.49961977E+00  0.94475908E+00 -0.28536624E-03 -0.16883994E-04  0.17820067E-04
 0.49961977E+00  0.95554139E+00 -0.24701501E-03 -0.36102097E-03 -0.52684181E-04
 0.49961977E+00  0.96564655E+00 -0.16863343E-03 -0.54311701E-03 -0.75058793E-04
 0.49961977E+00  0.97511059E+00 -0.80830646E-04 -0.55016010E-03 -0.63430219E-04
 0.49961977E+00  0.98396850E+00 -0.14564122E-04 -0.42480635E-03 -0.35541555E-04
 0.49961977E+00  0.99225409E+00  0.11962114E-04 -0.22721152E-03 -0.10946933E-04
 0.49961977E+00  0.10000000E+01  0.00000000E+00  0.00000000E+00  0.00000000E+00
 
 0.53201207E+00 -0.10000000E+01  0.00000000E+00  0.00000000E+00  0.00000000E+00
 0.53201207E+00 -0.99225409E+00  0.11408948E-04 -0.28895605E-03  0.10010434E-04
 0.53201207E+00 -0.98396850E+00 -0.11986326E-04 -0.50581341E-03  0.31009574E-04
 0.53201207E+00 -0.97511059E+00 -0.70545584E-04 -0.59413587E-03  0.51389714E-04
 0.53201207E+00 -0.96564655E+00 -0.14755480E-03 -0.49554599E-03  0.51048102E-04
 0.53201207E+00 -0.95554139E+00 -0.21581429E-03 -0.18843680E-03  0.13381010E-04
 0.53201207E+00 -0.94475908E+00 -0.24946737E-03  0.27776207E-03 -0.72402319E-04
 0.53201207E+00 -0.93326267E+00 -0.23617193E-03  0.77993227E-03 -0.20099464E-03
 0.53201207E+00 -0.92101443E+00 -0.18252921E-03  0.11635807E-02 -0.35320171E-03
 0.53201207E+00 -0.90797606E+00 -0.10921554E-03  0.13098520E-02 -0.49921404E-03
 0.53201207E+00 -0.89410886E+00 -0.39264603E-04  0.11879662E-02 -0.61133224E-03
 0.53201207E+00 -0.87937402E+00  0.12551937E-04  0.85956083E-03 -0.67169801E-03
 0.53201207E+00 -0.86373293E+00  0.43233986E-04  0.43761700E-03 -0.67763550E-03
 0.53201207E+00 -0.84714748E+00  0.58054010E-04  0.29895275E-04 -0.63743075E-03
 0.53201207E+00 -0.82958044E+00  0.64580069E-04 -0.29784569E-03 -0.56492246E-03
 0.53201207E+00 -0.81099590E+00  0.68537509E-04 -0.52762635E-03 -0.47252749E-03
 0.53201207E+00 -0.79135972E+00  0.72726716E-04 -0.67265521E-03 -0.36895258E-03
 0.53201207E+00 -0.77064005E+00  0.77823256E-04 -0.75713413E-03 -0.25829226E-03
 0.53201207E+00 -0.74880783E+00  0.83495375E-04 -0.80219550E-03 -0.14200816E-03
 0.53201207E+00 -0.72583741E+00  0.89102473E-04 -0.82103493E-03 -0.20172312E-04
 0.53201207E+00 -0.70170710E+00  0.93953818E-04 -0.81887125E-03  0.10663332E-03
 0.53201207E+00 -0.67639983E+00  0.97358047E-04 -0.79548347E-03  0.23658666E-03
 0.53201207E+00 -0.64990376E+00  0.98628171E-04 -0.74737261E-03  0.36556266E-03
 0.53201207E+00 -0.62221291E+00  0.97103647E-04 -0.67004199E-03  0.48689905E-03
 0.53201207E+00 -0.59332774E+00  0.92202580E-04 -0.55952372E-03  0.59101962E-03
 0.53201207E+00 -0.56325577E+00  0.83488214E-04 -0.41416133E-03  0.66588967E-03
 0.53201207E+00 -0.53201207E+00  0.70749038E-04 -0.23590311E-03  0.69775617E-03
 0.53201207E+00 -0.49961977E+00  0.54065978E-04 -0.31680140E-04  0.67291103E-03
 0.53201207E+00 -0.46611039E+00  0.33867244E-04  0.18603104E-03  0.58001238E-03
 0.53201207E+00 -0.43152416E+00  0.10936830E-04  0.39924525E-03  0.41321984E-03
 0.53201207E+00 -0.39591017E+00 -0.13617462E-04  0.58593338E-03  0.17534851E-03
 0.53201207E+00 -0.35932641E+00 -0.38466088E-04  0.72263166E-03 -0.11939584E-03
 0.53201207E+00 -0.32183967E+00 -0.62203107E-04  0.78844947E-03 -0.44429337E-03
 0.53201207E+00 -0.28352524E+00 -0.83540929E-04  0.76956316E-03 -0.76130902E-03
 0.53201207E+00 -0.24446655E+00 -0.10149373E-03  0.66354824E-03 -0.10253633E-02
 0.53201207E+00 -0.20475452E+00 -0.11553201E-03  0.48205943E-03 -0.11913886E-02
 0.53201207E+00 -0.16448690E+00 -0.12563613E-03  0.25099385E-03 -0.12232311E-02
 0.53201207E+00 -0.12376733E+00 -0.13225105E-03  0.72753659E-05 -0.11023627E-02
 0.53201207E+00 -0.82704342E-01 -0.13611430E-03 -0.20731561E-03 -0.83411352E-03
 0.53201207E+00 -0.41410268E-01 -0.13802499E-03 -0.35429876E-03 -0.44926324E-03
 0.53201207E+00  0.00000000E+00 -0.13858621E-03 -0.40654681E-03 -0.65817894E-15
 0.53201207E+00  0.41410268E-01 -0.13802499E-03 -0.35429876E-03  0.44926324E-03
 0.53201207E+00  0.82704342E-01 -0.13611430E-03 -0.20731561E-03  0.83411352E-03
 0.53201207E+00  0.12376733E+00 -0.13225105E-03  0.72753659E-05  0.11023627E-02
 0.53201207E+00  0.16448690E+00 -0.12563613E-03  0.25099385E-03  0.12232311E-02
 0.53201207E+00  0.20475452E+00 -0.11553201E-03  0.48205943E-03  0.11913886E-02
 0.53201207E+00  0.24446655E+00 -0.10149373E-03  0.66354824E-03  0.10253633E-02
 0.53201207E+00  0.28352524E+00 -0.83540929E-04  0.76956316E-03  0.76130902E-03
 0.53201207E+00  0.32183967E+00 -0.62203107E-04  0.78844947E-03  0.44429337E-03
 0.53201207E+00  0.35932641E+00 -0.38466088E-04  0.72263166E-03  0.11939584E-03
 0.53201207E+00  0.39591017E+00 -0.13617462E-04  0.58593338E-03 -0.17534851E-03
 0.53201207E+00  0.43152416E+00  0.10936830E-04  0.39924525E-03 -0.41321984E-03
 0.53201207E+00  0.46611039E+00  0.33867244E-04  0.18603104E-03 -0.58001238E-03
 0.53201207E+00  0.49961977E+00  0.54065978E-04 -0.31680140E-04 -0.67291103E-03
 0.53201207E+00  0.53201207E+00  0.70749038E-04 -0.23590311E-03 -0.69775617E-03
 0.53201207E+00  0.56325577E+00  0.83488214E-04 -0.41416133E-03 -0.66588967E-03
 0.53201207E+00  0.59332774E+00  0.92202580E-04 -0.55952372E-03 -0.59101962E-03
 0.53201207E+00  0.62221291E+00  0.97103647E-04 -0.67004199E-03 -0.48689905E-03
 0.53201207E+00  0.64990376E+00  0.98628171E-04 -0.74737261E-03 -0.36556266E-03
 0.53201207E+00  0.67639983E+00  0.97358047E-04 -0.79548347E-03 -0.23658666E-03
 0.53201207E+00  0.70170710E+00  0.93953818E-04 -0.81887125E-03 -0.10663332E-03
 0.53201207E+00  0.72583741E+00  0.89102473E-04 -0.82103493E-03  0.20172312E-04
 0.53201207E+00  0.74880783E+00  0.83495375E-04 -0.80219550E-03  0.14200816E-03
 0.53201207E+00  0.77064005E+00  0.77823256E-04 -0.75713413E-03  0.25829226E-03
 0.53201207E+00  0.79135972E+00  0.72726716E-04 -0.67265521E-03  0.36895258E-03
 0.53201207E+00  0.81099590E+00  0.68537509E-04 -0.52762635E-03  0.47252749E-03
 0.53201207E+00  0.82958044E+00  0.64580069E-04 -0.29784569E-03  0.56492246E-03
 0.53201207E+00  0.84714748E+00  0.58054010E-04  0.29895275E-04  0.63743075E-03
 0.53201207E+00  0.86373293E+00  0.43233986E-04  0.43761700E-03  0.67763550E-03
 0.53201207E+00  0.87937402E+00  0.12551937E-04  0.85956083E-03  0.67169801E-03
 0.53201207E+00  0.89410886E+00 -0.39264603E-04  0.11879662E-02  0.61133224E-03
 0.53201207E+00  0.90797606E+00 -0.10921554E-03  0.13098520E-02  0.49921404E-03
 0.53201207E+00  0.92101443E+00 -0.18252921E-03  0.11635807E-02  0.35320171E-03
 0.53201207E+00  0.93326267E+00 -0.23617193E-03  0.77993227E-03  0.20099464E-03
 0.53201207E+00  0.94475908E+00 -0.24946737E-03  0.27776207E-03  0.72402319E-04
 0.53201207E+00  0.95554139E+00 -0.21581429E-03 -0.18843680E-03 -0.13381010E-04
 0.53201207E+00  0.96564655E+00 -0.14755480E-03 -0.49554599E-03 -0.51048102E-04
 0.53201207E+00  0.97511059E+00 -0.70545584E-04 -0.59413587E-03 -0.51389714E-04
 0.53201207E+00  0.98396850E+00 -0.11986326E-04 -0.50581341E-03 -0.31009574E-04
 0.53201207E+00  0.99225409E+00  0.11408948E-04 -0.28895605E-03 -0.10010434E-04
 0.53201207E+00  0.10000000E+01  0.00000000E+00  0.00000000E+00  0.00000000E+00
 
 0.56325577E+00 -0.10000000E+01  0.00000000E+00  0.00000000E+00  0.00000000E+00
 0.56325577E+00 -0.99225409E+00  0.14405364E-04 -0.33934881E-03  0.87462298E-05
 0.56325577E+00 -0.98396850E+00 -0.28072026E-05 -0.56441155E-03  0.25843580E-04
 0.56325577E+00 -0.97511059E+00 -0.51527571E-04 -0.60693940E-03  0.39399853E-04
 0.56325577E+00 -0.96564655E+00 -0.11730805E-03 -0.41419224E-03  0.30440915E-04
 0.56325577E+00 -0.95554139E+00 -0.17736785E-03  0.10762566E-04 -0.15270451E-04
 0.56325577E+00 -0.94475908E+00 -0.21063267E-03  0.58143446E-03 -0.10472552E-03
 0.56325577E+00 -0.93326267E+00 -0.20748513E-03  0.11387315E-02 -0.22915916E-03
 0.56325577E+00 -0.92101443E+00 -0.17339719E-03  0.15092379E-02 -0.36777277E-03
 0.56325577E+00 -0.90797606E+00 -0.12414358E-03  0.15800313E-02 -0.49262268E-03
 0.56325577E+00 -0.89410886E+00 -0.76180964E-04  0.13468563E-02 -0.58081923E-03
 0.56325577E+00 -0.87937402E+00 -0.38935915E-04  0.90405401E-03 -0.62059548E-03
 0.56325577E+00 -0.86373293E+00 -0.13264229E-04  0.38925672E-03 -0.61389305E-03
 0.56325577E+00 -0.84714748E+00  0.49658172E-05 -0.80284006E-04 -0.57059888E-03
 0.56325577E+00 -0.82958044E+00  0.20310768E-04 -0.44215367E-03 -0.50276953E-03
 0.56325577E+00 -0.81099590E+00  0.35339858E-04 -0.68791973E-03 -0.41894992E-03
 0.56325577E+00 -0.79135972E+00  0.50638733E-04 -0.84013616E-03 -0.32324661E-03
 0.56325577E+00 -0.77064005E+00  0.65829679E-04 -0.92915849E-03 -0.21573942E-03
 0.56325577E+00 -0.74880783E+00  0.80378248E-04 -0.97862122E-03 -0.94878892E-04
 0.56325577E+00 -0.72583741E+00  0.93863528E-04 -0.10016056E-02  0.41038878E-04
 0.56325577E+00 -0.70170710E+00  0.10592705E-03 -0.10015878E-02  0.19213688E-03
 0.56325577E+00 -0.67639983E+00  0.11616304E-03 -0.97580240E-03  0.35613764E-03
 0.56325577E+00 -0.64990376E+00  0.12406531E-03 -0.91783859E-03  0.52727457E-03
 0.56325577E+00 -0.62221291E+00  0.12903243E-03 -0.82034383E-03  0.69577245E-03
 0.56325577E+00 -0.59332774E+00  0.13041279E-03 -0.67693596E-03  0.84731731E-03
 0.56325577E+00 -0.56325577E+00  0.12756102E-03 -0.48453607E-03  0.96336719E-03
 0.56325577E+00 -0.53201207E+00  0.11990637E-03 -0.24526556E-03  0.10221453E-02
 0.56325577E+00 -0.49961977E+00  0.10701390E-03  0.31522834E-04  0.10010326E-02
 0.56325577E+00 -0.46611039E+00  0.88648725E-04  0.32820195E-03  0.88016461E-03
 0.56325577E+00 -0.43152416E+00  0.64822255E-04  0.61876905E-03  0.64734308E-03
 0.56325577E+00 -0.39591017E+00  0.35835839E-04  0.87078098E-03  0.30336463E-03
 0.56325577E+00 -0.35932641E+00  0.23006357E-05  0.10491774E-02 -0.13320880E-03
 0.56325577E+00 -0.32183967E+00 -0.34844377E-04  0.11222681E-02 -0.62359768E-03
 0.56325577E+00 -0.28352524E+00 -0.74338757E-04  0.10687096E-02 -0.11101355E-02
 0.56325577E+00 -0.24446655E+00 -0.11461007E-03  0.88432147E-03 -0.15225906E-02
 0.56325577E+00 -0.20475452E+00 -0.15382061E-03  0.58653485E-03 -0.17892858E-02
 0.56325577E+00 -0.16448690E+00 -0.18993873E-03  0.21490669E-03 -0.18514556E-02
 0.56325577E+00 -0.12376733E+00 -0.22087516E-03 -0.17362322E-03 -0.16776073E-02
 0.56325577E+00 -0.82704342E-01 -0.24465769E-03 -0.51426419E-03 -0.12739977E-02
 0.56325577E+00 -0.41410268E-01 -0.25965501E-03 -0.74709962E-03 -0.68762997E-03
 0.56325577E+00  0.00000000E+00 -0.26478039E-03 -0.82979737E-03 -0.65466866E-15
 0.56325577E+00  0.41410268E-01 -0.25965501E-03 -0.74709962E-03  0.68762997E-03
 0.56325577E+00  0.82704342E-01 -0.24465769E-03 -0.51426419E-03  0.12739977E-02
 0.56325577E+00  0.12376733E+00 -0.22087516E-03 -0.17362322E-03  0.16776073E-02
 0.56325577E+00  0.16448690E+00 -0.18993873E-03  0.21490669E-03  0.18514556E-02
 0.56325577E+00  0.20475452E+00 -0.15382061E-03  0.58653485E-03  0.17892858E-02
 0.56325577E+00  0.24446655E+00 -0.11461007E-03  0.88432147E-03  0.15225906E-02
 0.56325577E+00  0.28352524E+00 -0.74338757E-04  0.10687096E-02  0.11101355E-02
 0.56325577E+00  0.32183967E+00 -0.34844377E-04  0.11222681E-02  0.62359768E-03
 0.56325577E+00  0.35932641E+00  0.23006357E-05  0.10491774E-02  0.13320880E-03
 0.56325577E+00  0.39591017E+00  0.35835839E-04  0.87078098E-03 -0.30336463E-03
 0.56325577E+00  0.43152416E+00  0.64822255E-04  0.61876905E-03 -0.64734308E-03
 0.56325577E+00  0.46611039E+00  0.88648725E-04  0.32820195E-03 -0.88016461E-03
 0.56325577E+00  0.49961977E+00  0.10701390E-03  0.31522834E-04 -0.10010326E-02
 0.56325577E+00  0.53201207E+00  0.11990637E-03 -0.24526556E-03 -0.10221453E-02
 0.56325577E+00  0.56325577E+00  0.12756102E-03 -0.48453607E-03 -0.96336719E-03
 0.56325577E+00  0.59332774E+00  0.13041279E-03 -0.67693596E-03 -0.84731731E-03
 0.56325577E+00  0.62221291E+00  0.12903243E-03 -0.82034383E-03 -0.69577245E-03
 0.56325577E+00  0.64990376E+00  0.12406531E-03 -0.91783859E-03 -0.52727457E-03
 0.56325577E+00  0.67639983E+00  0.11616304E-03 -0.97580240E-03 -0.35613764E-03
 0.56325577E+00  0.70170710E+00  0.10592705E-03 -0.10015878E-02 -0.19213688E-03
 0.56325577E+00  0.72583741E+00  0.93863528E-04 -0.10016056E-02 -0.41038878E-04
 0.56325577E+00  0.74880783E+00  0.80378248E-04 -0.97862122E-03  0.94878892E-04
 0.56325577E+00  0.77064005E+00  0.65829679E-04 -0.92915849E-03  0.21573942E-03
 0.56325577E+00  0.79135972E+00  0.50638733E-04 -0.84013616E-03  0.32324661E-03
 0.56325577E+00  0.81099590E+00  0.35339858E-04 -0.68791973E-03  0.41894992E-03
 0.56325577E+00  0.82958044E+00  0.20310768E-04 -0.44215367E-03  0.50276953E-03
 0.56325577E+00  0.84714748E+00  0.49658172E-05 -0.80284006E-04  0.57059888E-03
 0.56325577E+00  0.86373293E+00 -0.13264229E-04  0.38925672E-03  0.61389305E-03
 0.56325577E+00  0.87937402E+00 -0.38935915E-04  0.90405401E-03  0.62059548E-03
 0.56325577E+00  0.89410886E+00 -0.76180964E-04  0.13468563E-02  0.58081923E-03
 0.56325577E+00  0.90797606E+00 -0.12414358E-03  0.15800313E-02  0.49262268E-03
 0.56325577E+00  0.92101443E+00 -0.17339719E-03  0.15092379E-02  0.36777277E-03
 0.56325577E+00  0.93326267E+00 -0.20748513E-03  0.11387315E-02  0.22915916E-03
 0.56325577E+00  0.94475908E+00 -0.21063267E-03  0.58143446E-03  0.10472552E-03
 0.56325577E+00  0.95554139E+00 -0.17736785E-03  0.10762566E-04  0.15270451E-04
 0.56325577E+00  0.96564655E+00 -0.11730805E-03 -0.41419224E-03 -0.30440915E-04
 0.56325577E+00  0.97511059E+00 -0.51527571E-04 -0.60693940E-03 -0.39399853E-04
 0.56325577E+00  0.98396850E+00 -0.28072026E-05 -0.56441155E-03 -0.25843580E-04
 0.56325577E+00  0.99225409E+00  0.14405364E-04 -0.33934881E-03 -0.87462298E-05
 0.56325577E+00  0.10000000E+01  0.00000000E+00  0.00000000E+00  0.00000000E+00
 
 0.59332774E+00 -0.10000000E+01  0.00000000E+00  0.00000000E+00  0.00000000E+00
 0.59332774E+00 -0.99225409E+00  0.20719418E-04 -0.37970758E-03  0.76802543E-05
 0.59332774E+00 -0.98396850E+00  0.12323002E-04 -0.60616315E-03  0.22162532E-04
 0.59332774E+00 -0.97511059E+00 -0.25033254E-04 -0.60232429E-03  0.32318086E-04
 0.59332774E+00 -0.96564655E+00 -0.79790331E-04 -0.32372715E-03  0.21890381E-04
 0.59332774E+00 -0.95554139E+00 -0.13396658E-03  0.20155552E-03 -0.20322306E-04
 0.59332774E+00 -0.94475908E+00 -0.17100709E-03  0.85355933E-03 -0.98102757E-04
 0.59332774E+00 -0.93326267E+00 -0.18298392E-03  0.14443827E-02 -0.20187000E-03
 0.59332774E+00 -0.92101443E+00 -0.17277151E-03  0.17897804E-02 -0.31312675E-03
 0.59332774E+00 -0.90797606E+00 -0.14997154E-03  0.17878870E-02 -0.40993370E-03
 0.59332774E+00 -0.89410886E+00 -0.12396161E-03  0.14604373E-02 -0.47676176E-03
 0.59332774E+00 -0.87937402E+00 -0.99229457E-04  0.92854719E-03 -0.50804402E-03
 0.59332774E+00 -0.86373293E+00 -0.75475080E-04  0.34620427E-03 -0.50789473E-03
 0.59332774E+00 -0.84714748E+00 -0.50731633E-04 -0.16677722E-03 -0.48397242E-03
 0.59332774E+00 -0.82958044E+00 -0.24106017E-04 -0.55465037E-03 -0.44258512E-03
 0.59332774E+00 -0.81099590E+00  0.36480281E-05 -0.81821385E-03 -0.38540158E-03
 0.59332774E+00 -0.79135972E+00  0.31091110E-04 -0.98687810E-03 -0.31015466E-03
 0.59332774E+00 -0.77064005E+00  0.57145294E-04 -0.10940900E-02 -0.21224375E-03
 0.59332774E+00 -0.74880783E+00  0.81448555E-04 -0.11633685E-02 -0.87097451E-04
 0.59332774E+00 -0.72583741E+00  0.10414146E-03 -0.12057480E-02  0.68436483E-04
 0.59332774E+00 -0.70170710E+00  0.12550171E-03 -0.12215611E-02  0.25473773E-03
 0.59332774E+00 -0.67639983E+00  0.14568576E-03 -0.12043074E-02  0.46849070E-03
 0.59332774E+00 -0.64990376E+00  0.16461532E-03 -0.11434703E-02  0.70145914E-03
 0.59332774E+00 -0.62221291E+00  0.18194278E-03 -0.10275377E-02  0.93946419E-03
 0.59332774E+00 -0.59332774E+00  0.19703997E-03 -0.84638897E-03  0.11614967E-02
 0.59332774E+00 -0.56325577E+00  0.20897157E-03 -0.59440122E-03  0.13397407E-02
 0.59332774E+00 -0.53201207E+00  0.21645875E-03 -0.27332836E-03  0.14408552E-02
 0.59332774E+00 -0.49961977E+00  0.21783643E-03  0.10457991E-03  0.14292799E-02
 0.59332774E+00 -0.46611039E+00  0.21104829E-03  0.51463500E-03  0.12726998E-02
 0.59332774E+00 -0.43152416E+00  0.19371129E-03  0.91923631E-03  0.94960237E-03
 0.59332774E+00 -0.39591017E+00  0.16331999E-03  0.12703665E-02  0.45779777E-03
 0.59332774E+00 -0.35932641E+00  0.11761867E-03  0.15151827E-02 -0.17784997E-03
 0.59332774E+00 -0.32183967E+00  0.55171009E-04  0.16050157E-02 -0.90112019E-03
 0.59332774E+00 -0.28352524E+00 -0.23949042E-04  0.15062250E-02 -0.16260748E-02
 0.59332774E+00 -0.24446655E+00 -0.11746440E-03  0.12109555E-02 -0.22464742E-02
 0.59332774E+00 -0.20475452E+00 -0.22044061E-03  0.74446313E-03 -0.26528105E-02
 0.59332774E+00 -0.16448690E+00 -0.32528615E-03  0.16631169E-03 -0.27544451E-02
 0.59332774E+00 -0.12376733E+00 -0.42240689E-03 -0.43661430E-03 -0.25018789E-02
 0.59332774E+00 -0.82704342E-01 -0.50149825E-03 -0.96476483E-03 -0.19030472E-02
 0.59332774E+00 -0.41410268E-01 -0.55329269E-03 -0.13256733E-02 -0.10281134E-02
 0.59332774E+00  0.00000000E+00 -0.57132941E-03 -0.14538555E-02 -0.24942241E-14
 0.59332774E+00  0.41410268E-01 -0.55329269E-03 -0.13256733E-02  0.10281134E-02
 0.59332774E+00  0.82704342E-01 -0.50149825E-03 -0.96476483E-03  0.19030472E-02
 0.59332774E+00  0.12376733E+00 -0.42240689E-03 -0.43661430E-03  0.25018789E-02
 0.59332774E+00  0.16448690E+00 -0.32528615E-03  0.16631169E-03  0.27544451E-02
 0.59332774E+00  0.20475452E+00 -0.22044061E-03  0.74446313E-03  0.26528105E-02
 0.59332774E+00  0.24446655E+00 -0.11746440E-03  0.12109555E-02  0.22464742E-02
 0.59332774E+00  0.28352524E+00 -0.23949042E-04  0.15062250E-02  0.16260748E-02
 0.59332774E+00  0.32183967E+00  0.55171009E-04  0.16050157E-02  0.90112019E-03
 0.59332774E+00  0.35932641E+00  0.11761867E-03  0.15151827E-02  0.17784997E-03
 0.59332774E+00  0.39591017E+00  0.16331999E-03  0.12703665E-02 -0.45779777E-03
 0.59332774E+00  0.43152416E+00  0.19371129E-03  0.91923631E-03 -0.94960237E-03
 0.59332774E+00  0.46611039E+00  0.21104829E-03  0.51463500E-03 -0.12726998E-02
 0.59332774E+00  0.49961977E+00  0.21783643E-03  0.10457991E-03 -0.14292799E-02
 0.59332774E+00  0.53201207E+00  0.21645875E-03 -0.27332836E-03 -0.14408552E-02
 0.59332774E+00  0.56325577E+00  0.20897157E-03 -0.59440122E-03 -0.13397407E-02
 0.59332774E+00  0.59332774E+00  0.19703997E-03 -0.84638897E-03 -0.11614967E-02
 0.59332774E+00  0.62221291E+00  0.18194278E-03 -0.10275377E-02 -0.93946419E-03
 0.59332774E+00  0.64990376E+00  0.16461532E-03 -0.11434703E-02 -0.70145914E-03
 0.59332774E+00  0.67639983E+00  0.14568576E-03 -0.12043074E-02 -0.46849070E-03
 0.59332774E+00  0.70170710E+00  0.12550171E-03 -0.12215611E-02 -0.25473773E-03
 0.59332774E+00  0.72583741E+00  0.10414146E-03 -0.12057480E-02 -0.68436483E-04
 0.59332774E+00  0.74880783E+00  0.81448555E-04 -0.11633685E-02  0.87097451E-04
 0.59332774E+00  0.77064005E+00  0.57145294E-04 -0.10940900E-02  0.21224375E-03
 0.59332774E+00  0.79135972E+00  0.31091110E-04 -0.98687810E-03  0.31015466E-03
 0.59332774E+00  0.81099590E+00  0.36480281E-05 -0.81821385E-03  0.38540158E-03
 0.59332774E+00  0.82958044E+00 -0.24106017E-04 -0.55465037E-03  0.44258512E-03
 0.59332774E+00  0.84714748E+00 -0.50731633E-04 -0.16677722E-03  0.48397242E-03
 0.59332774E+00  0.86373293E+00 -0.75475080E-04  0.34620427E-03  0.50789473E-03
 0.59332774E+00  0.87937402E+00 -0.99229457E-04  0.92854719E-03  0.50804402E-03
 0.59332774E+00  0.89410886E+00 -0.12396161E-03  0.14604373E-02  0.47676176E-03
 0.59332774E+00  0.90797606E+00 -0.14997154E-03  0.17878870E-02  0.40993370E-03
 0.59332774E+00  0.92101443E+00 -0.17277151E-03  0.17897804E-02  0.31312675E-03
 0.59332774E+00  0.93326267E+00 -0.18298392E-03  0.14443827E-02  0.20187000E-03
 0.59332774E+00  0.94475908E+00 -0.17100709E-03  0.85355933E-03  0.98102757E-04
 0.59332774E+00  0.95554139E+00 -0.13396658E-03  0.20155552E-03  0.20322306E-04
 0.59332774E+00  0.96564655E+00 -0.79790331E-04 -0.32372715E-03 -0.21890381E-04
 0.59332774E+00  0.97511059E+00 -0.25033254E-04 -0.60232429E-03 -0.32318086E-04
 0.59332774E+00  0.98396850E+00  0.12323002E-04 -0.60616315E-03 -0.22162532E-04
 0.59332774E+00  0.99225409E+00  0.20719418E-04 -0.37970758E-03 -0.76802543E-05
 0.59332774E+00  0.10000000E+01  0.00000000E+00  0.00000000E+00  0.00000000E+00
 
 0.62221291E+00 -0.10000000E+01  0.00000000E+00  0.00000000E+00  0.00000000E+00
 0.62221291E+00 -0.99225409E+00  0.29823034E-04 -0.41518461E-03  0.73092867E-05
 0.62221291E+00 -0.98396850E+00  0.32302024E-04 -0.64343556E-03  0.21877254E-04
 0.62221291E+00 -0.97511059E+00  0.73026517E-05 -0.60259394E-03  0.34309963E-04
 0.62221291E+00 -0.96564655E+00 -0.36916688E-04 -0.25716557E-03  0.32353152E-04
 0.62221291E+00 -0.95554139E+00 -0.87296522E-04  0.34329981E-03  0.78324079E-05
 0.62221291E+00 -0.94475908E+00 -0.13137930E-03  0.10530103E-02 -0.41402646E-04
 0.62221291E+00 -0.93326267E+00 -0.16197177E-03  0.16646027E-02 -0.10857981E-03
 0.62221291E+00 -0.92101443E+00 -0.17824907E-03  0.19898989E-02 -0.18192169E-03
 0.62221291E+00 -0.90797606E+00 -0.18291429E-03  0.19388404E-02 -0.24931748E-03
 0.62221291E+00 -0.89410886E+00 -0.17826711E-03  0.15528839E-02 -0.30401470E-03
 0.62221291E+00 -0.87937402E+00 -0.16450866E-03  0.96943024E-03 -0.34521579E-03
 0.62221291E+00 -0.86373293E+00 -0.14107600E-03  0.34875524E-03 -0.37544614E-03
 0.62221291E+00 -0.84714748E+00 -0.10883732E-03 -0.19259750E-03 -0.39567219E-03
 0.62221291E+00 -0.82958044E+00 -0.70777529E-04 -0.60616935E-03 -0.40264760E-03
 0.62221291E+00 -0.81099590E+00 -0.30775504E-04 -0.89883418E-03 -0.38886148E-03
 0.62221291E+00 -0.79135972E+00  0.81235261E-05 -0.11023675E-02 -0.34478112E-03
 0.62221291E+00 -0.77064005E+00  0.44613967E-04 -0.12492723E-02 -0.26120467E-03
 0.62221291E+00 -0.74880783E+00  0.78959685E-04 -0.13601345E-02 -0.13100800E-03
 0.62221291E+00 -0.72583741E+00  0.11230590E-03 -0.14421725E-02  0.49883870E-04
 0.62221291E+00 -0.70170710E+00  0.14603417E-03 -0.14913928E-02  0.28166442E-03
 0.62221291E+00 -0.67639983E+00  0.18137546E-03 -0.14964612E-02  0.55954141E-03
 0.62221291E+00 -0.64990376E+00  0.21921805E-03 -0.14414695E-02  0.87221048E-03
 0.62221291E+00 -0.62221291E+00  0.25996683E-03 -0.13091897E-02  0.12001258E-02
 0.62221291E+00 -0.59332774E+00  0.30335388E-03 -0.10841084E-02  0.15141040E-02
 0.62221291E+00 -0.56325577E+00  0.34815013E-03 -0.75665236E-03  0.17750266E-02
 0.62221291E+00 -0.53201207E+00  0.39179850E-03 -0.32757642E-03  0.19355575E-02
 0.62221291E+00 -0.49961977E+00  0.43002744E-03  0.18725809E-03  0.19447194E-02
 0.62221291E+00 -0.46611039E+00  0.45658577E-03  0.75353438E-03  0.17557492E-02
 0.62221291E+00 -0.43152416E+00  0.46327425E-03  0.13174079E-02  0.13368744E-02
 0.62221291E+00 -0.39591017E+00  0.44050250E-03  0.18087791E-02  0.68346059E-03
 0.62221291E+00 -0.35932641E+00  0.37852991E-03  0.21494475E-02 -0.17119533E-03
 0.62221291E+00 -0.32183967E+00  0.26943955E-03  0.22664628E-02 -0.11500645E-02
 0.62221291E+00 -0.28352524E+00  0.10961487E-03  0.21085441E-02 -0.21351012E-02
 0.62221291E+00 -0.24446655E+00 -0.97770370E-04  0.16624187E-02 -0.29807131E-02
 0.62221291E+00 -0.20475452E+00 -0.34102083E-03  0.96414772E-03 -0.35375153E-02
 0.62221291E+00 -0.16448690E+00 -0.59972412E-03  0.10117504E-03 -0.36825974E-02
 0.62221291E+00 -0.12376733E+00 -0.84666634E-03 -0.79791175E-03 -0.33494663E-02
 0.62221291E+00 -0.82704342E-01 -0.10518373E-02 -0.15852521E-02 -0.25494947E-02
 0.62221291E+00 -0.41410268E-01 -0.11878567E-02 -0.21232311E-02 -0.13777750E-02
 0.62221291E+00  0.00000000E+00 -0.12355021E-02 -0.23143023E-02 -0.97997119E-14
 0.62221291E+00  0.41410268E-01 -0.11878567E-02 -0.21232311E-02  0.13777750E-02
 0.62221291E+00  0.82704342E-01 -0.10518373E-02 -0.15852521E-02  0.25494947E-02
 0.62221291E+00  0.12376733E+00 -0.84666634E-03 -0.79791175E-03  0.33494663E-02
 0.62221291E+00  0.16448690E+00 -0.59972412E-03  0.10117504E-03  0.36825974E-02
 0.62221291E+00  0.20475452E+00 -0.34102083E-03  0.96414772E-03  0.35375153E-02
 0.62221291E+00  0.24446655E+00 -0.97770370E-04  0.16624187E-02  0.29807131E-02
 0.62221291E+00  0.28352524E+00  0.10961487E-03  0.21085441E-02  0.21351012E-02
 0.62221291E+00  0.32183967E+00  0.26943955E-03  0.22664628E-02  0.11500645E-02
 0.62221291E+00  0.35932641E+00  0.37852991E-03  0.21494475E-02  0.17119533E-03
 0.62221291E+00  0.39591017E+00  0.44050250E-03  0.18087791E-02 -0.68346059E-03
 0.62221291E+00  0.43152416E+00  0.46327425E-03  0.13174079E-02 -0.13368744E-02
 0.62221291E+00  0.46611039E+00  0.45658577E-03  0.75353438E-03 -0.17557492E-02
 0.62221291E+00  0.49961977E+00  0.43002744E-03  0.18725809E-03 -0.19447194E-02
 0.62221291E+00  0.53201207E+00  0.39179850E-03 -0.32757642E-03 -0.19355575E-02
 0.62221291E+00  0.56325577E+00  0.34815013E-03 -0.75665236E-03 -0.17750266E-02
 0.62221291E+00  0.59332774E+00  0.30335388E-03 -0.10841084E-02 -0.15141040E-02
 0.62221291E+00  0.62221291E+00  0.25996683E-03 -0.13091897E-02 -0.12001258E-02
 0.62221291E+00  0.64990376E+00  0.21921805E-03 -0.14414695E-02 -0.87221048E-03
 0.62221291E+00  0.67639983E+00  0.18137546E-03 -0.14964612E-02 -0.55954141E-03
 0.62221291E+00  0.70170710E+00  0.14603417E-03 -0.14913928E-02 -0.28166442E-03
 0.62221291E+00  0.72583741E+00  0.11230590E-03 -0.14421725E-02 -0.49883870E-04
 0.62221291E+00  0.74880783E+00  0.78959685E-04 -0.13601345E-02  0.13100800E-03
 0.62221291E+00  0.77064005E+00  0.44613967E-04 -0.12492723E-02  0.26120467E-03
 0.62221291E+00  0.79135972E+00  0.81235261E-05 -0.11023675E-02  0.34478112E-03
 0.62221291E+00  0.81099590E+00 -0.30775504E-04 -0.89883418E-03  0.38886148E-03
 0.62221291E+00  0.82958044E+00 -0.70777529E-04 -0.60616935E-03  0.40264760E-03
 0.62221291E+00  0.84714748E+00 -0.10883732E-03 -0.19259750E-03  0.39567219E-03
 0.62221291E+00  0.86373293E+00 -0.14107600E-03  0.34875524E-03  0.37544614E-03
 0.62221291E+00  0.87937402E+00 -0.16450866E-03  0.96943024E-03  0.34521579E-03
 0.62221291E+00  0.89410886E+00 -0.17826711E-03  0.15528839E-02  0.30401470E-03
 0.62221291E+00  0.90797606E+00 -0.18291429E-03  0.19388404E-02  0.24931748E-03
 0.62221291E+00  0.92101443E+00 -0.17824907E-03  0.19898989E-02  0.18192169E-03
 0.62221291E+00  0.93326267E+00 -0.16197177E-03  0.16646027E-02  0.10857981E-03
 0.62221291E+00  0.94475908E+00 -0.13137930E-03  0.10530103E-02  0.41402646E-04
 0.62221291E+00  0.95554139E+00 -0.87296522E-04  0.34329981E-03 -0.78324079E-05
 0.62221291E+00  0.96564655E+00 -0.36916688E-04 -0.25716557E-03 -0.32353152E-04
 0.62221291E+00  0.97511059E+00  0.73026517E-05 -0.60259394E-03 -0.34309963E-04
 0.62221291E+00  0.98396850E+00  0.32302024E-04 -0.64343556E-03 -0.21877254E-04
 0.62221291E+00  0.99225409E+00  0.29823034E-04 -0.41518461E-03 -0.73092867E-05
 0.62221291E+00  0.10000000E+01  0.00000000E+00  0.00000000E+00  0.00000000E+00
 
 0.64990376E+00 -0.10000000E+01  0.00000000E+00  0.00000000E+00  0.00000000E+00
 0.64990376E+00 -0.99225409E+00  0.40782621E-04 -0.45272173E-03  0.79098694E-05
 0.64990376E+00 -0.98396850E+00  0.55440810E-04 -0.69125627E-03  0.25940190E-04
 0.64990376E+00 -0.97511059E+00  0.43365087E-04 -0.63225548E-03  0.47210888E-04
 0.64990376E+00 -0.96564655E+00  0.93275054E-05 -0.24763788E-03  0.64390272E-04
 0.64990376E+00 -0.95554139E+00 -0.38480698E-04  0.39880964E-03  0.71812268E-04
 0.64990376E+00 -0.94475908E+00 -0.91304795E-04  0.11463254E-02  0.66877211E-04
 0.64990376E+00 -0.93326267E+00 -0.14206728E-03  0.17782179E-02  0.49731093E-04
 0.64990376E+00 -0.92101443E+00 -0.18573401E-03  0.21066677E-02  0.21366479E-04
 0.64990376E+00 -0.90797606E+00 -0.21802608E-03  0.20491089E-02 -0.18822814E-04
 0.64990376E+00 -0.89410886E+00 -0.23458537E-03  0.16551594E-02 -0.73107825E-04
 0.64990376E+00 -0.87937402E+00 -0.23200219E-03  0.10648523E-02 -0.14313184E-03
 0.64990376E+00 -0.86373293E+00 -0.20998871E-03  0.43459226E-03 -0.22591549E-03
 0.64990376E+00 -0.84714748E+00 -0.17237408E-03 -0.12586469E-03 -0.31193040E-03
 0.64990376E+00 -0.82958044E+00 -0.12572458E-03 -0.57288075E-03 -0.38580881E-03
 0.64990376E+00 -0.81099590E+00 -0.76506847E-04 -0.91376629E-03 -0.42990864E-03
 0.64990376E+00 -0.79135972E+00 -0.28789852E-04 -0.11768964E-02 -0.42767445E-03
 0.64990376E+00 -0.77064005E+00  0.16433754E-04 -0.13895562E-02 -0.36612806E-03
 0.64990376E+00 -0.74880783E+00  0.60584529E-04 -0.15669206E-02 -0.23647687E-03
 0.64990376E+00 -0.72583741E+00  0.10641760E-03 -0.17111086E-02 -0.34425436E-04
 0.64990376E+00 -0.70170710E+00  0.15716763E-03 -0.18130226E-02  0.23956570E-03
 0.64990376E+00 -0.67639983E+00  0.21604777E-03 -0.18556518E-02  0.57897035E-03
 0.64990376E+00 -0.64990376E+00  0.28591901E-03 -0.18165623E-02  0.96938272E-03
 0.64990376E+00 -0.62221291E+00  0.36889577E-03 -0.16713854E-02  0.13862146E-02
 0.64990376E+00 -0.59332774E+00  0.46573187E-03 -0.13977654E-02  0.17930660E-02
 0.64990376E+00 -0.56325577E+00  0.57492631E-03 -0.98111897E-03  0.21415111E-02
 0.64990376E+00 -0.53201207E+00  0.69161253E-03 -0.42105249E-03  0.23736627E-02
 0.64990376E+00 -0.49961977E+00  0.80641886E-03  0.26173077E-03  0.24282303E-02
 0.64990376E+00 -0.46611039E+00  0.90465930E-03  0.10203963E-02  0.22504633E-02
 0.64990376E+00 -0.43152416E+00  0.96633367E-03  0.17803935E-02  0.18050302E-02
 0.64990376E+00 -0.39591017E+00  0.96748103E-03  0.24440321E-02  0.10897060E-02
 0.64990376E+00 -0.35932641E+00  0.88326862E-03  0.29021456E-02  0.14638885E-03
 0.64990376E+00 -0.32183967E+00  0.69284509E-03  0.30529688E-02 -0.93449778E-03
 0.64990376E+00 -0.28352524E+00  0.38535141E-03  0.28252300E-02 -0.20196050E-02
 0.64990376E+00 -0.24446655E+00 -0.34166300E-04  0.22007875E-02 -0.29496473E-02
 0.64990376E+00 -0.20475452E+00 -0.54074077E-03  0.12300480E-02 -0.35661714E-02
 0.64990376E+00 -0.16448690E+00 -0.10891485E-02  0.34293051E-04 -0.37432538E-02
 0.64990376E+00 -0.12376733E+00 -0.16184394E-02 -0.12088927E-02 -0.34169085E-02
 0.64990376E+00 -0.82704342E-01 -0.20611932E-02 -0.22960056E-02 -0.26044878E-02
 0.64990376E+00 -0.41410268E-01 -0.23558654E-02 -0.30381244E-02 -0.14081242E-02
 0.64990376E+00  0.00000000E+00 -0.24592686E-02 -0.33015788E-02 -0.29081122E-13
 0.64990376E+00  0.41410268E-01 -0.23558654E-02 -0.30381244E-02  0.14081242E-02
 0.64990376E+00  0.82704342E-01 -0.20611932E-02 -0.22960056E-02  0.26044878E-02
 0.64990376E+00  0.12376733E+00 -0.16184394E-02 -0.12088927E-02  0.34169085E-02
 0.64990376E+00  0.16448690E+00 -0.10891485E-02  0.34293051E-04  0.37432538E-02
 0.64990376E+00  0.20475452E+00 -0.54074077E-03  0.12300480E-02  0.35661714E-02
 0.64990376E+00  0.24446655E+00 -0.34166300E-04  0.22007875E-02  0.29496473E-02
 0.64990376E+00  0.28352524E+00  0.38535141E-03  0.28252300E-02  0.20196050E-02
 0.64990376E+00  0.32183967E+00  0.69284509E-03  0.30529688E-02  0.93449778E-03
 0.64990376E+00  0.35932641E+00  0.88326862E-03  0.29021456E-02 -0.14638885E-03
 0.64990376E+00  0.39591017E+00  0.96748103E-03  0.24440321E-02 -0.10897060E-02
 0.64990376E+00  0.43152416E+00  0.96633367E-03  0.17803935E-02 -0.18050302E-02
 0.64990376E+00  0.46611039E+00  0.90465930E-03  0.10203963E-02 -0.22504633E-02
 0.64990376E+00  0.49961977E+00  0.80641886E-03  0.26173077E-03 -0.24282303E-02
 0.64990376E+00  0.53201207E+00  0.69161253E-03 -0.42105249E-03 -0.23736627E-02
 0.64990376E+00  0.56325577E+00  0.57492631E-03 -0.98111897E-03 -0.21415111E-02
 0.64990376E+00  0.59332774E+00  0.46573187E-03 -0.13977654E-02 -0.17930660E-02
 0.64990376E+00  0.62221291E+00  0.36889577E-03 -0.16713854E-02 -0.13862146E-02
 0.64990376E+00  0.64990376E+00  0.28591901E-03 -0.18165623E-02 -0.96938272E-03
 0.64990376E+00  0.67639983E+00  0.21604777E-03 -0.18556518E-02 -0.57897035E-03
 0.64990376E+00  0.70170710E+00  0.15716763E-03 -0.18130226E-02 -0.23956570E-03
 0.64990376E+00  0.72583741E+00  0.10641760E-03 -0.17111086E-02  0.34425436E-04
 0.64990376E+00  0.74880783E+00  0.60584529E-04 -0.15669206E-02  0.23647687E-03
 0.64990376E+00  0.77064005E+00  0.16433754E-04 -0.13895562E-02  0.36612806E-03
 0.64990376E+00  0.79135972E+00 -0.28789852E-04 -0.11768964E-02  0.42767445E-03
 0.64990376E+00  0.81099590E+00 -0.76506847E-04 -0.91376629E-03  0.42990864E-03
 0.64990376E+00  0.82958044E+00 -0.12572458E-03 -0.57288075E-03  0.38580881E-03
 0.64990376E+00  0.84714748E+00 -0.17237408E-03 -0.12586469E-03  0.31193040E-03
 0.64990376E+00  0.86373293E+00 -0.20998871E-03  0.43459226E-03  0.22591549E-03
 0.64990376E+00  0.87937402E+00 -0.23200219E-03  0.10648523E-02  0.14313184E-03
 0.64990376E+00  0.89410886E+00 -0.23458537E-03  0.16551594E-02  0.73107825E-04
 0.64990376E+00  0.90797606E+00 -0.21802608E-03  0.20491089E-02  0.18822814E-04
 0.64990376E+00  0.92101443E+00 -0.18573401E-03  0.21066677E-02 -0.21366479E-04
 0.64990376E+00  0.93326267E+00 -0.14206728E-03  0.17782179E-02 -0.49731093E-04
 0.64990376E+00  0.94475908E+00 -0.91304795E-04  0.11463254E-02 -0.66877211E-04
 0.64990376E+00  0.95554139E+00 -0.38480698E-04  0.39880964E-03 -0.71812268E-04
 0.64990376E+00  0.96564655E+00  0.93275054E-05 -0.24763788E-03 -0.64390272E-04
 0.64990376E+00  0.97511059E+00  0.43365087E-04 -0.63225548E-03 -0.47210888E-04
 0.64990376E+00  0.98396850E+00  0.55440810E-04 -0.69125627E-03 -0.25940190E-04
 0.64990376E+00  0.99225409E+00  0.40782621E-04 -0.45272173E-03 -0.79098694E-05
 0.64990376E+00  0.10000000E+01  0.00000000E+00  0.00000000E+00  0.00000000E+00
 
 0.67639983E+00 -0.10000000E+01  0.00000000E+00  0.00000000E+00  0.00000000E+00
 0.67639983E+00 -0.99225409E+00  0.52551397E-04 -0.49879654E-03  0.92475933E-05
 0.67639983E+00 -0.98396850E+00  0.79970014E-04 -0.76296565E-03  0.33351321E-04
 0.67639983E+00 -0.97511059E+00  0.81193108E-04 -0.71196268E-03  0.68601479E-04
 0.67639983E+00 -0.96564655E+00  0.57537588E-04 -0.32158743E-03  0.11334893E-03
 0.67639983E+00 -0.95554139E+00  0.12458848E-04  0.34024300E-03  0.16392283E-03
 0.67639983E+00 -0.94475908E+00 -0.48795021E-04  0.11106010E-02  0.21551758E-03
 0.67639983E+00 -0.93326267E+00 -0.11917199E-03  0.17732589E-02  0.25866206E-03
 0.67639983E+00 -0.92101443E+00 -0.18963680E-03  0.21420901E-02  0.28066584E-03
 0.67639983E+00 -0.90797606E+00 -0.24948172E-03  0.21334687E-02  0.26648769E-03
 0.67639983E+00 -0.89410886E+00 -0.28838579E-03  0.17901101E-02  0.20514301E-03
 0.67639983E+00 -0.87937402E+00 -0.29981394E-03  0.12398866E-02  0.94447065E-04
 0.67639983E+00 -0.86373293E+00 -0.28375215E-03  0.62648017E-03 -0.54710245E-04
 0.67639983E+00 -0.84714748E+00 -0.24648871E-03  0.51975870E-04 -0.22065203E-03
 0.67639983E+00 -0.82958044E+00 -0.19738819E-03 -0.43989418E-03 -0.37557086E-03
 0.67639983E+00 -0.81099590E+00 -0.14471454E-03 -0.84984503E-03 -0.49258383E-03
 0.67639983E+00 -0.79135972E+00 -0.92902792E-04 -0.11968148E-02 -0.54967518E-03
 0.67639983E+00 -0.77064005E+00 -0.42070126E-04 -0.14990010E-02 -0.53180987E-03
 0.67639983E+00 -0.74880783E+00  0.10975273E-04 -0.17643073E-02 -0.43013483E-03
 0.67639983E+00 -0.72583741E+00  0.71412208E-04 -0.19890670E-02 -0.24150077E-03
 0.67639983E+00 -0.70170710E+00  0.14541897E-03 -0.21588862E-02  0.31992741E-04
 0.67639983E+00 -0.67639983E+00  0.23953169E-03 -0.22509655E-02  0.38187692E-03
 0.67639983E+00 -0.64990376E+00  0.36003265E-03 -0.22362702E-02  0.79192801E-03
 0.67639983E+00 -0.62221291E+00  0.51203198E-03 -0.20833871E-02  0.12363872E-02
 0.67639983E+00 -0.59332774E+00  0.69803086E-03 -0.17636518E-02  0.16794074E-02
 0.67639983E+00 -0.56325577E+00  0.91591994E-03 -0.12586463E-02  0.20761632E-02
 0.67639983E+00 -0.53201207E+00  0.11565944E-02 -0.56868975E-03  0.23768601E-02
 0.67639983E+00 -0.49961977E+00  0.14016305E-02  0.27842436E-03  0.25335080E-02
 0.67639983E+00 -0.46611039E+00  0.16217770E-02  0.12213869E-02  0.25090428E-02
 0.67639983E+00 -0.43152416E+00  0.17772232E-02  0.21642710E-02  0.22868088E-02
 0.67639983E+00 -0.39591017E+00  0.18206247E-02  0.29834256E-02  0.18779762E-02
 0.67639983E+00 -0.35932641E+00  0.17034810E-02  0.35432348E-02  0.13240556E-02
 0.67639983E+00 -0.32183967E+00  0.13856856E-02  0.37201886E-02  0.69280221E-03
 0.67639983E+00 -0.28352524E+00  0.84689889E-03  0.34311306E-02  0.67480332E-04
 0.67639983E+00 -0.24446655E+00  0.97254296E-04  0.26596411E-02 -0.46822245E-03
 0.67639983E+00 -0.20475452E+00 -0.81586704E-03  0.14726655E-02 -0.84579647E-03
 0.67639983E+00 -0.16448690E+00 -0.18080534E-02  0.20983249E-04 -0.10238724E-02
 0.67639983E+00 -0.12376733E+00 -0.27668579E-02 -0.14800159E-02 -0.99378976E-03
 0.67639983E+00 -0.82704342E-01 -0.35690173E-02 -0.27871879E-02 -0.77834549E-03
 0.67639983E+00 -0.41410268E-01 -0.41027640E-02 -0.36770622E-02 -0.42552930E-03
 0.67639983E+00  0.00000000E+00 -0.42900219E-02 -0.39925304E-02 -0.67842377E-13
 0.67639983E+00  0.41410268E-01 -0.41027640E-02 -0.36770622E-02  0.42552930E-03
 0.67639983E+00  0.82704342E-01 -0.35690173E-02 -0.27871879E-02  0.77834549E-03
 0.67639983E+00  0.12376733E+00 -0.27668579E-02 -0.14800159E-02  0.99378976E-03
 0.67639983E+00  0.16448690E+00 -0.18080534E-02  0.20983249E-04  0.10238724E-02
 0.67639983E+00  0.20475452E+00 -0.81586704E-03  0.14726655E-02  0.84579647E-03
 0.67639983E+00  0.24446655E+00  0.97254296E-04  0.26596411E-02  0.46822245E-03
 0.67639983E+00  0.28352524E+00  0.84689889E-03  0.34311306E-02 -0.67480332E-04
 0.67639983E+00  0.32183967E+00  0.13856856E-02  0.37201886E-02 -0.69280221E-03
 0.67639983E+00  0.35932641E+00  0.17034810E-02  0.35432348E-02 -0.13240556E-02
 0.67639983E+00  0.39591017E+00  0.18206247E-02  0.29834256E-02 -0.18779762E-02
 0.67639983E+00  0.43152416E+00  0.17772232E-02  0.21642710E-02 -0.22868088E-02
 0.67639983E+00  0.46611039E+00  0.16217770E-02  0.12213869E-02 -0.25090428E-02
 0.67639983E+00  0.49961977E+00  0.14016305E-02  0.27842436E-03 -0.25335080E-02
 0.67639983E+00  0.53201207E+00  0.11565944E-02 -0.56868975E-03 -0.23768601E-02
 0.67639983E+00  0.56325577E+00  0.91591994E-03 -0.12586463E-02 -0.20761632E-02
 0.67639983E+00  0.59332774E+00  0.69803086E-03 -0.17636518E-02 -0.16794074E-02
 0.67639983E+00  0.62221291E+00  0.51203198E-03 -0.20833871E-02 -0.12363872E-02
 0.67639983E+00  0.64990376E+00  0.36003265E-03 -0.22362702E-02 -0.79192801E-03
 0.67639983E+00  0.67639983E+00  0.23953169E-03 -0.22509655E-02 -0.38187692E-03
 0.67639983E+00  0.70170710E+00  0.14541897E-03 -0.21588862E-02 -0.31992741E-04
 0.67639983E+00  0.72583741E+00  0.71412208E-04 -0.19890670E-02  0.24150077E-03
 0.67639983E+00  0.74880783E+00  0.10975273E-04 -0.17643073E-02  0.43013483E-03
 0.67639983E+00  0.77064005E+00 -0.42070126E-04 -0.14990010E-02  0.53180987E-03
 0.67639983E+00  0.79135972E+00 -0.92902792E-04 -0.11968148E-02  0.54967518E-03
 0.67639983E+00  0.81099590E+00 -0.14471454E-03 -0.84984503E-03  0.49258383E-03
 0.67639983E+00  0.82958044E+00 -0.19738819E-03 -0.43989418E-03  0.37557086E-03
 0.67639983E+00  0.84714748E+00 -0.24648871E-03  0.51975870E-04  0.22065203E-03
 0.67639983E+00  0.86373293E+00 -0.28375215E-03  0.62648017E-03  0.54710245E-04
 0.67639983E+00  0.87937402E+00 -0.29981394E-03  0.12398866E-02 -0.94447065E-04
 0.67639983E+00  0.89410886E+00 -0.28838579E-03  0.17901101E-02 -0.20514301E-03
 0.67639983E+00  0.90797606E+00 -0.24948172E-03  0.21334687E-02 -0.26648769E-03
 0.67639983E+00  0.92101443E+00 -0.18963680E-03  0.21420901E-02 -0.28066584E-03
 0.67639983E+00  0.93326267E+00 -0.11917199E-03  0.17732589E-02 -0.25866206E-03
 0.67639983E+00  0.94475908E+00 -0.48795021E-04  0.11106010E-02 -0.21551758E-03
 0.67639983E+00  0.95554139E+00  0.12458848E-04  0.34024300E-03 -0.16392283E-03
 0.67639983E+00  0.96564655E+00  0.57537588E-04 -0.32158743E-03 -0.11334893E-03
 0.67639983E+00  0.97511059E+00  0.81193108E-04 -0.71196268E-03 -0.68601479E-04
 0.67639983E+00  0.98396850E+00  0.79970014E-04 -0.76296565E-03 -0.33351321E-04
 0.67639983E+00  0.99225409E+00  0.52551397E-04 -0.49879654E-03 -0.92475933E-05
 0.67639983E+00  0.10000000E+01  0.00000000E+00  0.00000000E+00  0.00000000E+00
 
 0.70170710E+00 -0.10000000E+01  0.00000000E+00  0.00000000E+00  0.00000000E+00
 0.70170710E+00 -0.99225409E+00  0.63879385E-04 -0.55522971E-03  0.10394543E-04
 0.70170710E+00 -0.98396850E+00  0.10388104E-03 -0.86300467E-03  0.40532494E-04
 0.70170710E+00 -0.97511059E+00  0.11871458E-03 -0.84953708E-03  0.90637345E-04
 0.70170710E+00 -0.96564655E+00  0.10645382E-03 -0.48971884E-03  0.16573743E-03
 0.70170710E+00 -0.95554139E+00  0.65945264E-04  0.15614980E-03  0.26440155E-03
 0.70170710E+00 -0.94475908E+00 -0.11814347E-05  0.93654455E-03  0.37917997E-03
 0.70170710E+00 -0.93326267E+00 -0.88430951E-04  0.16448628E-02  0.48985230E-03
 0.70170710E+00 -0.92101443E+00 -0.18371616E-03  0.20961325E-02  0.56890103E-03
 0.70170710E+00 -0.90797606E+00 -0.27102455E-03  0.21952208E-02  0.58613801E-03
 0.70170710E+00 -0.89410886E+00 -0.33491801E-03  0.19621181E-02  0.52169177E-03
 0.70170710E+00 -0.87937402E+00 -0.36591788E-03  0.14986383E-02  0.37272111E-03
 0.70170710E+00 -0.86373293E+00 -0.36370233E-03  0.92879937E-03  0.15726664E-03
 0.70170710E+00 -0.84714748E+00 -0.33593680E-03  0.34795803E-03 -0.92614074E-04
 0.70170710E+00 -0.82958044E+00 -0.29361711E-03 -0.19423792E-03 -0.33937879E-03
 0.70170710E+00 -0.81099590E+00 -0.24586511E-03 -0.68497598E-03 -0.55008496E-03
 0.70170710E+00 -0.79135972E+00 -0.19681911E-03 -0.11283919E-02 -0.70060058E-03
 0.70170710E+00 -0.77064005E+00 -0.14517480E-03 -0.15304898E-02 -0.77718772E-03
 0.70170710E+00 -0.74880783E+00 -0.85312253E-04 -0.18907131E-02 -0.77434297E-03
 0.70170710E+00 -0.72583741E+00 -0.87063589E-05 -0.21996728E-02 -0.69330973E-03
 0.70170710E+00 -0.70170710E+00  0.94974947E-04 -0.24386835E-02 -0.54023081E-03
 0.70170710E+00 -0.67639983E+00  0.23695982E-03 -0.25810977E-02 -0.32562108E-03
 0.70170710E+00 -0.64990376E+00  0.42821255E-03 -0.25943903E-02 -0.63147676E-04
 0.70170710E+00 -0.62221291E+00  0.67760475E-03 -0.24445570E-02  0.23188977E-03
 0.70170710E+00 -0.59332774E+00  0.98919966E-03 -0.21023321E-02  0.54588820E-03
 0.70170710E+00 -0.56325577E+00  0.13587067E-02 -0.15517824E-02  0.87136474E-03
 0.70170710E+00 -0.53201207E+00  0.17695423E-02 -0.79950313E-03  0.12122783E-02
 0.70170710E+00 -0.49961977E+00  0.21893566E-02  0.11695901E-03  0.15878818E-02
 0.70170710E+00 -0.46611039E+00  0.25683010E-02  0.11246782E-02  0.20327545E-02
 0.70170710E+00 -0.43152416E+00  0.28405067E-02  0.21171506E-02  0.25899120E-02
 0.70170710E+00 -0.39591017E+00  0.29300595E-02  0.29646719E-02  0.32958149E-02
 0.70170710E+00 -0.35932641E+00  0.27619760E-02  0.35329939E-02  0.41586314E-02
 0.70170710E+00 -0.32183967E+00  0.22773826E-02  0.37082760E-02  0.51353981E-02
 0.70170710E+00 -0.28352524E+00  0.14504411E-02  0.34232287E-02  0.61168296E-02
 0.70170710E+00 -0.24446655E+00  0.30313405E-03  0.26784311E-02  0.69294995E-02
 0.70170710E+00 -0.20475452E+00 -0.10866588E-02  0.15523314E-02  0.73615140E-02
 0.70170710E+00 -0.16448690E+00 -0.25876612E-02  0.19595699E-03  0.72103162E-02
 0.70170710E+00 -0.12376733E+00 -0.40300636E-02 -0.11885937E-02  0.63416375E-02
 0.70170710E+00 -0.82704342E-01 -0.52313031E-02 -0.23822895E-02  0.47412858E-02
 0.70170710E+00 -0.41410268E-01 -0.60280261E-02 -0.31893110E-02  0.25401855E-02
 0.70170710E+00  0.00000000E+00 -0.63070840E-02 -0.34743997E-02 -0.12843835E-12
 0.70170710E+00  0.41410268E-01 -0.60280261E-02 -0.31893110E-02 -0.25401855E-02
 0.70170710E+00  0.82704342E-01 -0.52313031E-02 -0.23822895E-02 -0.47412858E-02
 0.70170710E+00  0.12376733E+00 -0.40300636E-02 -0.11885937E-02 -0.63416375E-02
 0.70170710E+00  0.16448690E+00 -0.25876612E-02  0.19595699E-03 -0.72103162E-02
 0.70170710E+00  0.20475452E+00 -0.10866588E-02  0.15523314E-02 -0.73615140E-02
 0.70170710E+00  0.24446655E+00  0.30313405E-03  0.26784311E-02 -0.69294995E-02
 0.70170710E+00  0.28352524E+00  0.14504411E-02  0.34232287E-02 -0.61168296E-02
 0.70170710E+00  0.32183967E+00  0.22773826E-02  0.37082760E-02 -0.51353981E-02
 0.70170710E+00  0.35932641E+00  0.27619760E-02  0.35329939E-02 -0.41586314E-02
 0.70170710E+00  0.39591017E+00  0.29300595E-02  0.29646719E-02 -0.32958149E-02
 0.70170710E+00  0.43152416E+00  0.28405067E-02  0.21171506E-02 -0.25899120E-02
 0.70170710E+00  0.46611039E+00  0.25683010E-02  0.11246782E-02 -0.20327545E-02
 0.70170710E+00  0.49961977E+00  0.21893566E-02  0.11695901E-03 -0.15878818E-02
 0.70170710E+00  0.53201207E+00  0.17695423E-02 -0.79950313E-03 -0.12122783E-02
 0.70170710E+00  0.56325577E+00  0.13587067E-02 -0.15517824E-02 -0.87136474E-03
 0.70170710E+00  0.59332774E+00  0.98919966E-03 -0.21023321E-02 -0.54588820E-03
 0.70170710E+00  0.62221291E+00  0.67760475E-03 -0.24445570E-02 -0.23188977E-03
 0.70170710E+00  0.64990376E+00  0.42821255E-03 -0.25943903E-02  0.63147676E-04
 0.70170710E+00  0.67639983E+00  0.23695982E-03 -0.25810977E-02  0.32562108E-03
 0.70170710E+00  0.70170710E+00  0.94974947E-04 -0.24386835E-02  0.54023081E-03
 0.70170710E+00  0.72583741E+00 -0.87063589E-05 -0.21996728E-02  0.69330973E-03
 0.70170710E+00  0.74880783E+00 -0.85312253E-04 -0.18907131E-02  0.77434297E-03
 0.70170710E+00  0.77064005E+00 -0.14517480E-03 -0.15304898E-02  0.77718772E-03
 0.70170710E+00  0.79135972E+00 -0.19681911E-03 -0.11283919E-02  0.70060058E-03
 0.70170710E+00  0.81099590E+00 -0.24586511E-03 -0.68497598E-03  0.55008496E-03
 0.70170710E+00  0.82958044E+00 -0.29361711E-03 -0.19423792E-03  0.33937879E-03
 0.70170710E+00  0.84714748E+00 -0.33593680E-03  0.34795803E-03  0.92614074E-04
 0.70170710E+00  0.86373293E+00 -0.36370233E-03  0.92879937E-03 -0.15726664E-03
 0.70170710E+00  0.87937402E+00 -0.36591788E-03  0.14986383E-02 -0.37272111E-03
 0.70170710E+00  0.89410886E+00 -0.33491801E-03  0.19621181E-02 -0.52169177E-03
 0.70170710E+00  0.90797606E+00 -0.27102455E-03  0.21952208E-02 -0.58613801E-03
 0.70170710E+00  0.92101443E+00 -0.18371616E-03  0.20961325E-02 -0.56890103E-03
 0.70170710E+00  0.93326267E+00 -0.88430951E-04  0.16448628E-02 -0.48985230E-03
 0.70170710E+00  0.94475908E+00 -0.11814347E-05  0.93654455E-03 -0.37917997E-03
 0.70170710E+00  0.95554139E+00  0.65945264E-04  0.15614980E-03 -0.26440155E-03
 0.70170710E+00  0.96564655E+00  0.10645382E-03 -0.48971884E-03 -0.16573743E-03
 0.70170710E+00  0.97511059E+00  0.11871458E-03 -0.84953708E-03 -0.90637345E-04
 0.70170710E+00  0.98396850E+00  0.10388104E-03 -0.86300467E-03 -0.40532494E-04
 0.70170710E+00  0.99225409E+00  0.63879385E-04 -0.55522971E-03 -0.10394543E-04
 0.70170710E+00  0.10000000E+01  0.00000000E+00  0.00000000E+00  0.00000000E+00
 
 0.72583741E+00 -0.10000000E+01  0.00000000E+00  0.00000000E+00  0.00000000E+00
 0.72583741E+00 -0.99225409E+00  0.73574854E-04 -0.61647662E-03  0.96635276E-05
 0.72583741E+00 -0.98396850E+00  0.12529550E-03 -0.98240215E-03  0.41177110E-04
 0.72583741E+00 -0.97511059E+00  0.15406000E-03 -0.10347134E-02  0.99925968E-04
 0.72583741E+00 -0.96564655E+00  0.15507761E-03 -0.74241441E-03  0.19922999E-03
 0.72583741E+00 -0.95554139E+00  0.12270046E-03 -0.14621625E-03  0.34162913E-03
 0.72583741E+00 -0.94475908E+00  0.54540187E-04  0.62720986E-03  0.51873868E-03
 0.72583741E+00 -0.93326267E+00 -0.44554354E-04  0.13899967E-02  0.70111872E-03
 0.72583741E+00 -0.92101443E+00 -0.16103573E-03  0.19581980E-02  0.84734798E-03
 0.72583741E+00 -0.90797606E+00 -0.27518121E-03  0.22161517E-02  0.91206530E-03
 0.72583741E+00 -0.89410886E+00 -0.36738511E-03  0.21476082E-02  0.86489556E-03
 0.72583741E+00 -0.87937402E+00 -0.42514599E-03  0.18169248E-02  0.69898439E-03
 0.72583741E+00 -0.86373293E+00 -0.44680088E-03  0.13231989E-02  0.43446553E-03
 0.72583741E+00 -0.84714748E+00 -0.43989464E-03  0.75629675E-03  0.10777143E-03
 0.72583741E+00 -0.82958044E+00 -0.41564508E-03  0.17670179E-03 -0.24014381E-03
 0.72583741E+00 -0.81099590E+00 -0.38303322E-03 -0.38369684E-03 -0.57639156E-03
 0.72583741E+00 -0.79135972E+00 -0.34529628E-03 -0.91003075E-03 -0.88077417E-03
 0.72583741E+00 -0.77064005E+00 -0.29928908E-03 -0.13937558E-02 -0.11470801E-02
 0.72583741E+00 -0.74880783E+00 -0.23652342E-03 -0.18253412E-02 -0.13796685E-02
 0.72583741E+00 -0.72583741E+00 -0.14461158E-03 -0.21910365E-02 -0.15901734E-02
 0.72583741E+00 -0.70170710E+00 -0.86033089E-05 -0.24715166E-02 -0.17924050E-02
 0.72583741E+00 -0.67639983E+00  0.18755301E-03 -0.26427735E-02 -0.19970331E-02
 0.72583741E+00 -0.64990376E+00  0.45894586E-03 -0.26785075E-02 -0.22037169E-02
 0.72583741E+00 -0.62221291E+00  0.81663660E-03 -0.25548587E-02 -0.23919013E-02
 0.72583741E+00 -0.59332774E+00  0.12635219E-02 -0.22565318E-02 -0.25100942E-02
 0.72583741E+00 -0.56325577E+00  0.17894524E-02 -0.17839668E-02 -0.24670434E-02
 0.72583741E+00 -0.53201207E+00  0.23664490E-02 -0.11593097E-02 -0.21283351E-02
 0.72583741E+00 -0.49961977E+00  0.29453270E-02 -0.42953580E-03 -0.13245375E-02
 0.72583741E+00 -0.46611039E+00  0.34553715E-02  0.33574885E-03  0.12431656E-03
 0.72583741E+00 -0.43152416E+00  0.38086261E-02  0.10524167E-02  0.23651014E-02
 0.72583741E+00 -0.39591017E+00  0.39097557E-02  0.16355182E-02  0.54525898E-02
 0.72583741E+00 -0.35932641E+00  0.36712068E-02  0.20154757E-02  0.92863462E-02
 0.72583741E+00 -0.32183967E+00  0.30317904E-02  0.21528747E-02  0.13562991E-01
 0.72583741E+00 -0.28352524E+00  0.19751767E-02  0.20471165E-02  0.17766599E-01
 0.72583741E+00 -0.24446655E+00  0.54380873E-03  0.17362910E-02  0.21216155E-01
 0.72583741E+00 -0.20475452E+00 -0.11562109E-02  0.12879480E-02  0.23175338E-01
 0.72583741E+00 -0.16448690E+00 -0.29622358E-02  0.78404374E-03  0.23009636E-01
 0.72583741E+00 -0.12376733E+00 -0.46746548E-02  0.30483830E-03  0.20354661E-01
 0.72583741E+00 -0.82704342E-01 -0.60862572E-02 -0.83272277E-04  0.15246971E-01
 0.72583741E+00 -0.41410268E-01 -0.70160497E-02 -0.33370506E-03  0.81714593E-02
 0.72583741E+00  0.00000000E+00 -0.73405810E-02 -0.41998889E-03 -0.19720578E-12
 0.72583741E+00  0.41410268E-01 -0.70160497E-02 -0.33370506E-03 -0.81714593E-02
 0.72583741E+00  0.82704342E-01 -0.60862572E-02 -0.83272277E-04 -0.15246971E-01
 0.72583741E+00  0.12376733E+00 -0.46746548E-02  0.30483830E-03 -0.20354661E-01
 0.72583741E+00  0.16448690E+00 -0.29622358E-02  0.78404374E-03 -0.23009636E-01
 0.72583741E+00  0.20475452E+00 -0.11562109E-02  0.12879480E-02 -0.23175338E-01
 0.72583741E+00  0.24446655E+00  0.54380873E-03  0.17362910E-02 -0.21216155E-01
 0.72583741E+00  0.28352524E+00  0.19751767E-02  0.20471165E-02 -0.17766599E-01
 0.72583741E+00  0.32183967E+00  0.30317904E-02  0.21528747E-02 -0.13562991E-01
 0.72583741E+00  0.35932641E+00  0.36712068E-02  0.20154757E-02 -0.92863462E-02
 0.72583741E+00  0.39591017E+00  0.39097557E-02  0.16355182E-02 -0.54525898E-02
 0.72583741E+00  0.43152416E+00  0.38086261E-02  0.10524167E-02 -0.23651014E-02
 0.72583741E+00  0.46611039E+00  0.34553715E-02  0.33574885E-03 -0.12431656E-03
 0.72583741E+00  0.49961977E+00  0.29453270E-02 -0.42953580E-03  0.13245375E-02
 0.72583741E+00  0.53201207E+00  0.23664490E-02 -0.11593097E-02  0.21283351E-02
 0.72583741E+00  0.56325577E+00  0.17894524E-02 -0.17839668E-02  0.24670434E-02
[truncated: 125,161 more chars]
