# Supplementary material for: Linear stability analysis of magnetohydrodynamic duct flows with perfectly conducting walls
Source: PLoS One. 2017 Oct 27;12(10):e0186944. doi: 10.1371/journal.pone.0186944 (PMC5659796; doi:10.1371/journal.pone.0186944)
Supplement: S1 File — (ZIP) [file pone.0186944.s001.zip › plosone_data/Fig9/re7k_ha20_r=1_tau=50.dat]

TITLE = "VELOCITY COMPONENT"
VARIABLES ="Y","Z","U","V","W"
ZONE I=81, J=81, F=POINT

-0.10000000E+01 -0.10000000E+01  0.00000000E+00  0.00000000E+00  0.00000000E+00
-0.10000000E+01 -0.99225409E+00  0.00000000E+00  0.00000000E+00  0.00000000E+00
-0.10000000E+01 -0.98396850E+00  0.00000000E+00  0.00000000E+00  0.00000000E+00
-0.10000000E+01 -0.97511059E+00  0.00000000E+00  0.00000000E+00  0.00000000E+00
-0.10000000E+01 -0.96564655E+00  0.00000000E+00  0.00000000E+00  0.00000000E+00
-0.10000000E+01 -0.95554139E+00  0.00000000E+00  0.00000000E+00  0.00000000E+00
-0.10000000E+01 -0.94475908E+00  0.00000000E+00  0.00000000E+00  0.00000000E+00
-0.10000000E+01 -0.93326267E+00  0.00000000E+00  0.00000000E+00  0.00000000E+00
-0.10000000E+01 -0.92101443E+00  0.00000000E+00  0.00000000E+00  0.00000000E+00
-0.10000000E+01 -0.90797606E+00  0.00000000E+00  0.00000000E+00  0.00000000E+00
-0.10000000E+01 -0.89410886E+00  0.00000000E+00  0.00000000E+00  0.00000000E+00
-0.10000000E+01 -0.87937402E+00  0.00000000E+00  0.00000000E+00  0.00000000E+00
-0.10000000E+01 -0.86373293E+00  0.00000000E+00  0.00000000E+00  0.00000000E+00
-0.10000000E+01 -0.84714748E+00  0.00000000E+00  0.00000000E+00  0.00000000E+00
-0.10000000E+01 -0.82958044E+00  0.00000000E+00  0.00000000E+00  0.00000000E+00
-0.10000000E+01 -0.81099590E+00  0.00000000E+00  0.00000000E+00  0.00000000E+00
-0.10000000E+01 -0.79135972E+00  0.00000000E+00  0.00000000E+00  0.00000000E+00
-0.10000000E+01 -0.77064005E+00  0.00000000E+00  0.00000000E+00  0.00000000E+00
-0.10000000E+01 -0.74880783E+00  0.00000000E+00  0.00000000E+00  0.00000000E+00
-0.10000000E+01 -0.72583741E+00  0.00000000E+00  0.00000000E+00  0.00000000E+00
-0.10000000E+01 -0.70170710E+00  0.00000000E+00  0.00000000E+00  0.00000000E+00
-0.10000000E+01 -0.67639983E+00  0.00000000E+00  0.00000000E+00  0.00000000E+00
-0.10000000E+01 -0.64990376E+00  0.00000000E+00  0.00000000E+00  0.00000000E+00
-0.10000000E+01 -0.62221291E+00  0.00000000E+00  0.00000000E+00  0.00000000E+00
-0.10000000E+01 -0.59332774E+00  0.00000000E+00  0.00000000E+00  0.00000000E+00
-0.10000000E+01 -0.56325577E+00  0.00000000E+00  0.00000000E+00  0.00000000E+00
-0.10000000E+01 -0.53201207E+00  0.00000000E+00  0.00000000E+00  0.00000000E+00
-0.10000000E+01 -0.49961977E+00  0.00000000E+00  0.00000000E+00  0.00000000E+00
-0.10000000E+01 -0.46611039E+00  0.00000000E+00  0.00000000E+00  0.00000000E+00
-0.10000000E+01 -0.43152416E+00  0.00000000E+00  0.00000000E+00  0.00000000E+00
-0.10000000E+01 -0.39591017E+00  0.00000000E+00  0.00000000E+00  0.00000000E+00
-0.10000000E+01 -0.35932641E+00  0.00000000E+00  0.00000000E+00  0.00000000E+00
-0.10000000E+01 -0.32183967E+00  0.00000000E+00  0.00000000E+00  0.00000000E+00
-0.10000000E+01 -0.28352524E+00  0.00000000E+00  0.00000000E+00  0.00000000E+00
-0.10000000E+01 -0.24446655E+00  0.00000000E+00  0.00000000E+00  0.00000000E+00
-0.10000000E+01 -0.20475452E+00  0.00000000E+00  0.00000000E+00  0.00000000E+00
-0.10000000E+01 -0.16448690E+00  0.00000000E+00  0.00000000E+00  0.00000000E+00
-0.10000000E+01 -0.12376733E+00  0.00000000E+00  0.00000000E+00  0.00000000E+00
-0.10000000E+01 -0.82704342E-01  0.00000000E+00  0.00000000E+00  0.00000000E+00
-0.10000000E+01 -0.41410268E-01  0.00000000E+00  0.00000000E+00  0.00000000E+00
-0.10000000E+01  0.00000000E+00  0.00000000E+00  0.00000000E+00  0.00000000E+00
-0.10000000E+01  0.41410268E-01  0.00000000E+00  0.00000000E+00  0.00000000E+00
-0.10000000E+01  0.82704342E-01  0.00000000E+00  0.00000000E+00  0.00000000E+00
-0.10000000E+01  0.12376733E+00  0.00000000E+00  0.00000000E+00  0.00000000E+00
-0.10000000E+01  0.16448690E+00  0.00000000E+00  0.00000000E+00  0.00000000E+00
-0.10000000E+01  0.20475452E+00  0.00000000E+00  0.00000000E+00  0.00000000E+00
-0.10000000E+01  0.24446655E+00  0.00000000E+00  0.00000000E+00  0.00000000E+00
-0.10000000E+01  0.28352524E+00  0.00000000E+00  0.00000000E+00  0.00000000E+00
-0.10000000E+01  0.32183967E+00  0.00000000E+00  0.00000000E+00  0.00000000E+00
-0.10000000E+01  0.35932641E+00  0.00000000E+00  0.00000000E+00  0.00000000E+00
-0.10000000E+01  0.39591017E+00  0.00000000E+00  0.00000000E+00  0.00000000E+00
-0.10000000E+01  0.43152416E+00  0.00000000E+00  0.00000000E+00  0.00000000E+00
-0.10000000E+01  0.46611039E+00  0.00000000E+00  0.00000000E+00  0.00000000E+00
-0.10000000E+01  0.49961977E+00  0.00000000E+00  0.00000000E+00  0.00000000E+00
-0.10000000E+01  0.53201207E+00  0.00000000E+00  0.00000000E+00  0.00000000E+00
-0.10000000E+01  0.56325577E+00  0.00000000E+00  0.00000000E+00  0.00000000E+00
-0.10000000E+01  0.59332774E+00  0.00000000E+00  0.00000000E+00  0.00000000E+00
-0.10000000E+01  0.62221291E+00  0.00000000E+00  0.00000000E+00  0.00000000E+00
-0.10000000E+01  0.64990376E+00  0.00000000E+00  0.00000000E+00  0.00000000E+00
-0.10000000E+01  0.67639983E+00  0.00000000E+00  0.00000000E+00  0.00000000E+00
-0.10000000E+01  0.70170710E+00  0.00000000E+00  0.00000000E+00  0.00000000E+00
-0.10000000E+01  0.72583741E+00  0.00000000E+00  0.00000000E+00  0.00000000E+00
-0.10000000E+01  0.74880783E+00  0.00000000E+00  0.00000000E+00  0.00000000E+00
-0.10000000E+01  0.77064005E+00  0.00000000E+00  0.00000000E+00  0.00000000E+00
-0.10000000E+01  0.79135972E+00  0.00000000E+00  0.00000000E+00  0.00000000E+00
-0.10000000E+01  0.81099590E+00  0.00000000E+00  0.00000000E+00  0.00000000E+00
-0.10000000E+01  0.82958044E+00  0.00000000E+00  0.00000000E+00  0.00000000E+00
-0.10000000E+01  0.84714748E+00  0.00000000E+00  0.00000000E+00  0.00000000E+00
-0.10000000E+01  0.86373293E+00  0.00000000E+00  0.00000000E+00  0.00000000E+00
-0.10000000E+01  0.87937402E+00  0.00000000E+00  0.00000000E+00  0.00000000E+00
-0.10000000E+01  0.89410886E+00  0.00000000E+00  0.00000000E+00  0.00000000E+00
-0.10000000E+01  0.90797606E+00  0.00000000E+00  0.00000000E+00  0.00000000E+00
-0.10000000E+01  0.92101443E+00  0.00000000E+00  0.00000000E+00  0.00000000E+00
-0.10000000E+01  0.93326267E+00  0.00000000E+00  0.00000000E+00  0.00000000E+00
-0.10000000E+01  0.94475908E+00  0.00000000E+00  0.00000000E+00  0.00000000E+00
-0.10000000E+01  0.95554139E+00  0.00000000E+00  0.00000000E+00  0.00000000E+00
-0.10000000E+01  0.96564655E+00  0.00000000E+00  0.00000000E+00  0.00000000E+00
-0.10000000E+01  0.97511059E+00  0.00000000E+00  0.00000000E+00  0.00000000E+00
-0.10000000E+01  0.98396850E+00  0.00000000E+00  0.00000000E+00  0.00000000E+00
-0.10000000E+01  0.99225409E+00  0.00000000E+00  0.00000000E+00  0.00000000E+00
-0.10000000E+01  0.10000000E+01  0.00000000E+00  0.00000000E+00  0.00000000E+00
 
-0.99225409E+00 -0.10000000E+01  0.00000000E+00  0.00000000E+00  0.00000000E+00
-0.99225409E+00 -0.99225409E+00 -0.48577219E-05  0.21038576E-06 -0.24353618E-06
-0.99225409E+00 -0.98396850E+00 -0.57134407E-05  0.19752937E-06 -0.63319986E-06
-0.99225409E+00 -0.97511059E+00 -0.54072177E-05  0.97234474E-07 -0.77507429E-06
-0.99225409E+00 -0.96564655E+00 -0.49914747E-05  0.58221563E-07 -0.76854329E-06
-0.99225409E+00 -0.95554139E+00 -0.46752567E-05  0.12384287E-06 -0.79284841E-06
-0.99225409E+00 -0.94475908E+00 -0.44230528E-05  0.20653696E-06 -0.10790017E-05
-0.99225409E+00 -0.93326267E+00 -0.41933040E-05  0.26617305E-06 -0.15557017E-05
-0.99225409E+00 -0.92101443E+00 -0.39819487E-05  0.30765431E-06 -0.22170192E-05
-0.99225409E+00 -0.90797606E+00 -0.37926195E-05  0.35538605E-06 -0.30392445E-05
-0.99225409E+00 -0.89410886E+00 -0.36290573E-05  0.41286762E-06 -0.41106979E-05
-0.99225409E+00 -0.87937402E+00 -0.34826627E-05  0.47127843E-06 -0.54655254E-05
-0.99225409E+00 -0.86373293E+00 -0.33459456E-05  0.51355319E-06 -0.71357599E-05
-0.99225409E+00 -0.84714748E+00 -0.32040693E-05  0.51960629E-06 -0.90546982E-05
-0.99225409E+00 -0.82958044E+00 -0.30441462E-05  0.46725796E-06 -0.11067754E-04
-0.99225409E+00 -0.81099590E+00 -0.28449614E-05  0.34053141E-06 -0.12871060E-04
-0.99225409E+00 -0.79135972E+00 -0.25874873E-05  0.14027418E-06 -0.14060178E-04
-0.99225409E+00 -0.77064005E+00 -0.22533861E-05 -0.10959777E-06 -0.14207964E-04
-0.99225409E+00 -0.74880783E+00 -0.18402394E-05 -0.36580822E-06 -0.13006826E-04
-0.99225409E+00 -0.72583741E+00 -0.13618446E-05 -0.57868126E-06 -0.10384881E-04
-0.99225409E+00 -0.70170710E+00 -0.85278773E-06 -0.70807348E-06 -0.65561834E-05
-0.99225409E+00 -0.67639983E+00 -0.35674027E-06 -0.73550506E-06 -0.19811819E-05
-0.99225409E+00 -0.64990376E+00  0.82010087E-07 -0.66783975E-06  0.27564254E-05
-0.99225409E+00 -0.62221291E+00  0.43209781E-06 -0.53217446E-06  0.70960924E-05
-0.99225409E+00 -0.59332774E+00  0.67889820E-06 -0.36485965E-06  0.10633358E-04
-0.99225409E+00 -0.56325577E+00  0.82551962E-06 -0.19955873E-06  0.13178838E-04
-0.99225409E+00 -0.53201207E+00  0.88615912E-06 -0.58749432E-07  0.14750068E-04
-0.99225409E+00 -0.49961977E+00  0.87948854E-06  0.48892370E-07  0.15497875E-04
-0.99225409E+00 -0.46611039E+00  0.82194133E-06  0.12584141E-06  0.15622188E-04
-0.99225409E+00 -0.43152416E+00  0.72480081E-06  0.18025785E-06  0.15299266E-04
-0.99225409E+00 -0.39591017E+00  0.59412093E-06  0.22081308E-06  0.14652224E-04
-0.99225409E+00 -0.35932641E+00  0.43293369E-06  0.25357239E-06  0.13750965E-04
-0.99225409E+00 -0.32183967E+00  0.24427517E-06  0.28137042E-06  0.12635155E-04
-0.99225409E+00 -0.28352524E+00  0.33369819E-07  0.30472232E-06  0.11334664E-04
-0.99225409E+00 -0.24446655E+00 -0.19100725E-06  0.32325495E-06  0.98838901E-05
-0.99225409E+00 -0.20475452E+00 -0.41688564E-06  0.33674227E-06  0.83225761E-05
-0.99225409E+00 -0.16448690E+00 -0.62992536E-06  0.34557322E-06  0.66916514E-05
-0.99225409E+00 -0.12376733E+00 -0.81526989E-06  0.35066890E-06  0.50256926E-05
-0.99225409E+00 -0.82704342E-01 -0.95903578E-06  0.35319752E-06  0.33487480E-05
-0.99225409E+00 -0.41410268E-01 -0.10501435E-05  0.35422330E-06  0.16727635E-05
-0.99225409E+00  0.00000000E+00 -0.10813246E-05  0.35448100E-06  0.16735699E-16
-0.99225409E+00  0.41410268E-01 -0.10501435E-05  0.35422330E-06 -0.16727635E-05
-0.99225409E+00  0.82704342E-01 -0.95903578E-06  0.35319752E-06 -0.33487480E-05
-0.99225409E+00  0.12376733E+00 -0.81526989E-06  0.35066890E-06 -0.50256926E-05
-0.99225409E+00  0.16448690E+00 -0.62992536E-06  0.34557322E-06 -0.66916514E-05
-0.99225409E+00  0.20475452E+00 -0.41688564E-06  0.33674227E-06 -0.83225761E-05
-0.99225409E+00  0.24446655E+00 -0.19100725E-06  0.32325495E-06 -0.98838901E-05
-0.99225409E+00  0.28352524E+00  0.33369819E-07  0.30472232E-06 -0.11334664E-04
-0.99225409E+00  0.32183967E+00  0.24427517E-06  0.28137042E-06 -0.12635155E-04
-0.99225409E+00  0.35932641E+00  0.43293369E-06  0.25357239E-06 -0.13750965E-04
-0.99225409E+00  0.39591017E+00  0.59412093E-06  0.22081308E-06 -0.14652224E-04
-0.99225409E+00  0.43152416E+00  0.72480081E-06  0.18025785E-06 -0.15299266E-04
-0.99225409E+00  0.46611039E+00  0.82194133E-06  0.12584141E-06 -0.15622188E-04
-0.99225409E+00  0.49961977E+00  0.87948854E-06  0.48892370E-07 -0.15497875E-04
-0.99225409E+00  0.53201207E+00  0.88615912E-06 -0.58749432E-07 -0.14750068E-04
-0.99225409E+00  0.56325577E+00  0.82551962E-06 -0.19955873E-06 -0.13178838E-04
-0.99225409E+00  0.59332774E+00  0.67889820E-06 -0.36485965E-06 -0.10633358E-04
-0.99225409E+00  0.62221291E+00  0.43209781E-06 -0.53217446E-06 -0.70960924E-05
-0.99225409E+00  0.64990376E+00  0.82010087E-07 -0.66783975E-06 -0.27564254E-05
-0.99225409E+00  0.67639983E+00 -0.35674027E-06 -0.73550506E-06  0.19811819E-05
-0.99225409E+00  0.70170710E+00 -0.85278773E-06 -0.70807348E-06  0.65561834E-05
-0.99225409E+00  0.72583741E+00 -0.13618446E-05 -0.57868126E-06  0.10384881E-04
-0.99225409E+00  0.74880783E+00 -0.18402394E-05 -0.36580822E-06  0.13006826E-04
-0.99225409E+00  0.77064005E+00 -0.22533861E-05 -0.10959777E-06  0.14207964E-04
-0.99225409E+00  0.79135972E+00 -0.25874873E-05  0.14027418E-06  0.14060178E-04
-0.99225409E+00  0.81099590E+00 -0.28449614E-05  0.34053141E-06  0.12871060E-04
-0.99225409E+00  0.82958044E+00 -0.30441462E-05  0.46725796E-06  0.11067754E-04
-0.99225409E+00  0.84714748E+00 -0.32040693E-05  0.51960629E-06  0.90546982E-05
-0.99225409E+00  0.86373293E+00 -0.33459456E-05  0.51355319E-06  0.71357599E-05
-0.99225409E+00  0.87937402E+00 -0.34826627E-05  0.47127843E-06  0.54655254E-05
-0.99225409E+00  0.89410886E+00 -0.36290573E-05  0.41286762E-06  0.41106979E-05
-0.99225409E+00  0.90797606E+00 -0.37926195E-05  0.35538605E-06  0.30392445E-05
-0.99225409E+00  0.92101443E+00 -0.39819487E-05  0.30765431E-06  0.22170192E-05
-0.99225409E+00  0.93326267E+00 -0.41933040E-05  0.26617305E-06  0.15557017E-05
-0.99225409E+00  0.94475908E+00 -0.44230528E-05  0.20653696E-06  0.10790017E-05
-0.99225409E+00  0.95554139E+00 -0.46752567E-05  0.12384287E-06  0.79284841E-06
-0.99225409E+00  0.96564655E+00 -0.49914747E-05  0.58221563E-07  0.76854329E-06
-0.99225409E+00  0.97511059E+00 -0.54072177E-05  0.97234474E-07  0.77507429E-06
-0.99225409E+00  0.98396850E+00 -0.57134407E-05  0.19752937E-06  0.63319986E-06
-0.99225409E+00  0.99225409E+00 -0.48577219E-05  0.21038576E-06  0.24353618E-06
-0.99225409E+00  0.10000000E+01  0.00000000E+00  0.00000000E+00  0.00000000E+00
 
-0.98396850E+00 -0.10000000E+01  0.00000000E+00  0.00000000E+00  0.00000000E+00
-0.98396850E+00 -0.99225409E+00 -0.58773468E-05  0.55552155E-06 -0.14975424E-06
-0.98396850E+00 -0.98396850E+00 -0.69010551E-05  0.53455183E-06 -0.35571866E-06
-0.98396850E+00 -0.97511059E+00 -0.64130407E-05  0.26677457E-06 -0.27655966E-06
-0.98396850E+00 -0.96564655E+00 -0.58160581E-05  0.18137383E-06 -0.91139878E-07
-0.98396850E+00 -0.95554139E+00 -0.53880145E-05  0.38912850E-06  0.61139874E-07
-0.98396850E+00 -0.94475908E+00 -0.50557653E-05  0.66593524E-06 -0.93452918E-07
-0.98396850E+00 -0.93326267E+00 -0.47448972E-05  0.87819716E-06 -0.50673762E-06
-0.98396850E+00 -0.92101443E+00 -0.44474537E-05  0.10428238E-05 -0.12139965E-05
-0.98396850E+00 -0.90797606E+00 -0.41739967E-05  0.12240549E-05 -0.21983286E-05
-0.98396850E+00 -0.89410886E+00 -0.39355690E-05  0.14421699E-05 -0.35829820E-05
-0.98396850E+00 -0.87937402E+00 -0.37236713E-05  0.16731168E-05 -0.54407508E-05
-0.98396850E+00 -0.86373293E+00 -0.35293457E-05  0.18684282E-05 -0.78710536E-05
-0.98396850E+00 -0.84714748E+00 -0.33320470E-05  0.19551643E-05 -0.10855377E-04
-0.98396850E+00 -0.82958044E+00 -0.31127853E-05  0.18466389E-05 -0.14239358E-04
-0.98396850E+00 -0.81099590E+00 -0.28386439E-05  0.14698014E-05 -0.17615244E-04
-0.98396850E+00 -0.79135972E+00 -0.24770778E-05  0.81234911E-06 -0.20367251E-04
-0.98396850E+00 -0.77064005E+00 -0.19937565E-05 -0.52834770E-07 -0.21783743E-04
-0.98396850E+00 -0.74880783E+00 -0.13756321E-05 -0.97634959E-06 -0.21277862E-04
-0.98396850E+00 -0.72583741E+00 -0.63365453E-06 -0.17790052E-05 -0.18588401E-04
-0.98396850E+00 -0.70170710E+00  0.18859859E-06 -0.23090671E-05 -0.13884851E-04
-0.98396850E+00 -0.67639983E+00  0.10301023E-05 -0.24881820E-05 -0.77418434E-05
-0.98396850E+00 -0.64990376E+00  0.18249257E-05 -0.23273534E-05 -0.97600823E-06
-0.98396850E+00 -0.62221291E+00  0.25225445E-05 -0.19118508E-05  0.55636865E-05
-0.98396850E+00 -0.59332774E+00  0.30956105E-05 -0.13644814E-05  0.11206100E-04
-0.98396850E+00 -0.56325577E+00  0.35426394E-05 -0.80374254E-06  0.15568775E-04
-0.98396850E+00 -0.53201207E+00  0.38799260E-05 -0.31278597E-06  0.18575313E-04
-0.98396850E+00 -0.49961977E+00  0.41317449E-05  0.72130428E-07  0.20367581E-04
-0.98396850E+00 -0.46611039E+00  0.43204779E-05  0.35429755E-06  0.21191088E-04
-0.98396850E+00 -0.43152416E+00  0.44610386E-05  0.55876567E-06  0.21283665E-04
-0.98396850E+00 -0.39591017E+00  0.45600951E-05  0.71422387E-06  0.20821777E-04
-0.98396850E+00 -0.35932641E+00  0.46183037E-05  0.84159159E-06  0.19909156E-04
-0.98396850E+00 -0.32183967E+00  0.46347645E-05  0.95090977E-06  0.18603961E-04
-0.98396850E+00 -0.28352524E+00  0.46102165E-05  0.10440407E-05  0.16947168E-04
-0.98396850E+00 -0.24446655E+00  0.45497408E-05  0.11194001E-05  0.14985717E-04
-0.98396850E+00 -0.20475452E+00  0.44627163E-05  0.11757661E-05  0.12776833E-04
-0.98396850E+00 -0.16448690E+00  0.43623609E-05  0.12140845E-05  0.10384220E-04
-0.98396850E+00 -0.12376733E+00  0.42634108E-05  0.12374092E-05  0.78677627E-05
-0.98396850E+00 -0.82704342E-01  0.41804278E-05  0.12498926E-05  0.52767848E-05
-0.98396850E+00 -0.41410268E-01  0.41253037E-05  0.12555053E-05  0.26464702E-05
-0.98396850E+00  0.00000000E+00  0.41060447E-05  0.12570459E-05  0.25614875E-16
-0.98396850E+00  0.41410268E-01  0.41253037E-05  0.12555053E-05 -0.26464702E-05
-0.98396850E+00  0.82704342E-01  0.41804278E-05  0.12498926E-05 -0.52767848E-05
-0.98396850E+00  0.12376733E+00  0.42634108E-05  0.12374092E-05 -0.78677627E-05
-0.98396850E+00  0.16448690E+00  0.43623609E-05  0.12140845E-05 -0.10384220E-04
-0.98396850E+00  0.20475452E+00  0.44627163E-05  0.11757661E-05 -0.12776833E-04
-0.98396850E+00  0.24446655E+00  0.45497408E-05  0.11194001E-05 -0.14985717E-04
-0.98396850E+00  0.28352524E+00  0.46102165E-05  0.10440407E-05 -0.16947168E-04
-0.98396850E+00  0.32183967E+00  0.46347645E-05  0.95090977E-06 -0.18603961E-04
-0.98396850E+00  0.35932641E+00  0.46183037E-05  0.84159159E-06 -0.19909156E-04
-0.98396850E+00  0.39591017E+00  0.45600951E-05  0.71422387E-06 -0.20821777E-04
-0.98396850E+00  0.43152416E+00  0.44610386E-05  0.55876567E-06 -0.21283665E-04
-0.98396850E+00  0.46611039E+00  0.43204779E-05  0.35429755E-06 -0.21191088E-04
-0.98396850E+00  0.49961977E+00  0.41317449E-05  0.72130428E-07 -0.20367581E-04
-0.98396850E+00  0.53201207E+00  0.38799260E-05 -0.31278597E-06 -0.18575313E-04
-0.98396850E+00  0.56325577E+00  0.35426394E-05 -0.80374254E-06 -0.15568775E-04
-0.98396850E+00  0.59332774E+00  0.30956105E-05 -0.13644814E-05 -0.11206100E-04
-0.98396850E+00  0.62221291E+00  0.25225445E-05 -0.19118508E-05 -0.55636865E-05
-0.98396850E+00  0.64990376E+00  0.18249257E-05 -0.23273534E-05  0.97600823E-06
-0.98396850E+00  0.67639983E+00  0.10301023E-05 -0.24881820E-05  0.77418434E-05
-0.98396850E+00  0.70170710E+00  0.18859859E-06 -0.23090671E-05  0.13884851E-04
-0.98396850E+00  0.72583741E+00 -0.63365453E-06 -0.17790052E-05  0.18588401E-04
-0.98396850E+00  0.74880783E+00 -0.13756321E-05 -0.97634959E-06  0.21277862E-04
-0.98396850E+00  0.77064005E+00 -0.19937565E-05 -0.52834770E-07  0.21783743E-04
-0.98396850E+00  0.79135972E+00 -0.24770778E-05  0.81234911E-06  0.20367251E-04
-0.98396850E+00  0.81099590E+00 -0.28386439E-05  0.14698014E-05  0.17615244E-04
-0.98396850E+00  0.82958044E+00 -0.31127853E-05  0.18466389E-05  0.14239358E-04
-0.98396850E+00  0.84714748E+00 -0.33320470E-05  0.19551643E-05  0.10855377E-04
-0.98396850E+00  0.86373293E+00 -0.35293457E-05  0.18684282E-05  0.78710536E-05
-0.98396850E+00  0.87937402E+00 -0.37236713E-05  0.16731168E-05  0.54407508E-05
-0.98396850E+00  0.89410886E+00 -0.39355690E-05  0.14421699E-05  0.35829820E-05
-0.98396850E+00  0.90797606E+00 -0.41739967E-05  0.12240549E-05  0.21983286E-05
-0.98396850E+00  0.92101443E+00 -0.44474537E-05  0.10428238E-05  0.12139965E-05
-0.98396850E+00  0.93326267E+00 -0.47448972E-05  0.87819716E-06  0.50673762E-06
-0.98396850E+00  0.94475908E+00 -0.50557653E-05  0.66593524E-06  0.93452918E-07
-0.98396850E+00  0.95554139E+00 -0.53880145E-05  0.38912850E-06 -0.61139874E-07
-0.98396850E+00  0.96564655E+00 -0.58160581E-05  0.18137383E-06  0.91139878E-07
-0.98396850E+00  0.97511059E+00 -0.64130407E-05  0.26677457E-06  0.27655966E-06
-0.98396850E+00  0.98396850E+00 -0.69010551E-05  0.53455183E-06  0.35571866E-06
-0.98396850E+00  0.99225409E+00 -0.58773468E-05  0.55552155E-06  0.14975424E-06
-0.98396850E+00  0.10000000E+01  0.00000000E+00  0.00000000E+00  0.00000000E+00
 
-0.97511059E+00 -0.10000000E+01  0.00000000E+00  0.00000000E+00  0.00000000E+00
-0.97511059E+00 -0.99225409E+00 -0.58006982E-05  0.74352953E-06 -0.12307147E-06
-0.97511059E+00 -0.98396850E+00 -0.67317368E-05  0.70068597E-06 -0.22860671E-06
-0.97511059E+00 -0.97511059E+00 -0.61833263E-05  0.33706863E-06 -0.77735702E-08
-0.97511059E+00 -0.96564655E+00 -0.55834705E-05  0.25463219E-06  0.26609973E-06
-0.97511059E+00 -0.95554139E+00 -0.51878052E-05  0.60945125E-06  0.55233104E-06
-0.97511059E+00 -0.94475908E+00 -0.48848988E-05  0.11042831E-05  0.58291828E-06
-0.97511059E+00 -0.93326267E+00 -0.45735163E-05  0.15279741E-05  0.35345394E-06
-0.97511059E+00 -0.92101443E+00 -0.42401456E-05  0.18871459E-05 -0.22286924E-06
-0.97511059E+00 -0.90797606E+00 -0.39042822E-05  0.22701046E-05 -0.11138576E-05
-0.97511059E+00 -0.89410886E+00 -0.35916405E-05  0.27236640E-05 -0.24215685E-05
-0.97511059E+00 -0.87937402E+00 -0.33064371E-05  0.32282140E-05 -0.42400196E-05
-0.97511059E+00 -0.86373293E+00 -0.30483576E-05  0.37128979E-05 -0.67671304E-05
-0.97511059E+00 -0.84714748E+00 -0.27980850E-05  0.40342731E-05 -0.10108216E-04
-0.97511059E+00 -0.82958044E+00 -0.25316920E-05  0.39990510E-05 -0.14191027E-04
-0.97511059E+00 -0.81099590E+00 -0.22044175E-05  0.34263614E-05 -0.18574093E-04
-0.97511059E+00 -0.79135972E+00 -0.17703824E-05  0.22561181E-05 -0.22486855E-04
-0.97511059E+00 -0.77064005E+00 -0.11830588E-05  0.60719377E-06 -0.24986311E-04
-0.97511059E+00 -0.74880783E+00 -0.42421069E-06 -0.12341198E-05 -0.25261162E-04
-0.97511059E+00 -0.72583741E+00  0.49330086E-06 -0.29073474E-05 -0.22902569E-04
-0.97511059E+00 -0.70170710E+00  0.15167939E-05 -0.40940943E-05 -0.18042455E-04
-0.97511059E+00 -0.67639983E+00  0.25734599E-05 -0.46137877E-05 -0.11321394E-04
-0.97511059E+00 -0.64990376E+00  0.35860960E-05 -0.44608735E-05 -0.36881450E-05
-0.97511059E+00 -0.62221291E+00  0.44968816E-05 -0.37806910E-05  0.38527545E-05
-0.97511059E+00 -0.59332774E+00  0.52758476E-05 -0.28015666E-05  0.10492347E-04
-0.97511059E+00 -0.56325577E+00  0.59230082E-05 -0.17538603E-05  0.15750253E-04
-0.97511059E+00 -0.53201207E+00  0.64584704E-05 -0.80733664E-06  0.19500698E-04
-0.97511059E+00 -0.49961977E+00  0.69106026E-05 -0.44261597E-07  0.21875122E-04
-0.97511059E+00 -0.46611039E+00  0.73047032E-05  0.53054238E-06  0.23133070E-04
-0.97511059E+00 -0.43152416E+00  0.76563658E-05  0.95804705E-06  0.23533416E-04
-0.97511059E+00 -0.39591017E+00  0.79706794E-05  0.12903861E-05  0.23270584E-04
-0.97511059E+00 -0.35932641E+00  0.82446008E-05  0.15677900E-05  0.22458379E-04
-0.97511059E+00 -0.32183967E+00  0.84722502E-05  0.18107907E-05  0.21159294E-04
-0.97511059E+00 -0.28352524E+00  0.86486710E-05  0.20240338E-05  0.19416407E-04
-0.97511059E+00 -0.24446655E+00  0.87733890E-05  0.22045419E-05  0.17280610E-04
-0.97511059E+00 -0.20475452E+00  0.88507196E-05  0.23489242E-05  0.14816572E-04
-0.97511059E+00 -0.16448690E+00  0.88897607E-05  0.24570424E-05  0.12099177E-04
-0.97511059E+00 -0.12376733E+00  0.89020432E-05  0.25323352E-05  0.92018954E-05
-0.97511059E+00 -0.82704342E-01  0.88999187E-05  0.25802901E-05  0.61886509E-05
-0.97511059E+00 -0.41410268E-01  0.88938178E-05  0.26064151E-05  0.31090336E-05
-0.97511059E+00  0.00000000E+00  0.88909903E-05  0.26146551E-05  0.28232436E-16
-0.97511059E+00  0.41410268E-01  0.88938178E-05  0.26064151E-05 -0.31090336E-05
-0.97511059E+00  0.82704342E-01  0.88999187E-05  0.25802901E-05 -0.61886509E-05
-0.97511059E+00  0.12376733E+00  0.89020432E-05  0.25323352E-05 -0.92018954E-05
-0.97511059E+00  0.16448690E+00  0.88897607E-05  0.24570424E-05 -0.12099177E-04
-0.97511059E+00  0.20475452E+00  0.88507196E-05  0.23489242E-05 -0.14816572E-04
-0.97511059E+00  0.24446655E+00  0.87733890E-05  0.22045419E-05 -0.17280610E-04
-0.97511059E+00  0.28352524E+00  0.86486710E-05  0.20240338E-05 -0.19416407E-04
-0.97511059E+00  0.32183967E+00  0.84722502E-05  0.18107907E-05 -0.21159294E-04
-0.97511059E+00  0.35932641E+00  0.82446008E-05  0.15677900E-05 -0.22458379E-04
-0.97511059E+00  0.39591017E+00  0.79706794E-05  0.12903861E-05 -0.23270584E-04
-0.97511059E+00  0.43152416E+00  0.76563658E-05  0.95804705E-06 -0.23533416E-04
-0.97511059E+00  0.46611039E+00  0.73047032E-05  0.53054238E-06 -0.23133070E-04
-0.97511059E+00  0.49961977E+00  0.69106026E-05 -0.44261597E-07 -0.21875122E-04
-0.97511059E+00  0.53201207E+00  0.64584704E-05 -0.80733664E-06 -0.19500698E-04
-0.97511059E+00  0.56325577E+00  0.59230082E-05 -0.17538603E-05 -0.15750253E-04
-0.97511059E+00  0.59332774E+00  0.52758476E-05 -0.28015666E-05 -0.10492347E-04
-0.97511059E+00  0.62221291E+00  0.44968816E-05 -0.37806910E-05 -0.38527545E-05
-0.97511059E+00  0.64990376E+00  0.35860960E-05 -0.44608735E-05  0.36881450E-05
-0.97511059E+00  0.67639983E+00  0.25734599E-05 -0.46137877E-05  0.11321394E-04
-0.97511059E+00  0.70170710E+00  0.15167939E-05 -0.40940943E-05  0.18042455E-04
-0.97511059E+00  0.72583741E+00  0.49330086E-06 -0.29073474E-05  0.22902569E-04
-0.97511059E+00  0.74880783E+00 -0.42421069E-06 -0.12341198E-05  0.25261162E-04
-0.97511059E+00  0.77064005E+00 -0.11830588E-05  0.60719377E-06  0.24986311E-04
-0.97511059E+00  0.79135972E+00 -0.17703824E-05  0.22561181E-05  0.22486855E-04
-0.97511059E+00  0.81099590E+00 -0.22044175E-05  0.34263614E-05  0.18574093E-04
-0.97511059E+00  0.82958044E+00 -0.25316920E-05  0.39990510E-05  0.14191027E-04
-0.97511059E+00  0.84714748E+00 -0.27980850E-05  0.40342731E-05  0.10108216E-04
-0.97511059E+00  0.86373293E+00 -0.30483576E-05  0.37128979E-05  0.67671304E-05
-0.97511059E+00  0.87937402E+00 -0.33064371E-05  0.32282140E-05  0.42400196E-05
-0.97511059E+00  0.89410886E+00 -0.35916405E-05  0.27236640E-05  0.24215685E-05
-0.97511059E+00  0.90797606E+00 -0.39042822E-05  0.22701046E-05  0.11138576E-05
-0.97511059E+00  0.92101443E+00 -0.42401456E-05  0.18871459E-05  0.22286924E-06
-0.97511059E+00  0.93326267E+00 -0.45735163E-05  0.15279741E-05 -0.35345394E-06
-0.97511059E+00  0.94475908E+00 -0.48848988E-05  0.11042831E-05 -0.58291828E-06
-0.97511059E+00  0.95554139E+00 -0.51878052E-05  0.60945125E-06 -0.55233104E-06
-0.97511059E+00  0.96564655E+00 -0.55834705E-05  0.25463219E-06 -0.26609973E-06
-0.97511059E+00  0.97511059E+00 -0.61833263E-05  0.33706863E-06  0.77735702E-08
-0.97511059E+00  0.98396850E+00 -0.67317368E-05  0.70068597E-06  0.22860671E-06
-0.97511059E+00  0.99225409E+00 -0.58006982E-05  0.74352953E-06  0.12307147E-06
-0.97511059E+00  0.10000000E+01  0.00000000E+00  0.00000000E+00  0.00000000E+00
 
-0.96564655E+00 -0.10000000E+01  0.00000000E+00  0.00000000E+00  0.00000000E+00
-0.96564655E+00 -0.99225409E+00 -0.56166193E-05  0.10047930E-05 -0.10768160E-06
-0.96564655E+00 -0.98396850E+00 -0.64909844E-05  0.89668032E-06 -0.17574547E-06
-0.96564655E+00 -0.97511059E+00 -0.59987014E-05  0.41894020E-06  0.88103278E-07
-0.96564655E+00 -0.96564655E+00 -0.55163317E-05  0.33632456E-06  0.36135973E-06
-0.96564655E+00 -0.95554139E+00 -0.52528950E-05  0.81613500E-06  0.67735073E-06
-0.96564655E+00 -0.94475908E+00 -0.50592170E-05  0.15346769E-05  0.78530758E-06
-0.96564655E+00 -0.93326267E+00 -0.48034701E-05  0.22049479E-05  0.65385020E-06
-0.96564655E+00 -0.92101443E+00 -0.44591696E-05  0.27855861E-05  0.18831858E-06
-0.96564655E+00 -0.90797606E+00 -0.40559332E-05  0.33641561E-05 -0.51471324E-06
-0.96564655E+00 -0.89410886E+00 -0.36482274E-05  0.40436950E-05 -0.14988284E-05
-0.96564655E+00 -0.87937402E+00 -0.32751504E-05  0.48663257E-05 -0.29047614E-05
-0.96564655E+00 -0.86373293E+00 -0.29631507E-05  0.57714854E-05 -0.51213297E-05
-0.96564655E+00 -0.84714748E+00 -0.26993727E-05  0.65173288E-05 -0.84926471E-05
-0.96564655E+00 -0.82958044E+00 -0.24432956E-05  0.67267023E-05 -0.13093411E-04
-0.96564655E+00 -0.81099590E+00 -0.21156381E-05  0.60273861E-05 -0.18423993E-04
-0.96564655E+00 -0.79135972E+00 -0.16342884E-05  0.42690793E-05 -0.23466412E-04
-0.96564655E+00 -0.77064005E+00 -0.92878517E-06  0.16334165E-05 -0.26945700E-04
-0.96564655E+00 -0.74880783E+00  0.19644684E-07 -0.13935280E-05 -0.27780561E-04
-0.96564655E+00 -0.72583741E+00  0.11781803E-05 -0.41943708E-05 -0.25445593E-04
-0.96564655E+00 -0.70170710E+00  0.24617673E-05 -0.62254389E-05 -0.20124783E-04
-0.96564655E+00 -0.67639983E+00  0.37666281E-05 -0.71779998E-05 -0.12625089E-04
-0.96564655E+00 -0.64990376E+00  0.49943416E-05 -0.70354254E-05 -0.40960876E-05
-0.96564655E+00 -0.62221291E+00  0.60800218E-05 -0.60289763E-05  0.42889671E-05
-0.96564655E+00 -0.59332774E+00  0.69981809E-05 -0.45248577E-05  0.11620871E-04
-0.96564655E+00 -0.56325577E+00  0.77603373E-05 -0.28930180E-05  0.17387897E-04
-0.96564655E+00 -0.53201207E+00  0.83995798E-05 -0.14071107E-05  0.21482794E-04
-0.96564655E+00 -0.49961977E+00  0.89551275E-05 -0.20157154E-06  0.24076377E-04
-0.96564655E+00 -0.46611039E+00  0.94591383E-05  0.71246807E-06  0.25466646E-04
-0.96564655E+00 -0.43152416E+00  0.99299277E-05  0.13973017E-05  0.25937059E-04
-0.96564655E+00 -0.39591017E+00  0.10371974E-04  0.19336790E-05  0.25692143E-04
-0.96564655E+00 -0.35932641E+00  0.10779311E-04  0.23841046E-05  0.24845693E-04
-0.96564655E+00 -0.32183967E+00  0.11141905E-04  0.27800787E-05  0.23457128E-04
-0.96564655E+00 -0.28352524E+00  0.11450118E-04  0.31279652E-05  0.21567842E-04
-0.96564655E+00 -0.24446655E+00  0.11698893E-04  0.34220564E-05  0.19230820E-04
-0.96564655E+00 -0.20475452E+00  0.11888318E-04  0.36562620E-05  0.16516250E-04
-0.96564655E+00 -0.16448690E+00  0.12023895E-04  0.38301583E-05  0.13506918E-04
-0.96564655E+00 -0.12376733E+00  0.12114201E-04  0.39496595E-05  0.10285103E-04
-0.96564655E+00 -0.82704342E-01  0.12169368E-04  0.40244584E-05  0.69235703E-05
-0.96564655E+00 -0.41410268E-01  0.12198246E-04  0.40644906E-05  0.34802641E-05
-0.96564655E+00  0.00000000E+00  0.12207184E-04  0.40769686E-05  0.30302128E-16
-0.96564655E+00  0.41410268E-01  0.12198246E-04  0.40644906E-05 -0.34802641E-05
-0.96564655E+00  0.82704342E-01  0.12169368E-04  0.40244584E-05 -0.69235703E-05
-0.96564655E+00  0.12376733E+00  0.12114201E-04  0.39496595E-05 -0.10285103E-04
-0.96564655E+00  0.16448690E+00  0.12023895E-04  0.38301583E-05 -0.13506918E-04
-0.96564655E+00  0.20475452E+00  0.11888318E-04  0.36562620E-05 -0.16516250E-04
-0.96564655E+00  0.24446655E+00  0.11698893E-04  0.34220564E-05 -0.19230820E-04
-0.96564655E+00  0.28352524E+00  0.11450118E-04  0.31279652E-05 -0.21567842E-04
-0.96564655E+00  0.32183967E+00  0.11141905E-04  0.27800787E-05 -0.23457128E-04
-0.96564655E+00  0.35932641E+00  0.10779311E-04  0.23841046E-05 -0.24845693E-04
-0.96564655E+00  0.39591017E+00  0.10371974E-04  0.19336790E-05 -0.25692143E-04
-0.96564655E+00  0.43152416E+00  0.99299277E-05  0.13973017E-05 -0.25937059E-04
-0.96564655E+00  0.46611039E+00  0.94591383E-05  0.71246807E-06 -0.25466646E-04
-0.96564655E+00  0.49961977E+00  0.89551275E-05 -0.20157154E-06 -0.24076377E-04
-0.96564655E+00  0.53201207E+00  0.83995798E-05 -0.14071107E-05 -0.21482794E-04
-0.96564655E+00  0.56325577E+00  0.77603373E-05 -0.28930180E-05 -0.17387897E-04
-0.96564655E+00  0.59332774E+00  0.69981809E-05 -0.45248577E-05 -0.11620871E-04
-0.96564655E+00  0.62221291E+00  0.60800218E-05 -0.60289763E-05 -0.42889671E-05
-0.96564655E+00  0.64990376E+00  0.49943416E-05 -0.70354254E-05  0.40960876E-05
-0.96564655E+00  0.67639983E+00  0.37666281E-05 -0.71779998E-05  0.12625089E-04
-0.96564655E+00  0.70170710E+00  0.24617673E-05 -0.62254389E-05  0.20124783E-04
-0.96564655E+00  0.72583741E+00  0.11781803E-05 -0.41943708E-05  0.25445593E-04
-0.96564655E+00  0.74880783E+00  0.19644684E-07 -0.13935280E-05  0.27780561E-04
-0.96564655E+00  0.77064005E+00 -0.92878517E-06  0.16334165E-05  0.26945700E-04
-0.96564655E+00  0.79135972E+00 -0.16342884E-05  0.42690793E-05  0.23466412E-04
-0.96564655E+00  0.81099590E+00 -0.21156381E-05  0.60273861E-05  0.18423993E-04
-0.96564655E+00  0.82958044E+00 -0.24432956E-05  0.67267023E-05  0.13093411E-04
-0.96564655E+00  0.84714748E+00 -0.26993727E-05  0.65173288E-05  0.84926471E-05
-0.96564655E+00  0.86373293E+00 -0.29631507E-05  0.57714854E-05  0.51213297E-05
-0.96564655E+00  0.87937402E+00 -0.32751504E-05  0.48663257E-05  0.29047614E-05
-0.96564655E+00  0.89410886E+00 -0.36482274E-05  0.40436950E-05  0.14988284E-05
-0.96564655E+00  0.90797606E+00 -0.40559332E-05  0.33641561E-05  0.51471324E-06
-0.96564655E+00  0.92101443E+00 -0.44591696E-05  0.27855861E-05 -0.18831858E-06
-0.96564655E+00  0.93326267E+00 -0.48034701E-05  0.22049479E-05 -0.65385020E-06
-0.96564655E+00  0.94475908E+00 -0.50592170E-05  0.15346769E-05 -0.78530758E-06
-0.96564655E+00  0.95554139E+00 -0.52528950E-05  0.81613500E-06 -0.67735073E-06
-0.96564655E+00  0.96564655E+00 -0.55163317E-05  0.33632456E-06 -0.36135973E-06
-0.96564655E+00  0.97511059E+00 -0.59987014E-05  0.41894020E-06 -0.88103278E-07
-0.96564655E+00  0.98396850E+00 -0.64909844E-05  0.89668032E-06  0.17574547E-06
-0.96564655E+00  0.99225409E+00 -0.56166193E-05  0.10047930E-05  0.10768160E-06
-0.96564655E+00  0.10000000E+01  0.00000000E+00  0.00000000E+00  0.00000000E+00
 
-0.95554139E+00 -0.10000000E+01  0.00000000E+00  0.00000000E+00  0.00000000E+00
-0.95554139E+00 -0.99225409E+00 -0.55044057E-05  0.11532150E-05 -0.35589794E-07
-0.95554139E+00 -0.98396850E+00 -0.63948608E-05  0.10062561E-05  0.21857319E-07
-0.95554139E+00 -0.97511059E+00 -0.60340031E-05  0.50571999E-06  0.33400139E-06
-0.95554139E+00 -0.96564655E+00 -0.57471550E-05  0.47716964E-06  0.59962815E-06
-0.95554139E+00 -0.95554139E+00 -0.56986274E-05  0.10890172E-05  0.89308400E-06
-0.95554139E+00 -0.94475908E+00 -0.56980997E-05  0.20311279E-05  0.99404034E-06
-0.95554139E+00 -0.93326267E+00 -0.55726175E-05  0.29432900E-05  0.88900406E-06
-0.95554139E+00 -0.92101443E+00 -0.52741414E-05  0.36967877E-05  0.55186981E-06
-0.95554139E+00 -0.90797606E+00 -0.48479960E-05  0.43767185E-05  0.19403263E-06
-0.95554139E+00 -0.89410886E+00 -0.44007807E-05  0.52206499E-05 -0.19451000E-06
-0.95554139E+00 -0.87937402E+00 -0.40393787E-05  0.64414400E-05 -0.93396393E-06
-0.95554139E+00 -0.86373293E+00 -0.38417983E-05  0.80313588E-05 -0.27961398E-05
-0.95554139E+00 -0.84714748E+00 -0.38013054E-05  0.95763316E-05 -0.65055316E-05
-0.95554139E+00 -0.82958044E+00 -0.38271500E-05  0.10360374E-04 -0.12269805E-04
-0.95554139E+00 -0.81099590E+00 -0.37466701E-05  0.96739827E-05 -0.19345390E-04
-0.95554139E+00 -0.79135972E+00 -0.33788494E-05  0.72175743E-05 -0.26193576E-04
-0.95554139E+00 -0.77064005E+00 -0.25873732E-05  0.32820161E-05 -0.30972293E-04
-0.95554139E+00 -0.74880783E+00 -0.13471516E-05 -0.13319548E-05 -0.32229522E-04
-0.95554139E+00 -0.72583741E+00  0.26001194E-06 -0.56278687E-05 -0.29375800E-04
-0.95554139E+00 -0.70170710E+00  0.20668059E-05 -0.87535822E-05 -0.22809306E-04
-0.95554139E+00 -0.67639983E+00  0.38869705E-05 -0.10245364E-04 -0.13698768E-04
-0.95554139E+00 -0.64990376E+00  0.55616096E-05 -0.10095298E-04 -0.35575337E-05
-0.95554139E+00 -0.62221291E+00  0.69979697E-05 -0.86651629E-05  0.61801061E-05
-0.95554139E+00 -0.59332774E+00  0.81705041E-05 -0.65064417E-05  0.14487002E-04
-0.95554139E+00 -0.56325577E+00  0.91085366E-05 -0.41643654E-05  0.20857665E-04
-0.95554139E+00 -0.53201207E+00  0.98690093E-05 -0.20351708E-05  0.25266346E-04
-0.95554139E+00 -0.49961977E+00  0.10513375E-04 -0.30912317E-06  0.27984450E-04
-0.95554139E+00 -0.46611039E+00  0.11090306E-04  0.10018080E-05  0.29391536E-04
-0.95554139E+00 -0.43152416E+00  0.11628401E-04  0.19897504E-05  0.29816497E-04
-0.95554139E+00 -0.39591017E+00  0.12137231E-04  0.27713811E-05  0.29477670E-04
-0.95554139E+00 -0.35932641E+00  0.12612325E-04  0.34359918E-05  0.28483865E-04
-0.95554139E+00 -0.32183967E+00  0.13043015E-04  0.40279359E-05  0.26885363E-04
-0.95554139E+00 -0.28352524E+00  0.13417860E-04  0.45554996E-05  0.24718799E-04
-0.95554139E+00 -0.24446655E+00  0.13729597E-04  0.50095056E-05  0.22040101E-04
-0.95554139E+00 -0.20475452E+00  0.13976056E-04  0.53797887E-05  0.18928487E-04
-0.95554139E+00 -0.16448690E+00  0.14160784E-04  0.56635929E-05  0.15478989E-04
-0.95554139E+00 -0.12376733E+00  0.14290755E-04  0.58665844E-05  0.11786260E-04
-0.95554139E+00 -0.82704342E-01  0.14374978E-04  0.59995079E-05  0.79338157E-05
-0.95554139E+00 -0.41410268E-01  0.14421547E-04  0.60736998E-05  0.39879967E-05
-0.95554139E+00  0.00000000E+00  0.14436431E-04  0.60974362E-05  0.31800209E-16
-0.95554139E+00  0.41410268E-01  0.14421547E-04  0.60736998E-05 -0.39879967E-05
-0.95554139E+00  0.82704342E-01  0.14374978E-04  0.59995079E-05 -0.79338157E-05
-0.95554139E+00  0.12376733E+00  0.14290755E-04  0.58665844E-05 -0.11786260E-04
-0.95554139E+00  0.16448690E+00  0.14160784E-04  0.56635929E-05 -0.15478989E-04
-0.95554139E+00  0.20475452E+00  0.13976056E-04  0.53797887E-05 -0.18928487E-04
-0.95554139E+00  0.24446655E+00  0.13729597E-04  0.50095056E-05 -0.22040101E-04
-0.95554139E+00  0.28352524E+00  0.13417860E-04  0.45554996E-05 -0.24718799E-04
-0.95554139E+00  0.32183967E+00  0.13043015E-04  0.40279359E-05 -0.26885363E-04
-0.95554139E+00  0.35932641E+00  0.12612325E-04  0.34359918E-05 -0.28483865E-04
-0.95554139E+00  0.39591017E+00  0.12137231E-04  0.27713811E-05 -0.29477670E-04
-0.95554139E+00  0.43152416E+00  0.11628401E-04  0.19897504E-05 -0.29816497E-04
-0.95554139E+00  0.46611039E+00  0.11090306E-04  0.10018080E-05 -0.29391536E-04
-0.95554139E+00  0.49961977E+00  0.10513375E-04 -0.30912317E-06 -0.27984450E-04
-0.95554139E+00  0.53201207E+00  0.98690093E-05 -0.20351708E-05 -0.25266346E-04
-0.95554139E+00  0.56325577E+00  0.91085366E-05 -0.41643654E-05 -0.20857665E-04
-0.95554139E+00  0.59332774E+00  0.81705041E-05 -0.65064417E-05 -0.14487002E-04
-0.95554139E+00  0.62221291E+00  0.69979697E-05 -0.86651629E-05 -0.61801061E-05
-0.95554139E+00  0.64990376E+00  0.55616096E-05 -0.10095298E-04  0.35575337E-05
-0.95554139E+00  0.67639983E+00  0.38869705E-05 -0.10245364E-04  0.13698768E-04
-0.95554139E+00  0.70170710E+00  0.20668059E-05 -0.87535822E-05  0.22809306E-04
-0.95554139E+00  0.72583741E+00  0.26001194E-06 -0.56278687E-05  0.29375800E-04
-0.95554139E+00  0.74880783E+00 -0.13471516E-05 -0.13319548E-05  0.32229522E-04
-0.95554139E+00  0.77064005E+00 -0.25873732E-05  0.32820161E-05  0.30972293E-04
-0.95554139E+00  0.79135972E+00 -0.33788494E-05  0.72175743E-05  0.26193576E-04
-0.95554139E+00  0.81099590E+00 -0.37466701E-05  0.96739827E-05  0.19345390E-04
-0.95554139E+00  0.82958044E+00 -0.38271500E-05  0.10360374E-04  0.12269805E-04
-0.95554139E+00  0.84714748E+00 -0.38013054E-05  0.95763316E-05  0.65055316E-05
-0.95554139E+00  0.86373293E+00 -0.38417983E-05  0.80313588E-05  0.27961398E-05
-0.95554139E+00  0.87937402E+00 -0.40393787E-05  0.64414400E-05  0.93396393E-06
-0.95554139E+00  0.89410886E+00 -0.44007807E-05  0.52206499E-05  0.19451000E-06
-0.95554139E+00  0.90797606E+00 -0.48479960E-05  0.43767185E-05 -0.19403263E-06
-0.95554139E+00  0.92101443E+00 -0.52741414E-05  0.36967877E-05 -0.55186981E-06
-0.95554139E+00  0.93326267E+00 -0.55726175E-05  0.29432900E-05 -0.88900406E-06
-0.95554139E+00  0.94475908E+00 -0.56980997E-05  0.20311279E-05 -0.99404034E-06
-0.95554139E+00  0.95554139E+00 -0.56986274E-05  0.10890172E-05 -0.89308400E-06
-0.95554139E+00  0.96564655E+00 -0.57471550E-05  0.47716964E-06 -0.59962815E-06
-0.95554139E+00  0.97511059E+00 -0.60340031E-05  0.50571999E-06 -0.33400139E-06
-0.95554139E+00  0.98396850E+00 -0.63948608E-05  0.10062561E-05 -0.21857319E-07
-0.95554139E+00  0.99225409E+00 -0.55044057E-05  0.11532150E-05  0.35589794E-07
-0.95554139E+00  0.10000000E+01  0.00000000E+00  0.00000000E+00  0.00000000E+00
 
-0.94475908E+00 -0.10000000E+01  0.00000000E+00  0.00000000E+00  0.00000000E+00
-0.94475908E+00 -0.99225409E+00 -0.54128940E-05  0.12012464E-05  0.35340567E-07
-0.94475908E+00 -0.98396850E+00 -0.63374412E-05  0.10347882E-05  0.22668568E-06
-0.94475908E+00 -0.97511059E+00 -0.61317972E-05  0.58766346E-06  0.63881145E-06
-0.94475908E+00 -0.96564655E+00 -0.60822578E-05  0.67546002E-06  0.98029977E-06
-0.94475908E+00 -0.95554139E+00 -0.63170599E-05  0.14708958E-05  0.13000698E-05
-0.94475908E+00 -0.94475908E+00 -0.66071055E-05  0.26593171E-05  0.13941791E-05
-0.94475908E+00 -0.93326267E+00 -0.67397341E-05  0.37659684E-05  0.13304213E-05
-0.94475908E+00 -0.92101443E+00 -0.66506442E-05  0.45517816E-05  0.12395885E-05
-0.94475908E+00 -0.90797606E+00 -0.64141860E-05  0.51781586E-05  0.14313013E-05
-0.94475908E+00 -0.89410886E+00 -0.62104304E-05  0.61964823E-05  0.17216950E-05
-0.94475908E+00 -0.87937402E+00 -0.62372307E-05  0.81426224E-05  0.12501228E-05
-0.94475908E+00 -0.86373293E+00 -0.66352685E-05  0.11035944E-04 -0.14497548E-05
-0.94475908E+00 -0.84714748E+00 -0.73858432E-05  0.14057651E-04 -0.75020309E-05
-0.94475908E+00 -0.82958044E+00 -0.82897836E-05  0.15840734E-04 -0.16862895E-04
-0.94475908E+00 -0.81099590E+00 -0.89897165E-05  0.15129695E-04 -0.27889738E-04
-0.94475908E+00 -0.79135972E+00 -0.91073630E-05  0.11477145E-04 -0.37891231E-04
-0.94475908E+00 -0.77064005E+00 -0.83694053E-05  0.54693655E-05 -0.44120125E-04
-0.94475908E+00 -0.74880783E+00 -0.67253617E-05 -0.15201150E-05 -0.44808523E-04
-0.94475908E+00 -0.72583741E+00 -0.43417411E-05 -0.79047577E-05 -0.39659840E-04
-0.94475908E+00 -0.70170710E+00 -0.15413679E-05 -0.12423460E-04 -0.29761079E-04
-0.94475908E+00 -0.67639983E+00  0.13236856E-05 -0.14468787E-04 -0.17061143E-04
-0.94475908E+00 -0.64990376E+00  0.39632262E-05 -0.14124534E-04 -0.37042926E-05
-0.94475908E+00 -0.62221291E+00  0.62103845E-05 -0.11989062E-04  0.85145165E-05
-0.94475908E+00 -0.59332774E+00  0.80177119E-05 -0.88898310E-05  0.18480104E-04
-0.94475908E+00 -0.56325577E+00  0.94287866E-05 -0.56033619E-05  0.25795570E-04
-0.94475908E+00 -0.53201207E+00  0.10531012E-04 -0.26677605E-05  0.30638383E-04
-0.94475908E+00 -0.49961977E+00  0.11418890E-04 -0.32130374E-06  0.33484870E-04
-0.94475908E+00 -0.46611039E+00  0.12169006E-04  0.14439586E-05  0.34866454E-04
-0.94475908E+00 -0.43152416E+00  0.12830856E-04  0.27713011E-05  0.35192926E-04
-0.94475908E+00 -0.39591017E+00  0.13428607E-04  0.38277747E-05  0.34706401E-04
-0.94475908E+00 -0.35932641E+00  0.13967793E-04  0.47352568E-05  0.33506715E-04
-0.94475908E+00 -0.32183967E+00  0.14444742E-04  0.55500576E-05  0.31626840E-04
-0.94475908E+00 -0.28352524E+00  0.14852986E-04  0.62783697E-05  0.29091689E-04
-0.94475908E+00 -0.24446655E+00  0.15188916E-04  0.69036443E-05  0.25956415E-04
-0.94475908E+00 -0.20475452E+00  0.15452940E-04  0.74099625E-05  0.22308530E-04
-0.94475908E+00 -0.16448690E+00  0.15650431E-04  0.77935041E-05  0.18256759E-04
-0.94475908E+00 -0.12376733E+00  0.15789505E-04  0.80635423E-05  0.13910963E-04
-0.94475908E+00 -0.82704342E-01  0.15879896E-04  0.82371884E-05  0.93693114E-05
-0.94475908E+00 -0.41410268E-01  0.15930045E-04  0.83324894E-05  0.47113022E-05
-0.94475908E+00  0.00000000E+00  0.15946114E-04  0.83626616E-05  0.36041335E-16
-0.94475908E+00  0.41410268E-01  0.15930045E-04  0.83324894E-05 -0.47113022E-05
-0.94475908E+00  0.82704342E-01  0.15879896E-04  0.82371884E-05 -0.93693114E-05
-0.94475908E+00  0.12376733E+00  0.15789505E-04  0.80635423E-05 -0.13910963E-04
-0.94475908E+00  0.16448690E+00  0.15650431E-04  0.77935041E-05 -0.18256759E-04
-0.94475908E+00  0.20475452E+00  0.15452940E-04  0.74099625E-05 -0.22308530E-04
-0.94475908E+00  0.24446655E+00  0.15188916E-04  0.69036443E-05 -0.25956415E-04
-0.94475908E+00  0.28352524E+00  0.14852986E-04  0.62783697E-05 -0.29091689E-04
-0.94475908E+00  0.32183967E+00  0.14444742E-04  0.55500576E-05 -0.31626840E-04
-0.94475908E+00  0.35932641E+00  0.13967793E-04  0.47352568E-05 -0.33506715E-04
-0.94475908E+00  0.39591017E+00  0.13428607E-04  0.38277747E-05 -0.34706401E-04
-0.94475908E+00  0.43152416E+00  0.12830856E-04  0.27713011E-05 -0.35192926E-04
-0.94475908E+00  0.46611039E+00  0.12169006E-04  0.14439586E-05 -0.34866454E-04
-0.94475908E+00  0.49961977E+00  0.11418890E-04 -0.32130374E-06 -0.33484870E-04
-0.94475908E+00  0.53201207E+00  0.10531012E-04 -0.26677605E-05 -0.30638383E-04
-0.94475908E+00  0.56325577E+00  0.94287866E-05 -0.56033619E-05 -0.25795570E-04
-0.94475908E+00  0.59332774E+00  0.80177119E-05 -0.88898310E-05 -0.18480104E-04
-0.94475908E+00  0.62221291E+00  0.62103845E-05 -0.11989062E-04 -0.85145165E-05
-0.94475908E+00  0.64990376E+00  0.39632262E-05 -0.14124534E-04  0.37042926E-05
-0.94475908E+00  0.67639983E+00  0.13236856E-05 -0.14468787E-04  0.17061143E-04
-0.94475908E+00  0.70170710E+00 -0.15413679E-05 -0.12423460E-04  0.29761079E-04
-0.94475908E+00  0.72583741E+00 -0.43417411E-05 -0.79047577E-05  0.39659840E-04
-0.94475908E+00  0.74880783E+00 -0.67253617E-05 -0.15201150E-05  0.44808523E-04
-0.94475908E+00  0.77064005E+00 -0.83694053E-05  0.54693655E-05  0.44120125E-04
-0.94475908E+00  0.79135972E+00 -0.91073630E-05  0.11477145E-04  0.37891231E-04
-0.94475908E+00  0.81099590E+00 -0.89897165E-05  0.15129695E-04  0.27889738E-04
-0.94475908E+00  0.82958044E+00 -0.82897836E-05  0.15840734E-04  0.16862895E-04
-0.94475908E+00  0.84714748E+00 -0.73858432E-05  0.14057651E-04  0.75020309E-05
-0.94475908E+00  0.86373293E+00 -0.66352685E-05  0.11035944E-04  0.14497548E-05
-0.94475908E+00  0.87937402E+00 -0.62372307E-05  0.81426224E-05 -0.12501228E-05
-0.94475908E+00  0.89410886E+00 -0.62104304E-05  0.61964823E-05 -0.17216950E-05
-0.94475908E+00  0.90797606E+00 -0.64141860E-05  0.51781586E-05 -0.14313013E-05
-0.94475908E+00  0.92101443E+00 -0.66506442E-05  0.45517816E-05 -0.12395885E-05
-0.94475908E+00  0.93326267E+00 -0.67397341E-05  0.37659684E-05 -0.13304213E-05
-0.94475908E+00  0.94475908E+00 -0.66071055E-05  0.26593171E-05 -0.13941791E-05
-0.94475908E+00  0.95554139E+00 -0.63170599E-05  0.14708958E-05 -0.13000698E-05
-0.94475908E+00  0.96564655E+00 -0.60822578E-05  0.67546002E-06 -0.98029977E-06
-0.94475908E+00  0.97511059E+00 -0.61317972E-05  0.58766346E-06 -0.63881145E-06
-0.94475908E+00  0.98396850E+00 -0.63374412E-05  0.10347882E-05 -0.22668568E-06
-0.94475908E+00  0.99225409E+00 -0.54128940E-05  0.12012464E-05 -0.35340567E-07
-0.94475908E+00  0.10000000E+01  0.00000000E+00  0.00000000E+00  0.00000000E+00
 
-0.93326267E+00 -0.10000000E+01  0.00000000E+00  0.00000000E+00  0.00000000E+00
-0.93326267E+00 -0.99225409E+00 -0.53012533E-05  0.11008503E-05  0.84587752E-07
-0.93326267E+00 -0.98396850E+00 -0.62341835E-05  0.90227174E-06  0.38404482E-06
-0.93326267E+00 -0.97511059E+00 -0.61608308E-05  0.56269877E-06  0.90984617E-06
-0.93326267E+00 -0.96564655E+00 -0.63454428E-05  0.86314951E-06  0.13350247E-05
-0.93326267E+00 -0.95554139E+00 -0.69056061E-05  0.19510829E-05  0.16400481E-05
-0.93326267E+00 -0.94475908E+00 -0.76058854E-05  0.34140773E-05  0.16665531E-05
-0.93326267E+00 -0.93326267E+00 -0.82303712E-05  0.45939297E-05  0.16684930E-05
-0.93326267E+00 -0.92101443E+00 -0.87227854E-05  0.52161148E-05  0.19758402E-05
-0.93326267E+00 -0.90797606E+00 -0.91833741E-05  0.57976505E-05  0.27478588E-05
-0.93326267E+00 -0.89410886E+00 -0.98319591E-05  0.75370174E-05  0.30027480E-05
-0.93326267E+00 -0.87937402E+00 -0.10905714E-04  0.11387038E-04  0.57357453E-06
-0.93326267E+00 -0.86373293E+00 -0.12555079E-04  0.17057319E-04 -0.70898016E-05
-0.93326267E+00 -0.84714748E+00 -0.14703761E-04  0.22682969E-04 -0.21072193E-04
-0.93326267E+00 -0.82958044E+00 -0.17004218E-04  0.25672042E-04 -0.39791738E-04
-0.93326267E+00 -0.81099590E+00 -0.18877405E-04  0.24056582E-04 -0.59085192E-04
-0.93326267E+00 -0.79135972E+00 -0.19717042E-04  0.17548973E-04 -0.73883122E-04
-0.93326267E+00 -0.77064005E+00 -0.19097155E-04  0.76054161E-05 -0.80209267E-04
-0.93326267E+00 -0.74880783E+00 -0.16948556E-04 -0.32864830E-05 -0.76578829E-04
-0.93326267E+00 -0.72583741E+00 -0.13550490E-04 -0.12646547E-04 -0.64125628E-04
-0.93326267E+00 -0.70170710E+00 -0.94220324E-05 -0.18775385E-04 -0.45799549E-04
-0.93326267E+00 -0.67639983E+00 -0.51219641E-05 -0.21083572E-04 -0.25174467E-04
-0.93326267E+00 -0.64990376E+00 -0.11045278E-05 -0.19978985E-04 -0.54187300E-05
-0.93326267E+00 -0.62221291E+00  0.23676785E-05 -0.16506823E-04  0.11303052E-04
-0.93326267E+00 -0.59332774E+00  0.52116778E-05 -0.11911353E-04  0.24007497E-04
-0.93326267E+00 -0.56325577E+00  0.74757926E-05 -0.72646056E-05  0.32704876E-04
-0.93326267E+00 -0.53201207E+00  0.92692330E-05 -0.32501445E-05  0.38050278E-04
-0.93326267E+00 -0.49961977E+00  0.10711364E-04 -0.12250303E-06  0.40925993E-04
-0.93326267E+00 -0.46611039E+00  0.11899766E-04  0.21892001E-05  0.42135228E-04
-0.93326267E+00 -0.43152416E+00  0.12900581E-04  0.39170089E-05  0.42222562E-04
-0.93326267E+00 -0.39591017E+00  0.13751707E-04  0.53030232E-05  0.41465978E-04
-0.93326267E+00 -0.35932641E+00  0.14471181E-04  0.65135462E-05  0.39948345E-04
-0.93326267E+00 -0.32183967E+00  0.15067604E-04  0.76197546E-05  0.37672845E-04
-0.93326267E+00 -0.28352524E+00  0.15546612E-04  0.86242211E-05  0.34643322E-04
-0.93326267E+00 -0.24446655E+00  0.15916415E-04  0.94999589E-05  0.30910360E-04
-0.93326267E+00 -0.20475452E+00  0.16188409E-04  0.10221800E-04  0.26570444E-04
-0.93326267E+00 -0.16448690E+00  0.16377915E-04  0.10780850E-04  0.21749265E-04
-0.93326267E+00 -0.12376733E+00  0.16501502E-04  0.11185221E-04  0.16575813E-04
-0.93326267E+00 -0.82704342E-01  0.16575788E-04  0.11453057E-04  0.11166295E-04
-0.93326267E+00 -0.41410268E-01  0.16614210E-04  0.11604038E-04  0.56156405E-05
-0.93326267E+00  0.00000000E+00  0.16626036E-04  0.11652623E-04  0.40334489E-16
-0.93326267E+00  0.41410268E-01  0.16614210E-04  0.11604038E-04 -0.56156405E-05
-0.93326267E+00  0.82704342E-01  0.16575788E-04  0.11453057E-04 -0.11166295E-04
-0.93326267E+00  0.12376733E+00  0.16501502E-04  0.11185221E-04 -0.16575813E-04
-0.93326267E+00  0.16448690E+00  0.16377915E-04  0.10780850E-04 -0.21749265E-04
-0.93326267E+00  0.20475452E+00  0.16188409E-04  0.10221800E-04 -0.26570444E-04
-0.93326267E+00  0.24446655E+00  0.15916415E-04  0.94999589E-05 -0.30910360E-04
-0.93326267E+00  0.28352524E+00  0.15546612E-04  0.86242211E-05 -0.34643322E-04
-0.93326267E+00  0.32183967E+00  0.15067604E-04  0.76197546E-05 -0.37672845E-04
-0.93326267E+00  0.35932641E+00  0.14471181E-04  0.65135462E-05 -0.39948345E-04
-0.93326267E+00  0.39591017E+00  0.13751707E-04  0.53030232E-05 -0.41465978E-04
-0.93326267E+00  0.43152416E+00  0.12900581E-04  0.39170089E-05 -0.42222562E-04
-0.93326267E+00  0.46611039E+00  0.11899766E-04  0.21892001E-05 -0.42135228E-04
-0.93326267E+00  0.49961977E+00  0.10711364E-04 -0.12250303E-06 -0.40925993E-04
-0.93326267E+00  0.53201207E+00  0.92692330E-05 -0.32501445E-05 -0.38050278E-04
-0.93326267E+00  0.56325577E+00  0.74757926E-05 -0.72646056E-05 -0.32704876E-04
-0.93326267E+00  0.59332774E+00  0.52116778E-05 -0.11911353E-04 -0.24007497E-04
-0.93326267E+00  0.62221291E+00  0.23676785E-05 -0.16506823E-04 -0.11303051E-04
-0.93326267E+00  0.64990376E+00 -0.11045278E-05 -0.19978985E-04  0.54187300E-05
-0.93326267E+00  0.67639983E+00 -0.51219641E-05 -0.21083572E-04  0.25174467E-04
-0.93326267E+00  0.70170710E+00 -0.94220324E-05 -0.18775385E-04  0.45799549E-04
-0.93326267E+00  0.72583741E+00 -0.13550490E-04 -0.12646547E-04  0.64125628E-04
-0.93326267E+00  0.74880783E+00 -0.16948556E-04 -0.32864830E-05  0.76578829E-04
-0.93326267E+00  0.77064005E+00 -0.19097155E-04  0.76054161E-05  0.80209267E-04
-0.93326267E+00  0.79135972E+00 -0.19717042E-04  0.17548973E-04  0.73883122E-04
-0.93326267E+00  0.81099590E+00 -0.18877405E-04  0.24056582E-04  0.59085192E-04
-0.93326267E+00  0.82958044E+00 -0.17004218E-04  0.25672042E-04  0.39791738E-04
-0.93326267E+00  0.84714748E+00 -0.14703761E-04  0.22682969E-04  0.21072193E-04
-0.93326267E+00  0.86373293E+00 -0.12555079E-04  0.17057319E-04  0.70898016E-05
-0.93326267E+00  0.87937402E+00 -0.10905714E-04  0.11387038E-04 -0.57357453E-06
-0.93326267E+00  0.89410886E+00 -0.98319591E-05  0.75370174E-05 -0.30027480E-05
-0.93326267E+00  0.90797606E+00 -0.91833741E-05  0.57976505E-05 -0.27478588E-05
-0.93326267E+00  0.92101443E+00 -0.87227854E-05  0.52161148E-05 -0.19758402E-05
-0.93326267E+00  0.93326267E+00 -0.82303712E-05  0.45939297E-05 -0.16684930E-05
-0.93326267E+00  0.94475908E+00 -0.76058854E-05  0.34140773E-05 -0.16665531E-05
-0.93326267E+00  0.95554139E+00 -0.69056061E-05  0.19510829E-05 -0.16400481E-05
-0.93326267E+00  0.96564655E+00 -0.63454428E-05  0.86314951E-06 -0.13350247E-05
-0.93326267E+00  0.97511059E+00 -0.61608308E-05  0.56269877E-06 -0.90984617E-06
-0.93326267E+00  0.98396850E+00 -0.62341835E-05  0.90227174E-06 -0.38404482E-06
-0.93326267E+00  0.99225409E+00 -0.53012533E-05  0.11008503E-05 -0.84587752E-07
-0.93326267E+00  0.10000000E+01  0.00000000E+00  0.00000000E+00  0.00000000E+00
 
-0.92101443E+00 -0.10000000E+01  0.00000000E+00  0.00000000E+00  0.00000000E+00
-0.92101443E+00 -0.99225409E+00 -0.51573431E-05  0.92844066E-06  0.11549102E-06
-0.92101443E+00 -0.98396850E+00 -0.60516175E-05  0.69126671E-06  0.46201029E-06
-0.92101443E+00 -0.97511059E+00 -0.60543339E-05  0.53439385E-06  0.99189935E-06
-0.92101443E+00 -0.96564655E+00 -0.64371869E-05  0.12064035E-05  0.12866533E-05
-0.92101443E+00 -0.95554139E+00 -0.73652407E-05  0.27153910E-05  0.13018540E-05
-0.92101443E+00 -0.94475908E+00 -0.86741283E-05  0.43713103E-05  0.10862455E-05
-0.92101443E+00 -0.93326267E+00 -0.10208241E-04  0.53219002E-05  0.12743466E-05
-0.92101443E+00 -0.92101443E+00 -0.11913297E-04  0.56356323E-05  0.23078161E-05
-0.92101443E+00 -0.90797606E+00 -0.13800517E-04  0.68702338E-05  0.34900438E-05
-0.92101443E+00 -0.89410886E+00 -0.15917372E-04  0.11369847E-04  0.17449000E-05
-0.92101443E+00 -0.87937402E+00 -0.18298322E-04  0.20232159E-04 -0.76590403E-05
-0.92101443E+00 -0.86373293E+00 -0.20921837E-04  0.31688815E-04 -0.28592046E-04
-0.92101443E+00 -0.84714748E+00 -0.23604689E-04  0.41339286E-04 -0.60697184E-04
-0.92101443E+00 -0.82958044E+00 -0.25962898E-04  0.44451535E-04 -0.98134015E-04
-0.92101443E+00 -0.81099590E+00 -0.27447945E-04  0.38555743E-04 -0.13136842E-03
-0.92101443E+00 -0.79135972E+00 -0.27551954E-04  0.24694863E-04 -0.15128400E-03
-0.92101443E+00 -0.77064005E+00 -0.26004439E-04  0.66490231E-05 -0.15283950E-03
-0.92101443E+00 -0.74880783E+00 -0.22919620E-04 -0.10927212E-04 -0.13653622E-03
-0.92101443E+00 -0.72583741E+00 -0.18735743E-04 -0.24320393E-04 -0.10727287E-03
-0.92101443E+00 -0.70170710E+00 -0.14063660E-04 -0.31666206E-04 -0.71893569E-04
-0.92101443E+00 -0.67639983E+00 -0.94640257E-05 -0.32969058E-04 -0.36785022E-04
-0.92101443E+00 -0.64990376E+00 -0.53208683E-05 -0.29540021E-04 -0.64332237E-05
-0.92101443E+00 -0.62221291E+00 -0.17899725E-05 -0.23285261E-04  0.16964003E-04
-0.92101443E+00 -0.59332774E+00  0.11443982E-05 -0.16075341E-04  0.33167387E-04
-0.92101443E+00 -0.56325577E+00  0.35944573E-05 -0.93220265E-05  0.43206311E-04
-0.92101443E+00 -0.53201207E+00  0.56881523E-05 -0.37976630E-05  0.48677292E-04
-0.92101443E+00 -0.49961977E+00  0.75274059E-05  0.32461579E-06  0.51148472E-04
-0.92101443E+00 -0.46611039E+00  0.91711000E-05  0.32748209E-05  0.51820965E-04
-0.92101443E+00 -0.43152416E+00  0.10641505E-04  0.54455321E-05  0.51400265E-04
-0.92101443E+00 -0.39591017E+00  0.11938228E-04  0.71947230E-05  0.50178056E-04
-0.92101443E+00 -0.35932641E+00  0.13052119E-04  0.87477702E-05  0.48185199E-04
-0.92101443E+00 -0.32183967E+00  0.13976823E-04  0.10188779E-04  0.45366291E-04
-0.92101443E+00 -0.28352524E+00  0.14713609E-04  0.11508016E-04  0.41686700E-04
-0.92101443E+00 -0.24446655E+00  0.15274447E-04  0.12659699E-04  0.37185027E-04
-0.92101443E+00 -0.20475452E+00  0.15679578E-04  0.13605250E-04  0.31965081E-04
-0.92101443E+00 -0.16448690E+00  0.15955875E-04  0.14331738E-04  0.26170539E-04
-0.92101443E+00 -0.12376733E+00  0.16131839E-04  0.14851523E-04  0.19951378E-04
-0.92101443E+00 -0.82704342E-01  0.16234944E-04  0.15191606E-04  0.13444283E-04
-0.92101443E+00 -0.41410268E-01  0.16287054E-04  0.15381209E-04  0.67627500E-05
-0.92101443E+00  0.00000000E+00  0.16302846E-04  0.15441812E-04  0.50530511E-16
-0.92101443E+00  0.41410268E-01  0.16287054E-04  0.15381209E-04 -0.67627500E-05
-0.92101443E+00  0.82704342E-01  0.16234944E-04  0.15191606E-04 -0.13444283E-04
-0.92101443E+00  0.12376733E+00  0.16131839E-04  0.14851523E-04 -0.19951378E-04
-0.92101443E+00  0.16448690E+00  0.15955875E-04  0.14331738E-04 -0.26170539E-04
-0.92101443E+00  0.20475452E+00  0.15679578E-04  0.13605250E-04 -0.31965081E-04
-0.92101443E+00  0.24446655E+00  0.15274447E-04  0.12659699E-04 -0.37185027E-04
-0.92101443E+00  0.28352524E+00  0.14713609E-04  0.11508016E-04 -0.41686700E-04
-0.92101443E+00  0.32183967E+00  0.13976823E-04  0.10188779E-04 -0.45366291E-04
-0.92101443E+00  0.35932641E+00  0.13052119E-04  0.87477702E-05 -0.48185199E-04
-0.92101443E+00  0.39591017E+00  0.11938228E-04  0.71947230E-05 -0.50178056E-04
-0.92101443E+00  0.43152416E+00  0.10641505E-04  0.54455321E-05 -0.51400265E-04
-0.92101443E+00  0.46611039E+00  0.91711000E-05  0.32748209E-05 -0.51820965E-04
-0.92101443E+00  0.49961977E+00  0.75274059E-05  0.32461579E-06 -0.51148472E-04
-0.92101443E+00  0.53201207E+00  0.56881523E-05 -0.37976630E-05 -0.48677292E-04
-0.92101443E+00  0.56325577E+00  0.35944573E-05 -0.93220265E-05 -0.43206311E-04
-0.92101443E+00  0.59332774E+00  0.11443982E-05 -0.16075341E-04 -0.33167387E-04
-0.92101443E+00  0.62221291E+00 -0.17899725E-05 -0.23285261E-04 -0.16964003E-04
-0.92101443E+00  0.64990376E+00 -0.53208683E-05 -0.29540021E-04  0.64332237E-05
-0.92101443E+00  0.67639983E+00 -0.94640257E-05 -0.32969058E-04  0.36785022E-04
-0.92101443E+00  0.70170710E+00 -0.14063660E-04 -0.31666206E-04  0.71893569E-04
-0.92101443E+00  0.72583741E+00 -0.18735743E-04 -0.24320393E-04  0.10727287E-03
-0.92101443E+00  0.74880783E+00 -0.22919620E-04 -0.10927212E-04  0.13653622E-03
-0.92101443E+00  0.77064005E+00 -0.26004439E-04  0.66490231E-05  0.15283950E-03
-0.92101443E+00  0.79135972E+00 -0.27551954E-04  0.24694863E-04  0.15128400E-03
-0.92101443E+00  0.81099590E+00 -0.27447945E-04  0.38555743E-04  0.13136842E-03
-0.92101443E+00  0.82958044E+00 -0.25962898E-04  0.44451535E-04  0.98134015E-04
-0.92101443E+00  0.84714748E+00 -0.23604689E-04  0.41339286E-04  0.60697184E-04
-0.92101443E+00  0.86373293E+00 -0.20921837E-04  0.31688815E-04  0.28592046E-04
-0.92101443E+00  0.87937402E+00 -0.18298322E-04  0.20232159E-04  0.76590403E-05
-0.92101443E+00  0.89410886E+00 -0.15917372E-04  0.11369847E-04 -0.17449000E-05
-0.92101443E+00  0.90797606E+00 -0.13800517E-04  0.68702338E-05 -0.34900438E-05
-0.92101443E+00  0.92101443E+00 -0.11913297E-04  0.56356323E-05 -0.23078161E-05
-0.92101443E+00  0.93326267E+00 -0.10208241E-04  0.53219002E-05 -0.12743466E-05
-0.92101443E+00  0.94475908E+00 -0.86741283E-05  0.43713103E-05 -0.10862455E-05
-0.92101443E+00  0.95554139E+00 -0.73652407E-05  0.27153910E-05 -0.13018540E-05
-0.92101443E+00  0.96564655E+00 -0.64371869E-05  0.12064035E-05 -0.12866533E-05
-0.92101443E+00  0.97511059E+00 -0.60543339E-05  0.53439385E-06 -0.99189935E-06
-0.92101443E+00  0.98396850E+00 -0.60516175E-05  0.69126671E-06 -0.46201029E-06
-0.92101443E+00  0.99225409E+00 -0.51573431E-05  0.92844066E-06 -0.11549102E-06
-0.92101443E+00  0.10000000E+01  0.00000000E+00  0.00000000E+00  0.00000000E+00
 
-0.90797606E+00 -0.10000000E+01  0.00000000E+00  0.00000000E+00  0.00000000E+00
-0.90797606E+00 -0.99225409E+00 -0.49811143E-05  0.72304895E-06  0.11608374E-06
-0.90797606E+00 -0.98396850E+00 -0.57816725E-05  0.56299417E-06  0.38038245E-06
-0.90797606E+00 -0.97511059E+00 -0.57964346E-05  0.84119505E-06  0.62362934E-06
-0.90797606E+00 -0.96564655E+00 -0.63590976E-05  0.21515760E-05  0.35228557E-06
-0.90797606E+00 -0.95554139E+00 -0.77748461E-05  0.40534280E-05 -0.27052112E-06
-0.90797606E+00 -0.94475908E+00 -0.10038232E-04  0.53495204E-05 -0.57063085E-06
-0.90797606E+00 -0.93326267E+00 -0.13049541E-04  0.52902199E-05  0.77684590E-06
-0.90797606E+00 -0.92101443E+00 -0.16563136E-04  0.53545932E-05  0.39955025E-05
-0.90797606E+00 -0.90797606E+00 -0.20090534E-04  0.94962793E-05  0.61886108E-05
-0.90797606E+00 -0.89410886E+00 -0.22964741E-04  0.21712050E-04  0.19674013E-06
-0.90797606E+00 -0.87937402E+00 -0.24516765E-04  0.41971619E-04 -0.22676526E-04
-0.90797606E+00 -0.86373293E+00 -0.24276141E-04  0.64239641E-04 -0.67040774E-04
-0.90797606E+00 -0.84714748E+00 -0.22027076E-04  0.78813207E-04 -0.12817266E-03
-0.90797606E+00 -0.82958044E+00 -0.17823623E-04  0.77797900E-04 -0.19191304E-03
-0.90797606E+00 -0.81099590E+00 -0.11979879E-04  0.59566548E-04 -0.24026518E-03
-0.90797606E+00 -0.79135972E+00 -0.51271220E-05  0.29351567E-04 -0.25951709E-03
-0.90797606E+00 -0.77064005E+00  0.18433492E-05 -0.39378736E-05 -0.24564957E-03
-0.90797606E+00 -0.74880783E+00  0.79295436E-05 -0.31936904E-04 -0.20462495E-03
-0.90797606E+00 -0.72583741E+00  0.12315968E-04 -0.49691147E-04 -0.14832858E-03
-0.90797606E+00 -0.70170710E+00  0.14590974E-04 -0.56201884E-04 -0.89356511E-04
-0.90797606E+00 -0.67639983E+00  0.14856303E-04 -0.53393000E-04 -0.37175703E-04
-0.90797606E+00 -0.64990376E+00  0.13613465E-04 -0.44546922E-04  0.32773287E-05
-0.90797606E+00 -0.62221291E+00  0.11569196E-04 -0.33030291E-04  0.31091206E-04
-0.90797606E+00 -0.59332774E+00  0.93986447E-05 -0.21516875E-04  0.47985151E-04
-0.90797606E+00 -0.56325577E+00  0.76028375E-05 -0.11669261E-04  0.56836947E-04
-0.90797606E+00 -0.53201207E+00  0.64457157E-05 -0.41468396E-05  0.60586516E-04
-0.90797606E+00 -0.49961977E+00  0.59842466E-05  0.11676560E-05  0.61558766E-04
-0.90797606E+00 -0.46611039E+00  0.61302739E-05  0.48261532E-05  0.61227979E-04
-0.90797606E+00 -0.43152416E+00  0.67231814E-05  0.74829251E-05  0.60258622E-04
-0.90797606E+00 -0.39591017E+00  0.75853279E-05  0.96590379E-05  0.58757480E-04
-0.90797606E+00 -0.35932641E+00  0.85571868E-05  0.11650109E-04  0.56548890E-04
-0.90797606E+00 -0.32183967E+00  0.95154907E-05  0.13546407E-04  0.53420761E-04
-0.90797606E+00 -0.28352524E+00  0.10376696E-04  0.15314343E-04  0.49251502E-04
-0.90797606E+00 -0.24446655E+00  0.11095502E-04  0.16879290E-04  0.44055317E-04
-0.90797606E+00 -0.20475452E+00  0.11656498E-04  0.18181956E-04  0.37951757E-04
-0.90797606E+00 -0.16448690E+00  0.12067137E-04  0.19199356E-04  0.31120179E-04
-0.90797606E+00 -0.12376733E+00  0.12347434E-04  0.19941808E-04  0.23750381E-04
-0.90797606E+00 -0.82704342E-01  0.12523164E-04  0.20438139E-04  0.16015533E-04
-0.90797606E+00 -0.41410268E-01  0.12617523E-04  0.20720223E-04  0.80593451E-05
-0.90797606E+00  0.00000000E+00  0.12647142E-04  0.20811435E-04  0.65518485E-16
-0.90797606E+00  0.41410268E-01  0.12617523E-04  0.20720223E-04 -0.80593451E-05
-0.90797606E+00  0.82704342E-01  0.12523164E-04  0.20438139E-04 -0.16015533E-04
-0.90797606E+00  0.12376733E+00  0.12347434E-04  0.19941808E-04 -0.23750381E-04
-0.90797606E+00  0.16448690E+00  0.12067137E-04  0.19199356E-04 -0.31120179E-04
-0.90797606E+00  0.20475452E+00  0.11656498E-04  0.18181956E-04 -0.37951757E-04
-0.90797606E+00  0.24446655E+00  0.11095502E-04  0.16879290E-04 -0.44055317E-04
-0.90797606E+00  0.28352524E+00  0.10376696E-04  0.15314343E-04 -0.49251502E-04
-0.90797606E+00  0.32183967E+00  0.95154907E-05  0.13546407E-04 -0.53420761E-04
-0.90797606E+00  0.35932641E+00  0.85571868E-05  0.11650109E-04 -0.56548890E-04
-0.90797606E+00  0.39591017E+00  0.75853279E-05  0.96590379E-05 -0.58757480E-04
-0.90797606E+00  0.43152416E+00  0.67231814E-05  0.74829251E-05 -0.60258622E-04
-0.90797606E+00  0.46611039E+00  0.61302739E-05  0.48261532E-05 -0.61227979E-04
-0.90797606E+00  0.49961977E+00  0.59842466E-05  0.11676560E-05 -0.61558766E-04
-0.90797606E+00  0.53201207E+00  0.64457157E-05 -0.41468396E-05 -0.60586516E-04
-0.90797606E+00  0.56325577E+00  0.76028375E-05 -0.11669261E-04 -0.56836947E-04
-0.90797606E+00  0.59332774E+00  0.93986447E-05 -0.21516875E-04 -0.47985151E-04
-0.90797606E+00  0.62221291E+00  0.11569196E-04 -0.33030291E-04 -0.31091206E-04
-0.90797606E+00  0.64990376E+00  0.13613465E-04 -0.44546922E-04 -0.32773287E-05
-0.90797606E+00  0.67639983E+00  0.14856303E-04 -0.53393000E-04  0.37175703E-04
-0.90797606E+00  0.70170710E+00  0.14590974E-04 -0.56201884E-04  0.89356511E-04
-0.90797606E+00  0.72583741E+00  0.12315968E-04 -0.49691147E-04  0.14832858E-03
-0.90797606E+00  0.74880783E+00  0.79295436E-05 -0.31936904E-04  0.20462495E-03
-0.90797606E+00  0.77064005E+00  0.18433492E-05 -0.39378736E-05  0.24564957E-03
-0.90797606E+00  0.79135972E+00 -0.51271220E-05  0.29351567E-04  0.25951709E-03
-0.90797606E+00  0.81099590E+00 -0.11979879E-04  0.59566548E-04  0.24026518E-03
-0.90797606E+00  0.82958044E+00 -0.17823623E-04  0.77797900E-04  0.19191304E-03
-0.90797606E+00  0.84714748E+00 -0.22027076E-04  0.78813207E-04  0.12817266E-03
-0.90797606E+00  0.86373293E+00 -0.24276141E-04  0.64239641E-04  0.67040774E-04
-0.90797606E+00  0.87937402E+00 -0.24516765E-04  0.41971619E-04  0.22676526E-04
-0.90797606E+00  0.89410886E+00 -0.22964741E-04  0.21712050E-04 -0.19674014E-06
-0.90797606E+00  0.90797606E+00 -0.20090534E-04  0.94962793E-05 -0.61886108E-05
-0.90797606E+00  0.92101443E+00 -0.16563136E-04  0.53545932E-05 -0.39955025E-05
-0.90797606E+00  0.93326267E+00 -0.13049541E-04  0.52902199E-05 -0.77684590E-06
-0.90797606E+00  0.94475908E+00 -0.10038232E-04  0.53495204E-05  0.57063085E-06
-0.90797606E+00  0.95554139E+00 -0.77748461E-05  0.40534280E-05  0.27052112E-06
-0.90797606E+00  0.96564655E+00 -0.63590976E-05  0.21515760E-05 -0.35228557E-06
-0.90797606E+00  0.97511059E+00 -0.57964346E-05  0.84119505E-06 -0.62362934E-06
-0.90797606E+00  0.98396850E+00 -0.57816725E-05  0.56299417E-06 -0.38038245E-06
-0.90797606E+00  0.99225409E+00 -0.49811143E-05  0.72304895E-06 -0.11608374E-06
-0.90797606E+00  0.10000000E+01  0.00000000E+00  0.00000000E+00  0.00000000E+00
 
-0.89410886E+00 -0.10000000E+01  0.00000000E+00  0.00000000E+00  0.00000000E+00
-0.89410886E+00 -0.99225409E+00 -0.47630950E-05  0.71327898E-06  0.26742019E-07
-0.89410886E+00 -0.98396850E+00 -0.54224625E-05  0.99236869E-06 -0.43244256E-07
-0.89410886E+00 -0.97511059E+00 -0.54315420E-05  0.21398111E-05 -0.48276886E-06
-0.89410886E+00 -0.96564655E+00 -0.62647557E-05  0.41857664E-05 -0.16333650E-05
-0.89410886E+00 -0.95554139E+00 -0.84458609E-05  0.56498816E-05 -0.25773055E-05
-0.89410886E+00 -0.94475908E+00 -0.12095371E-04  0.46965768E-05 -0.12917165E-05
-0.89410886E+00 -0.93326267E+00 -0.16879994E-04  0.17220606E-05  0.45758243E-05
-0.89410886E+00 -0.92101443E+00 -0.21743328E-04  0.18721766E-05  0.14290721E-04
-0.89410886E+00 -0.90797606E+00 -0.24853237E-04  0.13640530E-04  0.20780434E-04
-0.89410886E+00 -0.89410886E+00 -0.24035936E-04  0.42625121E-04  0.10647913E-04
-0.89410886E+00 -0.87937402E+00 -0.17472175E-04  0.84365893E-04 -0.29173593E-04
-0.89410886E+00 -0.86373293E+00 -0.42932351E-05  0.12339564E-03 -0.10137303E-03
-0.89410886E+00 -0.84714748E+00  0.15217728E-04  0.14086822E-03 -0.19199577E-03
-0.89410886E+00 -0.82958044E+00  0.39639079E-04  0.12577076E-03 -0.27442846E-03
-0.89410886E+00 -0.81099590E+00  0.66539695E-04  0.81212338E-04 -0.32181171E-03
-0.89410886E+00 -0.79135972E+00  0.92672258E-04  0.21926237E-04 -0.31995149E-03
-0.89410886E+00 -0.77064005E+00  0.11450058E-03 -0.34174146E-04 -0.27246706E-03
-0.89410886E+00 -0.74880783E+00  0.12897281E-03 -0.74013058E-04 -0.19658791E-03
-0.89410886E+00 -0.72583741E+00  0.13436307E-03 -0.92858771E-04 -0.11372496E-03
-0.89410886E+00 -0.70170710E+00  0.13068460E-03 -0.93084981E-04 -0.41065143E-04
-0.89410886E+00 -0.67639983E+00  0.11957028E-03 -0.80749370E-04  0.12423114E-04
-0.89410886E+00 -0.64990376E+00  0.10362478E-03 -0.62374395E-04  0.45484076E-04
-0.89410886E+00 -0.62221291E+00  0.85654991E-04 -0.43122465E-04  0.61758476E-04
-0.89410886E+00 -0.59332774E+00  0.68011219E-04 -0.26216113E-04  0.66746497E-04
-0.89410886E+00 -0.56325577E+00  0.52274944E-04 -0.13093024E-04  0.65680988E-04
-0.89410886E+00 -0.53201207E+00  0.39225819E-04 -0.38425595E-05  0.62485282E-04
-0.89410886E+00 -0.49961977E+00  0.29019390E-04  0.22757622E-05  0.59482540E-04
-0.89410886E+00 -0.46611039E+00  0.21413200E-04  0.63284196E-05  0.57592675E-04
-0.89410886E+00 -0.43152416E+00  0.15975827E-04  0.93085397E-05  0.56719444E-04
-0.89410886E+00 -0.39591017E+00  0.12228600E-04  0.11899901E-04  0.56236548E-04
-0.89410886E+00 -0.35932641E+00  0.97279280E-05  0.14427049E-04  0.55383931E-04
-0.89410886E+00 -0.32183967E+00  0.81028826E-05  0.16932818E-04  0.53556321E-04
-0.89410886E+00 -0.28352524E+00  0.70640207E-05  0.19312417E-04  0.50412122E-04
-0.89410886E+00 -0.24446655E+00  0.64006025E-05  0.21429956E-04  0.45878146E-04
-0.89410886E+00 -0.20475452E+00  0.59680325E-05  0.23189644E-04  0.40069945E-04
-0.89410886E+00 -0.16448690E+00  0.56761212E-05  0.24556643E-04  0.33208806E-04
-0.89410886E+00 -0.12376733E+00  0.54734282E-05  0.25547064E-04  0.25545559E-04
-0.89410886E+00 -0.82704342E-01  0.53359516E-05  0.26204108E-04  0.17320472E-04
-0.89410886E+00 -0.41410268E-01  0.52544070E-05  0.26575093E-04  0.87440487E-05
-0.89410886E+00  0.00000000E+00  0.52273530E-05  0.26694587E-04  0.10762132E-15
-0.89410886E+00  0.41410268E-01  0.52544070E-05  0.26575093E-04 -0.87440487E-05
-0.89410886E+00  0.82704342E-01  0.53359516E-05  0.26204108E-04 -0.17320472E-04
-0.89410886E+00  0.12376733E+00  0.54734282E-05  0.25547064E-04 -0.25545559E-04
-0.89410886E+00  0.16448690E+00  0.56761212E-05  0.24556643E-04 -0.33208806E-04
-0.89410886E+00  0.20475452E+00  0.59680325E-05  0.23189644E-04 -0.40069945E-04
-0.89410886E+00  0.24446655E+00  0.64006025E-05  0.21429956E-04 -0.45878146E-04
-0.89410886E+00  0.28352524E+00  0.70640207E-05  0.19312417E-04 -0.50412122E-04
-0.89410886E+00  0.32183967E+00  0.81028826E-05  0.16932818E-04 -0.53556321E-04
-0.89410886E+00  0.35932641E+00  0.97279280E-05  0.14427049E-04 -0.55383931E-04
-0.89410886E+00  0.39591017E+00  0.12228600E-04  0.11899901E-04 -0.56236548E-04
-0.89410886E+00  0.43152416E+00  0.15975827E-04  0.93085397E-05 -0.56719444E-04
-0.89410886E+00  0.46611039E+00  0.21413200E-04  0.63284196E-05 -0.57592675E-04
-0.89410886E+00  0.49961977E+00  0.29019390E-04  0.22757622E-05 -0.59482540E-04
-0.89410886E+00  0.53201207E+00  0.39225819E-04 -0.38425595E-05 -0.62485282E-04
-0.89410886E+00  0.56325577E+00  0.52274944E-04 -0.13093024E-04 -0.65680988E-04
-0.89410886E+00  0.59332774E+00  0.68011219E-04 -0.26216113E-04 -0.66746497E-04
-0.89410886E+00  0.62221291E+00  0.85654991E-04 -0.43122465E-04 -0.61758476E-04
-0.89410886E+00  0.64990376E+00  0.10362478E-03 -0.62374395E-04 -0.45484076E-04
-0.89410886E+00  0.67639983E+00  0.11957028E-03 -0.80749370E-04 -0.12423114E-04
-0.89410886E+00  0.70170710E+00  0.13068460E-03 -0.93084981E-04  0.41065143E-04
-0.89410886E+00  0.72583741E+00  0.13436307E-03 -0.92858771E-04  0.11372496E-03
-0.89410886E+00  0.74880783E+00  0.12897281E-03 -0.74013058E-04  0.19658791E-03
-0.89410886E+00  0.77064005E+00  0.11450058E-03 -0.34174146E-04  0.27246706E-03
-0.89410886E+00  0.79135972E+00  0.92672258E-04  0.21926237E-04  0.31995149E-03
-0.89410886E+00  0.81099590E+00  0.66539695E-04  0.81212338E-04  0.32181171E-03
-0.89410886E+00  0.82958044E+00  0.39639079E-04  0.12577076E-03  0.27442846E-03
-0.89410886E+00  0.84714748E+00  0.15217728E-04  0.14086822E-03  0.19199577E-03
-0.89410886E+00  0.86373293E+00 -0.42932351E-05  0.12339564E-03  0.10137303E-03
-0.89410886E+00  0.87937402E+00 -0.17472175E-04  0.84365893E-04  0.29173593E-04
-0.89410886E+00  0.89410886E+00 -0.24035936E-04  0.42625121E-04 -0.10647913E-04
-0.89410886E+00  0.90797606E+00 -0.24853237E-04  0.13640530E-04 -0.20780434E-04
-0.89410886E+00  0.92101443E+00 -0.21743328E-04  0.18721766E-05 -0.14290721E-04
-0.89410886E+00  0.93326267E+00 -0.16879994E-04  0.17220606E-05 -0.45758243E-05
-0.89410886E+00  0.94475908E+00 -0.12095371E-04  0.46965768E-05  0.12917165E-05
-0.89410886E+00  0.95554139E+00 -0.84458609E-05  0.56498816E-05  0.25773055E-05
-0.89410886E+00  0.96564655E+00 -0.62647557E-05  0.41857664E-05  0.16333650E-05
-0.89410886E+00  0.97511059E+00 -0.54315420E-05  0.21398111E-05  0.48276886E-06
-0.89410886E+00  0.98396850E+00 -0.54224625E-05  0.99236868E-06  0.43244256E-07
-0.89410886E+00  0.99225409E+00 -0.47630950E-05  0.71327898E-06 -0.26742019E-07
-0.89410886E+00  0.10000000E+01  0.00000000E+00  0.00000000E+00  0.00000000E+00
 
-0.87937402E+00 -0.10000000E+01  0.00000000E+00  0.00000000E+00  0.00000000E+00
-0.87937402E+00 -0.99225409E+00 -0.45002113E-05  0.12536122E-05 -0.19303868E-06
-0.87937402E+00 -0.98396850E+00 -0.50163484E-05  0.25339401E-05 -0.83680115E-06
-0.87937402E+00 -0.97511059E+00 -0.51262608E-05  0.47882048E-05 -0.21038285E-05
-0.87937402E+00 -0.96564655E+00 -0.65100066E-05  0.66428498E-05 -0.36125336E-05
-0.87937402E+00 -0.95554139E+00 -0.98454191E-05  0.47528184E-05 -0.28271086E-05
-0.87937402E+00 -0.94475908E+00 -0.14992055E-04 -0.30036756E-05  0.44533306E-05
-0.87937402E+00 -0.93326267E+00 -0.20547931E-04 -0.12667989E-04  0.21571895E-04
-0.87937402E+00 -0.92101443E+00 -0.23509070E-04 -0.11596762E-04  0.45351659E-04
-0.87937402E+00 -0.90797606E+00 -0.19745387E-04  0.15760042E-04  0.62118650E-04
-0.87937402E+00 -0.89410886E+00 -0.53960842E-05  0.74708375E-04  0.50952265E-04
-0.87937402E+00 -0.87937402E+00  0.21657263E-04  0.14970305E-03 -0.33392252E-05
-0.87937402E+00 -0.86373293E+00  0.61128528E-04  0.20819878E-03 -0.95439123E-04
-0.87937402E+00 -0.84714748E+00  0.11069564E-03  0.21902098E-03 -0.19547844E-03
-0.87937402E+00 -0.82958044E+00  0.16663360E-03  0.17193524E-03 -0.26230060E-03
-0.87937402E+00 -0.81099590E+00  0.22417069E-03  0.83336977E-04 -0.26594890E-03
-0.87937402E+00 -0.79135972E+00  0.27761372E-03 -0.14741936E-04 -0.20378845E-03
-0.87937402E+00 -0.77064005E+00  0.32094357E-03 -0.92517726E-04 -0.99722119E-04
-0.87937402E+00 -0.74880783E+00  0.34901954E-03 -0.13471688E-03  0.10527071E-04
-0.87937402E+00 -0.72583741E+00  0.35902516E-03 -0.14210935E-03  0.96930620E-04
-0.87937402E+00 -0.70170710E+00  0.35124383E-03 -0.12527452E-03  0.14517813E-03
-0.87937402E+00 -0.67639983E+00  0.32882147E-03 -0.96939361E-04  0.15671659E-03
-0.87937402E+00 -0.64990376E+00  0.29658576E-03 -0.67027158E-04  0.14237600E-03
-0.87937402E+00 -0.62221291E+00  0.25963760E-03 -0.41247557E-04  0.11518196E-03
-0.87937402E+00 -0.59332774E+00  0.22221140E-03 -0.21785695E-04  0.85681251E-04
-0.87937402E+00 -0.56325577E+00  0.18717631E-03 -0.85903041E-05  0.60376462E-04
-0.87937402E+00 -0.53201207E+00  0.15604491E-03 -0.43230105E-06  0.42131197E-04
-0.87937402E+00 -0.49961977E+00  0.12931472E-03  0.43631807E-05  0.31246824E-04
-0.87937402E+00 -0.46611039E+00  0.10685562E-03  0.74120889E-05  0.26528674E-04
-0.87937402E+00 -0.43152416E+00  0.88237111E-04  0.99416159E-05  0.26080139E-04
-0.87937402E+00 -0.39591017E+00  0.72929429E-04  0.12643743E-04  0.27908550E-04
-0.87937402E+00 -0.35932641E+00  0.60412589E-04  0.15718459E-04  0.30299267E-04
-0.87937402E+00 -0.32183967E+00  0.50222176E-04  0.19033946E-04  0.32035033E-04
-0.87937402E+00 -0.28352524E+00  0.41964021E-04  0.22321525E-04  0.32416690E-04
-0.87937402E+00 -0.24446655E+00  0.35317387E-04  0.25322948E-04  0.31191116E-04
-0.87937402E+00 -0.20475452E+00  0.30029510E-04  0.27868037E-04  0.28404516E-04
-0.87937402E+00 -0.16448690E+00  0.25910683E-04  0.29885822E-04  0.24275317E-04
-0.87937402E+00 -0.12376733E+00  0.22823581E-04  0.31380408E-04  0.19087022E-04
-0.87937402E+00 -0.82704342E-01  0.20675607E-04  0.32394347E-04  0.13132720E-04
-0.87937402E+00 -0.41410268E-01  0.19407708E-04  0.32977816E-04  0.66860624E-05
-0.87937402E+00  0.00000000E+00  0.18988560E-04  0.33167833E-04  0.19739749E-15
-0.87937402E+00  0.41410268E-01  0.19407708E-04  0.32977816E-04 -0.66860624E-05
-0.87937402E+00  0.82704342E-01  0.20675607E-04  0.32394347E-04 -0.13132720E-04
-0.87937402E+00  0.12376733E+00  0.22823581E-04  0.31380408E-04 -0.19087022E-04
-0.87937402E+00  0.16448690E+00  0.25910683E-04  0.29885822E-04 -0.24275317E-04
-0.87937402E+00  0.20475452E+00  0.30029510E-04  0.27868037E-04 -0.28404516E-04
-0.87937402E+00  0.24446655E+00  0.35317387E-04  0.25322948E-04 -0.31191116E-04
-0.87937402E+00  0.28352524E+00  0.41964021E-04  0.22321525E-04 -0.32416690E-04
-0.87937402E+00  0.32183967E+00  0.50222176E-04  0.19033946E-04 -0.32035033E-04
-0.87937402E+00  0.35932641E+00  0.60412589E-04  0.15718459E-04 -0.30299267E-04
-0.87937402E+00  0.39591017E+00  0.72929429E-04  0.12643743E-04 -0.27908550E-04
-0.87937402E+00  0.43152416E+00  0.88237111E-04  0.99416159E-05 -0.26080139E-04
-0.87937402E+00  0.46611039E+00  0.10685562E-03  0.74120889E-05 -0.26528674E-04
-0.87937402E+00  0.49961977E+00  0.12931472E-03  0.43631807E-05 -0.31246824E-04
-0.87937402E+00  0.53201207E+00  0.15604491E-03 -0.43230106E-06 -0.42131197E-04
-0.87937402E+00  0.56325577E+00  0.18717631E-03 -0.85903041E-05 -0.60376462E-04
-0.87937402E+00  0.59332774E+00  0.22221140E-03 -0.21785695E-04 -0.85681251E-04
-0.87937402E+00  0.62221291E+00  0.25963760E-03 -0.41247557E-04 -0.11518196E-03
-0.87937402E+00  0.64990376E+00  0.29658576E-03 -0.67027158E-04 -0.14237600E-03
-0.87937402E+00  0.67639983E+00  0.32882147E-03 -0.96939361E-04 -0.15671659E-03
-0.87937402E+00  0.70170710E+00  0.35124383E-03 -0.12527452E-03 -0.14517813E-03
-0.87937402E+00  0.72583741E+00  0.35902516E-03 -0.14210935E-03 -0.96930620E-04
-0.87937402E+00  0.74880783E+00  0.34901954E-03 -0.13471688E-03 -0.10527071E-04
-0.87937402E+00  0.77064005E+00  0.32094357E-03 -0.92517726E-04  0.99722119E-04
-0.87937402E+00  0.79135972E+00  0.27761372E-03 -0.14741936E-04  0.20378845E-03
-0.87937402E+00  0.81099590E+00  0.22417069E-03  0.83336977E-04  0.26594890E-03
-0.87937402E+00  0.82958044E+00  0.16663360E-03  0.17193524E-03  0.26230060E-03
-0.87937402E+00  0.84714748E+00  0.11069564E-03  0.21902098E-03  0.19547844E-03
-0.87937402E+00  0.86373293E+00  0.61128528E-04  0.20819878E-03  0.95439123E-04
-0.87937402E+00  0.87937402E+00  0.21657263E-04  0.14970305E-03  0.33392252E-05
-0.87937402E+00  0.89410886E+00 -0.53960842E-05  0.74708375E-04 -0.50952265E-04
-0.87937402E+00  0.90797606E+00 -0.19745387E-04  0.15760042E-04 -0.62118650E-04
-0.87937402E+00  0.92101443E+00 -0.23509070E-04 -0.11596762E-04 -0.45351659E-04
-0.87937402E+00  0.93326267E+00 -0.20547931E-04 -0.12667989E-04 -0.21571895E-04
-0.87937402E+00  0.94475908E+00 -0.14992055E-04 -0.30036756E-05 -0.44533306E-05
-0.87937402E+00  0.95554139E+00 -0.98454191E-05  0.47528184E-05  0.28271086E-05
-0.87937402E+00  0.96564655E+00 -0.65100066E-05  0.66428498E-05  0.36125336E-05
-0.87937402E+00  0.97511059E+00 -0.51262608E-05  0.47882048E-05  0.21038285E-05
-0.87937402E+00  0.98396850E+00 -0.50163484E-05  0.25339401E-05  0.83680115E-06
-0.87937402E+00  0.99225409E+00 -0.45002113E-05  0.12536122E-05  0.19303868E-06
-0.87937402E+00  0.10000000E+01  0.00000000E+00  0.00000000E+00  0.00000000E+00
 
-0.86373293E+00 -0.10000000E+01  0.00000000E+00  0.00000000E+00  0.00000000E+00
-0.86373293E+00 -0.99225409E+00 -0.42137296E-05  0.26674312E-05 -0.49315890E-06
-0.86373293E+00 -0.98396850E+00 -0.46853208E-05  0.53208197E-05 -0.16621956E-05
-0.86373293E+00 -0.97511059E+00 -0.51930081E-05  0.78432261E-05 -0.31690247E-05
-0.86373293E+00 -0.96564655E+00 -0.75779361E-05  0.62096549E-05 -0.30862701E-05
-0.86373293E+00 -0.95554139E+00 -0.12266583E-04 -0.54434910E-05  0.35549598E-05
-0.86373293E+00 -0.94475908E+00 -0.17884822E-04 -0.27964641E-04  0.23358386E-04
-0.86373293E+00 -0.93326267E+00 -0.20537982E-04 -0.49383412E-04  0.59393298E-04
-0.86373293E+00 -0.92101443E+00 -0.14120753E-04 -0.44301695E-04  0.10327566E-03
-0.86373293E+00 -0.90797606E+00  0.75243122E-05  0.11389381E-04  0.13210091E-03
-0.86373293E+00 -0.89410886E+00  0.47396376E-04  0.11688678E-03  0.11797801E-03
-0.86373293E+00 -0.87937402E+00  0.10342095E-03  0.23433596E-03  0.49395445E-04
-0.86373293E+00 -0.86373293E+00  0.16942747E-03  0.30511787E-03 -0.51001059E-04
-0.86373293E+00 -0.84714748E+00  0.23831438E-03  0.28665622E-03 -0.13047817E-03
-0.86373293E+00 -0.82958044E+00  0.30473109E-03  0.18113006E-03 -0.13513183E-03
-0.86373293E+00 -0.81099590E+00  0.36553643E-03  0.33232443E-04 -0.44086103E-04
-0.86373293E+00 -0.79135972E+00  0.41843115E-03 -0.98951676E-04  0.11639597E-03
-0.86373293E+00 -0.77064005E+00  0.46077698E-03 -0.17590352E-03  0.28856629E-03
-0.86373293E+00 -0.74880783E+00  0.48976514E-03 -0.19039055E-03  0.41516536E-03
-0.86373293E+00 -0.72583741E+00  0.50371240E-03 -0.16018294E-03  0.46557261E-03
-0.86373293E+00 -0.70170710E+00  0.50311358E-03 -0.11114307E-03  0.44234238E-03
-0.86373293E+00 -0.67639983E+00  0.49067217E-03 -0.63659708E-04  0.37039076E-03
-0.86373293E+00 -0.64990376E+00  0.47025274E-03 -0.27774175E-04  0.28004101E-03
-0.86373293E+00 -0.62221291E+00  0.44560271E-03 -0.51612772E-05  0.19458966E-03
-0.86373293E+00 -0.59332774E+00  0.41943819E-03  0.67167686E-05  0.12606658E-03
-0.86373293E+00 -0.56325577E+00  0.39326328E-03  0.11412332E-04  0.77228858E-04
-0.86373293E+00 -0.53201207E+00  0.36765062E-03  0.12074173E-04  0.45675710E-04
-0.86373293E+00 -0.49961977E+00  0.34272403E-03  0.11120827E-04  0.27248005E-04
-0.86373293E+00 -0.46611039E+00  0.31851074E-03  0.10255801E-04  0.17861159E-04
-0.86373293E+00 -0.43152416E+00  0.29512758E-03  0.10485172E-04  0.14130608E-04
-0.86373293E+00 -0.39591017E+00  0.27279633E-03  0.12154144E-04  0.13487581E-04
-0.86373293E+00 -0.35932641E+00  0.25179807E-03  0.15085265E-04  0.14105777E-04
-0.86373293E+00 -0.32183967E+00  0.23241217E-03  0.18798756E-04  0.14828951E-04
-0.86373293E+00 -0.28352524E+00  0.21487993E-03  0.22746300E-04  0.15031589E-04
-0.86373293E+00 -0.24446655E+00  0.19939248E-03  0.26473119E-04  0.14483184E-04
-0.86373293E+00 -0.20475452E+00  0.18609301E-03  0.29690656E-04  0.13183543E-04
-0.86373293E+00 -0.16448690E+00  0.17508803E-03  0.32269200E-04  0.11249948E-04
-0.86373293E+00 -0.12376733E+00  0.16645478E-03  0.34192875E-04  0.88293620E-05
-0.86373293E+00 -0.82704342E-01  0.16025005E-03  0.35504390E-04  0.60659693E-05
-0.86373293E+00 -0.41410268E-01  0.15651189E-03  0.36261569E-04  0.30853170E-05
-0.86373293E+00  0.00000000E+00  0.15526351E-03  0.36508550E-04  0.36358148E-15
-0.86373293E+00  0.41410268E-01  0.15651189E-03  0.36261569E-04 -0.30853170E-05
-0.86373293E+00  0.82704342E-01  0.16025005E-03  0.35504390E-04 -0.60659693E-05
-0.86373293E+00  0.12376733E+00  0.16645478E-03  0.34192875E-04 -0.88293620E-05
-0.86373293E+00  0.16448690E+00  0.17508803E-03  0.32269200E-04 -0.11249948E-04
-0.86373293E+00  0.20475452E+00  0.18609301E-03  0.29690656E-04 -0.13183543E-04
-0.86373293E+00  0.24446655E+00  0.19939248E-03  0.26473119E-04 -0.14483184E-04
-0.86373293E+00  0.28352524E+00  0.21487993E-03  0.22746300E-04 -0.15031589E-04
-0.86373293E+00  0.32183967E+00  0.23241217E-03  0.18798756E-04 -0.14828951E-04
-0.86373293E+00  0.35932641E+00  0.25179807E-03  0.15085265E-04 -0.14105777E-04
-0.86373293E+00  0.39591017E+00  0.27279633E-03  0.12154144E-04 -0.13487581E-04
-0.86373293E+00  0.43152416E+00  0.29512758E-03  0.10485172E-04 -0.14130608E-04
-0.86373293E+00  0.46611039E+00  0.31851074E-03  0.10255801E-04 -0.17861159E-04
-0.86373293E+00  0.49961977E+00  0.34272403E-03  0.11120827E-04 -0.27248005E-04
-0.86373293E+00  0.53201207E+00  0.36765062E-03  0.12074173E-04 -0.45675710E-04
-0.86373293E+00  0.56325577E+00  0.39326328E-03  0.11412332E-04 -0.77228858E-04
-0.86373293E+00  0.59332774E+00  0.41943819E-03  0.67167686E-05 -0.12606658E-03
-0.86373293E+00  0.62221291E+00  0.44560271E-03 -0.51612772E-05 -0.19458966E-03
-0.86373293E+00  0.64990376E+00  0.47025274E-03 -0.27774175E-04 -0.28004101E-03
-0.86373293E+00  0.67639983E+00  0.49067217E-03 -0.63659708E-04 -0.37039076E-03
-0.86373293E+00  0.70170710E+00  0.50311358E-03 -0.11114307E-03 -0.44234238E-03
-0.86373293E+00  0.72583741E+00  0.50371240E-03 -0.16018294E-03 -0.46557261E-03
-0.86373293E+00  0.74880783E+00  0.48976514E-03 -0.19039055E-03 -0.41516536E-03
-0.86373293E+00  0.77064005E+00  0.46077698E-03 -0.17590352E-03 -0.28856629E-03
-0.86373293E+00  0.79135972E+00  0.41843115E-03 -0.98951676E-04 -0.11639597E-03
-0.86373293E+00  0.81099590E+00  0.36553643E-03  0.33232443E-04  0.44086103E-04
-0.86373293E+00  0.82958044E+00  0.30473109E-03  0.18113006E-03  0.13513183E-03
-0.86373293E+00  0.84714748E+00  0.23831438E-03  0.28665622E-03  0.13047817E-03
-0.86373293E+00  0.86373293E+00  0.16942747E-03  0.30511787E-03  0.51001059E-04
-0.86373293E+00  0.87937402E+00  0.10342095E-03  0.23433596E-03 -0.49395445E-04
-0.86373293E+00  0.89410886E+00  0.47396376E-04  0.11688678E-03 -0.11797801E-03
-0.86373293E+00  0.90797606E+00  0.75243122E-05  0.11389381E-04 -0.13210091E-03
-0.86373293E+00  0.92101443E+00 -0.14120753E-04 -0.44301695E-04 -0.10327566E-03
-0.86373293E+00  0.93326267E+00 -0.20537982E-04 -0.49383412E-04 -0.59393298E-04
-0.86373293E+00  0.94475908E+00 -0.17884822E-04 -0.27964641E-04 -0.23358386E-04
-0.86373293E+00  0.95554139E+00 -0.12266583E-04 -0.54434910E-05 -0.35549598E-05
-0.86373293E+00  0.96564655E+00 -0.75779361E-05  0.62096549E-05  0.30862701E-05
-0.86373293E+00  0.97511059E+00 -0.51930081E-05  0.78432261E-05  0.31690247E-05
-0.86373293E+00  0.98396850E+00 -0.46853208E-05  0.53208197E-05  0.16621956E-05
-0.86373293E+00  0.99225409E+00 -0.42137296E-05  0.26674312E-05  0.49315890E-06
-0.86373293E+00  0.10000000E+01  0.00000000E+00  0.00000000E+00  0.00000000E+00
 
-0.84714748E+00 -0.10000000E+01  0.00000000E+00  0.00000000E+00  0.00000000E+00
-0.84714748E+00 -0.99225409E+00 -0.39728651E-05  0.47811460E-05 -0.71739175E-06
-0.84714748E+00 -0.98396850E+00 -0.46469628E-05  0.82516198E-05 -0.18747479E-05
-0.84714748E+00 -0.97511059E+00 -0.60298036E-05  0.81367958E-05 -0.21710738E-05
-0.84714748E+00 -0.96564655E+00 -0.98341049E-05 -0.34859015E-05  0.24543502E-05
-0.84714748E+00 -0.95554139E+00 -0.15318700E-04 -0.34586204E-04  0.19355243E-04
-0.84714748E+00 -0.94475908E+00 -0.18310919E-04 -0.81020906E-04  0.56082945E-04
-0.84714748E+00 -0.93326267E+00 -0.10930752E-04 -0.11607570E-03  0.11209360E-03
-0.84714748E+00 -0.92101443E+00  0.15776901E-04 -0.96088158E-04  0.16964552E-03
-0.84714748E+00 -0.90797606E+00  0.66124368E-04  0.96961731E-05  0.19445765E-03
-0.84714748E+00 -0.89410886E+00  0.13420717E-03  0.18242295E-03  0.15460176E-03
-0.84714748E+00 -0.87937402E+00  0.20359000E-03  0.34598238E-03  0.50569543E-04
-0.84714748E+00 -0.86373293E+00  0.25411949E-03  0.40786716E-03 -0.68271571E-04
-0.84714748E+00 -0.84714748E+00  0.27201332E-03  0.32285180E-03 -0.12277499E-03
-0.84714748E+00 -0.82958044E+00  0.25621253E-03  0.12706729E-03 -0.52739257E-04
-0.84714748E+00 -0.81099590E+00  0.21728152E-03 -0.86228246E-04  0.14012878E-03
-0.84714748E+00 -0.79135972E+00  0.17084910E-03 -0.22717222E-03  0.38906005E-03
-0.84714748E+00 -0.77064005E+00  0.13092725E-03 -0.25786399E-03  0.60147179E-03
-0.84714748E+00 -0.74880783E+00  0.10661002E-03 -0.19891300E-03  0.71029941E-03
-0.84714748E+00 -0.72583741E+00  0.10225519E-03 -0.10133730E-03  0.70281588E-03
-0.84714748E+00 -0.70170710E+00  0.11888939E-03 -0.11908982E-04  0.61389236E-03
-0.84714748E+00 -0.67639983E+00  0.15520953E-03  0.45710608E-04  0.49695952E-03
-0.84714748E+00 -0.64990376E+00  0.20779763E-03  0.70369917E-04  0.39523985E-03
-0.84714748E+00 -0.62221291E+00  0.27136395E-03  0.72529801E-04  0.32834553E-03
-0.84714748E+00 -0.59332774E+00  0.33945513E-03  0.63858806E-04  0.29479511E-03
-0.84714748E+00 -0.56325577E+00  0.40568485E-03  0.52221606E-04  0.28245664E-03
-0.84714748E+00 -0.53201207E+00  0.46487596E-03  0.41451596E-04  0.27825058E-03
-0.84714748E+00 -0.49961977E+00  0.51376619E-03  0.32980416E-04  0.27318484E-03
-0.84714748E+00 -0.46611039E+00  0.55105196E-03  0.27249090E-04  0.26305864E-03
-0.84714748E+00 -0.43152416E+00  0.57701500E-03  0.24290677E-04  0.24705686E-03
-0.84714748E+00 -0.39591017E+00  0.59294441E-03  0.23824362E-04  0.22611001E-03
-0.84714748E+00 -0.35932641E+00  0.60062658E-03  0.25283198E-04  0.20175960E-03
-0.84714748E+00 -0.32183967E+00  0.60197052E-03  0.27939284E-04  0.17560761E-03
-0.84714748E+00 -0.28352524E+00  0.59879966E-03  0.31088027E-04  0.14904917E-03
-0.84714748E+00 -0.24446655E+00  0.59275208E-03  0.34184928E-04  0.12317680E-03
-0.84714748E+00 -0.20475452E+00  0.58524759E-03  0.36898279E-04  0.98713508E-04
-0.84714748E+00 -0.16448690E+00  0.57748290E-03  0.39081032E-04  0.76021125E-04
-0.84714748E+00 -0.12376733E+00  0.57043322E-03  0.40709863E-04  0.55126163E-04
-0.84714748E+00 -0.82704342E-01  0.56485675E-03  0.41820337E-04  0.35794091E-04
-0.84714748E+00 -0.41410268E-01  0.56129413E-03  0.42461917E-04  0.17598958E-04
-0.84714748E+00  0.00000000E+00  0.56007067E-03  0.42671319E-04  0.46268110E-15
-0.84714748E+00  0.41410268E-01  0.56129413E-03  0.42461917E-04 -0.17598958E-04
-0.84714748E+00  0.82704342E-01  0.56485675E-03  0.41820337E-04 -0.35794091E-04
-0.84714748E+00  0.12376733E+00  0.57043322E-03  0.40709863E-04 -0.55126163E-04
-0.84714748E+00  0.16448690E+00  0.57748290E-03  0.39081032E-04 -0.76021125E-04
-0.84714748E+00  0.20475452E+00  0.58524759E-03  0.36898279E-04 -0.98713508E-04
-0.84714748E+00  0.24446655E+00  0.59275208E-03  0.34184928E-04 -0.12317680E-03
-0.84714748E+00  0.28352524E+00  0.59879966E-03  0.31088027E-04 -0.14904917E-03
-0.84714748E+00  0.32183967E+00  0.60197052E-03  0.27939284E-04 -0.17560761E-03
-0.84714748E+00  0.35932641E+00  0.60062658E-03  0.25283198E-04 -0.20175960E-03
-0.84714748E+00  0.39591017E+00  0.59294441E-03  0.23824362E-04 -0.22611001E-03
-0.84714748E+00  0.43152416E+00  0.57701500E-03  0.24290677E-04 -0.24705686E-03
-0.84714748E+00  0.46611039E+00  0.55105196E-03  0.27249090E-04 -0.26305864E-03
-0.84714748E+00  0.49961977E+00  0.51376619E-03  0.32980416E-04 -0.27318484E-03
-0.84714748E+00  0.53201207E+00  0.46487596E-03  0.41451596E-04 -0.27825058E-03
-0.84714748E+00  0.56325577E+00  0.40568485E-03  0.52221606E-04 -0.28245664E-03
-0.84714748E+00  0.59332774E+00  0.33945513E-03  0.63858806E-04 -0.29479511E-03
-0.84714748E+00  0.62221291E+00  0.27136395E-03  0.72529801E-04 -0.32834553E-03
-0.84714748E+00  0.64990376E+00  0.20779763E-03  0.70369917E-04 -0.39523985E-03
-0.84714748E+00  0.67639983E+00  0.15520953E-03  0.45710608E-04 -0.49695953E-03
-0.84714748E+00  0.70170710E+00  0.11888939E-03 -0.11908982E-04 -0.61389236E-03
-0.84714748E+00  0.72583741E+00  0.10225519E-03 -0.10133730E-03 -0.70281588E-03
-0.84714748E+00  0.74880783E+00  0.10661002E-03 -0.19891300E-03 -0.71029941E-03
-0.84714748E+00  0.77064005E+00  0.13092725E-03 -0.25786399E-03 -0.60147179E-03
-0.84714748E+00  0.79135972E+00  0.17084910E-03 -0.22717222E-03 -0.38906005E-03
-0.84714748E+00  0.81099590E+00  0.21728152E-03 -0.86228246E-04 -0.14012878E-03
-0.84714748E+00  0.82958044E+00  0.25621253E-03  0.12706729E-03  0.52739257E-04
-0.84714748E+00  0.84714748E+00  0.27201332E-03  0.32285180E-03  0.12277499E-03
-0.84714748E+00  0.86373293E+00  0.25411949E-03  0.40786716E-03  0.68271571E-04
-0.84714748E+00  0.87937402E+00  0.20359000E-03  0.34598238E-03 -0.50569543E-04
-0.84714748E+00  0.89410886E+00  0.13420717E-03  0.18242295E-03 -0.15460176E-03
-0.84714748E+00  0.90797606E+00  0.66124368E-04  0.96961731E-05 -0.19445765E-03
-0.84714748E+00  0.92101443E+00  0.15776901E-04 -0.96088158E-04 -0.16964552E-03
-0.84714748E+00  0.93326267E+00 -0.10930752E-04 -0.11607570E-03 -0.11209360E-03
-0.84714748E+00  0.94475908E+00 -0.18310919E-04 -0.81020906E-04 -0.56082945E-04
-0.84714748E+00  0.95554139E+00 -0.15318700E-04 -0.34586204E-04 -0.19355243E-04
-0.84714748E+00  0.96564655E+00 -0.98341049E-05 -0.34859015E-05 -0.24543502E-05
-0.84714748E+00  0.97511059E+00 -0.60298036E-05  0.81367958E-05  0.21710738E-05
-0.84714748E+00  0.98396850E+00 -0.46469628E-05  0.82516198E-05  0.18747479E-05
-0.84714748E+00  0.99225409E+00 -0.39728651E-05  0.47811460E-05  0.71739175E-06
-0.84714748E+00  0.10000000E+01  0.00000000E+00  0.00000000E+00  0.00000000E+00
 
-0.82958044E+00 -0.10000000E+01  0.00000000E+00  0.00000000E+00  0.00000000E+00
-0.82958044E+00 -0.99225409E+00 -0.38803568E-05  0.67426691E-05 -0.70933498E-06
-0.82958044E+00 -0.98396850E+00 -0.51419295E-05  0.89650758E-05 -0.10397494E-05
-0.82958044E+00 -0.97511059E+00 -0.79156182E-05  0.11683174E-05  0.14639444E-05
-0.82958044E+00 -0.96564655E+00 -0.13143716E-04 -0.28785028E-04  0.12612971E-04
-0.82958044E+00 -0.95554139E+00 -0.17507992E-04 -0.88358267E-04  0.40448422E-04
-0.82958044E+00 -0.94475908E+00 -0.12312258E-04 -0.16202232E-03  0.89832087E-04
-0.82958044E+00 -0.93326267E+00  0.14699799E-04 -0.20029305E-03  0.15171765E-03
-0.82958044E+00 -0.92101443E+00  0.71726606E-04 -0.13800724E-03  0.19522312E-03
-0.82958044E+00 -0.90797606E+00  0.15163696E-03  0.54260838E-04  0.17520679E-03
-0.82958044E+00 -0.89410886E+00  0.22509660E-03  0.32091816E-03  0.61696726E-04
-0.82958044E+00 -0.87937402E+00  0.24705249E-03  0.52925550E-03 -0.12438467E-03
-0.82958044E+00 -0.86373293E+00  0.17662267E-03  0.54981789E-03 -0.30242058E-03
-0.82958044E+00 -0.84714748E+00 -0.99347279E-06  0.35271164E-03 -0.37087756E-03
-0.82958044E+00 -0.82958044E+00 -0.26534736E-03  0.36352752E-04 -0.27377612E-03
-0.82958044E+00 -0.81099590E+00 -0.56958586E-03 -0.23853669E-03 -0.43292012E-04
-0.82958044E+00 -0.79135972E+00 -0.85989632E-03 -0.35378666E-03  0.21829615E-03
-0.82958044E+00 -0.77064005E+00 -0.10927755E-02 -0.29516579E-03  0.40482774E-03
-0.82958044E+00 -0.74880783E+00 -0.12426707E-02 -0.13571009E-03  0.46965898E-03
-0.82958044E+00 -0.72583741E+00 -0.13007534E-02  0.28321867E-04  0.44291343E-03
-0.82958044E+00 -0.70170710E+00 -0.12702258E-02  0.13411486E-03  0.39889824E-03
-0.82958044E+00 -0.67639983E+00 -0.11621859E-02  0.16982982E-03  0.40525368E-03
-0.82958044E+00 -0.64990376E+00 -0.99305645E-03  0.15811795E-03  0.48898207E-03
-0.82958044E+00 -0.62221291E+00 -0.78238169E-03  0.12934081E-03  0.63400497E-03
-0.82958044E+00 -0.59332774E+00 -0.55028664E-03  0.10398004E-03  0.80086995E-03
-0.82958044E+00 -0.56325577E+00 -0.31472152E-03  0.89032412E-04  0.95027343E-03
-0.82958044E+00 -0.53201207E+00 -0.89476314E-04  0.82965195E-04  0.10571074E-02
-0.82958044E+00 -0.49961977E+00  0.11657915E-03  0.81810668E-04  0.11127748E-02
-0.82958044E+00 -0.46611039E+00  0.29898686E-03  0.82599787E-04  0.11203507E-02
-0.82958044E+00 -0.43152416E+00  0.45656136E-03  0.83976586E-04  0.10883814E-02
-0.82958044E+00 -0.39591017E+00  0.59011350E-03  0.85530648E-04  0.10265031E-02
-0.82958044E+00 -0.35932641E+00  0.70147916E-03  0.87093448E-04  0.94338838E-03
-0.82958044E+00 -0.32183967E+00  0.79289069E-03  0.88453523E-04  0.84621786E-03
-0.82958044E+00 -0.28352524E+00  0.86666966E-03  0.89387237E-04  0.74071729E-03
-0.82958044E+00 -0.24446655E+00  0.92508085E-03  0.89766854E-04  0.63131189E-03
-0.82958044E+00 -0.20475452E+00  0.97026982E-03  0.89615867E-04  0.52120132E-03
-0.82958044E+00 -0.16448690E+00  0.10042080E-02  0.89082130E-04  0.41245093E-03
-0.82958044E+00 -0.12376733E+00  0.10286344E-02  0.88375796E-04  0.30609178E-03
-0.82958044E+00 -0.82704342E-01  0.10449903E-02  0.87704565E-04  0.20229657E-03
-0.82958044E+00 -0.41410268E-01  0.10543563E-02  0.87233606E-04  0.10057505E-03
-0.82958044E+00  0.00000000E+00  0.10574027E-02  0.87065085E-04  0.25534701E-16
-0.82958044E+00  0.41410268E-01  0.10543563E-02  0.87233606E-04 -0.10057505E-03
-0.82958044E+00  0.82704342E-01  0.10449903E-02  0.87704565E-04 -0.20229657E-03
-0.82958044E+00  0.12376733E+00  0.10286344E-02  0.88375796E-04 -0.30609178E-03
-0.82958044E+00  0.16448690E+00  0.10042080E-02  0.89082130E-04 -0.41245093E-03
-0.82958044E+00  0.20475452E+00  0.97026982E-03  0.89615867E-04 -0.52120132E-03
-0.82958044E+00  0.24446655E+00  0.92508085E-03  0.89766854E-04 -0.63131189E-03
-0.82958044E+00  0.28352524E+00  0.86666966E-03  0.89387237E-04 -0.74071729E-03
-0.82958044E+00  0.32183967E+00  0.79289069E-03  0.88453523E-04 -0.84621786E-03
-0.82958044E+00  0.35932641E+00  0.70147916E-03  0.87093448E-04 -0.94338838E-03
-0.82958044E+00  0.39591017E+00  0.59011350E-03  0.85530648E-04 -0.10265031E-02
-0.82958044E+00  0.43152416E+00  0.45656136E-03  0.83976586E-04 -0.10883814E-02
-0.82958044E+00  0.46611039E+00  0.29898686E-03  0.82599787E-04 -0.11203507E-02
-0.82958044E+00  0.49961977E+00  0.11657915E-03  0.81810668E-04 -0.11127748E-02
-0.82958044E+00  0.53201207E+00 -0.89476314E-04  0.82965195E-04 -0.10571074E-02
-0.82958044E+00  0.56325577E+00 -0.31472152E-03  0.89032412E-04 -0.95027343E-03
-0.82958044E+00  0.59332774E+00 -0.55028664E-03  0.10398004E-03 -0.80086995E-03
-0.82958044E+00  0.62221291E+00 -0.78238169E-03  0.12934081E-03 -0.63400497E-03
-0.82958044E+00  0.64990376E+00 -0.99305645E-03  0.15811795E-03 -0.48898207E-03
-0.82958044E+00  0.67639983E+00 -0.11621859E-02  0.16982982E-03 -0.40525368E-03
-0.82958044E+00  0.70170710E+00 -0.12702258E-02  0.13411486E-03 -0.39889824E-03
-0.82958044E+00  0.72583741E+00 -0.13007534E-02  0.28321867E-04 -0.44291343E-03
-0.82958044E+00  0.74880783E+00 -0.12426707E-02 -0.13571009E-03 -0.46965898E-03
-0.82958044E+00  0.77064005E+00 -0.10927755E-02 -0.29516579E-03 -0.40482774E-03
-0.82958044E+00  0.79135972E+00 -0.85989632E-03 -0.35378666E-03 -0.21829615E-03
-0.82958044E+00  0.81099590E+00 -0.56958586E-03 -0.23853669E-03  0.43292012E-04
-0.82958044E+00  0.82958044E+00 -0.26534736E-03  0.36352752E-04  0.27377612E-03
-0.82958044E+00  0.84714748E+00 -0.99347277E-06  0.35271164E-03  0.37087756E-03
-0.82958044E+00  0.86373293E+00  0.17662267E-03  0.54981789E-03  0.30242058E-03
-0.82958044E+00  0.87937402E+00  0.24705249E-03  0.52925550E-03  0.12438467E-03
-0.82958044E+00  0.89410886E+00  0.22509660E-03  0.32091816E-03 -0.61696726E-04
-0.82958044E+00  0.90797606E+00  0.15163696E-03  0.54260838E-04 -0.17520679E-03
-0.82958044E+00  0.92101443E+00  0.71726606E-04 -0.13800724E-03 -0.19522312E-03
-0.82958044E+00  0.93326267E+00  0.14699799E-04 -0.20029305E-03 -0.15171765E-03
-0.82958044E+00  0.94475908E+00 -0.12312258E-04 -0.16202232E-03 -0.89832087E-04
-0.82958044E+00  0.95554139E+00 -0.17507992E-04 -0.88358267E-04 -0.40448422E-04
-0.82958044E+00  0.96564655E+00 -0.13143716E-04 -0.28785028E-04 -0.12612971E-04
-0.82958044E+00  0.97511059E+00 -0.79156182E-05  0.11683174E-05 -0.14639444E-05
-0.82958044E+00  0.98396850E+00 -0.51419295E-05  0.89650758E-05  0.10397494E-05
-0.82958044E+00  0.99225409E+00 -0.38803568E-05  0.67426691E-05  0.70933498E-06
-0.82958044E+00  0.10000000E+01  0.00000000E+00  0.00000000E+00  0.00000000E+00
 
-0.81099590E+00 -0.10000000E+01  0.00000000E+00  0.00000000E+00  0.00000000E+00
-0.81099590E+00 -0.99225409E+00 -0.40183002E-05  0.74187401E-05 -0.46197883E-06
-0.81099590E+00 -0.98396850E+00 -0.62842628E-05  0.51810365E-05  0.50131002E-06
-0.81099590E+00 -0.97511059E+00 -0.10739221E-04 -0.15629263E-04  0.61585073E-05
-0.81099590E+00 -0.96564655E+00 -0.16580608E-04 -0.69672843E-04  0.22346281E-04
-0.81099590E+00 -0.95554139E+00 -0.16333232E-04 -0.15867474E-03  0.54634035E-04
-0.81099590E+00 -0.94475908E+00  0.42772701E-05 -0.24778374E-03  0.10073436E-03
-0.81099590E+00 -0.93326267E+00  0.59873660E-04 -0.25847979E-03  0.13970773E-03
-0.81099590E+00 -0.92101443E+00  0.14983221E-03 -0.10662056E-03  0.12829306E-03
-0.81099590E+00 -0.90797606E+00  0.24073058E-03  0.22069595E-03  0.17207462E-04
-0.81099590E+00 -0.89410886E+00  0.26248444E-03  0.60874661E-03 -0.21171620E-03
-0.81099590E+00 -0.87937402E+00  0.13077824E-03  0.85315705E-03 -0.51105280E-03
-0.81099590E+00 -0.86373293E+00 -0.21076764E-03  0.79287372E-03 -0.77280815E-03
-0.81099590E+00 -0.84714748E+00 -0.75438179E-03  0.43802540E-03 -0.88583995E-03
-0.81099590E+00 -0.82958044E+00 -0.14237301E-02 -0.23978793E-04 -0.81052610E-03
-0.81099590E+00 -0.81099590E+00 -0.21046900E-02 -0.35674171E-03 -0.60882310E-03
-0.81099590E+00 -0.79135972E+00 -0.26904365E-02 -0.43048707E-03 -0.39933919E-03
-0.81099590E+00 -0.77064005E+00 -0.31138115E-02 -0.28307371E-03 -0.27012971E-03
-0.81099590E+00 -0.74880783E+00 -0.33543769E-02 -0.58410961E-04 -0.21831137E-03
-0.81099590E+00 -0.72583741E+00 -0.34259120E-02  0.10660056E-03 -0.15992384E-03
-0.81099590E+00 -0.70170710E+00 -0.33586681E-02  0.15677499E-03  0.47272162E-05
-0.81099590E+00 -0.67639983E+00 -0.31865710E-02  0.11927515E-03  0.32403739E-03
-0.81099590E+00 -0.64990376E+00 -0.29415416E-02  0.56479244E-04  0.77054518E-03
-0.81099590E+00 -0.62221291E+00 -0.26517592E-02  0.18163202E-04  0.12645885E-02
-0.81099590E+00 -0.59332774E+00 -0.23408333E-02  0.21366723E-04  0.17191835E-02
-0.81099590E+00 -0.56325577E+00 -0.20267883E-02  0.56869393E-04  0.20750146E-02
-0.81099590E+00 -0.53201207E+00 -0.17216075E-02  0.10606255E-03  0.23108360E-02
-0.81099590E+00 -0.49961977E+00 -0.14318199E-02  0.15383450E-03  0.24342238E-02
-0.81099590E+00 -0.46611039E+00 -0.11601149E-02  0.19289218E-03  0.24656051E-02
-0.81099590E+00 -0.43152416E+00 -0.90716218E-03  0.22204585E-03  0.24259694E-02
-0.81099590E+00 -0.39591017E+00 -0.67309470E-03  0.24286086E-03  0.23314569E-02
-0.81099590E+00 -0.35932641E+00 -0.45826420E-03  0.25727915E-03  0.21931560E-02
-0.81099590E+00 -0.32183967E+00 -0.26344239E-03  0.26674545E-03  0.20189761E-02
-0.81099590E+00 -0.28352524E+00 -0.89643671E-04  0.27224592E-03  0.18154197E-02
-0.81099590E+00 -0.24446655E+00  0.62119626E-04  0.27459521E-03  0.15884921E-02
-0.81099590E+00 -0.20475452E+00  0.19104909E-03  0.27462211E-03  0.13438257E-02
-0.81099590E+00 -0.16448690E+00  0.29664220E-03  0.27318857E-03  0.10864651E-02
-0.81099590E+00 -0.12376733E+00  0.37868529E-03  0.27112010E-03  0.82059938E-03
-0.81099590E+00 -0.82704342E-01  0.43716985E-03  0.26911864E-03  0.54945904E-03
-0.81099590E+00 -0.41410268E-01  0.47219165E-03  0.26770680E-03  0.27537451E-03
-0.81099590E+00  0.00000000E+00  0.48385155E-03  0.26720087E-03 -0.19247795E-14
-0.81099590E+00  0.41410268E-01  0.47219165E-03  0.26770680E-03 -0.27537451E-03
-0.81099590E+00  0.82704342E-01  0.43716985E-03  0.26911864E-03 -0.54945904E-03
-0.81099590E+00  0.12376733E+00  0.37868529E-03  0.27112010E-03 -0.82059938E-03
-0.81099590E+00  0.16448690E+00  0.29664220E-03  0.27318857E-03 -0.10864651E-02
-0.81099590E+00  0.20475452E+00  0.19104909E-03  0.27462211E-03 -0.13438257E-02
-0.81099590E+00  0.24446655E+00  0.62119626E-04  0.27459521E-03 -0.15884921E-02
-0.81099590E+00  0.28352524E+00 -0.89643671E-04  0.27224592E-03 -0.18154197E-02
-0.81099590E+00  0.32183967E+00 -0.26344239E-03  0.26674545E-03 -0.20189761E-02
-0.81099590E+00  0.35932641E+00 -0.45826420E-03  0.25727915E-03 -0.21931560E-02
-0.81099590E+00  0.39591017E+00 -0.67309470E-03  0.24286086E-03 -0.23314569E-02
-0.81099590E+00  0.43152416E+00 -0.90716218E-03  0.22204584E-03 -0.24259694E-02
-0.81099590E+00  0.46611039E+00 -0.11601149E-02  0.19289218E-03 -0.24656051E-02
-0.81099590E+00  0.49961977E+00 -0.14318199E-02  0.15383450E-03 -0.24342238E-02
-0.81099590E+00  0.53201207E+00 -0.17216075E-02  0.10606255E-03 -0.23108360E-02
-0.81099590E+00  0.56325577E+00 -0.20267883E-02  0.56869393E-04 -0.20750146E-02
-0.81099590E+00  0.59332774E+00 -0.23408333E-02  0.21366723E-04 -0.17191835E-02
-0.81099590E+00  0.62221291E+00 -0.26517592E-02  0.18163202E-04 -0.12645885E-02
-0.81099590E+00  0.64990376E+00 -0.29415416E-02  0.56479244E-04 -0.77054518E-03
-0.81099590E+00  0.67639983E+00 -0.31865710E-02  0.11927515E-03 -0.32403739E-03
-0.81099590E+00  0.70170710E+00 -0.33586681E-02  0.15677499E-03 -0.47272162E-05
-0.81099590E+00  0.72583741E+00 -0.34259120E-02  0.10660056E-03  0.15992384E-03
-0.81099590E+00  0.74880783E+00 -0.33543769E-02 -0.58410961E-04  0.21831137E-03
-0.81099590E+00  0.77064005E+00 -0.31138115E-02 -0.28307371E-03  0.27012971E-03
-0.81099590E+00  0.79135972E+00 -0.26904365E-02 -0.43048707E-03  0.39933919E-03
-0.81099590E+00  0.81099590E+00 -0.21046900E-02 -0.35674171E-03  0.60882310E-03
-0.81099590E+00  0.82958044E+00 -0.14237301E-02 -0.23978793E-04  0.81052610E-03
-0.81099590E+00  0.84714748E+00 -0.75438179E-03  0.43802540E-03  0.88583995E-03
-0.81099590E+00  0.86373293E+00 -0.21076764E-03  0.79287372E-03  0.77280815E-03
-0.81099590E+00  0.87937402E+00  0.13077824E-03  0.85315705E-03  0.51105280E-03
-0.81099590E+00  0.89410886E+00  0.26248444E-03  0.60874661E-03  0.21171620E-03
-0.81099590E+00  0.90797606E+00  0.24073058E-03  0.22069595E-03 -0.17207462E-04
-0.81099590E+00  0.92101443E+00  0.14983221E-03 -0.10662056E-03 -0.12829306E-03
-0.81099590E+00  0.93326267E+00  0.59873660E-04 -0.25847979E-03 -0.13970773E-03
-0.81099590E+00  0.94475908E+00  0.42772701E-05 -0.24778374E-03 -0.10073436E-03
-0.81099590E+00  0.95554139E+00 -0.16333232E-04 -0.15867474E-03 -0.54634035E-04
-0.81099590E+00  0.96564655E+00 -0.16580608E-04 -0.69672843E-04 -0.22346281E-04
-0.81099590E+00  0.97511059E+00 -0.10739221E-04 -0.15629263E-04 -0.61585073E-05
-0.81099590E+00  0.98396850E+00 -0.62842628E-05  0.51810365E-05 -0.50131002E-06
-0.81099590E+00  0.99225409E+00 -0.40183002E-05  0.74187401E-05  0.46197883E-06
-0.81099590E+00  0.10000000E+01  0.00000000E+00  0.00000000E+00  0.00000000E+00
 
-0.79135972E+00 -0.10000000E+01  0.00000000E+00  0.00000000E+00  0.00000000E+00
-0.79135972E+00 -0.99225409E+00 -0.43612556E-05  0.64174422E-05 -0.16228543E-06
-0.79135972E+00 -0.98396850E+00 -0.78902339E-05 -0.29424945E-05  0.16495016E-05
-0.79135972E+00 -0.97511059E+00 -0.13823540E-04 -0.38909212E-04  0.86612620E-05
-0.79135972E+00 -0.96564655E+00 -0.18515312E-04 -0.11470314E-03  0.24294131E-04
-0.79135972E+00 -0.95554139E+00 -0.91423098E-05 -0.21995302E-03  0.48700002E-04
-0.79135972E+00 -0.94475908E+00  0.33729126E-04 -0.29459061E-03  0.70378440E-04
-0.79135972E+00 -0.93326267E+00  0.12225956E-03 -0.23120611E-03  0.58903993E-04
-0.79135972E+00 -0.92101443E+00  0.23574587E-03  0.62508878E-04 -0.32219450E-04
-0.79135972E+00 -0.90797606E+00  0.29882151E-03  0.56319664E-03 -0.24220915E-03
-0.79135972E+00 -0.89410886E+00  0.18879888E-03  0.10786470E-02 -0.56582359E-03
-0.79135972E+00 -0.87937402E+00 -0.21411381E-03  0.13289027E-02 -0.92913288E-03
-0.79135972E+00 -0.86373293E+00 -0.95446323E-03  0.11367708E-02 -0.12108043E-02
-0.79135972E+00 -0.84714748E+00 -0.19549942E-02  0.57747676E-03 -0.13094123E-02
-0.79135972E+00 -0.82958044E+00 -0.30341809E-02 -0.56712197E-04 -0.12119370E-02
-0.79135972E+00 -0.81099590E+00 -0.39814460E-02 -0.46019481E-03 -0.10030604E-02
-0.79135972E+00 -0.79135972E+00 -0.46432839E-02 -0.51608341E-03 -0.79892028E-03
-0.79135972E+00 -0.77064005E+00 -0.49705489E-02 -0.33726546E-03 -0.65468398E-03
-0.79135972E+00 -0.74880783E+00 -0.50100151E-02 -0.14005889E-03 -0.52198990E-03
-0.79135972E+00 -0.72583741E+00 -0.48595985E-02 -0.77555157E-04 -0.28992338E-03
-0.79135972E+00 -0.70170710E+00 -0.46205410E-02 -0.16076964E-03  0.12611712E-03
-0.79135972E+00 -0.67639983E+00 -0.43686648E-02 -0.29633495E-03  0.71859089E-03
-0.79135972E+00 -0.64990376E+00 -0.41477442E-02 -0.37800614E-03  0.13892893E-02
-0.79135972E+00 -0.62221291E+00 -0.39757310E-02 -0.35402477E-03  0.20069096E-02
-0.79135972E+00 -0.59332774E+00 -0.38539433E-02 -0.23720798E-03  0.24729430E-02
-0.79135972E+00 -0.56325577E+00 -0.37741468E-02 -0.74794508E-04  0.27549908E-02
-0.79135972E+00 -0.53201207E+00 -0.37233090E-02  0.87288618E-04  0.28784251E-02
-0.79135972E+00 -0.49961977E+00 -0.36870421E-02  0.22325015E-03  0.28950860E-02
-0.79135972E+00 -0.46611039E+00 -0.36524616E-02  0.32757838E-03  0.28530862E-02
-0.79135972E+00 -0.43152416E+00 -0.36101423E-02  0.40595876E-03  0.27814097E-02
-0.79135972E+00 -0.39591017E+00 -0.35550066E-02  0.46645614E-03  0.26892203E-02
-0.79135972E+00 -0.35932641E+00 -0.34860687E-02  0.51494997E-03  0.25730939E-02
-0.79135972E+00 -0.32183967E+00 -0.34055393E-02  0.55442430E-03  0.24252224E-02
-0.79135972E+00 -0.28352524E+00 -0.33176457E-02  0.58603865E-03  0.22390481E-02
-0.79135972E+00 -0.24446655E+00 -0.32276039E-02  0.61036776E-03  0.20117132E-02
-0.79135972E+00 -0.20475452E+00 -0.31408063E-02  0.62811662E-03  0.17442649E-02
-0.79135972E+00 -0.16448690E+00 -0.30623083E-02  0.64029942E-03  0.14407990E-02
-0.79135972E+00 -0.12376733E+00 -0.29964929E-02  0.64811477E-03  0.11073589E-02
-0.79135972E+00 -0.82704342E-01 -0.29468959E-02  0.65272849E-03  0.75103438E-03
-0.79135972E+00 -0.41410268E-01 -0.29160929E-02  0.65508933E-03  0.37935884E-03
-0.79135972E+00  0.00000000E+00 -0.29056510E-02  0.65580637E-03 -0.63358414E-14
-0.79135972E+00  0.41410268E-01 -0.29160929E-02  0.65508933E-03 -0.37935884E-03
-0.79135972E+00  0.82704342E-01 -0.29468959E-02  0.65272849E-03 -0.75103438E-03
-0.79135972E+00  0.12376733E+00 -0.29964929E-02  0.64811477E-03 -0.11073589E-02
-0.79135972E+00  0.16448690E+00 -0.30623083E-02  0.64029942E-03 -0.14407990E-02
-0.79135972E+00  0.20475452E+00 -0.31408063E-02  0.62811662E-03 -0.17442649E-02
-0.79135972E+00  0.24446655E+00 -0.32276039E-02  0.61036776E-03 -0.20117132E-02
-0.79135972E+00  0.28352524E+00 -0.33176457E-02  0.58603865E-03 -0.22390481E-02
-0.79135972E+00  0.32183967E+00 -0.34055393E-02  0.55442430E-03 -0.24252224E-02
-0.79135972E+00  0.35932641E+00 -0.34860687E-02  0.51494997E-03 -0.25730939E-02
-0.79135972E+00  0.39591017E+00 -0.35550066E-02  0.46645614E-03 -0.26892203E-02
-0.79135972E+00  0.43152416E+00 -0.36101423E-02  0.40595876E-03 -0.27814097E-02
-0.79135972E+00  0.46611039E+00 -0.36524616E-02  0.32757838E-03 -0.28530862E-02
-0.79135972E+00  0.49961977E+00 -0.36870421E-02  0.22325015E-03 -0.28950860E-02
-0.79135972E+00  0.53201207E+00 -0.37233090E-02  0.87288618E-04 -0.28784251E-02
-0.79135972E+00  0.56325577E+00 -0.37741468E-02 -0.74794508E-04 -0.27549908E-02
-0.79135972E+00  0.59332774E+00 -0.38539433E-02 -0.23720798E-03 -0.24729430E-02
-0.79135972E+00  0.62221291E+00 -0.39757310E-02 -0.35402477E-03 -0.20069096E-02
-0.79135972E+00  0.64990376E+00 -0.41477442E-02 -0.37800614E-03 -0.13892893E-02
-0.79135972E+00  0.67639983E+00 -0.43686648E-02 -0.29633495E-03 -0.71859089E-03
-0.79135972E+00  0.70170710E+00 -0.46205410E-02 -0.16076964E-03 -0.12611712E-03
-0.79135972E+00  0.72583741E+00 -0.48595985E-02 -0.77555157E-04  0.28992338E-03
-0.79135972E+00  0.74880783E+00 -0.50100151E-02 -0.14005889E-03  0.52198990E-03
-0.79135972E+00  0.77064005E+00 -0.49705489E-02 -0.33726546E-03  0.65468398E-03
-0.79135972E+00  0.79135972E+00 -0.46432839E-02 -0.51608341E-03  0.79892028E-03
-0.79135972E+00  0.81099590E+00 -0.39814460E-02 -0.46019481E-03  0.10030604E-02
-0.79135972E+00  0.82958044E+00 -0.30341809E-02 -0.56712197E-04  0.12119370E-02
-0.79135972E+00  0.84714748E+00 -0.19549942E-02  0.57747676E-03  0.13094123E-02
-0.79135972E+00  0.86373293E+00 -0.95446323E-03  0.11367708E-02  0.12108043E-02
-0.79135972E+00  0.87937402E+00 -0.21411381E-03  0.13289027E-02  0.92913288E-03
-0.79135972E+00  0.89410886E+00  0.18879888E-03  0.10786470E-02  0.56582359E-03
-0.79135972E+00  0.90797606E+00  0.29882151E-03  0.56319664E-03  0.24220915E-03
-0.79135972E+00  0.92101443E+00  0.23574587E-03  0.62508878E-04  0.32219450E-04
-0.79135972E+00  0.93326267E+00  0.12225956E-03 -0.23120611E-03 -0.58903993E-04
-0.79135972E+00  0.94475908E+00  0.33729126E-04 -0.29459061E-03 -0.70378440E-04
-0.79135972E+00  0.95554139E+00 -0.91423098E-05 -0.21995302E-03 -0.48700002E-04
-0.79135972E+00  0.96564655E+00 -0.18515312E-04 -0.11470314E-03 -0.24294131E-04
-0.79135972E+00  0.97511059E+00 -0.13823540E-04 -0.38909212E-04 -0.86612620E-05
-0.79135972E+00  0.98396850E+00 -0.78902339E-05 -0.29424945E-05 -0.16495016E-05
-0.79135972E+00  0.99225409E+00 -0.43612556E-05  0.64174422E-05  0.16228543E-06
-0.79135972E+00  0.10000000E+01  0.00000000E+00  0.00000000E+00  0.00000000E+00
 
-0.77064005E+00 -0.10000000E+01  0.00000000E+00  0.00000000E+00  0.00000000E+00
-0.77064005E+00 -0.99225409E+00 -0.47335609E-05  0.47588802E-05 -0.26230254E-07
-0.77064005E+00 -0.98396850E+00 -0.94463855E-05 -0.11674677E-04  0.14424983E-05
-0.77064005E+00 -0.97511059E+00 -0.16079545E-04 -0.58935076E-04  0.65869684E-05
-0.77064005E+00 -0.96564655E+00 -0.17271261E-04 -0.14400474E-03  0.14736827E-04
-0.77064005E+00 -0.95554139E+00  0.54390627E-05 -0.24044608E-03  0.20120259E-04
-0.77064005E+00 -0.94475908E+00  0.74577783E-04 -0.26390719E-03  0.51239252E-05
-0.77064005E+00 -0.93326267E+00  0.19340013E-03 -0.88027005E-04 -0.60381395E-04
-0.77064005E+00 -0.92101443E+00  0.31045090E-03  0.37029539E-03 -0.21009754E-03
-0.77064005E+00 -0.90797606E+00  0.29859030E-03  0.10353858E-02 -0.45709927E-03
-0.77064005E+00 -0.89410886E+00 -0.16120760E-04  0.16342993E-02 -0.76743898E-03
-0.77064005E+00 -0.87937402E+00 -0.76570651E-03  0.18252623E-02 -0.10534675E-02
-0.77064005E+00 -0.86373293E+00 -0.19353265E-02  0.14374799E-02 -0.12068134E-02
-0.77064005E+00 -0.84714748E+00 -0.33186895E-02  0.62711525E-03 -0.11594991E-02
-0.77064005E+00 -0.82958044E+00 -0.45821917E-02 -0.21008344E-03 -0.93131661E-03
-0.77064005E+00 -0.81099590E+00 -0.54097286E-02 -0.71537880E-03 -0.61890563E-03
-0.77064005E+00 -0.79135972E+00 -0.56410070E-02 -0.80174130E-03 -0.32592134E-03
-0.77064005E+00 -0.77064005E+00 -0.53235250E-02 -0.65956473E-03 -0.86171480E-04
-0.77064005E+00 -0.74880783E+00 -0.46618168E-02 -0.55924537E-03  0.15470312E-03
-0.77064005E+00 -0.72583741E+00 -0.39107229E-02 -0.63894466E-03  0.48087589E-03
-0.77064005E+00 -0.70170710E+00 -0.32788631E-02 -0.83981664E-03  0.91875809E-03
-0.77064005E+00 -0.67639983E+00 -0.28824728E-02 -0.99871468E-03  0.13933190E-02
-0.77064005E+00 -0.64990376E+00 -0.27499887E-02 -0.98781276E-03  0.17624977E-02
-0.77064005E+00 -0.62221291E+00 -0.28530102E-02 -0.79000372E-03  0.19003499E-02
-0.77064005E+00 -0.59332774E+00 -0.31386483E-02 -0.48052517E-03  0.17661342E-02
-0.77064005E+00 -0.56325577E+00 -0.35506435E-02 -0.15968020E-03  0.14171279E-02
-0.77064005E+00 -0.53201207E+00 -0.40390420E-02  0.10378382E-03  0.96885825E-03
-0.77064005E+00 -0.49961977E+00 -0.45630632E-02  0.29010805E-03  0.53824467E-03
-0.77064005E+00 -0.46611039E+00 -0.50913743E-02  0.41450091E-03  0.20338323E-03
-0.77064005E+00 -0.43152416E+00 -0.56014037E-02  0.50368219E-03 -0.73276475E-05
-0.77064005E+00 -0.39591017E+00 -0.60781817E-02  0.57931878E-03 -0.10420244E-03
-0.77064005E+00 -0.35932641E+00 -0.65126998E-02  0.65242305E-03 -0.11748347E-03
-0.77064005E+00 -0.32183967E+00 -0.69002199E-02  0.72520681E-03 -0.81496796E-04
-0.77064005E+00 -0.28352524E+00 -0.72387559E-02  0.79531313E-03 -0.25499685E-04
-0.77064005E+00 -0.24446655E+00 -0.75280310E-02  0.85932255E-03  0.29543901E-04
-0.77064005E+00 -0.20475452E+00 -0.77687792E-02  0.91458026E-03  0.70789405E-04
-0.77064005E+00 -0.16448690E+00 -0.79623546E-02  0.95968079E-03  0.92011904E-04
-0.77064005E+00 -0.12376733E+00 -0.81104118E-02  0.99424326E-03  0.91975021E-04
-0.77064005E+00 -0.82704342E-01 -0.82146503E-02  0.10184759E-02  0.73067445E-04
-0.77064005E+00 -0.41410268E-01 -0.82765282E-02  0.10327861E-02  0.40220013E-04
-0.77064005E+00  0.00000000E+00 -0.82970387E-02  0.10375134E-02 -0.12805770E-13
-0.77064005E+00  0.41410268E-01 -0.82765282E-02  0.10327861E-02 -0.40220013E-04
-0.77064005E+00  0.82704342E-01 -0.82146503E-02  0.10184759E-02 -0.73067445E-04
-0.77064005E+00  0.12376733E+00 -0.81104118E-02  0.99424326E-03 -0.91975021E-04
-0.77064005E+00  0.16448690E+00 -0.79623546E-02  0.95968079E-03 -0.92011904E-04
-0.77064005E+00  0.20475452E+00 -0.77687792E-02  0.91458026E-03 -0.70789405E-04
-0.77064005E+00  0.24446655E+00 -0.75280310E-02  0.85932255E-03 -0.29543901E-04
-0.77064005E+00  0.28352524E+00 -0.72387559E-02  0.79531313E-03  0.25499685E-04
-0.77064005E+00  0.32183967E+00 -0.69002199E-02  0.72520681E-03  0.81496796E-04
-0.77064005E+00  0.35932641E+00 -0.65126998E-02  0.65242305E-03  0.11748347E-03
-0.77064005E+00  0.39591017E+00 -0.60781817E-02  0.57931878E-03  0.10420244E-03
-0.77064005E+00  0.43152416E+00 -0.56014037E-02  0.50368219E-03  0.73276475E-05
-0.77064005E+00  0.46611039E+00 -0.50913743E-02  0.41450091E-03 -0.20338323E-03
-0.77064005E+00  0.49961977E+00 -0.45630632E-02  0.29010805E-03 -0.53824467E-03
-0.77064005E+00  0.53201207E+00 -0.40390420E-02  0.10378382E-03 -0.96885825E-03
-0.77064005E+00  0.56325577E+00 -0.35506435E-02 -0.15968020E-03 -0.14171279E-02
-0.77064005E+00  0.59332774E+00 -0.31386483E-02 -0.48052517E-03 -0.17661342E-02
-0.77064005E+00  0.62221291E+00 -0.28530102E-02 -0.79000372E-03 -0.19003499E-02
-0.77064005E+00  0.64990376E+00 -0.27499887E-02 -0.98781276E-03 -0.17624977E-02
-0.77064005E+00  0.67639983E+00 -0.28824728E-02 -0.99871468E-03 -0.13933190E-02
-0.77064005E+00  0.70170710E+00 -0.32788631E-02 -0.83981664E-03 -0.91875809E-03
-0.77064005E+00  0.72583741E+00 -0.39107229E-02 -0.63894466E-03 -0.48087589E-03
-0.77064005E+00  0.74880783E+00 -0.46618168E-02 -0.55924537E-03 -0.15470312E-03
-0.77064005E+00  0.77064005E+00 -0.53235250E-02 -0.65956473E-03  0.86171480E-04
-0.77064005E+00  0.79135972E+00 -0.56410070E-02 -0.80174130E-03  0.32592134E-03
-0.77064005E+00  0.81099590E+00 -0.54097286E-02 -0.71537880E-03  0.61890563E-03
-0.77064005E+00  0.82958044E+00 -0.45821917E-02 -0.21008344E-03  0.93131661E-03
-0.77064005E+00  0.84714748E+00 -0.33186895E-02  0.62711525E-03  0.11594991E-02
-0.77064005E+00  0.86373293E+00 -0.19353265E-02  0.14374799E-02  0.12068134E-02
-0.77064005E+00  0.87937402E+00 -0.76570651E-03  0.18252623E-02  0.10534675E-02
-0.77064005E+00  0.89410886E+00 -0.16120760E-04  0.16342993E-02  0.76743898E-03
-0.77064005E+00  0.90797606E+00  0.29859030E-03  0.10353858E-02  0.45709927E-03
-0.77064005E+00  0.92101443E+00  0.31045090E-03  0.37029539E-03  0.21009754E-03
-0.77064005E+00  0.93326267E+00  0.19340013E-03 -0.88027005E-04  0.60381395E-04
-0.77064005E+00  0.94475908E+00  0.74577783E-04 -0.26390719E-03 -0.51239252E-05
-0.77064005E+00  0.95554139E+00  0.54390627E-05 -0.24044608E-03 -0.20120259E-04
-0.77064005E+00  0.96564655E+00 -0.17271261E-04 -0.14400474E-03 -0.14736827E-04
-0.77064005E+00  0.97511059E+00 -0.16079545E-04 -0.58935076E-04 -0.65869684E-05
-0.77064005E+00  0.98396850E+00 -0.94463855E-05 -0.11674677E-04 -0.14424983E-05
-0.77064005E+00  0.99225409E+00 -0.47335609E-05  0.47588802E-05  0.26230254E-07
-0.77064005E+00  0.10000000E+01  0.00000000E+00  0.00000000E+00  0.00000000E+00
 
-0.74880783E+00 -0.10000000E+01  0.00000000E+00  0.00000000E+00  0.00000000E+00
-0.74880783E+00 -0.99225409E+00 -0.48679988E-05  0.42692770E-05 -0.66859245E-07
-0.74880783E+00 -0.98396850E+00 -0.10308271E-04 -0.15627495E-04  0.59721799E-07
-0.74880783E+00 -0.97511059E+00 -0.16519482E-04 -0.64849378E-04  0.85896163E-06
-0.74880783E+00 -0.96564655E+00 -0.12107984E-04 -0.14129602E-03 -0.21325778E-05
-0.74880783E+00 -0.95554139E+00  0.26277389E-04 -0.20448705E-03 -0.17841208E-04
-0.74880783E+00 -0.94475908E+00  0.12129941E-03 -0.15612422E-03 -0.62332816E-04
-0.74880783E+00 -0.93326267E+00  0.26176763E-03  0.13109276E-03 -0.15233184E-03
-0.74880783E+00 -0.92101443E+00  0.35978715E-03  0.71505505E-03 -0.29402961E-03
-0.74880783E+00 -0.90797606E+00  0.23695209E-03  0.14675179E-02 -0.46728950E-03
-0.74880783E+00 -0.89410886E+00 -0.31676644E-03  0.20565008E-02 -0.62000893E-03
-0.74880783E+00 -0.87937402E+00 -0.14108872E-02  0.21106683E-02 -0.68089700E-03
-0.74880783E+00 -0.86373293E+00 -0.29220197E-02  0.14859651E-02 -0.59222216E-03
-0.74880783E+00 -0.84714748E+00 -0.44687114E-02  0.41377557E-03 -0.34467413E-03
-0.74880783E+00 -0.82958044E+00 -0.55461022E-02 -0.63042096E-03  0.89366494E-05
-0.74880783E+00 -0.81099590E+00 -0.57583912E-02 -0.12536474E-02  0.37745634E-03
-0.74880783E+00 -0.79135972E+00 -0.50095648E-02 -0.13952844E-02  0.68201211E-03
-0.74880783E+00 -0.77064005E+00 -0.35387108E-02 -0.12985165E-02  0.89874586E-03
-0.74880783E+00 -0.74880783E+00 -0.17921844E-02 -0.12578540E-02  0.10559789E-02
-0.74880783E+00 -0.72583741E+00 -0.22334660E-03 -0.13798813E-02  0.11819713E-02
-0.74880783E+00 -0.70170710E+00  0.86547162E-03 -0.15437248E-02  0.12440162E-02
-0.74880783E+00 -0.67639983E+00  0.13753042E-02 -0.15485645E-02  0.11352350E-02
-0.74880783E+00 -0.64990376E+00  0.13672981E-02 -0.12902339E-02  0.72883278E-03
-0.74880783E+00 -0.62221291E+00  0.97846086E-03 -0.82713712E-03 -0.37156180E-04
-0.74880783E+00 -0.59332774E+00  0.34912315E-03 -0.31780889E-03 -0.11077840E-02
-0.74880783E+00 -0.56325577E+00 -0.41395737E-03  0.89214514E-04 -0.23266423E-02
-0.74880783E+00 -0.53201207E+00 -0.12431738E-02  0.32673382E-03 -0.35022757E-02
-0.74880783E+00 -0.49961977E+00 -0.21001388E-02  0.41206004E-03 -0.44785535E-02
-0.74880783E+00 -0.46611039E+00 -0.29635597E-02  0.40713913E-03 -0.51720255E-02
-0.74880783E+00 -0.43152416E+00 -0.38204362E-02  0.37515626E-03 -0.55693172E-02
-0.74880783E+00 -0.39591017E+00 -0.46609984E-02  0.35677951E-03 -0.57013470E-02
-0.74880783E+00 -0.35932641E+00 -0.54759077E-02  0.36722267E-03 -0.56150485E-02
-0.74880783E+00 -0.32183967E+00 -0.62548424E-02  0.40446856E-03 -0.53549159E-02
-0.74880783E+00 -0.28352524E+00 -0.69859499E-02  0.45905370E-03 -0.49559502E-02
-0.74880783E+00 -0.24446655E+00 -0.76561097E-02  0.52073886E-03 -0.44441398E-02
-0.74880783E+00 -0.20475452E+00 -0.82516614E-02  0.58144599E-03 -0.38396390E-02
-0.74880783E+00 -0.16448690E+00 -0.87594056E-02  0.63575458E-03 -0.31597400E-02
-0.74880783E+00 -0.12376733E+00 -0.91675060E-02  0.68034190E-03 -0.24205502E-02
-0.74880783E+00 -0.82704342E-01 -0.94662289E-02  0.71325910E-03 -0.16375991E-02
-0.74880783E+00 -0.41410268E-01 -0.96483838E-02  0.73339357E-03 -0.82590594E-03
-0.74880783E+00  0.00000000E+00 -0.97095936E-02  0.74016534E-03 -0.16768652E-13
-0.74880783E+00  0.41410268E-01 -0.96483838E-02  0.73339357E-03  0.82590594E-03
-0.74880783E+00  0.82704342E-01 -0.94662289E-02  0.71325910E-03  0.16375991E-02
-0.74880783E+00  0.12376733E+00 -0.91675060E-02  0.68034190E-03  0.24205502E-02
-0.74880783E+00  0.16448690E+00 -0.87594056E-02  0.63575458E-03  0.31597400E-02
-0.74880783E+00  0.20475452E+00 -0.82516614E-02  0.58144599E-03  0.38396390E-02
-0.74880783E+00  0.24446655E+00 -0.76561097E-02  0.52073886E-03  0.44441398E-02
-0.74880783E+00  0.28352524E+00 -0.69859499E-02  0.45905370E-03  0.49559502E-02
-0.74880783E+00  0.32183967E+00 -0.62548424E-02  0.40446856E-03  0.53549159E-02
-0.74880783E+00  0.35932641E+00 -0.54759077E-02  0.36722267E-03  0.56150485E-02
-0.74880783E+00  0.39591017E+00 -0.46609984E-02  0.35677951E-03  0.57013470E-02
-0.74880783E+00  0.43152416E+00 -0.38204362E-02  0.37515626E-03  0.55693172E-02
-0.74880783E+00  0.46611039E+00 -0.29635597E-02  0.40713913E-03  0.51720255E-02
-0.74880783E+00  0.49961977E+00 -0.21001388E-02  0.41206004E-03  0.44785535E-02
-0.74880783E+00  0.53201207E+00 -0.12431738E-02  0.32673382E-03  0.35022757E-02
-0.74880783E+00  0.56325577E+00 -0.41395737E-03  0.89214514E-04  0.23266423E-02
-0.74880783E+00  0.59332774E+00  0.34912315E-03 -0.31780889E-03  0.11077840E-02
-0.74880783E+00  0.62221291E+00  0.97846086E-03 -0.82713712E-03  0.37156180E-04
-0.74880783E+00  0.64990376E+00  0.13672981E-02 -0.12902339E-02 -0.72883278E-03
-0.74880783E+00  0.67639983E+00  0.13753042E-02 -0.15485645E-02 -0.11352350E-02
-0.74880783E+00  0.70170710E+00  0.86547162E-03 -0.15437248E-02 -0.12440162E-02
-0.74880783E+00  0.72583741E+00 -0.22334660E-03 -0.13798813E-02 -0.11819713E-02
-0.74880783E+00  0.74880783E+00 -0.17921844E-02 -0.12578540E-02 -0.10559789E-02
-0.74880783E+00  0.77064005E+00 -0.35387108E-02 -0.12985165E-02 -0.89874586E-03
-0.74880783E+00  0.79135972E+00 -0.50095648E-02 -0.13952844E-02 -0.68201211E-03
-0.74880783E+00  0.81099590E+00 -0.57583912E-02 -0.12536474E-02 -0.37745634E-03
-0.74880783E+00  0.82958044E+00 -0.55461022E-02 -0.63042096E-03 -0.89366493E-05
-0.74880783E+00  0.84714748E+00 -0.44687114E-02  0.41377557E-03  0.34467413E-03
-0.74880783E+00  0.86373293E+00 -0.29220197E-02  0.14859651E-02  0.59222216E-03
-0.74880783E+00  0.87937402E+00 -0.14108872E-02  0.21106683E-02  0.68089700E-03
-0.74880783E+00  0.89410886E+00 -0.31676644E-03  0.20565008E-02  0.62000893E-03
-0.74880783E+00  0.90797606E+00  0.23695209E-03  0.14675179E-02  0.46728950E-03
-0.74880783E+00  0.92101443E+00  0.35978715E-03  0.71505505E-03  0.29402961E-03
-0.74880783E+00  0.93326267E+00  0.26176763E-03  0.13109276E-03  0.15233184E-03
-0.74880783E+00  0.94475908E+00  0.12129941E-03 -0.15612422E-03  0.62332816E-04
-0.74880783E+00  0.95554139E+00  0.26277389E-04 -0.20448705E-03  0.17841208E-04
-0.74880783E+00  0.96564655E+00 -0.12107984E-04 -0.14129602E-03  0.21325778E-05
-0.74880783E+00  0.97511059E+00 -0.16519482E-04 -0.64849378E-04 -0.85896163E-06
-0.74880783E+00  0.98396850E+00 -0.10308271E-04 -0.15627495E-04 -0.59721799E-07
-0.74880783E+00  0.99225409E+00 -0.48679988E-05  0.42692770E-05  0.66859245E-07
-0.74880783E+00  0.10000000E+01  0.00000000E+00  0.00000000E+00  0.00000000E+00
 
-0.72583741E+00 -0.10000000E+01  0.00000000E+00  0.00000000E+00  0.00000000E+00
-0.72583741E+00 -0.99225409E+00 -0.45576534E-05  0.58718787E-05 -0.50928431E-07
-0.72583741E+00 -0.98396850E+00 -0.10058899E-04 -0.11878448E-04 -0.11572934E-05
-0.72583741E+00 -0.97511059E+00 -0.14867246E-04 -0.52512992E-04 -0.45911662E-05
-0.72583741E+00 -0.96564655E+00 -0.39329596E-05 -0.10627133E-03 -0.16513110E-04
-0.72583741E+00 -0.95554139E+00  0.49565644E-04 -0.12751951E-03 -0.44536064E-04
-0.72583741E+00 -0.94475908E+00  0.16595760E-03 -0.21311943E-04 -0.95187819E-04
-0.72583741E+00 -0.93326267E+00  0.31749756E-03  0.32193063E-03 -0.16275529E-03
-0.72583741E+00 -0.92101443E+00  0.38158826E-03  0.93102983E-03 -0.22142656E-03
-0.72583741E+00 -0.90797606E+00  0.13860807E-03  0.16499632E-02 -0.22620499E-03
-0.72583741E+00 -0.89410886E+00 -0.63676901E-03  0.21362946E-02 -0.13283758E-03
-0.72583741E+00 -0.87937402E+00 -0.20032500E-02  0.20325077E-02  0.74245473E-04
-0.72583741E+00 -0.86373293E+00 -0.37032080E-02  0.12264113E-02  0.36437334E-03
-0.72583741E+00 -0.84714748E+00 -0.51711993E-02 -0.14649990E-04  0.66997624E-03
-0.72583741E+00 -0.82958044E+00 -0.57513379E-02 -0.11879424E-02  0.91546286E-03
-0.72583741E+00 -0.81099590E+00 -0.50208373E-02 -0.18893224E-02  0.10463517E-02
-0.72583741E+00 -0.79135972E+00 -0.30231593E-02 -0.20620300E-02  0.10425591E-02
-0.72583741E+00 -0.77064005E+00 -0.26331801E-03 -0.19564179E-02  0.91390279E-03
-0.72583741E+00 -0.74880783E+00  0.25269418E-02 -0.18608733E-02  0.68009013E-03
-0.72583741E+00 -0.72583741E+00  0.47064824E-02 -0.18579439E-02  0.34120855E-03
-0.72583741E+00 -0.70170710E+00  0.59481047E-02 -0.18043730E-02 -0.14560922E-03
-0.72583741E+00 -0.67639983E+00  0.62762258E-02 -0.15110790E-02 -0.85876866E-03
-0.72583741E+00 -0.64990376E+00  0.59484320E-02 -0.93523658E-03 -0.18652786E-02
-0.72583741E+00 -0.62221291E+00  0.52838953E-02 -0.22535345E-03 -0.31598857E-02
-0.72583741E+00 -0.59332774E+00  0.45347390E-02  0.38595628E-03 -0.46363947E-02
-0.72583741E+00 -0.56325577E+00  0.38391057E-02  0.72784153E-03 -0.61164238E-02
-0.72583741E+00 -0.53201207E+00  0.32385716E-02  0.76592769E-03 -0.74173641E-02
-0.72583741E+00 -0.49961977E+00  0.27204530E-02  0.58023118E-03 -0.84146010E-02
-0.72583741E+00 -0.46611039E+00  0.22544067E-02  0.29313072E-03 -0.90648014E-02
-0.72583741E+00 -0.43152416E+00  0.18126837E-02  0.61079520E-05 -0.93886783E-02
-0.72583741E+00 -0.39591017E+00  0.13769527E-02 -0.22657653E-03 -0.94352833E-02
-0.72583741E+00 -0.35932641E+00  0.93857886E-03 -0.39249025E-03 -0.92512305E-02
-0.72583741E+00 -0.32183967E+00  0.49699788E-03 -0.50248868E-03 -0.88663222E-02
-0.72583741E+00 -0.28352524E+00  0.58099203E-04 -0.57400338E-03 -0.82939940E-02
-0.72583741E+00 -0.24446655E+00 -0.36730833E-03 -0.62179131E-03 -0.75393871E-02
-0.72583741E+00 -0.20475452E+00 -0.76505312E-03 -0.65530796E-03 -0.66080779E-02
-0.72583741E+00 -0.16448690E+00 -0.11193409E-02 -0.67957464E-03 -0.55119461E-02
-0.72583741E+00 -0.12376733E+00 -0.14144701E-02 -0.69698338E-03 -0.42714335E-02
-0.72583741E+00 -0.82704342E-01 -0.16364495E-02 -0.70871334E-03 -0.29151846E-02
-0.72583741E+00 -0.41410268E-01 -0.17743004E-02 -0.71546192E-03 -0.14782720E-02
-0.72583741E+00  0.00000000E+00 -0.18210496E-02 -0.71766041E-03 -0.89113937E-14
-0.72583741E+00  0.41410268E-01 -0.17743004E-02 -0.71546192E-03  0.14782720E-02
-0.72583741E+00  0.82704342E-01 -0.16364495E-02 -0.70871334E-03  0.29151846E-02
-0.72583741E+00  0.12376733E+00 -0.14144701E-02 -0.69698338E-03  0.42714335E-02
-0.72583741E+00  0.16448690E+00 -0.11193409E-02 -0.67957464E-03  0.55119461E-02
-0.72583741E+00  0.20475452E+00 -0.76505312E-03 -0.65530796E-03  0.66080779E-02
-0.72583741E+00  0.24446655E+00 -0.36730833E-03 -0.62179131E-03  0.75393871E-02
-0.72583741E+00  0.28352524E+00  0.58099203E-04 -0.57400338E-03  0.82939940E-02
-0.72583741E+00  0.32183967E+00  0.49699788E-03 -0.50248868E-03  0.88663222E-02
-0.72583741E+00  0.35932641E+00  0.93857886E-03 -0.39249025E-03  0.92512305E-02
-0.72583741E+00  0.39591017E+00  0.13769527E-02 -0.22657653E-03  0.94352833E-02
-0.72583741E+00  0.43152416E+00  0.18126837E-02  0.61079520E-05  0.93886783E-02
-0.72583741E+00  0.46611039E+00  0.22544067E-02  0.29313072E-03  0.90648014E-02
-0.72583741E+00  0.49961977E+00  0.27204530E-02  0.58023118E-03  0.84146010E-02
-0.72583741E+00  0.53201207E+00  0.32385716E-02  0.76592769E-03  0.74173641E-02
-0.72583741E+00  0.56325577E+00  0.38391057E-02  0.72784153E-03  0.61164238E-02
-0.72583741E+00  0.59332774E+00  0.45347390E-02  0.38595628E-03  0.46363947E-02
-0.72583741E+00  0.62221291E+00  0.52838953E-02 -0.22535345E-03  0.31598857E-02
-0.72583741E+00  0.64990376E+00  0.59484320E-02 -0.93523658E-03  0.18652786E-02
-0.72583741E+00  0.67639983E+00  0.62762258E-02 -0.15110790E-02  0.85876866E-03
-0.72583741E+00  0.70170710E+00  0.59481047E-02 -0.18043730E-02  0.14560922E-03
-0.72583741E+00  0.72583741E+00  0.47064824E-02 -0.18579439E-02 -0.34120855E-03
-0.72583741E+00  0.74880783E+00  0.25269418E-02 -0.18608733E-02 -0.68009013E-03
-0.72583741E+00  0.77064005E+00 -0.26331801E-03 -0.19564179E-02 -0.91390279E-03
-0.72583741E+00  0.79135972E+00 -0.30231593E-02 -0.20620300E-02 -0.10425591E-02
-0.72583741E+00  0.81099590E+00 -0.50208373E-02 -0.18893224E-02 -0.10463517E-02
-0.72583741E+00  0.82958044E+00 -0.57513379E-02 -0.11879424E-02 -0.91546286E-03
-0.72583741E+00  0.84714748E+00 -0.51711993E-02 -0.14649990E-04 -0.66997624E-03
-0.72583741E+00  0.86373293E+00 -0.37032080E-02  0.12264113E-02 -0.36437334E-03
-0.72583741E+00  0.87937402E+00 -0.20032500E-02  0.20325077E-02 -0.74245473E-04
-0.72583741E+00  0.89410886E+00 -0.63676901E-03  0.21362946E-02  0.13283758E-03
-0.72583741E+00  0.90797606E+00  0.13860807E-03  0.16499632E-02  0.22620499E-03
-0.72583741E+00  0.92101443E+00  0.38158826E-03  0.93102983E-03  0.22142656E-03
-0.72583741E+00  0.93326267E+00  0.31749756E-03  0.32193063E-03  0.16275529E-03
-0.72583741E+00  0.94475908E+00  0.16595760E-03 -0.21311943E-04  0.95187819E-04
-0.72583741E+00  0.95554139E+00  0.49565644E-04 -0.12751951E-03  0.44536064E-04
-0.72583741E+00  0.96564655E+00 -0.39329596E-05 -0.10627133E-03  0.16513110E-04
-0.72583741E+00  0.97511059E+00 -0.14867246E-04 -0.52512992E-04  0.45911662E-05
-0.72583741E+00  0.98396850E+00 -0.10058899E-04 -0.11878448E-04  0.11572934E-05
-0.72583741E+00  0.99225409E+00 -0.45576534E-05  0.58718787E-05  0.50928431E-07
-0.72583741E+00  0.10000000E+01  0.00000000E+00  0.00000000E+00  0.00000000E+00
 
-0.70170710E+00 -0.10000000E+01  0.00000000E+00  0.00000000E+00  0.00000000E+00
-0.70170710E+00 -0.99225409E+00 -0.37851102E-05  0.83729971E-05  0.27512722E-06
-0.70170710E+00 -0.98396850E+00 -0.87668042E-05 -0.26731900E-05 -0.84960737E-06
-0.70170710E+00 -0.97511059E+00 -0.11815030E-04 -0.28024399E-04 -0.59516410E-05
-0.70170710E+00 -0.96564655E+00  0.48328837E-05 -0.55914920E-04 -0.20462902E-04
-0.70170710E+00 -0.95554139E+00  0.70019517E-04 -0.48373164E-04 -0.47350452E-04
-0.70170710E+00 -0.94475908E+00  0.20099593E-03  0.68304951E-04 -0.79960689E-04
-0.70170710E+00 -0.93326267E+00  0.35599204E-03  0.37489149E-03 -0.90002582E-04
-0.70170710E+00 -0.92101443E+00  0.38620148E-03  0.88483220E-03 -0.27012838E-04
-0.70170710E+00 -0.90797606E+00  0.45183609E-04  0.14622029E-02  0.16098704E-03
-0.70170710E+00 -0.89410886E+00 -0.89275616E-03  0.18197877E-02  0.48406977E-03
-0.70170710E+00 -0.87937402E+00 -0.24298422E-02  0.16560787E-02  0.87433297E-03
-0.70170710E+00 -0.86373293E+00 -0.41866318E-02  0.87208316E-03  0.11934881E-02
-0.70170710E+00 -0.84714748E+00 -0.54458124E-02 -0.30552594E-03  0.12949939E-02
-0.70170710E+00 -0.82958044E+00 -0.54449807E-02 -0.14321978E-02  0.11001836E-02
-0.70170710E+00 -0.81099590E+00 -0.37793300E-02 -0.21293806E-02  0.63189529E-03
-0.70170710E+00 -0.79135972E+00 -0.66638880E-03 -0.23155930E-02 -0.15762775E-04
-0.70170710E+00 -0.77064005E+00  0.31068158E-02 -0.21908575E-02 -0.73797116E-03
-0.70170710E+00 -0.74880783E+00  0.65330374E-02 -0.20044418E-02 -0.14631704E-02
-0.70170710E+00 -0.72583741E+00  0.88256739E-02 -0.18297508E-02 -0.21634556E-02
-0.70170710E+00 -0.70170710E+00  0.97065433E-02 -0.15436817E-02 -0.28464055E-02
-0.70170710E+00 -0.67639983E+00  0.94137468E-02 -0.10009839E-02 -0.35416264E-02
-0.70170710E+00 -0.64990376E+00  0.84804006E-02 -0.21958191E-03 -0.42797599E-02
-0.70170710E+00 -0.62221291E+00  0.74489803E-02  0.59030429E-03 -0.50629922E-02
-0.70170710E+00 -0.59332774E+00  0.66764381E-02  0.11586732E-02 -0.58445244E-02
-0.70170710E+00 -0.56325577E+00  0.62890010E-02  0.13205011E-02 -0.65378675E-02
-0.70170710E+00 -0.53201207E+00  0.62473458E-02  0.10870582E-02 -0.70548695E-02
-0.70170710E+00 -0.49961977E+00  0.64439222E-02  0.59971497E-03 -0.73459720E-02
-0.70170710E+00 -0.46611039E+00  0.67743387E-02  0.30300330E-04 -0.74157217E-02
-0.70170710E+00 -0.43152416E+00  0.71665038E-02 -0.49680143E-03 -0.73078379E-02
-0.70170710E+00 -0.39591017E+00  0.75797475E-02 -0.92879342E-03 -0.70755842E-02
-0.70170710E+00 -0.35932641E+00  0.79928586E-02 -0.12672551E-02 -0.67572141E-02
-0.70170710E+00 -0.32183967E+00  0.83931996E-02 -0.15376364E-02 -0.63668457E-02
-0.70170710E+00 -0.28352524E+00  0.87708162E-02 -0.17657735E-02 -0.58990089E-02
-0.70170710E+00 -0.24446655E+00  0.91165277E-02 -0.19673963E-02 -0.53395790E-02
-0.70170710E+00 -0.20475452E+00  0.94219963E-02 -0.21475267E-02 -0.46761446E-02
-0.70170710E+00 -0.16448690E+00  0.96802065E-02 -0.23042219E-02 -0.39045371E-02
-0.70170710E+00 -0.12376733E+00  0.98857783E-02 -0.24326973E-02 -0.30311359E-02
-0.70170710E+00 -0.82704342E-01  0.10034931E-01 -0.25280907E-02 -0.20722733E-02
-0.70170710E+00 -0.41410268E-01  0.10125278E-01 -0.25867468E-02 -0.10521046E-02
-0.70170710E+00  0.00000000E+00  0.10155526E-01 -0.26065287E-02  0.15139778E-13
-0.70170710E+00  0.41410268E-01  0.10125278E-01 -0.25867468E-02  0.10521046E-02
-0.70170710E+00  0.82704342E-01  0.10034931E-01 -0.25280907E-02  0.20722733E-02
-0.70170710E+00  0.12376733E+00  0.98857783E-02 -0.24326973E-02  0.30311359E-02
-0.70170710E+00  0.16448690E+00  0.96802065E-02 -0.23042219E-02  0.39045371E-02
-0.70170710E+00  0.20475452E+00  0.94219963E-02 -0.21475267E-02  0.46761446E-02
-0.70170710E+00  0.24446655E+00  0.91165277E-02 -0.19673963E-02  0.53395790E-02
-0.70170710E+00  0.28352524E+00  0.87708162E-02 -0.17657735E-02  0.58990089E-02
-0.70170710E+00  0.32183967E+00  0.83931996E-02 -0.15376364E-02  0.63668457E-02
-0.70170710E+00  0.35932641E+00  0.79928586E-02 -0.12672551E-02  0.67572141E-02
-0.70170710E+00  0.39591017E+00  0.75797475E-02 -0.92879342E-03  0.70755842E-02
-0.70170710E+00  0.43152416E+00  0.71665038E-02 -0.49680143E-03  0.73078379E-02
-0.70170710E+00  0.46611039E+00  0.67743387E-02  0.30300330E-04  0.74157217E-02
-0.70170710E+00  0.49961977E+00  0.64439222E-02  0.59971497E-03  0.73459720E-02
-0.70170710E+00  0.53201207E+00  0.62473458E-02  0.10870582E-02  0.70548695E-02
-0.70170710E+00  0.56325577E+00  0.62890010E-02  0.13205011E-02  0.65378675E-02
-0.70170710E+00  0.59332774E+00  0.66764381E-02  0.11586732E-02  0.58445244E-02
-0.70170710E+00  0.62221291E+00  0.74489803E-02  0.59030429E-03  0.50629922E-02
-0.70170710E+00  0.64990376E+00  0.84804006E-02 -0.21958191E-03  0.42797599E-02
-0.70170710E+00  0.67639983E+00  0.94137468E-02 -0.10009839E-02  0.35416264E-02
-0.70170710E+00  0.70170710E+00  0.97065433E-02 -0.15436817E-02  0.28464055E-02
-0.70170710E+00  0.72583741E+00  0.88256739E-02 -0.18297508E-02  0.21634556E-02
-0.70170710E+00  0.74880783E+00  0.65330374E-02 -0.20044418E-02  0.14631704E-02
-0.70170710E+00  0.77064005E+00  0.31068158E-02 -0.21908575E-02  0.73797116E-03
-0.70170710E+00  0.79135972E+00 -0.66638880E-03 -0.23155930E-02  0.15762775E-04
-0.70170710E+00  0.81099590E+00 -0.37793300E-02 -0.21293806E-02 -0.63189529E-03
-0.70170710E+00  0.82958044E+00 -0.54449807E-02 -0.14321978E-02 -0.11001836E-02
-0.70170710E+00  0.84714748E+00 -0.54458124E-02 -0.30552594E-03 -0.12949939E-02
-0.70170710E+00  0.86373293E+00 -0.41866318E-02  0.87208316E-03 -0.11934881E-02
-0.70170710E+00  0.87937402E+00 -0.24298422E-02  0.16560787E-02 -0.87433297E-03
-0.70170710E+00  0.89410886E+00 -0.89275616E-03  0.18197877E-02 -0.48406977E-03
-0.70170710E+00  0.90797606E+00  0.45183609E-04  0.14622029E-02 -0.16098704E-03
-0.70170710E+00  0.92101443E+00  0.38620148E-03  0.88483220E-03  0.27012838E-04
-0.70170710E+00  0.93326267E+00  0.35599204E-03  0.37489149E-03  0.90002582E-04
-0.70170710E+00  0.94475908E+00  0.20099593E-03  0.68304951E-04  0.79960689E-04
-0.70170710E+00  0.95554139E+00  0.70019517E-04 -0.48373164E-04  0.47350452E-04
-0.70170710E+00  0.96564655E+00  0.48328837E-05 -0.55914920E-04  0.20462902E-04
-0.70170710E+00  0.97511059E+00 -0.11815030E-04 -0.28024399E-04  0.59516410E-05
-0.70170710E+00  0.98396850E+00 -0.87668042E-05 -0.26731900E-05  0.84960737E-06
-0.70170710E+00  0.99225409E+00 -0.37851102E-05  0.83729971E-05 -0.27512722E-06
-0.70170710E+00  0.10000000E+01  0.00000000E+00  0.00000000E+00  0.00000000E+00
 
-0.67639983E+00 -0.10000000E+01  0.00000000E+00  0.00000000E+00  0.00000000E+00
-0.67639983E+00 -0.99225409E+00 -0.27224086E-05  0.90679423E-05  0.92425271E-06
-0.67639983E+00 -0.98396850E+00 -0.69379665E-05  0.59712897E-05  0.11764034E-05
-0.67639983E+00 -0.97511059E+00 -0.87057335E-05 -0.34576141E-05 -0.25057013E-05
-0.67639983E+00 -0.96564655E+00  0.11220669E-04 -0.12755122E-04 -0.13589550E-04
-0.67639983E+00 -0.95554139E+00  0.82744674E-04 -0.34463593E-05 -0.30078583E-04
-0.67639983E+00 -0.94475908E+00  0.22146187E-03  0.64274474E-04 -0.34499978E-04
-0.67639983E+00 -0.93326267E+00  0.37822363E-03  0.24121091E-03  0.16448582E-04
-0.67639983E+00 -0.92101443E+00  0.39055372E-03  0.55058185E-03  0.18537996E-03
-0.67639983E+00 -0.90797606E+00 -0.15794944E-05  0.93225130E-03  0.51784128E-03
-0.67639983E+00 -0.89410886E+00 -0.10222004E-02  0.12196576E-02  0.98241425E-03
-0.67639983E+00 -0.87937402E+00 -0.26386884E-02  0.12003444E-02  0.14305181E-02
-0.67639983E+00 -0.86373293E+00 -0.43971817E-02  0.75310577E-03  0.16263386E-02
-0.67639983E+00 -0.84714748E+00 -0.54860969E-02 -0.35595619E-04  0.13552146E-02
-0.67639983E+00 -0.82958044E+00 -0.50766315E-02 -0.89144192E-03  0.54648630E-03
-0.67639983E+00 -0.81099590E+00 -0.27820497E-02 -0.15219091E-02 -0.67859051E-03
-0.67639983E+00 -0.79135972E+00  0.10471725E-02 -0.18035364E-02 -0.20690649E-02
-0.67639983E+00 -0.77064005E+00  0.54030709E-02 -0.18221647E-02 -0.33623804E-02
-0.67639983E+00 -0.74880783E+00  0.90561376E-02 -0.17340516E-02 -0.43712132E-02
-0.67639983E+00 -0.72583741E+00  0.11104740E-01 -0.15897937E-02 -0.50001312E-02
-0.67639983E+00 -0.70170710E+00  0.11331174E-01 -0.12958340E-02 -0.52232095E-02
-0.67639983E+00 -0.67639983E+00  0.10191094E-01 -0.74502534E-03 -0.50688390E-02
-0.67639983E+00 -0.64990376E+00  0.84929199E-02  0.22043842E-04 -0.46189073E-02
-0.67639983E+00 -0.62221291E+00  0.69903403E-02  0.78562851E-03 -0.39957538E-02
-0.67639983E+00 -0.59332774E+00  0.61131671E-02  0.12721242E-02 -0.33240234E-02
-0.67639983E+00 -0.56325577E+00  0.59279687E-02  0.13203820E-02 -0.26889588E-02
-0.67639983E+00 -0.53201207E+00  0.62677669E-02  0.95702279E-03 -0.21218091E-02
-0.67639983E+00 -0.49961977E+00  0.69027824E-02  0.34623482E-03 -0.16175906E-02
-0.67639983E+00 -0.46611039E+00  0.76551165E-02 -0.32110318E-03 -0.11642156E-02
-0.67639983E+00 -0.43152416E+00  0.84324114E-02 -0.91438238E-03 -0.75988572E-03
-0.67639983E+00 -0.39591017E+00  0.92073797E-02 -0.13878080E-02 -0.41297324E-03
-0.67639983E+00 -0.35932641E+00  0.99817622E-02 -0.17565332E-02 -0.13303293E-03
-0.67639983E+00 -0.32183967E+00  0.10758969E-01 -0.20583500E-02  0.76306208E-04
-0.67639983E+00 -0.28352524E+00  0.11531830E-01 -0.23256992E-02  0.21855523E-03
-0.67639983E+00 -0.24446655E+00  0.12281520E-01 -0.25747540E-02  0.30145237E-03
-0.67639983E+00 -0.20475452E+00  0.12981652E-01 -0.28068370E-02  0.33362861E-03
-0.67639983E+00 -0.16448690E+00  0.13603251E-01 -0.30146561E-02  0.32288202E-03
-0.67639983E+00 -0.12376733E+00  0.14118773E-01 -0.31882452E-02  0.27628991E-03
-0.67639983E+00 -0.82704342E-01  0.14504799E-01 -0.33186284E-02  0.20114772E-03
-0.67639983E+00 -0.41410268E-01  0.14743695E-01 -0.33993371E-02  0.10582983E-03
-0.67639983E+00  0.00000000E+00  0.14824555E-01 -0.34266404E-02  0.41686556E-13
-0.67639983E+00  0.41410268E-01  0.14743695E-01 -0.33993371E-02 -0.10582983E-03
-0.67639983E+00  0.82704342E-01  0.14504799E-01 -0.33186284E-02 -0.20114772E-03
-0.67639983E+00  0.12376733E+00  0.14118773E-01 -0.31882452E-02 -0.27628991E-03
-0.67639983E+00  0.16448690E+00  0.13603251E-01 -0.30146561E-02 -0.32288202E-03
-0.67639983E+00  0.20475452E+00  0.12981652E-01 -0.28068370E-02 -0.33362861E-03
-0.67639983E+00  0.24446655E+00  0.12281520E-01 -0.25747540E-02 -0.30145237E-03
-0.67639983E+00  0.28352524E+00  0.11531830E-01 -0.23256992E-02 -0.21855523E-03
-0.67639983E+00  0.32183967E+00  0.10758969E-01 -0.20583500E-02 -0.76306208E-04
-0.67639983E+00  0.35932641E+00  0.99817622E-02 -0.17565332E-02  0.13303293E-03
-0.67639983E+00  0.39591017E+00  0.92073797E-02 -0.13878080E-02  0.41297324E-03
-0.67639983E+00  0.43152416E+00  0.84324114E-02 -0.91438238E-03  0.75988572E-03
-0.67639983E+00  0.46611039E+00  0.76551165E-02 -0.32110318E-03  0.11642156E-02
-0.67639983E+00  0.49961977E+00  0.69027824E-02  0.34623482E-03  0.16175906E-02
-0.67639983E+00  0.53201207E+00  0.62677669E-02  0.95702279E-03  0.21218091E-02
-0.67639983E+00  0.56325577E+00  0.59279687E-02  0.13203820E-02  0.26889588E-02
-0.67639983E+00  0.59332774E+00  0.61131671E-02  0.12721242E-02  0.33240234E-02
-0.67639983E+00  0.62221291E+00  0.69903403E-02  0.78562851E-03  0.39957538E-02
-0.67639983E+00  0.64990376E+00  0.84929199E-02  0.22043842E-04  0.46189073E-02
-0.67639983E+00  0.67639983E+00  0.10191094E-01 -0.74502534E-03  0.50688390E-02
-0.67639983E+00  0.70170710E+00  0.11331174E-01 -0.12958340E-02  0.52232095E-02
-0.67639983E+00  0.72583741E+00  0.11104740E-01 -0.15897937E-02  0.50001312E-02
-0.67639983E+00  0.74880783E+00  0.90561376E-02 -0.17340516E-02  0.43712132E-02
-0.67639983E+00  0.77064005E+00  0.54030709E-02 -0.18221647E-02  0.33623804E-02
-0.67639983E+00  0.79135972E+00  0.10471725E-02 -0.18035364E-02  0.20690649E-02
-0.67639983E+00  0.81099590E+00 -0.27820497E-02 -0.15219091E-02  0.67859051E-03
-0.67639983E+00  0.82958044E+00 -0.50766315E-02 -0.89144192E-03 -0.54648630E-03
-0.67639983E+00  0.84714748E+00 -0.54860969E-02 -0.35595619E-04 -0.13552146E-02
-0.67639983E+00  0.86373293E+00 -0.43971817E-02  0.75310577E-03 -0.16263386E-02
-0.67639983E+00  0.87937402E+00 -0.26386884E-02  0.12003444E-02 -0.14305181E-02
-0.67639983E+00  0.89410886E+00 -0.10222004E-02  0.12196576E-02 -0.98241425E-03
-0.67639983E+00  0.90797606E+00 -0.15794943E-05  0.93225130E-03 -0.51784128E-03
-0.67639983E+00  0.92101443E+00  0.39055372E-03  0.55058185E-03 -0.18537996E-03
-0.67639983E+00  0.93326267E+00  0.37822363E-03  0.24121091E-03 -0.16448582E-04
-0.67639983E+00  0.94475908E+00  0.22146187E-03  0.64274474E-04  0.34499978E-04
-0.67639983E+00  0.95554139E+00  0.82744674E-04 -0.34463593E-05  0.30078583E-04
-0.67639983E+00  0.96564655E+00  0.11220669E-04 -0.12755122E-04  0.13589550E-04
-0.67639983E+00  0.97511059E+00 -0.87057335E-05 -0.34576141E-05  0.25057013E-05
-0.67639983E+00  0.98396850E+00 -0.69379665E-05  0.59712897E-05 -0.11764034E-05
-0.67639983E+00  0.99225409E+00 -0.27224086E-05  0.90679423E-05 -0.92425271E-06
-0.67639983E+00  0.10000000E+01  0.00000000E+00  0.00000000E+00  0.00000000E+00
 
-0.64990376E+00 -0.10000000E+01  0.00000000E+00  0.00000000E+00  0.00000000E+00
-0.64990376E+00 -0.99225409E+00 -0.16032267E-05  0.57250232E-05  0.16302732E-05
-0.64990376E+00 -0.98396850E+00 -0.51929460E-05  0.85828198E-05  0.38268719E-05
-0.64990376E+00 -0.97511059E+00 -0.68378269E-05  0.11483785E-04  0.31786032E-05
-0.64990376E+00 -0.96564655E+00  0.12928048E-04  0.10134733E-04 -0.22181981E-05
-0.64990376E+00 -0.95554139E+00  0.84685318E-04 -0.34098174E-05 -0.78932069E-05
-0.64990376E+00 -0.94475908E+00  0.22543191E-03 -0.28951239E-04  0.79211010E-05
-0.64990376E+00 -0.93326267E+00  0.38772438E-03 -0.42310902E-04  0.93135751E-04
-0.64990376E+00 -0.92101443E+00  0.40932251E-03  0.10739346E-04  0.31289879E-03
-0.64990376E+00 -0.90797606E+00  0.26538179E-04  0.18775508E-03  0.70706311E-03
-0.64990376E+00 -0.89410886E+00 -0.99246820E-03  0.49229877E-03  0.12224227E-02
-0.64990376E+00 -0.87937402E+00 -0.26215661E-02  0.82872480E-03  0.16660512E-02
-0.64990376E+00 -0.86373293E+00 -0.44007486E-02  0.10284463E-02  0.17396725E-02
-0.64990376E+00 -0.84714748E+00 -0.54900180E-02  0.95182597E-03  0.11708026E-02
-0.64990376E+00 -0.82958044E+00 -0.50149189E-02  0.58745696E-03 -0.12602339E-03
-0.64990376E+00 -0.81099590E+00 -0.25533213E-02  0.53771409E-04 -0.19682305E-02
-0.64990376E+00 -0.79135972E+00  0.15294540E-02 -0.50030375E-03 -0.39661534E-02
-0.64990376E+00 -0.77064005E+00  0.61367298E-02 -0.99298339E-03 -0.56806725E-02
-0.64990376E+00 -0.74880783E+00  0.98985846E-02 -0.14063361E-02 -0.67682364E-02
-0.64990376E+00 -0.72583741E+00  0.11791237E-01 -0.17019660E-02 -0.70397162E-02
-0.64990376E+00 -0.70170710E+00  0.11572446E-01 -0.17731422E-02 -0.64497340E-02
-0.64990376E+00 -0.67639983E+00  0.98022818E-02 -0.15112706E-02 -0.50780508E-02
-0.64990376E+00 -0.64990376E+00  0.74750727E-02 -0.92988969E-03 -0.31284563E-02
-0.64990376E+00 -0.62221291E+00  0.55121135E-02 -0.21489592E-03 -0.91180138E-03
-0.64990376E+00 -0.59332774E+00  0.44070545E-02  0.36213358E-03  0.12227613E-02
-0.64990376E+00 -0.56325577E+00  0.41693051E-02  0.59856078E-03  0.29908881E-02
-0.64990376E+00 -0.53201207E+00  0.45055807E-02  0.45925382E-03  0.42501313E-02
-0.64990376E+00 -0.49961977E+00  0.50667671E-02  0.58305728E-04  0.50073681E-02
-0.64990376E+00 -0.46611039E+00  0.56140185E-02 -0.43648689E-03  0.53653620E-02
-0.64990376E+00 -0.43152416E+00  0.60597882E-02 -0.89503574E-03  0.54524218E-02
-0.64990376E+00 -0.39591017E+00  0.64230909E-02 -0.12619191E-02  0.53730718E-02
-0.64990376E+00 -0.35932641E+00  0.67618497E-02 -0.15419487E-02  0.51907668E-02
-0.64990376E+00 -0.32183967E+00  0.71239261E-02 -0.17654270E-02  0.49327444E-02
-0.64990376E+00 -0.28352524E+00  0.75276296E-02 -0.19602422E-02  0.46029880E-02
-0.64990376E+00 -0.24446655E+00  0.79635183E-02 -0.21403201E-02  0.41944524E-02
-0.64990376E+00 -0.20475452E+00  0.84051181E-02 -0.23067371E-02  0.36980329E-02
-0.64990376E+00 -0.16448690E+00  0.88198544E-02 -0.24537841E-02  0.31084926E-02
-0.64990376E+00 -0.12376733E+00  0.91766463E-02 -0.25744841E-02  0.24281349E-02
-0.64990376E+00 -0.82704342E-01  0.94499277E-02 -0.26635048E-02  0.16684523E-02
-0.64990376E+00 -0.41410268E-01  0.96212380E-02 -0.27177890E-02  0.84990670E-03
-0.64990376E+00  0.00000000E+00  0.96795578E-02 -0.27359983E-02  0.48401078E-13
-0.64990376E+00  0.41410268E-01  0.96212380E-02 -0.27177890E-02 -0.84990670E-03
-0.64990376E+00  0.82704342E-01  0.94499277E-02 -0.26635048E-02 -0.16684523E-02
-0.64990376E+00  0.12376733E+00  0.91766463E-02 -0.25744841E-02 -0.24281349E-02
-0.64990376E+00  0.16448690E+00  0.88198544E-02 -0.24537841E-02 -0.31084926E-02
-0.64990376E+00  0.20475452E+00  0.84051181E-02 -0.23067371E-02 -0.36980329E-02
-0.64990376E+00  0.24446655E+00  0.79635183E-02 -0.21403201E-02 -0.41944524E-02
-0.64990376E+00  0.28352524E+00  0.75276296E-02 -0.19602422E-02 -0.46029880E-02
-0.64990376E+00  0.32183967E+00  0.71239261E-02 -0.17654270E-02 -0.49327444E-02
-0.64990376E+00  0.35932641E+00  0.67618497E-02 -0.15419487E-02 -0.51907668E-02
-0.64990376E+00  0.39591017E+00  0.64230909E-02 -0.12619191E-02 -0.53730718E-02
-0.64990376E+00  0.43152416E+00  0.60597882E-02 -0.89503574E-03 -0.54524218E-02
-0.64990376E+00  0.46611039E+00  0.56140185E-02 -0.43648689E-03 -0.53653620E-02
-0.64990376E+00  0.49961977E+00  0.50667671E-02  0.58305728E-04 -0.50073681E-02
-0.64990376E+00  0.53201207E+00  0.45055807E-02  0.45925382E-03 -0.42501313E-02
-0.64990376E+00  0.56325577E+00  0.41693051E-02  0.59856078E-03 -0.29908881E-02
-0.64990376E+00  0.59332774E+00  0.44070545E-02  0.36213358E-03 -0.12227613E-02
-0.64990376E+00  0.62221291E+00  0.55121135E-02 -0.21489592E-03  0.91180138E-03
-0.64990376E+00  0.64990376E+00  0.74750727E-02 -0.92988969E-03  0.31284563E-02
-0.64990376E+00  0.67639983E+00  0.98022818E-02 -0.15112706E-02  0.50780508E-02
-0.64990376E+00  0.70170710E+00  0.11572446E-01 -0.17731422E-02  0.64497340E-02
-0.64990376E+00  0.72583741E+00  0.11791237E-01 -0.17019660E-02  0.70397162E-02
-0.64990376E+00  0.74880783E+00  0.98985846E-02 -0.14063361E-02  0.67682364E-02
-0.64990376E+00  0.77064005E+00  0.61367298E-02 -0.99298339E-03  0.56806725E-02
-0.64990376E+00  0.79135972E+00  0.15294540E-02 -0.50030375E-03  0.39661534E-02
-0.64990376E+00  0.81099590E+00 -0.25533213E-02  0.53771409E-04  0.19682305E-02
-0.64990376E+00  0.82958044E+00 -0.50149189E-02  0.58745696E-03  0.12602339E-03
-0.64990376E+00  0.84714748E+00 -0.54900180E-02  0.95182597E-03 -0.11708026E-02
-0.64990376E+00  0.86373293E+00 -0.44007486E-02  0.10284463E-02 -0.17396725E-02
-0.64990376E+00  0.87937402E+00 -0.26215661E-02  0.82872480E-03 -0.16660512E-02
-0.64990376E+00  0.89410886E+00 -0.99246820E-03  0.49229877E-03 -0.12224227E-02
-0.64990376E+00  0.90797606E+00  0.26538179E-04  0.18775508E-03 -0.70706311E-03
-0.64990376E+00  0.92101443E+00  0.40932251E-03  0.10739346E-04 -0.31289879E-03
-0.64990376E+00  0.93326267E+00  0.38772438E-03 -0.42310902E-04 -0.93135751E-04
-0.64990376E+00  0.94475908E+00  0.22543191E-03 -0.28951239E-04 -0.79211010E-05
-0.64990376E+00  0.95554139E+00  0.84685318E-04 -0.34098174E-05  0.78932069E-05
-0.64990376E+00  0.96564655E+00  0.12928048E-04  0.10134733E-04  0.22181981E-05
-0.64990376E+00  0.97511059E+00 -0.68378269E-05  0.11483785E-04 -0.31786032E-05
-0.64990376E+00  0.98396850E+00 -0.51929460E-05  0.85828198E-05 -0.38268719E-05
-0.64990376E+00  0.99225409E+00 -0.16032267E-05  0.57250232E-05 -0.16302732E-05
-0.64990376E+00  0.10000000E+01  0.00000000E+00  0.00000000E+00  0.00000000E+00
 
-0.62221291E+00 -0.10000000E+01  0.00000000E+00  0.00000000E+00  0.00000000E+00
-0.62221291E+00 -0.99225409E+00 -0.58311014E-06 -0.17487299E-05  0.20432774E-05
-0.62221291E+00 -0.98396850E+00 -0.39161064E-05  0.37827368E-05  0.56245938E-05
-0.62221291E+00 -0.97511059E+00 -0.68399502E-05  0.14988508E-04  0.75767364E-05
-0.62221291E+00 -0.96564655E+00  0.91235181E-05  0.15723400E-04  0.62318187E-05
-0.62221291E+00 -0.95554139E+00  0.75050356E-04 -0.28845308E-04  0.49044769E-05
-0.62221291E+00 -0.94475908E+00  0.21281544E-03 -0.15863256E-03  0.22135262E-04
-0.62221291E+00 -0.93326267E+00  0.38621203E-03 -0.37655026E-03  0.10104345E-03
-0.62221291E+00 -0.92101443E+00  0.44711924E-03 -0.59557749E-03  0.30481131E-03
-0.62221291E+00 -0.90797606E+00  0.13684392E-03 -0.63044566E-03  0.67990392E-03
-0.62221291E+00 -0.89410886E+00 -0.79703977E-03 -0.28370444E-03  0.11893018E-02
-0.62221291E+00 -0.87937402E+00 -0.23816317E-02  0.49878886E-03  0.16536343E-02
-0.62221291E+00 -0.86373293E+00 -0.42252038E-02  0.15210434E-02  0.17630918E-02
-0.62221291E+00 -0.84714748E+00 -0.55282212E-02  0.23937665E-02  0.11942957E-02
-0.62221291E+00 -0.82958044E+00 -0.53845350E-02  0.27405580E-02 -0.21121094E-03
-0.62221291E+00 -0.81099590E+00 -0.32593148E-02  0.23990934E-02 -0.23161155E-02
-0.62221291E+00 -0.79135972E+00  0.62808339E-03  0.14675819E-02 -0.46977726E-02
-0.62221291E+00 -0.77064005E+00  0.52751428E-02  0.19498456E-03 -0.67970785E-02
-0.62221291E+00 -0.74880783E+00  0.92868711E-02 -0.11543089E-02 -0.81084837E-02
-0.62221291E+00 -0.72583741E+00  0.11498507E-01 -0.23517405E-02 -0.83059529E-02
-0.62221291E+00 -0.70170710E+00  0.11491372E-01 -0.31901414E-02 -0.72772767E-02
-0.62221291E+00 -0.67639983E+00  0.97179234E-02 -0.34975482E-02 -0.51140039E-02
-0.62221291E+00 -0.64990376E+00  0.71865240E-02 -0.32145428E-02 -0.21019257E-02
-0.62221291E+00 -0.62221291E+00  0.49197022E-02 -0.24638218E-02  0.13030736E-02
-0.62221291E+00 -0.59332774E+00  0.35114847E-02 -0.15212911E-02  0.45587629E-02
-0.62221291E+00 -0.56325577E+00  0.30006849E-02 -0.68803642E-03  0.71810139E-02
-0.62221291E+00 -0.53201207E+00  0.30472743E-02 -0.15527264E-03  0.88824703E-02
-0.62221291E+00 -0.49961977E+00  0.32283516E-02  0.46652450E-04  0.96277832E-02
-0.62221291E+00 -0.46611039E+00  0.32605471E-02  0.34210820E-05  0.95841873E-02
-0.62221291E+00 -0.43152416E+00  0.30660082E-02 -0.16703611E-03  0.90125975E-02
-0.62221291E+00 -0.39591017E+00  0.27158031E-02 -0.37554116E-03  0.81644617E-02
-0.62221291E+00 -0.35932641E+00  0.23328577E-02 -0.57806188E-03  0.72236375E-02
-0.62221291E+00 -0.32183967E+00  0.20179202E-02 -0.76203471E-03  0.62948440E-02
-0.62221291E+00 -0.28352524E+00  0.18196544E-02 -0.92672612E-03  0.54197862E-02
-0.62221291E+00 -0.24446655E+00  0.17389823E-02 -0.10715502E-02  0.46011040E-02
-0.62221291E+00 -0.20475452E+00  0.17482643E-02 -0.11937051E-02  0.38230003E-02
-0.62221291E+00 -0.16448690E+00  0.18103948E-02 -0.12903562E-02  0.30651280E-02
-0.62221291E+00 -0.12376733E+00  0.18912568E-02 -0.13608940E-02  0.23104896E-02
-0.62221291E+00 -0.82704342E-01  0.19651270E-02 -0.14073408E-02  0.15489331E-02
-0.62221291E+00 -0.41410268E-01  0.20153676E-02 -0.14331400E-02  0.77770440E-03
-0.62221291E+00  0.00000000E+00  0.20330387E-02 -0.14413403E-02  0.31978158E-13
-0.62221291E+00  0.41410268E-01  0.20153676E-02 -0.14331400E-02 -0.77770440E-03
-0.62221291E+00  0.82704342E-01  0.19651270E-02 -0.14073408E-02 -0.15489331E-02
-0.62221291E+00  0.12376733E+00  0.18912568E-02 -0.13608940E-02 -0.23104896E-02
-0.62221291E+00  0.16448690E+00  0.18103948E-02 -0.12903562E-02 -0.30651280E-02
-0.62221291E+00  0.20475452E+00  0.17482643E-02 -0.11937051E-02 -0.38230003E-02
-0.62221291E+00  0.24446655E+00  0.17389823E-02 -0.10715502E-02 -0.46011040E-02
-0.62221291E+00  0.28352524E+00  0.18196544E-02 -0.92672612E-03 -0.54197862E-02
-0.62221291E+00  0.32183967E+00  0.20179202E-02 -0.76203471E-03 -0.62948440E-02
-0.62221291E+00  0.35932641E+00  0.23328577E-02 -0.57806188E-03 -0.72236375E-02
-0.62221291E+00  0.39591017E+00  0.27158031E-02 -0.37554116E-03 -0.81644617E-02
-0.62221291E+00  0.43152416E+00  0.30660082E-02 -0.16703611E-03 -0.90125975E-02
-0.62221291E+00  0.46611039E+00  0.32605471E-02  0.34210820E-05 -0.95841873E-02
-0.62221291E+00  0.49961977E+00  0.32283516E-02  0.46652450E-04 -0.96277832E-02
-0.62221291E+00  0.53201207E+00  0.30472743E-02 -0.15527264E-03 -0.88824703E-02
-0.62221291E+00  0.56325577E+00  0.30006849E-02 -0.68803642E-03 -0.71810139E-02
-0.62221291E+00  0.59332774E+00  0.35114847E-02 -0.15212911E-02 -0.45587629E-02
-0.62221291E+00  0.62221291E+00  0.49197022E-02 -0.24638218E-02 -0.13030736E-02
-0.62221291E+00  0.64990376E+00  0.71865240E-02 -0.32145428E-02  0.21019257E-02
-0.62221291E+00  0.67639983E+00  0.97179234E-02 -0.34975482E-02  0.51140039E-02
-0.62221291E+00  0.70170710E+00  0.11491372E-01 -0.31901414E-02  0.72772767E-02
-0.62221291E+00  0.72583741E+00  0.11498507E-01 -0.23517405E-02  0.83059529E-02
-0.62221291E+00  0.74880783E+00  0.92868711E-02 -0.11543089E-02  0.81084837E-02
-0.62221291E+00  0.77064005E+00  0.52751428E-02  0.19498456E-03  0.67970785E-02
-0.62221291E+00  0.79135972E+00  0.62808339E-03  0.14675819E-02  0.46977726E-02
-0.62221291E+00  0.81099590E+00 -0.32593148E-02  0.23990934E-02  0.23161155E-02
-0.62221291E+00  0.82958044E+00 -0.53845350E-02  0.27405580E-02  0.21121094E-03
-0.62221291E+00  0.84714748E+00 -0.55282212E-02  0.23937665E-02 -0.11942957E-02
-0.62221291E+00  0.86373293E+00 -0.42252038E-02  0.15210434E-02 -0.17630918E-02
-0.62221291E+00  0.87937402E+00 -0.23816317E-02  0.49878886E-03 -0.16536343E-02
-0.62221291E+00  0.89410886E+00 -0.79703977E-03 -0.28370444E-03 -0.11893018E-02
-0.62221291E+00  0.90797606E+00  0.13684392E-03 -0.63044566E-03 -0.67990392E-03
-0.62221291E+00  0.92101443E+00  0.44711924E-03 -0.59557749E-03 -0.30481131E-03
-0.62221291E+00  0.93326267E+00  0.38621203E-03 -0.37655026E-03 -0.10104345E-03
-0.62221291E+00  0.94475908E+00  0.21281544E-03 -0.15863256E-03 -0.22135262E-04
-0.62221291E+00  0.95554139E+00  0.75050356E-04 -0.28845308E-04 -0.49044769E-05
-0.62221291E+00  0.96564655E+00  0.91235181E-05  0.15723400E-04 -0.62318187E-05
-0.62221291E+00  0.97511059E+00 -0.68399502E-05  0.14988508E-04 -0.75767364E-05
-0.62221291E+00  0.98396850E+00 -0.39161064E-05  0.37827368E-05 -0.56245938E-05
-0.62221291E+00  0.99225409E+00 -0.58311014E-06 -0.17487299E-05 -0.20432774E-05
-0.62221291E+00  0.10000000E+01  0.00000000E+00  0.00000000E+00  0.00000000E+00
 
-0.59332774E+00 -0.10000000E+01  0.00000000E+00  0.00000000E+00  0.00000000E+00
-0.59332774E+00 -0.99225409E+00  0.30146837E-06 -0.11215501E-04  0.19478708E-05
-0.59332774E+00 -0.98396850E+00 -0.31078481E-05 -0.55155567E-05  0.56823176E-05
-0.59332774E+00 -0.97511059E+00 -0.84313342E-05  0.12155734E-04  0.86282813E-05
-0.59332774E+00 -0.96564655E+00  0.62390627E-06  0.17667003E-04  0.82353451E-05
-0.59332774E+00 -0.95554139E+00  0.55041316E-04 -0.44870959E-04  0.37441097E-05
-0.59332774E+00 -0.94475908E+00  0.18400688E-03 -0.25237769E-03  0.43862518E-05
-0.59332774E+00 -0.93326267E+00  0.37064579E-03 -0.64295774E-03  0.40875879E-04
-0.59332774E+00 -0.92101443E+00  0.49435057E-03 -0.11210294E-02  0.17087249E-03
-0.59332774E+00 -0.90797606E+00  0.31278874E-03 -0.14042757E-02  0.45901902E-03
-0.59332774E+00 -0.89410886E+00 -0.45236449E-03 -0.11111486E-02  0.92148031E-03
-0.59332774E+00 -0.87937402E+00 -0.19179363E-02  0.60012115E-06  0.14538719E-02
-0.59332774E+00 -0.86373293E+00 -0.38287343E-02  0.17899157E-02  0.17980186E-02
-0.59332774E+00 -0.84714748E+00 -0.55013198E-02  0.36949022E-02  0.16035715E-02
-0.59332774E+00 -0.82958044E+00 -0.60348122E-02  0.49803646E-02  0.58592045E-03
-0.59332774E+00 -0.81099590E+00 -0.47342097E-02  0.51131376E-02 -0.12980935E-02
-0.59332774E+00 -0.79135972E+00 -0.15274405E-02  0.40001001E-02 -0.37684711E-02
-0.59332774E+00 -0.77064005E+00  0.28795339E-02  0.19524038E-02 -0.62925571E-02
-0.59332774E+00 -0.74880783E+00  0.72372579E-02 -0.53059735E-03 -0.82635494E-02
-0.59332774E+00 -0.72583741E+00  0.10284743E-01 -0.29597860E-02 -0.91802515E-02
-0.59332774E+00 -0.70170710E+00  0.11305019E-01 -0.49324406E-02 -0.87503693E-02
-0.59332774E+00 -0.67639983E+00  0.10402580E-01 -0.61380130E-02 -0.69201213E-02
-0.59332774E+00 -0.64990376E+00  0.83571382E-02 -0.63917965E-02 -0.38770756E-02
-0.59332774E+00 -0.62221291E+00  0.61609650E-02 -0.57082890E-02 -0.41922616E-04
-0.59332774E+00 -0.59332774E+00  0.45289505E-02 -0.43329369E-02  0.39867124E-02
-0.59332774E+00 -0.56325577E+00  0.36541596E-02 -0.26654599E-02  0.75654703E-02
-0.59332774E+00 -0.53201207E+00  0.32893369E-02 -0.11052328E-02  0.10182778E-01
-0.59332774E+00 -0.49961977E+00  0.30242938E-02  0.83526633E-04  0.11592157E-01
-0.59332774E+00 -0.46611039E+00  0.25505668E-02  0.81521135E-03  0.11835941E-01
-0.59332774E+00 -0.43152416E+00  0.17789057E-02  0.11398547E-02  0.11164559E-01
-0.59332774E+00 -0.39591017E+00  0.80519132E-03  0.11682683E-02  0.99118661E-02
-0.59332774E+00 -0.35932641E+00 -0.19684899E-03  0.10139140E-02  0.83900356E-02
-0.59332774E+00 -0.32183967E+00 -0.10739231E-02  0.76694353E-03  0.68337389E-02
-0.59332774E+00 -0.28352524E+00 -0.17421252E-02  0.49083955E-03  0.53892895E-02
-0.59332774E+00 -0.24446655E+00 -0.21885620E-02  0.22725433E-03  0.41290786E-02
-0.59332774E+00 -0.20475452E+00 -0.24475687E-02  0.91217131E-06  0.30735779E-02
-0.59332774E+00 -0.16448690E+00 -0.25728135E-02 -0.17684949E-03  0.22110413E-02
-0.59332774E+00 -0.12376733E+00 -0.26169673E-02 -0.30480773E-03  0.15119001E-02
-0.59332774E+00 -0.82704342E-01 -0.26214979E-02 -0.38805328E-03  0.93802247E-03
-0.59332774E+00 -0.41410268E-01 -0.26141127E-02 -0.43393177E-03  0.44806024E-03
-0.59332774E+00  0.00000000E+00 -0.26100541E-02 -0.44846195E-03  0.12224246E-13
-0.59332774E+00  0.41410268E-01 -0.26141127E-02 -0.43393176E-03 -0.44806024E-03
-0.59332774E+00  0.82704342E-01 -0.26214979E-02 -0.38805328E-03 -0.93802247E-03
-0.59332774E+00  0.12376733E+00 -0.26169673E-02 -0.30480773E-03 -0.15119001E-02
-0.59332774E+00  0.16448690E+00 -0.25728135E-02 -0.17684949E-03 -0.22110413E-02
-0.59332774E+00  0.20475452E+00 -0.24475687E-02  0.91217134E-06 -0.30735779E-02
-0.59332774E+00  0.24446655E+00 -0.21885620E-02  0.22725433E-03 -0.41290786E-02
-0.59332774E+00  0.28352524E+00 -0.17421252E-02  0.49083955E-03 -0.53892895E-02
-0.59332774E+00  0.32183967E+00 -0.10739231E-02  0.76694353E-03 -0.68337389E-02
-0.59332774E+00  0.35932641E+00 -0.19684899E-03  0.10139140E-02 -0.83900356E-02
-0.59332774E+00  0.39591017E+00  0.80519132E-03  0.11682683E-02 -0.99118661E-02
-0.59332774E+00  0.43152416E+00  0.17789057E-02  0.11398547E-02 -0.11164559E-01
-0.59332774E+00  0.46611039E+00  0.25505668E-02  0.81521135E-03 -0.11835941E-01
-0.59332774E+00  0.49961977E+00  0.30242938E-02  0.83526633E-04 -0.11592157E-01
-0.59332774E+00  0.53201207E+00  0.32893369E-02 -0.11052328E-02 -0.10182778E-01
-0.59332774E+00  0.56325577E+00  0.36541596E-02 -0.26654599E-02 -0.75654703E-02
-0.59332774E+00  0.59332774E+00  0.45289505E-02 -0.43329369E-02 -0.39867124E-02
-0.59332774E+00  0.62221291E+00  0.61609650E-02 -0.57082890E-02  0.41922616E-04
-0.59332774E+00  0.64990376E+00  0.83571382E-02 -0.63917965E-02  0.38770756E-02
-0.59332774E+00  0.67639983E+00  0.10402580E-01 -0.61380130E-02  0.69201213E-02
-0.59332774E+00  0.70170710E+00  0.11305019E-01 -0.49324406E-02  0.87503693E-02
-0.59332774E+00  0.72583741E+00  0.10284743E-01 -0.29597860E-02  0.91802515E-02
-0.59332774E+00  0.74880783E+00  0.72372579E-02 -0.53059735E-03  0.82635494E-02
-0.59332774E+00  0.77064005E+00  0.28795339E-02  0.19524038E-02  0.62925571E-02
-0.59332774E+00  0.79135972E+00 -0.15274405E-02  0.40001001E-02  0.37684711E-02
-0.59332774E+00  0.81099590E+00 -0.47342097E-02  0.51131376E-02  0.12980935E-02
-0.59332774E+00  0.82958044E+00 -0.60348122E-02  0.49803646E-02 -0.58592045E-03
-0.59332774E+00  0.84714748E+00 -0.55013198E-02  0.36949022E-02 -0.16035715E-02
-0.59332774E+00  0.86373293E+00 -0.38287343E-02  0.17899157E-02 -0.17980186E-02
-0.59332774E+00  0.87937402E+00 -0.19179363E-02  0.60012106E-06 -0.14538719E-02
-0.59332774E+00  0.89410886E+00 -0.45236449E-03 -0.11111486E-02 -0.92148031E-03
-0.59332774E+00  0.90797606E+00  0.31278874E-03 -0.14042757E-02 -0.45901902E-03
-0.59332774E+00  0.92101443E+00  0.49435057E-03 -0.11210294E-02 -0.17087249E-03
-0.59332774E+00  0.93326267E+00  0.37064579E-03 -0.64295774E-03 -0.40875879E-04
-0.59332774E+00  0.94475908E+00  0.18400688E-03 -0.25237769E-03 -0.43862518E-05
-0.59332774E+00  0.95554139E+00  0.55041316E-04 -0.44870959E-04 -0.37441097E-05
-0.59332774E+00  0.96564655E+00  0.62390627E-06  0.17667003E-04 -0.82353451E-05
-0.59332774E+00  0.97511059E+00 -0.84313342E-05  0.12155734E-04 -0.86282813E-05
-0.59332774E+00  0.98396850E+00 -0.31078481E-05 -0.55155567E-05 -0.56823176E-05
-0.59332774E+00  0.99225409E+00  0.30146837E-06 -0.11215501E-04 -0.19478708E-05
-0.59332774E+00  0.10000000E+01  0.00000000E+00  0.00000000E+00  0.00000000E+00
 
-0.56325577E+00 -0.10000000E+01  0.00000000E+00  0.00000000E+00  0.00000000E+00
-0.56325577E+00 -0.99225409E+00  0.10642311E-05 -0.19496030E-04  0.13447450E-05
-0.56325577E+00 -0.98396850E+00 -0.24867455E-05 -0.14579729E-04  0.40338438E-05
-0.56325577E+00 -0.97511059E+00 -0.10588500E-04  0.96467190E-05  0.64867931E-05
-0.56325577E+00 -0.96564655E+00 -0.10357756E-04  0.28689511E-04  0.51742503E-05
-0.56325577E+00 -0.95554139E+00  0.27611101E-04 -0.23081028E-04 -0.56768351E-05
-0.56325577E+00 -0.94475908E+00  0.13992678E-03 -0.25168074E-03 -0.29357894E-04
-0.56325577E+00 -0.93326267E+00  0.33386625E-03 -0.74133004E-03 -0.53791007E-04
-0.56325577E+00 -0.92101443E+00  0.52826438E-03 -0.14311697E-02 -0.34636163E-04
-0.56325577E+00 -0.90797606E+00  0.51376958E-03 -0.20103478E-02  0.10870130E-03
-0.56325577E+00 -0.89410886E+00 -0.31279710E-05 -0.19661496E-02  0.46121653E-03
-0.56325577E+00 -0.87937402E+00 -0.12410192E-02 -0.84797463E-03  0.10381272E-02
-0.56325577E+00 -0.86373293E+00 -0.31293360E-02  0.13789385E-02  0.17027943E-02
-0.56325577E+00 -0.84714748E+00 -0.51806941E-02  0.41577300E-02  0.21442406E-02
-0.56325577E+00 -0.82958044E+00 -0.65810062E-02  0.65257918E-02  0.19658537E-02
-0.56325577E+00 -0.81099590E+00 -0.65081042E-02  0.75725562E-02  0.86466002E-03
-0.56325577E+00 -0.79135972E+00 -0.45370530E-02  0.68623845E-02 -0.11951838E-02
-0.56325577E+00 -0.77064005E+00 -0.91222638E-03  0.45595468E-02 -0.39211543E-02
-0.56325577E+00 -0.74880783E+00  0.34817501E-02  0.12431728E-02 -0.67770361E-02
-0.56325577E+00 -0.72583741E+00  0.74637355E-02 -0.23848887E-02 -0.91513207E-02
-0.56325577E+00 -0.70170710E+00  0.10054362E-01 -0.56939972E-02 -0.10511312E-01
-0.56325577E+00 -0.67639983E+00  0.10873117E-01 -0.81788187E-02 -0.10492483E-01
-0.56325577E+00 -0.64990376E+00  0.10224910E-01 -0.94716013E-02 -0.89442040E-02
-0.56325577E+00 -0.62221291E+00  0.88437378E-02 -0.93997808E-02 -0.59694319E-02
-0.56325577E+00 -0.59332774E+00  0.74636614E-02 -0.80636693E-02 -0.19485885E-02
-0.56325577E+00 -0.56325577E+00  0.64769082E-02 -0.58402433E-02  0.25049746E-02
-0.56325577E+00 -0.53201207E+00  0.58521621E-02 -0.32669246E-02  0.66852638E-02
-0.56325577E+00 -0.49961977E+00  0.52980648E-02 -0.86057019E-03  0.99843445E-02
-0.56325577E+00 -0.46611039E+00  0.45147928E-02  0.10269220E-02  0.12043296E-01
-0.56325577E+00 -0.43152416E+00  0.33696362E-02  0.22556091E-02  0.12799391E-01
-0.56325577E+00 -0.39591017E+00  0.19286588E-02  0.28583470E-02  0.12431121E-01
-0.56325577E+00 -0.35932641E+00  0.37998472E-03  0.29657185E-02  0.11251100E-01
-0.56325577E+00 -0.32183967E+00 -0.10725809E-02  0.27386528E-02  0.96012819E-02
-0.56325577E+00 -0.28352524E+00 -0.22847923E-02  0.23261335E-02  0.77811876E-02
-0.56325577E+00 -0.24446655E+00 -0.31968488E-02  0.18459138E-02  0.60135141E-02
-0.56325577E+00 -0.20475452E+00 -0.38200222E-02  0.13798802E-02  0.44376345E-02
-0.56325577E+00 -0.16448690E+00 -0.42072685E-02  0.97728153E-03  0.31187612E-02
-0.56325577E+00 -0.12376733E+00 -0.44251209E-02  0.66178707E-03  0.20635837E-02
-0.56325577E+00 -0.82704342E-01 -0.45346494E-02  0.44002247E-03  0.12367208E-02
-0.56325577E+00 -0.41410268E-01 -0.45818715E-02  0.30984620E-03  0.57520832E-03
-0.56325577E+00  0.00000000E+00 -0.45945470E-02  0.26708320E-03  0.10577074E-13
-0.56325577E+00  0.41410268E-01 -0.45818715E-02  0.30984620E-03 -0.57520832E-03
-0.56325577E+00  0.82704342E-01 -0.45346494E-02  0.44002247E-03 -0.12367208E-02
-0.56325577E+00  0.12376733E+00 -0.44251209E-02  0.66178707E-03 -0.20635837E-02
-0.56325577E+00  0.16448690E+00 -0.42072685E-02  0.97728153E-03 -0.31187612E-02
-0.56325577E+00  0.20475452E+00 -0.38200222E-02  0.13798802E-02 -0.44376345E-02
-0.56325577E+00  0.24446655E+00 -0.31968488E-02  0.18459138E-02 -0.60135141E-02
-0.56325577E+00  0.28352524E+00 -0.22847923E-02  0.23261335E-02 -0.77811876E-02
-0.56325577E+00  0.32183967E+00 -0.10725809E-02  0.27386528E-02 -0.96012819E-02
-0.56325577E+00  0.35932641E+00  0.37998472E-03  0.29657185E-02 -0.11251100E-01
-0.56325577E+00  0.39591017E+00  0.19286588E-02  0.28583470E-02 -0.12431121E-01
-0.56325577E+00  0.43152416E+00  0.33696362E-02  0.22556091E-02 -0.12799391E-01
-0.56325577E+00  0.46611039E+00  0.45147928E-02  0.10269220E-02 -0.12043296E-01
-0.56325577E+00  0.49961977E+00  0.52980648E-02 -0.86057019E-03 -0.99843445E-02
-0.56325577E+00  0.53201207E+00  0.58521621E-02 -0.32669246E-02 -0.66852638E-02
-0.56325577E+00  0.56325577E+00  0.64769082E-02 -0.58402433E-02 -0.25049746E-02
-0.56325577E+00  0.59332774E+00  0.74636614E-02 -0.80636693E-02  0.19485885E-02
-0.56325577E+00  0.62221291E+00  0.88437378E-02 -0.93997808E-02  0.59694319E-02
-0.56325577E+00  0.64990376E+00  0.10224910E-01 -0.94716013E-02  0.89442040E-02
-0.56325577E+00  0.67639983E+00  0.10873117E-01 -0.81788187E-02  0.10492483E-01
-0.56325577E+00  0.70170710E+00  0.10054362E-01 -0.56939972E-02  0.10511312E-01
-0.56325577E+00  0.72583741E+00  0.74637355E-02 -0.23848887E-02  0.91513207E-02
-0.56325577E+00  0.74880783E+00  0.34817501E-02  0.12431728E-02  0.67770361E-02
-0.56325577E+00  0.77064005E+00 -0.91222638E-03  0.45595468E-02  0.39211543E-02
-0.56325577E+00  0.79135972E+00 -0.45370530E-02  0.68623845E-02  0.11951838E-02
-0.56325577E+00  0.81099590E+00 -0.65081042E-02  0.75725562E-02 -0.86466002E-03
-0.56325577E+00  0.82958044E+00 -0.65810062E-02  0.65257918E-02 -0.19658537E-02
-0.56325577E+00  0.84714748E+00 -0.51806941E-02  0.41577300E-02 -0.21442406E-02
-0.56325577E+00  0.86373293E+00 -0.31293360E-02  0.13789385E-02 -0.17027943E-02
-0.56325577E+00  0.87937402E+00 -0.12410192E-02 -0.84797463E-03 -0.10381272E-02
-0.56325577E+00  0.89410886E+00 -0.31279710E-05 -0.19661496E-02 -0.46121653E-03
-0.56325577E+00  0.90797606E+00  0.51376958E-03 -0.20103478E-02 -0.10870130E-03
-0.56325577E+00  0.92101443E+00  0.52826438E-03 -0.14311697E-02  0.34636163E-04
-0.56325577E+00  0.93326267E+00  0.33386625E-03 -0.74133003E-03  0.53791007E-04
-0.56325577E+00  0.94475908E+00  0.13992678E-03 -0.25168074E-03  0.29357894E-04
-0.56325577E+00  0.95554139E+00  0.27611101E-04 -0.23081028E-04  0.56768351E-05
-0.56325577E+00  0.96564655E+00 -0.10357756E-04  0.28689511E-04 -0.51742503E-05
-0.56325577E+00  0.97511059E+00 -0.10588500E-04  0.96467190E-05 -0.64867931E-05
-0.56325577E+00  0.98396850E+00 -0.24867455E-05 -0.14579729E-04 -0.40338438E-05
-0.56325577E+00  0.99225409E+00  0.10642311E-05 -0.19496030E-04 -0.13447450E-05
-0.56325577E+00  0.10000000E+01  0.00000000E+00  0.00000000E+00  0.00000000E+00
 
-0.53201207E+00 -0.10000000E+01  0.00000000E+00  0.00000000E+00  0.00000000E+00
-0.53201207E+00 -0.99225409E+00  0.16680783E-05 -0.23838032E-04  0.40408977E-06
-0.53201207E+00 -0.98396850E+00 -0.17313308E-05 -0.19712400E-04  0.13511602E-05
-0.53201207E+00 -0.97511059E+00 -0.11972712E-04  0.10574909E-04  0.26629555E-05
-0.53201207E+00 -0.96564655E+00 -0.20688342E-04  0.50933478E-04  0.87151568E-06
-0.53201207E+00 -0.95554139E+00 -0.24614944E-05  0.41108270E-04 -0.13292015E-04
-0.53201207E+00 -0.94475908E+00  0.83842776E-04 -0.13851142E-03 -0.54948491E-04
-0.53201207E+00 -0.93326267E+00  0.26943034E-03 -0.62053378E-03 -0.13425027E-03
-0.53201207E+00 -0.92101443E+00  0.52040033E-03 -0.14216427E-02 -0.23223987E-03
-0.53201207E+00 -0.90797606E+00  0.68036533E-03 -0.22914992E-02 -0.27298785E-03
-0.53201207E+00 -0.89410886E+00  0.46943272E-03 -0.26858268E-02 -0.12133644E-03
-0.53201207E+00 -0.87937402E+00 -0.41078727E-03 -0.19821548E-02  0.36332273E-03
-0.53201207E+00 -0.86373293E+00 -0.20843426E-02  0.12312311E-03  0.12192279E-02
-0.53201207E+00 -0.84714748E+00 -0.43230848E-02  0.32973602E-02  0.22772096E-02
-0.53201207E+00 -0.82958044E+00 -0.65144530E-02  0.66002014E-02  0.31430107E-02
-0.53201207E+00 -0.81099590E+00 -0.78382661E-02  0.88866061E-02  0.33127167E-02
-0.53201207E+00 -0.79135972E+00 -0.75938017E-02  0.93294095E-02  0.23779401E-02
-0.53201207E+00 -0.77064005E+00 -0.55223477E-02  0.77319947E-02  0.20923560E-03
-0.53201207E+00 -0.74880783E+00 -0.19596708E-02  0.44878142E-02 -0.29805116E-02
-0.53201207E+00 -0.72583741E+00  0.22698320E-02  0.30638909E-03 -0.67056745E-02
-0.53201207E+00 -0.70170710E+00  0.61793792E-02 -0.40597587E-02 -0.10341317E-01
-0.53201207E+00 -0.67639983E+00  0.90138864E-02 -0.79463119E-02 -0.13241524E-01
-0.53201207E+00 -0.64990376E+00  0.10516164E-01 -0.10799264E-01 -0.14823233E-01
-0.53201207E+00 -0.62221291E+00  0.10933854E-01 -0.12203232E-01 -0.14651991E-01
-0.53201207E+00 -0.59332774E+00  0.10782712E-01 -0.11969163E-01 -0.12554384E-01
-0.53201207E+00 -0.56325577E+00  0.10522537E-01 -0.10222350E-01 -0.87172218E-02
-0.53201207E+00 -0.53201207E+00  0.10337838E-01 -0.73954297E-02 -0.36948420E-02
-0.53201207E+00 -0.49961977E+00  0.10123994E-01 -0.40989872E-02  0.17160697E-02
-0.53201207E+00 -0.46611039E+00  0.96375057E-02 -0.93412518E-03  0.66910995E-02
-0.53201207E+00 -0.43152416E+00  0.86831430E-02  0.16588236E-02  0.10586091E-01
-0.53201207E+00 -0.39591017E+00  0.72258509E-02  0.34622648E-02  0.13057199E-01
-0.53201207E+00 -0.35932641E+00  0.53927584E-02  0.44603368E-02  0.14069749E-01
-0.53201207E+00 -0.32183967E+00  0.34008687E-02  0.47738100E-02  0.13824596E-01
-0.53201207E+00 -0.28352524E+00  0.14698722E-02  0.45887017E-02  0.12650769E-01
-0.53201207E+00 -0.24446655E+00 -0.23751075E-03  0.41001256E-02  0.10905021E-01
-0.53201207E+00 -0.20475452E+00 -0.16355081E-02  0.34776180E-02  0.88999878E-02
-0.53201207E+00 -0.16448690E+00 -0.27051554E-02  0.28498014E-02  0.68655739E-02
-0.53201207E+00 -0.12376733E+00 -0.34704005E-02  0.23030646E-02  0.49383007E-02
-0.53201207E+00 -0.82704342E-01 -0.39734547E-02  0.18885705E-02  0.31694694E-02
-0.53201207E+00 -0.41410268E-01 -0.42558611E-02  0.16325767E-02  0.15434859E-02
-0.53201207E+00  0.00000000E+00 -0.43465762E-02  0.15462708E-02  0.33012834E-13
-0.53201207E+00  0.41410268E-01 -0.42558611E-02  0.16325767E-02 -0.15434859E-02
-0.53201207E+00  0.82704342E-01 -0.39734547E-02  0.18885705E-02 -0.31694694E-02
-0.53201207E+00  0.12376733E+00 -0.34704005E-02  0.23030646E-02 -0.49383007E-02
-0.53201207E+00  0.16448690E+00 -0.27051554E-02  0.28498014E-02 -0.68655739E-02
-0.53201207E+00  0.20475452E+00 -0.16355081E-02  0.34776180E-02 -0.88999878E-02
-0.53201207E+00  0.24446655E+00 -0.23751076E-03  0.41001256E-02 -0.10905021E-01
-0.53201207E+00  0.28352524E+00  0.14698722E-02  0.45887017E-02 -0.12650769E-01
-0.53201207E+00  0.32183967E+00  0.34008687E-02  0.47738100E-02 -0.13824596E-01
-0.53201207E+00  0.35932641E+00  0.53927584E-02  0.44603368E-02 -0.14069749E-01
-0.53201207E+00  0.39591017E+00  0.72258509E-02  0.34622648E-02 -0.13057199E-01
-0.53201207E+00  0.43152416E+00  0.86831430E-02  0.16588236E-02 -0.10586091E-01
-0.53201207E+00  0.46611039E+00  0.96375057E-02 -0.93412518E-03 -0.66910995E-02
-0.53201207E+00  0.49961977E+00  0.10123994E-01 -0.40989872E-02 -0.17160697E-02
-0.53201207E+00  0.53201207E+00  0.10337838E-01 -0.73954297E-02  0.36948420E-02
-0.53201207E+00  0.56325577E+00  0.10522537E-01 -0.10222350E-01  0.87172218E-02
-0.53201207E+00  0.59332774E+00  0.10782712E-01 -0.11969163E-01  0.12554384E-01
-0.53201207E+00  0.62221291E+00  0.10933854E-01 -0.12203232E-01  0.14651991E-01
-0.53201207E+00  0.64990376E+00  0.10516164E-01 -0.10799264E-01  0.14823233E-01
-0.53201207E+00  0.67639983E+00  0.90138864E-02 -0.79463119E-02  0.13241524E-01
-0.53201207E+00  0.70170710E+00  0.61793792E-02 -0.40597587E-02  0.10341317E-01
-0.53201207E+00  0.72583741E+00  0.22698320E-02  0.30638909E-03  0.67056745E-02
-0.53201207E+00  0.74880783E+00 -0.19596708E-02  0.44878142E-02  0.29805116E-02
-0.53201207E+00  0.77064005E+00 -0.55223477E-02  0.77319947E-02 -0.20923560E-03
-0.53201207E+00  0.79135972E+00 -0.75938017E-02  0.93294095E-02 -0.23779401E-02
-0.53201207E+00  0.81099590E+00 -0.78382661E-02  0.88866061E-02 -0.33127167E-02
-0.53201207E+00  0.82958044E+00 -0.65144530E-02  0.66002014E-02 -0.31430107E-02
-0.53201207E+00  0.84714748E+00 -0.43230848E-02  0.32973602E-02 -0.22772096E-02
-0.53201207E+00  0.86373293E+00 -0.20843426E-02  0.12312311E-03 -0.12192279E-02
-0.53201207E+00  0.87937402E+00 -0.41078727E-03 -0.19821548E-02 -0.36332273E-03
-0.53201207E+00  0.89410886E+00  0.46943272E-03 -0.26858268E-02  0.12133644E-03
-0.53201207E+00  0.90797606E+00  0.68036533E-03 -0.22914992E-02  0.27298785E-03
-0.53201207E+00  0.92101443E+00  0.52040033E-03 -0.14216427E-02  0.23223987E-03
-0.53201207E+00  0.93326267E+00  0.26943034E-03 -0.62053378E-03  0.13425027E-03
-0.53201207E+00  0.94475908E+00  0.83842776E-04 -0.13851142E-03  0.54948491E-04
-0.53201207E+00  0.95554139E+00 -0.24614944E-05  0.41108270E-04  0.13292015E-04
-0.53201207E+00  0.96564655E+00 -0.20688342E-04  0.50933478E-04 -0.87151568E-06
-0.53201207E+00  0.97511059E+00 -0.11972712E-04  0.10574909E-04 -0.26629555E-05
-0.53201207E+00  0.98396850E+00 -0.17313308E-05 -0.19712400E-04 -0.13511602E-05
-0.53201207E+00  0.99225409E+00  0.16680783E-05 -0.23838032E-04 -0.40408977E-06
-0.53201207E+00  0.10000000E+01  0.00000000E+00  0.00000000E+00  0.00000000E+00
 
-0.49961977E+00 -0.10000000E+01  0.00000000E+00  0.00000000E+00  0.00000000E+00
-0.49961977E+00 -0.99225409E+00  0.19862571E-05 -0.22815578E-04 -0.60917908E-06
-0.49961977E+00 -0.98396850E+00 -0.70533867E-06 -0.19517690E-04 -0.14834333E-05
-0.49961977E+00 -0.97511059E+00 -0.11467818E-04  0.13307579E-04 -0.12211416E-05
-0.49961977E+00 -0.96564655E+00 -0.27057224E-04  0.74386512E-04 -0.16558110E-05
-0.49961977E+00 -0.95554139E+00 -0.28747540E-04  0.12401322E-03 -0.12057535E-04
-0.49961977E+00 -0.94475908E+00  0.23609206E-04  0.52135692E-04 -0.54289009E-04
-0.49961977E+00 -0.93326267E+00  0.17888164E-03 -0.30543303E-03 -0.15846010E-03
-0.49961977E+00 -0.92101443E+00  0.45029171E-03 -0.10605515E-02 -0.34025555E-03
-0.49961977E+00 -0.90797606E+00  0.75066553E-03 -0.21003916E-02 -0.55848014E-03
-0.49961977E+00 -0.89410886E+00  0.85296285E-03 -0.29761522E-02 -0.67755521E-03
-0.49961977E+00 -0.87937402E+00  0.43360602E-03 -0.30083274E-02 -0.47854529E-03
-0.49961977E+00 -0.86373293E+00 -0.78388100E-03 -0.16349012E-02  0.24951193E-03
-0.49961977E+00 -0.84714748E+00 -0.28417753E-02  0.11880030E-02  0.15617501E-02
-0.49961977E+00 -0.82958044E+00 -0.54261395E-02  0.48233795E-02  0.32366148E-02
-0.49961977E+00 -0.81099590E+00 -0.78992012E-02  0.81771496E-02  0.47741120E-02
-0.49961977E+00 -0.79135972E+00 -0.94949808E-02  0.10178264E-01  0.55394020E-02
-0.49961977E+00 -0.77064005E+00 -0.95986146E-02  0.10210795E-01  0.49842474E-02
-0.49961977E+00 -0.74880783E+00 -0.79855480E-02  0.82614313E-02  0.28316096E-02
-0.49961977E+00 -0.72583741E+00 -0.49126906E-02  0.47736338E-02 -0.85399800E-03
-0.49961977E+00 -0.70170710E+00 -0.10173118E-02  0.38650722E-03 -0.57025689E-02
-0.49961977E+00 -0.67639983E+00  0.29358025E-02 -0.42506807E-02 -0.11115317E-01
-0.49961977E+00 -0.64990376E+00  0.63449289E-02 -0.85294329E-02 -0.16332696E-01
-0.49961977E+00 -0.62221291E+00  0.89618521E-02 -0.11877279E-01 -0.20507297E-01
-0.49961977E+00 -0.59332774E+00  0.10893722E-01 -0.13802840E-01 -0.22830844E-01
-0.49961977E+00 -0.56325577E+00  0.12433054E-01 -0.14012140E-01 -0.22726651E-01
-0.49961977E+00 -0.53201207E+00  0.13828886E-01 -0.12521739E-01 -0.20041694E-01
-0.49961977E+00 -0.49961977E+00  0.15133717E-01 -0.96781450E-02 -0.15134207E-01
-0.49961977E+00 -0.46611039E+00  0.16195940E-01 -0.60577532E-02 -0.87957533E-02
-0.49961977E+00 -0.43152416E+00  0.16770532E-01 -0.22978997E-02 -0.20356691E-02
-0.49961977E+00 -0.39591017E+00  0.16661100E-01  0.10626301E-02  0.41780966E-02
-0.49961977E+00 -0.35932641E+00  0.15813180E-01  0.36792857E-02  0.91235466E-02
-0.49961977E+00 -0.32183967E+00  0.14327990E-01  0.54217497E-02  0.12420218E-01
-0.49961977E+00 -0.28352524E+00  0.12414703E-01  0.63372511E-02  0.14016098E-01
-0.49961977E+00 -0.24446655E+00  0.10320611E-01  0.65869468E-02  0.14102095E-01
-0.49961977E+00 -0.20475452E+00  0.82725477E-02  0.63810709E-02  0.13000197E-01
-0.49961977E+00 -0.16448690E+00  0.64446907E-02  0.59285217E-02  0.11062061E-01
-0.49961977E+00 -0.12376733E+00  0.49517093E-02  0.54063335E-02  0.85981980E-02
-0.49961977E+00 -0.82704342E-01  0.38582332E-02  0.49471798E-02  0.58425033E-02
-0.49961977E+00 -0.41410268E-01  0.31947530E-02  0.46391609E-02  0.29472971E-02
-0.49961977E+00  0.00000000E+00  0.29727169E-02  0.45312951E-02  0.59722625E-13
-0.49961977E+00  0.41410268E-01  0.31947530E-02  0.46391609E-02 -0.29472971E-02
-0.49961977E+00  0.82704342E-01  0.38582332E-02  0.49471798E-02 -0.58425033E-02
-0.49961977E+00  0.12376733E+00  0.49517093E-02  0.54063335E-02 -0.85981980E-02
-0.49961977E+00  0.16448690E+00  0.64446907E-02  0.59285217E-02 -0.11062061E-01
-0.49961977E+00  0.20475452E+00  0.82725477E-02  0.63810709E-02 -0.13000197E-01
-0.49961977E+00  0.24446655E+00  0.10320611E-01  0.65869468E-02 -0.14102095E-01
-0.49961977E+00  0.28352524E+00  0.12414703E-01  0.63372511E-02 -0.14016098E-01
-0.49961977E+00  0.32183967E+00  0.14327990E-01  0.54217497E-02 -0.12420218E-01
-0.49961977E+00  0.35932641E+00  0.15813180E-01  0.36792857E-02 -0.91235466E-02
-0.49961977E+00  0.39591017E+00  0.16661100E-01  0.10626301E-02 -0.41780966E-02
-0.49961977E+00  0.43152416E+00  0.16770532E-01 -0.22978997E-02  0.20356691E-02
-0.49961977E+00  0.46611039E+00  0.16195940E-01 -0.60577532E-02  0.87957533E-02
-0.49961977E+00  0.49961977E+00  0.15133717E-01 -0.96781450E-02  0.15134207E-01
-0.49961977E+00  0.53201207E+00  0.13828886E-01 -0.12521739E-01  0.20041694E-01
-0.49961977E+00  0.56325577E+00  0.12433054E-01 -0.14012140E-01  0.22726651E-01
-0.49961977E+00  0.59332774E+00  0.10893722E-01 -0.13802840E-01  0.22830844E-01
-0.49961977E+00  0.62221291E+00  0.89618521E-02 -0.11877279E-01  0.20507297E-01
-0.49961977E+00  0.64990376E+00  0.63449289E-02 -0.85294329E-02  0.16332696E-01
-0.49961977E+00  0.67639983E+00  0.29358025E-02 -0.42506807E-02  0.11115317E-01
-0.49961977E+00  0.70170710E+00 -0.10173118E-02  0.38650722E-03  0.57025689E-02
-0.49961977E+00  0.72583741E+00 -0.49126906E-02  0.47736338E-02  0.85399800E-03
-0.49961977E+00  0.74880783E+00 -0.79855480E-02  0.82614313E-02 -0.28316096E-02
-0.49961977E+00  0.77064005E+00 -0.95986146E-02  0.10210795E-01 -0.49842474E-02
-0.49961977E+00  0.79135972E+00 -0.94949808E-02  0.10178264E-01 -0.55394020E-02
-0.49961977E+00  0.81099590E+00 -0.78992012E-02  0.81771496E-02 -0.47741120E-02
-0.49961977E+00  0.82958044E+00 -0.54261395E-02  0.48233795E-02 -0.32366148E-02
-0.49961977E+00  0.84714748E+00 -0.28417753E-02  0.11880030E-02 -0.15617501E-02
-0.49961977E+00  0.86373293E+00 -0.78388100E-03 -0.16349012E-02 -0.24951193E-03
-0.49961977E+00  0.87937402E+00  0.43360602E-03 -0.30083274E-02  0.47854529E-03
-0.49961977E+00  0.89410886E+00  0.85296285E-03 -0.29761522E-02  0.67755521E-03
-0.49961977E+00  0.90797606E+00  0.75066553E-03 -0.21003916E-02  0.55848014E-03
-0.49961977E+00  0.92101443E+00  0.45029171E-03 -0.10605515E-02  0.34025555E-03
-0.49961977E+00  0.93326267E+00  0.17888164E-03 -0.30543303E-03  0.15846010E-03
-0.49961977E+00  0.94475908E+00  0.23609206E-04  0.52135692E-04  0.54289009E-04
-0.49961977E+00  0.95554139E+00 -0.28747540E-04  0.12401322E-03  0.12057535E-04
-0.49961977E+00  0.96564655E+00 -0.27057224E-04  0.74386512E-04  0.16558110E-05
-0.49961977E+00  0.97511059E+00 -0.11467818E-04  0.13307579E-04  0.12211416E-05
-0.49961977E+00  0.98396850E+00 -0.70533867E-06 -0.19517690E-04  0.14834333E-05
-0.49961977E+00  0.99225409E+00  0.19862571E-05 -0.22815578E-04  0.60917908E-06
-0.49961977E+00  0.10000000E+01  0.00000000E+00  0.00000000E+00  0.00000000E+00
 
-0.46611039E+00 -0.10000000E+01  0.00000000E+00  0.00000000E+00  0.00000000E+00
-0.46611039E+00 -0.99225409E+00  0.18634822E-05 -0.16665813E-04 -0.13970627E-05
-0.46611039E+00 -0.98396850E+00  0.44475570E-06 -0.14593253E-04 -0.36522377E-05
-0.46611039E+00 -0.97511059E+00 -0.86976809E-05  0.14187742E-04 -0.41090962E-05
-0.46611039E+00 -0.96564655E+00 -0.27112122E-04  0.84107066E-04 -0.18997078E-05
-0.46611039E+00 -0.95554139E+00 -0.44592155E-04  0.18543042E-03 -0.24162553E-05
-0.46611039E+00 -0.94475908E+00 -0.28360335E-04  0.24209267E-03 -0.26089992E-04
-0.46611039E+00 -0.93326267E+00  0.76812523E-04  0.94076718E-04 -0.11283668E-03
-0.46611039E+00 -0.92101443E+00  0.32060296E-03 -0.44206468E-03 -0.30996561E-03
-0.46611039E+00 -0.90797606E+00  0.68825939E-03 -0.14185355E-02 -0.63117862E-03
-0.46611039E+00 -0.89410886E+00  0.10387688E-02 -0.25880908E-02 -0.99720362E-03
-0.46611039E+00 -0.87937402E+00  0.10929010E-02 -0.33779888E-02 -0.11980982E-02
-0.46611039E+00 -0.86373293E+00  0.51072284E-03 -0.31080242E-02 -0.92999977E-03
-0.46611039E+00 -0.84714748E+00 -0.95573561E-03 -0.13708946E-02  0.76312317E-04
-0.46611039E+00 -0.82958044E+00 -0.33066804E-02  0.16677984E-02  0.18845667E-02
-0.46611039E+00 -0.81099590E+00 -0.62220003E-02  0.52681414E-02  0.42377452E-02
-0.46611039E+00 -0.79135972E+00 -0.91185424E-02  0.84248397E-02  0.65763894E-02
-0.46611039E+00 -0.77064005E+00 -0.11319042E-01  0.10285295E-01  0.81899684E-02
-0.46611039E+00 -0.74880783E+00 -0.12265149E-01  0.10427098E-01  0.84219642E-02
-0.46611039E+00 -0.72583741E+00 -0.11691663E-01  0.88784059E-02  0.68314355E-02
-0.46611039E+00 -0.70170710E+00 -0.96957600E-02  0.59520171E-02  0.32642516E-02
-0.46611039E+00 -0.67639983E+00 -0.66735236E-02  0.20609239E-02 -0.21411516E-02
-0.46611039E+00 -0.64990376E+00 -0.31479719E-02 -0.23615927E-02 -0.89594072E-02
-0.46611039E+00 -0.62221291E+00  0.43778445E-03 -0.68384840E-02 -0.16475967E-01
-0.46611039E+00 -0.59332774E+00  0.38666806E-02 -0.10816623E-01 -0.23718313E-01
-0.46611039E+00 -0.56325577E+00  0.71650948E-02 -0.13714846E-01 -0.29581766E-01
-0.46611039E+00 -0.53201207E+00  0.10492751E-01 -0.15059240E-01 -0.33061370E-01
-0.46611039E+00 -0.49961977E+00  0.13976880E-01 -0.14633220E-01 -0.33519492E-01
-0.46611039E+00 -0.46611039E+00  0.17586894E-01 -0.12554942E-01 -0.30874640E-01
-0.46611039E+00 -0.43152416E+00  0.21111141E-01 -0.92415448E-02 -0.25625949E-01
-0.46611039E+00 -0.39591017E+00  0.24232108E-01 -0.52823406E-02 -0.18706500E-01
-0.46611039E+00 -0.35932641E+00  0.26646478E-01 -0.12798522E-02 -0.11232313E-01
-0.46611039E+00 -0.32183967E+00  0.28167028E-01  0.22825943E-02 -0.42440906E-02
-0.46611039E+00 -0.28352524E+00  0.28768635E-01  0.51126251E-02  0.14793223E-02
-0.46611039E+00 -0.24446655E+00  0.28575810E-01  0.71159491E-02  0.55010837E-02
-0.46611039E+00 -0.20475452E+00  0.27813134E-01  0.83564927E-02  0.77096387E-02
-0.46611039E+00 -0.16448690E+00  0.26745609E-01  0.89952110E-02  0.82410503E-02
-0.46611039E+00 -0.12376733E+00  0.25628577E-01  0.92296866E-02  0.73817642E-02
-0.46611039E+00 -0.82704342E-01  0.24675322E-01  0.92474020E-02  0.54835989E-02
-0.46611039E+00 -0.41410268E-01  0.24041355E-01  0.91961206E-02  0.29076656E-02
-0.46611039E+00  0.00000000E+00  0.23819756E-01  0.91685558E-02  0.43207893E-13
-0.46611039E+00  0.41410268E-01  0.24041355E-01  0.91961206E-02 -0.29076656E-02
-0.46611039E+00  0.82704342E-01  0.24675322E-01  0.92474020E-02 -0.54835989E-02
-0.46611039E+00  0.12376733E+00  0.25628577E-01  0.92296866E-02 -0.73817642E-02
-0.46611039E+00  0.16448690E+00  0.26745609E-01  0.89952110E-02 -0.82410503E-02
-0.46611039E+00  0.20475452E+00  0.27813134E-01  0.83564927E-02 -0.77096387E-02
-0.46611039E+00  0.24446655E+00  0.28575810E-01  0.71159491E-02 -0.55010837E-02
-0.46611039E+00  0.28352524E+00  0.28768635E-01  0.51126251E-02 -0.14793223E-02
-0.46611039E+00  0.32183967E+00  0.28167028E-01  0.22825943E-02  0.42440906E-02
-0.46611039E+00  0.35932641E+00  0.26646478E-01 -0.12798522E-02  0.11232313E-01
-0.46611039E+00  0.39591017E+00  0.24232108E-01 -0.52823406E-02  0.18706500E-01
-0.46611039E+00  0.43152416E+00  0.21111141E-01 -0.92415448E-02  0.25625949E-01
-0.46611039E+00  0.46611039E+00  0.17586894E-01 -0.12554942E-01  0.30874640E-01
-0.46611039E+00  0.49961977E+00  0.13976880E-01 -0.14633220E-01  0.33519492E-01
-0.46611039E+00  0.53201207E+00  0.10492751E-01 -0.15059240E-01  0.33061370E-01
-0.46611039E+00  0.56325577E+00  0.71650948E-02 -0.13714846E-01  0.29581766E-01
-0.46611039E+00  0.59332774E+00  0.38666806E-02 -0.10816623E-01  0.23718313E-01
-0.46611039E+00  0.62221291E+00  0.43778445E-03 -0.68384840E-02  0.16475967E-01
-0.46611039E+00  0.64990376E+00 -0.31479719E-02 -0.23615927E-02  0.89594072E-02
-0.46611039E+00  0.67639983E+00 -0.66735236E-02  0.20609239E-02  0.21411516E-02
-0.46611039E+00  0.70170710E+00 -0.96957600E-02  0.59520171E-02 -0.32642516E-02
-0.46611039E+00  0.72583741E+00 -0.11691663E-01  0.88784059E-02 -0.68314355E-02
-0.46611039E+00  0.74880783E+00 -0.12265149E-01  0.10427098E-01 -0.84219642E-02
-0.46611039E+00  0.77064005E+00 -0.11319042E-01  0.10285295E-01 -0.81899684E-02
-0.46611039E+00  0.79135972E+00 -0.91185424E-02  0.84248397E-02 -0.65763894E-02
-0.46611039E+00  0.81099590E+00 -0.62220003E-02  0.52681414E-02 -0.42377452E-02
-0.46611039E+00  0.82958044E+00 -0.33066804E-02  0.16677984E-02 -0.18845667E-02
-0.46611039E+00  0.84714748E+00 -0.95573561E-03 -0.13708946E-02 -0.76312317E-04
-0.46611039E+00  0.86373293E+00  0.51072284E-03 -0.31080242E-02  0.92999977E-03
-0.46611039E+00  0.87937402E+00  0.10929010E-02 -0.33779888E-02  0.11980982E-02
-0.46611039E+00  0.89410886E+00  0.10387688E-02 -0.25880908E-02  0.99720362E-03
-0.46611039E+00  0.90797606E+00  0.68825939E-03 -0.14185355E-02  0.63117862E-03
-0.46611039E+00  0.92101443E+00  0.32060296E-03 -0.44206468E-03  0.30996561E-03
-0.46611039E+00  0.93326267E+00  0.76812523E-04  0.94076718E-04  0.11283668E-03
-0.46611039E+00  0.94475908E+00 -0.28360335E-04  0.24209267E-03  0.26089992E-04
-0.46611039E+00  0.95554139E+00 -0.44592155E-04  0.18543042E-03  0.24162553E-05
-0.46611039E+00  0.96564655E+00 -0.27112122E-04  0.84107066E-04  0.18997078E-05
-0.46611039E+00  0.97511059E+00 -0.86976809E-05  0.14187742E-04  0.41090962E-05
-0.46611039E+00  0.98396850E+00  0.44475570E-06 -0.14593253E-04  0.36522377E-05
-0.46611039E+00  0.99225409E+00  0.18634822E-05 -0.16665813E-04  0.13970627E-05
-0.46611039E+00  0.10000000E+01  0.00000000E+00  0.00000000E+00  0.00000000E+00
 
-0.43152416E+00 -0.10000000E+01  0.00000000E+00  0.00000000E+00  0.00000000E+00
-0.43152416E+00 -0.99225409E+00  0.12480599E-05 -0.71779549E-05 -0.17090302E-05
-0.43152416E+00 -0.98396850E+00  0.13841443E-05 -0.65514037E-05 -0.45520295E-05
-0.43152416E+00 -0.97511059E+00 -0.42791522E-05  0.11590958E-04 -0.54760526E-05
-0.43152416E+00 -0.96564655E+00 -0.20654188E-04  0.71849433E-04 -0.11936671E-05
-0.43152416E+00 -0.95554139E+00 -0.45909520E-04  0.19308693E-03  0.88668378E-05
-0.43152416E+00 -0.94475908E+00 -0.59258863E-04  0.34766843E-03  0.13267134E-04
-0.43152416E+00 -0.93326267E+00 -0.11793298E-04  0.41967636E-03 -0.22756028E-04
-0.43152416E+00 -0.92101443E+00  0.16328444E-03  0.21205606E-03 -0.15991571E-03
-0.43152416E+00 -0.90797606E+00  0.50864907E-03 -0.45201141E-03 -0.46042420E-03
-0.43152416E+00 -0.89410886E+00  0.97901687E-03 -0.15573025E-02 -0.93042492E-03
-0.43152416E+00 -0.87937402E+00  0.13939703E-02 -0.27718737E-02 -0.14515628E-02
-0.43152416E+00 -0.86373293E+00  0.14526637E-02 -0.35052224E-02 -0.17538801E-02
-0.43152416E+00 -0.84714748E+00  0.82567937E-03 -0.31715386E-02 -0.14762375E-02
-0.43152416E+00 -0.82958044E+00 -0.70984499E-03 -0.15134281E-02 -0.31159839E-03
-0.43152416E+00 -0.81099590E+00 -0.31560181E-02  0.12267532E-02  0.18286741E-02
-0.43152416E+00 -0.79135972E+00 -0.62556207E-02  0.44001250E-02  0.47204250E-02
-0.43152416E+00 -0.77064005E+00 -0.95454000E-02  0.72375289E-02  0.78534308E-02
-0.43152416E+00 -0.74880783E+00 -0.12478474E-01  0.91409029E-02  0.10557904E-01
-0.43152416E+00 -0.72583741E+00 -0.14571214E-01  0.98207567E-02  0.12158433E-01
-0.43152416E+00 -0.70170710E+00 -0.15526391E-01  0.92500602E-02  0.12087642E-01
-0.43152416E+00 -0.67639983E+00 -0.15292236E-01  0.75277959E-02  0.99434358E-02
-0.43152416E+00 -0.64990376E+00 -0.14035241E-01  0.47801386E-02  0.55254148E-02
-0.43152416E+00 -0.62221291E+00 -0.12034027E-01  0.11666018E-02 -0.11058172E-02
-0.43152416E+00 -0.59332774E+00 -0.95370179E-02 -0.30393319E-02 -0.95464264E-02
-0.43152416E+00 -0.56325577E+00 -0.66492361E-02 -0.73857472E-02 -0.19000653E-01
-0.43152416E+00 -0.53201207E+00 -0.33043337E-02 -0.11270115E-01 -0.28339324E-01
-0.43152416E+00 -0.49961977E+00  0.66503673E-03 -0.14068037E-01 -0.36295148E-01
-0.43152416E+00 -0.46611039E+00  0.53980633E-02 -0.15305558E-01 -0.41748185E-01
-0.43152416E+00 -0.43152416E+00  0.10887087E-01 -0.14794548E-01 -0.43999089E-01
-0.43152416E+00 -0.39591017E+00  0.16927584E-01 -0.12674704E-01 -0.42927630E-01
-0.43152416E+00 -0.35932641E+00  0.23154255E-01 -0.93536128E-02 -0.38984716E-01
-0.43152416E+00 -0.32183967E+00  0.29137410E-01 -0.53790310E-02 -0.33035374E-01
-0.43152416E+00 -0.28352524E+00  0.34492247E-01 -0.12970061E-02 -0.26121376E-01
-0.43152416E+00 -0.24446655E+00  0.38958948E-01  0.24574081E-02 -0.19226287E-01
-0.43152416E+00 -0.20475452E+00  0.42433529E-01  0.56131936E-02 -0.13104997E-01
-0.43152416E+00 -0.16448690E+00  0.44952357E-01  0.80615995E-02 -0.82026141E-02
-0.43152416E+00 -0.12376733E+00  0.46647061E-01  0.98171237E-02 -0.46534172E-02
-0.43152416E+00 -0.82704342E-01  0.47689202E-01  0.10963104E-01 -0.23316874E-02
-0.43152416E+00 -0.41410268E-01  0.48239513E-01  0.11599391E-01 -0.92382561E-03
-0.43152416E+00  0.00000000E+00  0.48409698E-01  0.11802130E-01 -0.38257612E-13
-0.43152416E+00  0.41410268E-01  0.48239513E-01  0.11599391E-01  0.92382561E-03
-0.43152416E+00  0.82704342E-01  0.47689202E-01  0.10963104E-01  0.23316874E-02
-0.43152416E+00  0.12376733E+00  0.46647061E-01  0.98171237E-02  0.46534172E-02
-0.43152416E+00  0.16448690E+00  0.44952357E-01  0.80615995E-02  0.82026141E-02
-0.43152416E+00  0.20475452E+00  0.42433529E-01  0.56131936E-02  0.13104997E-01
-0.43152416E+00  0.24446655E+00  0.38958948E-01  0.24574081E-02  0.19226287E-01
-0.43152416E+00  0.28352524E+00  0.34492247E-01 -0.12970061E-02  0.26121376E-01
-0.43152416E+00  0.32183967E+00  0.29137410E-01 -0.53790310E-02  0.33035374E-01
-0.43152416E+00  0.35932641E+00  0.23154255E-01 -0.93536128E-02  0.38984716E-01
-0.43152416E+00  0.39591017E+00  0.16927584E-01 -0.12674704E-01  0.42927630E-01
-0.43152416E+00  0.43152416E+00  0.10887087E-01 -0.14794548E-01  0.43999089E-01
-0.43152416E+00  0.46611039E+00  0.53980633E-02 -0.15305558E-01  0.41748185E-01
-0.43152416E+00  0.49961977E+00  0.66503673E-03 -0.14068037E-01  0.36295148E-01
-0.43152416E+00  0.53201207E+00 -0.33043337E-02 -0.11270115E-01  0.28339324E-01
-0.43152416E+00  0.56325577E+00 -0.66492361E-02 -0.73857472E-02  0.19000653E-01
-0.43152416E+00  0.59332774E+00 -0.95370179E-02 -0.30393319E-02  0.95464264E-02
-0.43152416E+00  0.62221291E+00 -0.12034027E-01  0.11666018E-02  0.11058172E-02
-0.43152416E+00  0.64990376E+00 -0.14035241E-01  0.47801386E-02 -0.55254148E-02
-0.43152416E+00  0.67639983E+00 -0.15292236E-01  0.75277959E-02 -0.99434358E-02
-0.43152416E+00  0.70170710E+00 -0.15526391E-01  0.92500602E-02 -0.12087642E-01
-0.43152416E+00  0.72583741E+00 -0.14571214E-01  0.98207567E-02 -0.12158433E-01
-0.43152416E+00  0.74880783E+00 -0.12478474E-01  0.91409029E-02 -0.10557904E-01
-0.43152416E+00  0.77064005E+00 -0.95454000E-02  0.72375289E-02 -0.78534308E-02
-0.43152416E+00  0.79135972E+00 -0.62556207E-02  0.44001250E-02 -0.47204250E-02
-0.43152416E+00  0.81099590E+00 -0.31560181E-02  0.12267532E-02 -0.18286741E-02
-0.43152416E+00  0.82958044E+00 -0.70984499E-03 -0.15134281E-02  0.31159839E-03
-0.43152416E+00  0.84714748E+00  0.82567937E-03 -0.31715386E-02  0.14762375E-02
-0.43152416E+00  0.86373293E+00  0.14526637E-02 -0.35052224E-02  0.17538801E-02
-0.43152416E+00  0.87937402E+00  0.13939703E-02 -0.27718737E-02  0.14515628E-02
-0.43152416E+00  0.89410886E+00  0.97901687E-03 -0.15573025E-02  0.93042492E-03
-0.43152416E+00  0.90797606E+00  0.50864907E-03 -0.45201141E-03  0.46042420E-03
-0.43152416E+00  0.92101443E+00  0.16328444E-03  0.21205606E-03  0.15991571E-03
-0.43152416E+00  0.93326267E+00 -0.11793298E-04  0.41967636E-03  0.22756028E-04
-0.43152416E+00  0.94475908E+00 -0.59258863E-04  0.34766843E-03 -0.13267134E-04
-0.43152416E+00  0.95554139E+00 -0.45909520E-04  0.19308693E-03 -0.88668378E-05
-0.43152416E+00  0.96564655E+00 -0.20654188E-04  0.71849433E-04  0.11936671E-05
-0.43152416E+00  0.97511059E+00 -0.42791522E-05  0.11590958E-04  0.54760526E-05
-0.43152416E+00  0.98396850E+00  0.13841443E-05 -0.65514037E-05  0.45520295E-05
-0.43152416E+00  0.99225409E+00  0.12480599E-05 -0.71779549E-05  0.17090302E-05
-0.43152416E+00  0.10000000E+01  0.00000000E+00  0.00000000E+00  0.00000000E+00
 
-0.39591017E+00 -0.10000000E+01  0.00000000E+00  0.00000000E+00  0.00000000E+00
-0.39591017E+00 -0.99225409E+00  0.29689280E-06  0.27500283E-05 -0.14595281E-05
-0.39591017E+00 -0.98396850E+00  0.18365023E-05  0.24662967E-05 -0.39736192E-05
-0.39591017E+00 -0.97511059E+00  0.44198091E-06  0.73656941E-05 -0.51154510E-05
-0.39591017E+00 -0.96564655E+00 -0.10037987E-04  0.42942152E-04 -0.75818914E-06
-0.39591017E+00 -0.95554139E+00 -0.33796593E-04  0.14452540E-03  0.14606358E-04
-0.39591017E+00 -0.94475908E+00 -0.62781172E-04  0.32897200E-03  0.41265365E-04
-0.39591017E+00 -0.93326267E+00 -0.63455104E-04  0.54707315E-03  0.61480172E-04
-0.39591017E+00 -0.92101443E+00  0.27092577E-04  0.65018389E-03  0.25661460E-04
-0.39591017E+00 -0.90797606E+00  0.28019146E-03  0.42477073E-03 -0.14531249E-03
-0.39591017E+00 -0.89410886E+00  0.72628639E-03 -0.28286785E-03 -0.52509445E-03
-0.39591017E+00 -0.87937402E+00  0.12980629E-02 -0.14106075E-02 -0.11146669E-02
-0.39591017E+00 -0.86373293E+00  0.18037172E-02 -0.26140085E-02 -0.17763460E-02
-0.39591017E+00 -0.84714748E+00  0.19586058E-02 -0.33740114E-02 -0.22196171E-02
-0.39591017E+00 -0.82958044E+00  0.14702102E-02 -0.32385977E-02 -0.20707112E-02
-0.39591017E+00 -0.81099590E+00  0.13955186E-03 -0.20496895E-02 -0.10062089E-02
-0.39591017E+00 -0.79135972E+00 -0.20654419E-02 -0.12819253E-04  0.11127784E-02
-0.39591017E+00 -0.77064005E+00 -0.49912940E-02  0.24197731E-02  0.41720718E-02
-0.39591017E+00 -0.74880783E+00 -0.83360259E-02  0.47589896E-02  0.78255031E-02
-0.39591017E+00 -0.72583741E+00 -0.11724891E-01  0.66459703E-02  0.11576558E-01
-0.39591017E+00 -0.70170710E+00 -0.14801258E-01  0.78940862E-02  0.14864721E-01
-0.39591017E+00 -0.67639983E+00 -0.17307813E-01  0.84192972E-02  0.17117825E-01
-0.39591017E+00 -0.64990376E+00 -0.19133827E-01  0.81417024E-02  0.17775646E-01
-0.39591017E+00 -0.62221291E+00 -0.20309350E-01  0.69454322E-02  0.16326336E-01
-0.39591017E+00 -0.59332774E+00 -0.20942973E-01  0.47309290E-02  0.12395024E-01
-0.39591017E+00 -0.56325577E+00 -0.21124448E-01  0.15247455E-02  0.58822635E-02
-0.39591017E+00 -0.53201207E+00 -0.20835254E-01 -0.24274952E-02 -0.29023296E-02
-0.39591017E+00 -0.49961977E+00 -0.19912563E-01 -0.66493034E-02 -0.13189275E-01
-0.39591017E+00 -0.46611039E+00 -0.18089412E-01 -0.10520779E-01 -0.23834715E-01
-0.39591017E+00 -0.43152416E+00 -0.15096313E-01 -0.13432273E-01 -0.33536002E-01
-0.39591017E+00 -0.39591017E+00 -0.10779272E-01 -0.14942063E-01 -0.41111199E-01
-0.39591017E+00 -0.35932641E+00 -0.51830650E-02 -0.14878989E-01 -0.45747556E-01
-0.39591017E+00 -0.32183967E+00  0.14316312E-02 -0.13359523E-01 -0.47139123E-01
-0.39591017E+00 -0.28352524E+00  0.86369174E-02 -0.10725859E-01 -0.45481030E-01
-0.39591017E+00 -0.24446655E+00  0.15925803E-01 -0.74391747E-02 -0.41342149E-01
-0.39591017E+00 -0.20475452E+00  0.22804361E-01 -0.39702231E-02 -0.35473931E-01
-0.39591017E+00 -0.16448690E+00  0.28859700E-01 -0.71920601E-03 -0.28620353E-01
-0.39591017E+00 -0.12376733E+00  0.33791423E-01  0.20220821E-02 -0.21376893E-01
-0.39591017E+00 -0.82704342E-01  0.37409438E-01  0.40703179E-02 -0.14119544E-01
-0.39591017E+00 -0.41410268E-01  0.39610484E-01  0.53273666E-02 -0.70012727E-02
-0.39591017E+00  0.00000000E+00  0.40348336E-01  0.57501946E-02 -0.93915805E-13
-0.39591017E+00  0.41410268E-01  0.39610484E-01  0.53273666E-02  0.70012727E-02
-0.39591017E+00  0.82704342E-01  0.37409438E-01  0.40703179E-02  0.14119544E-01
-0.39591017E+00  0.12376733E+00  0.33791423E-01  0.20220821E-02  0.21376893E-01
-0.39591017E+00  0.16448690E+00  0.28859700E-01 -0.71920601E-03  0.28620353E-01
-0.39591017E+00  0.20475452E+00  0.22804361E-01 -0.39702231E-02  0.35473931E-01
-0.39591017E+00  0.24446655E+00  0.15925803E-01 -0.74391747E-02  0.41342149E-01
-0.39591017E+00  0.28352524E+00  0.86369174E-02 -0.10725859E-01  0.45481030E-01
-0.39591017E+00  0.32183967E+00  0.14316312E-02 -0.13359523E-01  0.47139123E-01
-0.39591017E+00  0.35932641E+00 -0.51830650E-02 -0.14878989E-01  0.45747556E-01
-0.39591017E+00  0.39591017E+00 -0.10779272E-01 -0.14942063E-01  0.41111199E-01
-0.39591017E+00  0.43152416E+00 -0.15096313E-01 -0.13432273E-01  0.33536002E-01
-0.39591017E+00  0.46611039E+00 -0.18089412E-01 -0.10520779E-01  0.23834715E-01
-0.39591017E+00  0.49961977E+00 -0.19912563E-01 -0.66493034E-02  0.13189275E-01
-0.39591017E+00  0.53201207E+00 -0.20835254E-01 -0.24274952E-02  0.29023296E-02
-0.39591017E+00  0.56325577E+00 -0.21124448E-01  0.15247455E-02 -0.58822635E-02
-0.39591017E+00  0.59332774E+00 -0.20942973E-01  0.47309290E-02 -0.12395024E-01
-0.39591017E+00  0.62221291E+00 -0.20309350E-01  0.69454322E-02 -0.16326336E-01
-0.39591017E+00  0.64990376E+00 -0.19133827E-01  0.81417024E-02 -0.17775646E-01
-0.39591017E+00  0.67639983E+00 -0.17307813E-01  0.84192972E-02 -0.17117825E-01
-0.39591017E+00  0.70170710E+00 -0.14801258E-01  0.78940862E-02 -0.14864721E-01
-0.39591017E+00  0.72583741E+00 -0.11724891E-01  0.66459703E-02 -0.11576558E-01
-0.39591017E+00  0.74880783E+00 -0.83360259E-02  0.47589896E-02 -0.78255031E-02
-0.39591017E+00  0.77064005E+00 -0.49912940E-02  0.24197731E-02 -0.41720718E-02
-0.39591017E+00  0.79135972E+00 -0.20654419E-02 -0.12819253E-04 -0.11127784E-02
-0.39591017E+00  0.81099590E+00  0.13955186E-03 -0.20496895E-02  0.10062089E-02
-0.39591017E+00  0.82958044E+00  0.14702102E-02 -0.32385977E-02  0.20707112E-02
-0.39591017E+00  0.84714748E+00  0.19586058E-02 -0.33740114E-02  0.22196171E-02
-0.39591017E+00  0.86373293E+00  0.18037172E-02 -0.26140085E-02  0.17763460E-02
-0.39591017E+00  0.87937402E+00  0.12980629E-02 -0.14106075E-02  0.11146669E-02
-0.39591017E+00  0.89410886E+00  0.72628639E-03 -0.28286785E-03  0.52509445E-03
-0.39591017E+00  0.90797606E+00  0.28019146E-03  0.42477073E-03  0.14531249E-03
-0.39591017E+00  0.92101443E+00  0.27092577E-04  0.65018389E-03 -0.25661460E-04
-0.39591017E+00  0.93326267E+00 -0.63455104E-04  0.54707315E-03 -0.61480172E-04
-0.39591017E+00  0.94475908E+00 -0.62781172E-04  0.32897200E-03 -0.41265365E-04
-0.39591017E+00  0.95554139E+00 -0.33796593E-04  0.14452540E-03 -0.14606358E-04
-0.39591017E+00  0.96564655E+00 -0.10037987E-04  0.42942152E-04  0.75818914E-06
-0.39591017E+00  0.97511059E+00  0.44198091E-06  0.73656941E-05  0.51154510E-05
-0.39591017E+00  0.98396850E+00  0.18365023E-05  0.24662967E-05  0.39736192E-05
-0.39591017E+00  0.99225409E+00  0.29689280E-06  0.27500283E-05  0.14595281E-05
-0.39591017E+00  0.10000000E+01  0.00000000E+00  0.00000000E+00  0.00000000E+00
 
-0.35932641E+00 -0.10000000E+01  0.00000000E+00  0.00000000E+00  0.00000000E+00
-0.35932641E+00 -0.99225409E+00 -0.64153864E-06  0.10138110E-04 -0.80521546E-06
-0.35932641E+00 -0.98396850E+00  0.18266301E-05  0.10041199E-04 -0.22645381E-05
-0.35932641E+00 -0.97511059E+00  0.41570147E-05  0.46674037E-05 -0.32041993E-05
-0.35932641E+00 -0.96564655E+00  0.95033452E-06  0.12394521E-04 -0.50176591E-06
-0.35932641E+00 -0.95554139E+00 -0.14444106E-04  0.68678772E-04  0.12929494E-04
-0.35932641E+00 -0.94475908E+00 -0.43469807E-04  0.21484873E-03  0.45706422E-04
-0.35932641E+00 -0.93326267E+00 -0.70049302E-04  0.46173364E-03  0.99061402E-04
-0.35932641E+00 -0.92101443E+00 -0.49388181E-04  0.74107068E-03  0.15031433E-03
-0.35932641E+00 -0.90797606E+00  0.88674021E-04  0.88733775E-03  0.13932930E-03
-0.35932641E+00 -0.89410886E+00  0.41165201E-03  0.69373976E-03 -0.24941513E-04
-0.35932641E+00 -0.87937402E+00  0.93771691E-03  0.36692286E-04 -0.42364352E-03
-0.35932641E+00 -0.86373293E+00  0.15945246E-02 -0.10062444E-02 -0.10624209E-02
-0.35932641E+00 -0.84714748E+00  0.22112368E-02 -0.21398260E-02 -0.18157021E-02
-0.35932641E+00 -0.82958044E+00  0.25540324E-02 -0.29673413E-02 -0.24222498E-02
-0.35932641E+00 -0.81099590E+00  0.23903705E-02 -0.31725927E-02 -0.25466942E-02
-0.35932641E+00 -0.79135972E+00  0.15533170E-02 -0.26531356E-02 -0.18818246E-02
-0.35932641E+00 -0.77064005E+00 -0.17977754E-04 -0.15305829E-02 -0.24129353E-03
-0.35932641E+00 -0.74880783E+00 -0.22706051E-02 -0.51581728E-04  0.23975743E-02
-0.35932641E+00 -0.72583741E+00 -0.50590003E-02  0.15417083E-02  0.59068048E-02
-0.35932641E+00 -0.70170710E+00 -0.81857996E-02  0.30893353E-02  0.10047983E-01
-0.35932641E+00 -0.67639983E+00 -0.11452836E-01  0.45048417E-02  0.14500872E-01
-0.35932641E+00 -0.64990376E+00 -0.14711444E-01  0.57053109E-02  0.18860449E-01
-0.35932641E+00 -0.62221291E+00 -0.17897598E-01  0.65405041E-02  0.22617340E-01
-0.35932641E+00 -0.59332774E+00 -0.21036224E-01  0.67762661E-02  0.25162479E-01
-0.35932641E+00 -0.56325577E+00 -0.24205741E-01  0.61508945E-02  0.25854872E-01
-0.35932641E+00 -0.53201207E+00 -0.27470012E-01  0.44797886E-02  0.24159324E-01
-0.35932641E+00 -0.49961977E+00 -0.30802976E-01  0.17573575E-02  0.19817566E-01
-0.35932641E+00 -0.46611039E+00 -0.34040465E-01 -0.17933035E-02  0.12986809E-01
-0.35932641E+00 -0.43152416E+00 -0.36885753E-01 -0.57479197E-02  0.42823388E-02
-0.35932641E+00 -0.39591017E+00 -0.38973011E-01 -0.95772118E-02 -0.53052558E-02
-0.35932641E+00 -0.35932641E+00 -0.39967116E-01 -0.12776236E-01 -0.14598560E-01
-0.35932641E+00 -0.32183967E+00 -0.39663222E-01 -0.14981516E-01 -0.22467582E-01
-0.35932641E+00 -0.28352524E+00 -0.38051582E-01 -0.16040096E-01 -0.28036362E-01
-0.35932641E+00 -0.24446655E+00 -0.35329741E-01 -0.16016860E-01 -0.30805891E-01
-0.35932641E+00 -0.20475452E+00 -0.31864901E-01 -0.15149695E-01 -0.30673787E-01
-0.35932641E+00 -0.16448690E+00 -0.28124606E-01 -0.13776380E-01 -0.27868364E-01
-0.35932641E+00 -0.12376733E+00 -0.24598457E-01 -0.12258821E-01 -0.22837313E-01
-0.35932641E+00 -0.82704342E-01 -0.21729191E-01 -0.10922436E-01 -0.16134439E-01
-0.35932641E+00 -0.41410268E-01 -0.19862345E-01 -0.10017249E-01 -0.83360164E-02
-0.35932641E+00  0.00000000E+00 -0.19215400E-01 -0.96981254E-02 -0.93559363E-14
-0.35932641E+00  0.41410268E-01 -0.19862345E-01 -0.10017249E-01  0.83360164E-02
-0.35932641E+00  0.82704342E-01 -0.21729191E-01 -0.10922436E-01  0.16134439E-01
-0.35932641E+00  0.12376733E+00 -0.24598457E-01 -0.12258821E-01  0.22837313E-01
-0.35932641E+00  0.16448690E+00 -0.28124606E-01 -0.13776380E-01  0.27868364E-01
-0.35932641E+00  0.20475452E+00 -0.31864901E-01 -0.15149695E-01  0.30673787E-01
-0.35932641E+00  0.24446655E+00 -0.35329741E-01 -0.16016860E-01  0.30805891E-01
-0.35932641E+00  0.28352524E+00 -0.38051582E-01 -0.16040096E-01  0.28036362E-01
-0.35932641E+00  0.32183967E+00 -0.39663222E-01 -0.14981516E-01  0.22467582E-01
-0.35932641E+00  0.35932641E+00 -0.39967116E-01 -0.12776236E-01  0.14598560E-01
-0.35932641E+00  0.39591017E+00 -0.38973011E-01 -0.95772118E-02  0.53052558E-02
-0.35932641E+00  0.43152416E+00 -0.36885753E-01 -0.57479197E-02 -0.42823388E-02
-0.35932641E+00  0.46611039E+00 -0.34040465E-01 -0.17933035E-02 -0.12986809E-01
-0.35932641E+00  0.49961977E+00 -0.30802976E-01  0.17573575E-02 -0.19817566E-01
-0.35932641E+00  0.53201207E+00 -0.27470012E-01  0.44797886E-02 -0.24159324E-01
-0.35932641E+00  0.56325577E+00 -0.24205741E-01  0.61508945E-02 -0.25854872E-01
-0.35932641E+00  0.59332774E+00 -0.21036224E-01  0.67762661E-02 -0.25162479E-01
-0.35932641E+00  0.62221291E+00 -0.17897598E-01  0.65405041E-02 -0.22617340E-01
-0.35932641E+00  0.64990376E+00 -0.14711444E-01  0.57053109E-02 -0.18860449E-01
-0.35932641E+00  0.67639983E+00 -0.11452836E-01  0.45048417E-02 -0.14500872E-01
-0.35932641E+00  0.70170710E+00 -0.81857996E-02  0.30893353E-02 -0.10047983E-01
-0.35932641E+00  0.72583741E+00 -0.50590003E-02  0.15417083E-02 -0.59068048E-02
-0.35932641E+00  0.74880783E+00 -0.22706051E-02 -0.51581728E-04 -0.23975743E-02
-0.35932641E+00  0.77064005E+00 -0.17977754E-04 -0.15305829E-02  0.24129353E-03
-0.35932641E+00  0.79135972E+00  0.15533170E-02 -0.26531356E-02  0.18818246E-02
-0.35932641E+00  0.81099590E+00  0.23903705E-02 -0.31725927E-02  0.25466942E-02
-0.35932641E+00  0.82958044E+00  0.25540324E-02 -0.29673413E-02  0.24222498E-02
-0.35932641E+00  0.84714748E+00  0.22112368E-02 -0.21398260E-02  0.18157021E-02
-0.35932641E+00  0.86373293E+00  0.15945246E-02 -0.10062444E-02  0.10624209E-02
-0.35932641E+00  0.87937402E+00  0.93771691E-03  0.36692286E-04  0.42364352E-03
-0.35932641E+00  0.89410886E+00  0.41165201E-03  0.69373976E-03  0.24941513E-04
-0.35932641E+00  0.90797606E+00  0.88674021E-04  0.88733775E-03 -0.13932930E-03
-0.35932641E+00  0.92101443E+00 -0.49388181E-04  0.74107068E-03 -0.15031433E-03
-0.35932641E+00  0.93326267E+00 -0.70049302E-04  0.46173364E-03 -0.99061402E-04
-0.35932641E+00  0.94475908E+00 -0.43469807E-04  0.21484873E-03 -0.45706422E-04
-0.35932641E+00  0.95554139E+00 -0.14444106E-04  0.68678772E-04 -0.12929494E-04
-0.35932641E+00  0.96564655E+00  0.95033452E-06  0.12394521E-04  0.50176591E-06
-0.35932641E+00  0.97511059E+00  0.41570147E-05  0.46674037E-05  0.32041993E-05
-0.35932641E+00  0.98396850E+00  0.18266301E-05  0.10041199E-04  0.22645381E-05
-0.35932641E+00  0.99225409E+00 -0.64153864E-06  0.10138110E-04  0.80521546E-06
-0.35932641E+00  0.10000000E+01  0.00000000E+00  0.00000000E+00  0.00000000E+00
 
-0.32183967E+00 -0.10000000E+01  0.00000000E+00  0.00000000E+00  0.00000000E+00
-0.32183967E+00 -0.99225409E+00 -0.11973366E-05  0.13180540E-04 -0.75757509E-07
-0.32183967E+00 -0.98396850E+00  0.16929731E-05  0.14016992E-04 -0.23699931E-06
-0.32183967E+00 -0.97511059E+00  0.63293099E-05  0.45484694E-05 -0.49836229E-06
-0.32183967E+00 -0.96564655E+00  0.91787804E-05 -0.68799625E-05  0.33992968E-06
-0.32183967E+00 -0.95554139E+00  0.42897638E-05  0.35756370E-05  0.76404706E-05
-0.32183967E+00 -0.94475908E+00 -0.14135651E-04  0.77988498E-04  0.31834573E-04
-0.32183967E+00 -0.93326267E+00 -0.43236690E-04  0.25892876E-03  0.85503409E-04
-0.32183967E+00 -0.92101443E+00 -0.59565102E-04  0.54862006E-03  0.17165330E-03
-0.32183967E+00 -0.90797606E+00 -0.12594768E-04  0.86763700E-03  0.26635078E-03
-0.32183967E+00 -0.89410886E+00  0.16559348E-03  0.10544465E-02  0.30627196E-03
-0.32183967E+00 -0.87937402E+00  0.53174451E-03  0.93032248E-03  0.19841563E-03
-0.32183967E+00 -0.86373293E+00  0.10954480E-02  0.40306248E-03 -0.14102780E-03
-0.32183967E+00 -0.84714748E+00  0.17959204E-02 -0.45954511E-03 -0.73143144E-03
-0.32183967E+00 -0.82958044E+00  0.25059864E-02 -0.14434581E-02 -0.14868933E-02
-0.32183967E+00 -0.81099590E+00  0.30618377E-02 -0.22846710E-02 -0.22163897E-02
-0.32183967E+00 -0.79135972E+00  0.33035946E-02 -0.27850564E-02 -0.26683750E-02
-0.32183967E+00 -0.77064005E+00  0.31097211E-02 -0.28772687E-02 -0.25960601E-02
-0.32183967E+00 -0.74880783E+00  0.24157169E-02 -0.26103886E-02 -0.18101376E-02
-0.32183967E+00 -0.72583741E+00  0.12165248E-02 -0.20814721E-02 -0.19774076E-03
-0.32183967E+00 -0.70170710E+00 -0.44378200E-03 -0.13654984E-02  0.22885948E-02
-0.32183967E+00 -0.67639983E+00 -0.24918051E-02 -0.48712232E-03  0.56485502E-02
-0.32183967E+00 -0.64990376E+00 -0.48522349E-02  0.55425536E-03  0.98315494E-02
-0.32183967E+00 -0.62221291E+00 -0.74792522E-02  0.17269838E-02  0.14703284E-01
-0.32183967E+00 -0.59332774E+00 -0.10383891E-01  0.29145006E-02  0.19994955E-01
-0.32183967E+00 -0.56325577E+00 -0.13645270E-01  0.39000303E-02  0.25268495E-01
-0.32183967E+00 -0.53201207E+00 -0.17395080E-01  0.44012350E-02  0.29932795E-01
-0.32183967E+00 -0.49961977E+00 -0.21773239E-01  0.41437539E-02  0.33327877E-01
-0.32183967E+00 -0.46611039E+00 -0.26865938E-01  0.29458404E-02  0.34863878E-01
-0.32183967E+00 -0.43152416E+00 -0.32647979E-01  0.78209911E-03  0.34174294E-01
-0.32183967E+00 -0.39591017E+00 -0.38953235E-01 -0.21971538E-02  0.31231115E-01
-0.32183967E+00 -0.35932641E+00 -0.45487505E-01 -0.56973648E-02  0.26379608E-01
-0.32183967E+00 -0.32183967E+00 -0.51881693E-01 -0.93500033E-02  0.20278237E-01
-0.32183967E+00 -0.28352524E+00 -0.57767574E-01 -0.12797015E-01  0.13762350E-01
-0.32183967E+00 -0.24446655E+00 -0.62851100E-01 -0.15762821E-01  0.76739970E-02
-0.32183967E+00 -0.20475452E+00 -0.66961080E-01 -0.18095100E-01  0.27057404E-02
-0.32183967E+00 -0.16448690E+00 -0.70061848E-01 -0.19768523E-01 -0.70606128E-03
-0.32183967E+00 -0.12376733E+00 -0.72231004E-01 -0.20857571E-01 -0.24245744E-02
-0.32183967E+00 -0.82704342E-01 -0.73613031E-01 -0.21491423E-01 -0.25987089E-02
-0.32183967E+00 -0.41410268E-01 -0.74363696E-01 -0.21805017E-01 -0.16100855E-02
-0.32183967E+00  0.00000000E+00 -0.74599608E-01 -0.21897491E-01  0.11209955E-12
-0.32183967E+00  0.41410268E-01 -0.74363696E-01 -0.21805017E-01  0.16100855E-02
-0.32183967E+00  0.82704342E-01 -0.73613031E-01 -0.21491423E-01  0.25987089E-02
-0.32183967E+00  0.12376733E+00 -0.72231004E-01 -0.20857571E-01  0.24245744E-02
-0.32183967E+00  0.16448690E+00 -0.70061848E-01 -0.19768523E-01  0.70606128E-03
-0.32183967E+00  0.20475452E+00 -0.66961080E-01 -0.18095100E-01 -0.27057404E-02
-0.32183967E+00  0.24446655E+00 -0.62851100E-01 -0.15762821E-01 -0.76739970E-02
-0.32183967E+00  0.28352524E+00 -0.57767574E-01 -0.12797015E-01 -0.13762350E-01
-0.32183967E+00  0.32183967E+00 -0.51881693E-01 -0.93500033E-02 -0.20278237E-01
-0.32183967E+00  0.35932641E+00 -0.45487505E-01 -0.56973648E-02 -0.26379608E-01
-0.32183967E+00  0.39591017E+00 -0.38953235E-01 -0.21971538E-02 -0.31231115E-01
-0.32183967E+00  0.43152416E+00 -0.32647979E-01  0.78209911E-03 -0.34174294E-01
-0.32183967E+00  0.46611039E+00 -0.26865938E-01  0.29458404E-02 -0.34863878E-01
-0.32183967E+00  0.49961977E+00 -0.21773239E-01  0.41437539E-02 -0.33327877E-01
-0.32183967E+00  0.53201207E+00 -0.17395080E-01  0.44012350E-02 -0.29932795E-01
-0.32183967E+00  0.56325577E+00 -0.13645270E-01  0.39000303E-02 -0.25268495E-01
-0.32183967E+00  0.59332774E+00 -0.10383891E-01  0.29145006E-02 -0.19994955E-01
-0.32183967E+00  0.62221291E+00 -0.74792522E-02  0.17269838E-02 -0.14703284E-01
-0.32183967E+00  0.64990376E+00 -0.48522349E-02  0.55425536E-03 -0.98315494E-02
-0.32183967E+00  0.67639983E+00 -0.24918051E-02 -0.48712232E-03 -0.56485502E-02
-0.32183967E+00  0.70170710E+00 -0.44378200E-03 -0.13654984E-02 -0.22885948E-02
-0.32183967E+00  0.72583741E+00  0.12165248E-02 -0.20814721E-02  0.19774076E-03
-0.32183967E+00  0.74880783E+00  0.24157169E-02 -0.26103886E-02  0.18101376E-02
-0.32183967E+00  0.77064005E+00  0.31097211E-02 -0.28772687E-02  0.25960601E-02
-0.32183967E+00  0.79135972E+00  0.33035946E-02 -0.27850564E-02  0.26683750E-02
-0.32183967E+00  0.81099590E+00  0.30618377E-02 -0.22846710E-02  0.22163897E-02
-0.32183967E+00  0.82958044E+00  0.25059864E-02 -0.14434581E-02  0.14868933E-02
-0.32183967E+00  0.84714748E+00  0.17959204E-02 -0.45954511E-03  0.73143144E-03
-0.32183967E+00  0.86373293E+00  0.10954480E-02  0.40306248E-03  0.14102780E-03
-0.32183967E+00  0.87937402E+00  0.53174451E-03  0.93032248E-03 -0.19841563E-03
-0.32183967E+00  0.89410886E+00  0.16559348E-03  0.10544465E-02 -0.30627196E-03
-0.32183967E+00  0.90797606E+00 -0.12594768E-04  0.86763700E-03 -0.26635078E-03
-0.32183967E+00  0.92101443E+00 -0.59565102E-04  0.54862006E-03 -0.17165330E-03
-0.32183967E+00  0.93326267E+00 -0.43236690E-04  0.25892876E-03 -0.85503409E-04
-0.32183967E+00  0.94475908E+00 -0.14135651E-04  0.77988498E-04 -0.31834573E-04
-0.32183967E+00  0.95554139E+00  0.42897638E-05  0.35756370E-05 -0.76404706E-05
-0.32183967E+00  0.96564655E+00  0.91787804E-05 -0.68799625E-05 -0.33992967E-06
-0.32183967E+00  0.97511059E+00  0.63293099E-05  0.45484694E-05  0.49836229E-06
-0.32183967E+00  0.98396850E+00  0.16929731E-05  0.14016992E-04  0.23699931E-06
-0.32183967E+00  0.99225409E+00 -0.11973366E-05  0.13180540E-04  0.75757509E-07
-0.32183967E+00  0.10000000E+01  0.00000000E+00  0.00000000E+00  0.00000000E+00
 
-0.28352524E+00 -0.10000000E+01  0.00000000E+00  0.00000000E+00  0.00000000E+00
-0.28352524E+00 -0.99225409E+00 -0.11795035E-05  0.12056677E-04  0.42595844E-06
-0.28352524E+00 -0.98396850E+00  0.18434807E-05  0.13627939E-04  0.12661381E-05
-0.28352524E+00 -0.97511059E+00  0.73235053E-05  0.53576456E-05  0.18678638E-05
-0.28352524E+00 -0.96564655E+00  0.13666692E-04 -0.12273839E-04  0.18498123E-05
-0.28352524E+00 -0.95554139E+00  0.17230435E-04 -0.29668909E-04  0.35416078E-05
-0.28352524E+00 -0.94475908E+00  0.12219941E-04 -0.18808814E-04  0.14192005E-04
-0.28352524E+00 -0.93326267E+00 -0.49670555E-05  0.64674553E-04  0.47496121E-04
-0.28352524E+00 -0.92101443E+00 -0.26873117E-04  0.25870946E-03  0.11907833E-03
-0.28352524E+00 -0.90797606E+00 -0.26011033E-04  0.55643148E-03  0.23437636E-03
-0.28352524E+00 -0.89410886E+00  0.46098093E-04  0.87860563E-03  0.37182906E-03
-0.28352524E+00 -0.87937402E+00  0.24622769E-03  0.10873011E-02  0.47348268E-03
-0.28352524E+00 -0.86373293E+00  0.61608944E-03  0.10459024E-02  0.45492906E-03
-0.28352524E+00 -0.84714748E+00  0.11600370E-02  0.69164468E-03  0.23710585E-03
-0.28352524E+00 -0.82958044E+00  0.18361303E-02  0.71825747E-04 -0.21408347E-03
-0.28352524E+00 -0.81099590E+00  0.25648411E-02 -0.68062247E-03 -0.86175200E-03
-0.28352524E+00 -0.79135972E+00  0.32495264E-02 -0.14131569E-02 -0.16003219E-02
-0.28352524E+00 -0.77064005E+00  0.37984321E-02 -0.20171167E-02 -0.22828867E-02
-0.28352524E+00 -0.74880783E+00  0.41404869E-02 -0.24531797E-02 -0.27562370E-02
-0.28352524E+00 -0.72583741E+00  0.42328691E-02 -0.27330500E-02 -0.28837057E-02
-0.28352524E+00 -0.70170710E+00  0.40620041E-02 -0.28780437E-02 -0.25467633E-02
-0.28352524E+00 -0.67639983E+00  0.36399655E-02 -0.28839565E-02 -0.16313886E-02
-0.28352524E+00 -0.64990376E+00  0.29961972E-02 -0.27125913E-02 -0.16429783E-04
-0.28352524E+00 -0.62221291E+00  0.21633201E-02 -0.23131926E-02  0.24183812E-02
-0.28352524E+00 -0.59332774E+00  0.11569466E-02 -0.16616584E-02  0.57568240E-02
-0.28352524E+00 -0.56325577E+00 -0.46627324E-04 -0.79813103E-03  0.99907116E-02
-0.28352524E+00 -0.53201207E+00 -0.15269085E-02  0.15466407E-03  0.14965609E-01
-0.28352524E+00 -0.49961977E+00 -0.34202433E-02  0.10016187E-02  0.20353777E-01
-0.28352524E+00 -0.46611039E+00 -0.58991683E-02  0.15124660E-02  0.25673698E-01
-0.28352524E+00 -0.43152416E+00 -0.91313386E-02  0.14749288E-02  0.30359791E-01
-0.28352524E+00 -0.39591017E+00 -0.13228264E-01  0.74725185E-03  0.33866849E-01
-0.28352524E+00 -0.35932641E+00 -0.18199546E-01 -0.70604623E-03  0.35779416E-01
-0.28352524E+00 -0.32183967E+00 -0.23927733E-01 -0.28052906E-02  0.35892842E-01
-0.28352524E+00 -0.28352524E+00 -0.30171824E-01 -0.53743268E-02  0.34242025E-01
-0.28352524E+00 -0.24446655E+00 -0.36597687E-01 -0.81785824E-02  0.31071704E-01
-0.28352524E+00 -0.20475452E+00 -0.42825051E-01 -0.10969411E-01  0.26761079E-01
-0.28352524E+00 -0.16448690E+00 -0.48477252E-01 -0.13522004E-01  0.21727984E-01
-0.28352524E+00 -0.12376733E+00 -0.53221664E-01 -0.15658753E-01  0.16340348E-01
-0.28352524E+00 -0.82704342E-01 -0.56794515E-01 -0.17256266E-01  0.10856424E-01
-0.28352524E+00 -0.41410268E-01 -0.59010257E-01 -0.18239721E-01  0.54042770E-02
-0.28352524E+00  0.00000000E+00 -0.59760628E-01 -0.18571288E-01  0.68044843E-13
-0.28352524E+00  0.41410268E-01 -0.59010257E-01 -0.18239721E-01 -0.54042770E-02
-0.28352524E+00  0.82704342E-01 -0.56794515E-01 -0.17256266E-01 -0.10856424E-01
-0.28352524E+00  0.12376733E+00 -0.53221664E-01 -0.15658753E-01 -0.16340348E-01
-0.28352524E+00  0.16448690E+00 -0.48477252E-01 -0.13522004E-01 -0.21727984E-01
-0.28352524E+00  0.20475452E+00 -0.42825051E-01 -0.10969411E-01 -0.26761079E-01
-0.28352524E+00  0.24446655E+00 -0.36597687E-01 -0.81785824E-02 -0.31071704E-01
-0.28352524E+00  0.28352524E+00 -0.30171824E-01 -0.53743268E-02 -0.34242025E-01
-0.28352524E+00  0.32183967E+00 -0.23927733E-01 -0.28052906E-02 -0.35892842E-01
-0.28352524E+00  0.35932641E+00 -0.18199546E-01 -0.70604623E-03 -0.35779416E-01
-0.28352524E+00  0.39591017E+00 -0.13228264E-01  0.74725185E-03 -0.33866849E-01
-0.28352524E+00  0.43152416E+00 -0.91313386E-02  0.14749288E-02 -0.30359791E-01
-0.28352524E+00  0.46611039E+00 -0.58991683E-02  0.15124660E-02 -0.25673698E-01
-0.28352524E+00  0.49961977E+00 -0.34202433E-02  0.10016187E-02 -0.20353777E-01
-0.28352524E+00  0.53201207E+00 -0.15269085E-02  0.15466407E-03 -0.14965609E-01
-0.28352524E+00  0.56325577E+00 -0.46627324E-04 -0.79813103E-03 -0.99907116E-02
-0.28352524E+00  0.59332774E+00  0.11569466E-02 -0.16616584E-02 -0.57568240E-02
-0.28352524E+00  0.62221291E+00  0.21633201E-02 -0.23131926E-02 -0.24183812E-02
-0.28352524E+00  0.64990376E+00  0.29961972E-02 -0.27125913E-02  0.16429783E-04
-0.28352524E+00  0.67639983E+00  0.36399655E-02 -0.28839565E-02  0.16313886E-02
-0.28352524E+00  0.70170710E+00  0.40620041E-02 -0.28780437E-02  0.25467633E-02
-0.28352524E+00  0.72583741E+00  0.42328691E-02 -0.27330500E-02  0.28837057E-02
-0.28352524E+00  0.74880783E+00  0.41404869E-02 -0.24531797E-02  0.27562370E-02
-0.28352524E+00  0.77064005E+00  0.37984321E-02 -0.20171167E-02  0.22828867E-02
-0.28352524E+00  0.79135972E+00  0.32495264E-02 -0.14131569E-02  0.16003219E-02
-0.28352524E+00  0.81099590E+00  0.25648411E-02 -0.68062247E-03  0.86175200E-03
-0.28352524E+00  0.82958044E+00  0.18361303E-02  0.71825747E-04  0.21408347E-03
-0.28352524E+00  0.84714748E+00  0.11600370E-02  0.69164468E-03 -0.23710585E-03
-0.28352524E+00  0.86373293E+00  0.61608944E-03  0.10459024E-02 -0.45492906E-03
-0.28352524E+00  0.87937402E+00  0.24622769E-03  0.10873011E-02 -0.47348268E-03
-0.28352524E+00  0.89410886E+00  0.46098093E-04  0.87860563E-03 -0.37182906E-03
-0.28352524E+00  0.90797606E+00 -0.26011033E-04  0.55643148E-03 -0.23437636E-03
-0.28352524E+00  0.92101443E+00 -0.26873117E-04  0.25870946E-03 -0.11907833E-03
-0.28352524E+00  0.93326267E+00 -0.49670555E-05  0.64674553E-04 -0.47496121E-04
-0.28352524E+00  0.94475908E+00  0.12219941E-04 -0.18808814E-04 -0.14192005E-04
-0.28352524E+00  0.95554139E+00  0.17230435E-04 -0.29668909E-04 -0.35416078E-05
-0.28352524E+00  0.96564655E+00  0.13666692E-04 -0.12273839E-04 -0.18498123E-05
-0.28352524E+00  0.97511059E+00  0.73235053E-05  0.53576456E-05 -0.18678638E-05
-0.28352524E+00  0.98396850E+00  0.18434807E-05  0.13627939E-04 -0.12661381E-05
-0.28352524E+00  0.99225409E+00 -0.11795035E-05  0.12056677E-04 -0.42595844E-06
-0.28352524E+00  0.10000000E+01  0.00000000E+00  0.00000000E+00  0.00000000E+00
 
-0.24446655E+00 -0.10000000E+01  0.00000000E+00  0.00000000E+00  0.00000000E+00
-0.24446655E+00 -0.99225409E+00 -0.66277507E-06  0.85117499E-05  0.59254821E-06
-0.24446655E+00 -0.98396850E+00  0.24555977E-05  0.99797545E-05  0.18473910E-05
-0.24446655E+00 -0.97511059E+00  0.78662502E-05  0.49626671E-05  0.30440973E-05
-0.24446655E+00 -0.96564655E+00  0.15346132E-04 -0.97090484E-05  0.31808990E-05
-0.24446655E+00 -0.95554139E+00  0.23610245E-04 -0.34404998E-04  0.22704194E-05
-0.24446655E+00 -0.94475908E+00  0.28992882E-04 -0.57304101E-04  0.31841368E-05
-0.24446655E+00 -0.93326267E+00  0.26842474E-04 -0.48602127E-04  0.14659589E-04
-0.24446655E+00 -0.92101443E+00  0.16583687E-04  0.32685461E-04  0.51872030E-04
-0.24446655E+00 -0.90797606E+00  0.89917849E-05  0.21505893E-03  0.13171508E-03
-0.24446655E+00 -0.89410886E+00  0.30808280E-04  0.48501093E-03  0.26109726E-03
-0.24446655E+00 -0.87937402E+00  0.12152359E-03  0.77414301E-03  0.42343582E-03
-0.24446655E+00 -0.86373293E+00  0.32130304E-03  0.97947744E-03  0.57244775E-03
-0.24446655E+00 -0.84714748E+00  0.65548897E-03  0.10092219E-02  0.64103632E-03
-0.24446655E+00 -0.82958044E+00  0.11239179E-02  0.82547194E-03  0.56341501E-03
-0.24446655E+00 -0.81099590E+00  0.17003620E-02  0.45664762E-03  0.29961234E-03
-0.24446655E+00 -0.79135972E+00  0.23410455E-02 -0.24979604E-04 -0.15089293E-03
-0.24446655E+00 -0.77064005E+00  0.29969419E-02 -0.54244426E-03 -0.75220026E-03
-0.24446655E+00 -0.74880783E+00  0.36244210E-02 -0.10448080E-02 -0.14472079E-02
-0.24446655E+00 -0.72583741E+00  0.41919075E-02 -0.15148153E-02 -0.21736413E-02
-0.24446655E+00 -0.70170710E+00  0.46830751E-02 -0.19549267E-02 -0.28706225E-02
-0.24446655E+00 -0.67639983E+00  0.50982838E-02 -0.23642689E-02 -0.34721799E-02
-0.24446655E+00 -0.64990376E+00  0.54549096E-02 -0.27206925E-02 -0.38927402E-02
-0.24446655E+00 -0.62221291E+00  0.57856162E-02 -0.29769626E-02 -0.40151568E-02
-0.24446655E+00 -0.59332774E+00  0.61324078E-02 -0.30723753E-02 -0.36923932E-02
-0.24446655E+00 -0.56325577E+00  0.65350503E-02 -0.29547428E-02 -0.27689924E-02
-0.24446655E+00 -0.53201207E+00  0.70147017E-02 -0.26042614E-02 -0.11204772E-02
-0.24446655E+00 -0.49961977E+00  0.75569634E-02 -0.20505729E-02  0.12994330E-02
-0.24446655E+00 -0.46611039E+00  0.81007654E-02 -0.13766220E-02  0.44189020E-02
-0.24446655E+00 -0.43152416E+00  0.85394772E-02 -0.70700402E-03  0.80303972E-02
-0.24446655E+00 -0.39591017E+00  0.87372632E-02 -0.18329566E-03  0.11804649E-01
-0.24446655E+00 -0.35932641E+00  0.85585734E-02  0.67001147E-04  0.15335680E-01
-0.24446655E+00 -0.32183967E+00  0.79034098E-02 -0.40726689E-04  0.18206275E-01
-0.24446655E+00 -0.28352524E+00  0.67384858E-02 -0.52931585E-03  0.20056770E-01
-0.24446655E+00 -0.24446655E+00  0.51151874E-02 -0.13551219E-02  0.20639697E-01
-0.24446655E+00 -0.20475452E+00  0.31693928E-02 -0.24173026E-02  0.19848641E-01
-0.24446655E+00 -0.16448690E+00  0.11033666E-02 -0.35772223E-02  0.17718668E-01
-0.24446655E+00 -0.12376733E+00 -0.84541185E-03 -0.46823528E-02  0.14404364E-01
-0.24446655E+00 -0.82704342E-01 -0.24413863E-02 -0.55894058E-02  0.10146458E-01
-0.24446655E+00 -0.41410268E-01 -0.34867637E-02 -0.61831649E-02  0.52383276E-02
-0.24446655E+00  0.00000000E+00 -0.38504906E-02 -0.63895759E-02 -0.72581417E-13
-0.24446655E+00  0.41410268E-01 -0.34867637E-02 -0.61831649E-02 -0.52383276E-02
-0.24446655E+00  0.82704342E-01 -0.24413863E-02 -0.55894058E-02 -0.10146458E-01
-0.24446655E+00  0.12376733E+00 -0.84541185E-03 -0.46823528E-02 -0.14404364E-01
-0.24446655E+00  0.16448690E+00  0.11033666E-02 -0.35772223E-02 -0.17718668E-01
-0.24446655E+00  0.20475452E+00  0.31693928E-02 -0.24173026E-02 -0.19848641E-01
-0.24446655E+00  0.24446655E+00  0.51151874E-02 -0.13551219E-02 -0.20639697E-01
-0.24446655E+00  0.28352524E+00  0.67384858E-02 -0.52931585E-03 -0.20056770E-01
-0.24446655E+00  0.32183967E+00  0.79034098E-02 -0.40726689E-04 -0.18206275E-01
-0.24446655E+00  0.35932641E+00  0.85585734E-02  0.67001147E-04 -0.15335680E-01
-0.24446655E+00  0.39591017E+00  0.87372632E-02 -0.18329566E-03 -0.11804649E-01
-0.24446655E+00  0.43152416E+00  0.85394772E-02 -0.70700402E-03 -0.80303972E-02
-0.24446655E+00  0.46611039E+00  0.81007654E-02 -0.13766220E-02 -0.44189020E-02
-0.24446655E+00  0.49961977E+00  0.75569634E-02 -0.20505729E-02 -0.12994330E-02
-0.24446655E+00  0.53201207E+00  0.70147017E-02 -0.26042614E-02  0.11204772E-02
-0.24446655E+00  0.56325577E+00  0.65350503E-02 -0.29547428E-02  0.27689924E-02
-0.24446655E+00  0.59332774E+00  0.61324078E-02 -0.30723753E-02  0.36923932E-02
-0.24446655E+00  0.62221291E+00  0.57856162E-02 -0.29769626E-02  0.40151568E-02
-0.24446655E+00  0.64990376E+00  0.54549096E-02 -0.27206925E-02  0.38927402E-02
-0.24446655E+00  0.67639983E+00  0.50982838E-02 -0.23642689E-02  0.34721799E-02
-0.24446655E+00  0.70170710E+00  0.46830751E-02 -0.19549267E-02  0.28706225E-02
-0.24446655E+00  0.72583741E+00  0.41919075E-02 -0.15148153E-02  0.21736413E-02
-0.24446655E+00  0.74880783E+00  0.36244210E-02 -0.10448080E-02  0.14472079E-02
-0.24446655E+00  0.77064005E+00  0.29969419E-02 -0.54244426E-03  0.75220026E-03
-0.24446655E+00  0.79135972E+00  0.23410455E-02 -0.24979604E-04  0.15089293E-03
-0.24446655E+00  0.81099590E+00  0.17003620E-02  0.45664762E-03 -0.29961234E-03
-0.24446655E+00  0.82958044E+00  0.11239179E-02  0.82547194E-03 -0.56341501E-03
-0.24446655E+00  0.84714748E+00  0.65548897E-03  0.10092219E-02 -0.64103632E-03
-0.24446655E+00  0.86373293E+00  0.32130304E-03  0.97947744E-03 -0.57244775E-03
-0.24446655E+00  0.87937402E+00  0.12152359E-03  0.77414301E-03 -0.42343582E-03
-0.24446655E+00  0.89410886E+00  0.30808280E-04  0.48501093E-03 -0.26109726E-03
-0.24446655E+00  0.90797606E+00  0.89917849E-05  0.21505893E-03 -0.13171508E-03
-0.24446655E+00  0.92101443E+00  0.16583687E-04  0.32685461E-04 -0.51872030E-04
-0.24446655E+00  0.93326267E+00  0.26842474E-04 -0.48602127E-04 -0.14659589E-04
-0.24446655E+00  0.94475908E+00  0.28992882E-04 -0.57304101E-04 -0.31841368E-05
-0.24446655E+00  0.95554139E+00  0.23610245E-04 -0.34404998E-04 -0.22704194E-05
-0.24446655E+00  0.96564655E+00  0.15346132E-04 -0.97090484E-05 -0.31808990E-05
-0.24446655E+00  0.97511059E+00  0.78662502E-05  0.49626671E-05 -0.30440973E-05
-0.24446655E+00  0.98396850E+00  0.24555977E-05  0.99797545E-05 -0.18473910E-05
-0.24446655E+00  0.99225409E+00 -0.66277507E-06  0.85117499E-05 -0.59254821E-06
-0.24446655E+00  0.10000000E+01  0.00000000E+00  0.00000000E+00  0.00000000E+00
 
-0.20475452E+00 -0.10000000E+01  0.00000000E+00  0.00000000E+00  0.00000000E+00
-0.20475452E+00 -0.99225409E+00  0.11184184E-06  0.46358125E-05  0.51269658E-06
-0.20475452E+00 -0.98396850E+00  0.34087559E-05  0.53332970E-05  0.16660450E-05
-0.20475452E+00 -0.97511059E+00  0.84566227E-05  0.30038642E-05  0.29600248E-05
-0.20475452E+00 -0.96564655E+00  0.15740256E-04 -0.59011261E-05  0.35269256E-05
-0.20475452E+00 -0.95554139E+00  0.25581235E-04 -0.25830570E-04  0.24780441E-05
-0.20475452E+00 -0.94475908E+00  0.36615080E-04 -0.55665052E-04 -0.19137296E-06
-0.20475452E+00 -0.93326267E+00  0.45709070E-04 -0.81636164E-04 -0.11863679E-05
-0.20475452E+00 -0.92101443E+00  0.50192226E-04 -0.75443730E-04  0.84094245E-05
-0.20475452E+00 -0.90797606E+00  0.52372463E-04 -0.40815457E-05  0.43236672E-04
-0.20475452E+00 -0.89410886E+00  0.63930474E-04  0.15003979E-03  0.11874465E-03
-0.20475452E+00 -0.87937402E+00  0.10664641E-03  0.37053410E-03  0.24185485E-03
-0.20475452E+00 -0.86373293E+00  0.20733300E-03  0.60531473E-03  0.40158997E-03
-0.20475452E+00 -0.84714748E+00  0.38883173E-03  0.78624327E-03  0.56622426E-03
-0.20475452E+00 -0.82958044E+00  0.66174085E-03  0.85889392E-03  0.69004512E-03
-0.20475452E+00 -0.81099590E+00  0.10211941E-02  0.80364599E-03  0.72686130E-03
-0.20475452E+00 -0.79135972E+00  0.14495648E-02  0.63678376E-03  0.64280375E-03
-0.20475452E+00 -0.77064005E+00  0.19228280E-02  0.39434787E-03  0.42197472E-03
-0.20475452E+00 -0.74880783E+00  0.24171502E-02  0.11117223E-03  0.63283065E-04
-0.20475452E+00 -0.72583741E+00  0.29135929E-02 -0.19291158E-03 -0.42768133E-03
-0.20475452E+00 -0.70170710E+00  0.34006173E-02 -0.51452544E-03 -0.10455573E-02
-0.20475452E+00 -0.67639983E+00  0.38755121E-02 -0.85818166E-03 -0.17858144E-02
-0.20475452E+00 -0.64990376E+00  0.43458585E-02 -0.12238822E-02 -0.26377406E-02
-0.20475452E+00 -0.62221291E+00  0.48314401E-02 -0.15971748E-02 -0.35724731E-02
-0.20475452E+00 -0.59332774E+00  0.53656529E-02 -0.19456019E-02 -0.45316373E-02
-0.20475452E+00 -0.56325577E+00  0.59947048E-02 -0.22226506E-02 -0.54226821E-02
-0.20475452E+00 -0.53201207E+00  0.67727587E-02 -0.23778214E-02 -0.61254091E-02
-0.20475452E+00 -0.49961977E+00  0.77524525E-02 -0.23697774E-02 -0.65106787E-02
-0.20475452E+00 -0.46611039E+00  0.89720433E-02 -0.21786543E-02 -0.64681342E-02
-0.20475452E+00 -0.43152416E+00  0.10442496E-01 -0.18137602E-02 -0.59360650E-02
-0.20475452E+00 -0.39591017E+00  0.12138652E-01 -0.13140944E-02 -0.49247751E-02
-0.20475452E+00 -0.35932641E+00  0.13998053E-01 -0.74120863E-03 -0.35257515E-02
-0.20475452E+00 -0.32183967E+00  0.15928669E-01 -0.16627950E-03 -0.19026363E-02
-0.20475452E+00 -0.28352524E+00  0.17823935E-01  0.34499608E-03 -0.26519144E-03
-0.20475452E+00 -0.24446655E+00  0.19580929E-01  0.74552821E-03  0.11676980E-02
-0.20475452E+00 -0.20475452E+00  0.21116611E-01  0.10146542E-02  0.22072010E-02
-0.20475452E+00 -0.16448690E+00  0.22377706E-01  0.11590580E-02  0.27272346E-02
-0.20475452E+00 -0.12376733E+00  0.23342105E-01  0.12071909E-02  0.26845575E-02
-0.20475452E+00 -0.82704342E-01  0.24012294E-01  0.11991607E-02  0.21237990E-02
-0.20475452E+00 -0.41410268E-01  0.24403702E-01  0.11748787E-02  0.11683261E-02
-0.20475452E+00  0.00000000E+00  0.24532032E-01  0.11632767E-02 -0.10914104E-12
-0.20475452E+00  0.41410268E-01  0.24403702E-01  0.11748787E-02 -0.11683261E-02
-0.20475452E+00  0.82704342E-01  0.24012294E-01  0.11991607E-02 -0.21237990E-02
-0.20475452E+00  0.12376733E+00  0.23342105E-01  0.12071909E-02 -0.26845575E-02
-0.20475452E+00  0.16448690E+00  0.22377706E-01  0.11590580E-02 -0.27272346E-02
-0.20475452E+00  0.20475452E+00  0.21116611E-01  0.10146542E-02 -0.22072010E-02
-0.20475452E+00  0.24446655E+00  0.19580929E-01  0.74552821E-03 -0.11676980E-02
-0.20475452E+00  0.28352524E+00  0.17823935E-01  0.34499608E-03  0.26519144E-03
-0.20475452E+00  0.32183967E+00  0.15928669E-01 -0.16627950E-03  0.19026363E-02
-0.20475452E+00  0.35932641E+00  0.13998053E-01 -0.74120863E-03  0.35257515E-02
-0.20475452E+00  0.39591017E+00  0.12138652E-01 -0.13140944E-02  0.49247751E-02
-0.20475452E+00  0.43152416E+00  0.10442496E-01 -0.18137602E-02  0.59360650E-02
-0.20475452E+00  0.46611039E+00  0.89720433E-02 -0.21786543E-02  0.64681342E-02
-0.20475452E+00  0.49961977E+00  0.77524525E-02 -0.23697774E-02  0.65106787E-02
-0.20475452E+00  0.53201207E+00  0.67727587E-02 -0.23778214E-02  0.61254091E-02
-0.20475452E+00  0.56325577E+00  0.59947048E-02 -0.22226506E-02  0.54226821E-02
-0.20475452E+00  0.59332774E+00  0.53656529E-02 -0.19456019E-02  0.45316373E-02
-0.20475452E+00  0.62221291E+00  0.48314401E-02 -0.15971748E-02  0.35724731E-02
-0.20475452E+00  0.64990376E+00  0.43458585E-02 -0.12238822E-02  0.26377406E-02
-0.20475452E+00  0.67639983E+00  0.38755121E-02 -0.85818166E-03  0.17858144E-02
-0.20475452E+00  0.70170710E+00  0.34006173E-02 -0.51452544E-03  0.10455573E-02
-0.20475452E+00  0.72583741E+00  0.29135929E-02 -0.19291158E-03  0.42768133E-03
-0.20475452E+00  0.74880783E+00  0.24171502E-02  0.11117223E-03 -0.63283065E-04
-0.20475452E+00  0.77064005E+00  0.19228280E-02  0.39434787E-03 -0.42197472E-03
-0.20475452E+00  0.79135972E+00  0.14495648E-02  0.63678376E-03 -0.64280375E-03
-0.20475452E+00  0.81099590E+00  0.10211941E-02  0.80364599E-03 -0.72686130E-03
-0.20475452E+00  0.82958044E+00  0.66174085E-03  0.85889392E-03 -0.69004512E-03
-0.20475452E+00  0.84714748E+00  0.38883173E-03  0.78624327E-03 -0.56622426E-03
-0.20475452E+00  0.86373293E+00  0.20733300E-03  0.60531473E-03 -0.40158997E-03
-0.20475452E+00  0.87937402E+00  0.10664641E-03  0.37053410E-03 -0.24185485E-03
-0.20475452E+00  0.89410886E+00  0.63930474E-04  0.15003979E-03 -0.11874465E-03
-0.20475452E+00  0.90797606E+00  0.52372463E-04 -0.40815458E-05 -0.43236672E-04
-0.20475452E+00  0.92101443E+00  0.50192226E-04 -0.75443730E-04 -0.84094245E-05
-0.20475452E+00  0.93326267E+00  0.45709070E-04 -0.81636164E-04  0.11863679E-05
-0.20475452E+00  0.94475908E+00  0.36615080E-04 -0.55665052E-04  0.19137296E-06
-0.20475452E+00  0.95554139E+00  0.25581235E-04 -0.25830570E-04 -0.24780441E-05
-0.20475452E+00  0.96564655E+00  0.15740256E-04 -0.59011261E-05 -0.35269256E-05
-0.20475452E+00  0.97511059E+00  0.84566227E-05  0.30038642E-05 -0.29600248E-05
-0.20475452E+00  0.98396850E+00  0.34087559E-05  0.53332970E-05 -0.16660450E-05
-0.20475452E+00  0.99225409E+00  0.11184184E-06  0.46358125E-05 -0.51269658E-06
-0.20475452E+00  0.10000000E+01  0.00000000E+00  0.00000000E+00  0.00000000E+00
 
-0.16448690E+00 -0.10000000E+01  0.00000000E+00  0.00000000E+00  0.00000000E+00
-0.16448690E+00 -0.99225409E+00  0.89273456E-06  0.17483481E-05  0.34366814E-06
-0.16448690E+00 -0.98396850E+00  0.44298529E-05  0.16028275E-05  0.11553422E-05
-0.16448690E+00 -0.97511059E+00  0.91695573E-05  0.63885614E-06  0.21748094E-05
-0.16448690E+00 -0.96564655E+00  0.15852929E-04 -0.37195611E-05  0.29084751E-05
-0.16448690E+00 -0.95554139E+00  0.25612428E-04 -0.16110150E-04  0.25348868E-05
-0.16448690E+00 -0.94475908E+00  0.38681195E-04 -0.39767581E-04  0.72364695E-07
-0.16448690E+00 -0.93326267E+00  0.53836281E-04 -0.71165816E-04 -0.43371417E-05
-0.16448690E+00 -0.92101443E+00  0.69059054E-04 -0.95620366E-04 -0.74518314E-05
-0.16448690E+00 -0.90797606E+00  0.83838399E-04 -0.89064052E-04 -0.12194090E-05
-0.16448690E+00 -0.89410886E+00  0.10214892E-03 -0.28406521E-04  0.26564406E-04
-0.16448690E+00 -0.87937402E+00  0.13408142E-03  0.93944244E-04  0.88153832E-04
-0.16448690E+00 -0.86373293E+00  0.19421402E-03  0.26133562E-03  0.18941078E-03
-0.16448690E+00 -0.84714748E+00  0.29696410E-03  0.43714876E-03  0.32457570E-03
-0.16448690E+00 -0.82958044E+00  0.45121882E-03  0.58028817E-03  0.47559104E-03
-0.16448690E+00 -0.81099590E+00  0.65716950E-03  0.66205534E-03  0.61669573E-03
-0.16448690E+00 -0.79135972E+00  0.90663798E-03  0.67469173E-03  0.72158152E-03
-0.16448690E+00 -0.77064005E+00  0.11862069E-02  0.62844541E-03  0.76913300E-03
-0.16448690E+00 -0.74880783E+00  0.14811677E-02  0.54131079E-03  0.74498514E-03
-0.16448690E+00 -0.72583741E+00  0.17786370E-02  0.42830477E-03  0.63894557E-03
-0.16448690E+00 -0.70170710E+00  0.20690888E-02  0.29545528E-03  0.44053210E-03
-0.16448690E+00 -0.67639983E+00  0.23467326E-02  0.13990191E-03  0.13573614E-03
-0.16448690E+00 -0.64990376E+00  0.26096122E-02 -0.45379908E-04 -0.29268607E-03
-0.16448690E+00 -0.62221291E+00  0.28603858E-02 -0.26502343E-03 -0.86062730E-03
-0.16448690E+00 -0.59332774E+00  0.31080516E-02 -0.51546583E-03 -0.15748041E-02
-0.16448690E+00 -0.56325577E+00  0.33701890E-02 -0.78173821E-03 -0.24240488E-02
-0.16448690E+00 -0.53201207E+00  0.36744511E-02 -0.10377364E-02 -0.33727723E-02
-0.16448690E+00 -0.49961977E+00  0.40579348E-02 -0.12499784E-02 -0.43593545E-02
-0.16448690E+00 -0.46611039E+00  0.45633400E-02 -0.13839509E-02 -0.53011190E-02
-0.16448690E+00 -0.43152416E+00  0.52319504E-02 -0.14114370E-02 -0.61056715E-02
-0.16448690E+00 -0.39591017E+00  0.60945371E-02 -0.13168770E-02 -0.66863778E-02
-0.16448690E+00 -0.35932641E+00  0.71623717E-02 -0.11010554E-02 -0.69781634E-02
-0.16448690E+00 -0.32183967E+00  0.84206857E-02 -0.78119090E-03 -0.69493984E-02
-0.16448690E+00 -0.28352524E+00  0.98265063E-02 -0.38757686E-03 -0.66065530E-02
-0.16448690E+00 -0.24446655E+00  0.11311504E-01  0.42099223E-04 -0.59903873E-02
-0.16448690E+00 -0.20475452E+00  0.12789254E-01  0.46908636E-03 -0.51648945E-02
-0.16448690E+00 -0.16448690E+00  0.14165140E-01  0.85891030E-03 -0.42022267E-02
-0.16448690E+00 -0.12376733E+00  0.15346879E-01  0.11846368E-02 -0.31677538E-02
-0.16448690E+00 -0.82704342E-01  0.16253795E-01  0.14277672E-02 -0.21090647E-02
-0.16448690E+00 -0.41410268E-01  0.16823870E-01  0.15772546E-02 -0.10513795E-02
-0.16448690E+00  0.00000000E+00  0.17018289E-01  0.16276185E-02 -0.43127799E-13
-0.16448690E+00  0.41410268E-01  0.16823870E-01  0.15772546E-02  0.10513795E-02
-0.16448690E+00  0.82704342E-01  0.16253795E-01  0.14277672E-02  0.21090647E-02
-0.16448690E+00  0.12376733E+00  0.15346879E-01  0.11846368E-02  0.31677538E-02
-0.16448690E+00  0.16448690E+00  0.14165140E-01  0.85891030E-03  0.42022267E-02
-0.16448690E+00  0.20475452E+00  0.12789254E-01  0.46908636E-03  0.51648945E-02
-0.16448690E+00  0.24446655E+00  0.11311504E-01  0.42099223E-04  0.59903873E-02
-0.16448690E+00  0.28352524E+00  0.98265063E-02 -0.38757686E-03  0.66065530E-02
-0.16448690E+00  0.32183967E+00  0.84206857E-02 -0.78119090E-03  0.69493984E-02
-0.16448690E+00  0.35932641E+00  0.71623717E-02 -0.11010554E-02  0.69781634E-02
-0.16448690E+00  0.39591017E+00  0.60945371E-02 -0.13168770E-02  0.66863778E-02
-0.16448690E+00  0.43152416E+00  0.52319504E-02 -0.14114370E-02  0.61056715E-02
-0.16448690E+00  0.46611039E+00  0.45633400E-02 -0.13839509E-02  0.53011190E-02
-0.16448690E+00  0.49961977E+00  0.40579348E-02 -0.12499784E-02  0.43593545E-02
-0.16448690E+00  0.53201207E+00  0.36744511E-02 -0.10377364E-02  0.33727723E-02
-0.16448690E+00  0.56325577E+00  0.33701890E-02 -0.78173821E-03  0.24240488E-02
-0.16448690E+00  0.59332774E+00  0.31080516E-02 -0.51546583E-03  0.15748041E-02
-0.16448690E+00  0.62221291E+00  0.28603858E-02 -0.26502343E-03  0.86062730E-03
-0.16448690E+00  0.64990376E+00  0.26096122E-02 -0.45379908E-04  0.29268607E-03
-0.16448690E+00  0.67639983E+00  0.23467326E-02  0.13990191E-03 -0.13573614E-03
-0.16448690E+00  0.70170710E+00  0.20690888E-02  0.29545528E-03 -0.44053210E-03
-0.16448690E+00  0.72583741E+00  0.17786370E-02  0.42830477E-03 -0.63894557E-03
-0.16448690E+00  0.74880783E+00  0.14811677E-02  0.54131079E-03 -0.74498514E-03
-0.16448690E+00  0.77064005E+00  0.11862069E-02  0.62844541E-03 -0.76913300E-03
-0.16448690E+00  0.79135972E+00  0.90663798E-03  0.67469173E-03 -0.72158152E-03
-0.16448690E+00  0.81099590E+00  0.65716950E-03  0.66205534E-03 -0.61669573E-03
-0.16448690E+00  0.82958044E+00  0.45121882E-03  0.58028817E-03 -0.47559104E-03
-0.16448690E+00  0.84714748E+00  0.29696410E-03  0.43714876E-03 -0.32457570E-03
-0.16448690E+00  0.86373293E+00  0.19421402E-03  0.26133562E-03 -0.18941078E-03
-0.16448690E+00  0.87937402E+00  0.13408142E-03  0.93944244E-04 -0.88153832E-04
-0.16448690E+00  0.89410886E+00  0.10214892E-03 -0.28406521E-04 -0.26564406E-04
-0.16448690E+00  0.90797606E+00  0.83838399E-04 -0.89064052E-04  0.12194090E-05
-0.16448690E+00  0.92101443E+00  0.69059054E-04 -0.95620366E-04  0.74518314E-05
-0.16448690E+00  0.93326267E+00  0.53836281E-04 -0.71165816E-04  0.43371417E-05
-0.16448690E+00  0.94475908E+00  0.38681195E-04 -0.39767581E-04 -0.72364695E-07
-0.16448690E+00  0.95554139E+00  0.25612428E-04 -0.16110150E-04 -0.25348868E-05
-0.16448690E+00  0.96564655E+00  0.15852929E-04 -0.37195611E-05 -0.29084751E-05
-0.16448690E+00  0.97511059E+00  0.91695573E-05  0.63885614E-06 -0.21748094E-05
-0.16448690E+00  0.98396850E+00  0.44298529E-05  0.16028275E-05 -0.11553422E-05
-0.16448690E+00  0.99225409E+00  0.89273456E-06  0.17483481E-05 -0.34366814E-06
-0.16448690E+00  0.10000000E+01  0.00000000E+00  0.00000000E+00  0.00000000E+00
 
-0.12376733E+00 -0.10000000E+01  0.00000000E+00  0.00000000E+00  0.00000000E+00
-0.12376733E+00 -0.99225409E+00  0.15309387E-05  0.17686785E-06  0.19470750E-06
-0.12376733E+00 -0.98396850E+00  0.53004404E-05 -0.43740957E-06  0.66956153E-06
-0.12376733E+00 -0.97511059E+00  0.98675646E-05 -0.90816698E-06  0.13174970E-05
-0.12376733E+00 -0.96564655E+00  0.16018992E-04 -0.27719779E-05  0.19300861E-05
-0.12376733E+00 -0.95554139E+00  0.25191996E-04 -0.94268281E-05  0.20395267E-05
-0.12376733E+00 -0.94475908E+00  0.38486376E-04 -0.24603310E-04  0.72639990E-06
-0.12376733E+00 -0.93326267E+00  0.56090510E-04 -0.49097082E-04 -0.28998690E-05
-0.12376733E+00 -0.92101443E+00  0.77240942E-04 -0.76875941E-04 -0.86017850E-05
-0.12376733E+00 -0.90797606E+00  0.10116026E-03 -0.93815850E-04 -0.13424944E-04
-0.12376733E+00 -0.89410886E+00  0.12872200E-03 -0.81979678E-04 -0.10793009E-04
-0.12376733E+00 -0.87937402E+00  0.16386695E-03 -0.28584077E-04  0.86012564E-05
-0.12376733E+00 -0.86373293E+00  0.21340946E-03  0.65704143E-04  0.53768704E-04
-0.12376733E+00 -0.84714748E+00  0.28489863E-03  0.18507566E-03  0.12959468E-03
-0.12376733E+00 -0.82958044E+00  0.38347908E-03  0.30505467E-03  0.23430478E-03
-0.12376733E+00 -0.81099590E+00  0.50953664E-03  0.40296515E-03  0.35970930E-03
-0.12376733E+00 -0.79135972E+00  0.65825812E-03  0.46611460E-03  0.49391572E-03
-0.12376733E+00 -0.77064005E+00  0.82113900E-03  0.49381552E-03  0.62482543E-03
-0.12376733E+00 -0.74880783E+00  0.98838051E-03  0.49370772E-03  0.74247367E-03
-0.12376733E+00 -0.72583741E+00  0.11510239E-02  0.47556563E-03  0.83922891E-03
-0.12376733E+00 -0.70170710E+00  0.13019750E-02  0.44599933E-03  0.90807616E-03
-0.12376733E+00 -0.67639983E+00  0.14358856E-02  0.40589085E-03  0.94014549E-03
-0.12376733E+00 -0.64990376E+00  0.15483267E-02  0.35077945E-03  0.92285698E-03
-0.12376733E+00 -0.62221291E+00  0.16350936E-02  0.27334371E-03  0.83980399E-03
-0.12376733E+00 -0.59332774E+00  0.16922563E-02  0.16686287E-03  0.67285411E-03
-0.12376733E+00 -0.56325577E+00  0.17172927E-02  0.28569495E-04  0.40627854E-03
-0.12376733E+00 -0.53201207E+00  0.17109845E-02 -0.13797464E-03  0.32023544E-04
-0.12376733E+00 -0.49961977E+00  0.16794352E-02 -0.32211381E-03 -0.44521221E-03
-0.12376733E+00 -0.46611039E+00  0.16352465E-02 -0.50719087E-03 -0.10046229E-02
-0.12376733E+00 -0.43152416E+00  0.15971373E-02 -0.67329428E-03 -0.16089004E-02
-0.12376733E+00 -0.39591017E+00  0.15875890E-02 -0.80100812E-03 -0.22073694E-02
-0.12376733E+00 -0.35932641E+00  0.16288230E-02 -0.87524370E-03 -0.27422596E-02
-0.12376733E+00 -0.32183967E+00  0.17378774E-02 -0.88822193E-03 -0.31568354E-02
-0.12376733E+00 -0.28352524E+00  0.19220453E-02 -0.84093363E-03 -0.34035612E-02
-0.12376733E+00 -0.24446655E+00  0.21758339E-02 -0.74284858E-03 -0.34505196E-02
-0.12376733E+00 -0.20475452E+00  0.24803772E-02 -0.61010072E-03 -0.32848806E-02
-0.12376733E+00 -0.16448690E+00  0.28055229E-02 -0.46271752E-03 -0.29131231E-02
-0.12376733E+00 -0.12376733E+00  0.31142847E-02 -0.32156604E-03 -0.23585885E-02
-0.12376733E+00 -0.82704342E-01  0.33687222E-02 -0.20559363E-03 -0.16575057E-02
-0.12376733E+00 -0.41410268E-01  0.35361617E-02 -0.12969865E-03 -0.85471749E-03
-0.12376733E+00  0.00000000E+00  0.35945640E-02 -0.10332488E-03  0.10096413E-13
-0.12376733E+00  0.41410268E-01  0.35361617E-02 -0.12969865E-03  0.85471749E-03
-0.12376733E+00  0.82704342E-01  0.33687222E-02 -0.20559363E-03  0.16575057E-02
-0.12376733E+00  0.12376733E+00  0.31142847E-02 -0.32156604E-03  0.23585885E-02
-0.12376733E+00  0.16448690E+00  0.28055229E-02 -0.46271752E-03  0.29131231E-02
-0.12376733E+00  0.20475452E+00  0.24803772E-02 -0.61010072E-03  0.32848806E-02
-0.12376733E+00  0.24446655E+00  0.21758339E-02 -0.74284858E-03  0.34505196E-02
-0.12376733E+00  0.28352524E+00  0.19220453E-02 -0.84093363E-03  0.34035612E-02
-0.12376733E+00  0.32183967E+00  0.17378774E-02 -0.88822193E-03  0.31568354E-02
-0.12376733E+00  0.35932641E+00  0.16288230E-02 -0.87524370E-03  0.27422596E-02
-0.12376733E+00  0.39591017E+00  0.15875890E-02 -0.80100812E-03  0.22073694E-02
-0.12376733E+00  0.43152416E+00  0.15971373E-02 -0.67329428E-03  0.16089004E-02
-0.12376733E+00  0.46611039E+00  0.16352465E-02 -0.50719087E-03  0.10046229E-02
-0.12376733E+00  0.49961977E+00  0.16794352E-02 -0.32211381E-03  0.44521221E-03
-0.12376733E+00  0.53201207E+00  0.17109845E-02 -0.13797464E-03 -0.32023544E-04
-0.12376733E+00  0.56325577E+00  0.17172927E-02  0.28569495E-04 -0.40627854E-03
-0.12376733E+00  0.59332774E+00  0.16922563E-02  0.16686287E-03 -0.67285411E-03
-0.12376733E+00  0.62221291E+00  0.16350936E-02  0.27334371E-03 -0.83980399E-03
-0.12376733E+00  0.64990376E+00  0.15483267E-02  0.35077945E-03 -0.92285698E-03
-0.12376733E+00  0.67639983E+00  0.14358856E-02  0.40589085E-03 -0.94014549E-03
-0.12376733E+00  0.70170710E+00  0.13019750E-02  0.44599933E-03 -0.90807616E-03
-0.12376733E+00  0.72583741E+00  0.11510239E-02  0.47556563E-03 -0.83922891E-03
-0.12376733E+00  0.74880783E+00  0.98838051E-03  0.49370772E-03 -0.74247367E-03
-0.12376733E+00  0.77064005E+00  0.82113900E-03  0.49381552E-03 -0.62482543E-03
-0.12376733E+00  0.79135972E+00  0.65825812E-03  0.46611460E-03 -0.49391572E-03
-0.12376733E+00  0.81099590E+00  0.50953664E-03  0.40296515E-03 -0.35970930E-03
-0.12376733E+00  0.82958044E+00  0.38347908E-03  0.30505467E-03 -0.23430478E-03
-0.12376733E+00  0.84714748E+00  0.28489863E-03  0.18507566E-03 -0.12959468E-03
-0.12376733E+00  0.86373293E+00  0.21340946E-03  0.65704143E-04 -0.53768704E-04
-0.12376733E+00  0.87937402E+00  0.16386695E-03 -0.28584077E-04 -0.86012564E-05
-0.12376733E+00  0.89410886E+00  0.12872200E-03 -0.81979678E-04  0.10793009E-04
-0.12376733E+00  0.90797606E+00  0.10116026E-03 -0.93815850E-04  0.13424944E-04
-0.12376733E+00  0.92101443E+00  0.77240942E-04 -0.76875941E-04  0.86017850E-05
-0.12376733E+00  0.93326267E+00  0.56090510E-04 -0.49097082E-04  0.28998690E-05
-0.12376733E+00  0.94475908E+00  0.38486376E-04 -0.24603310E-04 -0.72639990E-06
-0.12376733E+00  0.95554139E+00  0.25191996E-04 -0.94268281E-05 -0.20395267E-05
-0.12376733E+00  0.96564655E+00  0.16018992E-04 -0.27719779E-05 -0.19300861E-05
-0.12376733E+00  0.97511059E+00  0.98675646E-05 -0.90816698E-06 -0.13174970E-05
-0.12376733E+00  0.98396850E+00  0.53004404E-05 -0.43740957E-06 -0.66956153E-06
-0.12376733E+00  0.99225409E+00  0.15309387E-05  0.17686785E-06 -0.19470750E-06
-0.12376733E+00  0.10000000E+01  0.00000000E+00  0.00000000E+00  0.00000000E+00
 
-0.82704342E-01 -0.10000000E+01  0.00000000E+00  0.00000000E+00  0.00000000E+00
-0.82704342E-01 -0.99225409E+00  0.19728448E-05 -0.36937615E-06  0.10068863E-06
-0.82704342E-01 -0.98396850E+00  0.59166718E-05 -0.10145075E-05  0.35054789E-06
-0.82704342E-01 -0.97511059E+00  0.10404548E-04 -0.13007574E-05  0.71915613E-06
-0.82704342E-01 -0.96564655E+00  0.16201412E-04 -0.20467941E-05  0.11357062E-05
-0.82704342E-01 -0.95554139E+00  0.24818035E-04 -0.53170952E-05  0.14078340E-05
-0.82704342E-01 -0.94475908E+00  0.37755354E-04 -0.13845485E-04  0.90613936E-06
-0.82704342E-01 -0.93326267E+00  0.56039146E-04 -0.29286545E-04 -0.13238041E-05
-0.82704342E-01 -0.92101443E+00  0.79912850E-04 -0.49645070E-04 -0.61009599E-05
-0.82704342E-01 -0.90797606E+00  0.10903612E-03 -0.67643227E-04 -0.13004526E-04
-0.82704342E-01 -0.89410886E+00  0.14326027E-03 -0.72187507E-04 -0.19242149E-04
-0.82704342E-01 -0.87937402E+00  0.18363078E-03 -0.53211184E-04 -0.19223117E-04
-0.82704342E-01 -0.86373293E+00  0.23273668E-03 -0.73104694E-05 -0.55918170E-05
-0.82704342E-01 -0.84714748E+00  0.29392611E-03  0.59622440E-04  0.28546030E-04
-0.82704342E-01 -0.82958044E+00  0.36961960E-03  0.13466739E-03  0.87251287E-04
-0.82704342E-01 -0.81099590E+00  0.45974330E-03  0.20353666E-03  0.17053259E-03
-0.82704342E-01 -0.79135972E+00  0.56114221E-03  0.25613768E-03  0.27480330E-03
-0.82704342E-01 -0.77064005E+00  0.66830530E-03  0.28921095E-03  0.39459206E-03
-0.82704342E-01 -0.74880783E+00  0.77489288E-03  0.30549109E-03  0.52445741E-03
-0.82704342E-01 -0.72583741E+00  0.87531602E-03  0.31068899E-03  0.66017759E-03
-0.82704342E-01 -0.70170710E+00  0.96559941E-03  0.31016188E-03  0.79877810E-03
-0.82704342E-01 -0.67639983E+00  0.10432954E-02  0.30656097E-03  0.93756190E-03
-0.82704342E-01 -0.64990376E+00  0.11065715E-02  0.29893757E-03  0.10726509E-02
-0.82704342E-01 -0.62221291E+00  0.11530454E-02  0.28315976E-03  0.11976888E-02
-0.82704342E-01 -0.59332774E+00  0.11788814E-02  0.25326517E-03  0.13032537E-02
-0.82704342E-01 -0.56325577E+00  0.11786277E-02  0.20328848E-03  0.13773503E-02
-0.82704342E-01 -0.53201207E+00  0.11458567E-02  0.12911598E-03  0.14070491E-02
-0.82704342E-01 -0.49961977E+00  0.10745190E-02  0.29924041E-04  0.13810300E-02
-0.82704342E-01 -0.46611039E+00  0.96058545E-03 -0.91136201E-04  0.12924705E-02
-0.82704342E-01 -0.43152416E+00  0.80358461E-03 -0.22717861E-03  0.11415462E-02
-0.82704342E-01 -0.39591017E+00  0.60753466E-03 -0.36868344E-03  0.93681093E-03
-0.82704342E-01 -0.35932641E+00  0.38102814E-03 -0.50518794E-03  0.69496440E-03
-0.82704342E-01 -0.32183967E+00  0.13633369E-03 -0.62715378E-03  0.43890695E-03
-0.82704342E-01 -0.28352524E+00 -0.11223918E-03 -0.72757064E-03  0.19442643E-03
-0.82704342E-01 -0.24446655E+00 -0.35036272E-03 -0.80294897E-03 -0.13794897E-04
-0.82704342E-01 -0.20475452E+00 -0.56554000E-03 -0.85352784E-03 -0.16602420E-03
-0.82704342E-01 -0.16448690E+00 -0.74838578E-03 -0.88273196E-03 -0.25043767E-03
-0.82704342E-01 -0.12376733E+00 -0.89303156E-03 -0.89607189E-03 -0.26472927E-03
-0.82704342E-01 -0.82704342E-01 -0.99671391E-03 -0.89977410E-03 -0.21623039E-03
-0.82704342E-01 -0.41410268E-01 -0.10587512E-02 -0.89942401E-03 -0.12068612E-03
-0.82704342E-01  0.00000000E+00 -0.10793677E-02 -0.89885406E-03  0.13008494E-13
-0.82704342E-01  0.41410268E-01 -0.10587512E-02 -0.89942401E-03  0.12068612E-03
-0.82704342E-01  0.82704342E-01 -0.99671391E-03 -0.89977410E-03  0.21623039E-03
-0.82704342E-01  0.12376733E+00 -0.89303156E-03 -0.89607189E-03  0.26472927E-03
-0.82704342E-01  0.16448690E+00 -0.74838578E-03 -0.88273196E-03  0.25043767E-03
-0.82704342E-01  0.20475452E+00 -0.56554000E-03 -0.85352784E-03  0.16602420E-03
-0.82704342E-01  0.24446655E+00 -0.35036272E-03 -0.80294897E-03  0.13794897E-04
-0.82704342E-01  0.28352524E+00 -0.11223918E-03 -0.72757064E-03 -0.19442643E-03
-0.82704342E-01  0.32183967E+00  0.13633369E-03 -0.62715378E-03 -0.43890695E-03
-0.82704342E-01  0.35932641E+00  0.38102814E-03 -0.50518794E-03 -0.69496440E-03
-0.82704342E-01  0.39591017E+00  0.60753466E-03 -0.36868344E-03 -0.93681093E-03
-0.82704342E-01  0.43152416E+00  0.80358461E-03 -0.22717861E-03 -0.11415462E-02
-0.82704342E-01  0.46611039E+00  0.96058545E-03 -0.91136201E-04 -0.12924705E-02
-0.82704342E-01  0.49961977E+00  0.10745190E-02  0.29924041E-04 -0.13810300E-02
-0.82704342E-01  0.53201207E+00  0.11458567E-02  0.12911598E-03 -0.14070491E-02
-0.82704342E-01  0.56325577E+00  0.11786277E-02  0.20328848E-03 -0.13773503E-02
-0.82704342E-01  0.59332774E+00  0.11788814E-02  0.25326517E-03 -0.13032537E-02
-0.82704342E-01  0.62221291E+00  0.11530454E-02  0.28315976E-03 -0.11976888E-02
-0.82704342E-01  0.64990376E+00  0.11065715E-02  0.29893757E-03 -0.10726509E-02
-0.82704342E-01  0.67639983E+00  0.10432954E-02  0.30656097E-03 -0.93756190E-03
-0.82704342E-01  0.70170710E+00  0.96559941E-03  0.31016188E-03 -0.79877810E-03
-0.82704342E-01  0.72583741E+00  0.87531602E-03  0.31068899E-03 -0.66017759E-03
-0.82704342E-01  0.74880783E+00  0.77489288E-03  0.30549109E-03 -0.52445741E-03
-0.82704342E-01  0.77064005E+00  0.66830530E-03  0.28921095E-03 -0.39459206E-03
-0.82704342E-01  0.79135972E+00  0.56114221E-03  0.25613768E-03 -0.27480330E-03
-0.82704342E-01  0.81099590E+00  0.45974330E-03  0.20353666E-03 -0.17053259E-03
-0.82704342E-01  0.82958044E+00  0.36961960E-03  0.13466739E-03 -0.87251287E-04
-0.82704342E-01  0.84714748E+00  0.29392611E-03  0.59622440E-04 -0.28546030E-04
-0.82704342E-01  0.86373293E+00  0.23273668E-03 -0.73104694E-05  0.55918170E-05
-0.82704342E-01  0.87937402E+00  0.18363078E-03 -0.53211184E-04  0.19223117E-04
-0.82704342E-01  0.89410886E+00  0.14326027E-03 -0.72187507E-04  0.19242149E-04
-0.82704342E-01  0.90797606E+00  0.10903612E-03 -0.67643227E-04  0.13004526E-04
-0.82704342E-01  0.92101443E+00  0.79912850E-04 -0.49645070E-04  0.61009599E-05
-0.82704342E-01  0.93326267E+00  0.56039146E-04 -0.29286545E-04  0.13238041E-05
-0.82704342E-01  0.94475908E+00  0.37755354E-04 -0.13845485E-04 -0.90613936E-06
-0.82704342E-01  0.95554139E+00  0.24818035E-04 -0.53170952E-05 -0.14078340E-05
-0.82704342E-01  0.96564655E+00  0.16201412E-04 -0.20467941E-05 -0.11357062E-05
-0.82704342E-01  0.97511059E+00  0.10404548E-04 -0.13007574E-05 -0.71915613E-06
-0.82704342E-01  0.98396850E+00  0.59166718E-05 -0.10145075E-05 -0.35054789E-06
-0.82704342E-01  0.99225409E+00  0.19728448E-05 -0.36937615E-06 -0.10068863E-06
-0.82704342E-01  0.10000000E+01  0.00000000E+00  0.00000000E+00  0.00000000E+00
 
-0.41410268E-01 -0.10000000E+01  0.00000000E+00  0.00000000E+00  0.00000000E+00
-0.41410268E-01 -0.99225409E+00  0.22274709E-05 -0.31315144E-06  0.53983814E-07
-0.41410268E-01 -0.98396850E+00  0.62746007E-05 -0.69703963E-06  0.18995417E-06
-0.41410268E-01 -0.97511059E+00  0.10731220E-04 -0.84237074E-06  0.41185192E-06
-0.41410268E-01 -0.96564655E+00  0.16336265E-04 -0.11036645E-05  0.69742532E-06
-0.41410268E-01 -0.95554139E+00  0.24601693E-04 -0.24406320E-05  0.99009382E-06
-0.41410268E-01 -0.94475908E+00  0.37193542E-04 -0.62390937E-05  0.84963864E-06
-0.41410268E-01 -0.93326267E+00  0.55560874E-04 -0.13557871E-04 -0.55701295E-06
-0.41410268E-01 -0.92101443E+00  0.80538459E-04 -0.23886771E-04 -0.42988837E-05
-0.41410268E-01 -0.90797606E+00  0.11218636E-03 -0.34177793E-04 -0.10883573E-04
-0.41410268E-01 -0.89410886E+00  0.15007132E-03 -0.39253297E-04 -0.19217405E-04
-0.41410268E-01 -0.87937402E+00  0.19396739E-03 -0.33909755E-04 -0.25785605E-04
-0.41410268E-01 -0.86373293E+00  0.24439612E-03 -0.15681854E-04 -0.24885058E-04
-0.41410268E-01 -0.84714748E+00  0.30251312E-03  0.13547542E-04 -0.10018640E-04
-0.41410268E-01 -0.82958044E+00  0.36922804E-03  0.48200143E-04  0.24076465E-04
-0.41410268E-01 -0.81099590E+00  0.44415158E-03  0.81465309E-04  0.79843933E-04
-0.41410268E-01 -0.79135972E+00  0.52502890E-03  0.10802819E-03  0.15649415E-03
-0.41410268E-01 -0.77064005E+00  0.60810211E-03  0.12564213E-03  0.25084469E-03
-0.41410268E-01 -0.74880783E+00  0.68917894E-03  0.13509387E-03  0.35883302E-03
-0.41410268E-01 -0.72583741E+00  0.76490779E-03  0.13901388E-03  0.47696366E-03
-0.41410268E-01 -0.70170710E+00  0.83359103E-03  0.14034208E-03  0.60312577E-03
-0.41410268E-01 -0.67639983E+00  0.89525001E-03  0.14107289E-03  0.73659829E-03
-0.41410268E-01 -0.64990376E+00  0.95091742E-03  0.14156946E-03  0.87734762E-03
-0.41410268E-01 -0.62221291E+00  0.10015552E-02  0.14045474E-03  0.10249177E-02
-0.41410268E-01 -0.59332774E+00  0.10469679E-02  0.13497836E-03  0.11772655E-02
-0.41410268E-01 -0.56325577E+00  0.10851179E-02  0.12170507E-03  0.13299016E-02
-0.41410268E-01 -0.53201207E+00  0.11119507E-02  0.97359301E-04  0.14756105E-02
-0.41410268E-01 -0.49961977E+00  0.11218093E-02  0.59635672E-04  0.16048985E-02
-0.41410268E-01 -0.46611039E+00  0.11082866E-02  0.78026137E-05  0.17071229E-02
-0.41410268E-01 -0.43152416E+00  0.10654200E-02 -0.57029228E-04  0.17720775E-02
-0.41410268E-01 -0.39591017E+00  0.98896003E-03 -0.13201938E-03  0.17916649E-02
-0.41410268E-01 -0.35932641E+00  0.87753650E-03 -0.21304874E-03  0.17612596E-02
-0.41410268E-01 -0.32183967E+00  0.73342963E-03 -0.29539042E-03  0.16804264E-02
-0.41410268E-01 -0.28352524E+00  0.56283466E-03 -0.37443564E-03  0.15528339E-02
-0.41410268E-01 -0.24446655E+00  0.37549847E-03 -0.44631042E-03  0.13854072E-02
-0.41410268E-01 -0.20475452E+00  0.18384022E-03 -0.50825969E-03  0.11869568E-02
-0.41410268E-01 -0.16448690E+00  0.16645997E-05 -0.55874909E-03  0.96663622E-03
-0.41410268E-01 -0.12376733E+00 -0.15726729E-03 -0.59730680E-03  0.73258733E-03
-0.41410268E-01 -0.82704342E-01 -0.28064650E-03 -0.62418765E-03  0.49105631E-03
-0.41410268E-01 -0.41410268E-01 -0.35879274E-03 -0.63996494E-03  0.24611754E-03
-0.41410268E-01  0.00000000E+00 -0.38554680E-03 -0.64515634E-03 -0.34421022E-14
-0.41410268E-01  0.41410268E-01 -0.35879274E-03 -0.63996494E-03 -0.24611754E-03
-0.41410268E-01  0.82704342E-01 -0.28064650E-03 -0.62418765E-03 -0.49105631E-03
-0.41410268E-01  0.12376733E+00 -0.15726729E-03 -0.59730680E-03 -0.73258733E-03
-0.41410268E-01  0.16448690E+00  0.16645997E-05 -0.55874909E-03 -0.96663622E-03
-0.41410268E-01  0.20475452E+00  0.18384022E-03 -0.50825969E-03 -0.11869568E-02
-0.41410268E-01  0.24446655E+00  0.37549847E-03 -0.44631042E-03 -0.13854072E-02
-0.41410268E-01  0.28352524E+00  0.56283466E-03 -0.37443564E-03 -0.15528339E-02
-0.41410268E-01  0.32183967E+00  0.73342963E-03 -0.29539042E-03 -0.16804264E-02
-0.41410268E-01  0.35932641E+00  0.87753650E-03 -0.21304874E-03 -0.17612596E-02
-0.41410268E-01  0.39591017E+00  0.98896003E-03 -0.13201938E-03 -0.17916649E-02
-0.41410268E-01  0.43152416E+00  0.10654200E-02 -0.57029228E-04 -0.17720775E-02
-0.41410268E-01  0.46611039E+00  0.11082866E-02  0.78026137E-05 -0.17071229E-02
-0.41410268E-01  0.49961977E+00  0.11218093E-02  0.59635672E-04 -0.16048985E-02
-0.41410268E-01  0.53201207E+00  0.11119507E-02  0.97359301E-04 -0.14756105E-02
-0.41410268E-01  0.56325577E+00  0.10851179E-02  0.12170507E-03 -0.13299016E-02
-0.41410268E-01  0.59332774E+00  0.10469679E-02  0.13497836E-03 -0.11772655E-02
-0.41410268E-01  0.62221291E+00  0.10015552E-02  0.14045474E-03 -0.10249177E-02
-0.41410268E-01  0.64990376E+00  0.95091742E-03  0.14156946E-03 -0.87734762E-03
-0.41410268E-01  0.67639983E+00  0.89525001E-03  0.14107289E-03 -0.73659829E-03
-0.41410268E-01  0.70170710E+00  0.83359103E-03  0.14034208E-03 -0.60312577E-03
-0.41410268E-01  0.72583741E+00  0.76490779E-03  0.13901388E-03 -0.47696366E-03
-0.41410268E-01  0.74880783E+00  0.68917894E-03  0.13509387E-03 -0.35883302E-03
-0.41410268E-01  0.77064005E+00  0.60810211E-03  0.12564213E-03 -0.25084469E-03
-0.41410268E-01  0.79135972E+00  0.52502890E-03  0.10802819E-03 -0.15649415E-03
-0.41410268E-01  0.81099590E+00  0.44415158E-03  0.81465309E-04 -0.79843933E-04
-0.41410268E-01  0.82958044E+00  0.36922804E-03  0.48200143E-04 -0.24076465E-04
-0.41410268E-01  0.84714748E+00  0.30251312E-03  0.13547542E-04  0.10018640E-04
-0.41410268E-01  0.86373293E+00  0.24439612E-03 -0.15681854E-04  0.24885058E-04
-0.41410268E-01  0.87937402E+00  0.19396739E-03 -0.33909755E-04  0.25785605E-04
-0.41410268E-01  0.89410886E+00  0.15007132E-03 -0.39253297E-04  0.19217405E-04
-0.41410268E-01  0.90797606E+00  0.11218636E-03 -0.34177793E-04  0.10883573E-04
-0.41410268E-01  0.92101443E+00  0.80538459E-04 -0.23886771E-04  0.42988837E-05
-0.41410268E-01  0.93326267E+00  0.55560874E-04 -0.13557871E-04  0.55701295E-06
-0.41410268E-01  0.94475908E+00  0.37193542E-04 -0.62390937E-05 -0.84963864E-06
-0.41410268E-01  0.95554139E+00  0.24601693E-04 -0.24406320E-05 -0.99009382E-06
-0.41410268E-01  0.96564655E+00  0.16336265E-04 -0.11036645E-05 -0.69742532E-06
-0.41410268E-01  0.97511059E+00  0.10731220E-04 -0.84237074E-06 -0.41185192E-06
-0.41410268E-01  0.98396850E+00  0.62746007E-05 -0.69703963E-06 -0.18995417E-06
-0.41410268E-01  0.99225409E+00  0.22274709E-05 -0.31315144E-06 -0.53983814E-07
-0.41410268E-01  0.10000000E+01  0.00000000E+00  0.00000000E+00  0.00000000E+00
 
 0.00000000E+00 -0.10000000E+01  0.00000000E+00  0.00000000E+00  0.00000000E+00
 0.00000000E+00 -0.99225409E+00  0.23083698E-05 -0.88765162E-10  0.40397359E-07
 0.00000000E+00 -0.98396850E+00  0.63884862E-05 -0.12746375E-09  0.14351161E-06
 0.00000000E+00 -0.97511059E+00  0.10835816E-04 -0.15274767E-09  0.32347439E-06
 0.00000000E+00 -0.96564655E+00  0.16378345E-04 -0.18267183E-09  0.56888340E-06
 0.00000000E+00 -0.95554139E+00  0.24522181E-04 -0.22420980E-09  0.86074520E-06
 0.00000000E+00 -0.94475908E+00  0.36977131E-04 -0.28437713E-09  0.81562078E-06
 0.00000000E+00 -0.93326267E+00  0.55320545E-04 -0.37924017E-09 -0.34852760E-06
 0.00000000E+00 -0.92101443E+00  0.80579226E-04 -0.53916508E-09 -0.37373337E-05
 0.00000000E+00 -0.90797606E+00  0.11296133E-03 -0.80677692E-09 -0.10072423E-04
 0.00000000E+00 -0.89410886E+00  0.15197948E-03 -0.12256993E-08 -0.18700314E-04
 0.00000000E+00 -0.87937402E+00  0.19704470E-03 -0.18225096E-08 -0.26696568E-04
 0.00000000E+00 -0.86373293E+00  0.24805244E-03 -0.25907926E-08 -0.28907949E-04
 0.00000000E+00 -0.84714748E+00  0.30547321E-03 -0.34863459E-08 -0.19124656E-04
 0.00000000E+00 -0.82958044E+00  0.36973143E-03 -0.44376319E-08  0.80045900E-05
 0.00000000E+00 -0.81099590E+00  0.44032784E-03 -0.53665908E-08  0.55321494E-04
 0.00000000E+00 -0.79135972E+00  0.51529287E-03 -0.62106813E-08  0.12253120E-03
 0.00000000E+00 -0.77064005E+00  0.59144100E-03 -0.69370720E-08  0.20680752E-03
 0.00000000E+00 -0.74880783E+00  0.66529221E-03 -0.75454512E-08  0.30417558E-03
 0.00000000E+00 -0.72583741E+00  0.73424486E-03 -0.80606107E-08  0.41100440E-03
 0.00000000E+00 -0.70170710E+00  0.79737320E-03 -0.85201621E-08  0.52503597E-03
 0.00000000E+00 -0.67639983E+00  0.85555544E-03 -0.89625678E-08  0.64569503E-03
 0.00000000E+00 -0.64990376E+00  0.91086914E-03 -0.94195961E-08  0.77368283E-03
 0.00000000E+00 -0.62221291E+00  0.96559684E-03 -0.99137539E-08  0.91004956E-03
 0.00000000E+00 -0.59332774E+00  0.10211572E-02 -0.10459794E-07  0.10550178E-02
 0.00000000E+00 -0.56325577E+00  0.10773245E-02 -0.11067740E-07  0.12068733E-02
 0.00000000E+00 -0.53201207E+00  0.11318314E-02 -0.11746000E-07  0.13612110E-02
 0.00000000E+00 -0.49961977E+00  0.11804545E-02 -0.12503097E-07  0.15107542E-02
 0.00000000E+00 -0.46611039E+00  0.12174945E-02 -0.13348048E-07  0.16458274E-02
 0.00000000E+00 -0.43152416E+00  0.12366460E-02 -0.14288983E-07  0.17554105E-02
 0.00000000E+00 -0.39591017E+00  0.12320857E-02 -0.15330652E-07  0.18285556E-02
 0.00000000E+00 -0.35932641E+00  0.11996731E-02 -0.16470853E-07  0.18558693E-02
 0.00000000E+00 -0.32183967E+00  0.11379936E-02 -0.17696914E-07  0.18307454E-02
 0.00000000E+00 -0.28352524E+00  0.10490853E-02 -0.18982700E-07  0.17501122E-02
 0.00000000E+00 -0.24446655E+00  0.93862581E-03 -0.20287472E-07  0.16145896E-02
 0.00000000E+00 -0.20475452E+00  0.81555615E-03 -0.21556894E-07  0.14281022E-02
 0.00000000E+00 -0.16448690E+00  0.69113158E-03 -0.22726832E-07  0.11971224E-02
 0.00000000E+00 -0.12376733E+00  0.57758981E-03 -0.23729257E-07  0.92977241E-03
 0.00000000E+00 -0.82704342E-01  0.48660092E-03 -0.24499813E-07  0.63500797E-03
 0.00000000E+00 -0.41410268E-01  0.42778100E-03 -0.24985488E-07  0.32203254E-03
 0.00000000E+00  0.00000000E+00  0.40744052E-03 -0.25151440E-07 -0.11283985E-13
 0.00000000E+00  0.41410268E-01  0.42778100E-03 -0.24985488E-07 -0.32203254E-03
 0.00000000E+00  0.82704342E-01  0.48660092E-03 -0.24499814E-07 -0.63500797E-03
 0.00000000E+00  0.12376733E+00  0.57758981E-03 -0.23729257E-07 -0.92977241E-03
 0.00000000E+00  0.16448690E+00  0.69113158E-03 -0.22726833E-07 -0.11971224E-02
 0.00000000E+00  0.20475452E+00  0.81555615E-03 -0.21556895E-07 -0.14281022E-02
 0.00000000E+00  0.24446655E+00  0.93862581E-03 -0.20287473E-07 -0.16145896E-02
 0.00000000E+00  0.28352524E+00  0.10490853E-02 -0.18982701E-07 -0.17501122E-02
 0.00000000E+00  0.32183967E+00  0.11379936E-02 -0.17696915E-07 -0.18307454E-02
 0.00000000E+00  0.35932641E+00  0.11996731E-02 -0.16470854E-07 -0.18558693E-02
 0.00000000E+00  0.39591017E+00  0.12320857E-02 -0.15330653E-07 -0.18285556E-02
 0.00000000E+00  0.43152416E+00  0.12366460E-02 -0.14288984E-07 -0.17554105E-02
 0.00000000E+00  0.46611039E+00  0.12174945E-02 -0.13348049E-07 -0.16458274E-02
 0.00000000E+00  0.49961977E+00  0.11804545E-02 -0.12503098E-07 -0.15107542E-02
 0.00000000E+00  0.53201207E+00  0.11318314E-02 -0.11746002E-07 -0.13612110E-02
 0.00000000E+00  0.56325577E+00  0.10773245E-02 -0.11067741E-07 -0.12068733E-02
 0.00000000E+00  0.59332774E+00  0.10211572E-02 -0.10459795E-07 -0.10550178E-02
 0.00000000E+00  0.62221291E+00  0.96559684E-03 -0.99137550E-08 -0.91004956E-03
 0.00000000E+00  0.64990376E+00  0.91086914E-03 -0.94195971E-08 -0.77368283E-03
 0.00000000E+00  0.67639983E+00  0.85555544E-03 -0.89625688E-08 -0.64569503E-03
 0.00000000E+00  0.70170710E+00  0.79737320E-03 -0.85201630E-08 -0.52503597E-03
 0.00000000E+00  0.72583741E+00  0.73424486E-03 -0.80606116E-08 -0.41100440E-03
 0.00000000E+00  0.74880783E+00  0.66529221E-03 -0.75454520E-08 -0.30417558E-03
 0.00000000E+00  0.77064005E+00  0.59144100E-03 -0.69370728E-08 -0.20680752E-03
 0.00000000E+00  0.79135972E+00  0.51529287E-03 -0.62106819E-08 -0.12253120E-03
 0.00000000E+00  0.81099590E+00  0.44032784E-03 -0.53665914E-08 -0.55321494E-04
 0.00000000E+00  0.82958044E+00  0.36973143E-03 -0.44376324E-08 -0.80045900E-05
 0.00000000E+00  0.84714748E+00  0.30547321E-03 -0.34863463E-08  0.19124656E-04
 0.00000000E+00  0.86373293E+00  0.24805244E-03 -0.25907929E-08  0.28907949E-04
 0.00000000E+00  0.87937402E+00  0.19704470E-03 -0.18225098E-08  0.26696568E-04
 0.00000000E+00  0.89410886E+00  0.15197948E-03 -0.12256994E-08  0.18700314E-04
 0.00000000E+00  0.90797606E+00  0.11296133E-03 -0.80677700E-09  0.10072423E-04
 0.00000000E+00  0.92101443E+00  0.80579226E-04 -0.53916514E-09  0.37373337E-05
 0.00000000E+00  0.93326267E+00  0.55320545E-04 -0.37924021E-09  0.34852760E-06
 0.00000000E+00  0.94475908E+00  0.36977131E-04 -0.28437717E-09 -0.81562078E-06
 0.00000000E+00  0.95554139E+00  0.24522181E-04 -0.22420983E-09 -0.86074520E-06
 0.00000000E+00  0.96564655E+00  0.16378345E-04 -0.18267184E-09 -0.56888340E-06
 0.00000000E+00  0.97511059E+00  0.10835816E-04 -0.15274769E-09 -0.32347439E-06
 0.00000000E+00  0.98396850E+00  0.63884862E-05 -0.12746376E-09 -0.14351161E-06
 0.00000000E+00  0.99225409E+00  0.23083698E-05 -0.88765165E-10 -0.40397359E-07
 0.00000000E+00  0.10000000E+01  0.00000000E+00  0.00000000E+00  0.00000000E+00
 
 0.41410268E-01 -0.10000000E+01  0.00000000E+00  0.00000000E+00  0.00000000E+00
 0.41410268E-01 -0.99225409E+00  0.22274564E-05  0.31297453E-06  0.53983334E-07
 0.41410268E-01 -0.98396850E+00  0.62745683E-05  0.69678459E-06  0.18995282E-06
 0.41410268E-01 -0.97511059E+00  0.10731169E-04  0.84206426E-06  0.41184986E-06
 0.41410268E-01 -0.96564655E+00  0.16336191E-04  0.11032974E-05  0.69742266E-06
 0.41410268E-01 -0.95554139E+00  0.24601587E-04  0.24401814E-05  0.99009052E-06
 0.41410268E-01 -0.94475908E+00  0.37193387E-04  0.62385229E-05  0.84963417E-06
 0.41410268E-01 -0.93326267E+00  0.55560645E-04  0.13557111E-04 -0.55701983E-06
 0.41410268E-01 -0.92101443E+00  0.80538124E-04  0.23885693E-04 -0.42988954E-05
 0.41410268E-01 -0.90797606E+00  0.11218588E-03  0.34176183E-04 -0.10883593E-04
 0.41410268E-01 -0.89410886E+00  0.15007066E-03  0.39250850E-04 -0.19217439E-04
 0.41410268E-01 -0.87937402E+00  0.19396652E-03  0.33906112E-04 -0.25785657E-04
 0.41410268E-01 -0.86373293E+00  0.24439503E-03  0.15676669E-04 -0.24885134E-04
 0.41410268E-01 -0.84714748E+00  0.30251180E-03 -0.13554528E-04 -0.10018744E-04
 0.41410268E-01 -0.82958044E+00  0.36922650E-03 -0.48209044E-04  0.24076328E-04
 0.41410268E-01 -0.81099590E+00  0.44414982E-03 -0.81476081E-04  0.79843760E-04
 0.41410268E-01 -0.79135972E+00  0.52502695E-03 -0.10804067E-03  0.15649394E-03
 0.41410268E-01 -0.77064005E+00  0.60809995E-03 -0.12565607E-03  0.25084443E-03
 0.41410268E-01 -0.74880783E+00  0.68917659E-03 -0.13510903E-03  0.35883271E-03
 0.41410268E-01 -0.72583741E+00  0.76490523E-03 -0.13903008E-03  0.47696329E-03
 0.41410268E-01 -0.70170710E+00  0.83358826E-03 -0.14035920E-03  0.60312533E-03
 0.41410268E-01 -0.67639983E+00  0.89524701E-03 -0.14109088E-03  0.73659777E-03
 0.41410268E-01 -0.64990376E+00  0.95091414E-03 -0.14158834E-03  0.87734696E-03
 0.41410268E-01 -0.62221291E+00  0.10015516E-02 -0.14047458E-03  0.10249169E-02
 0.41410268E-01 -0.59332774E+00  0.10469639E-02 -0.13499924E-03  0.11772644E-02
 0.41410268E-01 -0.56325577E+00  0.10851135E-02 -0.12172712E-03  0.13299002E-02
 0.41410268E-01 -0.53201207E+00  0.11119456E-02 -0.97382664E-04  0.14756086E-02
 0.41410268E-01 -0.49961977E+00  0.11218036E-02 -0.59660512E-04  0.16048961E-02
 0.41410268E-01 -0.46611039E+00  0.11082802E-02 -0.78291270E-05  0.17071199E-02
 0.41410268E-01 -0.43152416E+00  0.10654127E-02  0.57000820E-04  0.17720738E-02
 0.41410268E-01 -0.39591017E+00  0.98895188E-03  0.13198884E-03  0.17916606E-02
 0.41410268E-01 -0.35932641E+00  0.87752743E-03  0.21301583E-03  0.17612548E-02
 0.41410268E-01 -0.32183967E+00  0.73341965E-03  0.29535494E-03  0.16804211E-02
 0.41410268E-01 -0.28352524E+00  0.56282382E-03  0.37439743E-03  0.15528284E-02
 0.41410268E-01 -0.24446655E+00  0.37548684E-03  0.44626943E-03  0.13854017E-02
 0.41410268E-01 -0.20475452E+00  0.18382790E-03  0.50821599E-03  0.11869516E-02
 0.41410268E-01 -0.16448690E+00  0.16517105E-05  0.55870288E-03  0.96663165E-03
 0.41410268E-01 -0.12376733E+00 -0.15728062E-03  0.59725844E-03  0.73258364E-03
 0.41410268E-01 -0.82704342E-01 -0.28066015E-03  0.62413763E-03  0.49105371E-03
 0.41410268E-01 -0.41410268E-01 -0.35880657E-03  0.63991388E-03  0.24611620E-03
 0.41410268E-01  0.00000000E+00 -0.38556070E-03  0.64510492E-03 -0.26378737E-14
 0.41410268E-01  0.41410268E-01 -0.35880657E-03  0.63991388E-03 -0.24611620E-03
 0.41410268E-01  0.82704342E-01 -0.28066015E-03  0.62413763E-03 -0.49105371E-03
 0.41410268E-01  0.12376733E+00 -0.15728062E-03  0.59725844E-03 -0.73258364E-03
 0.41410268E-01  0.16448690E+00  0.16517105E-05  0.55870288E-03 -0.96663165E-03
 0.41410268E-01  0.20475452E+00  0.18382790E-03  0.50821599E-03 -0.11869516E-02
 0.41410268E-01  0.24446655E+00  0.37548684E-03  0.44626943E-03 -0.13854017E-02
 0.41410268E-01  0.28352524E+00  0.56282382E-03  0.37439743E-03 -0.15528284E-02
 0.41410268E-01  0.32183967E+00  0.73341965E-03  0.29535494E-03 -0.16804211E-02
 0.41410268E-01  0.35932641E+00  0.87752743E-03  0.21301583E-03 -0.17612548E-02
 0.41410268E-01  0.39591017E+00  0.98895188E-03  0.13198884E-03 -0.17916606E-02
 0.41410268E-01  0.43152416E+00  0.10654127E-02  0.57000820E-04 -0.17720738E-02
 0.41410268E-01  0.46611039E+00  0.11082802E-02 -0.78291270E-05 -0.17071199E-02
 0.41410268E-01  0.49961977E+00  0.11218036E-02 -0.59660512E-04 -0.16048961E-02
 0.41410268E-01  0.53201207E+00  0.11119456E-02 -0.97382664E-04 -0.14756086E-02
 0.41410268E-01  0.56325577E+00  0.10851135E-02 -0.12172712E-03 -0.13299002E-02
 0.41410268E-01  0.59332774E+00  0.10469639E-02 -0.13499924E-03 -0.11772644E-02
 0.41410268E-01  0.62221291E+00  0.10015516E-02 -0.14047458E-03 -0.10249169E-02
 0.41410268E-01  0.64990376E+00  0.95091414E-03 -0.14158834E-03 -0.87734696E-03
 0.41410268E-01  0.67639983E+00  0.89524701E-03 -0.14109088E-03 -0.73659777E-03
 0.41410268E-01  0.70170710E+00  0.83358826E-03 -0.14035920E-03 -0.60312533E-03
 0.41410268E-01  0.72583741E+00  0.76490523E-03 -0.13903008E-03 -0.47696329E-03
 0.41410268E-01  0.74880783E+00  0.68917659E-03 -0.13510903E-03 -0.35883271E-03
 0.41410268E-01  0.77064005E+00  0.60809995E-03 -0.12565607E-03 -0.25084443E-03
 0.41410268E-01  0.79135972E+00  0.52502695E-03 -0.10804067E-03 -0.15649394E-03
 0.41410268E-01  0.81099590E+00  0.44414982E-03 -0.81476081E-04 -0.79843760E-04
 0.41410268E-01  0.82958044E+00  0.36922650E-03 -0.48209044E-04 -0.24076328E-04
 0.41410268E-01  0.84714748E+00  0.30251180E-03 -0.13554528E-04  0.10018744E-04
 0.41410268E-01  0.86373293E+00  0.24439503E-03  0.15676669E-04  0.24885134E-04
 0.41410268E-01  0.87937402E+00  0.19396652E-03  0.33906112E-04  0.25785657E-04
 0.41410268E-01  0.89410886E+00  0.15007066E-03  0.39250850E-04  0.19217439E-04
 0.41410268E-01  0.90797606E+00  0.11218588E-03  0.34176183E-04  0.10883593E-04
 0.41410268E-01  0.92101443E+00  0.80538124E-04  0.23885693E-04  0.42988954E-05
 0.41410268E-01  0.93326267E+00  0.55560645E-04  0.13557111E-04  0.55701983E-06
 0.41410268E-01  0.94475908E+00  0.37193387E-04  0.62385229E-05 -0.84963417E-06
 0.41410268E-01  0.95554139E+00  0.24601587E-04  0.24401814E-05 -0.99009052E-06
 0.41410268E-01  0.96564655E+00  0.16336191E-04  0.11032974E-05 -0.69742266E-06
 0.41410268E-01  0.97511059E+00  0.10731169E-04  0.84206426E-06 -0.41184986E-06
 0.41410268E-01  0.98396850E+00  0.62745683E-05  0.69678459E-06 -0.18995282E-06
 0.41410268E-01  0.99225409E+00  0.22274564E-05  0.31297453E-06 -0.53983334E-07
 0.41410268E-01  0.10000000E+01  0.00000000E+00  0.00000000E+00  0.00000000E+00
 
 0.82704342E-01 -0.10000000E+01  0.00000000E+00  0.00000000E+00  0.00000000E+00
 0.82704342E-01 -0.99225409E+00  0.19728169E-05  0.36920092E-06  0.10068770E-06
 0.82704342E-01 -0.98396850E+00  0.59166087E-05  0.10142520E-05  0.35054526E-06
 0.82704342E-01 -0.97511059E+00  0.10404448E-04  0.13004480E-05  0.71915201E-06
 0.82704342E-01 -0.96564655E+00  0.16201268E-04  0.20464229E-05  0.11357005E-05
 0.82704342E-01 -0.95554139E+00  0.24817826E-04  0.53166408E-05  0.14078259E-05
 0.82704342E-01 -0.94475908E+00  0.37755048E-04  0.13844912E-04  0.90612666E-06
 0.82704342E-01 -0.93326267E+00  0.56038694E-04  0.29285787E-04 -0.13238246E-05
 0.82704342E-01 -0.92101443E+00  0.79912186E-04  0.49643995E-04 -0.61009916E-05
 0.82704342E-01 -0.90797606E+00  0.10903517E-03  0.67641614E-04 -0.13004571E-04
 0.82704342E-01 -0.89410886E+00  0.14325896E-03  0.72185044E-04 -0.19242206E-04
 0.82704342E-01 -0.87937402E+00  0.18362905E-03  0.53207501E-04 -0.19223183E-04
 0.82704342E-01 -0.86373293E+00  0.23273450E-03  0.73052144E-05 -0.55918902E-05
 0.82704342E-01 -0.84714748E+00  0.29392348E-03 -0.59629525E-04  0.28545945E-04
 0.82704342E-01 -0.82958044E+00  0.36961652E-03 -0.13467641E-03  0.87251174E-04
 0.82704342E-01 -0.81099590E+00  0.45973980E-03 -0.20354757E-03  0.17053241E-03
 0.82704342E-01 -0.79135972E+00  0.56113831E-03 -0.25615029E-03  0.27480302E-03
 0.82704342E-01 -0.77064005E+00  0.66830102E-03 -0.28922502E-03  0.39459162E-03
 0.82704342E-01 -0.74880783E+00  0.77488822E-03 -0.30550638E-03  0.52445677E-03
 0.82704342E-01 -0.72583741E+00  0.87531098E-03 -0.31070529E-03  0.66017668E-03
 0.82704342E-01 -0.70170710E+00  0.96559396E-03 -0.31017907E-03  0.79877687E-03
 0.82704342E-01 -0.67639983E+00  0.10432895E-02 -0.30657896E-03  0.93756025E-03
 0.82704342E-01 -0.64990376E+00  0.11065651E-02 -0.29895636E-03  0.10726487E-02
 0.82704342E-01 -0.62221291E+00  0.11530383E-02 -0.28317939E-03  0.11976860E-02
 0.82704342E-01 -0.59332774E+00  0.11788736E-02 -0.25328569E-03  0.13032500E-02
 0.82704342E-01 -0.56325577E+00  0.11786189E-02 -0.20331002E-03  0.13773457E-02
 0.82704342E-01 -0.53201207E+00  0.11458469E-02 -0.12913870E-03  0.14070432E-02
 0.82704342E-01 -0.49961977E+00  0.10745079E-02 -0.29948169E-04  0.13810228E-02
 0.82704342E-01 -0.46611039E+00  0.96057291E-03  0.91110390E-04  0.12924618E-02
 0.82704342E-01 -0.43152416E+00  0.80357054E-03  0.22715079E-03  0.11415362E-02
 0.82704342E-01 -0.39591017E+00  0.60751902E-03  0.36865325E-03  0.93679966E-03
 0.82704342E-01 -0.35932641E+00  0.38101095E-03  0.50515503E-03  0.69495220E-03
 0.82704342E-01 -0.32183967E+00  0.13631502E-03  0.62711784E-03  0.43889424E-03
 0.82704342E-01 -0.28352524E+00 -0.11225920E-03  0.72753146E-03  0.19441370E-03
 0.82704342E-01 -0.24446655E+00 -0.35038390E-03  0.80290645E-03 -0.13807099E-04
 0.82704342E-01 -0.20475452E+00 -0.56556215E-03  0.85348205E-03 -0.16603533E-03
 0.82704342E-01 -0.16448690E+00 -0.74840868E-03  0.88268316E-03 -0.25044723E-03
 0.82704342E-01 -0.12376733E+00 -0.89305503E-03  0.89602051E-03 -0.26473683E-03
 0.82704342E-01 -0.82704342E-01 -0.99673776E-03  0.89972074E-03 -0.21623562E-03
 0.82704342E-01 -0.41410268E-01 -0.10587753E-02  0.89936941E-03 -0.12068879E-03
 0.82704342E-01  0.00000000E+00 -0.10793919E-02  0.89879904E-03  0.14475321E-13
 0.82704342E-01  0.41410268E-01 -0.10587753E-02  0.89936941E-03  0.12068879E-03
 0.82704342E-01  0.82704342E-01 -0.99673776E-03  0.89972074E-03  0.21623562E-03
 0.82704342E-01  0.12376733E+00 -0.89305503E-03  0.89602051E-03  0.26473683E-03
 0.82704342E-01  0.16448690E+00 -0.74840868E-03  0.88268316E-03  0.25044723E-03
 0.82704342E-01  0.20475452E+00 -0.56556215E-03  0.85348205E-03  0.16603533E-03
 0.82704342E-01  0.24446655E+00 -0.35038390E-03  0.80290645E-03  0.13807099E-04
 0.82704342E-01  0.28352524E+00 -0.11225920E-03  0.72753146E-03 -0.19441370E-03
 0.82704342E-01  0.32183967E+00  0.13631502E-03  0.62711784E-03 -0.43889424E-03
 0.82704342E-01  0.35932641E+00  0.38101095E-03  0.50515503E-03 -0.69495220E-03
 0.82704342E-01  0.39591017E+00  0.60751902E-03  0.36865325E-03 -0.93679966E-03
 0.82704342E-01  0.43152416E+00  0.80357054E-03  0.22715079E-03 -0.11415362E-02
 0.82704342E-01  0.46611039E+00  0.96057291E-03  0.91110390E-04 -0.12924618E-02
 0.82704342E-01  0.49961977E+00  0.10745079E-02 -0.29948169E-04 -0.13810228E-02
 0.82704342E-01  0.53201207E+00  0.11458469E-02 -0.12913870E-03 -0.14070432E-02
 0.82704342E-01  0.56325577E+00  0.11786189E-02 -0.20331002E-03 -0.13773457E-02
 0.82704342E-01  0.59332774E+00  0.11788736E-02 -0.25328569E-03 -0.13032500E-02
 0.82704342E-01  0.62221291E+00  0.11530383E-02 -0.28317939E-03 -0.11976860E-02
 0.82704342E-01  0.64990376E+00  0.11065651E-02 -0.29895636E-03 -0.10726487E-02
 0.82704342E-01  0.67639983E+00  0.10432895E-02 -0.30657896E-03 -0.93756025E-03
 0.82704342E-01  0.70170710E+00  0.96559396E-03 -0.31017907E-03 -0.79877687E-03
 0.82704342E-01  0.72583741E+00  0.87531098E-03 -0.31070529E-03 -0.66017668E-03
 0.82704342E-01  0.74880783E+00  0.77488822E-03 -0.30550638E-03 -0.52445677E-03
 0.82704342E-01  0.77064005E+00  0.66830102E-03 -0.28922502E-03 -0.39459162E-03
 0.82704342E-01  0.79135972E+00  0.56113831E-03 -0.25615029E-03 -0.27480302E-03
 0.82704342E-01  0.81099590E+00  0.45973980E-03 -0.20354757E-03 -0.17053241E-03
 0.82704342E-01  0.82958044E+00  0.36961652E-03 -0.13467641E-03 -0.87251174E-04
 0.82704342E-01  0.84714748E+00  0.29392348E-03 -0.59629525E-04 -0.28545945E-04
 0.82704342E-01  0.86373293E+00  0.23273450E-03  0.73052144E-05  0.55918902E-05
 0.82704342E-01  0.87937402E+00  0.18362905E-03  0.53207501E-04  0.19223183E-04
 0.82704342E-01  0.89410886E+00  0.14325896E-03  0.72185044E-04  0.19242206E-04
 0.82704342E-01  0.90797606E+00  0.10903517E-03  0.67641614E-04  0.13004571E-04
 0.82704342E-01  0.92101443E+00  0.79912186E-04  0.49643995E-04  0.61009916E-05
 0.82704342E-01  0.93326267E+00  0.56038694E-04  0.29285787E-04  0.13238246E-05
 0.82704342E-01  0.94475908E+00  0.37755048E-04  0.13844912E-04 -0.90612667E-06
 0.82704342E-01  0.95554139E+00  0.24817826E-04  0.53166408E-05 -0.14078259E-05
 0.82704342E-01  0.96564655E+00  0.16201268E-04  0.20464229E-05 -0.11357005E-05
 0.82704342E-01  0.97511059E+00  0.10404448E-04  0.13004480E-05 -0.71915201E-06
 0.82704342E-01  0.98396850E+00  0.59166087E-05  0.10142520E-05 -0.35054526E-06
 0.82704342E-01  0.99225409E+00  0.19728169E-05  0.36920092E-06 -0.10068770E-06
 0.82704342E-01  0.10000000E+01  0.00000000E+00  0.00000000E+00  0.00000000E+00
 
 0.12376733E+00 -0.10000000E+01  0.00000000E+00  0.00000000E+00  0.00000000E+00
 0.12376733E+00 -0.99225409E+00  0.15308990E-05 -0.17704021E-06  0.19470615E-06
 0.12376733E+00 -0.98396850E+00  0.53003495E-05  0.43715379E-06  0.66955747E-06
 0.12376733E+00 -0.97511059E+00  0.98674201E-05  0.90785526E-06  0.13174901E-05
 0.12376733E+00 -0.96564655E+00  0.16018782E-04  0.27716056E-05  0.19300753E-05
 0.12376733E+00 -0.95554139E+00  0.25191691E-04  0.94263775E-05  0.20395092E-05
 0.12376733E+00 -0.94475908E+00  0.38485927E-04  0.24602747E-04  0.72637156E-06
 0.12376733E+00 -0.93326267E+00  0.56089843E-04  0.49096332E-04 -0.28999110E-05
 0.12376733E+00 -0.92101443E+00  0.77239956E-04  0.76874853E-04 -0.86018375E-05
 0.12376733E+00 -0.90797606E+00  0.10115884E-03  0.93814179E-04 -0.13424993E-04
 0.12376733E+00 -0.89410886E+00  0.12872004E-03  0.81977086E-04 -0.10793030E-04
 0.12376733E+00 -0.87937402E+00  0.16386437E-03  0.28580191E-04  0.86012882E-05
 0.12376733E+00 -0.86373293E+00  0.21340622E-03 -0.65709656E-04  0.53768797E-04
 0.12376733E+00 -0.84714748E+00  0.28489473E-03 -0.18508301E-03  0.12959480E-03
 0.12376733E+00 -0.82958044E+00  0.38347453E-03 -0.30506392E-03  0.23430485E-03
 0.12376733E+00 -0.81099590E+00  0.50953150E-03 -0.40297620E-03  0.35970919E-03
 0.12376733E+00 -0.79135972E+00  0.65825243E-03 -0.46612725E-03  0.49391528E-03
 0.12376733E+00 -0.77064005E+00  0.82113278E-03 -0.49382952E-03  0.62482451E-03
 0.12376733E+00 -0.74880783E+00  0.98837377E-03 -0.49372285E-03  0.74247211E-03
 0.12376733E+00 -0.72583741E+00  0.11510166E-02 -0.47558167E-03  0.83922659E-03
 0.12376733E+00 -0.70170710E+00  0.13019671E-02 -0.44601613E-03  0.90807295E-03
 0.12376733E+00 -0.67639983E+00  0.14358770E-02 -0.40590831E-03  0.94014126E-03
 0.12376733E+00 -0.64990376E+00  0.15483172E-02 -0.35079751E-03  0.92285156E-03
 0.12376733E+00 -0.62221291E+00  0.16350830E-02 -0.27336238E-03  0.83979718E-03
 0.12376733E+00 -0.59332774E+00  0.16922443E-02 -0.16688222E-03  0.67284572E-03
 0.12376733E+00 -0.56325577E+00  0.17172791E-02 -0.28589685E-04  0.40626839E-03
 0.12376733E+00 -0.53201207E+00  0.17109689E-02  0.13795334E-03  0.32011546E-04
 0.12376733E+00 -0.49961977E+00  0.16794174E-02  0.32209105E-03 -0.44522602E-03
 0.12376733E+00 -0.46611039E+00  0.16352263E-02  0.50716619E-03 -0.10046383E-02
 0.12376733E+00 -0.43152416E+00  0.15971145E-02  0.67326718E-03 -0.16089170E-02
 0.12376733E+00 -0.39591017E+00  0.15875636E-02  0.80097806E-03 -0.22073867E-02
 0.12376733E+00 -0.35932641E+00  0.16287951E-02  0.87521021E-03 -0.27422769E-02
 0.12376733E+00 -0.32183967E+00  0.17378470E-02  0.88818464E-03 -0.31568521E-02
 0.12376733E+00 -0.28352524E+00  0.19220125E-02  0.84089231E-03 -0.34035768E-02
 0.12376733E+00 -0.24446655E+00  0.21757991E-02  0.74280319E-03 -0.34505335E-02
 0.12376733E+00 -0.20475452E+00  0.24803405E-02  0.61005143E-03 -0.32848924E-02
 0.12376733E+00 -0.16448690E+00  0.28054847E-02  0.46266470E-03 -0.29131326E-02
 0.12376733E+00 -0.12376733E+00  0.31142453E-02  0.32151025E-03 -0.23585957E-02
 0.12376733E+00 -0.82704342E-01  0.33686818E-02  0.20553560E-03 -0.16575104E-02
 0.12376733E+00 -0.41410268E-01  0.35361208E-02  0.12963923E-03 -0.85471984E-03
 0.12376733E+00  0.00000000E+00  0.35945230E-02  0.10326498E-03  0.10212562E-13
 0.12376733E+00  0.41410268E-01  0.35361208E-02  0.12963923E-03  0.85471984E-03
 0.12376733E+00  0.82704342E-01  0.33686818E-02  0.20553560E-03  0.16575104E-02
 0.12376733E+00  0.12376733E+00  0.31142453E-02  0.32151025E-03  0.23585957E-02
 0.12376733E+00  0.16448690E+00  0.28054847E-02  0.46266470E-03  0.29131326E-02
 0.12376733E+00  0.20475452E+00  0.24803405E-02  0.61005143E-03  0.32848924E-02
 0.12376733E+00  0.24446655E+00  0.21757991E-02  0.74280319E-03  0.34505335E-02
 0.12376733E+00  0.28352524E+00  0.19220125E-02  0.84089231E-03  0.34035768E-02
 0.12376733E+00  0.32183967E+00  0.17378470E-02  0.88818464E-03  0.31568521E-02
 0.12376733E+00  0.35932641E+00  0.16287951E-02  0.87521021E-03  0.27422769E-02
 0.12376733E+00  0.39591017E+00  0.15875636E-02  0.80097806E-03  0.22073867E-02
 0.12376733E+00  0.43152416E+00  0.15971145E-02  0.67326718E-03  0.16089170E-02
 0.12376733E+00  0.46611039E+00  0.16352263E-02  0.50716619E-03  0.10046383E-02
 0.12376733E+00  0.49961977E+00  0.16794174E-02  0.32209105E-03  0.44522602E-03
 0.12376733E+00  0.53201207E+00  0.17109689E-02  0.13795334E-03 -0.32011546E-04
 0.12376733E+00  0.56325577E+00  0.17172791E-02 -0.28589685E-04 -0.40626839E-03
 0.12376733E+00  0.59332774E+00  0.16922443E-02 -0.16688222E-03 -0.67284572E-03
 0.12376733E+00  0.62221291E+00  0.16350830E-02 -0.27336238E-03 -0.83979718E-03
 0.12376733E+00  0.64990376E+00  0.15483172E-02 -0.35079751E-03 -0.92285156E-03
 0.12376733E+00  0.67639983E+00  0.14358770E-02 -0.40590831E-03 -0.94014126E-03
 0.12376733E+00  0.70170710E+00  0.13019671E-02 -0.44601613E-03 -0.90807295E-03
 0.12376733E+00  0.72583741E+00  0.11510166E-02 -0.47558167E-03 -0.83922659E-03
 0.12376733E+00  0.74880783E+00  0.98837377E-03 -0.49372285E-03 -0.74247211E-03
 0.12376733E+00  0.77064005E+00  0.82113278E-03 -0.49382952E-03 -0.62482451E-03
 0.12376733E+00  0.79135972E+00  0.65825243E-03 -0.46612725E-03 -0.49391528E-03
 0.12376733E+00  0.81099590E+00  0.50953150E-03 -0.40297620E-03 -0.35970919E-03
 0.12376733E+00  0.82958044E+00  0.38347453E-03 -0.30506392E-03 -0.23430485E-03
 0.12376733E+00  0.84714748E+00  0.28489473E-03 -0.18508301E-03 -0.12959480E-03
 0.12376733E+00  0.86373293E+00  0.21340622E-03 -0.65709656E-04 -0.53768797E-04
 0.12376733E+00  0.87937402E+00  0.16386437E-03  0.28580191E-04 -0.86012882E-05
 0.12376733E+00  0.89410886E+00  0.12872004E-03  0.81977086E-04  0.10793030E-04
 0.12376733E+00  0.90797606E+00  0.10115884E-03  0.93814179E-04  0.13424993E-04
 0.12376733E+00  0.92101443E+00  0.77239956E-04  0.76874853E-04  0.86018375E-05
 0.12376733E+00  0.93326267E+00  0.56089843E-04  0.49096332E-04  0.28999110E-05
 0.12376733E+00  0.94475908E+00  0.38485927E-04  0.24602747E-04 -0.72637156E-06
 0.12376733E+00  0.95554139E+00  0.25191691E-04  0.94263775E-05 -0.20395092E-05
 0.12376733E+00  0.96564655E+00  0.16018782E-04  0.27716056E-05 -0.19300753E-05
 0.12376733E+00  0.97511059E+00  0.98674201E-05  0.90785526E-06 -0.13174901E-05
 0.12376733E+00  0.98396850E+00  0.53003495E-05  0.43715379E-06 -0.66955747E-06
 0.12376733E+00  0.99225409E+00  0.15308990E-05 -0.17704021E-06 -0.19470615E-06
 0.12376733E+00  0.10000000E+01  0.00000000E+00  0.00000000E+00  0.00000000E+00
 
 0.16448690E+00 -0.10000000E+01  0.00000000E+00  0.00000000E+00  0.00000000E+00
 0.16448690E+00 -0.99225409E+00  0.89268571E-06 -0.17485153E-05  0.34366618E-06
 0.16448690E+00 -0.98396850E+00  0.44297390E-05 -0.16030799E-05  0.11553358E-05
 0.16448690E+00 -0.97511059E+00  0.91693745E-05 -0.63916325E-06  0.21747973E-05
 0.16448690E+00 -0.96564655E+00  0.15852662E-04  0.37192002E-05  0.29084541E-05
 0.16448690E+00 -0.95554139E+00  0.25612036E-04  0.16109719E-04  0.25348526E-05
 0.16448690E+00 -0.94475908E+00  0.38680612E-04  0.39767033E-04  0.72314692E-07
 0.16448690E+00 -0.93326267E+00  0.53835404E-04  0.71165046E-04 -0.43372002E-05
 0.16448690E+00 -0.92101443E+00  0.69057750E-04  0.95619174E-04 -0.74518730E-05
 0.16448690E+00 -0.90797606E+00  0.83836521E-04  0.89062147E-04 -0.12193884E-05
 0.16448690E+00 -0.89410886E+00  0.10214633E-03  0.28403557E-04  0.26564539E-04
 0.16448690E+00 -0.87937402E+00  0.13407804E-03 -0.93948587E-04  0.88154097E-04
 0.16448690E+00 -0.86373293E+00  0.19420982E-03 -0.26134156E-03  0.18941112E-03
 0.16448690E+00 -0.84714748E+00  0.29695909E-03 -0.43715637E-03  0.32457597E-03
 0.16448690E+00 -0.82958044E+00  0.45121306E-03 -0.58029740E-03  0.47559098E-03
 0.16448690E+00 -0.81099590E+00  0.65716302E-03 -0.66206605E-03  0.61669503E-03
 0.16448690E+00 -0.79135972E+00  0.90663079E-03 -0.67470375E-03  0.72157990E-03
 0.16448690E+00 -0.77064005E+00  0.11861989E-02 -0.62845858E-03  0.76913023E-03
 0.16448690E+00 -0.74880783E+00  0.14811590E-02 -0.54132493E-03  0.74498108E-03
 0.16448690E+00 -0.72583741E+00  0.17786273E-02 -0.42831973E-03  0.63894018E-03
 0.16448690E+00 -0.70170710E+00  0.20690778E-02 -0.29547090E-03  0.44052537E-03
 0.16448690E+00 -0.67639983E+00  0.23467200E-02 -0.13991805E-03  0.13572807E-03
 0.16448690E+00 -0.64990376E+00  0.26095975E-02  0.45363328E-04 -0.29269548E-03
 0.16448690E+00 -0.62221291E+00  0.28603686E-02  0.26500639E-03 -0.86063804E-03
 0.16448690E+00 -0.59332774E+00  0.31080312E-02  0.51544820E-03 -0.15748161E-02
 0.16448690E+00 -0.56325577E+00  0.33701647E-02  0.78171967E-03 -0.24240618E-02
 0.16448690E+00 -0.53201207E+00  0.36744223E-02  0.10377165E-02 -0.33727860E-02
 0.16448690E+00 -0.49961977E+00  0.40579008E-02  0.12499565E-02 -0.43593683E-02
 0.16448690E+00 -0.46611039E+00  0.45633004E-02  0.13839264E-02 -0.53011322E-02
 0.16448690E+00 -0.43152416E+00  0.52319047E-02  0.14114093E-02 -0.61056834E-02
 0.16448690E+00 -0.39591017E+00  0.60944848E-02  0.13168456E-02 -0.66863876E-02
 0.16448690E+00 -0.35932641E+00  0.71623128E-02  0.11010197E-02 -0.69781707E-02
 0.16448690E+00 -0.32183967E+00  0.84206199E-02  0.78115076E-03 -0.69494030E-02
 0.16448690E+00 -0.28352524E+00  0.98264336E-02  0.38753226E-03 -0.66065549E-02
 0.16448690E+00 -0.24446655E+00  0.11311425E-01 -0.42148103E-04 -0.59903870E-02
 0.16448690E+00 -0.20475452E+00  0.12789168E-01 -0.46913916E-03 -0.51648925E-02
 0.16448690E+00 -0.16448690E+00  0.14165049E-01 -0.85896650E-03 -0.42022239E-02
 0.16448690E+00 -0.12376733E+00  0.15346783E-01 -0.11846958E-02 -0.31677509E-02
 0.16448690E+00 -0.82704342E-01  0.16253695E-01 -0.14278282E-02 -0.21090624E-02
 0.16448690E+00 -0.41410268E-01  0.16823768E-01 -0.15773168E-02 -0.10513782E-02
 0.16448690E+00  0.00000000E+00  0.17018186E-01 -0.16276812E-02 -0.49802672E-13
 0.16448690E+00  0.41410268E-01  0.16823768E-01 -0.15773168E-02  0.10513782E-02
 0.16448690E+00  0.82704342E-01  0.16253695E-01 -0.14278282E-02  0.21090624E-02
 0.16448690E+00  0.12376733E+00  0.15346783E-01 -0.11846958E-02  0.31677509E-02
 0.16448690E+00  0.16448690E+00  0.14165049E-01 -0.85896650E-03  0.42022239E-02
 0.16448690E+00  0.20475452E+00  0.12789168E-01 -0.46913916E-03  0.51648925E-02
 0.16448690E+00  0.24446655E+00  0.11311425E-01 -0.42148103E-04  0.59903870E-02
 0.16448690E+00  0.28352524E+00  0.98264336E-02  0.38753226E-03  0.66065549E-02
 0.16448690E+00  0.32183967E+00  0.84206199E-02  0.78115076E-03  0.69494030E-02
 0.16448690E+00  0.35932641E+00  0.71623128E-02  0.11010197E-02  0.69781707E-02
 0.16448690E+00  0.39591017E+00  0.60944848E-02  0.13168456E-02  0.66863876E-02
 0.16448690E+00  0.43152416E+00  0.52319047E-02  0.14114093E-02  0.61056834E-02
 0.16448690E+00  0.46611039E+00  0.45633004E-02  0.13839264E-02  0.53011322E-02
 0.16448690E+00  0.49961977E+00  0.40579008E-02  0.12499565E-02  0.43593683E-02
 0.16448690E+00  0.53201207E+00  0.36744223E-02  0.10377165E-02  0.33727860E-02
 0.16448690E+00  0.56325577E+00  0.33701647E-02  0.78171967E-03  0.24240618E-02
 0.16448690E+00  0.59332774E+00  0.31080312E-02  0.51544820E-03  0.15748161E-02
 0.16448690E+00  0.62221291E+00  0.28603686E-02  0.26500639E-03  0.86063804E-03
 0.16448690E+00  0.64990376E+00  0.26095975E-02  0.45363328E-04  0.29269548E-03
 0.16448690E+00  0.67639983E+00  0.23467200E-02 -0.13991805E-03 -0.13572807E-03
 0.16448690E+00  0.70170710E+00  0.20690778E-02 -0.29547090E-03 -0.44052537E-03
 0.16448690E+00  0.72583741E+00  0.17786273E-02 -0.42831973E-03 -0.63894018E-03
 0.16448690E+00  0.74880783E+00  0.14811590E-02 -0.54132493E-03 -0.74498108E-03
 0.16448690E+00  0.77064005E+00  0.11861989E-02 -0.62845858E-03 -0.76913023E-03
 0.16448690E+00  0.79135972E+00  0.90663079E-03 -0.67470375E-03 -0.72157990E-03
 0.16448690E+00  0.81099590E+00  0.65716302E-03 -0.66206605E-03 -0.61669503E-03
 0.16448690E+00  0.82958044E+00  0.45121306E-03 -0.58029740E-03 -0.47559098E-03
 0.16448690E+00  0.84714748E+00  0.29695909E-03 -0.43715637E-03 -0.32457597E-03
 0.16448690E+00  0.86373293E+00  0.19420982E-03 -0.26134156E-03 -0.18941112E-03
 0.16448690E+00  0.87937402E+00  0.13407804E-03 -0.93948587E-04 -0.88154097E-04
 0.16448690E+00  0.89410886E+00  0.10214633E-03  0.28403557E-04 -0.26564539E-04
 0.16448690E+00  0.90797606E+00  0.83836521E-04  0.89062147E-04  0.12193884E-05
 0.16448690E+00  0.92101443E+00  0.69057750E-04  0.95619174E-04  0.74518730E-05
 0.16448690E+00  0.93326267E+00  0.53835404E-04  0.71165046E-04  0.43372002E-05
 0.16448690E+00  0.94475908E+00  0.38680612E-04  0.39767033E-04 -0.72314692E-07
 0.16448690E+00  0.95554139E+00  0.25612036E-04  0.16109719E-04 -0.25348526E-05
 0.16448690E+00  0.96564655E+00  0.15852662E-04  0.37192002E-05 -0.29084541E-05
 0.16448690E+00  0.97511059E+00  0.91693745E-05 -0.63916325E-06 -0.21747973E-05
 0.16448690E+00  0.98396850E+00  0.44297390E-05 -0.16030799E-05 -0.11553358E-05
 0.16448690E+00  0.99225409E+00  0.89268571E-06 -0.17485153E-05 -0.34366618E-06
 0.16448690E+00  0.10000000E+01  0.00000000E+00  0.00000000E+00  0.00000000E+00
 
 0.20475452E+00 -0.10000000E+01  0.00000000E+00  0.00000000E+00  0.00000000E+00
 0.20475452E+00 -0.99225409E+00  0.11178718E-06 -0.46359684E-05  0.51269346E-06
 0.20475452E+00 -0.98396850E+00  0.34086248E-05 -0.53335343E-05  0.16660340E-05
 0.20475452E+00 -0.97511059E+00  0.84564093E-05 -0.30041489E-05  0.29600024E-05
 0.20475452E+00 -0.96564655E+00  0.15739939E-04  0.59007967E-05  0.35268872E-05
 0.20475452E+00 -0.95554139E+00  0.25580764E-04  0.25830165E-04  0.24779876E-05
 0.20475452E+00 -0.94475908E+00  0.36614366E-04  0.55664485E-04 -0.19143890E-06
 0.20475452E+00 -0.93326267E+00  0.45707985E-04  0.81635261E-04 -0.11864124E-05
 0.20475452E+00 -0.92101443E+00  0.50190613E-04  0.75442231E-04  0.84094568E-05
 0.20475452E+00 -0.90797606E+00  0.52370160E-04  0.40791530E-05  0.43236842E-04
 0.20475452E+00 -0.89410886E+00  0.63927356E-04 -0.15004332E-03  0.11874497E-03
 0.20475452E+00 -0.87937402E+00  0.10664241E-03 -0.37053888E-03  0.24185522E-03
 0.20475452E+00 -0.86373293E+00  0.20732811E-03 -0.60532073E-03  0.40159012E-03
 0.20475452E+00 -0.84714748E+00  0.38882596E-03 -0.78625036E-03  0.56622379E-03
 0.20475452E+00 -0.82958044E+00  0.66173419E-03 -0.85890200E-03  0.69004356E-03
 0.20475452E+00 -0.81099590E+00  0.10211864E-02 -0.80365506E-03  0.72685823E-03
 0.20475452E+00 -0.79135972E+00  0.14495560E-02 -0.63679390E-03  0.64279898E-03
 0.20475452E+00 -0.77064005E+00  0.19228176E-02 -0.39435919E-03  0.42196831E-03
 0.20475452E+00 -0.74880783E+00  0.24171379E-02 -0.11118477E-03  0.63275300E-04
 0.20475452E+00 -0.72583741E+00  0.29135779E-02  0.19289791E-03 -0.42768999E-03
 0.20475452E+00 -0.70170710E+00  0.34005989E-02  0.51451081E-03 -0.10455664E-02
 0.20475452E+00 -0.67639983E+00  0.38754892E-02  0.85816627E-03 -0.17858234E-02
 0.20475452E+00 -0.64990376E+00  0.43458301E-02  0.12238661E-02 -0.26377490E-02
 0.20475452E+00 -0.62221291E+00  0.48314049E-02  0.15971580E-02 -0.35724805E-02
 0.20475452E+00 -0.59332774E+00  0.53656097E-02  0.19455842E-02 -0.45316432E-02
 0.20475452E+00 -0.56325577E+00  0.59946522E-02  0.22226312E-02 -0.54226859E-02
 0.20475452E+00 -0.53201207E+00  0.67726956E-02  0.23777999E-02 -0.61254102E-02
 0.20475452E+00 -0.49961977E+00  0.77523778E-02  0.23697531E-02 -0.65106766E-02
 0.20475452E+00 -0.46611039E+00  0.89719560E-02  0.21786264E-02 -0.64681286E-02
 0.20475452E+00 -0.43152416E+00  0.10442396E-01  0.18137283E-02 -0.59360561E-02
 0.20475452E+00 -0.39591017E+00  0.12138537E-01  0.13140581E-02 -0.49247633E-02
 0.20475452E+00 -0.35932641E+00  0.13997924E-01  0.74116795E-03 -0.35257377E-02
 0.20475452E+00 -0.32183967E+00  0.15928526E-01  0.16623443E-03 -0.19026217E-02
 0.20475452E+00 -0.28352524E+00  0.17823777E-01 -0.34504536E-03 -0.26517718E-03
 0.20475452E+00 -0.24446655E+00  0.19580757E-01 -0.74558142E-03  0.11677108E-02
 0.20475452E+00 -0.20475452E+00  0.21116427E-01 -0.10147110E-02  0.22072116E-02
 0.20475452E+00 -0.16448690E+00  0.22377510E-01 -0.11591179E-02  0.27272427E-02
 0.20475452E+00 -0.12376733E+00  0.23341900E-01 -0.12072534E-02  0.26845632E-02
 0.20475452E+00 -0.82704342E-01  0.24012083E-01 -0.11992252E-02  0.21238025E-02
 0.20475452E+00 -0.41410268E-01  0.24403487E-01 -0.11749444E-02  0.11683277E-02
 0.20475452E+00  0.00000000E+00  0.24531815E-01 -0.11633428E-02 -0.12537682E-12
 0.20475452E+00  0.41410268E-01  0.24403487E-01 -0.11749444E-02 -0.11683277E-02
 0.20475452E+00  0.82704342E-01  0.24012083E-01 -0.11992252E-02 -0.21238025E-02
 0.20475452E+00  0.12376733E+00  0.23341900E-01 -0.12072534E-02 -0.26845632E-02
 0.20475452E+00  0.16448690E+00  0.22377510E-01 -0.11591179E-02 -0.27272427E-02
 0.20475452E+00  0.20475452E+00  0.21116427E-01 -0.10147110E-02 -0.22072116E-02
 0.20475452E+00  0.24446655E+00  0.19580757E-01 -0.74558142E-03 -0.11677108E-02
 0.20475452E+00  0.28352524E+00  0.17823777E-01 -0.34504536E-03  0.26517718E-03
 0.20475452E+00  0.32183967E+00  0.15928526E-01  0.16623443E-03  0.19026217E-02
 0.20475452E+00  0.35932641E+00  0.13997924E-01  0.74116795E-03  0.35257377E-02
 0.20475452E+00  0.39591017E+00  0.12138537E-01  0.13140581E-02  0.49247633E-02
 0.20475452E+00  0.43152416E+00  0.10442396E-01  0.18137283E-02  0.59360561E-02
 0.20475452E+00  0.46611039E+00  0.89719560E-02  0.21786264E-02  0.64681286E-02
 0.20475452E+00  0.49961977E+00  0.77523778E-02  0.23697531E-02  0.65106766E-02
 0.20475452E+00  0.53201207E+00  0.67726956E-02  0.23777999E-02  0.61254102E-02
 0.20475452E+00  0.56325577E+00  0.59946522E-02  0.22226312E-02  0.54226859E-02
 0.20475452E+00  0.59332774E+00  0.53656097E-02  0.19455842E-02  0.45316432E-02
 0.20475452E+00  0.62221291E+00  0.48314049E-02  0.15971580E-02  0.35724805E-02
 0.20475452E+00  0.64990376E+00  0.43458301E-02  0.12238661E-02  0.26377490E-02
 0.20475452E+00  0.67639983E+00  0.38754892E-02  0.85816627E-03  0.17858234E-02
 0.20475452E+00  0.70170710E+00  0.34005989E-02  0.51451081E-03  0.10455664E-02
 0.20475452E+00  0.72583741E+00  0.29135779E-02  0.19289791E-03  0.42768999E-03
 0.20475452E+00  0.74880783E+00  0.24171379E-02 -0.11118477E-03 -0.63275300E-04
 0.20475452E+00  0.77064005E+00  0.19228176E-02 -0.39435919E-03 -0.42196831E-03
 0.20475452E+00  0.79135972E+00  0.14495560E-02 -0.63679390E-03 -0.64279898E-03
 0.20475452E+00  0.81099590E+00  0.10211864E-02 -0.80365506E-03 -0.72685823E-03
 0.20475452E+00  0.82958044E+00  0.66173419E-03 -0.85890200E-03 -0.69004356E-03
 0.20475452E+00  0.84714748E+00  0.38882596E-03 -0.78625036E-03 -0.56622379E-03
 0.20475452E+00  0.86373293E+00  0.20732811E-03 -0.60532073E-03 -0.40159012E-03
 0.20475452E+00  0.87937402E+00  0.10664241E-03 -0.37053888E-03 -0.24185522E-03
 0.20475452E+00  0.89410886E+00  0.63927356E-04 -0.15004332E-03 -0.11874497E-03
 0.20475452E+00  0.90797606E+00  0.52370160E-04  0.40791530E-05 -0.43236842E-04
 0.20475452E+00  0.92101443E+00  0.50190613E-04  0.75442231E-04 -0.84094568E-05
 0.20475452E+00  0.93326267E+00  0.45707985E-04  0.81635261E-04  0.11864124E-05
 0.20475452E+00  0.94475908E+00  0.36614366E-04  0.55664485E-04  0.19143890E-06
 0.20475452E+00  0.95554139E+00  0.25580764E-04  0.25830165E-04 -0.24779876E-05
 0.20475452E+00  0.96564655E+00  0.15739939E-04  0.59007967E-05 -0.35268872E-05
 0.20475452E+00  0.97511059E+00  0.84564093E-05 -0.30041489E-05 -0.29600024E-05
 0.20475452E+00  0.98396850E+00  0.34086248E-05 -0.53335343E-05 -0.16660340E-05
 0.20475452E+00  0.99225409E+00  0.11178718E-06 -0.46359684E-05 -0.51269346E-06
 0.20475452E+00  0.10000000E+01  0.00000000E+00  0.00000000E+00  0.00000000E+00
 
 0.24446655E+00 -0.10000000E+01  0.00000000E+00  0.00000000E+00  0.00000000E+00
 0.24446655E+00 -0.99225409E+00 -0.66283197E-06 -0.85118818E-05  0.59254301E-06
 0.24446655E+00 -0.98396850E+00  0.24554553E-05 -0.99799542E-05  0.18473725E-05
 0.24446655E+00 -0.97511059E+00  0.78660128E-05 -0.49629036E-05  0.30440593E-05
 0.24446655E+00 -0.96564655E+00  0.15345770E-04  0.97087631E-05  0.31808388E-05
 0.24446655E+00 -0.95554139E+00  0.23609694E-04  0.34404590E-04  0.22703443E-05
 0.24446655E+00 -0.94475908E+00  0.28992036E-04  0.57303410E-04  0.31840752E-05
 0.24446655E+00 -0.93326267E+00  0.26841191E-04  0.48600915E-04  0.14659592E-04
 0.24446655E+00 -0.92101443E+00  0.16581811E-04 -0.32687443E-04  0.51872149E-04
 0.24446655E+00 -0.90797606E+00  0.89891786E-05 -0.21506182E-03  0.13171530E-03
 0.24446655E+00 -0.89410886E+00  0.30804852E-04 -0.48501465E-03  0.26109740E-03
 0.24446655E+00 -0.87937402E+00  0.12151929E-03 -0.77414728E-03  0.42343551E-03
 0.24446655E+00 -0.86373293E+00  0.32129780E-03 -0.97948195E-03  0.57244640E-03
 0.24446655E+00 -0.84714748E+00  0.65548264E-03 -0.10092265E-02  0.64103333E-03
 0.24446655E+00 -0.82958044E+00  0.11239102E-02 -0.82547701E-03  0.56340996E-03
 0.24446655E+00 -0.81099590E+00  0.17003522E-02 -0.45665371E-03  0.29960524E-03
 0.24446655E+00 -0.79135972E+00  0.23410329E-02  0.24971746E-04 -0.15090155E-03
 0.24446655E+00 -0.77064005E+00  0.29969254E-02  0.54243406E-03 -0.75220941E-03
 0.24446655E+00 -0.74880783E+00  0.36243993E-02  0.10447953E-02 -0.14472164E-02
 0.24446655E+00 -0.72583741E+00  0.41918791E-02  0.15148002E-02 -0.21736478E-02
 0.24446655E+00 -0.70170710E+00  0.46830385E-02  0.19549096E-02 -0.28706261E-02
 0.24446655E+00 -0.67639983E+00  0.50982371E-02  0.23642503E-02 -0.34721799E-02
 0.24446655E+00 -0.64990376E+00  0.54548513E-02  0.27206727E-02 -0.38927364E-02
 0.24446655E+00 -0.62221291E+00  0.57855447E-02  0.29769415E-02 -0.40151494E-02
 0.24446655E+00 -0.59332774E+00  0.61323219E-02  0.30723527E-02 -0.36923825E-02
 0.24446655E+00 -0.56325577E+00  0.65349491E-02  0.29547180E-02 -0.27689795E-02
 0.24446655E+00 -0.53201207E+00  0.70145849E-02  0.26042339E-02 -0.11204634E-02
 0.24446655E+00 -0.49961977E+00  0.75568309E-02  0.20505421E-02  0.12994456E-02
 0.24446655E+00 -0.46611039E+00  0.81006177E-02  0.13765874E-02  0.44189110E-02
 0.24446655E+00 -0.43152416E+00  0.85393152E-02  0.70696521E-03  0.80303997E-02
 0.24446655E+00 -0.39591017E+00  0.87370882E-02  0.18325221E-03  0.11804642E-01
 0.24446655E+00 -0.35932641E+00  0.85583872E-02 -0.67049746E-04  0.15335662E-01
 0.24446655E+00 -0.32183967E+00  0.79032145E-02  0.40672344E-04  0.18206246E-01
 0.24446655E+00 -0.28352524E+00  0.67382837E-02  0.52925509E-03  0.20056729E-01
 0.24446655E+00 -0.24446655E+00  0.51149809E-02  0.13550541E-02  0.20639648E-01
 0.24446655E+00 -0.20475452E+00  0.31691840E-02  0.24172275E-02  0.19848587E-01
 0.24446655E+00 -0.16448690E+00  0.11031573E-02  0.35771399E-02  0.17718616E-01
 0.24446655E+00 -0.12376733E+00 -0.84562047E-03  0.46822638E-02  0.14404319E-01
 0.24446655E+00 -0.82704342E-01 -0.24415938E-02  0.55893115E-02  0.10146425E-01
 0.24446655E+00 -0.41410268E-01 -0.34869702E-02  0.61830671E-02  0.52383099E-02
 0.24446655E+00  0.00000000E+00 -0.38506967E-02  0.63894770E-02 -0.87409237E-13
 0.24446655E+00  0.41410268E-01 -0.34869702E-02  0.61830671E-02 -0.52383099E-02
 0.24446655E+00  0.82704342E-01 -0.24415938E-02  0.55893115E-02 -0.10146425E-01
 0.24446655E+00  0.12376733E+00 -0.84562047E-03  0.46822638E-02 -0.14404319E-01
 0.24446655E+00  0.16448690E+00  0.11031573E-02  0.35771399E-02 -0.17718616E-01
 0.24446655E+00  0.20475452E+00  0.31691840E-02  0.24172275E-02 -0.19848587E-01
 0.24446655E+00  0.24446655E+00  0.51149809E-02  0.13550541E-02 -0.20639648E-01
 0.24446655E+00  0.28352524E+00  0.67382837E-02  0.52925509E-03 -0.20056729E-01
 0.24446655E+00  0.32183967E+00  0.79032145E-02  0.40672343E-04 -0.18206246E-01
 0.24446655E+00  0.35932641E+00  0.85583872E-02 -0.67049746E-04 -0.15335662E-01
 0.24446655E+00  0.39591017E+00  0.87370882E-02  0.18325221E-03 -0.11804642E-01
 0.24446655E+00  0.43152416E+00  0.85393152E-02  0.70696521E-03 -0.80303997E-02
 0.24446655E+00  0.46611039E+00  0.81006177E-02  0.13765874E-02 -0.44189110E-02
 0.24446655E+00  0.49961977E+00  0.75568309E-02  0.20505421E-02 -0.12994456E-02
 0.24446655E+00  0.53201207E+00  0.70145849E-02  0.26042339E-02  0.11204634E-02
 0.24446655E+00  0.56325577E+00  0.65349491E-02  0.29547180E-02  0.27689795E-02
 0.24446655E+00  0.59332774E+00  0.61323219E-02  0.30723527E-02  0.36923825E-02
 0.24446655E+00  0.62221291E+00  0.57855447E-02  0.29769415E-02  0.40151494E-02
 0.24446655E+00  0.64990376E+00  0.54548513E-02  0.27206727E-02  0.38927364E-02
 0.24446655E+00  0.67639983E+00  0.50982371E-02  0.23642503E-02  0.34721799E-02
 0.24446655E+00  0.70170710E+00  0.46830385E-02  0.19549096E-02  0.28706261E-02
 0.24446655E+00  0.72583741E+00  0.41918791E-02  0.15148002E-02  0.21736478E-02
 0.24446655E+00  0.74880783E+00  0.36243993E-02  0.10447953E-02  0.14472164E-02
 0.24446655E+00  0.77064005E+00  0.29969254E-02  0.54243406E-03  0.75220941E-03
 0.24446655E+00  0.79135972E+00  0.23410329E-02  0.24971746E-04  0.15090155E-03
 0.24446655E+00  0.81099590E+00  0.17003522E-02 -0.45665371E-03 -0.29960524E-03
 0.24446655E+00  0.82958044E+00  0.11239102E-02 -0.82547701E-03 -0.56340996E-03
 0.24446655E+00  0.84714748E+00  0.65548264E-03 -0.10092265E-02 -0.64103333E-03
 0.24446655E+00  0.86373293E+00  0.32129780E-03 -0.97948195E-03 -0.57244640E-03
 0.24446655E+00  0.87937402E+00  0.12151929E-03 -0.77414728E-03 -0.42343551E-03
 0.24446655E+00  0.89410886E+00  0.30804852E-04 -0.48501465E-03 -0.26109740E-03
 0.24446655E+00  0.90797606E+00  0.89891786E-05 -0.21506182E-03 -0.13171530E-03
 0.24446655E+00  0.92101443E+00  0.16581811E-04 -0.32687443E-04 -0.51872149E-04
 0.24446655E+00  0.93326267E+00  0.26841191E-04  0.48600915E-04 -0.14659592E-04
 0.24446655E+00  0.94475908E+00  0.28992036E-04  0.57303410E-04 -0.31840752E-05
 0.24446655E+00  0.95554139E+00  0.23609694E-04  0.34404590E-04 -0.22703443E-05
 0.24446655E+00  0.96564655E+00  0.15345770E-04  0.97087631E-05 -0.31808388E-05
 0.24446655E+00  0.97511059E+00  0.78660128E-05 -0.49629036E-05 -0.30440593E-05
 0.24446655E+00  0.98396850E+00  0.24554553E-05 -0.99799542E-05 -0.18473725E-05
 0.24446655E+00  0.99225409E+00 -0.66283197E-06 -0.85118818E-05 -0.59254301E-06
 0.24446655E+00  0.10000000E+01  0.00000000E+00  0.00000000E+00  0.00000000E+00
 
 0.28352524E+00 -0.10000000E+01  0.00000000E+00  0.00000000E+00  0.00000000E+00
 0.28352524E+00 -0.99225409E+00 -0.11795601E-05 -0.12056766E-04  0.42595048E-06
 0.28352524E+00 -0.98396850E+00  0.18433310E-05 -0.13628072E-04  0.12661104E-05
 0.28352524E+00 -0.97511059E+00  0.73232464E-05 -0.53578120E-05  0.18678091E-05
 0.28352524E+00 -0.96564655E+00  0.13666285E-04  0.12273586E-04  0.18497341E-05
 0.28352524E+00 -0.95554139E+00  0.17229804E-04  0.29668429E-04  0.35415258E-05
 0.28352524E+00 -0.94475908E+00  0.12218977E-04  0.18807895E-04  0.14191957E-04
 0.28352524E+00 -0.93326267E+00 -0.49684805E-05 -0.64676112E-04  0.47496134E-04
 0.28352524E+00 -0.92101443E+00 -0.26875118E-04 -0.25871168E-03  0.11907835E-03
 0.28352524E+00 -0.90797606E+00 -0.26013698E-04 -0.55643407E-03  0.23437615E-03
 0.28352524E+00 -0.89410886E+00  0.46094675E-04 -0.87860801E-03  0.37182813E-03
 0.28352524E+00 -0.87937402E+00  0.24622335E-03 -0.10873027E-02  0.47348034E-03
 0.28352524E+00 -0.86373293E+00  0.61608381E-03 -0.10459031E-02  0.45492465E-03
 0.28352524E+00 -0.84714748E+00  0.11600293E-02 -0.69164508E-03  0.23709909E-03
 0.28352524E+00 -0.82958044E+00  0.18361196E-02 -0.71827328E-04 -0.21409214E-03
 0.28352524E+00 -0.81099590E+00  0.25648258E-02  0.68061793E-03 -0.86176130E-03
 0.28352524E+00 -0.79135972E+00  0.32495047E-02  0.14131479E-02 -0.16003300E-02
 0.28352524E+00 -0.77064005E+00  0.37984021E-02  0.20171025E-02 -0.22828913E-02
 0.28352524E+00 -0.74880783E+00  0.41404466E-02  0.24531606E-02 -0.27562366E-02
 0.28352524E+00 -0.72583741E+00  0.42328167E-02  0.27330270E-02 -0.28836993E-02
 0.28352524E+00 -0.70170710E+00  0.40619382E-02  0.28780181E-02 -0.25467513E-02
 0.28352524E+00 -0.67639983E+00  0.36398851E-02  0.28839297E-02 -0.16313726E-02
 0.28352524E+00 -0.64990376E+00  0.29961024E-02  0.27125642E-02 -0.16412433E-04
 0.28352524E+00 -0.62221291E+00  0.21632118E-02  0.23131653E-02  0.24183961E-02
 0.28352524E+00 -0.59332774E+00  0.11568267E-02  0.16616309E-02  0.57568317E-02
 0.28352524E+00 -0.56325577E+00 -0.46755688E-04  0.79810281E-03  0.99907064E-02
 0.28352524E+00 -0.53201207E+00 -0.15270412E-02 -0.15469376E-03  0.14965585E-01
 0.28352524E+00 -0.49961977E+00 -0.34203754E-02 -0.10016509E-02  0.20353729E-01
 0.28352524E+00 -0.46611039E+00 -0.58992942E-02 -0.15125021E-02  0.25673620E-01
 0.28352524E+00 -0.43152416E+00 -0.91314521E-02 -0.14749708E-02  0.30359679E-01
 0.28352524E+00 -0.39591017E+00 -0.13228359E-01 -0.74730228E-03  0.33866704E-01
 0.28352524E+00 -0.35932641E+00 -0.18199616E-01  0.70598432E-03  0.35779241E-01
 0.28352524E+00 -0.32183967E+00 -0.23927772E-01  0.28052140E-02  0.35892644E-01
 0.28352524E+00 -0.28352524E+00 -0.30171828E-01  0.53742325E-02  0.34241813E-01
 0.28352524E+00 -0.24446655E+00 -0.36597654E-01  0.81784683E-02  0.31071489E-01
 0.28352524E+00 -0.20475452E+00 -0.42824979E-01  0.10969277E-01  0.26760876E-01
 0.28352524E+00 -0.16448690E+00 -0.48477144E-01  0.13521850E-01  0.21727803E-01
 0.28352524E+00 -0.12376733E+00 -0.53221524E-01  0.15658580E-01  0.16340202E-01
 0.28352524E+00 -0.82704342E-01 -0.56794350E-01  0.17256080E-01  0.10856321E-01
 0.28352524E+00 -0.41410268E-01 -0.59010077E-01  0.18239526E-01  0.54042243E-02
 0.28352524E+00  0.00000000E+00 -0.59760442E-01  0.18571089E-01  0.75699122E-13
 0.28352524E+00  0.41410268E-01 -0.59010077E-01  0.18239526E-01 -0.54042243E-02
 0.28352524E+00  0.82704342E-01 -0.56794350E-01  0.17256080E-01 -0.10856321E-01
 0.28352524E+00  0.12376733E+00 -0.53221524E-01  0.15658580E-01 -0.16340202E-01
 0.28352524E+00  0.16448690E+00 -0.48477144E-01  0.13521850E-01 -0.21727803E-01
 0.28352524E+00  0.20475452E+00 -0.42824979E-01  0.10969277E-01 -0.26760876E-01
 0.28352524E+00  0.24446655E+00 -0.36597654E-01  0.81784683E-02 -0.31071489E-01
 0.28352524E+00  0.28352524E+00 -0.30171828E-01  0.53742325E-02 -0.34241813E-01
 0.28352524E+00  0.32183967E+00 -0.23927772E-01  0.28052140E-02 -0.35892644E-01
 0.28352524E+00  0.35932641E+00 -0.18199616E-01  0.70598432E-03 -0.35779241E-01
 0.28352524E+00  0.39591017E+00 -0.13228359E-01 -0.74730228E-03 -0.33866704E-01
 0.28352524E+00  0.43152416E+00 -0.91314521E-02 -0.14749708E-02 -0.30359679E-01
 0.28352524E+00  0.46611039E+00 -0.58992942E-02 -0.15125021E-02 -0.25673620E-01
 0.28352524E+00  0.49961977E+00 -0.34203754E-02 -0.10016509E-02 -0.20353729E-01
 0.28352524E+00  0.53201207E+00 -0.15270412E-02 -0.15469376E-03 -0.14965585E-01
 0.28352524E+00  0.56325577E+00 -0.46755688E-04  0.79810281E-03 -0.99907064E-02
 0.28352524E+00  0.59332774E+00  0.11568267E-02  0.16616309E-02 -0.57568317E-02
 0.28352524E+00  0.62221291E+00  0.21632118E-02  0.23131653E-02 -0.24183961E-02
 0.28352524E+00  0.64990376E+00  0.29961024E-02  0.27125642E-02  0.16412433E-04
 0.28352524E+00  0.67639983E+00  0.36398851E-02  0.28839297E-02  0.16313726E-02
 0.28352524E+00  0.70170710E+00  0.40619382E-02  0.28780181E-02  0.25467513E-02
 0.28352524E+00  0.72583741E+00  0.42328167E-02  0.27330270E-02  0.28836993E-02
 0.28352524E+00  0.74880783E+00  0.41404466E-02  0.24531606E-02  0.27562366E-02
 0.28352524E+00  0.77064005E+00  0.37984021E-02  0.20171025E-02  0.22828913E-02
 0.28352524E+00  0.79135972E+00  0.32495047E-02  0.14131479E-02  0.16003300E-02
 0.28352524E+00  0.81099590E+00  0.25648258E-02  0.68061793E-03  0.86176130E-03
 0.28352524E+00  0.82958044E+00  0.18361196E-02 -0.71827328E-04  0.21409214E-03
 0.28352524E+00  0.84714748E+00  0.11600293E-02 -0.69164508E-03 -0.23709909E-03
 0.28352524E+00  0.86373293E+00  0.61608381E-03 -0.10459031E-02 -0.45492465E-03
 0.28352524E+00  0.87937402E+00  0.24622335E-03 -0.10873027E-02 -0.47348034E-03
 0.28352524E+00  0.89410886E+00  0.46094675E-04 -0.87860801E-03 -0.37182813E-03
 0.28352524E+00  0.90797606E+00 -0.26013698E-04 -0.55643407E-03 -0.23437615E-03
 0.28352524E+00  0.92101443E+00 -0.26875118E-04 -0.25871168E-03 -0.11907835E-03
 0.28352524E+00  0.93326267E+00 -0.49684805E-05 -0.64676112E-04 -0.47496134E-04
 0.28352524E+00  0.94475908E+00  0.12218977E-04  0.18807895E-04 -0.14191957E-04
 0.28352524E+00  0.95554139E+00  0.17229804E-04  0.29668429E-04 -0.35415258E-05
 0.28352524E+00  0.96564655E+00  0.13666285E-04  0.12273586E-04 -0.18497341E-05
 0.28352524E+00  0.97511059E+00  0.73232464E-05 -0.53578120E-05 -0.18678091E-05
 0.28352524E+00  0.98396850E+00  0.18433310E-05 -0.13628072E-04 -0.12661104E-05
 0.28352524E+00  0.99225409E+00 -0.11795601E-05 -0.12056766E-04 -0.42595048E-06
 0.28352524E+00  0.10000000E+01  0.00000000E+00  0.00000000E+00  0.00000000E+00
 
 0.32183967E+00 -0.10000000E+01  0.00000000E+00  0.00000000E+00  0.00000000E+00
 0.32183967E+00 -0.99225409E+00 -0.11973932E-05 -0.13180568E-04 -0.75767617E-07
 0.32183967E+00 -0.98396850E+00  0.16928150E-05 -0.14017036E-04 -0.23703359E-06
 0.32183967E+00 -0.97511059E+00  0.63290264E-05 -0.45485601E-05 -0.49842719E-06
 0.32183967E+00 -0.96564655E+00  0.91783257E-05  0.68797155E-05  0.33984439E-06
 0.32183967E+00 -0.95554139E+00  0.42890643E-05 -0.35762176E-05  0.76403847E-05
 0.32183967E+00 -0.94475908E+00 -0.14136681E-04 -0.77989562E-04  0.31834492E-04
 0.32183967E+00 -0.93326267E+00 -0.43238126E-04 -0.25893024E-03  0.85503251E-04
 0.32183967E+00 -0.92101443E+00 -0.59567000E-04 -0.54862148E-03  0.17165280E-03
 0.32183967E+00 -0.90797606E+00 -0.12597220E-04 -0.86763750E-03  0.26634941E-03
 0.32183967E+00 -0.89410886E+00  0.16559022E-03 -0.10544453E-02  0.30626901E-03
 0.32183967E+00 -0.87937402E+00  0.53173984E-03 -0.93031924E-03  0.19841049E-03
 0.32183967E+00 -0.86373293E+00  0.10954409E-02 -0.40305842E-03 -0.14103514E-03
 0.32183967E+00 -0.84714748E+00  0.17959090E-02  0.45954752E-03 -0.73143997E-03
 0.32183967E+00 -0.82958044E+00  0.25059688E-02  0.14434557E-02 -0.14869009E-02
 0.32183967E+00 -0.81099590E+00  0.30618114E-02  0.22846610E-02 -0.22163935E-02
 0.32183967E+00 -0.79135972E+00  0.33035575E-02  0.27850375E-02 -0.26683724E-02
 0.32183967E+00 -0.77064005E+00  0.31096715E-02  0.28772417E-02 -0.25960494E-02
 0.32183967E+00 -0.74880783E+00  0.24156541E-02  0.26103559E-02 -0.18101193E-02
 0.32183967E+00 -0.72583741E+00  0.12164492E-02  0.20814371E-02 -0.19771767E-03
 0.32183967E+00 -0.70170710E+00 -0.44386852E-03  0.13654643E-02  0.22886174E-02
 0.32183967E+00 -0.67639983E+00 -0.24918988E-02  0.48709170E-03  0.56485650E-02
 0.32183967E+00 -0.64990376E+00 -0.48523303E-02 -0.55428108E-03  0.98315476E-02
 0.32183967E+00 -0.62221291E+00 -0.74793419E-02 -0.17270043E-02  0.14703256E-01
 0.32183967E+00 -0.59332774E+00 -0.10383966E-01 -0.29145167E-02  0.19994891E-01
 0.32183967E+00 -0.56325577E+00 -0.13645321E-01 -0.39000439E-02  0.25268387E-01
 0.32183967E+00 -0.53201207E+00 -0.17395097E-01 -0.44012486E-02  0.29932636E-01
 0.32183967E+00 -0.49961977E+00 -0.21773213E-01 -0.41437717E-02  0.33327664E-01
 0.32183967E+00 -0.46611039E+00 -0.26865858E-01 -0.29458674E-02  0.34863613E-01
 0.32183967E+00 -0.43152416E+00 -0.32647836E-01 -0.78214138E-03  0.34173984E-01
 0.32183967E+00 -0.39591017E+00 -0.38953022E-01  0.21970897E-02  0.31230771E-01
 0.32183967E+00 -0.35932641E+00 -0.45487216E-01  0.56972727E-02  0.26379244E-01
 0.32183967E+00 -0.32183967E+00 -0.51881326E-01  0.93498779E-02  0.20277872E-01
 0.32183967E+00 -0.28352524E+00 -0.57767128E-01  0.12796853E-01  0.13762001E-01
 0.32183967E+00 -0.24446655E+00 -0.62850578E-01  0.15762622E-01  0.76736777E-02
 0.32183967E+00 -0.20475452E+00 -0.66960489E-01  0.18094865E-01  0.27054633E-02
 0.32183967E+00 -0.16448690E+00 -0.70061196E-01  0.19768256E-01 -0.70628818E-03
 0.32183967E+00 -0.12376733E+00 -0.72230303E-01  0.20857277E-01 -0.24247465E-02
 0.32183967E+00 -0.82704342E-01 -0.73612294E-01  0.21491109E-01 -0.25988241E-02
 0.32183967E+00 -0.41410268E-01 -0.74362937E-01  0.21804691E-01 -0.16101431E-02
 0.32183967E+00  0.00000000E+00 -0.74598841E-01  0.21897161E-01  0.14349908E-12
 0.32183967E+00  0.41410268E-01 -0.74362937E-01  0.21804691E-01  0.16101431E-02
 0.32183967E+00  0.82704342E-01 -0.73612294E-01  0.21491109E-01  0.25988241E-02
 0.32183967E+00  0.12376733E+00 -0.72230303E-01  0.20857277E-01  0.24247465E-02
 0.32183967E+00  0.16448690E+00 -0.70061196E-01  0.19768256E-01  0.70628818E-03
 0.32183967E+00  0.20475452E+00 -0.66960489E-01  0.18094865E-01 -0.27054633E-02
 0.32183967E+00  0.24446655E+00 -0.62850578E-01  0.15762622E-01 -0.76736777E-02
 0.32183967E+00  0.28352524E+00 -0.57767128E-01  0.12796853E-01 -0.13762001E-01
 0.32183967E+00  0.32183967E+00 -0.51881326E-01  0.93498779E-02 -0.20277872E-01
 0.32183967E+00  0.35932641E+00 -0.45487216E-01  0.56972727E-02 -0.26379244E-01
 0.32183967E+00  0.39591017E+00 -0.38953022E-01  0.21970897E-02 -0.31230771E-01
 0.32183967E+00  0.43152416E+00 -0.32647836E-01 -0.78214138E-03 -0.34173984E-01
 0.32183967E+00  0.46611039E+00 -0.26865858E-01 -0.29458674E-02 -0.34863613E-01
 0.32183967E+00  0.49961977E+00 -0.21773213E-01 -0.41437717E-02 -0.33327664E-01
 0.32183967E+00  0.53201207E+00 -0.17395097E-01 -0.44012486E-02 -0.29932636E-01
 0.32183967E+00  0.56325577E+00 -0.13645321E-01 -0.39000439E-02 -0.25268387E-01
 0.32183967E+00  0.59332774E+00 -0.10383966E-01 -0.29145167E-02 -0.19994891E-01
 0.32183967E+00  0.62221291E+00 -0.74793419E-02 -0.17270043E-02 -0.14703256E-01
 0.32183967E+00  0.64990376E+00 -0.48523303E-02 -0.55428108E-03 -0.98315476E-02
 0.32183967E+00  0.67639983E+00 -0.24918988E-02  0.48709170E-03 -0.56485650E-02
 0.32183967E+00  0.70170710E+00 -0.44386852E-03  0.13654643E-02 -0.22886174E-02
 0.32183967E+00  0.72583741E+00  0.12164492E-02  0.20814371E-02  0.19771767E-03
 0.32183967E+00  0.74880783E+00  0.24156541E-02  0.26103559E-02  0.18101193E-02
 0.32183967E+00  0.77064005E+00  0.31096715E-02  0.28772417E-02  0.25960494E-02
 0.32183967E+00  0.79135972E+00  0.33035575E-02  0.27850375E-02  0.26683724E-02
 0.32183967E+00  0.81099590E+00  0.30618114E-02  0.22846610E-02  0.22163935E-02
 0.32183967E+00  0.82958044E+00  0.25059688E-02  0.14434557E-02  0.14869009E-02
 0.32183967E+00  0.84714748E+00  0.17959090E-02  0.45954752E-03  0.73143997E-03
 0.32183967E+00  0.86373293E+00  0.10954409E-02 -0.40305842E-03  0.14103514E-03
 0.32183967E+00  0.87937402E+00  0.53173984E-03 -0.93031924E-03 -0.19841049E-03
 0.32183967E+00  0.89410886E+00  0.16559022E-03 -0.10544453E-02 -0.30626901E-03
 0.32183967E+00  0.90797606E+00 -0.12597220E-04 -0.86763750E-03 -0.26634941E-03
 0.32183967E+00  0.92101443E+00 -0.59567000E-04 -0.54862148E-03 -0.17165280E-03
 0.32183967E+00  0.93326267E+00 -0.43238126E-04 -0.25893024E-03 -0.85503251E-04
 0.32183967E+00  0.94475908E+00 -0.14136681E-04 -0.77989562E-04 -0.31834492E-04
 0.32183967E+00  0.95554139E+00  0.42890643E-05 -0.35762176E-05 -0.76403847E-05
 0.32183967E+00  0.96564655E+00  0.91783257E-05  0.68797155E-05 -0.33984439E-06
 0.32183967E+00  0.97511059E+00  0.63290264E-05 -0.45485601E-05  0.49842719E-06
 0.32183967E+00  0.98396850E+00  0.16928150E-05 -0.14017036E-04  0.23703359E-06
 0.32183967E+00  0.99225409E+00 -0.11973932E-05 -0.13180568E-04  0.75767617E-07
 0.32183967E+00  0.10000000E+01  0.00000000E+00  0.00000000E+00  0.00000000E+00
 
 0.35932641E+00 -0.10000000E+01  0.00000000E+00  0.00000000E+00  0.00000000E+00
 0.35932641E+00 -0.99225409E+00 -0.64160006E-06 -0.10138072E-04 -0.80522533E-06
 0.35932641E+00 -0.98396850E+00  0.18264564E-05 -0.10041148E-04 -0.22645715E-05
 0.35932641E+00 -0.97511059E+00  0.41567002E-05 -0.46674261E-05 -0.32042616E-05
 0.35932641E+00 -0.96564655E+00  0.94983746E-06 -0.12394754E-04 -0.50184940E-06
 0.35932641E+00 -0.95554139E+00 -0.14444834E-04 -0.68679323E-04  0.12929380E-04
 0.35932641E+00 -0.94475908E+00 -0.43470797E-04 -0.21484948E-03  0.45706195E-04
 0.35932641E+00 -0.93326267E+00 -0.70050566E-04 -0.46173403E-03  0.99060810E-04
 0.35932641E+00 -0.92101443E+00 -0.49389777E-04 -0.74106967E-03  0.15031289E-03
 0.35932641E+00 -0.90797606E+00  0.88671816E-04 -0.88733425E-03  0.13932636E-03
 0.35932641E+00 -0.89410886E+00  0.41164846E-03 -0.69373353E-03 -0.24946411E-04
 0.35932641E+00 -0.87937402E+00  0.93771060E-03 -0.36684874E-04 -0.42365012E-03
 0.35932641E+00 -0.86373293E+00  0.15945134E-02  0.10062494E-02 -0.10624277E-02
 0.35932641E+00 -0.84714748E+00  0.22112182E-02  0.21398239E-02 -0.18157062E-02
 0.35932641E+00 -0.82958044E+00  0.25540039E-02  0.29673280E-02 -0.24222476E-02
 0.35932641E+00 -0.81099590E+00  0.23903303E-02  0.31725664E-02 -0.25466829E-02
 0.35932641E+00 -0.79135972E+00  0.15532649E-02  0.26530981E-02 -0.18818033E-02
 0.35932641E+00 -0.77064005E+00 -0.18040283E-04  0.15305390E-02 -0.24126465E-03
 0.35932641E+00 -0.74880783E+00 -0.22706741E-02  0.51537921E-04  0.23976043E-02
 0.35932641E+00 -0.72583741E+00 -0.50590694E-02 -0.15417455E-02  0.59068261E-02
 0.35932641E+00 -0.70170710E+00 -0.81858600E-02 -0.30893610E-02  0.10047983E-01
 0.35932641E+00 -0.67639983E+00 -0.11452877E-01 -0.45048534E-02  0.14500838E-01
 0.35932641E+00 -0.64990376E+00 -0.14711454E-01 -0.57053086E-02  0.18860369E-01
 0.35932641E+00 -0.62221291E+00 -0.17897565E-01 -0.65404901E-02  0.22617203E-01
 0.35932641E+00 -0.59332774E+00 -0.21036135E-01 -0.67762448E-02  0.25162280E-01
 0.35932641E+00 -0.56325577E+00 -0.24205587E-01 -0.61508723E-02  0.25854610E-01
 0.35932641E+00 -0.53201207E+00 -0.27469785E-01 -0.44797735E-02  0.24159004E-01
 0.35932641E+00 -0.49961977E+00 -0.30802669E-01 -0.17573589E-02  0.19817201E-01
 0.35932641E+00 -0.46611039E+00 -0.34040076E-01  0.17932761E-02  0.12986417E-01
 0.35932641E+00 -0.43152416E+00 -0.36885282E-01  0.57478573E-02  0.42819415E-02
 0.35932641E+00 -0.39591017E+00 -0.38972460E-01  0.95771074E-02 -0.53056353E-02
 0.35932641E+00 -0.35932641E+00 -0.39966491E-01  0.12776086E-01 -0.14598901E-01
 0.35932641E+00 -0.32183967E+00 -0.39662531E-01  0.14981319E-01 -0.22467871E-01
 0.35932641E+00 -0.28352524E+00 -0.38050834E-01  0.16039855E-01 -0.28036591E-01
 0.35932641E+00 -0.24446655E+00 -0.35328945E-01  0.16016580E-01 -0.30806060E-01
 0.35932641E+00 -0.20475452E+00 -0.31864069E-01  0.15149383E-01 -0.30673902E-01
 0.35932641E+00 -0.16448690E+00 -0.28123748E-01  0.13776042E-01 -0.27868435E-01
 0.35932641E+00 -0.12376733E+00 -0.24597581E-01  0.12258466E-01 -0.22837352E-01
 0.35932641E+00 -0.82704342E-01 -0.21728303E-01  0.10922069E-01 -0.16134458E-01
 0.35932641E+00 -0.41410268E-01 -0.19861451E-01  0.10016874E-01 -0.83360235E-02
 0.35932641E+00  0.00000000E+00 -0.19214504E-01  0.96977489E-02  0.18723393E-13
 0.35932641E+00  0.41410268E-01 -0.19861451E-01  0.10016874E-01  0.83360235E-02
 0.35932641E+00  0.82704342E-01 -0.21728303E-01  0.10922069E-01  0.16134458E-01
 0.35932641E+00  0.12376733E+00 -0.24597581E-01  0.12258466E-01  0.22837352E-01
 0.35932641E+00  0.16448690E+00 -0.28123748E-01  0.13776042E-01  0.27868435E-01
 0.35932641E+00  0.20475452E+00 -0.31864069E-01  0.15149383E-01  0.30673902E-01
 0.35932641E+00  0.24446655E+00 -0.35328945E-01  0.16016580E-01  0.30806060E-01
 0.35932641E+00  0.28352524E+00 -0.38050834E-01  0.16039855E-01  0.28036591E-01
 0.35932641E+00  0.32183967E+00 -0.39662531E-01  0.14981319E-01  0.22467871E-01
 0.35932641E+00  0.35932641E+00 -0.39966491E-01  0.12776086E-01  0.14598901E-01
 0.35932641E+00  0.39591017E+00 -0.38972460E-01  0.95771074E-02  0.53056353E-02
 0.35932641E+00  0.43152416E+00 -0.36885282E-01  0.57478573E-02 -0.42819415E-02
 0.35932641E+00  0.46611039E+00 -0.34040076E-01  0.17932761E-02 -0.12986417E-01
 0.35932641E+00  0.49961977E+00 -0.30802669E-01 -0.17573589E-02 -0.19817201E-01
 0.35932641E+00  0.53201207E+00 -0.27469785E-01 -0.44797736E-02 -0.24159004E-01
 0.35932641E+00  0.56325577E+00 -0.24205587E-01 -0.61508723E-02 -0.25854610E-01
 0.35932641E+00  0.59332774E+00 -0.21036135E-01 -0.67762448E-02 -0.25162280E-01
 0.35932641E+00  0.62221291E+00 -0.17897565E-01 -0.65404901E-02 -0.22617203E-01
 0.35932641E+00  0.64990376E+00 -0.14711454E-01 -0.57053086E-02 -0.18860369E-01
 0.35932641E+00  0.67639983E+00 -0.11452877E-01 -0.45048534E-02 -0.14500838E-01
 0.35932641E+00  0.70170710E+00 -0.81858600E-02 -0.30893610E-02 -0.10047983E-01
 0.35932641E+00  0.72583741E+00 -0.50590694E-02 -0.15417455E-02 -0.59068261E-02
 0.35932641E+00  0.74880783E+00 -0.22706741E-02  0.51537921E-04 -0.23976043E-02
 0.35932641E+00  0.77064005E+00 -0.18040283E-04  0.15305390E-02  0.24126465E-03
 0.35932641E+00  0.79135972E+00  0.15532649E-02  0.26530981E-02  0.18818033E-02
 0.35932641E+00  0.81099590E+00  0.23903303E-02  0.31725664E-02  0.25466829E-02
 0.35932641E+00  0.82958044E+00  0.25540039E-02  0.29673280E-02  0.24222476E-02
 0.35932641E+00  0.84714748E+00  0.22112182E-02  0.21398239E-02  0.18157062E-02
 0.35932641E+00  0.86373293E+00  0.15945134E-02  0.10062494E-02  0.10624277E-02
 0.35932641E+00  0.87937402E+00  0.93771060E-03 -0.36684874E-04  0.42365012E-03
 0.35932641E+00  0.89410886E+00  0.41164846E-03 -0.69373353E-03  0.24946411E-04
 0.35932641E+00  0.90797606E+00  0.88671816E-04 -0.88733425E-03 -0.13932636E-03
 0.35932641E+00  0.92101443E+00 -0.49389777E-04 -0.74106967E-03 -0.15031289E-03
 0.35932641E+00  0.93326267E+00 -0.70050565E-04 -0.46173403E-03 -0.99060810E-04
 0.35932641E+00  0.94475908E+00 -0.43470797E-04 -0.21484948E-03 -0.45706195E-04
 0.35932641E+00  0.95554139E+00 -0.14444834E-04 -0.68679323E-04 -0.12929380E-04
 0.35932641E+00  0.96564655E+00  0.94983746E-06 -0.12394754E-04  0.50184940E-06
 0.35932641E+00  0.97511059E+00  0.41567002E-05 -0.46674261E-05  0.32042616E-05
 0.35932641E+00  0.98396850E+00  0.18264564E-05 -0.10041148E-04  0.22645715E-05
 0.35932641E+00  0.99225409E+00 -0.64160006E-06 -0.10138072E-04  0.80522533E-06
 0.35932641E+00  0.10000000E+01  0.00000000E+00  0.00000000E+00  0.00000000E+00
 
 0.39591017E+00 -0.10000000E+01  0.00000000E+00  0.00000000E+00  0.00000000E+00
 0.39591017E+00 -0.99225409E+00  0.29681696E-06 -0.27499394E-05 -0.14595345E-05
 0.39591017E+00 -0.98396850E+00  0.18363016E-05 -0.24661705E-05 -0.39736428E-05
 0.39591017E+00 -0.97511059E+00  0.44163170E-06 -0.73656471E-05 -0.51154995E-05
 0.39591017E+00 -0.96564655E+00 -0.10038504E-04 -0.42942274E-04 -0.75827304E-06
 0.39591017E+00 -0.95554139E+00 -0.33797280E-04 -0.14452558E-03  0.14606172E-04
 0.39591017E+00 -0.94475908E+00 -0.62781997E-04 -0.32897168E-03  0.41264881E-04
 0.39591017E+00 -0.93326267E+00 -0.63456073E-04 -0.54707126E-03  0.61479000E-04
 0.39591017E+00 -0.92101443E+00  0.27091238E-04 -0.65017922E-03  0.25659083E-04
 0.39591017E+00 -0.90797606E+00  0.28018901E-03 -0.42476292E-03 -0.14531640E-03
 0.39591017E+00 -0.89410886E+00  0.72628128E-03  0.28287708E-03 -0.52509949E-03
 0.39591017E+00 -0.87937402E+00  0.12980527E-02  0.14106138E-02 -0.11146713E-02
 0.39591017E+00 -0.86373293E+00  0.18036993E-02  0.26140056E-02 -0.17763466E-02
 0.39591017E+00 -0.84714748E+00  0.19585778E-02  0.33739936E-02 -0.22196099E-02
 0.39591017E+00 -0.82958044E+00  0.14701713E-02  0.32385630E-02 -0.20706933E-02
 0.39591017E+00 -0.81099590E+00  0.13950369E-03  0.20496407E-02 -0.10061802E-02
 0.39591017E+00 -0.79135972E+00 -0.20654945E-02  0.12764339E-04  0.11128134E-02
 0.39591017E+00 -0.77064005E+00 -0.49913429E-02 -0.24198234E-02  0.41721036E-02
 0.39591017E+00 -0.74880783E+00 -0.83360602E-02 -0.47590249E-02  0.78255182E-02
 0.39591017E+00 -0.72583741E+00 -0.11724898E-01 -0.66459830E-02  0.11576541E-01
 0.39591017E+00 -0.70170710E+00 -0.14801224E-01 -0.78940732E-02  0.14864658E-01
 0.39591017E+00 -0.67639983E+00 -0.17307724E-01 -0.84192599E-02  0.17117703E-01
 0.39591017E+00 -0.64990376E+00 -0.19133674E-01 -0.81416465E-02  0.17775460E-01
 0.39591017E+00 -0.62221291E+00 -0.20309125E-01 -0.69453666E-02  0.16326088E-01
 0.39591017E+00 -0.59332774E+00 -0.20942674E-01 -0.47308654E-02  0.12394722E-01
 0.39591017E+00 -0.56325577E+00 -0.21124078E-01 -0.15246967E-02  0.58819249E-02
 0.39591017E+00 -0.53201207E+00 -0.20834818E-01  0.24275160E-02 -0.29026801E-02
 0.39591017E+00 -0.49961977E+00 -0.19912069E-01  0.66492847E-02 -0.13189609E-01
 0.39591017E+00 -0.46611039E+00 -0.18088874E-01  0.10520713E-01 -0.23835006E-01
 0.39591017E+00 -0.43152416E+00 -0.15095742E-01  0.13432154E-01 -0.33536225E-01
 0.39591017E+00 -0.39591017E+00 -0.10778683E-01  0.14941893E-01 -0.41111340E-01
 0.39591017E+00 -0.35932641E+00 -0.51824704E-02  0.14878774E-01 -0.45747611E-01
 0.39591017E+00 -0.32183967E+00  0.14322183E-02  0.13359271E-01 -0.47139099E-01
 0.39591017E+00 -0.28352524E+00  0.86374864E-02  0.10725581E-01 -0.45480941E-01
 0.39591017E+00 -0.24446655E+00  0.15926346E-01  0.74388806E-02 -0.41342016E-01
 0.39591017E+00 -0.20475452E+00  0.22804873E-01  0.39699217E-02 -0.35473777E-01
 0.39591017E+00 -0.16448690E+00  0.28860181E-01  0.71890364E-03 -0.28620200E-01
 0.39591017E+00 -0.12376733E+00  0.33791876E-01 -0.20223818E-02 -0.21376761E-01
 0.39591017E+00 -0.82704342E-01  0.37409867E-01 -0.40706137E-02 -0.14119448E-01
 0.39591017E+00 -0.41410268E-01  0.39610899E-01 -0.53276593E-02 -0.70012219E-02
 0.39591017E+00  0.00000000E+00  0.40348746E-01 -0.57504862E-02 -0.89416199E-13
 0.39591017E+00  0.41410268E-01  0.39610899E-01 -0.53276593E-02  0.70012219E-02
 0.39591017E+00  0.82704342E-01  0.37409867E-01 -0.40706137E-02  0.14119448E-01
 0.39591017E+00  0.12376733E+00  0.33791876E-01 -0.20223818E-02  0.21376761E-01
 0.39591017E+00  0.16448690E+00  0.28860181E-01  0.71890364E-03  0.28620200E-01
 0.39591017E+00  0.20475452E+00  0.22804873E-01  0.39699217E-02  0.35473777E-01
 0.39591017E+00  0.24446655E+00  0.15926346E-01  0.74388806E-02  0.41342016E-01
 0.39591017E+00  0.28352524E+00  0.86374864E-02  0.10725581E-01  0.45480941E-01
 0.39591017E+00  0.32183967E+00  0.14322183E-02  0.13359271E-01  0.47139099E-01
 0.39591017E+00  0.35932641E+00 -0.51824704E-02  0.14878774E-01  0.45747611E-01
 0.39591017E+00  0.39591017E+00 -0.10778683E-01  0.14941893E-01  0.41111340E-01
 0.39591017E+00  0.43152416E+00 -0.15095742E-01  0.13432154E-01  0.33536225E-01
 0.39591017E+00  0.46611039E+00 -0.18088874E-01  0.10520713E-01  0.23835006E-01
 0.39591017E+00  0.49961977E+00 -0.19912069E-01  0.66492847E-02  0.13189609E-01
 0.39591017E+00  0.53201207E+00 -0.20834818E-01  0.24275160E-02  0.29026801E-02
 0.39591017E+00  0.56325577E+00 -0.21124078E-01 -0.15246967E-02 -0.58819249E-02
 0.39591017E+00  0.59332774E+00 -0.20942674E-01 -0.47308654E-02 -0.12394722E-01
 0.39591017E+00  0.62221291E+00 -0.20309125E-01 -0.69453666E-02 -0.16326088E-01
 0.39591017E+00  0.64990376E+00 -0.19133674E-01 -0.81416465E-02 -0.17775460E-01
 0.39591017E+00  0.67639983E+00 -0.17307724E-01 -0.84192599E-02 -0.17117703E-01
 0.39591017E+00  0.70170710E+00 -0.14801224E-01 -0.78940732E-02 -0.14864658E-01
 0.39591017E+00  0.72583741E+00 -0.11724898E-01 -0.66459830E-02 -0.11576541E-01
 0.39591017E+00  0.74880783E+00 -0.83360602E-02 -0.47590249E-02 -0.78255182E-02
 0.39591017E+00  0.77064005E+00 -0.49913429E-02 -0.24198234E-02 -0.41721036E-02
 0.39591017E+00  0.79135972E+00 -0.20654945E-02  0.12764339E-04 -0.11128134E-02
 0.39591017E+00  0.81099590E+00  0.13950369E-03  0.20496407E-02  0.10061802E-02
 0.39591017E+00  0.82958044E+00  0.14701713E-02  0.32385630E-02  0.20706933E-02
 0.39591017E+00  0.84714748E+00  0.19585778E-02  0.33739936E-02  0.22196099E-02
 0.39591017E+00  0.86373293E+00  0.18036993E-02  0.26140056E-02  0.17763466E-02
 0.39591017E+00  0.87937402E+00  0.12980527E-02  0.14106138E-02  0.11146713E-02
 0.39591017E+00  0.89410886E+00  0.72628128E-03  0.28287708E-03  0.52509949E-03
 0.39591017E+00  0.90797606E+00  0.28018901E-03 -0.42476292E-03  0.14531640E-03
 0.39591017E+00  0.92101443E+00  0.27091238E-04 -0.65017922E-03 -0.25659083E-04
 0.39591017E+00  0.93326267E+00 -0.63456073E-04 -0.54707126E-03 -0.61479000E-04
 0.39591017E+00  0.94475908E+00 -0.62781997E-04 -0.32897168E-03 -0.41264881E-04
 0.39591017E+00  0.95554139E+00 -0.33797280E-04 -0.14452558E-03 -0.14606172E-04
 0.39591017E+00  0.96564655E+00 -0.10038504E-04 -0.42942274E-04  0.75827304E-06
 0.39591017E+00  0.97511059E+00  0.44163170E-06 -0.73656471E-05  0.51154995E-05
 0.39591017E+00  0.98396850E+00  0.18363016E-05 -0.24661705E-05  0.39736428E-05
 0.39591017E+00  0.99225409E+00  0.29681696E-06 -0.27499394E-05  0.14595345E-05
 0.39591017E+00  0.10000000E+01  0.00000000E+00  0.00000000E+00  0.00000000E+00
 
 0.43152416E+00 -0.10000000E+01  0.00000000E+00  0.00000000E+00  0.00000000E+00
 0.43152416E+00 -0.99225409E+00  0.12479577E-05  0.71780656E-05 -0.17090312E-05
 0.43152416E+00 -0.98396850E+00  0.13839051E-05  0.65515786E-05 -0.45520388E-05
 0.43152416E+00 -0.97511059E+00 -0.42795326E-05 -0.11590814E-04 -0.54760848E-05
 0.43152416E+00 -0.96564655E+00 -0.20654691E-04 -0.71849265E-04 -0.11937626E-05
 0.43152416E+00 -0.95554139E+00 -0.45910093E-04 -0.19308631E-03  0.88665506E-05
 0.43152416E+00 -0.94475908E+00 -0.59259458E-04 -0.34766637E-03  0.13266387E-04
 0.43152416E+00 -0.93326267E+00 -0.11794043E-04 -0.41967163E-03 -0.22757613E-04
 0.43152416E+00 -0.92101443E+00  0.16328292E-03 -0.21204808E-03 -0.15991839E-03
 0.43152416E+00 -0.90797606E+00  0.50864533E-03  0.45202112E-03 -0.46042758E-03
 0.43152416E+00 -0.89410886E+00  0.97900853E-03  0.15573093E-02 -0.93042741E-03
 0.43152416E+00 -0.87937402E+00  0.13939545E-02  0.27718703E-02 -0.14515614E-02
 0.43152416E+00 -0.86373293E+00  0.14526383E-02  0.35052017E-02 -0.17538710E-02
 0.43152416E+00 -0.84714748E+00  0.82564450E-03  0.31714974E-02 -0.14762178E-02
 0.43152416E+00 -0.82958044E+00 -0.70988580E-03  0.15133698E-02 -0.31156847E-03
 0.43152416E+00 -0.81099590E+00 -0.31560570E-02 -0.12268177E-02  0.18287088E-02
 0.43152416E+00 -0.79135972E+00 -0.62556459E-02 -0.44001808E-02  0.47204536E-02
 0.43152416E+00 -0.77064005E+00 -0.95453968E-02 -0.72375612E-02  0.78534384E-02
 0.43152416E+00 -0.74880783E+00 -0.12478427E-01 -0.91409011E-02  0.10557875E-01
 0.43152416E+00 -0.72583741E+00 -0.14571110E-01 -0.98207174E-02  0.12158353E-01
 0.43152416E+00 -0.70170710E+00 -0.15526221E-01 -0.92499871E-02  0.12087505E-01
 0.43152416E+00 -0.67639983E+00 -0.15291996E-01 -0.75276993E-02  0.99432413E-02
 0.43152416E+00 -0.64990376E+00 -0.14034935E-01 -0.47800329E-02  0.55251727E-02
 0.43152416E+00 -0.62221291E+00 -0.12033665E-01 -0.11665040E-02 -0.11060883E-02
 0.43152416E+00 -0.59332774E+00 -0.95366141E-02  0.30394044E-02 -0.95467006E-02
 0.43152416E+00 -0.56325577E+00 -0.66488086E-02  0.73857787E-02 -0.19000900E-01
 0.43152416E+00 -0.53201207E+00 -0.33039012E-02  0.11270094E-01 -0.28339513E-01
 0.43152416E+00 -0.49961977E+00  0.66545672E-03  0.14067958E-01 -0.36295254E-01
 0.43152416E+00 -0.46611039E+00  0.53984552E-02  0.15305423E-01 -0.41748194E-01
 0.43152416E+00 -0.43152416E+00  0.10887437E-01  0.14794363E-01 -0.43998998E-01
 0.43152416E+00 -0.39591017E+00  0.16927882E-01  0.12674483E-01 -0.42927448E-01
 0.43152416E+00 -0.35932641E+00  0.23154495E-01  0.93533702E-02 -0.38984464E-01
 0.43152416E+00 -0.32183967E+00  0.29137586E-01  0.53787807E-02 -0.33035076E-01
 0.43152416E+00 -0.28352524E+00  0.34492360E-01  0.12967600E-02 -0.26121060E-01
 0.43152416E+00 -0.24446655E+00  0.38958998E-01 -0.24576418E-02 -0.19225979E-01
 0.43152416E+00 -0.20475452E+00  0.42433523E-01 -0.56134103E-02 -0.13104716E-01
 0.43152416E+00 -0.16448690E+00  0.44952303E-01 -0.80617980E-02 -0.82023759E-02
 0.43152416E+00 -0.12376733E+00  0.46646967E-01 -0.98173058E-02 -0.46532321E-02
 0.43152416E+00 -0.82704342E-01  0.47689079E-01 -0.10963273E-01 -0.23315613E-02
 0.43152416E+00 -0.41410268E-01  0.48239373E-01 -0.11599552E-01 -0.92376191E-03
 0.43152416E+00  0.00000000E+00  0.48409552E-01 -0.11802288E-01 -0.49607259E-13
 0.43152416E+00  0.41410268E-01  0.48239373E-01 -0.11599552E-01  0.92376191E-03
 0.43152416E+00  0.82704342E-01  0.47689079E-01 -0.10963273E-01  0.23315613E-02
 0.43152416E+00  0.12376733E+00  0.46646967E-01 -0.98173058E-02  0.46532321E-02
 0.43152416E+00  0.16448690E+00  0.44952303E-01 -0.80617980E-02  0.82023759E-02
 0.43152416E+00  0.20475452E+00  0.42433523E-01 -0.56134103E-02  0.13104716E-01
 0.43152416E+00  0.24446655E+00  0.38958998E-01 -0.24576418E-02  0.19225979E-01
 0.43152416E+00  0.28352524E+00  0.34492360E-01  0.12967600E-02  0.26121060E-01
 0.43152416E+00  0.32183967E+00  0.29137586E-01  0.53787807E-02  0.33035076E-01
 0.43152416E+00  0.35932641E+00  0.23154495E-01  0.93533702E-02  0.38984464E-01
 0.43152416E+00  0.39591017E+00  0.16927882E-01  0.12674483E-01  0.42927448E-01
 0.43152416E+00  0.43152416E+00  0.10887437E-01  0.14794363E-01  0.43998998E-01
 0.43152416E+00  0.46611039E+00  0.53984552E-02  0.15305423E-01  0.41748194E-01
 0.43152416E+00  0.49961977E+00  0.66545672E-03  0.14067958E-01  0.36295254E-01
 0.43152416E+00  0.53201207E+00 -0.33039012E-02  0.11270094E-01  0.28339513E-01
 0.43152416E+00  0.56325577E+00 -0.66488086E-02  0.73857787E-02  0.19000900E-01
 0.43152416E+00  0.59332774E+00 -0.95366141E-02  0.30394044E-02  0.95467006E-02
 0.43152416E+00  0.62221291E+00 -0.12033665E-01 -0.11665040E-02  0.11060883E-02
 0.43152416E+00  0.64990376E+00 -0.14034935E-01 -0.47800329E-02 -0.55251727E-02
 0.43152416E+00  0.67639983E+00 -0.15291996E-01 -0.75276993E-02 -0.99432413E-02
 0.43152416E+00  0.70170710E+00 -0.15526221E-01 -0.92499871E-02 -0.12087505E-01
 0.43152416E+00  0.72583741E+00 -0.14571110E-01 -0.98207174E-02 -0.12158353E-01
 0.43152416E+00  0.74880783E+00 -0.12478427E-01 -0.91409011E-02 -0.10557875E-01
 0.43152416E+00  0.77064005E+00 -0.95453968E-02 -0.72375612E-02 -0.78534384E-02
 0.43152416E+00  0.79135972E+00 -0.62556459E-02 -0.44001808E-02 -0.47204536E-02
 0.43152416E+00  0.81099590E+00 -0.31560570E-02 -0.12268177E-02 -0.18287088E-02
 0.43152416E+00  0.82958044E+00 -0.70988580E-03  0.15133698E-02  0.31156847E-03
 0.43152416E+00  0.84714748E+00  0.82564450E-03  0.31714974E-02  0.14762178E-02
 0.43152416E+00  0.86373293E+00  0.14526383E-02  0.35052017E-02  0.17538710E-02
 0.43152416E+00  0.87937402E+00  0.13939545E-02  0.27718703E-02  0.14515614E-02
 0.43152416E+00  0.89410886E+00  0.97900853E-03  0.15573093E-02  0.93042741E-03
 0.43152416E+00  0.90797606E+00  0.50864533E-03  0.45202112E-03  0.46042758E-03
 0.43152416E+00  0.92101443E+00  0.16328292E-03 -0.21204808E-03  0.15991839E-03
 0.43152416E+00  0.93326267E+00 -0.11794043E-04 -0.41967163E-03  0.22757613E-04
 0.43152416E+00  0.94475908E+00 -0.59259458E-04 -0.34766637E-03 -0.13266387E-04
 0.43152416E+00  0.95554139E+00 -0.45910093E-04 -0.19308631E-03 -0.88665506E-05
 0.43152416E+00  0.96564655E+00 -0.20654691E-04 -0.71849265E-04  0.11937626E-05
 0.43152416E+00  0.97511059E+00 -0.42795326E-05 -0.11590814E-04  0.54760848E-05
 0.43152416E+00  0.98396850E+00  0.13839051E-05  0.65515786E-05  0.45520388E-05
 0.43152416E+00  0.99225409E+00  0.12479577E-05  0.71780656E-05  0.17090312E-05
 0.43152416E+00  0.10000000E+01  0.00000000E+00  0.00000000E+00  0.00000000E+00
 
 0.46611039E+00 -0.10000000E+01  0.00000000E+00  0.00000000E+00  0.00000000E+00
 0.46611039E+00 -0.99225409E+00  0.18633433E-05  0.16665915E-04 -0.13970592E-05
 0.46611039E+00 -0.98396850E+00  0.44447143E-06  0.14593456E-04 -0.36522357E-05
 0.46611039E+00 -0.97511059E+00 -0.86980816E-05 -0.14187452E-04 -0.41091183E-05
 0.46611039E+00 -0.96564655E+00 -0.27112577E-04 -0.84106434E-04 -0.18998211E-05
 0.46611039E+00 -0.95554139E+00 -0.44592583E-04 -0.18542870E-03 -0.24166177E-05
 0.46611039E+00 -0.94475908E+00 -0.28360758E-04 -0.24208872E-03 -0.26090850E-04
 0.46611039E+00 -0.93326267E+00  0.76811687E-04 -0.94069705E-04 -0.11283822E-03
 0.46611039E+00 -0.92101443E+00  0.32060051E-03  0.44207387E-03 -0.30996763E-03
 0.46611039E+00 -0.90797606E+00  0.68825315E-03  0.14185428E-02 -0.63117995E-03
 0.46611039E+00 -0.89410886E+00  0.10387560E-02  0.25880888E-02 -0.99720190E-03
 0.46611039E+00 -0.87937402E+00  0.10928794E-02  0.33779691E-02 -0.11980903E-02
 0.46611039E+00 -0.86373293E+00  0.51069287E-03  0.31079817E-02 -0.92998314E-03
 0.46611039E+00 -0.84714748E+00 -0.95576930E-03  0.13708319E-02  0.76337295E-04
 0.46611039E+00 -0.82958044E+00 -0.33067079E-02 -0.16678698E-02  0.18845949E-02
 0.46611039E+00 -0.81099590E+00 -0.62220071E-02 -0.52682032E-02  0.42377662E-02
 0.46611039E+00 -0.79135972E+00 -0.91185117E-02 -0.84248730E-02  0.65763895E-02
 0.46611039E+00 -0.77064005E+00 -0.11318958E-01 -0.10285286E-01  0.81899335E-02
 0.46611039E+00 -0.74880783E+00 -0.12265001E-01 -0.10427042E-01  0.84218844E-02
 0.46611039E+00 -0.72583741E+00 -0.11691447E-01 -0.88783089E-02  0.68313080E-02
 0.46611039E+00 -0.70170710E+00 -0.96954821E-02 -0.59518927E-02  0.32640827E-02
 0.46611039E+00 -0.67639983E+00 -0.66731990E-02 -0.20607913E-02 -0.21413465E-02
 0.46611039E+00 -0.64990376E+00 -0.31476222E-02  0.23617122E-02 -0.89596052E-02
 0.46611039E+00 -0.62221291E+00  0.43813456E-03  0.68385698E-02 -0.16476141E-01
 0.46611039E+00 -0.59332774E+00  0.38670074E-02  0.10816658E-01 -0.23718433E-01
 0.46611039E+00 -0.56325577E+00  0.71653787E-02  0.13714820E-01 -0.29581808E-01
 0.46611039E+00 -0.53201207E+00  0.10492978E-01  0.15059151E-01 -0.33061318E-01
 0.46611039E+00 -0.49961977E+00  0.13977041E-01  0.14633074E-01 -0.33519343E-01
 0.46611039E+00 -0.46611039E+00  0.17586986E-01  0.12554752E-01 -0.30874403E-01
 0.46611039E+00 -0.43152416E+00  0.21111164E-01  0.92413293E-02 -0.25625645E-01
 0.46611039E+00 -0.39591017E+00  0.24232064E-01  0.52821170E-02 -0.18706156E-01
 0.46611039E+00 -0.35932641E+00  0.26646372E-01  0.12796358E-02 -0.11231957E-01
 0.46611039E+00 -0.32183967E+00  0.28166865E-01 -0.22827926E-02 -0.42437481E-02
 0.46611039E+00 -0.28352524E+00  0.28768423E-01 -0.51127993E-02  0.14796328E-02
 0.46611039E+00 -0.24446655E+00  0.28575556E-01 -0.71160975E-02  0.55013505E-02
 0.46611039E+00 -0.20475452E+00  0.27812846E-01 -0.83566167E-02  0.77098565E-02
 0.46611039E+00 -0.16448690E+00  0.26745296E-01 -0.89953143E-02  0.82412188E-02
 0.46611039E+00 -0.12376733E+00  0.25628245E-01 -0.92297735E-02  0.73818859E-02
 0.46611039E+00 -0.82704342E-01  0.24674977E-01 -0.92474774E-02  0.54836773E-02
 0.46611039E+00 -0.41410268E-01  0.24041003E-01 -0.91961892E-02  0.29077039E-02
 0.46611039E+00  0.00000000E+00  0.23819401E-01 -0.91686221E-02  0.32109247E-13
 0.46611039E+00  0.41410268E-01  0.24041003E-01 -0.91961892E-02 -0.29077039E-02
 0.46611039E+00  0.82704342E-01  0.24674977E-01 -0.92474774E-02 -0.54836773E-02
 0.46611039E+00  0.12376733E+00  0.25628245E-01 -0.92297735E-02 -0.73818859E-02
 0.46611039E+00  0.16448690E+00  0.26745296E-01 -0.89953143E-02 -0.82412188E-02
 0.46611039E+00  0.20475452E+00  0.27812846E-01 -0.83566167E-02 -0.77098565E-02
 0.46611039E+00  0.24446655E+00  0.28575556E-01 -0.71160975E-02 -0.55013505E-02
 0.46611039E+00  0.28352524E+00  0.28768423E-01 -0.51127993E-02 -0.14796328E-02
 0.46611039E+00  0.32183967E+00  0.28166865E-01 -0.22827926E-02  0.42437481E-02
 0.46611039E+00  0.35932641E+00  0.26646372E-01  0.12796358E-02  0.11231957E-01
 0.46611039E+00  0.39591017E+00  0.24232064E-01  0.52821170E-02  0.18706156E-01
 0.46611039E+00  0.43152416E+00  0.21111164E-01  0.92413293E-02  0.25625645E-01
 0.46611039E+00  0.46611039E+00  0.17586986E-01  0.12554752E-01  0.30874403E-01
 0.46611039E+00  0.49961977E+00  0.13977041E-01  0.14633074E-01  0.33519343E-01
 0.46611039E+00  0.53201207E+00  0.10492978E-01  0.15059151E-01  0.33061318E-01
 0.46611039E+00  0.56325577E+00  0.71653787E-02  0.13714820E-01  0.29581808E-01
 0.46611039E+00  0.59332774E+00  0.38670074E-02  0.10816658E-01  0.23718433E-01
 0.46611039E+00  0.62221291E+00  0.43813456E-03  0.68385698E-02  0.16476141E-01
 0.46611039E+00  0.64990376E+00 -0.31476222E-02  0.23617122E-02  0.89596052E-02
 0.46611039E+00  0.67639983E+00 -0.66731990E-02 -0.20607913E-02  0.21413465E-02
 0.46611039E+00  0.70170710E+00 -0.96954821E-02 -0.59518927E-02 -0.32640827E-02
 0.46611039E+00  0.72583741E+00 -0.11691447E-01 -0.88783089E-02 -0.68313080E-02
 0.46611039E+00  0.74880783E+00 -0.12265001E-01 -0.10427042E-01 -0.84218844E-02
 0.46611039E+00  0.77064005E+00 -0.11318958E-01 -0.10285286E-01 -0.81899335E-02
 0.46611039E+00  0.79135972E+00 -0.91185117E-02 -0.84248730E-02 -0.65763895E-02
 0.46611039E+00  0.81099590E+00 -0.62220071E-02 -0.52682032E-02 -0.42377662E-02
 0.46611039E+00  0.82958044E+00 -0.33067079E-02 -0.16678698E-02 -0.18845949E-02
 0.46611039E+00  0.84714748E+00 -0.95576930E-03  0.13708319E-02 -0.76337295E-04
 0.46611039E+00  0.86373293E+00  0.51069287E-03  0.31079817E-02  0.92998314E-03
 0.46611039E+00  0.87937402E+00  0.10928794E-02  0.33779691E-02  0.11980903E-02
 0.46611039E+00  0.89410886E+00  0.10387560E-02  0.25880888E-02  0.99720190E-03
 0.46611039E+00  0.90797606E+00  0.68825315E-03  0.14185428E-02  0.63117995E-03
 0.46611039E+00  0.92101443E+00  0.32060051E-03  0.44207387E-03  0.30996763E-03
 0.46611039E+00  0.93326267E+00  0.76811687E-04 -0.94069705E-04  0.11283822E-03
 0.46611039E+00  0.94475908E+00 -0.28360758E-04 -0.24208872E-03  0.26090850E-04
 0.46611039E+00  0.95554139E+00 -0.44592583E-04 -0.18542870E-03  0.24166177E-05
 0.46611039E+00  0.96564655E+00 -0.27112577E-04 -0.84106434E-04  0.18998211E-05
 0.46611039E+00  0.97511059E+00 -0.86980816E-05 -0.14187452E-04  0.41091183E-05
 0.46611039E+00  0.98396850E+00  0.44447143E-06  0.14593456E-04  0.36522357E-05
 0.46611039E+00  0.99225409E+00  0.18633433E-05  0.16665915E-04  0.13970592E-05
 0.46611039E+00  0.10000000E+01  0.00000000E+00  0.00000000E+00  0.00000000E+00
 
 0.49961977E+00 -0.10000000E+01  0.00000000E+00  0.00000000E+00  0.00000000E+00
 0.49961977E+00 -0.99225409E+00  0.19860766E-05  0.22815655E-04 -0.60917412E-06
 0.49961977E+00 -0.98396850E+00 -0.70566713E-06  0.19517911E-04 -0.14834276E-05
 0.49961977E+00 -0.97511059E+00 -0.11468225E-04 -0.13307113E-04 -0.12211604E-05
 0.49961977E+00 -0.96564655E+00 -0.27057613E-04 -0.74385357E-04 -0.16559289E-05
 0.49961977E+00 -0.95554139E+00 -0.28747852E-04 -0.12401047E-03 -0.12057886E-04
 0.49961977E+00 -0.94475908E+00  0.23608774E-04 -0.52130376E-04 -0.54289726E-04
 0.49961977E+00 -0.93326267E+00  0.17888025E-03  0.30544085E-03 -0.15846110E-03
 0.49961977E+00 -0.92101443E+00  0.45028755E-03  0.10605592E-02 -0.34025620E-03
 0.49961977E+00 -0.90797606E+00  0.75065595E-03  0.21003928E-02 -0.55847895E-03
 0.49961977E+00 -0.89410886E+00  0.85294548E-03  0.29761382E-02 -0.67755003E-03
 0.49961977E+00 -0.87937402E+00  0.43358074E-03  0.30082912E-02 -0.47853433E-03
 0.49961977E+00 -0.86373293E+00 -0.78390970E-03  0.16348423E-02  0.24952836E-03
 0.49961977E+00 -0.84714748E+00 -0.28417969E-02 -0.11880750E-02  0.15617678E-02
 0.49961977E+00 -0.82958044E+00 -0.54261381E-02 -0.48234463E-02  0.32366254E-02
 0.49961977E+00 -0.81099590E+00 -0.78991585E-02 -0.81771896E-02  0.47741041E-02
 0.49961977E+00 -0.79135972E+00 -0.94948807E-02 -0.10178260E-01  0.55393650E-02
 0.49961977E+00 -0.77064005E+00 -0.95984482E-02 -0.10210740E-01  0.49841753E-02
 0.49961977E+00 -0.74880783E+00 -0.79853178E-02 -0.82613299E-02  0.28315038E-02
 0.49961977E+00 -0.72583741E+00 -0.49124109E-02 -0.47735013E-02 -0.85412715E-03
 0.49961977E+00 -0.70170710E+00 -0.10170075E-02 -0.38636493E-03 -0.57027038E-02
 0.49961977E+00 -0.67639983E+00  0.29361011E-02  0.42508093E-02 -0.11115435E-01
 0.49961977E+00 -0.64990376E+00  0.63451921E-02  0.85295259E-02 -0.16332773E-01
 0.49961977E+00 -0.62221291E+00  0.89620562E-02  0.11877319E-01 -0.20507312E-01
 0.49961977E+00 -0.59332774E+00  0.10893853E-01  0.13802817E-01 -0.22830781E-01
 0.49961977E+00 -0.56325577E+00  0.12433108E-01  0.14012053E-01 -0.22726506E-01
 0.49961977E+00 -0.53201207E+00  0.13828866E-01  0.12521597E-01 -0.20041473E-01
 0.49961977E+00 -0.49961977E+00  0.15133632E-01  0.96779649E-02 -0.15133928E-01
 0.49961977E+00 -0.46611039E+00  0.16195800E-01  0.60575542E-02 -0.87954396E-02
 0.49961977E+00 -0.43152416E+00  0.16770347E-01  0.22977006E-02 -0.20353490E-02
 0.49961977E+00 -0.39591017E+00  0.16660880E-01 -0.10628145E-02  0.41783989E-02
 0.49961977E+00 -0.35932641E+00  0.15812933E-01 -0.36794465E-02  0.91238131E-02
 0.49961977E+00 -0.32183967E+00  0.14327722E-01 -0.54218833E-02  0.12420439E-01
 0.49961977E+00 -0.28352524E+00  0.12414423E-01 -0.63373584E-02  0.14016271E-01
 0.49961977E+00 -0.24446655E+00  0.10320322E-01 -0.65870313E-02  0.14102223E-01
 0.49961977E+00 -0.20475452E+00  0.82722542E-02 -0.63811374E-02  0.13000286E-01
 0.49961977E+00 -0.16448690E+00  0.64443955E-02 -0.59285748E-02  0.11062120E-01
 0.49961977E+00 -0.12376733E+00  0.49514142E-02 -0.54063773E-02  0.85982348E-02
 0.49961977E+00 -0.82704342E-01  0.38579388E-02 -0.49472179E-02  0.58425241E-02
 0.49961977E+00 -0.41410268E-01  0.31944594E-02 -0.46391958E-02  0.29473063E-02
 0.49961977E+00  0.00000000E+00  0.29724236E-02 -0.45313290E-02  0.54460795E-13
 0.49961977E+00  0.41410268E-01  0.31944594E-02 -0.46391958E-02 -0.29473063E-02
 0.49961977E+00  0.82704342E-01  0.38579388E-02 -0.49472179E-02 -0.58425241E-02
 0.49961977E+00  0.12376733E+00  0.49514142E-02 -0.54063773E-02 -0.85982348E-02
 0.49961977E+00  0.16448690E+00  0.64443955E-02 -0.59285748E-02 -0.11062120E-01
 0.49961977E+00  0.20475452E+00  0.82722542E-02 -0.63811374E-02 -0.13000286E-01
 0.49961977E+00  0.24446655E+00  0.10320322E-01 -0.65870313E-02 -0.14102223E-01
 0.49961977E+00  0.28352524E+00  0.12414423E-01 -0.63373584E-02 -0.14016271E-01
 0.49961977E+00  0.32183967E+00  0.14327722E-01 -0.54218833E-02 -0.12420439E-01
 0.49961977E+00  0.35932641E+00  0.15812933E-01 -0.36794465E-02 -0.91238131E-02
 0.49961977E+00  0.39591017E+00  0.16660880E-01 -0.10628145E-02 -0.41783989E-02
 0.49961977E+00  0.43152416E+00  0.16770347E-01  0.22977006E-02  0.20353490E-02
 0.49961977E+00  0.46611039E+00  0.16195800E-01  0.60575542E-02  0.87954396E-02
 0.49961977E+00  0.49961977E+00  0.15133632E-01  0.96779649E-02  0.15133928E-01
 0.49961977E+00  0.53201207E+00  0.13828866E-01  0.12521597E-01  0.20041473E-01
 0.49961977E+00  0.56325577E+00  0.12433108E-01  0.14012053E-01  0.22726506E-01
 0.49961977E+00  0.59332774E+00  0.10893853E-01  0.13802817E-01  0.22830781E-01
 0.49961977E+00  0.62221291E+00  0.89620562E-02  0.11877319E-01  0.20507312E-01
 0.49961977E+00  0.64990376E+00  0.63451921E-02  0.85295259E-02  0.16332773E-01
 0.49961977E+00  0.67639983E+00  0.29361011E-02  0.42508093E-02  0.11115435E-01
 0.49961977E+00  0.70170710E+00 -0.10170075E-02 -0.38636494E-03  0.57027038E-02
 0.49961977E+00  0.72583741E+00 -0.49124109E-02 -0.47735013E-02  0.85412715E-03
 0.49961977E+00  0.74880783E+00 -0.79853178E-02 -0.82613299E-02 -0.28315038E-02
 0.49961977E+00  0.77064005E+00 -0.95984482E-02 -0.10210740E-01 -0.49841753E-02
 0.49961977E+00  0.79135972E+00 -0.94948807E-02 -0.10178260E-01 -0.55393650E-02
 0.49961977E+00  0.81099590E+00 -0.78991585E-02 -0.81771896E-02 -0.47741041E-02
 0.49961977E+00  0.82958044E+00 -0.54261381E-02 -0.48234463E-02 -0.32366254E-02
 0.49961977E+00  0.84714748E+00 -0.28417969E-02 -0.11880750E-02 -0.15617678E-02
 0.49961977E+00  0.86373293E+00 -0.78390970E-03  0.16348423E-02 -0.24952836E-03
 0.49961977E+00  0.87937402E+00  0.43358074E-03  0.30082912E-02  0.47853433E-03
 0.49961977E+00  0.89410886E+00  0.85294548E-03  0.29761382E-02  0.67755003E-03
 0.49961977E+00  0.90797606E+00  0.75065595E-03  0.21003928E-02  0.55847895E-03
 0.49961977E+00  0.92101443E+00  0.45028755E-03  0.10605592E-02  0.34025620E-03
 0.49961977E+00  0.93326267E+00  0.17888025E-03  0.30544085E-03  0.15846110E-03
 0.49961977E+00  0.94475908E+00  0.23608774E-04 -0.52130376E-04  0.54289726E-04
 0.49961977E+00  0.95554139E+00 -0.28747852E-04 -0.12401047E-03  0.12057886E-04
 0.49961977E+00  0.96564655E+00 -0.27057613E-04 -0.74385357E-04  0.16559289E-05
 0.49961977E+00  0.97511059E+00 -0.11468225E-04 -0.13307113E-04  0.12211604E-05
 0.49961977E+00  0.98396850E+00 -0.70566713E-06  0.19517911E-04  0.14834276E-05
 0.49961977E+00  0.99225409E+00  0.19860766E-05  0.22815655E-04  0.60917412E-06
 0.49961977E+00  0.10000000E+01  0.00000000E+00  0.00000000E+00  0.00000000E+00
 
 0.53201207E+00 -0.10000000E+01  0.00000000E+00  0.00000000E+00  0.00000000E+00
 0.53201207E+00 -0.99225409E+00  0.16678587E-05  0.23838083E-04  0.40409297E-06
 0.53201207E+00 -0.98396850E+00 -0.17316942E-05  0.19712631E-04  0.13511643E-05
 0.53201207E+00 -0.97511059E+00 -0.11973111E-04 -0.10574295E-04  0.26629430E-05
 0.53201207E+00 -0.96564655E+00 -0.20688668E-04 -0.50931924E-04  0.87143239E-06
 0.53201207E+00 -0.95554139E+00 -0.24617671E-05 -0.41104902E-04 -0.13292231E-04
 0.53201207E+00 -0.94475908E+00  0.83842101E-04  0.13851716E-03 -0.54948816E-04
 0.53201207E+00 -0.93326267E+00  0.26942796E-03  0.62054084E-03 -0.13425041E-03
 0.53201207E+00 -0.92101443E+00  0.52039395E-03  0.14216470E-02 -0.23223905E-03
 0.53201207E+00 -0.90797606E+00  0.68035232E-03  0.22914934E-02 -0.27298493E-03
 0.53201207E+00 -0.89410886E+00  0.46941197E-03  0.26858029E-02 -0.12133052E-03
 0.53201207E+00 -0.87937402E+00 -0.41081272E-03  0.19821089E-02  0.36333106E-03
 0.53201207E+00 -0.86373293E+00 -0.20843634E-02 -0.12318623E-03  0.12192353E-02
 0.53201207E+00 -0.84714748E+00 -0.43230850E-02 -0.32974258E-02  0.22772095E-02
 0.53201207E+00 -0.82958044E+00 -0.65144134E-02 -0.66002487E-02  0.31429946E-02
 0.53201207E+00 -0.81099590E+00 -0.78381692E-02 -0.88866158E-02  0.33126773E-02
 0.53201207E+00 -0.79135972E+00 -0.75936388E-02 -0.93293710E-02  0.23778749E-02
 0.53201207E+00 -0.77064005E+00 -0.55221236E-02 -0.77319096E-02  0.20914940E-03
 0.53201207E+00 -0.74880783E+00 -0.19594054E-02 -0.44876952E-02 -0.29806064E-02
 0.53201207E+00 -0.72583741E+00  0.22701070E-02 -0.30625611E-03 -0.67057599E-02
 0.53201207E+00 -0.70170710E+00  0.61796270E-02  0.40598833E-02 -0.10341373E-01
 0.53201207E+00 -0.67639983E+00  0.90140739E-02  0.79464068E-02 -0.13241532E-01
 0.53201207E+00 -0.64990376E+00  0.10516269E-01  0.10799312E-01 -0.14823179E-01
 0.53201207E+00 -0.62221291E+00  0.10933870E-01  0.12203223E-01 -0.14651869E-01
 0.53201207E+00 -0.59332774E+00  0.10782645E-01  0.11969096E-01 -0.12554197E-01
 0.53201207E+00 -0.56325577E+00  0.10522403E-01  0.10222231E-01 -0.87169844E-02
 0.53201207E+00 -0.53201207E+00  0.10337656E-01  0.73952749E-02 -0.36945742E-02
 0.53201207E+00 -0.49961977E+00  0.10123782E-01  0.40988155E-02  0.17163434E-02
 0.53201207E+00 -0.46611039E+00  0.96372775E-02  0.93395474E-03  0.66913554E-02
 0.53201207E+00 -0.43152416E+00  0.86829084E-02 -0.16589791E-02  0.10586311E-01
 0.53201207E+00 -0.39591017E+00  0.72256161E-02 -0.34623976E-02  0.13057373E-01
 0.53201207E+00 -0.35932641E+00  0.53925270E-02 -0.44604451E-02  0.14069875E-01
 0.53201207E+00 -0.32183967E+00  0.34006431E-02 -0.47738957E-02  0.13824677E-01
 0.53201207E+00 -0.28352524E+00  0.14696538E-02 -0.45887693E-02  0.12650813E-01
 0.53201207E+00 -0.24446655E+00 -0.23772142E-03 -0.41001799E-02  0.10905038E-01
 0.53201207E+00 -0.20475452E+00 -0.16357111E-02 -0.34776635E-02  0.88999876E-02
 0.53201207E+00 -0.16448690E+00 -0.27053515E-02 -0.28498417E-02  0.68655644E-02
 0.53201207E+00 -0.12376733E+00 -0.34705907E-02 -0.23031021E-02  0.49382883E-02
 0.53201207E+00 -0.82704342E-01 -0.39736405E-02 -0.18886067E-02  0.31694587E-02
 0.53201207E+00 -0.41410268E-01 -0.42560441E-02 -0.16326123E-02  0.15434799E-02
 0.53201207E+00  0.00000000E+00 -0.43467582E-02 -0.15463063E-02  0.31511745E-13
 0.53201207E+00  0.41410268E-01 -0.42560441E-02 -0.16326123E-02 -0.15434799E-02
 0.53201207E+00  0.82704342E-01 -0.39736405E-02 -0.18886067E-02 -0.31694587E-02
 0.53201207E+00  0.12376733E+00 -0.34705907E-02 -0.23031021E-02 -0.49382883E-02
 0.53201207E+00  0.16448690E+00 -0.27053515E-02 -0.28498417E-02 -0.68655644E-02
 0.53201207E+00  0.20475452E+00 -0.16357111E-02 -0.34776635E-02 -0.88999876E-02
 0.53201207E+00  0.24446655E+00 -0.23772142E-03 -0.41001799E-02 -0.10905038E-01
 0.53201207E+00  0.28352524E+00  0.14696538E-02 -0.45887693E-02 -0.12650813E-01
 0.53201207E+00  0.32183967E+00  0.34006431E-02 -0.47738957E-02 -0.13824677E-01
 0.53201207E+00  0.35932641E+00  0.53925270E-02 -0.44604451E-02 -0.14069875E-01
 0.53201207E+00  0.39591017E+00  0.72256161E-02 -0.34623976E-02 -0.13057373E-01
 0.53201207E+00  0.43152416E+00  0.86829084E-02 -0.16589791E-02 -0.10586311E-01
 0.53201207E+00  0.46611039E+00  0.96372775E-02  0.93395474E-03 -0.66913554E-02
 0.53201207E+00  0.49961977E+00  0.10123782E-01  0.40988155E-02 -0.17163434E-02
 0.53201207E+00  0.53201207E+00  0.10337656E-01  0.73952749E-02  0.36945742E-02
 0.53201207E+00  0.56325577E+00  0.10522403E-01  0.10222231E-01  0.87169844E-02
 0.53201207E+00  0.59332774E+00  0.10782645E-01  0.11969096E-01  0.12554197E-01
 0.53201207E+00  0.62221291E+00  0.10933870E-01  0.12203223E-01  0.14651869E-01
 0.53201207E+00  0.64990376E+00  0.10516269E-01  0.10799312E-01  0.14823179E-01
 0.53201207E+00  0.67639983E+00  0.90140739E-02  0.79464068E-02  0.13241532E-01
 0.53201207E+00  0.70170710E+00  0.61796270E-02  0.40598833E-02  0.10341373E-01
 0.53201207E+00  0.72583741E+00  0.22701070E-02 -0.30625611E-03  0.67057599E-02
 0.53201207E+00  0.74880783E+00 -0.19594054E-02 -0.44876952E-02  0.29806064E-02
 0.53201207E+00  0.77064005E+00 -0.55221236E-02 -0.77319096E-02 -0.20914940E-03
 0.53201207E+00  0.79135972E+00 -0.75936388E-02 -0.93293710E-02 -0.23778749E-02
 0.53201207E+00  0.81099590E+00 -0.78381692E-02 -0.88866158E-02 -0.33126773E-02
 0.53201207E+00  0.82958044E+00 -0.65144134E-02 -0.66002487E-02 -0.31429946E-02
 0.53201207E+00  0.84714748E+00 -0.43230850E-02 -0.32974258E-02 -0.22772095E-02
 0.53201207E+00  0.86373293E+00 -0.20843634E-02 -0.12318623E-03 -0.12192353E-02
 0.53201207E+00  0.87937402E+00 -0.41081272E-03  0.19821089E-02 -0.36333106E-03
 0.53201207E+00  0.89410886E+00  0.46941197E-03  0.26858029E-02  0.12133052E-03
 0.53201207E+00  0.90797606E+00  0.68035232E-03  0.22914934E-02  0.27298493E-03
 0.53201207E+00  0.92101443E+00  0.52039395E-03  0.14216470E-02  0.23223905E-03
 0.53201207E+00  0.93326267E+00  0.26942796E-03  0.62054084E-03  0.13425041E-03
 0.53201207E+00  0.94475908E+00  0.83842101E-04  0.13851716E-03  0.54948816E-04
 0.53201207E+00  0.95554139E+00 -0.24617671E-05 -0.41104902E-04  0.13292231E-04
 0.53201207E+00  0.96564655E+00 -0.20688668E-04 -0.50931924E-04 -0.87143239E-06
 0.53201207E+00  0.97511059E+00 -0.11973111E-04 -0.10574295E-04 -0.26629430E-05
 0.53201207E+00  0.98396850E+00 -0.17316942E-05  0.19712631E-04 -0.13511643E-05
 0.53201207E+00  0.99225409E+00  0.16678587E-05  0.23838083E-04 -0.40409297E-06
 0.53201207E+00  0.10000000E+01  0.00000000E+00  0.00000000E+00  0.00000000E+00
 
 0.56325577E+00 -0.10000000E+01  0.00000000E+00  0.00000000E+00  0.00000000E+00
 0.56325577E+00 -0.99225409E+00  0.10639825E-05  0.19496057E-04  0.13447457E-05
 0.56325577E+00 -0.98396850E+00 -0.24871279E-05  0.14579938E-04  0.40338487E-05
 0.56325577E+00 -0.97511059E+00 -0.10588878E-04 -0.96460670E-05  0.64868044E-05
 0.56325577E+00 -0.96564655E+00 -0.10358035E-04 -0.28687854E-04  0.51742590E-05
 0.56325577E+00 -0.95554139E+00  0.27610785E-04  0.23084392E-04 -0.56767909E-05
 0.56325577E+00 -0.94475908E+00  0.13992569E-03  0.25168591E-03 -0.29357644E-04
 0.56325577E+00 -0.93326267E+00  0.33386264E-03  0.74133530E-03 -0.53790159E-04
 0.56325577E+00 -0.92101443E+00  0.52825571E-03  0.14311705E-02 -0.34634181E-04
 0.56325577E+00 -0.90797606E+00  0.51375370E-03  0.20103375E-02  0.10870465E-03
 0.56325577E+00 -0.89410886E+00 -0.31502793E-05  0.19661224E-02  0.46122030E-03
 0.56325577E+00 -0.87937402E+00 -0.12410414E-02  0.84793009E-03  0.10381283E-02
 0.56325577E+00 -0.86373293E+00 -0.31293440E-02 -0.13789922E-02  0.17027873E-02
 0.56325577E+00 -0.84714748E+00 -0.51806687E-02 -0.41577769E-02  0.21442188E-02
 0.56325577E+00 -0.82958044E+00 -0.65809277E-02 -0.65258141E-02  0.19658118E-02
 0.56325577E+00 -0.81099590E+00 -0.65079607E-02 -0.75725409E-02  0.86459745E-03
 0.56325577E+00 -0.79135972E+00 -0.45368471E-02 -0.68623288E-02 -0.11952605E-02
 0.56325577E+00 -0.77064005E+00 -0.91197823E-03 -0.45594583E-02 -0.39212316E-02
 0.56325577E+00 -0.74880783E+00  0.34820054E-02 -0.12430667E-02 -0.67770961E-02
 0.56325577E+00 -0.72583741E+00  0.74639561E-02  0.23849942E-02 -0.91513449E-02
 0.56325577E+00 -0.70170710E+00  0.10054510E-01  0.56940841E-02 -0.10511285E-01
 0.56325577E+00 -0.67639983E+00  0.10873170E-01  0.81788719E-02 -0.10492397E-01
 0.56325577E+00 -0.64990376E+00  0.10224861E-01  0.94716100E-02 -0.89440582E-02
 0.56325577E+00 -0.62221291E+00  0.88436022E-02  0.93997410E-02 -0.59692342E-02
 0.56325577E+00 -0.59332774E+00  0.74634633E-02  0.80635849E-02 -0.19483551E-02
 0.56325577E+00 -0.56325577E+00  0.64766751E-02  0.58401253E-02  0.25052223E-02
 0.56325577E+00 -0.53201207E+00  0.58519178E-02  0.32667889E-02  0.66855026E-02
 0.56325577E+00 -0.49961977E+00  0.52978253E-02  0.86043244E-03  0.99845543E-02
 0.56325577E+00 -0.46611039E+00  0.45145668E-02 -0.10270494E-02  0.12043463E-01
 0.56325577E+00 -0.43152416E+00  0.33694266E-02 -0.22557192E-02  0.12799510E-01
 0.56325577E+00 -0.39591017E+00  0.19284651E-02 -0.28584380E-02  0.12431193E-01
 0.56325577E+00 -0.35932641E+00  0.37980515E-03 -0.29657924E-02  0.11251132E-01
 0.56325577E+00 -0.32183967E+00 -0.10727485E-02 -0.27387137E-02  0.96012839E-02
 0.56325577E+00 -0.28352524E+00 -0.22849500E-02 -0.23261857E-02  0.77811696E-02
 0.56325577E+00 -0.24446655E+00 -0.31969983E-02 -0.18459611E-02  0.60134852E-02
 0.56325577E+00 -0.20475452E+00 -0.38201652E-02 -0.13799255E-02  0.44376018E-02
 0.56325577E+00 -0.16448690E+00 -0.42074065E-02 -0.97732666E-03  0.31187302E-02
 0.56325577E+00 -0.12376733E+00 -0.44252550E-02 -0.66183288E-03  0.20635579E-02
 0.56325577E+00 -0.82704342E-01 -0.45347809E-02 -0.44006919E-03  0.12367024E-02
 0.56325577E+00 -0.41410268E-01 -0.45820014E-02 -0.30989361E-03  0.57519887E-03
 0.56325577E+00  0.00000000E+00 -0.45946765E-02 -0.26713088E-03  0.10064922E-13
 0.56325577E+00  0.41410268E-01 -0.45820014E-02 -0.30989361E-03 -0.57519887E-03
 0.56325577E+00  0.82704342E-01 -0.45347809E-02 -0.44006919E-03 -0.12367024E-02
 0.56325577E+00  0.12376733E+00 -0.44252550E-02 -0.66183288E-03 -0.20635579E-02
 0.56325577E+00  0.16448690E+00 -0.42074065E-02 -0.97732666E-03 -0.31187302E-02
 0.56325577E+00  0.20475452E+00 -0.38201652E-02 -0.13799255E-02 -0.44376018E-02
 0.56325577E+00  0.24446655E+00 -0.31969983E-02 -0.18459611E-02 -0.60134852E-02
 0.56325577E+00  0.28352524E+00 -0.22849500E-02 -0.23261857E-02 -0.77811696E-02
 0.56325577E+00  0.32183967E+00 -0.10727485E-02 -0.27387137E-02 -0.96012839E-02
 0.56325577E+00  0.35932641E+00  0.37980515E-03 -0.29657924E-02 -0.11251132E-01
 0.56325577E+00  0.39591017E+00  0.19284651E-02 -0.28584380E-02 -0.12431193E-01
 0.56325577E+00  0.43152416E+00  0.33694266E-02 -0.22557192E-02 -0.12799510E-01
 0.56325577E+00  0.46611039E+00  0.45145668E-02 -0.10270494E-02 -0.12043463E-01
 0.56325577E+00  0.49961977E+00  0.52978253E-02  0.86043244E-03 -0.99845543E-02
 0.56325577E+00  0.53201207E+00  0.58519178E-02  0.32667889E-02 -0.66855026E-02
 0.56325577E+00  0.56325577E+00  0.64766751E-02  0.58401253E-02 -0.25052223E-02
 0.56325577E+00  0.59332774E+00  0.74634633E-02  0.80635849E-02  0.19483551E-02
 0.56325577E+00  0.62221291E+00  0.88436022E-02  0.93997410E-02  0.59692342E-02
 0.56325577E+00  0.64990376E+00  0.10224861E-01  0.94716100E-02  0.89440582E-02
 0.56325577E+00  0.67639983E+00  0.10873170E-01  0.81788719E-02  0.10492397E-01
 0.56325577E+00  0.70170710E+00  0.10054510E-01  0.56940841E-02  0.10511285E-01
 0.56325577E+00  0.72583741E+00  0.74639561E-02  0.23849942E-02  0.91513449E-02
 0.56325577E+00  0.74880783E+00  0.34820054E-02 -0.12430667E-02  0.67770961E-02
 0.56325577E+00  0.77064005E+00 -0.91197823E-03 -0.45594583E-02  0.39212316E-02
 0.56325577E+00  0.79135972E+00 -0.45368471E-02 -0.68623288E-02  0.11952605E-02
 0.56325577E+00  0.81099590E+00 -0.65079607E-02 -0.75725409E-02 -0.86459745E-03
 0.56325577E+00  0.82958044E+00 -0.65809277E-02 -0.65258141E-02 -0.19658118E-02
 0.56325577E+00  0.84714748E+00 -0.51806687E-02 -0.41577769E-02 -0.21442188E-02
 0.56325577E+00  0.86373293E+00 -0.31293440E-02 -0.13789922E-02 -0.17027873E-02
 0.56325577E+00  0.87937402E+00 -0.12410414E-02  0.84793009E-03 -0.10381283E-02
 0.56325577E+00  0.89410886E+00 -0.31502793E-05  0.19661224E-02 -0.46122030E-03
 0.56325577E+00  0.90797606E+00  0.51375370E-03  0.20103375E-02 -0.10870465E-03
 0.56325577E+00  0.92101443E+00  0.52825571E-03  0.14311705E-02  0.34634181E-04
 0.56325577E+00  0.93326267E+00  0.33386264E-03  0.74133530E-03  0.53790159E-04
 0.56325577E+00  0.94475908E+00  0.13992569E-03  0.25168591E-03  0.29357644E-04
 0.56325577E+00  0.95554139E+00  0.27610785E-04  0.23084392E-04  0.56767909E-05
 0.56325577E+00  0.96564655E+00 -0.10358035E-04 -0.28687854E-04 -0.51742590E-05
 0.56325577E+00  0.97511059E+00 -0.10588878E-04 -0.96460670E-05 -0.64868044E-05
 0.56325577E+00  0.98396850E+00 -0.24871279E-05  0.14579938E-04 -0.40338487E-05
 0.56325577E+00  0.99225409E+00  0.10639825E-05  0.19496057E-04 -0.13447457E-05
 0.56325577E+00  0.10000000E+01  0.00000000E+00  0.00000000E+00  0.00000000E+00
 
 0.59332774E+00 -0.10000000E+01  0.00000000E+00  0.00000000E+00  0.00000000E+00
 0.59332774E+00 -0.99225409E+00  0.30120633E-06  0.11215495E-04  0.19478712E-05
 0.59332774E+00 -0.98396850E+00 -0.31082292E-05  0.55156788E-05  0.56823331E-05
 0.59332774E+00 -0.97511059E+00 -0.84316802E-05 -0.12155230E-04  0.86283411E-05
 0.59332774E+00 -0.96564655E+00  0.62366247E-06 -0.17665650E-04  0.82354997E-05
 0.59332774E+00 -0.95554139E+00  0.55040908E-04  0.44873622E-04  0.37445037E-05
 0.59332774E+00 -0.94475908E+00  0.18400529E-03  0.25238146E-03  0.43871735E-05
 0.59332774E+00 -0.93326267E+00  0.37064100E-03  0.64296084E-03  0.40877707E-04
 0.59332774E+00 -0.92101443E+00  0.49433996E-03  0.11210281E-02  0.17087534E-03
 0.59332774E+00 -0.90797606E+00  0.31277093E-03  0.14042651E-02  0.45902205E-03
 0.59332774E+00 -0.89410886E+00 -0.45238670E-03  0.11111259E-02  0.92148081E-03
 0.59332774E+00 -0.87937402E+00 -0.19179530E-02 -0.63280364E-06  0.14538649E-02
 0.59332774E+00 -0.86373293E+00 -0.38287284E-02 -0.17899497E-02  0.17979979E-02
 0.59332774E+00 -0.84714748E+00 -0.55012702E-02 -0.36949250E-02  0.16035319E-02
 0.59332774E+00 -0.82958044E+00 -0.60347017E-02 -0.49803647E-02  0.58586084E-03
 0.59332774E+00 -0.81099590E+00 -0.47340335E-02 -0.51131096E-02 -0.12981673E-02
 0.59332774E+00 -0.79135972E+00 -0.15272126E-02 -0.40000467E-02 -0.37685463E-02
 0.59332774E+00 -0.77064005E+00  0.28797809E-02 -0.19523339E-02 -0.62926165E-02
 0.59332774E+00 -0.74880783E+00  0.72374799E-02  0.53067165E-03 -0.82635750E-02
 0.59332774E+00 -0.72583741E+00  0.10284896E-01  0.29598523E-02 -0.91802289E-02
 0.59332774E+00 -0.70170710E+00  0.11305072E-01  0.49324875E-02 -0.87502904E-02
 0.59332774E+00 -0.67639983E+00  0.10402524E-01  0.61380313E-02 -0.69199860E-02
 0.59332774E+00 -0.64990376E+00  0.83569845E-02  0.63917806E-02 -0.38768914E-02
 0.59332774E+00 -0.62221291E+00  0.61607413E-02  0.57082384E-02 -0.41704343E-04
 0.59332774E+00 -0.59332774E+00  0.45286899E-02  0.43328577E-02  0.39869449E-02
 0.59332774E+00 -0.56325577E+00  0.36538914E-02  0.26653625E-02  0.75656958E-02
 0.59332774E+00 -0.53201207E+00  0.32890813E-02  0.11051295E-02  0.10182977E-01
 0.59332774E+00 -0.49961977E+00  0.30240606E-02 -0.83625309E-04  0.11592318E-01
 0.59332774E+00 -0.46611039E+00  0.25503576E-02 -0.81529909E-03  0.11836057E-01
 0.59332774E+00 -0.43152416E+00  0.17787177E-02 -0.11399296E-02  0.11164633E-01
 0.59332774E+00 -0.39591017E+00  0.80501957E-03 -0.11683316E-02  0.99119040E-02
 0.59332774E+00 -0.35932641E+00 -0.19700921E-03 -0.10139691E-02  0.83900458E-02
 0.59332774E+00 -0.32183967E+00 -0.10740758E-02 -0.76699390E-03  0.68337306E-02
 0.59332774E+00 -0.28352524E+00 -0.17422733E-02 -0.49088828E-03  0.53892703E-02
 0.59332774E+00 -0.24446655E+00 -0.21887076E-02 -0.22730359E-03  0.41290546E-02
 0.59332774E+00 -0.20475452E+00 -0.24477132E-02 -0.96323788E-06  0.30735535E-02
 0.59332774E+00 -0.16448690E+00 -0.25729578E-02  0.17679613E-03  0.22110193E-02
 0.59332774E+00 -0.12376733E+00 -0.26171119E-02  0.30475213E-03  0.15118825E-02
 0.59332774E+00 -0.82704342E-01 -0.26216429E-02  0.38799588E-03  0.93801027E-03
 0.59332774E+00 -0.41410268E-01 -0.26142580E-02  0.43387320E-03  0.44805401E-03
 0.59332774E+00  0.00000000E+00 -0.26101995E-02  0.44840298E-03  0.11309618E-13
 0.59332774E+00  0.41410268E-01 -0.26142580E-02  0.43387320E-03 -0.44805401E-03
 0.59332774E+00  0.82704342E-01 -0.26216429E-02  0.38799588E-03 -0.93801027E-03
 0.59332774E+00  0.12376733E+00 -0.26171119E-02  0.30475213E-03 -0.15118825E-02
 0.59332774E+00  0.16448690E+00 -0.25729578E-02  0.17679613E-03 -0.22110193E-02
 0.59332774E+00  0.20475452E+00 -0.24477132E-02 -0.96323791E-06 -0.30735535E-02
 0.59332774E+00  0.24446655E+00 -0.21887076E-02 -0.22730359E-03 -0.41290546E-02
 0.59332774E+00  0.28352524E+00 -0.17422733E-02 -0.49088828E-03 -0.53892703E-02
 0.59332774E+00  0.32183967E+00 -0.10740758E-02 -0.76699390E-03 -0.68337306E-02
 0.59332774E+00  0.35932641E+00 -0.19700921E-03 -0.10139691E-02 -0.83900458E-02
 0.59332774E+00  0.39591017E+00  0.80501957E-03 -0.11683316E-02 -0.99119040E-02
 0.59332774E+00  0.43152416E+00  0.17787177E-02 -0.11399296E-02 -0.11164633E-01
 0.59332774E+00  0.46611039E+00  0.25503576E-02 -0.81529909E-03 -0.11836057E-01
 0.59332774E+00  0.49961977E+00  0.30240606E-02 -0.83625309E-04 -0.11592318E-01
 0.59332774E+00  0.53201207E+00  0.32890813E-02  0.11051295E-02 -0.10182977E-01
 0.59332774E+00  0.56325577E+00  0.36538914E-02  0.26653625E-02 -0.75656958E-02
 0.59332774E+00  0.59332774E+00  0.45286899E-02  0.43328577E-02 -0.39869449E-02
 0.59332774E+00  0.62221291E+00  0.61607413E-02  0.57082384E-02  0.41704344E-04
 0.59332774E+00  0.64990376E+00  0.83569845E-02  0.63917806E-02  0.38768914E-02
 0.59332774E+00  0.67639983E+00  0.10402524E-01  0.61380313E-02  0.69199860E-02
 0.59332774E+00  0.70170710E+00  0.11305072E-01  0.49324875E-02  0.87502904E-02
 0.59332774E+00  0.72583741E+00  0.10284896E-01  0.29598523E-02  0.91802289E-02
 0.59332774E+00  0.74880783E+00  0.72374799E-02  0.53067165E-03  0.82635750E-02
 0.59332774E+00  0.77064005E+00  0.28797809E-02 -0.19523339E-02  0.62926165E-02
 0.59332774E+00  0.79135972E+00 -0.15272126E-02 -0.40000467E-02  0.37685463E-02
 0.59332774E+00  0.81099590E+00 -0.47340335E-02 -0.51131096E-02  0.12981673E-02
 0.59332774E+00  0.82958044E+00 -0.60347017E-02 -0.49803647E-02 -0.58586084E-03
 0.59332774E+00  0.84714748E+00 -0.55012702E-02 -0.36949250E-02 -0.16035319E-02
 0.59332774E+00  0.86373293E+00 -0.38287284E-02 -0.17899497E-02 -0.17979979E-02
 0.59332774E+00  0.87937402E+00 -0.19179530E-02 -0.63280355E-06 -0.14538649E-02
 0.59332774E+00  0.89410886E+00 -0.45238670E-03  0.11111259E-02 -0.92148081E-03
 0.59332774E+00  0.90797606E+00  0.31277093E-03  0.14042651E-02 -0.45902205E-03
 0.59332774E+00  0.92101443E+00  0.49433996E-03  0.11210281E-02 -0.17087534E-03
 0.59332774E+00  0.93326267E+00  0.37064100E-03  0.64296084E-03 -0.40877707E-04
 0.59332774E+00  0.94475908E+00  0.18400529E-03  0.25238146E-03 -0.43871735E-05
 0.59332774E+00  0.95554139E+00  0.55040908E-04  0.44873622E-04 -0.37445037E-05
 0.59332774E+00  0.96564655E+00  0.62366247E-06 -0.17665650E-04 -0.82354997E-05
 0.59332774E+00  0.97511059E+00 -0.84316802E-05 -0.12155230E-04 -0.86283411E-05
 0.59332774E+00  0.98396850E+00 -0.31082292E-05  0.55156788E-05 -0.56823331E-05
 0.59332774E+00  0.99225409E+00  0.30120633E-06  0.11215495E-04 -0.19478712E-05
 0.59332774E+00  0.10000000E+01  0.00000000E+00  0.00000000E+00  0.00000000E+00
 
 0.62221291E+00 -0.10000000E+01  0.00000000E+00  0.00000000E+00  0.00000000E+00
 0.62221291E+00 -0.99225409E+00 -0.58336841E-06  0.17486630E-05  0.20432807E-05
 0.62221291E+00 -0.98396850E+00 -0.39164667E-05 -0.37827916E-05  0.56246292E-05
 0.62221291E+00 -0.97511059E+00 -0.68402530E-05 -0.14988366E-04  0.75768575E-05
 0.62221291E+00 -0.96564655E+00  0.91233077E-05 -0.15722775E-04  0.62321345E-05
 0.62221291E+00 -0.95554139E+00  0.75049861E-04  0.28846614E-04  0.49052280E-05
 0.62221291E+00 -0.94475908E+00  0.21281345E-03  0.15863425E-03  0.22136836E-04
 0.62221291E+00 -0.93326267E+00  0.38620633E-03  0.37655108E-03  0.10104621E-03
 0.62221291E+00 -0.92101443E+00  0.44710731E-03  0.59557529E-03  0.30481502E-03
 0.62221291E+00 -0.90797606E+00  0.13682514E-03  0.63043842E-03  0.67990693E-03
 0.62221291E+00 -0.89410886E+00 -0.79706092E-03  0.28369210E-03  0.11893002E-02
 0.62221291E+00 -0.87937402E+00 -0.23816430E-02 -0.49880300E-03  0.16536224E-02
 0.62221291E+00 -0.86373293E+00 -0.42251861E-02 -0.15210531E-02  0.17630635E-02
 0.62221291E+00 -0.84714748E+00 -0.55281534E-02 -0.23937651E-02  0.11942474E-02
 0.62221291E+00 -0.82958044E+00 -0.53844028E-02 -0.27405418E-02 -0.21127686E-03
 0.62221291E+00 -0.81099590E+00 -0.32591198E-02 -0.23990632E-02 -0.23161901E-02
 0.62221291E+00 -0.79135972E+00  0.62831924E-03 -0.14675423E-02 -0.46978412E-02
 0.62221291E+00 -0.77064005E+00  0.52753801E-02 -0.19494204E-03 -0.67971246E-02
 0.62221291E+00 -0.74880783E+00  0.92870629E-02  0.11543481E-02 -0.81084924E-02
 0.62221291E+00 -0.72583741E+00  0.11498613E-01  0.23517704E-02 -0.83059145E-02
 0.62221291E+00 -0.70170710E+00  0.11491369E-01  0.31901561E-02 -0.72771873E-02
 0.62221291E+00 -0.67639983E+00  0.97178121E-02  0.34975425E-02 -0.51138664E-02
 0.62221291E+00 -0.64990376E+00  0.71863254E-02  0.32145139E-02 -0.21017492E-02
 0.62221291E+00 -0.62221291E+00  0.49194485E-02  0.24637712E-02  0.13032750E-02
 0.62221291E+00 -0.59332774E+00  0.35112090E-02  0.15212245E-02  0.45589721E-02
 0.62221291E+00 -0.56325577E+00  0.30004129E-02  0.68796247E-03  0.71812141E-02
 0.62221291E+00 -0.53201207E+00  0.30470209E-02  0.15519961E-03  0.88826482E-02
 0.62221291E+00 -0.49961977E+00  0.32281217E-02 -0.46718927E-04  0.96279311E-02
 0.62221291E+00 -0.46611039E+00  0.32603389E-02 -0.34789415E-05  0.95843032E-02
 0.62221291E+00 -0.43152416E+00  0.30658166E-02  0.16698594E-03  0.90126840E-02
 0.62221291E+00 -0.39591017E+00  0.27156222E-02  0.37549607E-03  0.81645240E-02
 0.62221291E+00 -0.35932641E+00  0.23326824E-02  0.57801884E-03  0.72236814E-02
 0.62221291E+00 -0.32183967E+00  0.20177465E-02  0.76199116E-03  0.62948749E-02
 0.62221291E+00 -0.28352524E+00  0.18194797E-02  0.92668029E-03  0.54198082E-02
 0.62221291E+00 -0.24446655E+00  0.17388049E-02  0.10715012E-02  0.46011200E-02
 0.62221291E+00 -0.20475452E+00  0.17480833E-02  0.11936525E-02  0.38230121E-02
 0.62221291E+00 -0.16448690E+00  0.18102101E-02  0.12903003E-02  0.30651368E-02
 0.62221291E+00 -0.12376733E+00  0.18910687E-02  0.13608352E-02  0.23104959E-02
 0.62221291E+00 -0.82704342E-01  0.19649362E-02  0.14072799E-02  0.15489372E-02
 0.62221291E+00 -0.41410268E-01  0.20151750E-02  0.14330778E-02  0.77770643E-03
 0.62221291E+00  0.00000000E+00  0.20328456E-02  0.14412776E-02  0.29755378E-13
 0.62221291E+00  0.41410268E-01  0.20151750E-02  0.14330778E-02 -0.77770643E-03
 0.62221291E+00  0.82704342E-01  0.19649361E-02  0.14072799E-02 -0.15489372E-02
 0.62221291E+00  0.12376733E+00  0.18910687E-02  0.13608352E-02 -0.23104959E-02
 0.62221291E+00  0.16448690E+00  0.18102101E-02  0.12903003E-02 -0.30651368E-02
 0.62221291E+00  0.20475452E+00  0.17480833E-02  0.11936525E-02 -0.38230121E-02
 0.62221291E+00  0.24446655E+00  0.17388049E-02  0.10715012E-02 -0.46011200E-02
 0.62221291E+00  0.28352524E+00  0.18194797E-02  0.92668029E-03 -0.54198082E-02
 0.62221291E+00  0.32183967E+00  0.20177465E-02  0.76199116E-03 -0.62948749E-02
 0.62221291E+00  0.35932641E+00  0.23326824E-02  0.57801884E-03 -0.72236814E-02
 0.62221291E+00  0.39591017E+00  0.27156222E-02  0.37549607E-03 -0.81645240E-02
 0.62221291E+00  0.43152416E+00  0.30658166E-02  0.16698594E-03 -0.90126840E-02
 0.62221291E+00  0.46611039E+00  0.32603389E-02 -0.34789415E-05 -0.95843032E-02
 0.62221291E+00  0.49961977E+00  0.32281217E-02 -0.46718927E-04 -0.96279311E-02
 0.62221291E+00  0.53201207E+00  0.30470209E-02  0.15519961E-03 -0.88826482E-02
 0.62221291E+00  0.56325577E+00  0.30004129E-02  0.68796247E-03 -0.71812141E-02
 0.62221291E+00  0.59332774E+00  0.35112090E-02  0.15212245E-02 -0.45589721E-02
 0.62221291E+00  0.62221291E+00  0.49194485E-02  0.24637712E-02 -0.13032750E-02
 0.62221291E+00  0.64990376E+00  0.71863254E-02  0.32145139E-02  0.21017492E-02
 0.62221291E+00  0.67639983E+00  0.97178121E-02  0.34975425E-02  0.51138664E-02
 0.62221291E+00  0.70170710E+00  0.11491369E-01  0.31901561E-02  0.72771873E-02
 0.62221291E+00  0.72583741E+00  0.11498613E-01  0.23517704E-02  0.83059145E-02
 0.62221291E+00  0.74880783E+00  0.92870629E-02  0.11543481E-02  0.81084924E-02
 0.62221291E+00  0.77064005E+00  0.52753801E-02 -0.19494204E-03  0.67971246E-02
 0.62221291E+00  0.79135972E+00  0.62831924E-03 -0.14675423E-02  0.46978412E-02
 0.62221291E+00  0.81099590E+00 -0.32591198E-02 -0.23990632E-02  0.23161901E-02
 0.62221291E+00  0.82958044E+00 -0.53844028E-02 -0.27405418E-02  0.21127686E-03
 0.62221291E+00  0.84714748E+00 -0.55281534E-02 -0.23937651E-02 -0.11942474E-02
 0.62221291E+00  0.86373293E+00 -0.42251861E-02 -0.15210531E-02 -0.17630635E-02
 0.62221291E+00  0.87937402E+00 -0.23816430E-02 -0.49880300E-03 -0.16536224E-02
 0.62221291E+00  0.89410886E+00 -0.79706092E-03  0.28369210E-03 -0.11893002E-02
 0.62221291E+00  0.90797606E+00  0.13682514E-03  0.63043842E-03 -0.67990693E-03
 0.62221291E+00  0.92101443E+00  0.44710731E-03  0.59557529E-03 -0.30481502E-03
 0.62221291E+00  0.93326267E+00  0.38620633E-03  0.37655108E-03 -0.10104621E-03
 0.62221291E+00  0.94475908E+00  0.21281345E-03  0.15863425E-03 -0.22136836E-04
 0.62221291E+00  0.95554139E+00  0.75049861E-04  0.28846614E-04 -0.49052280E-05
 0.62221291E+00  0.96564655E+00  0.91233077E-05 -0.15722775E-04 -0.62321345E-05
 0.62221291E+00  0.97511059E+00 -0.68402530E-05 -0.14988366E-04 -0.75768575E-05
 0.62221291E+00  0.98396850E+00 -0.39164667E-05 -0.37827916E-05 -0.56246292E-05
 0.62221291E+00  0.99225409E+00 -0.58336841E-06  0.17486630E-05 -0.20432807E-05
 0.62221291E+00  0.10000000E+01  0.00000000E+00  0.00000000E+00  0.00000000E+00
 
 0.64990376E+00 -0.10000000E+01  0.00000000E+00  0.00000000E+00  0.00000000E+00
 0.64990376E+00 -0.99225409E+00 -0.16034665E-05 -0.57251844E-05  0.16302809E-05
 0.64990376E+00 -0.98396850E+00 -0.51932721E-05 -0.85831279E-05  0.38269253E-05
 0.64990376E+00 -0.97511059E+00 -0.68380826E-05 -0.11484171E-04  0.31787669E-05
 0.64990376E+00 -0.96564655E+00  0.12927874E-04 -0.10135156E-04 -0.22177772E-05
 0.64990376E+00 -0.95554139E+00  0.84684786E-04  0.34092711E-05 -0.78922226E-05
 0.64990376E+00 -0.94475908E+00  0.22542971E-03  0.28950286E-04  0.79231209E-05
 0.64990376E+00 -0.93326267E+00  0.38771821E-03  0.42309148E-04  0.93139209E-04
 0.64990376E+00 -0.92101443E+00  0.40931000E-03 -0.10741976E-04  0.31290340E-03
 0.64990376E+00 -0.90797606E+00  0.26519220E-04 -0.18775765E-03  0.70706704E-03
 0.64990376E+00 -0.89410886E+00 -0.99248816E-03 -0.49229891E-03  0.12224219E-02
 0.64990376E+00 -0.87937402E+00 -0.26215738E-02 -0.82871920E-03  0.16660401E-02
 0.64990376E+00 -0.86373293E+00 -0.44007241E-02 -0.10284323E-02  0.17396456E-02
 0.64990376E+00 -0.84714748E+00 -0.54899407E-02 -0.95180359E-03  0.11707576E-02
 0.64990376E+00 -0.82958044E+00 -0.50147767E-02 -0.58742915E-03 -0.12608330E-03
 0.64990376E+00 -0.81099590E+00 -0.25531190E-02 -0.53742900E-04 -0.19682965E-02
 0.64990376E+00 -0.79135972E+00  0.15296917E-02  0.50032881E-03 -0.39662130E-02
 0.64990376E+00 -0.77064005E+00  0.61369625E-02  0.99300282E-03 -0.56807127E-02
 0.64990376E+00 -0.74880783E+00  0.98987675E-02  0.14063490E-02 -0.67682463E-02
 0.64990376E+00 -0.72583741E+00  0.11791334E-01  0.17019711E-02 -0.70396892E-02
 0.64990376E+00 -0.70170710E+00  0.11572440E-01  0.17731367E-02 -0.64496675E-02
 0.64990376E+00 -0.67639983E+00  0.98021772E-02  0.15112511E-02 -0.50779467E-02
 0.64990376E+00 -0.64990376E+00  0.74748908E-02  0.92985477E-03 -0.31283207E-02
 0.64990376E+00 -0.62221291E+00  0.55118839E-02  0.21484772E-03 -0.91164378E-03
 0.64990376E+00 -0.59332774E+00  0.44068057E-02 -0.36218949E-03  0.12229297E-02
 0.64990376E+00 -0.56325577E+00  0.41690581E-02 -0.59861756E-03  0.29910568E-02
 0.64990376E+00 -0.53201207E+00  0.45053472E-02 -0.45930593E-03  0.42502919E-02
 0.64990376E+00 -0.49961977E+00  0.50665508E-02 -0.58350470E-04  0.50075162E-02
 0.64990376E+00 -0.46611039E+00  0.56138178E-02  0.43644930E-03  0.53654960E-02
 0.64990376E+00 -0.43152416E+00  0.60595992E-02  0.89500317E-03  0.54525426E-02
 0.64990376E+00 -0.39591017E+00  0.64229094E-02  0.12618888E-02  0.53731810E-02
 0.64990376E+00 -0.35932641E+00  0.67616717E-02  0.15419181E-02  0.51908660E-02
 0.64990376E+00 -0.32183967E+00  0.71237487E-02  0.17653943E-02  0.49328345E-02
 0.64990376E+00 -0.28352524E+00  0.75274510E-02  0.19602064E-02  0.46030693E-02
 0.64990376E+00 -0.24446655E+00  0.79633372E-02  0.21402809E-02  0.41945245E-02
 0.64990376E+00 -0.20475452E+00  0.84049341E-02  0.23066945E-02  0.36980952E-02
 0.64990376E+00 -0.16448690E+00  0.88196673E-02  0.24537385E-02  0.31085439E-02
 0.64990376E+00 -0.12376733E+00  0.91764563E-02  0.25744361E-02  0.24281744E-02
 0.64990376E+00 -0.82704342E-01  0.94497357E-02  0.26634551E-02  0.16684791E-02
 0.64990376E+00 -0.41410268E-01  0.96210446E-02  0.27177382E-02  0.84992027E-03
 0.64990376E+00  0.00000000E+00  0.96793639E-02  0.27359472E-02  0.44871829E-13
 0.64990376E+00  0.41410268E-01  0.96210446E-02  0.27177382E-02 -0.84992027E-03
 0.64990376E+00  0.82704342E-01  0.94497357E-02  0.26634551E-02 -0.16684791E-02
 0.64990376E+00  0.12376733E+00  0.91764563E-02  0.25744361E-02 -0.24281744E-02
 0.64990376E+00  0.16448690E+00  0.88196673E-02  0.24537385E-02 -0.31085439E-02
 0.64990376E+00  0.20475452E+00  0.84049341E-02  0.23066945E-02 -0.36980952E-02
 0.64990376E+00  0.24446655E+00  0.79633372E-02  0.21402809E-02 -0.41945245E-02
 0.64990376E+00  0.28352524E+00  0.75274510E-02  0.19602064E-02 -0.46030693E-02
 0.64990376E+00  0.32183967E+00  0.71237487E-02  0.17653943E-02 -0.49328345E-02
 0.64990376E+00  0.35932641E+00  0.67616717E-02  0.15419181E-02 -0.51908660E-02
 0.64990376E+00  0.39591017E+00  0.64229094E-02  0.12618888E-02 -0.53731810E-02
 0.64990376E+00  0.43152416E+00  0.60595992E-02  0.89500317E-03 -0.54525426E-02
 0.64990376E+00  0.46611039E+00  0.56138178E-02  0.43644930E-03 -0.53654960E-02
 0.64990376E+00  0.49961977E+00  0.50665508E-02 -0.58350470E-04 -0.50075162E-02
 0.64990376E+00  0.53201207E+00  0.45053472E-02 -0.45930593E-03 -0.42502919E-02
 0.64990376E+00  0.56325577E+00  0.41690581E-02 -0.59861756E-03 -0.29910568E-02
 0.64990376E+00  0.59332774E+00  0.44068057E-02 -0.36218949E-03 -0.12229297E-02
 0.64990376E+00  0.62221291E+00  0.55118839E-02  0.21484772E-03  0.91164378E-03
 0.64990376E+00  0.64990376E+00  0.74748908E-02  0.92985477E-03  0.31283207E-02
 0.64990376E+00  0.67639983E+00  0.98021772E-02  0.15112511E-02  0.50779467E-02
 0.64990376E+00  0.70170710E+00  0.11572440E-01  0.17731367E-02  0.64496675E-02
 0.64990376E+00  0.72583741E+00  0.11791334E-01  0.17019711E-02  0.70396892E-02
 0.64990376E+00  0.74880783E+00  0.98987675E-02  0.14063490E-02  0.67682463E-02
 0.64990376E+00  0.77064005E+00  0.61369625E-02  0.99300282E-03  0.56807127E-02
 0.64990376E+00  0.79135972E+00  0.15296917E-02  0.50032881E-03  0.39662130E-02
 0.64990376E+00  0.81099590E+00 -0.25531190E-02 -0.53742900E-04  0.19682965E-02
 0.64990376E+00  0.82958044E+00 -0.50147767E-02 -0.58742915E-03  0.12608330E-03
 0.64990376E+00  0.84714748E+00 -0.54899407E-02 -0.95180359E-03 -0.11707576E-02
 0.64990376E+00  0.86373293E+00 -0.44007241E-02 -0.10284323E-02 -0.17396456E-02
 0.64990376E+00  0.87937402E+00 -0.26215738E-02 -0.82871920E-03 -0.16660401E-02
 0.64990376E+00  0.89410886E+00 -0.99248816E-03 -0.49229891E-03 -0.12224219E-02
 0.64990376E+00  0.90797606E+00  0.26519220E-04 -0.18775765E-03 -0.70706704E-03
 0.64990376E+00  0.92101443E+00  0.40931000E-03 -0.10741976E-04 -0.31290340E-03
 0.64990376E+00  0.93326267E+00  0.38771821E-03  0.42309148E-04 -0.93139209E-04
 0.64990376E+00  0.94475908E+00  0.22542971E-03  0.28950286E-04 -0.79231208E-05
 0.64990376E+00  0.95554139E+00  0.84684786E-04  0.34092711E-05  0.78922226E-05
 0.64990376E+00  0.96564655E+00  0.12927874E-04 -0.10135156E-04  0.22177772E-05
 0.64990376E+00  0.97511059E+00 -0.68380826E-05 -0.11484171E-04 -0.31787669E-05
 0.64990376E+00  0.98396850E+00 -0.51932721E-05 -0.85831279E-05 -0.38269253E-05
 0.64990376E+00  0.99225409E+00 -0.16034665E-05 -0.57251844E-05 -0.16302809E-05
 0.64990376E+00  0.10000000E+01  0.00000000E+00  0.00000000E+00  0.00000000E+00
 
 0.67639983E+00 -0.10000000E+01  0.00000000E+00  0.00000000E+00  0.00000000E+00
 0.67639983E+00 -0.99225409E+00 -0.27226215E-05 -0.90682132E-05  0.92426240E-06
 0.67639983E+00 -0.98396850E+00 -0.69382555E-05 -0.59718647E-05  0.11764579E-05
 0.67639983E+00 -0.97511059E+00 -0.87059500E-05  0.34566716E-05 -0.25055486E-05
 0.67639983E+00 -0.96564655E+00  0.11220530E-04  0.12753569E-04 -0.13589154E-04
 0.67639983E+00 -0.95554139E+00  0.82744163E-04  0.34437861E-05 -0.30077629E-04
 0.67639983E+00 -0.94475908E+00  0.22145968E-03 -0.64278375E-04 -0.34497953E-04
 0.67639983E+00 -0.93326267E+00  0.37821751E-03 -0.24121574E-03  0.16452187E-04
 0.67639983E+00 -0.92101443E+00  0.39054139E-03 -0.55058577E-03  0.18538512E-03
 0.67639983E+00 -0.90797606E+00 -0.15979944E-05 -0.93225077E-03  0.51784664E-03
 0.67639983E+00 -0.89410886E+00 -0.10222195E-02 -0.12196483E-02  0.98241662E-03
 0.67639983E+00 -0.87937402E+00 -0.26386950E-02 -0.12003233E-02  0.14305129E-02
 0.67639983E+00 -0.86373293E+00 -0.43971565E-02 -0.75307364E-03  0.16263215E-02
 0.67639983E+00 -0.84714748E+00 -0.54860200E-02  0.35633546E-04  0.13551838E-02
 0.67639983E+00 -0.82958044E+00 -0.50764914E-02  0.89147796E-03  0.54644396E-03
 0.67639983E+00 -0.81099590E+00 -0.27818506E-02  0.15219367E-02 -0.67863827E-03
 0.67639983E+00 -0.79135972E+00  0.10474081E-02  0.18035532E-02 -0.20691097E-02
 0.67639983E+00 -0.77064005E+00  0.54033073E-02  0.18221721E-02 -0.33624137E-02
 0.67639983E+00 -0.74880783E+00  0.90563354E-02  0.17340525E-02 -0.43712282E-02
 0.67639983E+00 -0.72583741E+00  0.11104869E-01  0.15897891E-02 -0.50001233E-02
 0.67639983E+00 -0.70170710E+00  0.11331217E-01  0.12958219E-02 -0.52231764E-02
 0.67639983E+00 -0.67639983E+00  0.10191055E-01  0.74500265E-03 -0.50687808E-02
 0.67639983E+00 -0.64990376E+00  0.84928156E-02 -0.22078222E-04 -0.46188267E-02
 0.67639983E+00 -0.62221291E+00  0.69901932E-02 -0.78567220E-03 -0.39956551E-02
 0.67639983E+00 -0.59332774E+00  0.61129994E-02 -0.12721719E-02 -0.33239117E-02
 0.67639983E+00 -0.56325577E+00  0.59277975E-02 -0.13204277E-02 -0.26888389E-02
 0.67639983E+00 -0.53201207E+00  0.62676027E-02 -0.95706213E-03 -0.21216843E-02
 0.67639983E+00 -0.49961977E+00  0.69026300E-02 -0.34626611E-03 -0.16174628E-02
 0.67639983E+00 -0.46611039E+00  0.76549770E-02  0.32107922E-03 -0.11640858E-02
 0.67639983E+00 -0.43152416E+00  0.84322839E-02  0.91436366E-03 -0.75975475E-03
 0.67639983E+00 -0.39591017E+00  0.92072627E-02  0.13877922E-02 -0.41284228E-03
 0.67639983E+00 -0.35932641E+00  0.99816540E-02  0.17565183E-02 -0.13290375E-03
 0.67639983E+00 -0.32183967E+00  0.10758868E-01  0.20583346E-02  0.76431259E-04
 0.67639983E+00 -0.28352524E+00  0.11531736E-01  0.23256827E-02  0.21867338E-03
 0.67639983E+00 -0.24446655E+00  0.12281431E-01  0.25747362E-02  0.30156067E-03
 0.67639983E+00 -0.20475452E+00  0.12981568E-01  0.28068179E-02  0.33372413E-03
 0.67639983E+00 -0.16448690E+00  0.13603171E-01  0.30146359E-02  0.32296206E-03
 0.67639983E+00 -0.12376733E+00  0.14118696E-01  0.31882242E-02  0.27635212E-03
 0.67639983E+00 -0.82704342E-01  0.14504723E-01  0.33186067E-02  0.20119026E-03
 0.67639983E+00 -0.41410268E-01  0.14743621E-01  0.33993152E-02  0.10585143E-03
 0.67639983E+00  0.00000000E+00  0.14824481E-01  0.34266183E-02  0.38973702E-13
 0.67639983E+00  0.41410268E-01  0.14743621E-01  0.33993152E-02 -0.10585143E-03
 0.67639983E+00  0.82704342E-01  0.14504723E-01  0.33186067E-02 -0.20119026E-03
 0.67639983E+00  0.12376733E+00  0.14118696E-01  0.31882242E-02 -0.27635212E-03
 0.67639983E+00  0.16448690E+00  0.13603171E-01  0.30146359E-02 -0.32296206E-03
 0.67639983E+00  0.20475452E+00  0.12981568E-01  0.28068179E-02 -0.33372413E-03
 0.67639983E+00  0.24446655E+00  0.12281431E-01  0.25747362E-02 -0.30156067E-03
 0.67639983E+00  0.28352524E+00  0.11531736E-01  0.23256827E-02 -0.21867338E-03
 0.67639983E+00  0.32183967E+00  0.10758868E-01  0.20583346E-02 -0.76431259E-04
 0.67639983E+00  0.35932641E+00  0.99816540E-02  0.17565183E-02  0.13290375E-03
 0.67639983E+00  0.39591017E+00  0.92072627E-02  0.13877922E-02  0.41284228E-03
 0.67639983E+00  0.43152416E+00  0.84322839E-02  0.91436366E-03  0.75975475E-03
 0.67639983E+00  0.46611039E+00  0.76549770E-02  0.32107922E-03  0.11640858E-02
 0.67639983E+00  0.49961977E+00  0.69026300E-02 -0.34626611E-03  0.16174628E-02
 0.67639983E+00  0.53201207E+00  0.62676027E-02 -0.95706213E-03  0.21216843E-02
 0.67639983E+00  0.56325577E+00  0.59277975E-02 -0.13204277E-02  0.26888389E-02
 0.67639983E+00  0.59332774E+00  0.61129994E-02 -0.12721719E-02  0.33239117E-02
 0.67639983E+00  0.62221291E+00  0.69901932E-02 -0.78567220E-03  0.39956551E-02
 0.67639983E+00  0.64990376E+00  0.84928156E-02 -0.22078222E-04  0.46188267E-02
 0.67639983E+00  0.67639983E+00  0.10191055E-01  0.74500265E-03  0.50687808E-02
 0.67639983E+00  0.70170710E+00  0.11331217E-01  0.12958219E-02  0.52231764E-02
 0.67639983E+00  0.72583741E+00  0.11104869E-01  0.15897891E-02  0.50001233E-02
 0.67639983E+00  0.74880783E+00  0.90563354E-02  0.17340525E-02  0.43712282E-02
 0.67639983E+00  0.77064005E+00  0.54033073E-02  0.18221721E-02  0.33624137E-02
 0.67639983E+00  0.79135972E+00  0.10474081E-02  0.18035532E-02  0.20691097E-02
 0.67639983E+00  0.81099590E+00 -0.27818506E-02  0.15219367E-02  0.67863827E-03
 0.67639983E+00  0.82958044E+00 -0.50764914E-02  0.89147796E-03 -0.54644396E-03
 0.67639983E+00  0.84714748E+00 -0.54860200E-02  0.35633546E-04 -0.13551838E-02
 0.67639983E+00  0.86373293E+00 -0.43971565E-02 -0.75307364E-03 -0.16263215E-02
 0.67639983E+00  0.87937402E+00 -0.26386950E-02 -0.12003233E-02 -0.14305129E-02
 0.67639983E+00  0.89410886E+00 -0.10222195E-02 -0.12196483E-02 -0.98241662E-03
 0.67639983E+00  0.90797606E+00 -0.15979944E-05 -0.93225077E-03 -0.51784664E-03
 0.67639983E+00  0.92101443E+00  0.39054139E-03 -0.55058577E-03 -0.18538512E-03
 0.67639983E+00  0.93326267E+00  0.37821751E-03 -0.24121574E-03 -0.16452187E-04
 0.67639983E+00  0.94475908E+00  0.22145968E-03 -0.64278375E-04  0.34497953E-04
 0.67639983E+00  0.95554139E+00  0.82744162E-04  0.34437861E-05  0.30077629E-04
 0.67639983E+00  0.96564655E+00  0.11220530E-04  0.12753569E-04  0.13589154E-04
 0.67639983E+00  0.97511059E+00 -0.87059500E-05  0.34566716E-05  0.25055486E-05
 0.67639983E+00  0.98396850E+00 -0.69382555E-05 -0.59718647E-05 -0.11764579E-05
 0.67639983E+00  0.99225409E+00 -0.27226215E-05 -0.90682132E-05 -0.92426240E-06
 0.67639983E+00  0.10000000E+01  0.00000000E+00  0.00000000E+00  0.00000000E+00
 
 0.70170710E+00 -0.10000000E+01  0.00000000E+00  0.00000000E+00  0.00000000E+00
 0.70170710E+00 -0.99225409E+00 -0.37852949E-05 -0.83733567E-05  0.27513399E-06
 0.70170710E+00 -0.98396850E+00 -0.87670641E-05  0.26724224E-05 -0.84957621E-06
 0.70170710E+00 -0.97511059E+00 -0.11815229E-04  0.28023047E-04 -0.59515646E-05
 0.70170710E+00 -0.96564655E+00  0.48327583E-05  0.55912474E-04 -0.20462685E-04
 0.70170710E+00 -0.95554139E+00  0.70019063E-04  0.48368863E-04 -0.47349852E-04
 0.70170710E+00 -0.94475908E+00  0.20099395E-03 -0.68311588E-04 -0.79959251E-04
 0.70170710E+00 -0.93326267E+00  0.35598643E-03 -0.37489966E-03 -0.89999733E-04
 0.70170710E+00 -0.92101443E+00  0.38619004E-03 -0.88483880E-03 -0.27008230E-04
 0.70170710E+00 -0.90797606E+00  0.45166153E-04 -0.14622026E-02  0.16099297E-03
 0.70170710E+00 -0.89410886E+00 -0.89277488E-03 -0.18197746E-02  0.48407537E-03
 0.70170710E+00 -0.87937402E+00 -0.24298504E-02 -0.16560500E-02  0.87433553E-03
 0.70170710E+00 -0.86373293E+00 -0.41866120E-02 -0.87204175E-03  0.11934848E-02
 0.70170710E+00 -0.84714748E+00 -0.54457459E-02  0.30557178E-03  0.12949831E-02
 0.70170710E+00 -0.82958044E+00 -0.54448555E-02  0.14322380E-02  0.11001661E-02
 0.70170710E+00 -0.81099590E+00 -0.37791469E-02  0.21294083E-02  0.63187366E-03
 0.70170710E+00 -0.79135972E+00 -0.66616392E-03  0.23156074E-02 -0.15784368E-04
 0.70170710E+00 -0.77064005E+00  0.31070549E-02  0.21908627E-02 -0.73798838E-03
 0.70170710E+00 -0.74880783E+00  0.65332595E-02  0.20044424E-02 -0.14631794E-02
 0.70170710E+00 -0.72583741E+00  0.88258535E-02  0.18297485E-02 -0.21634538E-02
 0.70170710E+00 -0.70170710E+00  0.97066662E-02  0.15436746E-02 -0.28463914E-02
 0.70170710E+00 -0.67639983E+00  0.94138120E-02  0.10009684E-02 -0.35415999E-02
 0.70170710E+00 -0.64990376E+00  0.84804176E-02  0.21955643E-03 -0.42797225E-02
 0.70170710E+00 -0.62221291E+00  0.74489637E-02 -0.59033791E-03 -0.50629457E-02
 0.70170710E+00 -0.59332774E+00  0.66764034E-02 -0.11587102E-02 -0.58444704E-02
 0.70170710E+00 -0.56325577E+00  0.62889611E-02 -0.13205362E-02 -0.65378066E-02
 0.70170710E+00 -0.53201207E+00  0.62473101E-02 -0.10870871E-02 -0.70548016E-02
 0.70170710E+00 -0.49961977E+00  0.64438967E-02 -0.59973590E-03 -0.73458964E-02
 0.70170710E+00 -0.46611039E+00  0.67743267E-02 -0.30313388E-04 -0.74156383E-02
 0.70170710E+00 -0.43152416E+00  0.71665071E-02  0.49679493E-03 -0.73077472E-02
 0.70170710E+00 -0.39591017E+00  0.75797668E-02  0.92879184E-03 -0.70754879E-02
 0.70170710E+00 -0.35932641E+00  0.79928941E-02  0.12672571E-02 -0.67571148E-02
 0.70170710E+00 -0.32183967E+00  0.83932509E-02  0.15376409E-02 -0.63667466E-02
 0.70170710E+00 -0.28352524E+00  0.87708827E-02  0.17657798E-02 -0.58989133E-02
 0.70170710E+00 -0.24446655E+00  0.91166083E-02  0.19674042E-02 -0.53394902E-02
 0.70170710E+00 -0.20475452E+00  0.94220896E-02  0.21475359E-02 -0.46760657E-02
 0.70170710E+00 -0.16448690E+00  0.96803108E-02  0.23042323E-02 -0.39044706E-02
 0.70170710E+00 -0.12376733E+00  0.98858915E-02  0.24327086E-02 -0.30310841E-02
 0.70170710E+00 -0.82704342E-01  0.10035051E-01  0.25281028E-02 -0.20722379E-02
 0.70170710E+00 -0.41410268E-01  0.10125402E-01  0.25867593E-02 -0.10520866E-02
 0.70170710E+00  0.00000000E+00  0.10155651E-01  0.26065413E-02  0.16158835E-13
 0.70170710E+00  0.41410268E-01  0.10125402E-01  0.25867593E-02  0.10520866E-02
 0.70170710E+00  0.82704342E-01  0.10035051E-01  0.25281028E-02  0.20722379E-02
 0.70170710E+00  0.12376733E+00  0.98858915E-02  0.24327086E-02  0.30310841E-02
 0.70170710E+00  0.16448690E+00  0.96803108E-02  0.23042323E-02  0.39044706E-02
 0.70170710E+00  0.20475452E+00  0.94220896E-02  0.21475359E-02  0.46760657E-02
 0.70170710E+00  0.24446655E+00  0.91166083E-02  0.19674042E-02  0.53394902E-02
 0.70170710E+00  0.28352524E+00  0.87708827E-02  0.17657798E-02  0.58989133E-02
 0.70170710E+00  0.32183967E+00  0.83932509E-02  0.15376409E-02  0.63667466E-02
 0.70170710E+00  0.35932641E+00  0.79928941E-02  0.12672571E-02  0.67571148E-02
 0.70170710E+00  0.39591017E+00  0.75797668E-02  0.92879184E-03  0.70754879E-02
 0.70170710E+00  0.43152416E+00  0.71665071E-02  0.49679493E-03  0.73077472E-02
 0.70170710E+00  0.46611039E+00  0.67743267E-02 -0.30313388E-04  0.74156383E-02
 0.70170710E+00  0.49961977E+00  0.64438967E-02 -0.59973590E-03  0.73458964E-02
 0.70170710E+00  0.53201207E+00  0.62473101E-02 -0.10870871E-02  0.70548016E-02
 0.70170710E+00  0.56325577E+00  0.62889611E-02 -0.13205362E-02  0.65378066E-02
 0.70170710E+00  0.59332774E+00  0.66764034E-02 -0.11587102E-02  0.58444704E-02
 0.70170710E+00  0.62221291E+00  0.74489637E-02 -0.59033791E-03  0.50629457E-02
 0.70170710E+00  0.64990376E+00  0.84804176E-02  0.21955643E-03  0.42797225E-02
 0.70170710E+00  0.67639983E+00  0.94138120E-02  0.10009684E-02  0.35415999E-02
 0.70170710E+00  0.70170710E+00  0.97066662E-02  0.15436746E-02  0.28463914E-02
 0.70170710E+00  0.72583741E+00  0.88258535E-02  0.18297485E-02  0.21634538E-02
 0.70170710E+00  0.74880783E+00  0.65332595E-02  0.20044424E-02  0.14631794E-02
 0.70170710E+00  0.77064005E+00  0.31070549E-02  0.21908627E-02  0.73798838E-03
 0.70170710E+00  0.79135972E+00 -0.66616392E-03  0.23156074E-02  0.15784368E-04
 0.70170710E+00  0.81099590E+00 -0.37791469E-02  0.21294083E-02 -0.63187366E-03
 0.70170710E+00  0.82958044E+00 -0.54448555E-02  0.14322380E-02 -0.11001661E-02
 0.70170710E+00  0.84714748E+00 -0.54457459E-02  0.30557178E-03 -0.12949831E-02
 0.70170710E+00  0.86373293E+00 -0.41866120E-02 -0.87204175E-03 -0.11934848E-02
 0.70170710E+00  0.87937402E+00 -0.24298504E-02 -0.16560500E-02 -0.87433553E-03
 0.70170710E+00  0.89410886E+00 -0.89277488E-03 -0.18197746E-02 -0.48407537E-03
 0.70170710E+00  0.90797606E+00  0.45166153E-04 -0.14622026E-02 -0.16099297E-03
 0.70170710E+00  0.92101443E+00  0.38619004E-03 -0.88483880E-03  0.27008230E-04
 0.70170710E+00  0.93326267E+00  0.35598643E-03 -0.37489966E-03  0.89999733E-04
 0.70170710E+00  0.94475908E+00  0.20099395E-03 -0.68311588E-04  0.79959251E-04
 0.70170710E+00  0.95554139E+00  0.70019063E-04  0.48368863E-04  0.47349852E-04
 0.70170710E+00  0.96564655E+00  0.48327583E-05  0.55912474E-04  0.20462685E-04
 0.70170710E+00  0.97511059E+00 -0.11815229E-04  0.28023047E-04  0.59515646E-05
 0.70170710E+00  0.98396850E+00 -0.87670641E-05  0.26724224E-05  0.84957621E-06
 0.70170710E+00  0.99225409E+00 -0.37852949E-05 -0.83733567E-05 -0.27513399E-06
 0.70170710E+00  0.10000000E+01  0.00000000E+00  0.00000000E+00  0.00000000E+00
 
 0.72583741E+00 -0.10000000E+01  0.00000000E+00  0.00000000E+00  0.00000000E+00
 0.72583741E+00 -0.99225409E+00 -0.45578142E-05 -0.58722749E-05 -0.50928512E-07
 0.72583741E+00 -0.98396850E+00 -0.10059145E-04  0.11877627E-04 -0.11573015E-05
 0.72583741E+00 -0.97511059E+00 -0.14867457E-04  0.52511508E-04 -0.45912032E-05
 0.72583741E+00 -0.96564655E+00 -0.39331081E-05  0.10626849E-03 -0.16513165E-04
 0.72583741E+00 -0.95554139E+00  0.49565243E-04  0.12751426E-03 -0.44536041E-04
 0.72583741E+00 -0.94475908E+00  0.16595594E-03  0.21303485E-04 -0.95187454E-04
 0.72583741E+00 -0.93326267E+00  0.31749280E-03 -0.32194155E-03 -0.16275412E-03
 0.72583741E+00 -0.92101443E+00  0.38157829E-03 -0.93103975E-03 -0.22142399E-03
 0.72583741E+00 -0.90797606E+00  0.13859228E-03 -0.16499660E-02 -0.22620060E-03
 0.72583741E+00 -0.89410886E+00 -0.63678728E-03 -0.21362837E-02 -0.13283136E-03
 0.72583741E+00 -0.87937402E+00 -0.20032614E-02 -0.20324801E-02  0.74252913E-04
 0.72583741E+00 -0.86373293E+00 -0.37031980E-02 -0.12263704E-02  0.36438096E-03
 0.72583741E+00 -0.84714748E+00 -0.51711513E-02  0.14695007E-04  0.66998301E-03
 0.72583741E+00 -0.82958044E+00 -0.57512395E-02  0.11879810E-02  0.91546815E-03
 0.72583741E+00 -0.81099590E+00 -0.50206853E-02  0.18893481E-02  0.10463556E-02
 0.72583741E+00 -0.79135972E+00 -0.30229622E-02  0.20620431E-02  0.10425627E-02
 0.72583741E+00 -0.77064005E+00 -0.26309347E-03  0.19564238E-02  0.91390746E-03
 0.72583741E+00 -0.74880783E+00  0.25271722E-02  0.18608774E-02  0.68009779E-03
 0.72583741E+00 -0.72583741E+00  0.47066994E-02  0.18579484E-02  0.34122055E-03
 0.72583741E+00 -0.70170710E+00  0.59482959E-02  0.18043758E-02 -0.14559274E-03
 0.72583741E+00 -0.67639983E+00  0.62763870E-02  0.15110764E-02 -0.85874909E-03
 0.72583741E+00 -0.64990376E+00  0.59485659E-02  0.93522618E-03 -0.18652584E-02
 0.72583741E+00 -0.62221291E+00  0.52840091E-02  0.22533585E-03 -0.31598673E-02
 0.72583741E+00 -0.59332774E+00  0.45348412E-02 -0.38597770E-03 -0.46363796E-02
 0.72583741E+00 -0.56325577E+00  0.38392043E-02 -0.72786234E-03 -0.61164117E-02
 0.72583741E+00 -0.53201207E+00  0.32386730E-02 -0.76594412E-03 -0.74173534E-02
 0.72583741E+00 -0.49961977E+00  0.27205620E-02 -0.58024105E-03 -0.84145897E-02
 0.72583741E+00 -0.46611039E+00  0.22545266E-02 -0.29313344E-03 -0.90647879E-02
 0.72583741E+00 -0.43152416E+00  0.18128167E-02 -0.61039653E-05 -0.93886616E-02
 0.72583741E+00 -0.39591017E+00  0.13770998E-02  0.22658631E-03 -0.94352634E-02
 0.72583741E+00 -0.35932641E+00  0.93874068E-03  0.39250486E-03 -0.92512082E-02
 0.72583741E+00 -0.32183967E+00  0.49717422E-03  0.50250730E-03 -0.88662988E-02
 0.72583741E+00 -0.28352524E+00  0.58289411E-04  0.57402538E-03 -0.82939707E-02
 0.72583741E+00 -0.24446655E+00 -0.36710533E-03  0.62181618E-03 -0.75393652E-02
 0.72583741E+00 -0.20475452E+00 -0.76483874E-03  0.65533526E-03 -0.66080583E-02
 0.72583741E+00 -0.16448690E+00 -0.11191169E-02  0.67960396E-03 -0.55119297E-02
 0.72583741E+00 -0.12376733E+00 -0.14142383E-02  0.69701428E-03 -0.42714208E-02
 0.72583741E+00 -0.82704342E-01 -0.16362121E-02  0.70874539E-03 -0.29151760E-02
 0.72583741E+00 -0.41410268E-01 -0.17740596E-02  0.71549468E-03 -0.14782676E-02
 0.72583741E+00  0.00000000E+00 -0.18208076E-02  0.71769340E-03 -0.43326075E-14
 0.72583741E+00  0.41410268E-01 -0.17740596E-02  0.71549468E-03  0.14782676E-02
 0.72583741E+00  0.82704342E-01 -0.16362121E-02  0.70874539E-03  0.29151760E-02
 0.72583741E+00  0.12376733E+00 -0.14142383E-02  0.69701429E-03  0.42714208E-02
 0.72583741E+00  0.16448690E+00 -0.11191169E-02  0.67960396E-03  0.55119297E-02
 0.72583741E+00  0.20475452E+00 -0.76483874E-03  0.65533526E-03  0.66080583E-02
 0.72583741E+00  0.24446655E+00 -0.36710533E-03  0.62181618E-03  0.75393652E-02
 0.72583741E+00  0.28352524E+00  0.58289411E-04  0.57402538E-03  0.82939707E-02
 0.72583741E+00  0.32183967E+00  0.49717422E-03  0.50250730E-03  0.88662988E-02
 0.72583741E+00  0.35932641E+00  0.93874068E-03  0.39250486E-03  0.92512082E-02
 0.72583741E+00  0.39591017E+00  0.13770998E-02  0.22658631E-03  0.94352634E-02
 0.72583741E+00  0.43152416E+00  0.18128167E-02 -0.61039653E-05  0.93886616E-02
 0.72583741E+00  0.46611039E+00  0.22545266E-02 -0.29313344E-03  0.90647879E-02
 0.72583741E+00  0.49961977E+00  0.27205620E-02 -0.58024105E-03  0.84145897E-02
 0.72583741E+00  0.53201207E+00  0.32386730E-02 -0.76594412E-03  0.74173534E-02
 0.72583741E+00  0.56325577E+00  0.38392043E-02 -0.72786234E-03  0.61164117E-02
[truncated: 125,161 more chars]
