# Supplementary material for: Linear stability analysis of magnetohydrodynamic duct flows with perfectly conducting walls
Source: PLoS One. 2017 Oct 27;12(10):e0186944. doi: 10.1371/journal.pone.0186944 (PMC5659796; doi:10.1371/journal.pone.0186944)
Supplement: S1 File — (ZIP) [file pone.0186944.s001.zip › plosone_data/Fig9/re7k_ha20_r=9_tau=13.dat]

TITLE = "VELOCITY COMPONENT"
VARIABLES ="Y","Z","U","V","W"
ZONE I=81, J=301, F=POINT

-0.90000000E+01 -0.10000000E+01  0.00000000E+00  0.00000000E+00  0.00000000E+00
-0.90000000E+01 -0.99225409E+00  0.00000000E+00  0.00000000E+00  0.00000000E+00
-0.90000000E+01 -0.98396850E+00  0.00000000E+00  0.00000000E+00  0.00000000E+00
-0.90000000E+01 -0.97511059E+00  0.00000000E+00  0.00000000E+00  0.00000000E+00
-0.90000000E+01 -0.96564655E+00  0.00000000E+00  0.00000000E+00  0.00000000E+00
-0.90000000E+01 -0.95554139E+00  0.00000000E+00  0.00000000E+00  0.00000000E+00
-0.90000000E+01 -0.94475908E+00  0.00000000E+00  0.00000000E+00  0.00000000E+00
-0.90000000E+01 -0.93326267E+00  0.00000000E+00  0.00000000E+00  0.00000000E+00
-0.90000000E+01 -0.92101443E+00  0.00000000E+00  0.00000000E+00  0.00000000E+00
-0.90000000E+01 -0.90797606E+00  0.00000000E+00  0.00000000E+00  0.00000000E+00
-0.90000000E+01 -0.89410886E+00  0.00000000E+00  0.00000000E+00  0.00000000E+00
-0.90000000E+01 -0.87937402E+00  0.00000000E+00  0.00000000E+00  0.00000000E+00
-0.90000000E+01 -0.86373293E+00  0.00000000E+00  0.00000000E+00  0.00000000E+00
-0.90000000E+01 -0.84714748E+00  0.00000000E+00  0.00000000E+00  0.00000000E+00
-0.90000000E+01 -0.82958044E+00  0.00000000E+00  0.00000000E+00  0.00000000E+00
-0.90000000E+01 -0.81099590E+00  0.00000000E+00  0.00000000E+00  0.00000000E+00
-0.90000000E+01 -0.79135972E+00  0.00000000E+00  0.00000000E+00  0.00000000E+00
-0.90000000E+01 -0.77064005E+00  0.00000000E+00  0.00000000E+00  0.00000000E+00
-0.90000000E+01 -0.74880783E+00  0.00000000E+00  0.00000000E+00  0.00000000E+00
-0.90000000E+01 -0.72583741E+00  0.00000000E+00  0.00000000E+00  0.00000000E+00
-0.90000000E+01 -0.70170710E+00  0.00000000E+00  0.00000000E+00  0.00000000E+00
-0.90000000E+01 -0.67639983E+00  0.00000000E+00  0.00000000E+00  0.00000000E+00
-0.90000000E+01 -0.64990376E+00  0.00000000E+00  0.00000000E+00  0.00000000E+00
-0.90000000E+01 -0.62221291E+00  0.00000000E+00  0.00000000E+00  0.00000000E+00
-0.90000000E+01 -0.59332774E+00  0.00000000E+00  0.00000000E+00  0.00000000E+00
-0.90000000E+01 -0.56325577E+00  0.00000000E+00  0.00000000E+00  0.00000000E+00
-0.90000000E+01 -0.53201207E+00  0.00000000E+00  0.00000000E+00  0.00000000E+00
-0.90000000E+01 -0.49961977E+00  0.00000000E+00  0.00000000E+00  0.00000000E+00
-0.90000000E+01 -0.46611039E+00  0.00000000E+00  0.00000000E+00  0.00000000E+00
-0.90000000E+01 -0.43152416E+00  0.00000000E+00  0.00000000E+00  0.00000000E+00
-0.90000000E+01 -0.39591017E+00  0.00000000E+00  0.00000000E+00  0.00000000E+00
-0.90000000E+01 -0.35932641E+00  0.00000000E+00  0.00000000E+00  0.00000000E+00
-0.90000000E+01 -0.32183967E+00  0.00000000E+00  0.00000000E+00  0.00000000E+00
-0.90000000E+01 -0.28352524E+00  0.00000000E+00  0.00000000E+00  0.00000000E+00
-0.90000000E+01 -0.24446655E+00  0.00000000E+00  0.00000000E+00  0.00000000E+00
-0.90000000E+01 -0.20475452E+00  0.00000000E+00  0.00000000E+00  0.00000000E+00
-0.90000000E+01 -0.16448690E+00  0.00000000E+00  0.00000000E+00  0.00000000E+00
-0.90000000E+01 -0.12376733E+00  0.00000000E+00  0.00000000E+00  0.00000000E+00
-0.90000000E+01 -0.82704342E-01  0.00000000E+00  0.00000000E+00  0.00000000E+00
-0.90000000E+01 -0.41410268E-01  0.00000000E+00  0.00000000E+00  0.00000000E+00
-0.90000000E+01  0.00000000E+00  0.00000000E+00  0.00000000E+00  0.00000000E+00
-0.90000000E+01  0.41410268E-01  0.00000000E+00  0.00000000E+00  0.00000000E+00
-0.90000000E+01  0.82704342E-01  0.00000000E+00  0.00000000E+00  0.00000000E+00
-0.90000000E+01  0.12376733E+00  0.00000000E+00  0.00000000E+00  0.00000000E+00
-0.90000000E+01  0.16448690E+00  0.00000000E+00  0.00000000E+00  0.00000000E+00
-0.90000000E+01  0.20475452E+00  0.00000000E+00  0.00000000E+00  0.00000000E+00
-0.90000000E+01  0.24446655E+00  0.00000000E+00  0.00000000E+00  0.00000000E+00
-0.90000000E+01  0.28352524E+00  0.00000000E+00  0.00000000E+00  0.00000000E+00
-0.90000000E+01  0.32183967E+00  0.00000000E+00  0.00000000E+00  0.00000000E+00
-0.90000000E+01  0.35932641E+00  0.00000000E+00  0.00000000E+00  0.00000000E+00
-0.90000000E+01  0.39591017E+00  0.00000000E+00  0.00000000E+00  0.00000000E+00
-0.90000000E+01  0.43152416E+00  0.00000000E+00  0.00000000E+00  0.00000000E+00
-0.90000000E+01  0.46611039E+00  0.00000000E+00  0.00000000E+00  0.00000000E+00
-0.90000000E+01  0.49961977E+00  0.00000000E+00  0.00000000E+00  0.00000000E+00
-0.90000000E+01  0.53201207E+00  0.00000000E+00  0.00000000E+00  0.00000000E+00
-0.90000000E+01  0.56325577E+00  0.00000000E+00  0.00000000E+00  0.00000000E+00
-0.90000000E+01  0.59332774E+00  0.00000000E+00  0.00000000E+00  0.00000000E+00
-0.90000000E+01  0.62221291E+00  0.00000000E+00  0.00000000E+00  0.00000000E+00
-0.90000000E+01  0.64990376E+00  0.00000000E+00  0.00000000E+00  0.00000000E+00
-0.90000000E+01  0.67639983E+00  0.00000000E+00  0.00000000E+00  0.00000000E+00
-0.90000000E+01  0.70170710E+00  0.00000000E+00  0.00000000E+00  0.00000000E+00
-0.90000000E+01  0.72583741E+00  0.00000000E+00  0.00000000E+00  0.00000000E+00
-0.90000000E+01  0.74880783E+00  0.00000000E+00  0.00000000E+00  0.00000000E+00
-0.90000000E+01  0.77064005E+00  0.00000000E+00  0.00000000E+00  0.00000000E+00
-0.90000000E+01  0.79135972E+00  0.00000000E+00  0.00000000E+00  0.00000000E+00
-0.90000000E+01  0.81099590E+00  0.00000000E+00  0.00000000E+00  0.00000000E+00
-0.90000000E+01  0.82958044E+00  0.00000000E+00  0.00000000E+00  0.00000000E+00
-0.90000000E+01  0.84714748E+00  0.00000000E+00  0.00000000E+00  0.00000000E+00
-0.90000000E+01  0.86373293E+00  0.00000000E+00  0.00000000E+00  0.00000000E+00
-0.90000000E+01  0.87937402E+00  0.00000000E+00  0.00000000E+00  0.00000000E+00
-0.90000000E+01  0.89410886E+00  0.00000000E+00  0.00000000E+00  0.00000000E+00
-0.90000000E+01  0.90797606E+00  0.00000000E+00  0.00000000E+00  0.00000000E+00
-0.90000000E+01  0.92101443E+00  0.00000000E+00  0.00000000E+00  0.00000000E+00
-0.90000000E+01  0.93326267E+00  0.00000000E+00  0.00000000E+00  0.00000000E+00
-0.90000000E+01  0.94475908E+00  0.00000000E+00  0.00000000E+00  0.00000000E+00
-0.90000000E+01  0.95554139E+00  0.00000000E+00  0.00000000E+00  0.00000000E+00
-0.90000000E+01  0.96564655E+00  0.00000000E+00  0.00000000E+00  0.00000000E+00
-0.90000000E+01  0.97511059E+00  0.00000000E+00  0.00000000E+00  0.00000000E+00
-0.90000000E+01  0.98396850E+00  0.00000000E+00  0.00000000E+00  0.00000000E+00
-0.90000000E+01  0.99225409E+00  0.00000000E+00  0.00000000E+00  0.00000000E+00
-0.90000000E+01  0.10000000E+01  0.00000000E+00  0.00000000E+00  0.00000000E+00
 
-0.89818686E+01 -0.10000000E+01  0.00000000E+00  0.00000000E+00  0.00000000E+00
-0.89818686E+01 -0.99225409E+00  0.19790217E-04 -0.35446298E-04  0.13477176E-04
-0.89818686E+01 -0.98396850E+00  0.24266099E-04 -0.93398810E-04  0.67104286E-04
-0.89818686E+01 -0.97511059E+00  0.18235807E-04 -0.15441362E-03  0.18068236E-03
-0.89818686E+01 -0.96564655E+00  0.51764552E-05 -0.19616456E-03  0.34800767E-03
-0.89818686E+01 -0.95554139E+00 -0.12308959E-04 -0.20292267E-03  0.54726850E-03
-0.89818686E+01 -0.94475908E+00 -0.32253468E-04 -0.17031657E-03  0.73735879E-03
-0.89818686E+01 -0.93326267E+00 -0.53300557E-04 -0.10798555E-03  0.87742128E-03
-0.89818686E+01 -0.92101443E+00 -0.74522162E-04 -0.33540156E-04  0.93744905E-03
-0.89818686E+01 -0.90797606E+00 -0.95156523E-04  0.35528825E-04  0.91023714E-03
-0.89818686E+01 -0.89410886E+00 -0.11411067E-03  0.89934058E-04  0.80735288E-03
-0.89818686E+01 -0.87937402E+00 -0.12949255E-03  0.13132892E-03  0.64902933E-03
-0.89818686E+01 -0.86373293E+00 -0.13811340E-03  0.17031856E-03  0.44722813E-03
-0.89818686E+01 -0.84714748E+00 -0.13517326E-03  0.22103910E-03  0.19329257E-03
-0.89818686E+01 -0.82958044E+00 -0.11404239E-03  0.29565009E-03 -0.14916344E-03
-0.89818686E+01 -0.81099590E+00 -0.66365676E-04  0.40011093E-03 -0.64212545E-03
-0.89818686E+01 -0.79135972E+00  0.17513660E-04  0.53208794E-03 -0.13646302E-02
-0.89818686E+01 -0.77064005E+00  0.14756453E-03  0.68052159E-03 -0.23974107E-02
-0.89818686E+01 -0.74880783E+00  0.33262457E-03  0.82672853E-03 -0.38036823E-02
-0.89818686E+01 -0.72583741E+00  0.57848888E-03  0.94644159E-03 -0.56072974E-02
-0.89818686E+01 -0.70170710E+00  0.88590386E-03  0.10125224E-02 -0.77715344E-02
-0.89818686E+01 -0.67639983E+00  0.12486269E-02  0.99787688E-03 -0.10180752E-01
-0.89818686E+01 -0.64990376E+00  0.16519972E-02  0.87861323E-03 -0.12627939E-01
-0.89818686E+01 -0.62221291E+00  0.20721816E-02  0.63749748E-03 -0.14811413E-01
-0.89818686E+01 -0.59332774E+00  0.24765421E-02  0.26785260E-03 -0.16344835E-01
-0.89818686E+01 -0.56325577E+00  0.28252645E-02 -0.22239593E-03 -0.16785181E-01
-0.89818686E+01 -0.53201207E+00  0.30745612E-02 -0.80720612E-03 -0.15681870E-01
-0.89818686E+01 -0.49961977E+00  0.31812530E-02 -0.14405068E-02 -0.12647316E-01
-0.89818686E+01 -0.46611039E+00  0.31084726E-02 -0.20570628E-02 -0.74435149E-02
-0.89818686E+01 -0.43152416E+00  0.28315851E-02 -0.25770971E-02 -0.73008964E-04
-0.89818686E+01 -0.39591017E+00  0.23433752E-02 -0.29151159E-02  0.91440905E-02
-0.89818686E+01 -0.35932641E+00  0.16572197E-02 -0.29924801E-02  0.19529128E-01
-0.89818686E+01 -0.32183967E+00  0.80741273E-03 -0.27522005E-02  0.30061597E-01
-0.89818686E+01 -0.28352524E+00 -0.15383775E-03 -0.21733491E-02  0.39467873E-01
-0.89818686E+01 -0.24446655E+00 -0.11622573E-02 -0.12818215E-02  0.46382584E-01
-0.89818686E+01 -0.20475452E+00 -0.21491063E-02 -0.15418937E-03  0.49564772E-01
-0.89818686E+01 -0.16448690E+00 -0.30488181E-02  0.10876454E-02  0.48132348E-01
-0.89818686E+01 -0.12376733E+00 -0.38051225E-02  0.22914894E-02  0.41765574E-01
-0.89818686E+01 -0.82704342E-01 -0.43745758E-02  0.32977324E-02  0.30828737E-01
-0.89818686E+01 -0.41410268E-01 -0.47274678E-02  0.39660085E-02  0.16371911E-01
-0.89818686E+01  0.00000000E+00 -0.48469063E-02  0.42001642E-02 -0.20767561E-12
-0.89818686E+01  0.41410268E-01 -0.47274678E-02  0.39660085E-02 -0.16371911E-01
-0.89818686E+01  0.82704342E-01 -0.43745758E-02  0.32977324E-02 -0.30828737E-01
-0.89818686E+01  0.12376733E+00 -0.38051225E-02  0.22914894E-02 -0.41765574E-01
-0.89818686E+01  0.16448690E+00 -0.30488181E-02  0.10876454E-02 -0.48132348E-01
-0.89818686E+01  0.20475452E+00 -0.21491063E-02 -0.15418937E-03 -0.49564772E-01
-0.89818686E+01  0.24446655E+00 -0.11622573E-02 -0.12818215E-02 -0.46382584E-01
-0.89818686E+01  0.28352524E+00 -0.15383775E-03 -0.21733491E-02 -0.39467873E-01
-0.89818686E+01  0.32183967E+00  0.80741273E-03 -0.27522005E-02 -0.30061597E-01
-0.89818686E+01  0.35932641E+00  0.16572197E-02 -0.29924801E-02 -0.19529128E-01
-0.89818686E+01  0.39591017E+00  0.23433752E-02 -0.29151159E-02 -0.91440905E-02
-0.89818686E+01  0.43152416E+00  0.28315851E-02 -0.25770971E-02  0.73008964E-04
-0.89818686E+01  0.46611039E+00  0.31084726E-02 -0.20570628E-02  0.74435149E-02
-0.89818686E+01  0.49961977E+00  0.31812530E-02 -0.14405068E-02  0.12647316E-01
-0.89818686E+01  0.53201207E+00  0.30745612E-02 -0.80720612E-03  0.15681870E-01
-0.89818686E+01  0.56325577E+00  0.28252645E-02 -0.22239593E-03  0.16785181E-01
-0.89818686E+01  0.59332774E+00  0.24765421E-02  0.26785260E-03  0.16344835E-01
-0.89818686E+01  0.62221291E+00  0.20721816E-02  0.63749748E-03  0.14811413E-01
-0.89818686E+01  0.64990376E+00  0.16519972E-02  0.87861323E-03  0.12627939E-01
-0.89818686E+01  0.67639983E+00  0.12486269E-02  0.99787688E-03  0.10180752E-01
-0.89818686E+01  0.70170710E+00  0.88590386E-03  0.10125224E-02  0.77715344E-02
-0.89818686E+01  0.72583741E+00  0.57848888E-03  0.94644159E-03  0.56072974E-02
-0.89818686E+01  0.74880783E+00  0.33262457E-03  0.82672853E-03  0.38036823E-02
-0.89818686E+01  0.77064005E+00  0.14756453E-03  0.68052159E-03  0.23974107E-02
-0.89818686E+01  0.79135972E+00  0.17513660E-04  0.53208794E-03  0.13646302E-02
-0.89818686E+01  0.81099590E+00 -0.66365676E-04  0.40011093E-03  0.64212545E-03
-0.89818686E+01  0.82958044E+00 -0.11404239E-03  0.29565009E-03  0.14916344E-03
-0.89818686E+01  0.84714748E+00 -0.13517326E-03  0.22103910E-03 -0.19329257E-03
-0.89818686E+01  0.86373293E+00 -0.13811340E-03  0.17031856E-03 -0.44722813E-03
-0.89818686E+01  0.87937402E+00 -0.12949255E-03  0.13132892E-03 -0.64902933E-03
-0.89818686E+01  0.89410886E+00 -0.11411067E-03  0.89934058E-04 -0.80735288E-03
-0.89818686E+01  0.90797606E+00 -0.95156523E-04  0.35528825E-04 -0.91023714E-03
-0.89818686E+01  0.92101443E+00 -0.74522162E-04 -0.33540156E-04 -0.93744905E-03
-0.89818686E+01  0.93326267E+00 -0.53300557E-04 -0.10798555E-03 -0.87742128E-03
-0.89818686E+01  0.94475908E+00 -0.32253468E-04 -0.17031657E-03 -0.73735879E-03
-0.89818686E+01  0.95554139E+00 -0.12308959E-04 -0.20292267E-03 -0.54726850E-03
-0.89818686E+01  0.96564655E+00  0.51764552E-05 -0.19616456E-03 -0.34800767E-03
-0.89818686E+01  0.97511059E+00  0.18235807E-04 -0.15441362E-03 -0.18068236E-03
-0.89818686E+01  0.98396850E+00  0.24266099E-04 -0.93398810E-04 -0.67104286E-04
-0.89818686E+01  0.99225409E+00  0.19790217E-04 -0.35446298E-04 -0.13477176E-04
-0.89818686E+01  0.10000000E+01  0.00000000E+00  0.00000000E+00  0.00000000E+00
 
-0.89634067E+01 -0.10000000E+01  0.00000000E+00  0.00000000E+00  0.00000000E+00
-0.89634067E+01 -0.99225409E+00  0.58125085E-05 -0.15065813E-03  0.37993650E-04
-0.89634067E+01 -0.98396850E+00 -0.51361925E-05 -0.33199941E-03  0.14548241E-03
-0.89634067E+01 -0.97511059E+00 -0.27797891E-04 -0.49633425E-03  0.31601979E-03
-0.89634067E+01 -0.96564655E+00 -0.56971625E-04 -0.58184080E-03  0.52009498E-03
-0.89634067E+01 -0.95554139E+00 -0.87846528E-04 -0.55112203E-03  0.71030041E-03
-0.89634067E+01 -0.94475908E+00 -0.11669231E-03 -0.40515024E-03  0.83004264E-03
-0.89634067E+01 -0.93326267E+00 -0.14171488E-03 -0.18788062E-03  0.83804438E-03
-0.89634067E+01 -0.92101443E+00 -0.16308702E-03  0.36362954E-04  0.72582954E-03
-0.89634067E+01 -0.90797606E+00 -0.18233538E-03  0.21045565E-03  0.52654764E-03
-0.89634067E+01 -0.89410886E+00 -0.20103032E-03  0.30882368E-03  0.30426466E-03
-0.89634067E+01 -0.87937402E+00 -0.21944959E-03  0.34328696E-03  0.13382929E-03
-0.89634067E+01 -0.86373293E+00 -0.23530515E-03  0.35427184E-03  0.76230386E-04
-0.89634067E+01 -0.84714748E+00 -0.24279772E-03  0.39322561E-03  0.16032461E-03
-0.89634067E+01 -0.82958044E+00 -0.23174329E-03  0.50649861E-03  0.37051035E-03
-0.89634067E+01 -0.81099590E+00 -0.18695435E-03  0.72359963E-03  0.64200910E-03
-0.89634067E+01 -0.79135972E+00 -0.87932903E-04  0.10508672E-02  0.86157621E-03
-0.89634067E+01 -0.77064005E+00  0.90545211E-04  0.14684903E-02  0.87697022E-03
-0.89634067E+01 -0.74880783E+00  0.37669818E-03  0.19309575E-02  0.51642850E-03
-0.89634067E+01 -0.72583741E+00  0.79846477E-03  0.23702858E-02 -0.38040805E-03
-0.89634067E+01 -0.70170710E+00  0.13789322E-02  0.27022455E-02 -0.19233110E-02
-0.89634067E+01 -0.67639983E+00  0.21306608E-02  0.28346308E-02 -0.41288166E-02
-0.89634067E+01 -0.64990376E+00  0.30496553E-02  0.26775567E-02 -0.68807622E-02
-0.89634067E+01 -0.62221291E+00  0.41095524E-02  0.21556580E-02 -0.99013329E-02
-0.89634067E+01 -0.59332774E+00  0.52571281E-02  0.12224249E-02 -0.12740825E-01
-0.89634067E+01 -0.56325577E+00  0.64100522E-02 -0.12424551E-03 -0.14795620E-01
-0.89634067E+01 -0.53201207E+00  0.74582819E-02 -0.18274380E-02 -0.15362598E-01
-0.89634067E+01 -0.49961977E+00  0.82699844E-02 -0.37611608E-02 -0.13734903E-01
-0.89634067E+01 -0.46611039E+00  0.87027728E-02 -0.57291632E-02 -0.93352348E-02
-0.89634067E+01 -0.43152416E+00  0.86198290E-02 -0.74766200E-02 -0.18719915E-02
-0.89634067E+01 -0.39591017E+00  0.79097199E-02 -0.87170753E-02  0.85098534E-02
-0.89634067E+01 -0.35932641E+00  0.65071966E-02 -0.91739472E-02  0.21120901E-01
-0.89634067E+01 -0.32183967E+00  0.44116684E-02 -0.86319546E-02  0.34703662E-01
-0.89634067E+01 -0.28352524E+00  0.16994045E-02 -0.69895957E-02  0.47525384E-01
-0.89634067E+01 -0.24446655E+00 -0.14737214E-02 -0.43009013E-02  0.57598409E-01
-0.89634067E+01 -0.20475452E+00 -0.48810666E-02 -0.79415454E-03  0.63007042E-01
-0.89634067E+01 -0.16448690E+00 -0.82455534E-02  0.31416652E-02  0.62285269E-01
-0.89634067E+01 -0.12376733E+00 -0.11269466E-01  0.70055773E-02  0.54763114E-01
-0.89634067E+01 -0.82704342E-01 -0.13669577E-01  0.10262640E-01  0.40792140E-01
-0.89634067E+01 -0.41410268E-01 -0.15212478E-01  0.12437120E-01  0.21779176E-01
-0.89634067E+01  0.00000000E+00 -0.15744624E-01  0.13200954E-01 -0.32249263E-12
-0.89634067E+01  0.41410268E-01 -0.15212478E-01  0.12437120E-01 -0.21779176E-01
-0.89634067E+01  0.82704342E-01 -0.13669577E-01  0.10262640E-01 -0.40792140E-01
-0.89634067E+01  0.12376733E+00 -0.11269466E-01  0.70055773E-02 -0.54763114E-01
-0.89634067E+01  0.16448690E+00 -0.82455534E-02  0.31416652E-02 -0.62285269E-01
-0.89634067E+01  0.20475452E+00 -0.48810666E-02 -0.79415454E-03 -0.63007042E-01
-0.89634067E+01  0.24446655E+00 -0.14737214E-02 -0.43009013E-02 -0.57598409E-01
-0.89634067E+01  0.28352524E+00  0.16994045E-02 -0.69895957E-02 -0.47525384E-01
-0.89634067E+01  0.32183967E+00  0.44116684E-02 -0.86319546E-02 -0.34703662E-01
-0.89634067E+01  0.35932641E+00  0.65071966E-02 -0.91739472E-02 -0.21120901E-01
-0.89634067E+01  0.39591017E+00  0.79097199E-02 -0.87170753E-02 -0.85098534E-02
-0.89634067E+01  0.43152416E+00  0.86198290E-02 -0.74766200E-02  0.18719915E-02
-0.89634067E+01  0.46611039E+00  0.87027728E-02 -0.57291632E-02  0.93352348E-02
-0.89634067E+01  0.49961977E+00  0.82699844E-02 -0.37611608E-02  0.13734903E-01
-0.89634067E+01  0.53201207E+00  0.74582819E-02 -0.18274380E-02  0.15362598E-01
-0.89634067E+01  0.56325577E+00  0.64100522E-02 -0.12424551E-03  0.14795620E-01
-0.89634067E+01  0.59332774E+00  0.52571281E-02  0.12224249E-02  0.12740825E-01
-0.89634067E+01  0.62221291E+00  0.41095524E-02  0.21556580E-02  0.99013329E-02
-0.89634067E+01  0.64990376E+00  0.30496553E-02  0.26775567E-02  0.68807622E-02
-0.89634067E+01  0.67639983E+00  0.21306608E-02  0.28346308E-02  0.41288166E-02
-0.89634067E+01  0.70170710E+00  0.13789322E-02  0.27022455E-02  0.19233110E-02
-0.89634067E+01  0.72583741E+00  0.79846477E-03  0.23702858E-02  0.38040805E-03
-0.89634067E+01  0.74880783E+00  0.37669818E-03  0.19309575E-02 -0.51642850E-03
-0.89634067E+01  0.77064005E+00  0.90545211E-04  0.14684903E-02 -0.87697022E-03
-0.89634067E+01  0.79135972E+00 -0.87932903E-04  0.10508672E-02 -0.86157621E-03
-0.89634067E+01  0.81099590E+00 -0.18695435E-03  0.72359963E-03 -0.64200910E-03
-0.89634067E+01  0.82958044E+00 -0.23174329E-03  0.50649861E-03 -0.37051035E-03
-0.89634067E+01  0.84714748E+00 -0.24279772E-03  0.39322561E-03 -0.16032461E-03
-0.89634067E+01  0.86373293E+00 -0.23530515E-03  0.35427184E-03 -0.76230386E-04
-0.89634067E+01  0.87937402E+00 -0.21944959E-03  0.34328696E-03 -0.13382929E-03
-0.89634067E+01  0.89410886E+00 -0.20103032E-03  0.30882368E-03 -0.30426466E-03
-0.89634067E+01  0.90797606E+00 -0.18233538E-03  0.21045565E-03 -0.52654764E-03
-0.89634067E+01  0.92101443E+00 -0.16308702E-03  0.36362954E-04 -0.72582954E-03
-0.89634067E+01  0.93326267E+00 -0.14171488E-03 -0.18788062E-03 -0.83804438E-03
-0.89634067E+01  0.94475908E+00 -0.11669231E-03 -0.40515024E-03 -0.83004264E-03
-0.89634067E+01  0.95554139E+00 -0.87846528E-04 -0.55112203E-03 -0.71030041E-03
-0.89634067E+01  0.96564655E+00 -0.56971625E-04 -0.58184080E-03 -0.52009498E-03
-0.89634067E+01  0.97511059E+00 -0.27797891E-04 -0.49633425E-03 -0.31601979E-03
-0.89634067E+01  0.98396850E+00 -0.51361925E-05 -0.33199941E-03 -0.14548241E-03
-0.89634067E+01  0.99225409E+00  0.58125085E-05 -0.15065813E-03 -0.37993650E-04
-0.89634067E+01  0.10000000E+01  0.00000000E+00  0.00000000E+00  0.00000000E+00
 
-0.89446089E+01 -0.10000000E+01  0.00000000E+00  0.00000000E+00  0.00000000E+00
-0.89446089E+01 -0.99225409E+00 -0.14871679E-04 -0.35440619E-03  0.57617440E-04
-0.89446089E+01 -0.98396850E+00 -0.40348854E-04 -0.65722229E-03  0.18983478E-03
-0.89446089E+01 -0.97511059E+00 -0.68163422E-04 -0.84947384E-03  0.34433908E-03
-0.89446089E+01 -0.96564655E+00 -0.90061153E-04 -0.85905352E-03  0.46008093E-03
-0.89446089E+01 -0.95554139E+00 -0.99258300E-04 -0.65932427E-03  0.47029992E-03
-0.89446089E+01 -0.94475908E+00 -0.92188770E-04 -0.29532759E-03  0.32605689E-03
-0.89446089E+01 -0.93326267E+00 -0.69820468E-04  0.12171994E-03  0.18353894E-04
-0.89446089E+01 -0.92101443E+00 -0.37225649E-04  0.46012701E-03 -0.40717915E-03
-0.89446089E+01 -0.90797606E+00 -0.18039776E-05  0.62024852E-03 -0.85406749E-03
-0.89446089E+01 -0.89410886E+00  0.29192147E-04  0.57068080E-03 -0.11950236E-02
-0.89446089E+01 -0.87937402E+00  0.50583471E-04  0.35014280E-03 -0.12962275E-02
-0.89446089E+01 -0.86373293E+00  0.60422280E-04  0.45413947E-04 -0.10367187E-02
-0.89446089E+01 -0.84714748E+00  0.60529853E-04 -0.23898485E-03 -0.31786936E-03
-0.89446089E+01 -0.82958044E+00  0.57308784E-04 -0.40380419E-03  0.92966388E-03
-0.89446089E+01 -0.81099590E+00  0.63161065E-04 -0.36979719E-03  0.27355410E-02
-0.89446089E+01 -0.79135972E+00  0.98607774E-04 -0.87288655E-04  0.50714846E-02
-0.89446089E+01 -0.77064005E+00  0.19422738E-03  0.45432913E-03  0.78310227E-02
-0.89446089E+01 -0.74880783E+00  0.39147366E-03  0.12186974E-02  0.10815970E-01
-0.89446089E+01 -0.72583741E+00  0.74107407E-03  0.21185850E-02  0.13739723E-01
-0.89446089E+01 -0.70170710E+00  0.12983818E-02  0.30194476E-02  0.16251842E-01
-0.89446089E+01 -0.67639983E+00  0.21152571E-02  0.37503302E-02  0.17983039E-01
-0.89446089E+01 -0.64990376E+00  0.32289863E-02  0.41217705E-02  0.18605081E-01
-0.89446089E+01 -0.62221291E+00  0.46489699E-02  0.39495559E-02  0.17897305E-01
-0.89446089E+01 -0.59332774E+00  0.63428693E-02  0.30841570E-02  0.15810055E-01
-0.89446089E+01 -0.56325577E+00  0.82242227E-02  0.14443042E-02  0.12512358E-01
-0.89446089E+01 -0.53201207E+00  0.10144596E-01 -0.94884336E-03  0.84101012E-02
-0.89446089E+01 -0.49961977E+00  0.11893387E-01 -0.39435944E-02  0.41203462E-02
-0.89446089E+01 -0.46611039E+00  0.13208644E-01 -0.72445386E-02  0.39337778E-03
-0.89446089E+01 -0.43152416E+00  0.13800787E-01 -0.10423443E-01 -0.20164540E-02
-0.89446089E+01 -0.39591017E+00  0.13389431E-01 -0.12960995E-01 -0.25140812E-02
-0.89446089E+01 -0.35932641E+00  0.11750061E-01 -0.14320375E-01 -0.82915745E-03
-0.89446089E+01 -0.32183967E+00  0.87643606E-02 -0.14045514E-01  0.28607004E-02
-0.89446089E+01 -0.28352524E+00  0.44646627E-02 -0.11867581E-01  0.78932886E-02
-0.89446089E+01 -0.24446655E+00 -0.93797638E-03 -0.77961018E-02  0.13202757E-01
-0.89446089E+01 -0.20475452E+00 -0.70518906E-02 -0.21686127E-02  0.17520033E-01
-0.89446089E+01 -0.16448690E+00 -0.13334749E-01  0.43621130E-02  0.19658179E-01
-0.89446089E+01 -0.12376733E+00 -0.19155061E-01  0.10911794E-01  0.18814471E-01
-0.89446089E+01 -0.82704342E-01 -0.23877381E-01  0.16509917E-01  0.14804414E-01
-0.89446089E+01 -0.41410268E-01 -0.26957125E-01  0.20279089E-01  0.81523564E-02
-0.89446089E+01  0.00000000E+00 -0.28026932E-01  0.21608439E-01 -0.23383081E-12
-0.89446089E+01  0.41410268E-01 -0.26957125E-01  0.20279089E-01 -0.81523564E-02
-0.89446089E+01  0.82704342E-01 -0.23877381E-01  0.16509917E-01 -0.14804414E-01
-0.89446089E+01  0.12376733E+00 -0.19155061E-01  0.10911794E-01 -0.18814471E-01
-0.89446089E+01  0.16448690E+00 -0.13334749E-01  0.43621130E-02 -0.19658179E-01
-0.89446089E+01  0.20475452E+00 -0.70518906E-02 -0.21686127E-02 -0.17520033E-01
-0.89446089E+01  0.24446655E+00 -0.93797638E-03 -0.77961018E-02 -0.13202757E-01
-0.89446089E+01  0.28352524E+00  0.44646627E-02 -0.11867581E-01 -0.78932886E-02
-0.89446089E+01  0.32183967E+00  0.87643606E-02 -0.14045514E-01 -0.28607004E-02
-0.89446089E+01  0.35932641E+00  0.11750061E-01 -0.14320375E-01  0.82915745E-03
-0.89446089E+01  0.39591017E+00  0.13389431E-01 -0.12960995E-01  0.25140812E-02
-0.89446089E+01  0.43152416E+00  0.13800787E-01 -0.10423443E-01  0.20164540E-02
-0.89446089E+01  0.46611039E+00  0.13208644E-01 -0.72445386E-02 -0.39337778E-03
-0.89446089E+01  0.49961977E+00  0.11893387E-01 -0.39435944E-02 -0.41203462E-02
-0.89446089E+01  0.53201207E+00  0.10144596E-01 -0.94884336E-03 -0.84101012E-02
-0.89446089E+01  0.56325577E+00  0.82242227E-02  0.14443042E-02 -0.12512358E-01
-0.89446089E+01  0.59332774E+00  0.63428693E-02  0.30841570E-02 -0.15810055E-01
-0.89446089E+01  0.62221291E+00  0.46489699E-02  0.39495559E-02 -0.17897305E-01
-0.89446089E+01  0.64990376E+00  0.32289863E-02  0.41217705E-02 -0.18605081E-01
-0.89446089E+01  0.67639983E+00  0.21152571E-02  0.37503302E-02 -0.17983039E-01
-0.89446089E+01  0.70170710E+00  0.12983818E-02  0.30194476E-02 -0.16251842E-01
-0.89446089E+01  0.72583741E+00  0.74107407E-03  0.21185850E-02 -0.13739723E-01
-0.89446089E+01  0.74880783E+00  0.39147366E-03  0.12186974E-02 -0.10815970E-01
-0.89446089E+01  0.77064005E+00  0.19422738E-03  0.45432913E-03 -0.78310227E-02
-0.89446089E+01  0.79135972E+00  0.98607774E-04 -0.87288655E-04 -0.50714846E-02
-0.89446089E+01  0.81099590E+00  0.63161065E-04 -0.36979719E-03 -0.27355410E-02
-0.89446089E+01  0.82958044E+00  0.57308784E-04 -0.40380419E-03 -0.92966388E-03
-0.89446089E+01  0.84714748E+00  0.60529853E-04 -0.23898485E-03  0.31786936E-03
-0.89446089E+01  0.86373293E+00  0.60422280E-04  0.45413947E-04  0.10367187E-02
-0.89446089E+01  0.87937402E+00  0.50583471E-04  0.35014280E-03  0.12962275E-02
-0.89446089E+01  0.89410886E+00  0.29192147E-04  0.57068080E-03  0.11950236E-02
-0.89446089E+01  0.90797606E+00 -0.18039776E-05  0.62024852E-03  0.85406749E-03
-0.89446089E+01  0.92101443E+00 -0.37225649E-04  0.46012701E-03  0.40717915E-03
-0.89446089E+01  0.93326267E+00 -0.69820468E-04  0.12171994E-03 -0.18353894E-04
-0.89446089E+01  0.94475908E+00 -0.92188770E-04 -0.29532759E-03 -0.32605689E-03
-0.89446089E+01  0.95554139E+00 -0.99258300E-04 -0.65932427E-03 -0.47029992E-03
-0.89446089E+01  0.96564655E+00 -0.90061153E-04 -0.85905352E-03 -0.46008093E-03
-0.89446089E+01  0.97511059E+00 -0.68163422E-04 -0.84947384E-03 -0.34433908E-03
-0.89446089E+01  0.98396850E+00 -0.40348854E-04 -0.65722229E-03 -0.18983478E-03
-0.89446089E+01  0.99225409E+00 -0.14871679E-04 -0.35440619E-03 -0.57617440E-04
-0.89446089E+01  0.10000000E+01  0.00000000E+00  0.00000000E+00  0.00000000E+00
 
-0.89254698E+01 -0.10000000E+01  0.00000000E+00  0.00000000E+00  0.00000000E+00
-0.89254698E+01 -0.99225409E+00 -0.22968894E-04 -0.55611582E-03  0.45518414E-04
-0.89254698E+01 -0.98396850E+00 -0.44142665E-04 -0.90623740E-03  0.12590797E-03
-0.89254698E+01 -0.97511059E+00 -0.49817069E-04 -0.99584352E-03  0.16498750E-03
-0.89254698E+01 -0.96564655E+00 -0.29087632E-04 -0.78223527E-03  0.91695877E-04
-0.89254698E+01 -0.95554139E+00  0.24138018E-04 -0.29512801E-03 -0.14905856E-03
-0.89254698E+01 -0.94475908E+00  0.10914950E-03  0.33698262E-03 -0.56826238E-03
-0.89254698E+01 -0.93326267E+00  0.21822281E-03  0.91706877E-03 -0.11212371E-02
-0.89254698E+01 -0.92101443E+00  0.33908130E-03  0.12513928E-02 -0.17086318E-02
-0.89254698E+01 -0.90797606E+00  0.45881649E-03  0.12205205E-02 -0.21981117E-02
-0.89254698E+01 -0.89410886E+00  0.56734932E-03  0.81181710E-03 -0.24521616E-02
-0.89254698E+01 -0.87937402E+00  0.65860760E-03  0.10229095E-03 -0.23469516E-02
-0.89254698E+01 -0.86373293E+00  0.72948448E-03 -0.78399923E-03 -0.17723576E-02
-0.89254698E+01 -0.84714748E+00  0.77768257E-03 -0.17146988E-02 -0.61610682E-03
-0.89254698E+01 -0.82958044E+00  0.80038254E-03 -0.25655931E-02  0.12525955E-02
-0.89254698E+01 -0.81099590E+00  0.79483018E-03 -0.32214120E-02  0.39845589E-02
-0.89254698E+01 -0.79135972E+00  0.76138464E-03 -0.35743606E-02  0.77269052E-02
-0.89254698E+01 -0.77064005E+00  0.70831133E-03 -0.35331946E-02  0.12575589E-01
-0.89254698E+01 -0.74880783E+00  0.65720664E-03 -0.30419738E-02  0.18514269E-01
-0.89254698E+01 -0.72583741E+00  0.64712168E-03 -0.21022564E-02  0.25355720E-01
-0.89254698E+01 -0.70170710E+00  0.73565821E-03 -0.78868524E-03  0.32702130E-01
-0.89254698E+01 -0.67639983E+00  0.99529079E-03  0.74677064E-03  0.39936194E-01
-0.89254698E+01 -0.64990376E+00  0.15041503E-02  0.22841775E-02  0.46249704E-01
-0.89254698E+01 -0.62221291E+00  0.23310536E-02  0.35576224E-02  0.50710586E-01
-0.89254698E+01 -0.59332774E+00  0.35159416E-02  0.42895383E-02  0.52366403E-01
-0.89254698E+01 -0.56325577E+00  0.50478032E-02  0.42359139E-02  0.50376560E-01
-0.89254698E+01 -0.53201207E+00  0.68439546E-02  0.32390286E-02  0.44160211E-01
-0.89254698E+01 -0.49961977E+00  0.87355626E-02  0.12801016E-02  0.33537953E-01
-0.89254698E+01 -0.46611039E+00  0.10465493E-01 -0.14799236E-02  0.18840689E-01
-0.89254698E+01 -0.43152416E+00  0.11703783E-01 -0.46856389E-02  0.95664171E-03
-0.89254698E+01 -0.39591017E+00  0.12084270E-01 -0.78115251E-02 -0.18704926E-01
-0.89254698E+01 -0.35932641E+00  0.11261373E-01 -0.10232154E-01 -0.38341768E-01
-0.89254698E+01 -0.32183967E+00  0.89808186E-02 -0.11334368E-01 -0.55966371E-01
-0.89254698E+01 -0.28352524E+00  0.51518158E-02 -0.10653838E-01 -0.69662322E-01
-0.89254698E+01 -0.24446655E+00 -0.95758932E-04 -0.80062324E-02 -0.77843707E-01
-0.89254698E+01 -0.20475452E+00 -0.63867199E-02 -0.35766815E-02 -0.79470195E-01
-0.89254698E+01 -0.16448690E+00 -0.13121514E-01  0.20648933E-02 -0.74180500E-01
-0.89254698E+01 -0.12376733E+00 -0.19547037E-01  0.80399355E-02 -0.62327782E-01
-0.89254698E+01 -0.82704342E-01 -0.24869002E-01  0.13322127E-01 -0.44923074E-01
-0.89254698E+01 -0.41410268E-01 -0.28385781E-01  0.16950367E-01 -0.23510072E-01
-0.89254698E+01  0.00000000E+00 -0.29615268E-01  0.18242052E-01  0.11022218E-12
-0.89254698E+01  0.41410268E-01 -0.28385781E-01  0.16950367E-01  0.23510072E-01
-0.89254698E+01  0.82704342E-01 -0.24869002E-01  0.13322127E-01  0.44923074E-01
-0.89254698E+01  0.12376733E+00 -0.19547037E-01  0.80399355E-02  0.62327782E-01
-0.89254698E+01  0.16448690E+00 -0.13121514E-01  0.20648933E-02  0.74180500E-01
-0.89254698E+01  0.20475452E+00 -0.63867199E-02 -0.35766815E-02  0.79470195E-01
-0.89254698E+01  0.24446655E+00 -0.95758932E-04 -0.80062324E-02  0.77843707E-01
-0.89254698E+01  0.28352524E+00  0.51518158E-02 -0.10653838E-01  0.69662322E-01
-0.89254698E+01  0.32183967E+00  0.89808186E-02 -0.11334368E-01  0.55966371E-01
-0.89254698E+01  0.35932641E+00  0.11261373E-01 -0.10232154E-01  0.38341768E-01
-0.89254698E+01  0.39591017E+00  0.12084270E-01 -0.78115251E-02  0.18704926E-01
-0.89254698E+01  0.43152416E+00  0.11703783E-01 -0.46856389E-02 -0.95664171E-03
-0.89254698E+01  0.46611039E+00  0.10465493E-01 -0.14799236E-02 -0.18840689E-01
-0.89254698E+01  0.49961977E+00  0.87355626E-02  0.12801016E-02 -0.33537953E-01
-0.89254698E+01  0.53201207E+00  0.68439546E-02  0.32390286E-02 -0.44160211E-01
-0.89254698E+01  0.56325577E+00  0.50478032E-02  0.42359139E-02 -0.50376560E-01
-0.89254698E+01  0.59332774E+00  0.35159416E-02  0.42895383E-02 -0.52366403E-01
-0.89254698E+01  0.62221291E+00  0.23310536E-02  0.35576224E-02 -0.50710586E-01
-0.89254698E+01  0.64990376E+00  0.15041503E-02  0.22841775E-02 -0.46249704E-01
-0.89254698E+01  0.67639983E+00  0.99529079E-03  0.74677064E-03 -0.39936194E-01
-0.89254698E+01  0.70170710E+00  0.73565821E-03 -0.78868524E-03 -0.32702130E-01
-0.89254698E+01  0.72583741E+00  0.64712168E-03 -0.21022564E-02 -0.25355720E-01
-0.89254698E+01  0.74880783E+00  0.65720664E-03 -0.30419738E-02 -0.18514269E-01
-0.89254698E+01  0.77064005E+00  0.70831133E-03 -0.35331946E-02 -0.12575589E-01
-0.89254698E+01  0.79135972E+00  0.76138464E-03 -0.35743606E-02 -0.77269052E-02
-0.89254698E+01  0.81099590E+00  0.79483018E-03 -0.32214120E-02 -0.39845589E-02
-0.89254698E+01  0.82958044E+00  0.80038254E-03 -0.25655931E-02 -0.12525955E-02
-0.89254698E+01  0.84714748E+00  0.77768257E-03 -0.17146988E-02  0.61610682E-03
-0.89254698E+01  0.86373293E+00  0.72948448E-03 -0.78399923E-03  0.17723576E-02
-0.89254698E+01  0.87937402E+00  0.65860760E-03  0.10229095E-03  0.23469516E-02
-0.89254698E+01  0.89410886E+00  0.56734932E-03  0.81181710E-03  0.24521616E-02
-0.89254698E+01  0.90797606E+00  0.45881649E-03  0.12205205E-02  0.21981117E-02
-0.89254698E+01  0.92101443E+00  0.33908130E-03  0.12513928E-02  0.17086318E-02
-0.89254698E+01  0.93326267E+00  0.21822281E-03  0.91706877E-03  0.11212371E-02
-0.89254698E+01  0.94475908E+00  0.10914950E-03  0.33698262E-03  0.56826238E-03
-0.89254698E+01  0.95554139E+00  0.24138018E-04 -0.29512801E-03  0.14905856E-03
-0.89254698E+01  0.96564655E+00 -0.29087632E-04 -0.78223527E-03 -0.91695877E-04
-0.89254698E+01  0.97511059E+00 -0.49817069E-04 -0.99584352E-03 -0.16498750E-03
-0.89254698E+01  0.98396850E+00 -0.44142665E-04 -0.90623740E-03 -0.12590797E-03
-0.89254698E+01  0.99225409E+00 -0.22968894E-04 -0.55611582E-03 -0.45518414E-04
-0.89254698E+01  0.10000000E+01  0.00000000E+00  0.00000000E+00  0.00000000E+00
 
-0.89059840E+01 -0.10000000E+01  0.00000000E+00  0.00000000E+00  0.00000000E+00
-0.89059840E+01 -0.99225409E+00 -0.11068464E-04 -0.61621818E-03 -0.39120600E-05
-0.89059840E+01 -0.98396850E+00 -0.71943639E-05 -0.88202780E-03 -0.53802296E-04
-0.89059840E+01 -0.97511059E+00  0.29594989E-04 -0.75811501E-03 -0.20417852E-03
-0.89059840E+01 -0.96564655E+00  0.10942588E-03 -0.26398502E-03 -0.49668525E-03
-0.89059840E+01 -0.95554139E+00  0.23276792E-03  0.48289490E-03 -0.93595030E-03
-0.89059840E+01 -0.94475908E+00  0.38984443E-03  0.12624665E-02 -0.14735773E-02
-0.89059840E+01 -0.93326267E+00  0.56342635E-03  0.18154813E-02 -0.20116158E-02
-0.89059840E+01 -0.92101443E+00  0.73473316E-03  0.19350455E-02 -0.24263027E-02
-0.89059840E+01 -0.90797606E+00  0.88978643E-03  0.15374372E-02 -0.26030336E-02
-0.89059840E+01 -0.89410886E+00  0.10229774E-02  0.66956060E-03 -0.24656234E-02
-0.89059840E+01 -0.87937402E+00  0.11359722E-02 -0.54193951E-03 -0.19825489E-02
-0.89059840E+01 -0.86373293E+00  0.12329729E-02 -0.19575069E-02 -0.11462223E-02
-0.89059840E+01 -0.84714748E+00  0.13147044E-02 -0.34658410E-02  0.66530728E-04
-0.89059840E+01 -0.82958044E+00  0.13738050E-02 -0.49821016E-02  0.17348330E-02
-0.89059840E+01 -0.81099590E+00  0.13928865E-02 -0.64202130E-02  0.40182996E-02
-0.89059840E+01 -0.79135972E+00  0.13458938E-02 -0.76642277E-02  0.71532907E-02
-0.89059840E+01 -0.77064005E+00  0.12025618E-02 -0.85607489E-02  0.11414838E-01
-0.89059840E+01 -0.74880783E+00  0.93574576E-03 -0.89357670E-02  0.17045332E-01
-0.89059840E+01 -0.72583741E+00  0.53052171E-03 -0.86299885E-02  0.24158508E-01
-0.89059840E+01 -0.70170710E+00 -0.64990517E-05 -0.75386737E-02  0.32635582E-01
-0.89059840E+01 -0.67639983E+00 -0.64005501E-03 -0.56457541E-02  0.42033657E-01
-0.89059840E+01 -0.64990376E+00 -0.13035611E-02 -0.30446612E-02  0.51528274E-01
-0.89059840E+01 -0.62221291E+00 -0.19030065E-02  0.56487447E-04  0.59908637E-01
-0.89059840E+01 -0.59332774E+00 -0.23284516E-02  0.33474211E-02  0.65642396E-01
-0.89059840E+01 -0.56325577E+00 -0.24731829E-02  0.64470057E-02  0.67020073E-01
-0.89059840E+01 -0.53201207E+00 -0.22585655E-02  0.89534220E-02  0.62381068E-01
-0.89059840E+01 -0.49961977E+00 -0.16608322E-02  0.10509287E-01  0.50406066E-01
-0.89059840E+01 -0.46611039E+00 -0.73366798E-03  0.10872262E-01  0.30442032E-01
-0.89059840E+01 -0.43152416E+00  0.38051244E-03  0.99762896E-02  0.28041965E-02
-0.89059840E+01 -0.39591017E+00  0.14576573E-02  0.79657628E-02 -0.31013138E-01
-0.89059840E+01 -0.35932641E+00  0.22215096E-02  0.51873742E-02 -0.68287391E-01
-0.89059840E+01 -0.32183967E+00  0.23945280E-02  0.21324745E-02 -0.10523217E+00
-0.89059840E+01 -0.28352524E+00  0.17623315E-02 -0.66364570E-03 -0.13739301E+00
-0.89059840E+01 -0.24446655E+00  0.23764296E-03 -0.27444800E-02 -0.16024186E+00
-0.89059840E+01 -0.20475452E+00 -0.20943245E-02 -0.38444202E-02 -0.16988700E+00
-0.89059840E+01 -0.16448690E+00 -0.49654003E-02 -0.39555875E-02 -0.16377364E+00
-0.89059840E+01 -0.12376733E+00 -0.79584568E-02 -0.33241585E-02 -0.14123461E+00
-0.89059840E+01 -0.82704342E-01 -0.10583264E-01 -0.23715029E-02 -0.10376556E+00
-0.89059840E+01 -0.41410268E-01 -0.12378868E-01 -0.15601883E-02 -0.54946449E-01
-0.89059840E+01  0.00000000E+00 -0.13017013E-01 -0.12454729E-02  0.55211904E-12
-0.89059840E+01  0.41410268E-01 -0.12378868E-01 -0.15601883E-02  0.54946449E-01
-0.89059840E+01  0.82704342E-01 -0.10583264E-01 -0.23715029E-02  0.10376556E+00
-0.89059840E+01  0.12376733E+00 -0.79584568E-02 -0.33241585E-02  0.14123461E+00
-0.89059840E+01  0.16448690E+00 -0.49654003E-02 -0.39555875E-02  0.16377364E+00
-0.89059840E+01  0.20475452E+00 -0.20943245E-02 -0.38444202E-02  0.16988700E+00
-0.89059840E+01  0.24446655E+00  0.23764296E-03 -0.27444800E-02  0.16024186E+00
-0.89059840E+01  0.28352524E+00  0.17623315E-02 -0.66364570E-03  0.13739301E+00
-0.89059840E+01  0.32183967E+00  0.23945280E-02  0.21324745E-02  0.10523217E+00
-0.89059840E+01  0.35932641E+00  0.22215096E-02  0.51873742E-02  0.68287391E-01
-0.89059840E+01  0.39591017E+00  0.14576573E-02  0.79657628E-02  0.31013138E-01
-0.89059840E+01  0.43152416E+00  0.38051244E-03  0.99762896E-02 -0.28041965E-02
-0.89059840E+01  0.46611039E+00 -0.73366798E-03  0.10872262E-01 -0.30442032E-01
-0.89059840E+01  0.49961977E+00 -0.16608322E-02  0.10509287E-01 -0.50406066E-01
-0.89059840E+01  0.53201207E+00 -0.22585655E-02  0.89534220E-02 -0.62381068E-01
-0.89059840E+01  0.56325577E+00 -0.24731829E-02  0.64470057E-02 -0.67020073E-01
-0.89059840E+01  0.59332774E+00 -0.23284516E-02  0.33474211E-02 -0.65642396E-01
-0.89059840E+01  0.62221291E+00 -0.19030065E-02  0.56487447E-04 -0.59908637E-01
-0.89059840E+01  0.64990376E+00 -0.13035611E-02 -0.30446612E-02 -0.51528274E-01
-0.89059840E+01  0.67639983E+00 -0.64005501E-03 -0.56457541E-02 -0.42033657E-01
-0.89059840E+01  0.70170710E+00 -0.64990516E-05 -0.75386737E-02 -0.32635582E-01
-0.89059840E+01  0.72583741E+00  0.53052171E-03 -0.86299885E-02 -0.24158508E-01
-0.89059840E+01  0.74880783E+00  0.93574576E-03 -0.89357670E-02 -0.17045332E-01
-0.89059840E+01  0.77064005E+00  0.12025618E-02 -0.85607489E-02 -0.11414838E-01
-0.89059840E+01  0.79135972E+00  0.13458938E-02 -0.76642277E-02 -0.71532907E-02
-0.89059840E+01  0.81099590E+00  0.13928865E-02 -0.64202130E-02 -0.40182996E-02
-0.89059840E+01  0.82958044E+00  0.13738050E-02 -0.49821016E-02 -0.17348330E-02
-0.89059840E+01  0.84714748E+00  0.13147044E-02 -0.34658410E-02 -0.66530728E-04
-0.89059840E+01  0.86373293E+00  0.12329729E-02 -0.19575069E-02  0.11462223E-02
-0.89059840E+01  0.87937402E+00  0.11359722E-02 -0.54193951E-03  0.19825489E-02
-0.89059840E+01  0.89410886E+00  0.10229774E-02  0.66956060E-03  0.24656234E-02
-0.89059840E+01  0.90797606E+00  0.88978643E-03  0.15374372E-02  0.26030336E-02
-0.89059840E+01  0.92101443E+00  0.73473316E-03  0.19350455E-02  0.24263027E-02
-0.89059840E+01  0.93326267E+00  0.56342635E-03  0.18154813E-02  0.20116158E-02
-0.89059840E+01  0.94475908E+00  0.38984443E-03  0.12624665E-02  0.14735773E-02
-0.89059840E+01  0.95554139E+00  0.23276792E-03  0.48289490E-03  0.93595030E-03
-0.89059840E+01  0.96564655E+00  0.10942588E-03 -0.26398502E-03  0.49668525E-03
-0.89059840E+01  0.97511059E+00  0.29594989E-04 -0.75811501E-03  0.20417852E-03
-0.89059840E+01  0.98396850E+00 -0.71943639E-05 -0.88202780E-03  0.53802296E-04
-0.89059840E+01  0.99225409E+00 -0.11068464E-04 -0.61621818E-03  0.39120600E-05
-0.89059840E+01  0.10000000E+01  0.00000000E+00  0.00000000E+00  0.00000000E+00
 
-0.88861460E+01 -0.10000000E+01  0.00000000E+00  0.00000000E+00  0.00000000E+00
-0.88861460E+01 -0.99225409E+00  0.17745174E-04 -0.42078965E-03 -0.65022997E-04
-0.88861460E+01 -0.98396850E+00  0.57275688E-04 -0.46269121E-03 -0.25589817E-03
-0.88861460E+01 -0.97511059E+00  0.13766856E-03 -0.96522172E-04 -0.57322019E-03
-0.88861460E+01 -0.96564655E+00  0.26423488E-03  0.59617965E-03 -0.10029902E-02
-0.88861460E+01 -0.95554139E+00  0.42793012E-03  0.14185399E-02 -0.14871843E-02
-0.88861460E+01 -0.94475908E+00  0.60783934E-03  0.20952761E-02 -0.19283747E-02
-0.88861460E+01 -0.93326267E+00  0.77800826E-03  0.23636029E-02 -0.22070558E-02
-0.88861460E+01 -0.92101443E+00  0.91692778E-03  0.20712788E-02 -0.22208002E-02
-0.88861460E+01 -0.90797606E+00  0.10152467E-02  0.12251106E-02 -0.19192573E-02
-0.88861460E+01 -0.89410886E+00  0.10779351E-02 -0.39483200E-04 -0.13239251E-02
-0.88861460E+01 -0.87937402E+00  0.11198563E-02 -0.15460142E-02 -0.51935049E-03
-0.88861460E+01 -0.86373293E+00  0.11575120E-02 -0.31614081E-02  0.37894176E-03
-0.88861460E+01 -0.84714748E+00  0.12005324E-02 -0.48328121E-02  0.12688765E-02
-0.88861460E+01 -0.82958044E+00  0.12455349E-02 -0.65646458E-02  0.21055100E-02
-0.88861460E+01 -0.81099590E+00  0.12725972E-02 -0.83630660E-02  0.29351161E-02
-0.88861460E+01 -0.79135972E+00  0.12440127E-02 -0.10178638E-01  0.39145545E-02
-0.88861460E+01 -0.77064005E+00  0.11051528E-02 -0.11873415E-01  0.53085411E-02
-0.88861460E+01 -0.74880783E+00  0.78839099E-03 -0.13219101E-01  0.74575462E-02
-0.88861460E+01 -0.72583741E+00  0.22095545E-03 -0.13925165E-01  0.10709359E-01
-0.88861460E+01 -0.70170710E+00 -0.66291576E-03 -0.13686087E-01  0.15317137E-01
-0.88861460E+01 -0.67639983E+00 -0.19066307E-02 -0.12237948E-01  0.21314839E-01
-0.88861460E+01 -0.64990376E+00 -0.35148105E-02 -0.94141527E-02  0.28392292E-01
-0.88861460E+01 -0.62221291E+00 -0.54389205E-02 -0.51941824E-02  0.35796358E-01
-0.88861460E+01 -0.59332774E+00 -0.75682928E-02  0.26092411E-03  0.42290352E-01
-0.88861460E+01 -0.56325577E+00 -0.97299613E-02  0.65925778E-02  0.46202081E-01
-0.88861460E+01 -0.53201207E+00 -0.11699709E-01  0.13255556E-01  0.45586806E-01
-0.88861460E+01 -0.49961977E+00 -0.13225303E-01  0.19561342E-01  0.38514099E-01
-0.88861460E+01 -0.46611039E+00 -0.14060113E-01  0.24754510E-01  0.23462793E-01
-0.88861460E+01 -0.43152416E+00 -0.14002615E-01  0.28115171E-01 -0.22829261E-03
-0.88861460E+01 -0.39591017E+00 -0.12934340E-01  0.29072019E-01 -0.31940006E-01
-0.88861460E+01 -0.35932641E+00 -0.10847873E-01  0.27304717E-01 -0.69495008E-01
-0.88861460E+01 -0.32183967E+00 -0.78572417E-02  0.22812950E-01 -0.10913390E+00
-0.88861460E+01 -0.28352524E+00 -0.41868779E-02  0.15935138E-01 -0.14582587E+00
-0.88861460E+01 -0.24446655E+00 -0.14046372E-03  0.73105890E-02 -0.17392740E+00
-0.88861460E+01 -0.20475452E+00  0.39430510E-02 -0.22070041E-02 -0.18811464E+00
-0.88861460E+01 -0.16448690E+00  0.77355266E-02 -0.11665289E-01 -0.18442483E+00
-0.88861460E+01 -0.12376733E+00  0.10956544E-01 -0.20132981E-01 -0.16118153E+00
-0.88861460E+01 -0.82704342E-01  0.13394019E-01 -0.26801565E-01 -0.11956988E+00
-0.88861460E+01 -0.41410268E-01  0.14907513E-01 -0.31056489E-01 -0.63686067E-01
-0.88861460E+01  0.00000000E+00  0.15420054E-01 -0.32517545E-01  0.80995420E-12
-0.88861460E+01  0.41410268E-01  0.14907513E-01 -0.31056489E-01  0.63686067E-01
-0.88861460E+01  0.82704342E-01  0.13394019E-01 -0.26801565E-01  0.11956988E+00
-0.88861460E+01  0.12376733E+00  0.10956544E-01 -0.20132981E-01  0.16118153E+00
-0.88861460E+01  0.16448690E+00  0.77355266E-02 -0.11665289E-01  0.18442483E+00
-0.88861460E+01  0.20475452E+00  0.39430510E-02 -0.22070041E-02  0.18811464E+00
-0.88861460E+01  0.24446655E+00 -0.14046372E-03  0.73105890E-02  0.17392740E+00
-0.88861460E+01  0.28352524E+00 -0.41868779E-02  0.15935138E-01  0.14582587E+00
-0.88861460E+01  0.32183967E+00 -0.78572417E-02  0.22812950E-01  0.10913390E+00
-0.88861460E+01  0.35932641E+00 -0.10847873E-01  0.27304717E-01  0.69495008E-01
-0.88861460E+01  0.39591017E+00 -0.12934340E-01  0.29072019E-01  0.31940006E-01
-0.88861460E+01  0.43152416E+00 -0.14002615E-01  0.28115171E-01  0.22829260E-03
-0.88861460E+01  0.46611039E+00 -0.14060113E-01  0.24754510E-01 -0.23462793E-01
-0.88861460E+01  0.49961977E+00 -0.13225303E-01  0.19561342E-01 -0.38514099E-01
-0.88861460E+01  0.53201207E+00 -0.11699709E-01  0.13255556E-01 -0.45586806E-01
-0.88861460E+01  0.56325577E+00 -0.97299613E-02  0.65925778E-02 -0.46202081E-01
-0.88861460E+01  0.59332774E+00 -0.75682928E-02  0.26092411E-03 -0.42290352E-01
-0.88861460E+01  0.62221291E+00 -0.54389205E-02 -0.51941824E-02 -0.35796358E-01
-0.88861460E+01  0.64990376E+00 -0.35148105E-02 -0.94141527E-02 -0.28392292E-01
-0.88861460E+01  0.67639983E+00 -0.19066307E-02 -0.12237948E-01 -0.21314839E-01
-0.88861460E+01  0.70170710E+00 -0.66291576E-03 -0.13686087E-01 -0.15317137E-01
-0.88861460E+01  0.72583741E+00  0.22095545E-03 -0.13925165E-01 -0.10709359E-01
-0.88861460E+01  0.74880783E+00  0.78839099E-03 -0.13219101E-01 -0.74575462E-02
-0.88861460E+01  0.77064005E+00  0.11051528E-02 -0.11873415E-01 -0.53085411E-02
-0.88861460E+01  0.79135972E+00  0.12440127E-02 -0.10178638E-01 -0.39145545E-02
-0.88861460E+01  0.81099590E+00  0.12725972E-02 -0.83630660E-02 -0.29351161E-02
-0.88861460E+01  0.82958044E+00  0.12455349E-02 -0.65646458E-02 -0.21055100E-02
-0.88861460E+01  0.84714748E+00  0.12005324E-02 -0.48328121E-02 -0.12688765E-02
-0.88861460E+01  0.86373293E+00  0.11575120E-02 -0.31614081E-02 -0.37894176E-03
-0.88861460E+01  0.87937402E+00  0.11198563E-02 -0.15460142E-02  0.51935049E-03
-0.88861460E+01  0.89410886E+00  0.10779351E-02 -0.39483200E-04  0.13239251E-02
-0.88861460E+01  0.90797606E+00  0.10152467E-02  0.12251106E-02  0.19192573E-02
-0.88861460E+01  0.92101443E+00  0.91692778E-03  0.20712788E-02  0.22208002E-02
-0.88861460E+01  0.93326267E+00  0.77800826E-03  0.23636029E-02  0.22070558E-02
-0.88861460E+01  0.94475908E+00  0.60783934E-03  0.20952761E-02  0.19283747E-02
-0.88861460E+01  0.95554139E+00  0.42793012E-03  0.14185399E-02  0.14871843E-02
-0.88861460E+01  0.96564655E+00  0.26423488E-03  0.59617965E-03  0.10029902E-02
-0.88861460E+01  0.97511059E+00  0.13766856E-03 -0.96522172E-04  0.57322019E-03
-0.88861460E+01  0.98396850E+00  0.57275688E-04 -0.46269121E-03  0.25589817E-03
-0.88861460E+01  0.99225409E+00  0.17745174E-04 -0.42078965E-03  0.65022997E-04
-0.88861460E+01  0.10000000E+01  0.00000000E+00  0.00000000E+00  0.00000000E+00
 
-0.88659503E+01 -0.10000000E+01  0.00000000E+00  0.00000000E+00  0.00000000E+00
-0.88659503E+01 -0.99225409E+00  0.52151281E-04 -0.24514356E-04 -0.10035863E-03
-0.88659503E+01 -0.98396850E+00  0.12423870E-03  0.22386345E-03 -0.36042645E-03
-0.88659503E+01 -0.97511059E+00  0.23285151E-03  0.76779285E-03 -0.73032534E-03
-0.88659503E+01 -0.96564655E+00  0.37628534E-03  0.14864290E-02 -0.11431056E-02
-0.88659503E+01 -0.95554139E+00  0.53576506E-03  0.21453989E-02 -0.14984080E-02
-0.88659503E+01 -0.94475908E+00  0.68162249E-03  0.24762980E-02 -0.16829230E-02
-0.88659503E+01 -0.93326267E+00  0.78379306E-03  0.22788650E-02 -0.15979040E-02
-0.88659503E+01 -0.92101443E+00  0.82354135E-03  0.15076289E-02 -0.11977984E-02
-0.88659503E+01 -0.90797606E+00  0.80054573E-03  0.28358531E-03 -0.51274736E-03
-0.88659503E+01 -0.89410886E+00  0.73206838E-03 -0.11731404E-02  0.35015976E-03
-0.88659503E+01 -0.87937402E+00  0.64488370E-03 -0.26548094E-02  0.12286336E-02
-0.88659503E+01 -0.86373293E+00  0.56487422E-03 -0.40520343E-02  0.19379819E-02
-0.88659503E+01 -0.84714748E+00  0.50873825E-03 -0.53777135E-02  0.23025804E-02
-0.88659503E+01 -0.82958044E+00  0.47963797E-03 -0.67266555E-02  0.21816733E-02
-0.88659503E+01 -0.81099590E+00  0.46519377E-03 -0.82057813E-02  0.14905482E-02
-0.88659503E+01 -0.79135972E+00  0.43575906E-03 -0.98644718E-02  0.22367423E-03
-0.88659503E+01 -0.77064005E+00  0.34204314E-03 -0.11647099E-01 -0.15218241E-02
-0.88659503E+01 -0.74880783E+00  0.11341391E-03 -0.13371923E-01 -0.35284312E-02
-0.88659503E+01 -0.72583741E+00 -0.34077492E-03 -0.14738228E-01 -0.54614875E-02
-0.88659503E+01 -0.70170710E+00 -0.11243216E-02 -0.15357442E-01 -0.69045791E-02
-0.88659503E+01 -0.67639983E+00 -0.23404479E-02 -0.14805083E-01 -0.74346113E-02
-0.88659503E+01 -0.64990376E+00 -0.40712287E-02 -0.12687424E-01 -0.67307637E-02
-0.88659503E+01 -0.62221291E+00 -0.63520336E-02 -0.87179378E-02 -0.47033961E-02
-0.88659503E+01 -0.59332774E+00 -0.91443833E-02 -0.27961544E-02 -0.16160967E-02
-0.88659503E+01 -0.56325577E+00 -0.12312336E-01  0.49207794E-02  0.18321487E-02
-0.88659503E+01 -0.53201207E+00 -0.15608525E-01  0.13968065E-01  0.45042878E-02
-0.88659503E+01 -0.49961977E+00 -0.18676330E-01  0.23561353E-01  0.49354456E-02
-0.88659503E+01 -0.46611039E+00 -0.21073252E-01  0.32638202E-01  0.15742694E-02
-0.88659503E+01 -0.43152416E+00 -0.22317595E-01  0.39961406E-01 -0.68594242E-02
-0.88659503E+01 -0.39591017E+00 -0.21955692E-01  0.44280529E-01 -0.20955178E-01
-0.88659503E+01 -0.35932641E+00 -0.19641476E-01  0.44533390E-01 -0.40227116E-01
-0.88659503E+01 -0.32183967E+00 -0.15215061E-01  0.40054831E-01 -0.62883620E-01
-0.88659503E+01 -0.28352524E+00 -0.87644144E-02  0.30751585E-01 -0.85865461E-01
-0.88659503E+01 -0.24446655E+00 -0.65466472E-03  0.17201680E-01 -0.10521771E+00
-0.88659503E+01 -0.20475452E+00  0.84855032E-02  0.64763271E-03 -0.11677766E+00
-0.88659503E+01 -0.16448690E+00  0.17823376E-01 -0.17128276E-01 -0.11705913E+00
-0.88659503E+01 -0.12376733E+00  0.26421165E-01 -0.34033928E-01 -0.10412913E+00
-0.88659503E+01 -0.82704342E-01  0.33359806E-01 -0.47967296E-01 -0.78236723E-01
-0.88659503E+01 -0.41410268E-01  0.37867249E-01 -0.57134898E-01 -0.41991891E-01
-0.88659503E+01  0.00000000E+00  0.39429770E-01 -0.60332160E-01  0.70491166E-12
-0.88659503E+01  0.41410268E-01  0.37867249E-01 -0.57134898E-01  0.41991891E-01
-0.88659503E+01  0.82704342E-01  0.33359806E-01 -0.47967296E-01  0.78236723E-01
-0.88659503E+01  0.12376733E+00  0.26421165E-01 -0.34033928E-01  0.10412913E+00
-0.88659503E+01  0.16448690E+00  0.17823376E-01 -0.17128276E-01  0.11705913E+00
-0.88659503E+01  0.20475452E+00  0.84855032E-02  0.64763271E-03  0.11677766E+00
-0.88659503E+01  0.24446655E+00 -0.65466472E-03  0.17201680E-01  0.10521771E+00
-0.88659503E+01  0.28352524E+00 -0.87644144E-02  0.30751585E-01  0.85865461E-01
-0.88659503E+01  0.32183967E+00 -0.15215061E-01  0.40054831E-01  0.62883620E-01
-0.88659503E+01  0.35932641E+00 -0.19641476E-01  0.44533390E-01  0.40227116E-01
-0.88659503E+01  0.39591017E+00 -0.21955692E-01  0.44280529E-01  0.20955178E-01
-0.88659503E+01  0.43152416E+00 -0.22317595E-01  0.39961406E-01  0.68594242E-02
-0.88659503E+01  0.46611039E+00 -0.21073252E-01  0.32638202E-01 -0.15742694E-02
-0.88659503E+01  0.49961977E+00 -0.18676330E-01  0.23561353E-01 -0.49354456E-02
-0.88659503E+01  0.53201207E+00 -0.15608525E-01  0.13968065E-01 -0.45042878E-02
-0.88659503E+01  0.56325577E+00 -0.12312336E-01  0.49207794E-02 -0.18321487E-02
-0.88659503E+01  0.59332774E+00 -0.91443833E-02 -0.27961544E-02  0.16160967E-02
-0.88659503E+01  0.62221291E+00 -0.63520336E-02 -0.87179378E-02  0.47033961E-02
-0.88659503E+01  0.64990376E+00 -0.40712287E-02 -0.12687424E-01  0.67307637E-02
-0.88659503E+01  0.67639983E+00 -0.23404479E-02 -0.14805083E-01  0.74346113E-02
-0.88659503E+01  0.70170710E+00 -0.11243216E-02 -0.15357442E-01  0.69045791E-02
-0.88659503E+01  0.72583741E+00 -0.34077492E-03 -0.14738228E-01  0.54614875E-02
-0.88659503E+01  0.74880783E+00  0.11341391E-03 -0.13371923E-01  0.35284312E-02
-0.88659503E+01  0.77064005E+00  0.34204314E-03 -0.11647099E-01  0.15218241E-02
-0.88659503E+01  0.79135972E+00  0.43575906E-03 -0.98644718E-02 -0.22367423E-03
-0.88659503E+01  0.81099590E+00  0.46519377E-03 -0.82057813E-02 -0.14905482E-02
-0.88659503E+01  0.82958044E+00  0.47963797E-03 -0.67266555E-02 -0.21816733E-02
-0.88659503E+01  0.84714748E+00  0.50873825E-03 -0.53777135E-02 -0.23025804E-02
-0.88659503E+01  0.86373293E+00  0.56487422E-03 -0.40520343E-02 -0.19379819E-02
-0.88659503E+01  0.87937402E+00  0.64488370E-03 -0.26548094E-02 -0.12286336E-02
-0.88659503E+01  0.89410886E+00  0.73206838E-03 -0.11731404E-02 -0.35015976E-03
-0.88659503E+01  0.90797606E+00  0.80054573E-03  0.28358531E-03  0.51274736E-03
-0.88659503E+01  0.92101443E+00  0.82354135E-03  0.15076289E-02  0.11977984E-02
-0.88659503E+01  0.93326267E+00  0.78379306E-03  0.22788650E-02  0.15979040E-02
-0.88659503E+01  0.94475908E+00  0.68162249E-03  0.24762980E-02  0.16829230E-02
-0.88659503E+01  0.95554139E+00  0.53576506E-03  0.21453989E-02  0.14984080E-02
-0.88659503E+01  0.96564655E+00  0.37628534E-03  0.14864290E-02  0.11431056E-02
-0.88659503E+01  0.97511059E+00  0.23285151E-03  0.76779285E-03  0.73032534E-03
-0.88659503E+01  0.98396850E+00  0.12423870E-03  0.22386345E-03  0.36042645E-03
-0.88659503E+01  0.99225409E+00  0.52151281E-04 -0.24514356E-04  0.10035863E-03
-0.88659503E+01  0.10000000E+01  0.00000000E+00  0.00000000E+00  0.00000000E+00
 
-0.88453911E+01 -0.10000000E+01  0.00000000E+00  0.00000000E+00  0.00000000E+00
-0.88453911E+01 -0.99225409E+00  0.82996838E-04  0.43014381E-03 -0.98072566E-04
-0.88453911E+01 -0.98396850E+00  0.17679774E-03  0.93991984E-03 -0.33403709E-03
-0.88453911E+01 -0.97511059E+00  0.29358675E-03  0.15438696E-02 -0.63339937E-03
-0.88453911E+01 -0.96564655E+00  0.42528744E-03  0.21128913E-02 -0.90086644E-03
-0.88453911E+01 -0.95554139E+00  0.54677110E-03  0.24294652E-02 -0.10288860E-02
-0.88453911E+01 -0.94475908E+00  0.62516442E-03  0.22916774E-02 -0.92292439E-03
-0.88453911E+01 -0.93326267E+00  0.63261440E-03  0.16069982E-02 -0.53376176E-03
-0.88453911E+01 -0.92101443E+00  0.55824664E-03  0.45146521E-03  0.11823045E-03
-0.88453911E+01 -0.90797606E+00  0.41279327E-03 -0.95766454E-03  0.93827516E-03
-0.88453911E+01 -0.89410886E+00  0.22388920E-03 -0.23532185E-02  0.17760417E-02
-0.88453911E+01 -0.87937402E+00  0.24820995E-04 -0.35323576E-02  0.24541851E-02
-0.88453911E+01 -0.86373293E+00 -0.15645559E-03 -0.44259316E-02  0.27949668E-02
-0.88453911E+01 -0.84714748E+00 -0.30325856E-03 -0.51025312E-02  0.26319375E-02
-0.88453911E+01 -0.82958044E+00 -0.41047988E-03 -0.57161211E-02  0.18121069E-02
-0.88453911E+01 -0.81099590E+00 -0.48268263E-03 -0.64363192E-02  0.19489267E-03
-0.88453911E+01 -0.79135972E+00 -0.53360700E-03 -0.73851126E-02 -0.23373946E-02
-0.88453911E+01 -0.77064005E+00 -0.58885638E-03 -0.85933743E-02 -0.58542365E-02
-0.88453911E+01 -0.74880783E+00 -0.69080666E-03 -0.99744510E-02 -0.10335644E-01
-0.88453911E+01 -0.72583741E+00 -0.90327374E-03 -0.11315221E-01 -0.15627556E-01
-0.88453911E+01 -0.70170710E+00 -0.13127816E-02 -0.12284145E-01 -0.21406758E-01
-0.88453911E+01 -0.67639983E+00 -0.20236340E-02 -0.12459764E-01 -0.27173331E-01
-0.88453911E+01 -0.64990376E+00 -0.31447243E-02 -0.11380442E-01 -0.32281089E-01
-0.88453911E+01 -0.62221291E+00 -0.47674377E-02 -0.86158118E-02 -0.36013267E-01
-0.88453911E+01 -0.59332774E+00 -0.69357955E-02 -0.38565434E-02 -0.37698494E-01
-0.88453911E+01 -0.56325577E+00 -0.96124697E-02  0.29853339E-02 -0.36853547E-01
-0.88453911E+01 -0.53201207E+00 -0.12646894E-01  0.11680680E-01 -0.33324528E-01
-0.88453911E+01 -0.49961977E+00 -0.15754141E-01  0.21614246E-01 -0.27390201E-01
-0.88453911E+01 -0.46611039E+00 -0.18514226E-01  0.31768624E-01 -0.19786622E-01
-0.88453911E+01 -0.43152416E+00 -0.20400423E-01  0.40785203E-01 -0.11623876E-01
-0.88453911E+01 -0.39591017E+00 -0.20840840E-01  0.47115114E-01 -0.41886851E-02
-0.88453911E+01 -0.35932641E+00 -0.19310464E-01  0.49254488E-01  0.13365967E-02
-0.88453911E+01 -0.32183967E+00 -0.15441747E-01  0.46033882E-01  0.41730235E-02
-0.88453911E+01 -0.28352524E+00 -0.91333696E-02  0.36909179E-01  0.41727244E-02
-0.88453911E+01 -0.24446655E+00 -0.63132732E-03  0.22186510E-01  0.18911461E-02
-0.88453911E+01 -0.20475452E+00  0.94426860E-02  0.31153852E-02 -0.15436082E-02
-0.88453911E+01 -0.16448690E+00  0.20132944E-01 -0.18196032E-01 -0.47473697E-02
-0.88453911E+01 -0.12376733E+00  0.30264203E-01 -0.39052339E-01 -0.64968466E-02
-0.88453911E+01 -0.82704342E-01  0.38614392E-01 -0.56592754E-01 -0.61134387E-02
-0.88453911E+01 -0.41410268E-01  0.44114381E-01 -0.68285169E-01 -0.36791384E-02
-0.88453911E+01  0.00000000E+00  0.46034118E-01 -0.72389229E-01  0.31295609E-12
-0.88453911E+01  0.41410268E-01  0.44114381E-01 -0.68285169E-01  0.36791384E-02
-0.88453911E+01  0.82704342E-01  0.38614392E-01 -0.56592754E-01  0.61134387E-02
-0.88453911E+01  0.12376733E+00  0.30264203E-01 -0.39052339E-01  0.64968466E-02
-0.88453911E+01  0.16448690E+00  0.20132944E-01 -0.18196032E-01  0.47473697E-02
-0.88453911E+01  0.20475452E+00  0.94426860E-02  0.31153852E-02  0.15436082E-02
-0.88453911E+01  0.24446655E+00 -0.63132732E-03  0.22186510E-01 -0.18911461E-02
-0.88453911E+01  0.28352524E+00 -0.91333696E-02  0.36909179E-01 -0.41727244E-02
-0.88453911E+01  0.32183967E+00 -0.15441747E-01  0.46033882E-01 -0.41730235E-02
-0.88453911E+01  0.35932641E+00 -0.19310464E-01  0.49254488E-01 -0.13365967E-02
-0.88453911E+01  0.39591017E+00 -0.20840840E-01  0.47115114E-01  0.41886851E-02
-0.88453911E+01  0.43152416E+00 -0.20400423E-01  0.40785203E-01  0.11623876E-01
-0.88453911E+01  0.46611039E+00 -0.18514226E-01  0.31768624E-01  0.19786622E-01
-0.88453911E+01  0.49961977E+00 -0.15754141E-01  0.21614246E-01  0.27390201E-01
-0.88453911E+01  0.53201207E+00 -0.12646894E-01  0.11680680E-01  0.33324528E-01
-0.88453911E+01  0.56325577E+00 -0.96124697E-02  0.29853339E-02  0.36853547E-01
-0.88453911E+01  0.59332774E+00 -0.69357955E-02 -0.38565434E-02  0.37698494E-01
-0.88453911E+01  0.62221291E+00 -0.47674377E-02 -0.86158118E-02  0.36013267E-01
-0.88453911E+01  0.64990376E+00 -0.31447243E-02 -0.11380442E-01  0.32281089E-01
-0.88453911E+01  0.67639983E+00 -0.20236340E-02 -0.12459764E-01  0.27173331E-01
-0.88453911E+01  0.70170710E+00 -0.13127816E-02 -0.12284145E-01  0.21406758E-01
-0.88453911E+01  0.72583741E+00 -0.90327374E-03 -0.11315221E-01  0.15627556E-01
-0.88453911E+01  0.74880783E+00 -0.69080666E-03 -0.99744510E-02  0.10335644E-01
-0.88453911E+01  0.77064005E+00 -0.58885638E-03 -0.85933743E-02  0.58542365E-02
-0.88453911E+01  0.79135972E+00 -0.53360700E-03 -0.73851126E-02  0.23373946E-02
-0.88453911E+01  0.81099590E+00 -0.48268263E-03 -0.64363192E-02 -0.19489267E-03
-0.88453911E+01  0.82958044E+00 -0.41047988E-03 -0.57161211E-02 -0.18121069E-02
-0.88453911E+01  0.84714748E+00 -0.30325856E-03 -0.51025312E-02 -0.26319375E-02
-0.88453911E+01  0.86373293E+00 -0.15645559E-03 -0.44259316E-02 -0.27949668E-02
-0.88453911E+01  0.87937402E+00  0.24820995E-04 -0.35323576E-02 -0.24541851E-02
-0.88453911E+01  0.89410886E+00  0.22388920E-03 -0.23532185E-02 -0.17760417E-02
-0.88453911E+01  0.90797606E+00  0.41279327E-03 -0.95766454E-03 -0.93827516E-03
-0.88453911E+01  0.92101443E+00  0.55824664E-03  0.45146521E-03 -0.11823045E-03
-0.88453911E+01  0.93326267E+00  0.63261440E-03  0.16069982E-02  0.53376176E-03
-0.88453911E+01  0.94475908E+00  0.62516442E-03  0.22916774E-02  0.92292439E-03
-0.88453911E+01  0.95554139E+00  0.54677110E-03  0.24294652E-02  0.10288860E-02
-0.88453911E+01  0.96564655E+00  0.42528744E-03  0.21128913E-02  0.90086644E-03
-0.88453911E+01  0.97511059E+00  0.29358675E-03  0.15438696E-02  0.63339937E-03
-0.88453911E+01  0.98396850E+00  0.17679774E-03  0.93991984E-03  0.33403709E-03
-0.88453911E+01  0.99225409E+00  0.82996838E-04  0.43014381E-03  0.98072566E-04
-0.88453911E+01  0.10000000E+01  0.00000000E+00  0.00000000E+00  0.00000000E+00
 
-0.88244629E+01 -0.10000000E+01  0.00000000E+00  0.00000000E+00  0.00000000E+00
-0.88244629E+01 -0.99225409E+00  0.10300452E-03  0.78713182E-03 -0.67217014E-04
-0.88244629E+01 -0.98396850E+00  0.20478928E-03  0.14536933E-02 -0.21554676E-03
-0.88244629E+01 -0.97511059E+00  0.31256465E-03  0.19977227E-02 -0.37332959E-03
-0.88244629E+01 -0.96564655E+00  0.41425796E-03  0.23052753E-02 -0.44540160E-03
-0.88244629E+01 -0.95554139E+00  0.48318211E-03  0.22177118E-02 -0.34557254E-03
-0.88244629E+01 -0.94475908E+00  0.48903076E-03  0.16345884E-02 -0.17262445E-04
-0.88244629E+01 -0.93326267E+00  0.41121652E-03  0.58336881E-03  0.53450509E-03
-0.88244629E+01 -0.92101443E+00  0.24933542E-03 -0.75845515E-03  0.12386454E-02
-0.88244629E+01 -0.90797606E+00  0.24496716E-04 -0.21213256E-02  0.19683989E-02
-0.88244629E+01 -0.89410886E+00 -0.22905145E-03 -0.32414674E-02  0.25749691E-02
-0.88244629E+01 -0.87937402E+00 -0.47722868E-03 -0.39573244E-02  0.29154482E-02
-0.88244629E+01 -0.86373293E+00 -0.69640022E-03 -0.42505058E-02  0.28701184E-02
-0.88244629E+01 -0.84714748E+00 -0.87609714E-03 -0.42282454E-02  0.23363039E-02
-0.88244629E+01 -0.82958044E+00 -0.10150000E-02 -0.40657568E-02  0.12132744E-02
-0.88244629E+01 -0.81099590E+00 -0.11149899E-02 -0.39461985E-02 -0.61539721E-03
-0.88244629E+01 -0.79135972E+00 -0.11776618E-02 -0.40148172E-02 -0.32850574E-02
-0.88244629E+01 -0.77064005E+00 -0.12052492E-02 -0.43517771E-02 -0.69359813E-02
-0.88244629E+01 -0.74880783E+00 -0.12053334E-02 -0.49546087E-02 -0.11675772E-01
-0.88244629E+01 -0.72583741E+00 -0.11974906E-02 -0.57267568E-02 -0.17524645E-01
-0.88244629E+01 -0.70170710E+00 -0.12195382E-02 -0.64716494E-02 -0.24349286E-01
-0.88244629E+01 -0.67639983E+00 -0.13309257E-02 -0.68979123E-02 -0.31801353E-01
-0.88244629E+01 -0.64990376E+00 -0.16107755E-02 -0.66408324E-02 -0.39275103E-01
-0.88244629E+01 -0.62221291E+00 -0.21484091E-02 -0.53052932E-02 -0.45903659E-01
-0.88244629E+01 -0.59332774E+00 -0.30250941E-02 -0.25323568E-02 -0.50608007E-01
-0.88244629E+01 -0.56325577E+00 -0.42875296E-02  0.19124957E-02 -0.52209911E-01
-0.88244629E+01 -0.53201207E+00 -0.59161916E-02  0.80388850E-02 -0.49605945E-01
-0.88244629E+01 -0.49961977E+00 -0.77948325E-02  0.15537529E-01 -0.41985902E-01
-0.88244629E+01 -0.46611039E+00 -0.96902326E-02  0.23719515E-01 -0.29058819E-01
-0.88244629E+01 -0.43152416E+00 -0.11252657E-01  0.31519479E-01 -0.11237493E-01
-0.88244629E+01 -0.39591017E+00 -0.12045895E-01  0.37587686E-01  0.10272673E-01
-0.88244629E+01 -0.35932641E+00 -0.11610650E-01  0.40480560E-01  0.33521660E-01
-0.88244629E+01 -0.32183967E+00 -0.95563278E-02  0.38933241E-01  0.56014846E-01
-0.88244629E+01 -0.28352524E+00 -0.56660969E-02  0.32168722E-01  0.75042650E-01
-0.88244629E+01 -0.24446655E+00  0.90128317E-05  0.20172985E-01  0.88083147E-01
-0.88244629E+01 -0.20475452E+00  0.70948785E-02  0.38565544E-02  0.93198613E-01
-0.88244629E+01 -0.16448690E+00  0.14901836E-01 -0.14964217E-01  0.89347811E-01
-0.88244629E+01 -0.12376733E+00  0.22505929E-01 -0.33795098E-01  0.76557161E-01
-0.88244629E+01 -0.82704342E-01  0.28895840E-01 -0.49876670E-01  0.55929532E-01
-0.88244629E+01 -0.41410268E-01  0.33157452E-01 -0.60701732E-01  0.29503621E-01
-0.88244629E+01  0.00000000E+00  0.34654063E-01 -0.64519489E-01 -0.12787861E-12
-0.88244629E+01  0.41410268E-01  0.33157452E-01 -0.60701732E-01 -0.29503621E-01
-0.88244629E+01  0.82704342E-01  0.28895840E-01 -0.49876670E-01 -0.55929532E-01
-0.88244629E+01  0.12376733E+00  0.22505929E-01 -0.33795098E-01 -0.76557161E-01
-0.88244629E+01  0.16448690E+00  0.14901836E-01 -0.14964217E-01 -0.89347811E-01
-0.88244629E+01  0.20475452E+00  0.70948785E-02  0.38565544E-02 -0.93198613E-01
-0.88244629E+01  0.24446655E+00  0.90128315E-05  0.20172985E-01 -0.88083147E-01
-0.88244629E+01  0.28352524E+00 -0.56660969E-02  0.32168722E-01 -0.75042650E-01
-0.88244629E+01  0.32183967E+00 -0.95563278E-02  0.38933241E-01 -0.56014846E-01
-0.88244629E+01  0.35932641E+00 -0.11610650E-01  0.40480560E-01 -0.33521660E-01
-0.88244629E+01  0.39591017E+00 -0.12045895E-01  0.37587686E-01 -0.10272673E-01
-0.88244629E+01  0.43152416E+00 -0.11252657E-01  0.31519479E-01  0.11237493E-01
-0.88244629E+01  0.46611039E+00 -0.96902326E-02  0.23719515E-01  0.29058819E-01
-0.88244629E+01  0.49961977E+00 -0.77948325E-02  0.15537529E-01  0.41985902E-01
-0.88244629E+01  0.53201207E+00 -0.59161916E-02  0.80388850E-02  0.49605945E-01
-0.88244629E+01  0.56325577E+00 -0.42875296E-02  0.19124957E-02  0.52209911E-01
-0.88244629E+01  0.59332774E+00 -0.30250941E-02 -0.25323568E-02  0.50608007E-01
-0.88244629E+01  0.62221291E+00 -0.21484091E-02 -0.53052932E-02  0.45903659E-01
-0.88244629E+01  0.64990376E+00 -0.16107755E-02 -0.66408324E-02  0.39275103E-01
-0.88244629E+01  0.67639983E+00 -0.13309257E-02 -0.68979123E-02  0.31801353E-01
-0.88244629E+01  0.70170710E+00 -0.12195382E-02 -0.64716494E-02  0.24349286E-01
-0.88244629E+01  0.72583741E+00 -0.11974906E-02 -0.57267568E-02  0.17524645E-01
-0.88244629E+01  0.74880783E+00 -0.12053334E-02 -0.49546087E-02  0.11675772E-01
-0.88244629E+01  0.77064005E+00 -0.12052492E-02 -0.43517771E-02  0.69359813E-02
-0.88244629E+01  0.79135972E+00 -0.11776618E-02 -0.40148172E-02  0.32850574E-02
-0.88244629E+01  0.81099590E+00 -0.11149899E-02 -0.39461985E-02  0.61539721E-03
-0.88244629E+01  0.82958044E+00 -0.10150000E-02 -0.40657568E-02 -0.12132744E-02
-0.88244629E+01  0.84714748E+00 -0.87609714E-03 -0.42282454E-02 -0.23363039E-02
-0.88244629E+01  0.86373293E+00 -0.69640022E-03 -0.42505058E-02 -0.28701184E-02
-0.88244629E+01  0.87937402E+00 -0.47722868E-03 -0.39573244E-02 -0.29154482E-02
-0.88244629E+01  0.89410886E+00 -0.22905145E-03 -0.32414674E-02 -0.25749691E-02
-0.88244629E+01  0.90797606E+00  0.24496716E-04 -0.21213256E-02 -0.19683989E-02
-0.88244629E+01  0.92101443E+00  0.24933542E-03 -0.75845515E-03 -0.12386454E-02
-0.88244629E+01  0.93326267E+00  0.41121652E-03  0.58336881E-03 -0.53450509E-03
-0.88244629E+01  0.94475908E+00  0.48903076E-03  0.16345884E-02  0.17262445E-04
-0.88244629E+01  0.95554139E+00  0.48318211E-03  0.22177118E-02  0.34557254E-03
-0.88244629E+01  0.96564655E+00  0.41425796E-03  0.23052753E-02  0.44540160E-03
-0.88244629E+01  0.97511059E+00  0.31256465E-03  0.19977227E-02  0.37332959E-03
-0.88244629E+01  0.98396850E+00  0.20478928E-03  0.14536933E-02  0.21554676E-03
-0.88244629E+01  0.99225409E+00  0.10300452E-03  0.78713182E-03  0.67217014E-04
-0.88244629E+01  0.10000000E+01  0.00000000E+00  0.00000000E+00  0.00000000E+00
 
-0.88031599E+01 -0.10000000E+01  0.00000000E+00  0.00000000E+00  0.00000000E+00
-0.88031599E+01 -0.99225409E+00  0.11133962E-03  0.97831167E-03 -0.29819787E-04
-0.88031599E+01 -0.98396850E+00  0.20991996E-03  0.16799082E-02 -0.80275928E-04
-0.88031599E+01 -0.97511059E+00  0.29879302E-03  0.20798871E-02 -0.97296648E-04
-0.88031599E+01 -0.96564655E+00  0.36474175E-03  0.20927406E-02 -0.45745563E-05
-0.88031599E+01 -0.95554139E+00  0.38366113E-03  0.16395128E-02  0.25090459E-03
-0.88031599E+01 -0.94475908E+00  0.33168109E-03  0.72882523E-03  0.68617750E-03
-0.88031599E+01 -0.93326267E+00  0.19767198E-03 -0.50651655E-03  0.12548629E-02
-0.88031599E+01 -0.92101443E+00 -0.86916516E-05 -0.18260872E-02  0.18596286E-02
-0.88031599E+01 -0.90797606E+00 -0.25867337E-03 -0.29575593E-02  0.23720806E-02
-0.88031599E+01 -0.89410886E+00 -0.51547207E-03 -0.36851034E-02  0.26732248E-02
-0.88031599E+01 -0.87937402E+00 -0.74824340E-03 -0.39140093E-02  0.26758541E-02
-0.88031599E+01 -0.86373293E+00 -0.94088010E-03 -0.36794237E-02  0.23324407E-02
-0.88031599E+01 -0.84714748E+00 -0.10916473E-02 -0.31109955E-02  0.16167416E-02
-0.88031599E+01 -0.82958044E+00 -0.12058822E-02 -0.23772002E-02  0.50062471E-03
-0.88031599E+01 -0.81099590E+00 -0.12874020E-02 -0.16398737E-02 -0.10699128E-02
-0.88031599E+01 -0.79135972E+00 -0.13331075E-02 -0.10278724E-02 -0.31840455E-02
-0.88031599E+01 -0.77064005E+00 -0.13322001E-02 -0.62774851E-03 -0.59625488E-02
-0.88031599E+01 -0.74880783E+00 -0.12692016E-02 -0.47977100E-03 -0.95342497E-02
-0.88031599E+01 -0.72583741E+00 -0.11293966E-02 -0.57311613E-03 -0.13995822E-01
-0.88031599E+01 -0.70170710E+00 -0.90553742E-03 -0.83825694E-03 -0.19353052E-01
-0.88031599E+01 -0.67639983E+00 -0.60467710E-03 -0.11406925E-02 -0.25452451E-01
-0.88031599E+01 -0.64990376E+00 -0.25368282E-03 -0.12813326E-02 -0.31911854E-01
-0.88031599E+01 -0.62221291E+00  0.98504811E-04 -0.10096643E-02 -0.38068590E-01
-0.88031599E+01 -0.59332774E+00  0.38397712E-03 -0.54817915E-04 -0.42964289E-01
-0.88031599E+01 -0.56325577E+00  0.52604946E-03  0.18226583E-02 -0.45390047E-01
-0.88031599E+01 -0.53201207E+00  0.45694572E-03  0.47601785E-02 -0.44008803E-01
-0.88031599E+01 -0.49961977E+00  0.14116269E-03  0.87134433E-02 -0.37561879E-01
-0.88031599E+01 -0.46611039E+00 -0.40014068E-03  0.13385937E-01 -0.25144147E-01
-0.88031599E+01 -0.43152416E+00 -0.10710049E-02  0.18193294E-01 -0.65082196E-02
-0.88031599E+01 -0.39591017E+00 -0.16972537E-02  0.22288752E-01  0.17667622E-01
-0.88031599E+01 -0.35932641E+00 -0.20448632E-02  0.24668170E-01  0.45625284E-01
-0.88031599E+01 -0.32183967E+00 -0.18624456E-02  0.24353899E-01  0.74559392E-01
-0.88031599E+01 -0.28352524E+00 -0.94275347E-03  0.20631346E-01  0.10087916E+00
-0.88031599E+01 -0.24446655E+00  0.81019614E-03  0.13285517E-01  0.12069325E+00
-0.88031599E+01 -0.20475452E+00  0.33276840E-02  0.27694477E-02  0.13045111E+00
-0.88031599E+01 -0.16448690E+00  0.63564528E-02 -0.97606083E-02  0.12762279E+00
-0.88031599E+01 -0.12376733E+00  0.94856545E-02 -0.22580920E-01  0.11127054E+00
-0.88031599E+01 -0.82704342E-01  0.12220911E-01 -0.33699148E-01  0.82373919E-01
-0.88031599E+01 -0.41410268E-01  0.14090260E-01 -0.41256493E-01  0.43814639E-01
-0.88031599E+01  0.00000000E+00  0.14754496E-01 -0.43934472E-01 -0.40751754E-12
-0.88031599E+01  0.41410268E-01  0.14090260E-01 -0.41256493E-01 -0.43814639E-01
-0.88031599E+01  0.82704342E-01  0.12220911E-01 -0.33699148E-01 -0.82373919E-01
-0.88031599E+01  0.12376733E+00  0.94856545E-02 -0.22580920E-01 -0.11127054E+00
-0.88031599E+01  0.16448690E+00  0.63564528E-02 -0.97606083E-02 -0.12762279E+00
-0.88031599E+01  0.20475452E+00  0.33276840E-02  0.27694477E-02 -0.13045111E+00
-0.88031599E+01  0.24446655E+00  0.81019614E-03  0.13285517E-01 -0.12069325E+00
-0.88031599E+01  0.28352524E+00 -0.94275347E-03  0.20631346E-01 -0.10087916E+00
-0.88031599E+01  0.32183967E+00 -0.18624456E-02  0.24353899E-01 -0.74559392E-01
-0.88031599E+01  0.35932641E+00 -0.20448632E-02  0.24668170E-01 -0.45625284E-01
-0.88031599E+01  0.39591017E+00 -0.16972537E-02  0.22288752E-01 -0.17667622E-01
-0.88031599E+01  0.43152416E+00 -0.10710049E-02  0.18193294E-01  0.65082196E-02
-0.88031599E+01  0.46611039E+00 -0.40014068E-03  0.13385937E-01  0.25144147E-01
-0.88031599E+01  0.49961977E+00  0.14116269E-03  0.87134433E-02  0.37561879E-01
-0.88031599E+01  0.53201207E+00  0.45694572E-03  0.47601785E-02  0.44008803E-01
-0.88031599E+01  0.56325577E+00  0.52604946E-03  0.18226583E-02  0.45390047E-01
-0.88031599E+01  0.59332774E+00  0.38397712E-03 -0.54817915E-04  0.42964289E-01
-0.88031599E+01  0.62221291E+00  0.98504811E-04 -0.10096643E-02  0.38068590E-01
-0.88031599E+01  0.64990376E+00 -0.25368282E-03 -0.12813326E-02  0.31911854E-01
-0.88031599E+01  0.67639983E+00 -0.60467710E-03 -0.11406925E-02  0.25452451E-01
-0.88031599E+01  0.70170710E+00 -0.90553742E-03 -0.83825694E-03  0.19353052E-01
-0.88031599E+01  0.72583741E+00 -0.11293966E-02 -0.57311613E-03  0.13995822E-01
-0.88031599E+01  0.74880783E+00 -0.12692016E-02 -0.47977100E-03  0.95342497E-02
-0.88031599E+01  0.77064005E+00 -0.13322001E-02 -0.62774851E-03  0.59625488E-02
-0.88031599E+01  0.79135972E+00 -0.13331075E-02 -0.10278724E-02  0.31840455E-02
-0.88031599E+01  0.81099590E+00 -0.12874020E-02 -0.16398737E-02  0.10699128E-02
-0.88031599E+01  0.82958044E+00 -0.12058822E-02 -0.23772002E-02 -0.50062471E-03
-0.88031599E+01  0.84714748E+00 -0.10916473E-02 -0.31109955E-02 -0.16167416E-02
-0.88031599E+01  0.86373293E+00 -0.94088010E-03 -0.36794237E-02 -0.23324407E-02
-0.88031599E+01  0.87937402E+00 -0.74824340E-03 -0.39140093E-02 -0.26758541E-02
-0.88031599E+01  0.89410886E+00 -0.51547207E-03 -0.36851034E-02 -0.26732248E-02
-0.88031599E+01  0.90797606E+00 -0.25867337E-03 -0.29575593E-02 -0.23720806E-02
-0.88031599E+01  0.92101443E+00 -0.86916516E-05 -0.18260872E-02 -0.18596286E-02
-0.88031599E+01  0.93326267E+00  0.19767198E-03 -0.50651655E-03 -0.12548629E-02
-0.88031599E+01  0.94475908E+00  0.33168109E-03  0.72882523E-03 -0.68617750E-03
-0.88031599E+01  0.95554139E+00  0.38366113E-03  0.16395128E-02 -0.25090459E-03
-0.88031599E+01  0.96564655E+00  0.36474175E-03  0.20927406E-02  0.45745563E-05
-0.88031599E+01  0.97511059E+00  0.29879302E-03  0.20798871E-02  0.97296648E-04
-0.88031599E+01  0.98396850E+00  0.20991996E-03  0.16799082E-02  0.80275928E-04
-0.88031599E+01  0.99225409E+00  0.11133962E-03  0.97831167E-03  0.29819787E-04
-0.88031599E+01  0.10000000E+01  0.00000000E+00  0.00000000E+00  0.00000000E+00
 
-0.87814764E+01 -0.10000000E+01  0.00000000E+00  0.00000000E+00  0.00000000E+00
-0.87814764E+01 -0.99225409E+00  0.10806013E-03  0.10070619E-02  0.12063075E-05
-0.87814764E+01 -0.98396850E+00  0.19479559E-03  0.16438718E-02  0.26810957E-04
-0.87814764E+01 -0.97511059E+00  0.26019086E-03  0.18608656E-02  0.11019946E-03
-0.87814764E+01 -0.96564655E+00  0.29220263E-03  0.16050557E-02  0.30273260E-03
-0.87814764E+01 -0.95554139E+00  0.27183460E-03  0.87833288E-03  0.62672095E-03
-0.87814764E+01 -0.94475908E+00  0.18304447E-03 -0.21360572E-03  0.10697462E-02
-0.87814764E+01 -0.93326267E+00  0.23532047E-04 -0.14602988E-02  0.15635524E-02
-0.87814764E+01 -0.92101443E+00 -0.18964831E-03 -0.25974808E-02  0.20064428E-02
-0.87814764E+01 -0.90797606E+00 -0.42392539E-03 -0.33887911E-02  0.22867896E-02
-0.87814764E+01 -0.89410886E+00 -0.64342096E-03 -0.36938822E-02  0.23235483E-02
-0.87814764E+01 -0.87937402E+00 -0.82254411E-03 -0.34948849E-02  0.20817646E-02
-0.87814764E+01 -0.86373293E+00 -0.95302819E-03 -0.28749547E-02  0.15731236E-02
-0.87814764E+01 -0.84714748E+00 -0.10411717E-02 -0.19715198E-02  0.83106345E-03
-0.87814764E+01 -0.82958044E+00 -0.10986066E-02 -0.92943032E-03 -0.11405974E-03
-0.87814764E+01 -0.81099590E+00 -0.11326605E-02  0.12746130E-03 -0.12582307E-02
-0.87814764E+01 -0.79135972E+00 -0.11405871E-02  0.11050547E-02 -0.26323198E-02
-0.87814764E+01 -0.77064005E+00 -0.11082602E-02  0.19349139E-02 -0.43026822E-02
-0.87814764E+01 -0.74880783E+00 -0.10119748E-02  0.25676702E-02 -0.63588226E-02
-0.87814764E+01 -0.72583741E+00 -0.82197305E-03  0.29702726E-02 -0.88918144E-02
-0.87814764E+01 -0.70170710E+00 -0.50728804E-03  0.31293276E-02 -0.11958084E-01
-0.87814764E+01 -0.67639983E+00 -0.41921397E-04  0.30589491E-02 -0.15531877E-01
-0.87814764E+01 -0.64990376E+00  0.58774239E-03  0.28096292E-02 -0.19447694E-01
-0.87814764E+01 -0.62221291E+00  0.13750901E-02  0.24740607E-02 -0.23344000E-01
-0.87814764E+01 -0.59332774E+00  0.22865110E-02  0.21850367E-02 -0.26621464E-01
-0.87814764E+01 -0.56325577E+00  0.32578711E-02  0.21011348E-02 -0.28437529E-01
-0.87814764E+01 -0.53201207E+00  0.41964801E-02  0.23769068E-02 -0.27758459E-01
-0.87814764E+01 -0.49961977E+00  0.49902193E-02  0.31188346E-02 -0.23487939E-01
-0.87814764E+01 -0.46611039E+00  0.55239319E-02  0.43337823E-02 -0.14675898E-01
-0.87814764E+01 -0.43152416E+00  0.57009507E-02  0.58841563E-02 -0.78990794E-03
-0.87814764E+01 -0.39591017E+00  0.54652227E-02  0.74679728E-02  0.17998236E-01
-0.87814764E+01 -0.35932641E+00  0.48179244E-02  0.86420040E-02  0.40582835E-01
-0.87814764E+01 -0.32183967E+00  0.38226709E-02  0.88971699E-02  0.64836600E-01
-0.87814764E+01 -0.28352524E+00  0.25959423E-02  0.77802860E-02  0.87737407E-01
-0.87814764E+01 -0.24446655E+00  0.12838369E-02  0.50365288E-02  0.10574215E+00
-0.87814764E+01 -0.20475452E+00  0.31214832E-04  0.73194138E-03  0.11537610E+00
-0.87814764E+01 -0.16448690E+00 -0.10472403E-02 -0.46894676E-02  0.11393536E+00
-0.87814764E+01 -0.12376733E+00 -0.18845235E-02 -0.10446752E-01  0.10014474E+00
-0.87814764E+01 -0.82704342E-01 -0.24617419E-02 -0.15566661E-01  0.74596522E-01
-0.87814764E+01 -0.41410268E-01 -0.27925790E-02 -0.19101901E-01  0.39830773E-01
-0.87814764E+01  0.00000000E+00 -0.28994488E-02 -0.20364175E-01 -0.46734351E-12
-0.87814764E+01  0.41410268E-01 -0.27925790E-02 -0.19101901E-01 -0.39830773E-01
-0.87814764E+01  0.82704342E-01 -0.24617419E-02 -0.15566661E-01 -0.74596522E-01
-0.87814764E+01  0.12376733E+00 -0.18845235E-02 -0.10446752E-01 -0.10014474E+00
-0.87814764E+01  0.16448690E+00 -0.10472403E-02 -0.46894676E-02 -0.11393536E+00
-0.87814764E+01  0.20475452E+00  0.31214832E-04  0.73194138E-03 -0.11537610E+00
-0.87814764E+01  0.24446655E+00  0.12838369E-02  0.50365288E-02 -0.10574215E+00
-0.87814764E+01  0.28352524E+00  0.25959423E-02  0.77802860E-02 -0.87737407E-01
-0.87814764E+01  0.32183967E+00  0.38226709E-02  0.88971699E-02 -0.64836600E-01
-0.87814764E+01  0.35932641E+00  0.48179244E-02  0.86420040E-02 -0.40582835E-01
-0.87814764E+01  0.39591017E+00  0.54652227E-02  0.74679728E-02 -0.17998236E-01
-0.87814764E+01  0.43152416E+00  0.57009507E-02  0.58841563E-02  0.78990794E-03
-0.87814764E+01  0.46611039E+00  0.55239319E-02  0.43337823E-02  0.14675898E-01
-0.87814764E+01  0.49961977E+00  0.49902193E-02  0.31188346E-02  0.23487939E-01
-0.87814764E+01  0.53201207E+00  0.41964801E-02  0.23769068E-02  0.27758459E-01
-0.87814764E+01  0.56325577E+00  0.32578711E-02  0.21011348E-02  0.28437529E-01
-0.87814764E+01  0.59332774E+00  0.22865110E-02  0.21850367E-02  0.26621464E-01
-0.87814764E+01  0.62221291E+00  0.13750901E-02  0.24740607E-02  0.23344000E-01
-0.87814764E+01  0.64990376E+00  0.58774239E-03  0.28096292E-02  0.19447694E-01
-0.87814764E+01  0.67639983E+00 -0.41921398E-04  0.30589491E-02  0.15531877E-01
-0.87814764E+01  0.70170710E+00 -0.50728804E-03  0.31293276E-02  0.11958084E-01
-0.87814764E+01  0.72583741E+00 -0.82197305E-03  0.29702726E-02  0.88918144E-02
-0.87814764E+01  0.74880783E+00 -0.10119748E-02  0.25676702E-02  0.63588226E-02
-0.87814764E+01  0.77064005E+00 -0.11082602E-02  0.19349139E-02  0.43026822E-02
-0.87814764E+01  0.79135972E+00 -0.11405871E-02  0.11050547E-02  0.26323198E-02
-0.87814764E+01  0.81099590E+00 -0.11326605E-02  0.12746130E-03  0.12582307E-02
-0.87814764E+01  0.82958044E+00 -0.10986066E-02 -0.92943032E-03  0.11405974E-03
-0.87814764E+01  0.84714748E+00 -0.10411717E-02 -0.19715198E-02 -0.83106345E-03
-0.87814764E+01  0.86373293E+00 -0.95302819E-03 -0.28749547E-02 -0.15731236E-02
-0.87814764E+01  0.87937402E+00 -0.82254411E-03 -0.34948849E-02 -0.20817646E-02
-0.87814764E+01  0.89410886E+00 -0.64342096E-03 -0.36938822E-02 -0.23235483E-02
-0.87814764E+01  0.90797606E+00 -0.42392539E-03 -0.33887911E-02 -0.22867896E-02
-0.87814764E+01  0.92101443E+00 -0.18964831E-03 -0.25974808E-02 -0.20064428E-02
-0.87814764E+01  0.93326267E+00  0.23532047E-04 -0.14602988E-02 -0.15635524E-02
-0.87814764E+01  0.94475908E+00  0.18304447E-03 -0.21360572E-03 -0.10697462E-02
-0.87814764E+01  0.95554139E+00  0.27183460E-03  0.87833288E-03 -0.62672095E-03
-0.87814764E+01  0.96564655E+00  0.29220263E-03  0.16050557E-02 -0.30273260E-03
-0.87814764E+01  0.97511059E+00  0.26019086E-03  0.18608656E-02 -0.11019946E-03
-0.87814764E+01  0.98396850E+00  0.19479559E-03  0.16438718E-02 -0.26810957E-04
-0.87814764E+01  0.99225409E+00  0.10806013E-03  0.10070619E-02 -0.12063075E-05
-0.87814764E+01  0.10000000E+01  0.00000000E+00  0.00000000E+00  0.00000000E+00
 
-0.87594064E+01 -0.10000000E+01  0.00000000E+00  0.00000000E+00  0.00000000E+00
-0.87594064E+01 -0.99225409E+00  0.96614112E-04  0.92612035E-03  0.18389489E-04
-0.87594064E+01 -0.98396850E+00  0.16672630E-03  0.14419652E-02  0.83674139E-04
-0.87594064E+01 -0.97511059E+00  0.20866061E-03  0.14760973E-02  0.21288931E-03
-0.87594064E+01 -0.96564655E+00  0.21312465E-03  0.10060140E-02  0.43539940E-03
-0.87594064E+01 -0.95554139E+00  0.16718131E-03  0.10371067E-03  0.75273049E-03
-0.87594064E+01 -0.94475908E+00  0.62083933E-04 -0.10482702E-02  0.11368750E-02
-0.87594064E+01 -0.93326267E+00 -0.98038069E-04 -0.21894866E-02  0.15155359E-02
-0.87594064E+01 -0.92101443E+00 -0.29246887E-03 -0.30602351E-02  0.17969320E-02
-0.87594064E+01 -0.90797606E+00 -0.48855593E-03 -0.34818704E-02  0.18926999E-02
-0.87594064E+01 -0.89410886E+00 -0.65375349E-03 -0.33998229E-02  0.17541358E-02
-0.87594064E+01 -0.87937402E+00 -0.76807586E-03 -0.28717811E-02  0.13823855E-02
-0.87594064E+01 -0.86373293E+00 -0.82964493E-03 -0.20201901E-02  0.82487335E-03
-0.87594064E+01 -0.84714748E+00 -0.85051538E-03 -0.97978141E-03  0.14892218E-03
-0.87594064E+01 -0.82958044E+00 -0.84670294E-03  0.13601955E-03 -0.58156116E-03
-0.87594064E+01 -0.81099590E+00 -0.82858582E-03  0.12455770E-02 -0.13260582E-02
-0.87594064E+01 -0.79135972E+00 -0.79572709E-03  0.22930646E-02 -0.20728498E-02
-0.87594064E+01 -0.77064005E+00 -0.73603272E-03  0.32364184E-02 -0.28395507E-02
-0.87594064E+01 -0.74880783E+00 -0.62732831E-03  0.40358871E-02 -0.36663082E-02
-0.87594064E+01 -0.72583741E+00 -0.43969155E-03  0.46475276E-02 -0.46071021E-02
-0.87594064E+01 -0.70170710E+00 -0.13835181E-03  0.50224601E-02 -0.57136164E-02
-0.87594064E+01 -0.67639983E+00  0.31227926E-03  0.51121303E-02 -0.70128219E-02
-0.87594064E+01 -0.64990376E+00  0.94268554E-03  0.48779198E-02 -0.84750654E-02
-0.87594064E+01 -0.62221291E+00  0.17702419E-02  0.43038676E-02 -0.99773394E-02
-0.87594064E+01 -0.59332774E+00  0.27896218E-02  0.34094536E-02 -0.11266674E-01
-0.87594064E+01 -0.56325577E+00  0.39631065E-02  0.22593032E-02 -0.11936772E-01
-0.87594064E+01 -0.53201207E+00  0.52131032E-02  0.96493426E-03 -0.11432591E-01
-0.87594064E+01 -0.49961977E+00  0.64198088E-02 -0.32491473E-03 -0.91008683E-02
-0.87594064E+01 -0.46611039E+00  0.74268099E-02 -0.14473477E-02 -0.42979449E-02
-0.87594064E+01 -0.43152416E+00  0.80563898E-02 -0.22586340E-02  0.34453191E-02
-0.87594064E+01 -0.39591017E+00  0.81342308E-02 -0.26705395E-02  0.14223350E-01
-0.87594064E+01 -0.35932641E+00  0.75205334E-02 -0.26779406E-02  0.27564690E-01
-0.87594064E+01 -0.32183967E+00  0.61419806E-02 -0.23665440E-02  0.42312932E-01
-0.87594064E+01 -0.28352524E+00  0.40174522E-02 -0.18934881E-02  0.56644537E-01
-0.87594064E+01 -0.24446655E+00  0.12706825E-02 -0.14431894E-02  0.68267807E-01
-0.87594064E+01 -0.20475452E+00 -0.18746557E-02 -0.11705115E-02  0.74801819E-01
-0.87594064E+01 -0.16448690E+00 -0.51181526E-02 -0.11511250E-02  0.74275336E-01
-0.87594064E+01 -0.12376733E+00 -0.81207609E-02 -0.13584210E-02  0.65631188E-01
-0.87594064E+01 -0.82704342E-01 -0.10551161E-01 -0.16781737E-02  0.49095153E-01
-0.87594064E+01 -0.41410268E-01 -0.12132351E-01 -0.19570086E-02  0.26285262E-01
-0.87594064E+01  0.00000000E+00 -0.12680807E-01 -0.20665394E-02 -0.37183534E-12
-0.87594064E+01  0.41410268E-01 -0.12132351E-01 -0.19570086E-02 -0.26285262E-01
-0.87594064E+01  0.82704342E-01 -0.10551161E-01 -0.16781737E-02 -0.49095153E-01
-0.87594064E+01  0.12376733E+00 -0.81207609E-02 -0.13584210E-02 -0.65631188E-01
-0.87594064E+01  0.16448690E+00 -0.51181526E-02 -0.11511250E-02 -0.74275336E-01
-0.87594064E+01  0.20475452E+00 -0.18746557E-02 -0.11705115E-02 -0.74801819E-01
-0.87594064E+01  0.24446655E+00  0.12706825E-02 -0.14431894E-02 -0.68267807E-01
-0.87594064E+01  0.28352524E+00  0.40174522E-02 -0.18934881E-02 -0.56644537E-01
-0.87594064E+01  0.32183967E+00  0.61419806E-02 -0.23665440E-02 -0.42312932E-01
-0.87594064E+01  0.35932641E+00  0.75205334E-02 -0.26779406E-02 -0.27564690E-01
-0.87594064E+01  0.39591017E+00  0.81342308E-02 -0.26705395E-02 -0.14223350E-01
-0.87594064E+01  0.43152416E+00  0.80563898E-02 -0.22586340E-02 -0.34453191E-02
-0.87594064E+01  0.46611039E+00  0.74268099E-02 -0.14473477E-02  0.42979449E-02
-0.87594064E+01  0.49961977E+00  0.64198088E-02 -0.32491473E-03  0.91008683E-02
-0.87594064E+01  0.53201207E+00  0.52131032E-02  0.96493426E-03  0.11432591E-01
-0.87594064E+01  0.56325577E+00  0.39631065E-02  0.22593032E-02  0.11936772E-01
-0.87594064E+01  0.59332774E+00  0.27896218E-02  0.34094536E-02  0.11266674E-01
-0.87594064E+01  0.62221291E+00  0.17702419E-02  0.43038676E-02  0.99773394E-02
-0.87594064E+01  0.64990376E+00  0.94268554E-03  0.48779198E-02  0.84750654E-02
-0.87594064E+01  0.67639983E+00  0.31227926E-03  0.51121303E-02  0.70128219E-02
-0.87594064E+01  0.70170710E+00 -0.13835181E-03  0.50224601E-02  0.57136164E-02
-0.87594064E+01  0.72583741E+00 -0.43969155E-03  0.46475276E-02  0.46071021E-02
-0.87594064E+01  0.74880783E+00 -0.62732831E-03  0.40358871E-02  0.36663082E-02
-0.87594064E+01  0.77064005E+00 -0.73603272E-03  0.32364184E-02  0.28395507E-02
-0.87594064E+01  0.79135972E+00 -0.79572709E-03  0.22930646E-02  0.20728498E-02
-0.87594064E+01  0.81099590E+00 -0.82858582E-03  0.12455770E-02  0.13260582E-02
-0.87594064E+01  0.82958044E+00 -0.84670294E-03  0.13601955E-03  0.58156116E-03
-0.87594064E+01  0.84714748E+00 -0.85051538E-03 -0.97978141E-03 -0.14892218E-03
-0.87594064E+01  0.86373293E+00 -0.82964493E-03 -0.20201901E-02 -0.82487335E-03
-0.87594064E+01  0.87937402E+00 -0.76807586E-03 -0.28717811E-02 -0.13823855E-02
-0.87594064E+01  0.89410886E+00 -0.65375349E-03 -0.33998229E-02 -0.17541358E-02
-0.87594064E+01  0.90797606E+00 -0.48855593E-03 -0.34818704E-02 -0.18926999E-02
-0.87594064E+01  0.92101443E+00 -0.29246887E-03 -0.30602351E-02 -0.17969320E-02
-0.87594064E+01  0.93326267E+00 -0.98038069E-04 -0.21894866E-02 -0.15155359E-02
-0.87594064E+01  0.94475908E+00  0.62083933E-04 -0.10482702E-02 -0.11368750E-02
-0.87594064E+01  0.95554139E+00  0.16718131E-03  0.10371067E-03 -0.75273049E-03
-0.87594064E+01  0.96564655E+00  0.21312465E-03  0.10060140E-02 -0.43539940E-03
-0.87594064E+01  0.97511059E+00  0.20866061E-03  0.14760973E-02 -0.21288931E-03
-0.87594064E+01  0.98396850E+00  0.16672630E-03  0.14419652E-02 -0.83674139E-04
-0.87594064E+01  0.99225409E+00  0.96614112E-04  0.92612035E-03 -0.18389489E-04
-0.87594064E+01  0.10000000E+01  0.00000000E+00  0.00000000E+00  0.00000000E+00
 
-0.87369442E+01 -0.10000000E+01  0.00000000E+00  0.00000000E+00  0.00000000E+00
-0.87369442E+01 -0.99225409E+00  0.78735734E-04  0.79608137E-03  0.24777294E-04
-0.87369442E+01 -0.98396850E+00  0.12905706E-03  0.11763516E-02  0.10076258E-03
-0.87369442E+01 -0.97511059E+00  0.14873305E-03  0.10531208E-02  0.23396645E-03
-0.87369442E+01 -0.96564655E+00  0.13215602E-03  0.42915384E-03  0.43793367E-03
-0.87369442E+01 -0.95554139E+00  0.72434330E-04 -0.56929215E-03  0.70380885E-03
-0.87369442E+01 -0.94475908E+00 -0.33386266E-04 -0.17038026E-02  0.10002792E-02
-0.87369442E+01 -0.93326267E+00 -0.17780469E-03 -0.26849513E-02  0.12637053E-02
-0.87369442E+01 -0.92101443E+00 -0.34022346E-03 -0.32718039E-02  0.14197849E-02
-0.87369442E+01 -0.90797606E+00 -0.49110038E-03 -0.33482732E-02  0.14029207E-02
-0.87369442E+01 -0.89410886E+00 -0.60263274E-03 -0.29417670E-02  0.11860546E-02
-0.87369442E+01 -0.87937402E+00 -0.65971839E-03 -0.21771975E-02  0.78793262E-03
-0.87369442E+01 -0.86373293E+00 -0.66458278E-03 -0.12076408E-02  0.26873772E-03
-0.87369442E+01 -0.84714748E+00 -0.63227341E-03 -0.15929134E-03 -0.29387492E-03
-0.87369442E+01 -0.82958044E+00 -0.58090265E-03  0.88760661E-03 -0.82520370E-03
-0.87369442E+01 -0.81099590E+00 -0.52262366E-03  0.18916942E-02 -0.12702323E-02
-0.87369442E+01 -0.79135972E+00 -0.45927937E-03  0.28318090E-02 -0.15967157E-02
-0.87369442E+01 -0.77064005E+00 -0.38232230E-03  0.36904631E-02 -0.17945945E-02
-0.87369442E+01 -0.74880783E+00 -0.27476066E-03  0.44418766E-02 -0.18709906E-02
-0.87369442E+01 -0.72583741E+00 -0.11316647E-03  0.50459412E-02 -0.18475073E-02
-0.87369442E+01 -0.70170710E+00  0.13053503E-03  0.54462911E-02 -0.17556955E-02
-0.87369442E+01 -0.67639983E+00  0.48686539E-03  0.55735269E-02 -0.16317384E-02
-0.87369442E+01 -0.64990376E+00  0.98515533E-03  0.53528291E-02 -0.15058536E-02
-0.87369442E+01 -0.62221291E+00  0.16478192E-02  0.47169439E-02 -0.13874680E-02
-0.87369442E+01 -0.59332774E+00  0.24823482E-02  0.36231079E-02 -0.12454063E-02
-0.87369442E+01 -0.56325577E+00  0.34716810E-02  0.20726784E-02 -0.98813418E-03
-0.87369442E+01 -0.53201207E+00  0.45644934E-02  0.12906429E-03 -0.44997738E-03
-0.87369442E+01 -0.49961977E+00  0.56679867E-02 -0.20706591E-02  0.60593706E-03
-0.87369442E+01 -0.46611039E+00  0.66464000E-02 -0.43166460E-02  0.24583900E-02
-0.87369442E+01 -0.43152416E+00  0.73284963E-02 -0.63433765E-02  0.53654195E-02
-0.87369442E+01 -0.39591017E+00  0.75261296E-02 -0.78642167E-02  0.94717436E-02
-0.87369442E+01 -0.35932641E+00  0.70637049E-02 -0.86189710E-02  0.14702673E-01
-0.87369442E+01 -0.32183967E+00  0.58150956E-02 -0.84259720E-02  0.20675733E-01
-0.87369442E+01 -0.28352524E+00  0.37412609E-02 -0.72264538E-02  0.26668624E-01
-0.87369442E+01 -0.24446655E+00  0.91950503E-03 -0.51098945E-02  0.31677726E-01
-0.87369442E+01 -0.20475452E+00 -0.24448355E-02 -0.23122603E-02  0.34579982E-01
-0.87369442E+01 -0.16448690E+00 -0.60308898E-02  0.81383805E-03  0.34377508E-01
-0.87369442E+01 -0.12376733E+00 -0.94404672E-02  0.38517042E-02  0.30468076E-01
-0.87369442E+01 -0.82704342E-01 -0.12257087E-01  0.63849777E-02  0.22861753E-01
-0.87369442E+01 -0.41410268E-01 -0.14115031E-01  0.80618605E-02  0.12266693E-01
-0.87369442E+01  0.00000000E+00 -0.14764000E-01  0.86481610E-02 -0.22506672E-12
-0.87369442E+01  0.41410268E-01 -0.14115031E-01  0.80618605E-02 -0.12266693E-01
-0.87369442E+01  0.82704342E-01 -0.12257087E-01  0.63849777E-02 -0.22861753E-01
-0.87369442E+01  0.12376733E+00 -0.94404672E-02  0.38517042E-02 -0.30468076E-01
-0.87369442E+01  0.16448690E+00 -0.60308898E-02  0.81383805E-03 -0.34377508E-01
-0.87369442E+01  0.20475452E+00 -0.24448355E-02 -0.23122603E-02 -0.34579982E-01
-0.87369442E+01  0.24446655E+00  0.91950503E-03 -0.51098945E-02 -0.31677726E-01
-0.87369442E+01  0.28352524E+00  0.37412609E-02 -0.72264538E-02 -0.26668624E-01
-0.87369442E+01  0.32183967E+00  0.58150956E-02 -0.84259720E-02 -0.20675733E-01
-0.87369442E+01  0.35932641E+00  0.70637049E-02 -0.86189710E-02 -0.14702673E-01
-0.87369442E+01  0.39591017E+00  0.75261296E-02 -0.78642167E-02 -0.94717436E-02
-0.87369442E+01  0.43152416E+00  0.73284963E-02 -0.63433765E-02 -0.53654195E-02
-0.87369442E+01  0.46611039E+00  0.66464000E-02 -0.43166460E-02 -0.24583900E-02
-0.87369442E+01  0.49961977E+00  0.56679867E-02 -0.20706591E-02 -0.60593706E-03
-0.87369442E+01  0.53201207E+00  0.45644934E-02  0.12906429E-03  0.44997738E-03
-0.87369442E+01  0.56325577E+00  0.34716810E-02  0.20726784E-02  0.98813418E-03
-0.87369442E+01  0.59332774E+00  0.24823482E-02  0.36231079E-02  0.12454063E-02
-0.87369442E+01  0.62221291E+00  0.16478192E-02  0.47169439E-02  0.13874680E-02
-0.87369442E+01  0.64990376E+00  0.98515533E-03  0.53528291E-02  0.15058536E-02
-0.87369442E+01  0.67639983E+00  0.48686539E-03  0.55735269E-02  0.16317384E-02
-0.87369442E+01  0.70170710E+00  0.13053503E-03  0.54462911E-02  0.17556955E-02
-0.87369442E+01  0.72583741E+00 -0.11316647E-03  0.50459412E-02  0.18475073E-02
-0.87369442E+01  0.74880783E+00 -0.27476066E-03  0.44418766E-02  0.18709906E-02
-0.87369442E+01  0.77064005E+00 -0.38232230E-03  0.36904631E-02  0.17945945E-02
-0.87369442E+01  0.79135972E+00 -0.45927937E-03  0.28318090E-02  0.15967157E-02
-0.87369442E+01  0.81099590E+00 -0.52262366E-03  0.18916942E-02  0.12702323E-02
-0.87369442E+01  0.82958044E+00 -0.58090265E-03  0.88760661E-03  0.82520370E-03
-0.87369442E+01  0.84714748E+00 -0.63227341E-03 -0.15929134E-03  0.29387492E-03
-0.87369442E+01  0.86373293E+00 -0.66458278E-03 -0.12076408E-02 -0.26873772E-03
-0.87369442E+01  0.87937402E+00 -0.65971839E-03 -0.21771975E-02 -0.78793262E-03
-0.87369442E+01  0.89410886E+00 -0.60263274E-03 -0.29417670E-02 -0.11860546E-02
-0.87369442E+01  0.90797606E+00 -0.49110038E-03 -0.33482732E-02 -0.14029207E-02
-0.87369442E+01  0.92101443E+00 -0.34022346E-03 -0.32718039E-02 -0.14197849E-02
-0.87369442E+01  0.93326267E+00 -0.17780469E-03 -0.26849513E-02 -0.12637053E-02
-0.87369442E+01  0.94475908E+00 -0.33386266E-04 -0.17038026E-02 -0.10002792E-02
-0.87369442E+01  0.95554139E+00  0.72434330E-04 -0.56929215E-03 -0.70380885E-03
-0.87369442E+01  0.96564655E+00  0.13215602E-03  0.42915384E-03 -0.43793367E-03
-0.87369442E+01  0.97511059E+00  0.14873305E-03  0.10531208E-02 -0.23396645E-03
-0.87369442E+01  0.98396850E+00  0.12905706E-03  0.11763516E-02 -0.10076258E-03
-0.87369442E+01  0.99225409E+00  0.78735734E-04  0.79608137E-03 -0.24777294E-04
-0.87369442E+01  0.10000000E+01  0.00000000E+00  0.00000000E+00  0.00000000E+00
 
-0.87140837E+01 -0.10000000E+01  0.00000000E+00  0.00000000E+00  0.00000000E+00
-0.87140837E+01 -0.99225409E+00  0.57617238E-04  0.66130308E-03  0.22750471E-04
-0.87140837E+01 -0.98396850E+00  0.87234189E-04  0.92077382E-03  0.88902693E-04
-0.87140837E+01 -0.97511059E+00  0.87134059E-04  0.67910696E-03  0.19797854E-03
-0.87140837E+01 -0.96564655E+00  0.55901817E-04 -0.43674520E-04  0.35358395E-03
-0.87140837E+01 -0.95554139E+00 -0.77893685E-05 -0.10844732E-02  0.54429287E-03
-0.87140837E+01 -0.94475908E+00 -0.10282447E-03 -0.21677016E-02  0.74382144E-03
-0.87140837E+01 -0.93326267E+00 -0.22121552E-03 -0.29881060E-02  0.90455247E-03
-0.87140837E+01 -0.92101443E+00 -0.34570987E-03 -0.33255384E-02  0.97281247E-03
-0.87140837E+01 -0.90797606E+00 -0.45231476E-03 -0.31184925E-02  0.90302519E-03
-0.87140837E+01 -0.89410886E+00 -0.51865508E-03 -0.24633232E-02  0.68017812E-03
-0.87140837E+01 -0.87937402E+00 -0.53329346E-03 -0.15408491E-02  0.32612539E-03
-0.87140837E+01 -0.86373293E+00 -0.50009293E-03 -0.52877143E-03 -0.10304240E-03
-0.87140837E+01 -0.84714748E+00 -0.43444162E-03  0.45557857E-03 -0.53563819E-03
-0.87140837E+01 -0.82958044E+00 -0.35450002E-03  0.13618247E-02 -0.90107546E-03
-0.87140837E+01 -0.81099590E+00 -0.27298916E-03  0.21839333E-02 -0.11439240E-02
-0.87140837E+01 -0.79135972E+00 -0.19345381E-03  0.29304423E-02 -0.12264514E-02
-0.87140837E+01 -0.77064005E+00 -0.11069105E-03  0.36049024E-02 -0.11278000E-02
-0.87140837E+01 -0.74880783E+00 -0.13077803E-04  0.41954146E-02 -0.83982012E-03
-0.87140837E+01 -0.72583741E+00  0.11533647E-03  0.46715454E-02 -0.36640642E-03
-0.87140837E+01 -0.70170710E+00  0.29344768E-03  0.49837283E-02  0.27619145E-03
-0.87140837E+01 -0.67639983E+00  0.54194952E-03  0.50661163E-02  0.10565881E-02
-0.87140837E+01 -0.64990376E+00  0.88147348E-03  0.48422096E-02  0.19270900E-02
-0.87140837E+01 -0.62221291E+00  0.13293180E-02  0.42355433E-02  0.28243752E-02
-0.87140837E+01 -0.59332774E+00  0.18943306E-02  0.31848946E-02  0.36752082E-02
-0.87140837E+01 -0.56325577E+00  0.25700872E-02  0.16643367E-02  0.44068674E-02
-0.87140837E+01 -0.53201207E+00  0.33271357E-02 -0.29516682E-03  0.49624705E-02
-0.87140837E+01 -0.49961977E+00  0.41059770E-02 -0.25864151E-02  0.53173370E-02
-0.87140837E+01 -0.46611039E+00  0.48132245E-02 -0.50157888E-02  0.54915615E-02
-0.87140837E+01 -0.43152416E+00  0.53238842E-02 -0.73082788E-02  0.55516848E-02
-0.87140837E+01 -0.39591017E+00  0.54923317E-02 -0.91332456E-02  0.55965406E-02
-0.87140837E+01 -0.35932641E+00  0.51731561E-02 -0.10151340E-01  0.57261923E-02
-0.87140837E+01 -0.32183967E+00  0.42504502E-02 -0.10077988E-01  0.60004696E-02
-0.87140837E+01 -0.28352524E+00  0.26709102E-02 -0.87516574E-02  0.64003027E-02
-0.87140837E+01 -0.24446655E+00  0.47315541E-03 -0.61912015E-02  0.68089356E-02
-0.87140837E+01 -0.20475452E+00 -0.21957208E-02 -0.26250568E-02  0.70265966E-02
-0.87140837E+01 -0.16448690E+00 -0.50841740E-02  0.15201289E-02  0.68216730E-02
-0.87140837E+01 -0.12376733E+00 -0.78645175E-02  0.56756217E-02  0.60061519E-02
-0.87140837E+01 -0.82704342E-01 -0.10182929E-01  0.92237839E-02  0.45101002E-02
-0.87140837E+01 -0.41410268E-01 -0.11721917E-01  0.11610466E-01  0.24257055E-02
-0.87140837E+01  0.00000000E+00 -0.12261188E-01  0.12451757E-01 -0.98838804E-13
-0.87140837E+01  0.41410268E-01 -0.11721917E-01  0.11610466E-01 -0.24257055E-02
-0.87140837E+01  0.82704342E-01 -0.10182929E-01  0.92237839E-02 -0.45101002E-02
-0.87140837E+01  0.12376733E+00 -0.78645175E-02  0.56756217E-02 -0.60061519E-02
-0.87140837E+01  0.16448690E+00 -0.50841740E-02  0.15201289E-02 -0.68216730E-02
-0.87140837E+01  0.20475452E+00 -0.21957208E-02 -0.26250568E-02 -0.70265966E-02
-0.87140837E+01  0.24446655E+00  0.47315541E-03 -0.61912015E-02 -0.68089356E-02
-0.87140837E+01  0.28352524E+00  0.26709102E-02 -0.87516574E-02 -0.64003026E-02
-0.87140837E+01  0.32183967E+00  0.42504502E-02 -0.10077988E-01 -0.60004696E-02
-0.87140837E+01  0.35932641E+00  0.51731561E-02 -0.10151340E-01 -0.57261923E-02
-0.87140837E+01  0.39591017E+00  0.54923317E-02 -0.91332456E-02 -0.55965406E-02
-0.87140837E+01  0.43152416E+00  0.53238842E-02 -0.73082788E-02 -0.55516848E-02
-0.87140837E+01  0.46611039E+00  0.48132245E-02 -0.50157888E-02 -0.54915615E-02
-0.87140837E+01  0.49961977E+00  0.41059770E-02 -0.25864151E-02 -0.53173370E-02
-0.87140837E+01  0.53201207E+00  0.33271357E-02 -0.29516682E-03 -0.49624705E-02
-0.87140837E+01  0.56325577E+00  0.25700872E-02  0.16643367E-02 -0.44068674E-02
-0.87140837E+01  0.59332774E+00  0.18943306E-02  0.31848946E-02 -0.36752082E-02
-0.87140837E+01  0.62221291E+00  0.13293180E-02  0.42355433E-02 -0.28243752E-02
-0.87140837E+01  0.64990376E+00  0.88147348E-03  0.48422096E-02 -0.19270900E-02
-0.87140837E+01  0.67639983E+00  0.54194952E-03  0.50661163E-02 -0.10565881E-02
-0.87140837E+01  0.70170710E+00  0.29344768E-03  0.49837283E-02 -0.27619145E-03
-0.87140837E+01  0.72583741E+00  0.11533647E-03  0.46715454E-02  0.36640642E-03
-0.87140837E+01  0.74880783E+00 -0.13077803E-04  0.41954146E-02  0.83982012E-03
-0.87140837E+01  0.77064005E+00 -0.11069105E-03  0.36049024E-02  0.11278000E-02
-0.87140837E+01  0.79135972E+00 -0.19345381E-03  0.29304423E-02  0.12264514E-02
-0.87140837E+01  0.81099590E+00 -0.27298916E-03  0.21839333E-02  0.11439240E-02
-0.87140837E+01  0.82958044E+00 -0.35450002E-03  0.13618247E-02  0.90107546E-03
-0.87140837E+01  0.84714748E+00 -0.43444162E-03  0.45557857E-03  0.53563819E-03
-0.87140837E+01  0.86373293E+00 -0.50009293E-03 -0.52877143E-03  0.10304240E-03
-0.87140837E+01  0.87937402E+00 -0.53329346E-03 -0.15408491E-02 -0.32612539E-03
-0.87140837E+01  0.89410886E+00 -0.51865508E-03 -0.24633232E-02 -0.68017812E-03
-0.87140837E+01  0.90797606E+00 -0.45231476E-03 -0.31184925E-02 -0.90302519E-03
-0.87140837E+01  0.92101443E+00 -0.34570987E-03 -0.33255384E-02 -0.97281247E-03
-0.87140837E+01  0.93326267E+00 -0.22121552E-03 -0.29881060E-02 -0.90455247E-03
-0.87140837E+01  0.94475908E+00 -0.10282447E-03 -0.21677016E-02 -0.74382144E-03
-0.87140837E+01  0.95554139E+00 -0.77893685E-05 -0.10844732E-02 -0.54429287E-03
-0.87140837E+01  0.96564655E+00  0.55901817E-04 -0.43674520E-04 -0.35358395E-03
-0.87140837E+01  0.97511059E+00  0.87134059E-04  0.67910696E-03 -0.19797854E-03
-0.87140837E+01  0.98396850E+00  0.87234189E-04  0.92077382E-03 -0.88902693E-04
-0.87140837E+01  0.99225409E+00  0.57617238E-04  0.66130308E-03 -0.22750471E-04
-0.87140837E+01  0.10000000E+01  0.00000000E+00  0.00000000E+00  0.00000000E+00
 
-0.86908189E+01 -0.10000000E+01  0.00000000E+00  0.00000000E+00  0.00000000E+00
-0.86908189E+01 -0.99225409E+00  0.34318143E-04  0.55290018E-03  0.17924000E-04
-0.86908189E+01 -0.98396850E+00  0.42579822E-04  0.72452224E-03  0.66670925E-04
-0.86908189E+01 -0.97511059E+00  0.24269386E-04  0.40873367E-03  0.14157141E-03
-0.86908189E+01 -0.96564655E+00 -0.17512977E-04 -0.36532235E-03  0.23997638E-03
-0.86908189E+01 -0.95554139E+00 -0.78957260E-04 -0.14142560E-02  0.35181272E-03
-0.86908189E+01 -0.94475908E+00 -0.15624960E-03 -0.24412620E-02  0.45977821E-03
-0.86908189E+01 -0.93326267E+00 -0.24315943E-03 -0.31327805E-02  0.53509206E-03
-0.86908189E+01 -0.92101443E+00 -0.32826066E-03 -0.32837153E-02  0.54537112E-03
-0.86908189E+01 -0.90797606E+00 -0.39494687E-03 -0.28711531E-02  0.46266288E-03
-0.86908189E+01 -0.89410886E+00 -0.42667702E-03 -0.20415999E-02  0.27818898E-03
-0.86908189E+01 -0.87937402E+00 -0.41451838E-03 -0.10185792E-02  0.83947983E-05
-0.86908189E+01 -0.86373293E+00 -0.36177523E-03 -0.30230647E-06 -0.30466859E-03
-0.86908189E+01 -0.84714748E+00 -0.28184581E-03  0.90113385E-03 -0.60501397E-03
-0.86908189E+01 -0.82958044E+00 -0.19115260E-03  0.16581610E-02 -0.83492435E-03
-0.86908189E+01 -0.81099590E+00 -0.10190689E-03  0.22930068E-02 -0.94647272E-03
-0.86908189E+01 -0.79135972E+00 -0.18667198E-04  0.28384220E-02 -0.90472034E-03
-0.86908189E+01 -0.77064005E+00  0.61184936E-04  0.33150973E-02 -0.68774651E-03
-0.86908189E+01 -0.74880783E+00  0.14504931E-03  0.37226586E-02 -0.28360484E-03
-0.86908189E+01 -0.72583741E+00  0.24292110E-03  0.40400405E-02  0.30990109E-03
-0.86908189E+01 -0.70170710E+00  0.36608332E-03  0.42274363E-02  0.10837791E-02
-0.86908189E+01 -0.67639983E+00  0.52640828E-03  0.42302198E-02  0.20130058E-02
-0.86908189E+01 -0.64990376E+00  0.73552464E-03  0.39837349E-02  0.30512919E-02
-0.86908189E+01 -0.62221291E+00  0.10032763E-02  0.34218554E-02  0.41259086E-02
-0.86908189E+01 -0.59332774E+00  0.13350647E-02  0.24889914E-02  0.51360208E-02
-0.86908189E+01 -0.56325577E+00  0.17280203E-02  0.11567661E-02  0.59560293E-02
-0.86908189E+01 -0.53201207E+00  0.21663003E-02 -0.55710442E-03  0.64467472E-02
-0.86908189E+01 -0.49961977E+00  0.26163818E-02 -0.25702072E-02  0.64745737E-02
-0.86908189E+01 -0.46611039E+00  0.30237891E-02 -0.47231072E-02  0.59376678E-02
-0.86908189E+01 -0.43152416E+00  0.33131915E-02 -0.67789468E-02  0.47944361E-02
-0.86908189E+01 -0.39591017E+00  0.33938360E-02 -0.84413405E-02  0.30878109E-02
-0.86908189E+01 -0.35932641E+00  0.31716138E-02 -0.93929433E-02  0.95724958E-03
-0.86908189E+01 -0.32183967E+00  0.25674894E-02 -0.93528577E-02 -0.13677780E-02
-0.86908189E+01 -0.28352524E+00  0.15397673E-02 -0.81435416E-02 -0.35953077E-02
-0.86908189E+01 -0.24446655E+00  0.10530780E-03 -0.57525962E-02 -0.54159355E-02
-0.86908189E+01 -0.20475452E+00 -0.16467260E-02 -0.23710684E-02 -0.65566605E-02
-0.86908189E+01 -0.16448690E+00 -0.35547443E-02  0.16073486E-02 -0.68315409E-02
-0.86908189E+01 -0.12376733E+00 -0.54018399E-02  0.56344553E-02 -0.61778499E-02
-0.86908189E+01 -0.82704342E-01 -0.69492000E-02  0.90984239E-02 -0.46702445E-02
-0.86908189E+01 -0.41410268E-01 -0.79796875E-02  0.11440123E-01 -0.25110840E-02
-0.86908189E+01  0.00000000E+00 -0.83413776E-02  0.12267641E-01 -0.20236110E-13
-0.86908189E+01  0.41410268E-01 -0.79796875E-02  0.11440123E-01  0.25110840E-02
-0.86908189E+01  0.82704342E-01 -0.69492000E-02  0.90984239E-02  0.46702445E-02
-0.86908189E+01  0.12376733E+00 -0.54018399E-02  0.56344553E-02  0.61778499E-02
-0.86908189E+01  0.16448690E+00 -0.35547443E-02  0.16073486E-02  0.68315409E-02
-0.86908189E+01  0.20475452E+00 -0.16467260E-02 -0.23710684E-02  0.65566605E-02
-0.86908189E+01  0.24446655E+00  0.10530780E-03 -0.57525962E-02  0.54159355E-02
-0.86908189E+01  0.28352524E+00  0.15397673E-02 -0.81435416E-02  0.35953077E-02
-0.86908189E+01  0.32183967E+00  0.25674894E-02 -0.93528577E-02  0.13677780E-02
-0.86908189E+01  0.35932641E+00  0.31716138E-02 -0.93929433E-02 -0.95724958E-03
-0.86908189E+01  0.39591017E+00  0.33938360E-02 -0.84413405E-02 -0.30878109E-02
-0.86908189E+01  0.43152416E+00  0.33131915E-02 -0.67789468E-02 -0.47944361E-02
-0.86908189E+01  0.46611039E+00  0.30237891E-02 -0.47231072E-02 -0.59376678E-02
-0.86908189E+01  0.49961977E+00  0.26163818E-02 -0.25702072E-02 -0.64745737E-02
-0.86908189E+01  0.53201207E+00  0.21663003E-02 -0.55710442E-03 -0.64467472E-02
-0.86908189E+01  0.56325577E+00  0.17280203E-02  0.11567661E-02 -0.59560293E-02
-0.86908189E+01  0.59332774E+00  0.13350647E-02  0.24889914E-02 -0.51360208E-02
-0.86908189E+01  0.62221291E+00  0.10032763E-02  0.34218554E-02 -0.41259086E-02
-0.86908189E+01  0.64990376E+00  0.73552464E-03  0.39837349E-02 -0.30512919E-02
-0.86908189E+01  0.67639983E+00  0.52640828E-03  0.42302198E-02 -0.20130058E-02
-0.86908189E+01  0.70170710E+00  0.36608332E-03  0.42274363E-02 -0.10837791E-02
-0.86908189E+01  0.72583741E+00  0.24292110E-03  0.40400405E-02 -0.30990109E-03
-0.86908189E+01  0.74880783E+00  0.14504931E-03  0.37226586E-02  0.28360484E-03
-0.86908189E+01  0.77064005E+00  0.61184936E-04  0.33150973E-02  0.68774651E-03
-0.86908189E+01  0.79135972E+00 -0.18667198E-04  0.28384220E-02  0.90472034E-03
-0.86908189E+01  0.81099590E+00 -0.10190689E-03  0.22930068E-02  0.94647272E-03
-0.86908189E+01  0.82958044E+00 -0.19115260E-03  0.16581610E-02  0.83492435E-03
-0.86908189E+01  0.84714748E+00 -0.28184581E-03  0.90113385E-03  0.60501397E-03
-0.86908189E+01  0.86373293E+00 -0.36177523E-03 -0.30230650E-06  0.30466859E-03
-0.86908189E+01  0.87937402E+00 -0.41451838E-03 -0.10185792E-02 -0.83947983E-05
-0.86908189E+01  0.89410886E+00 -0.42667702E-03 -0.20415999E-02 -0.27818898E-03
-0.86908189E+01  0.90797606E+00 -0.39494687E-03 -0.28711531E-02 -0.46266288E-03
-0.86908189E+01  0.92101443E+00 -0.32826066E-03 -0.32837153E-02 -0.54537112E-03
-0.86908189E+01  0.93326267E+00 -0.24315943E-03 -0.31327805E-02 -0.53509206E-03
-0.86908189E+01  0.94475908E+00 -0.15624960E-03 -0.24412620E-02 -0.45977821E-03
-0.86908189E+01  0.95554139E+00 -0.78957260E-04 -0.14142560E-02 -0.35181272E-03
-0.86908189E+01  0.96564655E+00 -0.17512977E-04 -0.36532235E-03 -0.23997638E-03
-0.86908189E+01  0.97511059E+00  0.24269386E-04  0.40873367E-03 -0.14157141E-03
-0.86908189E+01  0.98396850E+00  0.42579822E-04  0.72452224E-03 -0.66670925E-04
-0.86908189E+01  0.99225409E+00  0.34318143E-04  0.55290018E-03 -0.17924000E-04
-0.86908189E+01  0.10000000E+01  0.00000000E+00  0.00000000E+00  0.00000000E+00
 
-0.86671440E+01 -0.10000000E+01  0.00000000E+00  0.00000000E+00  0.00000000E+00
-0.86671440E+01 -0.99225409E+00  0.10992533E-04  0.47565872E-03  0.11942045E-04
-0.86671440E+01 -0.98396850E+00 -0.14857111E-05  0.59545169E-03  0.41555939E-04
-0.86671440E+01 -0.97511059E+00 -0.36201939E-04  0.24871630E-03  0.81141973E-04
-0.86671440E+01 -0.96564655E+00 -0.85385182E-04 -0.53536132E-03  0.12358986E-03
-0.86671440E+01 -0.95554139E+00 -0.14039772E-03 -0.15690153E-02  0.16120317E-03
-0.86671440E+01 -0.94475908E+00 -0.19558877E-03 -0.25487889E-02  0.18611369E-03
-0.86671440E+01 -0.93326267E+00 -0.24790227E-03 -0.31579846E-02  0.18790390E-03
-0.86671440E+01 -0.92101443E+00 -0.29337582E-03 -0.31979943E-02  0.15454824E-03
-0.86671440E+01 -0.90797606E+00 -0.32408820E-03 -0.26653997E-02  0.74331930E-04
-0.86671440E+01 -0.89410886E+00 -0.32970160E-03 -0.17355569E-02 -0.57186413E-04
-0.86671440E+01 -0.87937402E+00 -0.30301892E-03 -0.66033442E-03 -0.23167304E-03
-0.86671440E+01 -0.86373293E+00 -0.24516173E-03  0.34499036E-03 -0.42468386E-03
-0.86671440E+01 -0.84714748E+00 -0.16570565E-03  0.11678534E-02 -0.59994066E-03
-0.86671440E+01 -0.82958044E+00 -0.77861402E-04  0.17940501E-02 -0.71648376E-03
-0.86671440E+01 -0.81099590E+00  0.75794133E-05  0.22654731E-02 -0.73725251E-03
-0.86671440E+01 -0.79135972E+00  0.85613744E-04  0.26335014E-02 -0.63319576E-03
-0.86671440E+01 -0.77064005E+00  0.15692910E-03  0.29330969E-02 -0.38473840E-03
-0.86671440E+01 -0.74880783E+00  0.22583687E-03  0.31742423E-02  0.19528467E-04
-0.86671440E+01 -0.72583741E+00  0.29819181E-03  0.33449504E-02  0.58273741E-03
-0.86671440E+01 -0.70170710E+00  0.38012060E-03  0.34157071E-02  0.12983297E-02
-0.86671440E+01 -0.67639983E+00  0.47748206E-03  0.33448795E-02  0.21457441E-02
-0.86671440E+01 -0.64990376E+00  0.59553113E-03  0.30833476E-02  0.30850934E-02
-0.86671440E+01 -0.62221291E+00  0.73835232E-03  0.25814496E-02  0.40512385E-02
-0.86671440E+01 -0.59332774E+00  0.90776592E-03  0.17978371E-02  0.49500469E-02
-0.86671440E+01 -0.56325577E+00  0.11016161E-02  0.71191223E-03  0.56586277E-02
-0.86671440E+01 -0.53201207E+00  0.13115328E-02 -0.66210948E-03  0.60327058E-02
-0.86671440E+01 -0.49961977E+00  0.15205361E-02 -0.22608038E-02  0.59227560E-02
-0.86671440E+01 -0.46611039E+00  0.17011730E-02 -0.39614776E-02  0.51996802E-02
-0.86671440E+01 -0.43152416E+00  0.18151843E-02 -0.55805910E-02  0.37874995E-02
-0.86671440E+01 -0.39591017E+00  0.18158307E-02 -0.68861338E-02  0.16976329E-02
-0.86671440E+01 -0.35932641E+00  0.16537583E-02 -0.76263619E-02 -0.94405354E-03
-0.86671440E+01 -0.32183967E+00  0.12865351E-02 -0.75744722E-02 -0.38873526E-02
-0.86671440E+01 -0.28352524E+00  0.69074424E-03 -0.65824852E-02 -0.67735532E-02
-0.86671440E+01 -0.24446655E+00 -0.12590551E-03 -0.46330123E-02 -0.91804822E-02
-0.86671440E+01 -0.20475452E+00 -0.11160883E-02 -0.18735442E-02 -0.10692661E-01
-0.86671440E+01 -0.16448690E+00 -0.21917285E-02  0.13805868E-02 -0.10984075E-01
-0.86671440E+01 -0.12376733E+00 -0.32327042E-02  0.46829331E-02 -0.98949019E-02
-0.86671440E+01 -0.82704342E-01 -0.41052485E-02  0.75298031E-02 -0.74820289E-02
-0.86671440E+01 -0.41410268E-01 -0.46867410E-02  0.94574391E-02 -0.40276577E-02
-0.86671440E+01  0.00000000E+00 -0.48909285E-02  0.10139208E-01  0.16631554E-13
-0.86671440E+01  0.41410268E-01 -0.46867410E-02  0.94574391E-02  0.40276577E-02
-0.86671440E+01  0.82704342E-01 -0.41052485E-02  0.75298031E-02  0.74820289E-02
-0.86671440E+01  0.12376733E+00 -0.32327042E-02  0.46829331E-02  0.98949019E-02
-0.86671440E+01  0.16448690E+00 -0.21917285E-02  0.13805868E-02  0.10984075E-01
-0.86671440E+01  0.20475452E+00 -0.11160883E-02 -0.18735442E-02  0.10692661E-01
-0.86671440E+01  0.24446655E+00 -0.12590551E-03 -0.46330123E-02  0.91804822E-02
-0.86671440E+01  0.28352524E+00  0.69074424E-03 -0.65824852E-02  0.67735532E-02
-0.86671440E+01  0.32183967E+00  0.12865351E-02 -0.75744722E-02  0.38873526E-02
-0.86671440E+01  0.35932641E+00  0.16537583E-02 -0.76263619E-02  0.94405354E-03
-0.86671440E+01  0.39591017E+00  0.18158307E-02 -0.68861338E-02 -0.16976329E-02
-0.86671440E+01  0.43152416E+00  0.18151843E-02 -0.55805910E-02 -0.37874995E-02
-0.86671440E+01  0.46611039E+00  0.17011730E-02 -0.39614776E-02 -0.51996802E-02
-0.86671440E+01  0.49961977E+00  0.15205361E-02 -0.22608038E-02 -0.59227560E-02
-0.86671440E+01  0.53201207E+00  0.13115328E-02 -0.66210948E-03 -0.60327058E-02
-0.86671440E+01  0.56325577E+00  0.11016161E-02  0.71191223E-03 -0.56586277E-02
-0.86671440E+01  0.59332774E+00  0.90776592E-03  0.17978371E-02 -0.49500469E-02
-0.86671440E+01  0.62221291E+00  0.73835232E-03  0.25814496E-02 -0.40512385E-02
-0.86671440E+01  0.64990376E+00  0.59553113E-03  0.30833476E-02 -0.30850934E-02
-0.86671440E+01  0.67639983E+00  0.47748206E-03  0.33448795E-02 -0.21457441E-02
-0.86671440E+01  0.70170710E+00  0.38012060E-03  0.34157071E-02 -0.12983297E-02
-0.86671440E+01  0.72583741E+00  0.29819181E-03  0.33449504E-02 -0.58273741E-03
-0.86671440E+01  0.74880783E+00  0.22583687E-03  0.31742423E-02 -0.19528467E-04
-0.86671440E+01  0.77064005E+00  0.15692910E-03  0.29330969E-02  0.38473840E-03
-0.86671440E+01  0.79135972E+00  0.85613744E-04  0.26335014E-02  0.63319576E-03
-0.86671440E+01  0.81099590E+00  0.75794132E-05  0.22654731E-02  0.73725251E-03
-0.86671440E+01  0.82958044E+00 -0.77861402E-04  0.17940501E-02  0.71648376E-03
-0.86671440E+01  0.84714748E+00 -0.16570565E-03  0.11678534E-02  0.59994066E-03
-0.86671440E+01  0.86373293E+00 -0.24516173E-03  0.34499036E-03  0.42468386E-03
-0.86671440E+01  0.87937402E+00 -0.30301892E-03 -0.66033442E-03  0.23167304E-03
-0.86671440E+01  0.89410886E+00 -0.32970160E-03 -0.17355569E-02  0.57186413E-04
-0.86671440E+01  0.90797606E+00 -0.32408820E-03 -0.26653997E-02 -0.74331930E-04
-0.86671440E+01  0.92101443E+00 -0.29337582E-03 -0.31979943E-02 -0.15454824E-03
-0.86671440E+01  0.93326267E+00 -0.24790227E-03 -0.31579846E-02 -0.18790390E-03
-0.86671440E+01  0.94475908E+00 -0.19558877E-03 -0.25487889E-02 -0.18611369E-03
-0.86671440E+01  0.95554139E+00 -0.14039772E-03 -0.15690153E-02 -0.16120317E-03
-0.86671440E+01  0.96564655E+00 -0.85385182E-04 -0.53536132E-03 -0.12358986E-03
-0.86671440E+01  0.97511059E+00 -0.36201939E-04  0.24871630E-03 -0.81141973E-04
-0.86671440E+01  0.98396850E+00 -0.14857111E-05  0.59545169E-03 -0.41555939E-04
-0.86671440E+01  0.99225409E+00  0.10992533E-04  0.47565872E-03 -0.11942045E-04
-0.86671440E+01  0.10000000E+01  0.00000000E+00  0.00000000E+00  0.00000000E+00
 
-0.86430526E+01 -0.10000000E+01  0.00000000E+00  0.00000000E+00  0.00000000E+00
-0.86430526E+01 -0.99225409E+00 -0.11825085E-04  0.43358528E-03  0.77512174E-05
-0.86430526E+01 -0.98396850E+00 -0.44581923E-04  0.53730233E-03  0.22830203E-04
-0.86430526E+01 -0.97511059E+00 -0.95099848E-04  0.19927058E-03  0.34740587E-04
-0.86430526E+01 -0.96564655E+00 -0.15081156E-03 -0.55822736E-03  0.32262058E-04
-0.86430526E+01 -0.95554139E+00 -0.19824960E-03 -0.15566624E-02  0.90215337E-05
-0.86430526E+01 -0.94475908E+00 -0.23014760E-03 -0.24991475E-02 -0.35468911E-04
-0.86430526E+01 -0.93326267E+00 -0.24717540E-03 -0.30709370E-02 -0.96163560E-04
-0.86430526E+01 -0.92101443E+00 -0.25367366E-03 -0.30722487E-02 -0.16700971E-03
-0.86430526E+01 -0.90797606E+00 -0.25128402E-03 -0.25008422E-02 -0.24443113E-03
-0.86430526E+01 -0.89410886E+00 -0.23637469E-03 -0.15395374E-02 -0.32782752E-03
-0.86430526E+01 -0.87937402E+00 -0.20330120E-03 -0.45315945E-03 -0.41556427E-03
-0.86430526E+01 -0.86373293E+00 -0.15012374E-03  0.53055591E-03 -0.49975585E-03
-0.86430526E+01 -0.84714748E+00 -0.81352111E-04  0.12933854E-02 -0.56392225E-03
-0.86430526E+01 -0.82958044E+00 -0.58029243E-05  0.18246239E-02 -0.58498069E-03
-0.86430526E+01 -0.81099590E+00  0.68014861E-04  0.21762930E-02 -0.53831856E-03
-0.86430526E+01 -0.79135972E+00  0.13524695E-03  0.24119139E-02 -0.40228614E-03
-0.86430526E+01 -0.77064005E+00  0.19523673E-03  0.25772453E-02 -0.16094514E-03
-0.86430526E+01 -0.74880783E+00  0.25010380E-03  0.26909043E-02  0.19531288E-03
-0.86430526E+01 -0.72583741E+00  0.30299008E-03  0.27486033E-02  0.66914155E-03
-0.86430526E+01 -0.70170710E+00  0.35689687E-03  0.27293378E-02  0.12549615E-02
-0.86430526E+01 -0.67639983E+00  0.41419855E-03  0.26021392E-02  0.19359067E-02
-0.86430526E+01 -0.64990376E+00  0.47650622E-03  0.23309639E-02  0.26798151E-02
-0.86430526E+01 -0.62221291E+00  0.54455395E-03  0.18807373E-02  0.34346802E-02
-0.86430526E+01 -0.59332774E+00  0.61791770E-03  0.12239557E-02  0.41253996E-02
-0.86430526E+01 -0.56325577E+00  0.69448557E-03  0.34968938E-03  0.46533848E-02
-0.86430526E+01 -0.53201207E+00  0.76970933E-03 -0.72672479E-03  0.49014927E-02
-0.86430526E+01 -0.49961977E+00  0.83575175E-03 -0.19537710E-02  0.47460154E-02
-0.86430526E+01 -0.46611039E+00  0.88079596E-03 -0.32371576E-02  0.40768295E-02
-0.86430526E+01 -0.43152416E+00  0.88889960E-03 -0.44391480E-02  0.28244733E-02
-0.86430526E+01 -0.39591017E+00  0.84088742E-03 -0.53879262E-02  0.99029444E-03
-0.86430526E+01 -0.35932641E+00  0.71669720E-03 -0.58985965E-02 -0.13273671E-02
-0.86430526E+01 -0.32183967E+00  0.49933911E-03 -0.58058219E-02 -0.39199383E-02
-0.86430526E+01 -0.28352524E+00  0.18008001E-03 -0.50032665E-02 -0.64771197E-02
-0.86430526E+01 -0.24446655E+00 -0.23617576E-03 -0.34818142E-02 -0.86224172E-02
-0.86430526E+01 -0.20475452E+00 -0.72693381E-03 -0.13551489E-02 -0.99743130E-02
-0.86430526E+01 -0.16448690E+00 -0.12513434E-02  0.11376752E-02 -0.10223262E-01
-0.86430526E+01 -0.12376733E+00 -0.17539049E-02  0.36593295E-02 -0.92072575E-02
-0.86430526E+01 -0.82704342E-01 -0.21727363E-02  0.58293736E-02 -0.69653474E-02
-0.86430526E+01 -0.41410268E-01 -0.24509761E-02  0.72973754E-02 -0.37514374E-02
-0.86430526E+01  0.00000000E+00 -0.25485412E-02  0.78163748E-02  0.26841930E-13
-0.86430526E+01  0.41410268E-01 -0.24509761E-02  0.72973754E-02  0.37514374E-02
-0.86430526E+01  0.82704342E-01 -0.21727363E-02  0.58293736E-02  0.69653474E-02
-0.86430526E+01  0.12376733E+00 -0.17539049E-02  0.36593295E-02  0.92072575E-02
-0.86430526E+01  0.16448690E+00 -0.12513434E-02  0.11376752E-02  0.10223262E-01
-0.86430526E+01  0.20475452E+00 -0.72693381E-03 -0.13551489E-02  0.99743130E-02
-0.86430526E+01  0.24446655E+00 -0.23617576E-03 -0.34818142E-02  0.86224172E-02
-0.86430526E+01  0.28352524E+00  0.18008001E-03 -0.50032665E-02  0.64771197E-02
-0.86430526E+01  0.32183967E+00  0.49933911E-03 -0.58058219E-02  0.39199383E-02
-0.86430526E+01  0.35932641E+00  0.71669720E-03 -0.58985965E-02  0.13273671E-02
-0.86430526E+01  0.39591017E+00  0.84088742E-03 -0.53879262E-02 -0.99029444E-03
-0.86430526E+01  0.43152416E+00  0.88889960E-03 -0.44391480E-02 -0.28244733E-02
-0.86430526E+01  0.46611039E+00  0.88079596E-03 -0.32371576E-02 -0.40768295E-02
-0.86430526E+01  0.49961977E+00  0.83575175E-03 -0.19537710E-02 -0.47460154E-02
-0.86430526E+01  0.53201207E+00  0.76970933E-03 -0.72672479E-03 -0.49014927E-02
-0.86430526E+01  0.56325577E+00  0.69448557E-03  0.34968938E-03 -0.46533848E-02
-0.86430526E+01  0.59332774E+00  0.61791770E-03  0.12239557E-02 -0.41253996E-02
-0.86430526E+01  0.62221291E+00  0.54455395E-03  0.18807373E-02 -0.34346802E-02
-0.86430526E+01  0.64990376E+00  0.47650622E-03  0.23309639E-02 -0.26798151E-02
-0.86430526E+01  0.67639983E+00  0.41419855E-03  0.26021392E-02 -0.19359067E-02
-0.86430526E+01  0.70170710E+00  0.35689687E-03  0.27293378E-02 -0.12549615E-02
-0.86430526E+01  0.72583741E+00  0.30299008E-03  0.27486033E-02 -0.66914155E-03
-0.86430526E+01  0.74880783E+00  0.25010380E-03  0.26909043E-02 -0.19531288E-03
-0.86430526E+01  0.77064005E+00  0.19523673E-03  0.25772453E-02  0.16094514E-03
-0.86430526E+01  0.79135972E+00  0.13524695E-03  0.24119139E-02  0.40228614E-03
-0.86430526E+01  0.81099590E+00  0.68014861E-04  0.21762930E-02  0.53831856E-03
-0.86430526E+01  0.82958044E+00 -0.58029243E-05  0.18246239E-02  0.58498069E-03
-0.86430526E+01  0.84714748E+00 -0.81352111E-04  0.12933854E-02  0.56392225E-03
-0.86430526E+01  0.86373293E+00 -0.15012374E-03  0.53055591E-03  0.49975585E-03
-0.86430526E+01  0.87937402E+00 -0.20330120E-03 -0.45315945E-03  0.41556427E-03
-0.86430526E+01  0.89410886E+00 -0.23637469E-03 -0.15395374E-02  0.32782752E-03
-0.86430526E+01  0.90797606E+00 -0.25128402E-03 -0.25008422E-02  0.24443113E-03
-0.86430526E+01  0.92101443E+00 -0.25367366E-03 -0.30722487E-02  0.16700971E-03
-0.86430526E+01  0.93326267E+00 -0.24717540E-03 -0.30709370E-02  0.96163560E-04
-0.86430526E+01  0.94475908E+00 -0.23014760E-03 -0.24991475E-02  0.35468911E-04
-0.86430526E+01  0.95554139E+00 -0.19824960E-03 -0.15566624E-02 -0.90215337E-05
-0.86430526E+01  0.96564655E+00 -0.15081156E-03 -0.55822736E-03 -0.32262058E-04
-0.86430526E+01  0.97511059E+00 -0.95099848E-04  0.19927058E-03 -0.34740587E-04
-0.86430526E+01  0.98396850E+00 -0.44581923E-04  0.53730233E-03 -0.22830203E-04
-0.86430526E+01  0.99225409E+00 -0.11825085E-04  0.43358528E-03 -0.77512174E-05
-0.86430526E+01  0.10000000E+01  0.00000000E+00  0.00000000E+00  0.00000000E+00
 
-0.86185388E+01 -0.10000000E+01  0.00000000E+00  0.00000000E+00  0.00000000E+00
-0.86185388E+01 -0.99225409E+00 -0.32616144E-04  0.41082390E-03  0.50082630E-05
-0.86185388E+01 -0.98396850E+00 -0.84170273E-04  0.52312917E-03  0.10683392E-04
-0.86185388E+01 -0.97511059E+00 -0.14953209E-03  0.22544094E-03  0.39535494E-05
-0.86185388E+01 -0.96564655E+00 -0.21139541E-03 -0.47310113E-03 -0.30562197E-04
-0.86185388E+01 -0.95554139E+00 -0.25138794E-03 -0.14151830E-02 -0.99648983E-04
-0.86185388E+01 -0.94475908E+00 -0.26041294E-03 -0.23231326E-02 -0.19961845E-03
-0.86185388E+01 -0.93326267E+00 -0.24267211E-03 -0.28907730E-02 -0.31419354E-03
-0.86185388E+01 -0.92101443E+00 -0.21087008E-03 -0.29129899E-02 -0.42262702E-03
-0.86185388E+01 -0.90797606E+00 -0.17660353E-03 -0.23741979E-02 -0.50724033E-03
-0.86185388E+01 -0.89410886E+00 -0.14348582E-03 -0.14456192E-02 -0.56063088E-03
-0.86185388E+01 -0.87937402E+00 -0.10775980E-03 -0.38954898E-03 -0.58411787E-03
-0.86185388E+01 -0.86373293E+00 -0.64292693E-04  0.56029086E-03 -0.58223196E-03
-0.86185388E+01 -0.84714748E+00 -0.11944530E-04  0.12770800E-02 -0.55533182E-03
-0.86185388E+01 -0.82958044E+00  0.45654275E-04  0.17451971E-02 -0.49692323E-03
-0.86185388E+01 -0.81099590E+00  0.10300739E-03  0.20176576E-02 -0.39484290E-03
-0.86185388E+01 -0.79135972E+00  0.15597157E-03  0.21634509E-02 -0.23529915E-03
-0.86185388E+01 -0.77064005E+00  0.20302595E-03  0.22355432E-02 -0.62940769E-05
-0.86185388E+01 -0.74880783E+00  0.24468625E-03  0.22598165E-02  0.30000966E-03
-0.86185388E+01 -0.72583741E+00  0.28225609E-03  0.22391277E-02  0.68595872E-03
-0.86185388E+01 -0.70170710E+00  0.31687569E-03  0.21602114E-02  0.11469299E-02
-0.86185388E+01 -0.67639983E+00  0.34908440E-03  0.20011774E-02  0.16692767E-02
-0.86185388E+01 -0.64990376E+00  0.37875534E-03  0.17365717E-02  0.22276061E-02
-0.86185388E+01 -0.62221291E+00  0.40515001E-03  0.13427658E-02  0.27819351E-02
-0.86185388E+01 -0.59332774E+00  0.42698323E-03  0.80291091E-03  0.32756618E-02
-0.86185388E+01 -0.56325577E+00  0.44241955E-03  0.11335355E-03  0.36356543E-02
-0.86185388E+01 -0.53201207E+00  0.44902600E-03 -0.71002773E-03  0.37759823E-02
-0.86185388E+01 -0.49961977E+00  0.44368081E-03 -0.16254783E-02  0.36066940E-02
-0.86185388E+01 -0.46611039E+00  0.42251913E-03 -0.25616945E-02  0.30483706E-02
-0.86185388E+01 -0.43152416E+00  0.38098288E-03 -0.34182291E-02  0.20518240E-02
-0.86185388E+01 -0.39591017E+00  0.31412330E-03 -0.40728758E-02  0.62024624E-03
-0.86185388E+01 -0.35932641E+00  0.21726250E-03 -0.43967765E-02 -0.11711067E-02
-0.86185388E+01 -0.32183967E+00  0.87105819E-04 -0.42773085E-02 -0.31643761E-02
-0.86185388E+01 -0.28352524E+00 -0.76785909E-04 -0.36452329E-02 -0.51244667E-02
-0.86185388E+01 -0.24446655E+00 -0.27042222E-03 -0.25007340E-02 -0.67648436E-02
-0.86185388E+01 -0.20475452E+00 -0.48420942E-03 -0.93045270E-03 -0.77933408E-02
-0.86185388E+01 -0.16448690E+00 -0.70273689E-03  0.89146401E-03 -0.79710810E-02
-0.86185388E+01 -0.12376733E+00 -0.90599896E-03  0.27229148E-02 -0.71714072E-02
-0.86185388E+01 -0.82704342E-01 -0.10721248E-02  0.42927797E-02 -0.54226052E-02
-0.86185388E+01 -0.41410268E-01 -0.11811986E-02  0.53522801E-02 -0.29199741E-02
-0.86185388E+01  0.00000000E+00 -0.12192350E-02  0.57264445E-02  0.25040169E-13
-0.86185388E+01  0.41410268E-01 -0.11811986E-02  0.53522801E-02  0.29199741E-02
-0.86185388E+01  0.82704342E-01 -0.10721248E-02  0.42927797E-02  0.54226052E-02
-0.86185388E+01  0.12376733E+00 -0.90599896E-03  0.27229148E-02  0.71714072E-02
-0.86185388E+01  0.16448690E+00 -0.70273689E-03  0.89146401E-03  0.79710810E-02
-0.86185388E+01  0.20475452E+00 -0.48420942E-03 -0.93045270E-03  0.77933408E-02
-0.86185388E+01  0.24446655E+00 -0.27042222E-03 -0.25007340E-02  0.67648436E-02
-0.86185388E+01  0.28352524E+00 -0.76785909E-04 -0.36452329E-02  0.51244667E-02
-0.86185388E+01  0.32183967E+00  0.87105819E-04 -0.42773085E-02  0.31643761E-02
-0.86185388E+01  0.35932641E+00  0.21726250E-03 -0.43967765E-02  0.11711067E-02
-0.86185388E+01  0.39591017E+00  0.31412330E-03 -0.40728758E-02 -0.62024625E-03
-0.86185388E+01  0.43152416E+00  0.38098288E-03 -0.34182291E-02 -0.20518240E-02
-0.86185388E+01  0.46611039E+00  0.42251913E-03 -0.25616945E-02 -0.30483706E-02
-0.86185388E+01  0.49961977E+00  0.44368081E-03 -0.16254783E-02 -0.36066940E-02
-0.86185388E+01  0.53201207E+00  0.44902600E-03 -0.71002773E-03 -0.37759823E-02
-0.86185388E+01  0.56325577E+00  0.44241955E-03  0.11335355E-03 -0.36356543E-02
-0.86185388E+01  0.59332774E+00  0.42698323E-03  0.80291091E-03 -0.32756618E-02
-0.86185388E+01  0.62221291E+00  0.40515001E-03  0.13427658E-02 -0.27819351E-02
-0.86185388E+01  0.64990376E+00  0.37875534E-03  0.17365717E-02 -0.22276061E-02
-0.86185388E+01  0.67639983E+00  0.34908440E-03  0.20011774E-02 -0.16692767E-02
-0.86185388E+01  0.70170710E+00  0.31687569E-03  0.21602114E-02 -0.11469299E-02
-0.86185388E+01  0.72583741E+00  0.28225609E-03  0.22391277E-02 -0.68595872E-03
-0.86185388E+01  0.74880783E+00  0.24468625E-03  0.22598165E-02 -0.30000966E-03
-0.86185388E+01  0.77064005E+00  0.20302595E-03  0.22355432E-02  0.62940769E-05
-0.86185388E+01  0.79135972E+00  0.15597157E-03  0.21634509E-02  0.23529915E-03
-0.86185388E+01  0.81099590E+00  0.10300739E-03  0.20176576E-02  0.39484290E-03
-0.86185388E+01  0.82958044E+00  0.45654275E-04  0.17451971E-02  0.49692323E-03
-0.86185388E+01  0.84714748E+00 -0.11944530E-04  0.12770800E-02  0.55533182E-03
-0.86185388E+01  0.86373293E+00 -0.64292693E-04  0.56029086E-03  0.58223196E-03
-0.86185388E+01  0.87937402E+00 -0.10775980E-03 -0.38954898E-03  0.58411787E-03
-0.86185388E+01  0.89410886E+00 -0.14348582E-03 -0.14456192E-02  0.56063088E-03
-0.86185388E+01  0.90797606E+00 -0.17660353E-03 -0.23741979E-02  0.50724033E-03
-0.86185388E+01  0.92101443E+00 -0.21087008E-03 -0.29129899E-02  0.42262702E-03
-0.86185388E+01  0.93326267E+00 -0.24267211E-03 -0.28907730E-02  0.31419354E-03
-0.86185388E+01  0.94475908E+00 -0.26041294E-03 -0.23231326E-02  0.19961845E-03
-0.86185388E+01  0.95554139E+00 -0.25138794E-03 -0.14151830E-02  0.99648983E-04
-0.86185388E+01  0.96564655E+00 -0.21139541E-03 -0.47310113E-03  0.30562197E-04
-0.86185388E+01  0.97511059E+00 -0.14953209E-03  0.22544094E-03 -0.39535494E-05
-0.86185388E+01  0.98396850E+00 -0.84170273E-04  0.52312917E-03 -0.10683392E-04
-0.86185388E+01  0.99225409E+00 -0.32616144E-04  0.41082390E-03 -0.50082630E-05
-0.86185388E+01  0.10000000E+01  0.00000000E+00  0.00000000E+00  0.00000000E+00
 
-0.85935963E+01 -0.10000000E+01  0.00000000E+00  0.00000000E+00  0.00000000E+00
-0.85935963E+01 -0.99225409E+00 -0.51038176E-04  0.40349165E-03  0.46389545E-05
-0.85935963E+01 -0.98396850E+00 -0.11998849E-03  0.54235202E-03  0.73990068E-05
-0.85935963E+01 -0.97511059E+00 -0.20001330E-03  0.30906068E-03 -0.70703536E-05
-0.85935963E+01 -0.96564655E+00 -0.26918336E-03 -0.30313524E-03 -0.58363947E-04
-0.85935963E+01 -0.95554139E+00 -0.30399673E-03 -0.11665115E-02 -0.15546344E-03
-0.85935963E+01 -0.94475908E+00 -0.29291791E-03 -0.20333505E-02 -0.29400549E-03
-0.85935963E+01 -0.93326267E+00 -0.24287310E-03 -0.26138531E-02 -0.45131372E-03
-0.85935963E+01 -0.92101443E+00 -0.17433253E-03 -0.26975648E-02 -0.59619248E-03
-0.85935963E+01 -0.90797606E+00 -0.10878664E-03 -0.22463291E-02 -0.69886649E-03
-0.85935963E+01 -0.89410886E+00 -0.57597220E-04 -0.14046771E-02 -0.74370336E-03
-0.85935963E+01 -0.87937402E+00 -0.19627751E-04 -0.41787179E-03 -0.73077523E-03
-0.85935963E+01 -0.86373293E+00  0.12925145E-04  0.48269461E-03 -0.67165107E-03
-0.85935963E+01 -0.84714748E+00  0.46803095E-04  0.11618344E-02 -0.57897993E-03
-0.85935963E+01 -0.82958044E+00  0.83942627E-04  0.15933270E-02 -0.46014951E-03
-0.85935963E+01 -0.81099590E+00  0.12244247E-03  0.18234110E-02 -0.31462457E-03
-0.85935963E+01 -0.79135972E+00  0.15944587E-03  0.19198673E-02 -0.13674948E-03
-0.85935963E+01 -0.77064005E+00  0.19306812E-03  0.19384774E-02  0.80960274E-04
-0.85935963E+01 -0.74880783E+00  0.22270191E-03  0.19099676E-02  0.34424913E-03
-0.85935963E+01 -0.72583741E+00  0.24837461E-03  0.18428254E-02  0.65518535E-03
-0.85935963E+01 -0.70170710E+00  0.27008464E-03  0.17299704E-02  0.10102951E-02
-0.85935963E+01 -0.67639983E+00  0.28743124E-03  0.15563764E-02  0.13991496E-02
-0.85935963E+01 -0.64990376E+00  0.29956620E-03  0.13041676E-02  0.18025280E-02
-0.85935963E+01 -0.62221291E+00  0.30527738E-03  0.95757408E-03  0.21909399E-02
-0.85935963E+01 -0.59332774E+00  0.30315652E-03  0.50685833E-03  0.25236307E-02
-0.85935963E+01 -0.56325577E+00  0.29176434E-03 -0.46940721E-04  0.27492378E-02
-0.85935963E+01 -0.53201207E+00  0.26982830E-03 -0.68786297E-03  0.28087659E-02
-0.85935963E+01 -0.49961977E+00  0.23642145E-03 -0.13810722E-02  0.26419720E-02
-0.85935963E+01 -0.46611039E+00  0.19114606E-03 -0.20711952E-02  0.21973828E-02
-0.85935963E+01 -0.43152416E+00  0.13425895E-03 -0.26835615E-02  0.14456239E-02
-0.85935963E+01 -0.39591017E+00  0.66751113E-04 -0.31303834E-02  0.39412067E-03
-0.85935963E+01 -0.35932641E+00 -0.96619415E-05 -0.33219647E-02 -0.89998687E-03
-0.85935963E+01 -0.32183967E+00 -0.92598042E-04 -0.31829218E-02 -0.23232338E-02
-0.85935963E+01 -0.28352524E+00 -0.17911689E-03 -0.26707116E-02 -0.37099621E-02
-0.85935963E+01 -0.24446655E+00 -0.26582379E-03 -0.17928958E-02 -0.48603145E-02
-0.85935963E+01 -0.20475452E+00 -0.34898512E-03 -0.61775976E-03 -0.55718040E-02
-0.85935963E+01 -0.16448690E+00 -0.42465154E-03  0.72614555E-03 -0.56798666E-02
-0.85935963E+01 -0.12376733E+00 -0.48885441E-03  0.20645083E-02 -0.50984460E-02
-0.85935963E+01 -0.82704342E-01 -0.53788613E-03  0.32046864E-02 -0.38494691E-02
-0.85935963E+01 -0.41410268E-01 -0.56867710E-03  0.39712966E-02 -0.20711478E-02
-0.85935963E+01  0.00000000E+00 -0.57918026E-03  0.42415380E-02  0.19288278E-13
-0.85935963E+01  0.41410268E-01 -0.56867710E-03  0.39712966E-02  0.20711478E-02
-0.85935963E+01  0.82704342E-01 -0.53788613E-03  0.32046864E-02  0.38494691E-02
-0.85935963E+01  0.12376733E+00 -0.48885441E-03  0.20645083E-02  0.50984460E-02
-0.85935963E+01  0.16448690E+00 -0.42465154E-03  0.72614555E-03  0.56798666E-02
-0.85935963E+01  0.20475452E+00 -0.34898512E-03 -0.61775976E-03  0.55718040E-02
-0.85935963E+01  0.24446655E+00 -0.26582379E-03 -0.17928958E-02  0.48603145E-02
-0.85935963E+01  0.28352524E+00 -0.17911689E-03 -0.26707116E-02  0.37099621E-02
-0.85935963E+01  0.32183967E+00 -0.92598042E-04 -0.31829218E-02  0.23232338E-02
-0.85935963E+01  0.35932641E+00 -0.96619415E-05 -0.33219647E-02  0.89998687E-03
-0.85935963E+01  0.39591017E+00  0.66751113E-04 -0.31303834E-02 -0.39412067E-03
-0.85935963E+01  0.43152416E+00  0.13425895E-03 -0.26835615E-02 -0.14456239E-02
-0.85935963E+01  0.46611039E+00  0.19114606E-03 -0.20711952E-02 -0.21973828E-02
-0.85935963E+01  0.49961977E+00  0.23642145E-03 -0.13810722E-02 -0.26419720E-02
-0.85935963E+01  0.53201207E+00  0.26982830E-03 -0.68786297E-03 -0.28087659E-02
-0.85935963E+01  0.56325577E+00  0.29176434E-03 -0.46940721E-04 -0.27492378E-02
-0.85935963E+01  0.59332774E+00  0.30315652E-03  0.50685833E-03 -0.25236307E-02
-0.85935963E+01  0.62221291E+00  0.30527738E-03  0.95757408E-03 -0.21909399E-02
-0.85935963E+01  0.64990376E+00  0.29956620E-03  0.13041676E-02 -0.18025280E-02
-0.85935963E+01  0.67639983E+00  0.28743124E-03  0.15563764E-02 -0.13991496E-02
-0.85935963E+01  0.70170710E+00  0.27008464E-03  0.17299704E-02 -0.10102951E-02
-0.85935963E+01  0.72583741E+00  0.24837461E-03  0.18428254E-02 -0.65518535E-03
-0.85935963E+01  0.74880783E+00  0.22270191E-03  0.19099676E-02 -0.34424913E-03
-0.85935963E+01  0.77064005E+00  0.19306812E-03  0.19384774E-02 -0.80960274E-04
-0.85935963E+01  0.79135972E+00  0.15944587E-03  0.19198673E-02  0.13674948E-03
-0.85935963E+01  0.81099590E+00  0.12244247E-03  0.18234110E-02  0.31462457E-03
-0.85935963E+01  0.82958044E+00  0.83942627E-04  0.15933270E-02  0.46014951E-03
-0.85935963E+01  0.84714748E+00  0.46803095E-04  0.11618344E-02  0.57897993E-03
-0.85935963E+01  0.86373293E+00  0.12925145E-04  0.48269461E-03  0.67165107E-03
-0.85935963E+01  0.87937402E+00 -0.19627751E-04 -0.41787179E-03  0.73077523E-03
-0.85935963E+01  0.89410886E+00 -0.57597220E-04 -0.14046771E-02  0.74370336E-03
-0.85935963E+01  0.90797606E+00 -0.10878664E-03 -0.22463291E-02  0.69886649E-03
-0.85935963E+01  0.92101443E+00 -0.17433253E-03 -0.26975648E-02  0.59619248E-03
-0.85935963E+01  0.93326267E+00 -0.24287310E-03 -0.26138531E-02  0.45131372E-03
-0.85935963E+01  0.94475908E+00 -0.29291791E-03 -0.20333505E-02  0.29400549E-03
-0.85935963E+01  0.95554139E+00 -0.30399673E-03 -0.11665115E-02  0.15546344E-03
-0.85935963E+01  0.96564655E+00 -0.26918336E-03 -0.30313524E-03  0.58363947E-04
-0.85935963E+01  0.97511059E+00 -0.20001330E-03  0.30906068E-03  0.70703536E-05
-0.85935963E+01  0.98396850E+00 -0.11998849E-03  0.54235202E-03 -0.73990068E-05
-0.85935963E+01  0.99225409E+00 -0.51038176E-04  0.40349165E-03 -0.46389545E-05
-0.85935963E+01  0.10000000E+01  0.00000000E+00  0.00000000E+00  0.00000000E+00
 
-0.85682190E+01 -0.10000000E+01  0.00000000E+00  0.00000000E+00  0.00000000E+00
-0.85682190E+01 -0.99225409E+00 -0.66040843E-04  0.39276629E-03  0.54514393E-05
-0.85682190E+01 -0.98396850E+00 -0.15001990E-03  0.56201471E-03  0.97725919E-05
-0.85682190E+01 -0.97511059E+00 -0.24376161E-03  0.40627472E-03 -0.40721427E-05
-0.85682190E+01 -0.96564655E+00 -0.32108110E-03 -0.98572931E-04 -0.59469970E-04
-0.85682190E+01 -0.95554139E+00 -0.35328782E-03 -0.86018724E-03 -0.16874410E-03
-0.85682190E+01 -0.94475908E+00 -0.32572518E-03 -0.16698131E-02 -0.32974946E-03
-0.85682190E+01 -0.93326267E+00 -0.24686837E-03 -0.22627717E-02 -0.51795326E-03
-0.85682190E+01 -0.92101443E+00 -0.14380041E-03 -0.24273503E-02 -0.69624037E-03
-0.85682190E+01 -0.90797606E+00 -0.47325295E-04 -0.20994312E-02 -0.82557114E-03
-0.85682190E+01 -0.89410886E+00  0.23187808E-04 -0.13868967E-02 -0.88168829E-03
-0.85682190E+01 -0.87937402E+00  0.65386008E-04 -0.50579961E-03 -0.85993012E-03
-0.85682190E+01 -0.86373293E+00  0.88779293E-04  0.32403947E-03 -0.77353540E-03
-0.85682190E+01 -0.84714748E+00  0.10512115E-03  0.96234591E-03 -0.64217131E-03
-0.85682190E+01 -0.82958044E+00  0.12184986E-03  0.13699898E-02 -0.48325215E-03
-0.85682190E+01 -0.81099590E+00  0.14098428E-03  0.15811001E-02 -0.30591925E-03
-0.85682190E+01 -0.79135972E+00  0.16142632E-03  0.16567350E-02 -0.11213358E-03
-0.85682190E+01 -0.77064005E+00  0.18137933E-03  0.16513896E-02  0.10085183E-03
-0.85682190E+01 -0.74880783E+00  0.19949679E-03  0.15982393E-02  0.33634145E-03
-0.85682190E+01 -0.72583741E+00  0.21488088E-03  0.15101236E-02  0.59586909E-03
-0.85682190E+01 -0.70170710E+00  0.22675788E-03  0.13852608E-02  0.87686166E-03
-0.85682190E+01 -0.67639983E+00  0.23420610E-03  0.12143759E-02  0.11715103E-02
-0.85682190E+01 -0.64990376E+00  0.23611685E-03  0.98553319E-03  0.14653551E-02
-0.85682190E+01 -0.62221291E+00  0.23125514E-03  0.68860173E-03  0.17366705E-02
-0.85682190E+01 -0.59332774E+00  0.21842635E-03  0.31840446E-03  0.19561135E-02
-0.85682190E+01 -0.56325577E+00  0.19664787E-03 -0.12171551E-03  0.20878020E-02
-0.85682190E+01 -0.53201207E+00  0.16537374E-03 -0.61718372E-03  0.20918109E-02
-0.85682190E+01 -0.49961977E+00  0.12469422E-03 -0.11397386E-02  0.19290068E-02
-0.85682190E+01 -0.46611039E+00  0.75532713E-04 -0.16469161E-02  0.15679849E-02
-0.85682190E+01 -0.43152416E+00  0.19739047E-04 -0.20835826E-02  0.99398151E-03
-0.85682190E+01 -0.39591017E+00 -0.39929796E-04 -0.23869935E-02  0.21822995E-03
-0.85682190E+01 -0.35932641E+00 -0.10003179E-03 -0.24950825E-02 -0.71417686E-03
-0.85682190E+01 -0.32183967E+00 -0.15683468E-03 -0.23579474E-02 -0.17209094E-02
-0.85682190E+01 -0.28352524E+00 -0.20687652E-03 -0.19504183E-02 -0.26861488E-02
-0.85682190E+01 -0.24446655E+00 -0.24754954E-03 -0.12833650E-02 -0.34733644E-02
-0.85682190E+01 -0.20475452E+00 -0.27758842E-03 -0.41007541E-03 -0.39466792E-02
-0.85682190E+01 -0.16448690E+00 -0.29727909E-03  0.57500918E-03 -0.39977536E-02
-0.85682190E+01 -0.12376733E+00 -0.30831611E-03  0.15470532E-02 -0.35722797E-02
-0.85682190E+01 -0.82704342E-01 -0.31328168E-03  0.23700506E-02 -0.26889127E-02
-0.85682190E+01 -0.41410268E-01 -0.31488897E-03  0.29212708E-02 -0.14441566E-02
-0.85682190E+01  0.00000000E+00 -0.31517290E-03  0.31152216E-02  0.13978484E-13
-0.85682190E+01  0.41410268E-01 -0.31488897E-03  0.29212708E-02  0.14441566E-02
-0.85682190E+01  0.82704342E-01 -0.31328168E-03  0.23700506E-02  0.26889127E-02
-0.85682190E+01  0.12376733E+00 -0.30831611E-03  0.15470532E-02  0.35722797E-02
-0.85682190E+01  0.16448690E+00 -0.29727909E-03  0.57500918E-03  0.39977536E-02
-0.85682190E+01  0.20475452E+00 -0.27758842E-03 -0.41007541E-03  0.39466792E-02
-0.85682190E+01  0.24446655E+00 -0.24754954E-03 -0.12833650E-02  0.34733644E-02
-0.85682190E+01  0.28352524E+00 -0.20687652E-03 -0.19504183E-02  0.26861488E-02
-0.85682190E+01  0.32183967E+00 -0.15683468E-03 -0.23579474E-02  0.17209094E-02
-0.85682190E+01  0.35932641E+00 -0.10003179E-03 -0.24950825E-02  0.71417686E-03
-0.85682190E+01  0.39591017E+00 -0.39929796E-04 -0.23869935E-02 -0.21822995E-03
-0.85682190E+01  0.43152416E+00  0.19739047E-04 -0.20835826E-02 -0.99398151E-03
-0.85682190E+01  0.46611039E+00  0.75532713E-04 -0.16469161E-02 -0.15679849E-02
-0.85682190E+01  0.49961977E+00  0.12469422E-03 -0.11397386E-02 -0.19290068E-02
-0.85682190E+01  0.53201207E+00  0.16537374E-03 -0.61718372E-03 -0.20918109E-02
-0.85682190E+01  0.56325577E+00  0.19664787E-03 -0.12171551E-03 -0.20878020E-02
-0.85682190E+01  0.59332774E+00  0.21842635E-03  0.31840446E-03 -0.19561135E-02
-0.85682190E+01  0.62221291E+00  0.23125514E-03  0.68860173E-03 -0.17366705E-02
-0.85682190E+01  0.64990376E+00  0.23611685E-03  0.98553319E-03 -0.14653551E-02
-0.85682190E+01  0.67639983E+00  0.23420610E-03  0.12143759E-02 -0.11715103E-02
-0.85682190E+01  0.70170710E+00  0.22675788E-03  0.13852608E-02 -0.87686166E-03
-0.85682190E+01  0.72583741E+00  0.21488088E-03  0.15101236E-02 -0.59586909E-03
-0.85682190E+01  0.74880783E+00  0.19949679E-03  0.15982393E-02 -0.33634145E-03
-0.85682190E+01  0.77064005E+00  0.18137933E-03  0.16513896E-02 -0.10085183E-03
-0.85682190E+01  0.79135972E+00  0.16142632E-03  0.16567350E-02  0.11213358E-03
-0.85682190E+01  0.81099590E+00  0.14098428E-03  0.15811001E-02  0.30591925E-03
-0.85682190E+01  0.82958044E+00  0.12184986E-03  0.13699898E-02  0.48325215E-03
-0.85682190E+01  0.84714748E+00  0.10512115E-03  0.96234591E-03  0.64217131E-03
-0.85682190E+01  0.86373293E+00  0.88779293E-04  0.32403947E-03  0.77353540E-03
-0.85682190E+01  0.87937402E+00  0.65386008E-04 -0.50579961E-03  0.85993012E-03
-0.85682190E+01  0.89410886E+00  0.23187808E-04 -0.13868967E-02  0.88168829E-03
-0.85682190E+01  0.90797606E+00 -0.47325295E-04 -0.20994312E-02  0.82557114E-03
-0.85682190E+01  0.92101443E+00 -0.14380041E-03 -0.24273503E-02  0.69624037E-03
-0.85682190E+01  0.93326267E+00 -0.24686837E-03 -0.22627717E-02  0.51795326E-03
-0.85682190E+01  0.94475908E+00 -0.32572518E-03 -0.16698131E-02  0.32974946E-03
-0.85682190E+01  0.95554139E+00 -0.35328782E-03 -0.86018724E-03  0.16874410E-03
-0.85682190E+01  0.96564655E+00 -0.32108110E-03 -0.98572931E-04  0.59469970E-04
-0.85682190E+01  0.97511059E+00 -0.24376161E-03  0.40627472E-03  0.40721427E-05
-0.85682190E+01  0.98396850E+00 -0.15001990E-03  0.56201471E-03 -0.97725919E-05
-0.85682190E+01  0.99225409E+00 -0.66040843E-04  0.39276629E-03 -0.54514393E-05
-0.85682190E+01  0.10000000E+01  0.00000000E+00  0.00000000E+00  0.00000000E+00
 
-0.85424004E+01 -0.10000000E+01  0.00000000E+00  0.00000000E+00  0.00000000E+00
-0.85424004E+01 -0.99225409E+00 -0.77495905E-04  0.37825417E-03  0.75223388E-05
-0.85424004E+01 -0.98396850E+00 -0.17415554E-03  0.57673963E-03  0.17098984E-04
-0.85424004E+01 -0.97511059E+00 -0.28097318E-03  0.50379126E-03  0.10822139E-04
-0.85424004E+01 -0.96564655E+00 -0.36794783E-03  0.11975540E-03 -0.37659084E-04
-0.85424004E+01 -0.95554139E+00 -0.40119085E-03 -0.52011434E-03 -0.14443246E-03
-0.85424004E+01 -0.94475908E+00 -0.36220200E-03 -0.12517505E-02 -0.31158107E-03
-0.85424004E+01 -0.93326267E+00 -0.25962640E-03 -0.18436281E-02 -0.51651786E-03
-0.85424004E+01 -0.92101443E+00 -0.12563676E-03 -0.20894623E-02 -0.72057659E-03
-0.85424004E+01 -0.90797606E+00  0.65300023E-06 -0.19008325E-02 -0.87892557E-03
-0.85424004E+01 -0.89410886E+00  0.91904946E-04 -0.13443070E-02 -0.95960362E-03
-0.85424004E+01 -0.87937402E+00  0.14144112E-03 -0.59784153E-03 -0.95122843E-03
-0.85424004E+01 -0.86373293E+00  0.15927276E-03  0.13927837E-03 -0.86446270E-03
-0.85424004E+01 -0.84714748E+00  0.16118022E-03  0.72712612E-03 -0.72114194E-03
-0.85424004E+01 -0.82958044E+00  0.15965417E-03  0.11144105E-02 -0.54462724E-03
-0.85424004E+01 -0.81099590E+00  0.16070079E-03  0.13203751E-02 -0.35124988E-03
-0.85424004E+01 -0.79135972E+00  0.16533981E-03  0.13952050E-02 -0.14958131E-03
-0.85424004E+01 -0.77064005E+00  0.17229388E-03  0.13882426E-02  0.58371909E-04
-0.85424004E+01 -0.74880783E+00  0.17985517E-03  0.13322300E-02  0.27304182E-03
-0.85424004E+01 -0.72583741E+00  0.18649893E-03  0.12423312E-02  0.49491371E-03
-0.85424004E+01 -0.70170710E+00  0.19091307E-03  0.11204797E-02  0.72184813E-03
-0.85424004E+01 -0.67639983E+00  0.19184520E-03  0.96159611E-03  0.94809535E-03
-0.85424004E+01 -0.64990376E+00  0.18807561E-03  0.75796625E-03  0.11630329E-02
-0.85424004E+01 -0.62221291E+00  0.17844024E-03  0.50322478E-03  0.13510372E-02
-0.85424004E+01 -0.59332774E+00  0.16196030E-03  0.19498283E-03  0.14914090E-02
-0.85424004E+01 -0.56325577E+00  0.13796749E-03 -0.16235070E-03  0.15596094E-02
-0.85424004E+01 -0.53201207E+00  0.10628531E-03 -0.55568948E-03  0.15292683E-02
-0.85424004E+01 -0.49961977E+00  0.67371176E-04 -0.96166870E-03  0.13758587E-02
-0.85424004E+01 -0.46611039E+00  0.22457291E-04 -0.13467146E-02  0.10814601E-02
-0.85424004E+01 -0.43152416E+00 -0.26416588E-04 -0.16686275E-02  0.64067714E-03
-0.85424004E+01 -0.39591017E+00 -0.76466564E-04 -0.18808002E-02  0.66427895E-04
-0.85424004E+01 -0.35932641E+00 -0.12441765E-03 -0.19385853E-02 -0.60549906E-03
-0.85424004E+01 -0.32183967E+00 -0.16690459E-03 -0.18077737E-02 -0.13151280E-02
-0.85424004E+01 -0.28352524E+00 -0.20102590E-03 -0.14734616E-02 -0.19816492E-02
-0.85424004E+01 -0.24446655E+00 -0.22490719E-03 -0.94771707E-03 -0.25125579E-02
-0.85424004E+01 -0.20475452E+00 -0.23816506E-03 -0.27343381E-03 -0.28180054E-02
-0.85424004E+01 -0.16448690E+00 -0.24207659E-03  0.47730502E-03 -0.28283229E-02
-0.85424004E+01 -0.12376733E+00 -0.23937839E-03  0.12115292E-02 -0.25108560E-02
-0.85424004E+01 -0.82704342E-01 -0.23365460E-03  0.18293988E-02 -0.18816566E-02
-0.85424004E+01 -0.41410268E-01 -0.22846547E-03  0.22416460E-02 -0.10080190E-02
-0.85424004E+01  0.00000000E+00 -0.22641654E-03  0.23864273E-02  0.98625496E-14
-0.85424004E+01  0.41410268E-01 -0.22846547E-03  0.22416460E-02  0.10080190E-02
-0.85424004E+01  0.82704342E-01 -0.23365460E-03  0.18293988E-02  0.18816566E-02
-0.85424004E+01  0.12376733E+00 -0.23937839E-03  0.12115292E-02  0.25108560E-02
-0.85424004E+01  0.16448690E+00 -0.24207659E-03  0.47730502E-03  0.28283229E-02
-0.85424004E+01  0.20475452E+00 -0.23816506E-03 -0.27343381E-03  0.28180054E-02
-0.85424004E+01  0.24446655E+00 -0.22490719E-03 -0.94771707E-03  0.25125579E-02
-0.85424004E+01  0.28352524E+00 -0.20102590E-03 -0.14734616E-02  0.19816492E-02
-0.85424004E+01  0.32183967E+00 -0.16690459E-03 -0.18077737E-02  0.13151280E-02
-0.85424004E+01  0.35932641E+00 -0.12441765E-03 -0.19385853E-02  0.60549906E-03
-0.85424004E+01  0.39591017E+00 -0.76466564E-04 -0.18808002E-02 -0.66427895E-04
-0.85424004E+01  0.43152416E+00 -0.26416588E-04 -0.16686275E-02 -0.64067714E-03
-0.85424004E+01  0.46611039E+00  0.22457291E-04 -0.13467146E-02 -0.10814601E-02
-0.85424004E+01  0.49961977E+00  0.67371176E-04 -0.96166870E-03 -0.13758587E-02
-0.85424004E+01  0.53201207E+00  0.10628531E-03 -0.55568948E-03 -0.15292683E-02
-0.85424004E+01  0.56325577E+00  0.13796749E-03 -0.16235070E-03 -0.15596094E-02
-0.85424004E+01  0.59332774E+00  0.16196030E-03  0.19498283E-03 -0.14914090E-02
-0.85424004E+01  0.62221291E+00  0.17844024E-03  0.50322478E-03 -0.13510372E-02
-0.85424004E+01  0.64990376E+00  0.18807561E-03  0.75796625E-03 -0.11630329E-02
-0.85424004E+01  0.67639983E+00  0.19184520E-03  0.96159611E-03 -0.94809535E-03
-0.85424004E+01  0.70170710E+00  0.19091307E-03  0.11204797E-02 -0.72184813E-03
-0.85424004E+01  0.72583741E+00  0.18649893E-03  0.12423312E-02 -0.49491371E-03
-0.85424004E+01  0.74880783E+00  0.17985517E-03  0.13322300E-02 -0.27304182E-03
-0.85424004E+01  0.77064005E+00  0.17229388E-03  0.13882426E-02 -0.58371909E-04
-0.85424004E+01  0.79135972E+00  0.16533981E-03  0.13952050E-02  0.14958131E-03
-0.85424004E+01  0.81099590E+00  0.16070079E-03  0.13203751E-02  0.35124988E-03
-0.85424004E+01  0.82958044E+00  0.15965417E-03  0.11144105E-02  0.54462724E-03
-0.85424004E+01  0.84714748E+00  0.16118022E-03  0.72712612E-03  0.72114194E-03
-0.85424004E+01  0.86373293E+00  0.15927276E-03  0.13927837E-03  0.86446270E-03
-0.85424004E+01  0.87937402E+00  0.14144112E-03 -0.59784153E-03  0.95122843E-03
-0.85424004E+01  0.89410886E+00  0.91904946E-04 -0.13443070E-02  0.95960362E-03
-0.85424004E+01  0.90797606E+00  0.65300022E-06 -0.19008325E-02  0.87892557E-03
-0.85424004E+01  0.92101443E+00 -0.12563676E-03 -0.20894623E-02  0.72057659E-03
-0.85424004E+01  0.93326267E+00 -0.25962640E-03 -0.18436281E-02  0.51651786E-03
-0.85424004E+01  0.94475908E+00 -0.36220200E-03 -0.12517505E-02  0.31158107E-03
-0.85424004E+01  0.95554139E+00 -0.40119085E-03 -0.52011434E-03  0.14443246E-03
-0.85424004E+01  0.96564655E+00 -0.36794783E-03  0.11975540E-03  0.37659084E-04
-0.85424004E+01  0.97511059E+00 -0.28097318E-03  0.50379126E-03 -0.10822139E-04
-0.85424004E+01  0.98396850E+00 -0.17415554E-03  0.57673963E-03 -0.17098984E-04
-0.85424004E+01  0.99225409E+00 -0.77495905E-04  0.37825417E-03 -0.75223388E-05
-0.85424004E+01  0.10000000E+01  0.00000000E+00  0.00000000E+00  0.00000000E+00
 
-0.85161345E+01 -0.10000000E+01  0.00000000E+00  0.00000000E+00  0.00000000E+00
-0.85161345E+01 -0.99225409E+00 -0.84887470E-04  0.34647661E-03  0.96803134E-05
-0.85161345E+01 -0.98396850E+00 -0.19111021E-03  0.56235057E-03  0.25851355E-04
-0.85161345E+01 -0.97511059E+00 -0.30936044E-03  0.56763834E-03  0.30617375E-04
-0.85161345E+01 -0.96564655E+00 -0.40650489E-03  0.30957648E-03 -0.41021832E-05
-0.85161345E+01 -0.95554139E+00 -0.44376632E-03 -0.19299570E-03 -0.97802008E-04
-0.85161345E+01 -0.94475908E+00 -0.39832064E-03 -0.82376794E-03 -0.25765009E-03
-0.85161345E+01 -0.93326267E+00 -0.27764351E-03 -0.13911996E-02 -0.46564624E-03
-0.85161345E+01 -0.92101443E+00 -0.11726021E-03 -0.17025832E-02 -0.68522565E-03
-0.85161345E+01 -0.90797606E+00  0.36806143E-04 -0.16507982E-02 -0.86937744E-03
-0.85161345E+01 -0.89410886E+00  0.14969889E-03 -0.12613510E-02 -0.98039088E-03
-0.85161345E+01 -0.87937402E+00  0.20982581E-03 -0.66904978E-03 -0.99973817E-03
-0.85161345E+01 -0.86373293E+00  0.22648589E-03 -0.45110914E-04 -0.93274619E-03
-0.85161345E+01 -0.84714748E+00  0.21827848E-03  0.47734491E-03 -0.79947846E-03
-0.85161345E+01 -0.82958044E+00  0.20198281E-03  0.83804707E-03 -0.62532168E-03
-0.85161345E+01 -0.81099590E+00  0.18737638E-03  0.10411892E-02 -0.43088345E-03
-0.85161345E+01 -0.79135972E+00  0.17776392E-03  0.11239044E-02 -0.22965331E-03
-0.85161345E+01 -0.77064005E+00  0.17271298E-03  0.11276811E-02 -0.27770988E-04
-0.85161345E+01 -0.74880783E+00  0.17047200E-03  0.10825317E-02  0.17229849E-03
-0.85161345E+01 -0.72583741E+00  0.16913320E-03  0.10042832E-02  0.36959479E-03
-0.85161345E+01 -0.70170710E+00  0.16700792E-03  0.89741630E-03  0.56180465E-03
-0.85161345E+01 -0.67639983E+00  0.16261024E-03  0.76009296E-03  0.74434800E-03
-0.85161345E+01 -0.64990376E+00  0.15465536E-03  0.58788415E-03  0.90910847E-03
-0.85161345E+01 -0.62221291E+00  0.14205226E-03  0.37716585E-03  0.10445323E-02
-0.85161345E+01 -0.59332774E+00  0.12399403E-03  0.12727274E-03  0.11356108E-02
-0.85161345E+01 -0.56325577E+00  0.10003060E-03 -0.15727040E-03  0.11651390E-02
-0.85161345E+01 -0.53201207E+00  0.70195488E-04 -0.46541213E-03  0.11153300E-02
-0.85161345E+01 -0.49961977E+00  0.35079194E-04 -0.77847682E-03  0.97073069E-03
-0.85161345E+01 -0.46611039E+00 -0.40965542E-05 -0.10704511E-02  0.72160958E-03
-0.85161345E+01 -0.43152416E+00 -0.45508043E-04 -0.13093693E-02  0.36805931E-03
-0.85161345E+01 -0.39591017E+00 -0.86821368E-04 -0.14606842E-02 -0.76364951E-04
-0.85161345E+01 -0.35932641E+00 -0.12543000E-03 -0.14920843E-02 -0.58202806E-03
-0.85161345E+01 -0.32183967E+00 -0.15877605E-03 -0.13797596E-02 -0.11030761E-02
-0.85161345E+01 -0.28352524E+00 -0.18477368E-03 -0.11147242E-02 -0.15804643E-02
-0.85161345E+01 -0.24446655E+00 -0.20220938E-03 -0.70812479E-03 -0.19488238E-02
-0.85161345E+01 -0.20475452E+00 -0.21106045E-03 -0.19362564E-03 -0.21465127E-02
-0.85161345E+01 -0.16448690E+00 -0.21257896E-03  0.37417170E-03 -0.21274465E-02
-0.85161345E+01 -0.12376733E+00 -0.20910681E-03  0.92606506E-03 -0.18720753E-02
-0.85161345E+01 -0.82704342E-01 -0.20358324E-03  0.13885172E-02 -0.13947014E-02
-0.85161345E+01 -0.41410268E-01 -0.19887243E-03  0.16962316E-02 -0.74461430E-03
-0.85161345E+01  0.00000000E+00 -0.19704882E-03  0.18041567E-02  0.73239145E-14
-0.85161345E+01  0.41410268E-01 -0.19887243E-03  0.16962316E-02  0.74461430E-03
-0.85161345E+01  0.82704342E-01 -0.20358324E-03  0.13885172E-02  0.13947014E-02
-0.85161345E+01  0.12376733E+00 -0.20910681E-03  0.92606506E-03  0.18720753E-02
-0.85161345E+01  0.16448690E+00 -0.21257896E-03  0.37417170E-03  0.21274465E-02
-0.85161345E+01  0.20475452E+00 -0.21106045E-03 -0.19362564E-03  0.21465127E-02
-0.85161345E+01  0.24446655E+00 -0.20220938E-03 -0.70812479E-03  0.19488238E-02
-0.85161345E+01  0.28352524E+00 -0.18477368E-03 -0.11147242E-02  0.15804643E-02
-0.85161345E+01  0.32183967E+00 -0.15877605E-03 -0.13797596E-02  0.11030761E-02
-0.85161345E+01  0.35932641E+00 -0.12543000E-03 -0.14920843E-02  0.58202806E-03
-0.85161345E+01  0.39591017E+00 -0.86821368E-04 -0.14606842E-02  0.76364951E-04
-0.85161345E+01  0.43152416E+00 -0.45508043E-04 -0.13093693E-02 -0.36805931E-03
-0.85161345E+01  0.46611039E+00 -0.40965542E-05 -0.10704511E-02 -0.72160958E-03
-0.85161345E+01  0.49961977E+00  0.35079194E-04 -0.77847682E-03 -0.97073069E-03
-0.85161345E+01  0.53201207E+00  0.70195488E-04 -0.46541213E-03 -0.11153300E-02
-0.85161345E+01  0.56325577E+00  0.10003060E-03 -0.15727040E-03 -0.11651390E-02
-0.85161345E+01  0.59332774E+00  0.12399403E-03  0.12727274E-03 -0.11356108E-02
-0.85161345E+01  0.62221291E+00  0.14205226E-03  0.37716585E-03 -0.10445323E-02
-0.85161345E+01  0.64990376E+00  0.15465536E-03  0.58788415E-03 -0.90910847E-03
-0.85161345E+01  0.67639983E+00  0.16261024E-03  0.76009296E-03 -0.74434800E-03
-0.85161345E+01  0.70170710E+00  0.16700792E-03  0.89741630E-03 -0.56180465E-03
-0.85161345E+01  0.72583741E+00  0.16913320E-03  0.10042832E-02 -0.36959479E-03
-0.85161345E+01  0.74880783E+00  0.17047200E-03  0.10825317E-02 -0.17229849E-03
-0.85161345E+01  0.77064005E+00  0.17271298E-03  0.11276811E-02  0.27770988E-04
-0.85161345E+01  0.79135972E+00  0.17776392E-03  0.11239044E-02  0.22965331E-03
-0.85161345E+01  0.81099590E+00  0.18737638E-03  0.10411892E-02  0.43088345E-03
-0.85161345E+01  0.82958044E+00  0.20198281E-03  0.83804707E-03  0.62532168E-03
-0.85161345E+01  0.84714748E+00  0.21827848E-03  0.47734491E-03  0.79947846E-03
-0.85161345E+01  0.86373293E+00  0.22648589E-03 -0.45110914E-04  0.93274619E-03
-0.85161345E+01  0.87937402E+00  0.20982581E-03 -0.66904978E-03  0.99973817E-03
-0.85161345E+01  0.89410886E+00  0.14969889E-03 -0.12613510E-02  0.98039088E-03
-0.85161345E+01  0.90797606E+00  0.36806143E-04 -0.16507982E-02  0.86937744E-03
-0.85161345E+01  0.92101443E+00 -0.11726021E-03 -0.17025832E-02  0.68522565E-03
-0.85161345E+01  0.93326267E+00 -0.27764351E-03 -0.13911996E-02  0.46564624E-03
-0.85161345E+01  0.94475908E+00 -0.39832064E-03 -0.82376794E-03  0.25765009E-03
-0.85161345E+01  0.95554139E+00 -0.44376632E-03 -0.19299570E-03  0.97802008E-04
-0.85161345E+01  0.96564655E+00 -0.40650489E-03  0.30957648E-03  0.41021832E-05
-0.85161345E+01  0.97511059E+00 -0.30936044E-03  0.56763834E-03 -0.30617375E-04
-0.85161345E+01  0.98396850E+00 -0.19111021E-03  0.56235057E-03 -0.25851355E-04
-0.85161345E+01  0.99225409E+00 -0.84887470E-04  0.34647661E-03 -0.96803134E-05
-0.85161345E+01  0.10000000E+01  0.00000000E+00  0.00000000E+00  0.00000000E+00
 
-0.84894147E+01 -0.10000000E+01  0.00000000E+00  0.00000000E+00  0.00000000E+00
-0.84894147E+01 -0.99225409E+00 -0.88416507E-04  0.30367680E-03  0.11871800E-04
-0.84894147E+01 -0.98396850E+00 -0.20123788E-03  0.52533002E-03  0.34916630E-04
-0.84894147E+01 -0.97511059E+00 -0.32938371E-03  0.59945289E-03  0.52168413E-04
-0.84894147E+01 -0.96564655E+00 -0.43728520E-03  0.46466621E-03  0.35196130E-04
-0.84894147E+01 -0.95554139E+00 -0.48170169E-03  0.10726661E-03 -0.37991691E-04
-0.84894147E+01 -0.94475908E+00 -0.43518347E-03 -0.40369197E-03 -0.17957098E-03
-0.84894147E+01 -0.93326267E+00 -0.30283272E-03 -0.92088025E-03 -0.37760415E-03
-0.84894147E+01 -0.92101443E+00 -0.12176170E-03 -0.12729234E-02 -0.60036123E-03
-0.84894147E+01 -0.90797606E+00  0.56720753E-04 -0.13417674E-02 -0.80201480E-03
-0.84894147E+01 -0.89410886E+00  0.19102723E-03 -0.11159333E-02 -0.94172672E-03
-0.84894147E+01 -0.87937402E+00  0.26435901E-03 -0.68583338E-03 -0.99478974E-03
-0.84894147E+01 -0.86373293E+00  0.28421995E-03 -0.18937358E-03 -0.96008516E-03
-0.84894147E+01 -0.84714748E+00  0.27075410E-03  0.25334071E-03 -0.85333721E-03
-0.84894147E+01 -0.82958044E+00  0.24407137E-03  0.57753893E-03 -0.69883374E-03
-0.84894147E+01 -0.81099590E+00  0.21728598E-03  0.77407059E-03 -0.51875212E-03
-0.84894147E+01 -0.79135972E+00  0.19598864E-03  0.86643321E-03 -0.32962630E-03
-0.84894147E+01 -0.77064005E+00  0.18082567E-03  0.88649886E-03 -0.14077834E-03
-0.84894147E+01 -0.74880783E+00  0.17028499E-03  0.85954002E-03  0.42721033E-04
-0.84894147E+01 -0.72583741E+00  0.16231167E-03  0.80023971E-03  0.21832112E-03
-0.84894147E+01 -0.70170710E+00  0.15499508E-03  0.71411341E-03  0.38316832E-03
-0.84894147E+01 -0.67639983E+00  0.14669207E-03  0.60127169E-03  0.53330421E-03
-0.84894147E+01 -0.64990376E+00  0.13605914E-03  0.45943704E-03  0.66237264E-03
-0.84894147E+01 -0.62221291E+00  0.12202520E-03  0.28674928E-03  0.76182318E-03
-0.84894147E+01 -0.59332774E+00  0.10384980E-03  0.83545817E-04  0.82082888E-03
-0.84894147E+01 -0.56325577E+00  0.81154467E-04 -0.14583035E-03  0.82745193E-03
-0.84894147E+01 -0.53201207E+00  0.54010056E-04 -0.39200617E-03  0.76985663E-03
-0.84894147E+01 -0.49961977E+00  0.22963845E-04 -0.63975824E-03  0.63861322E-03
-0.84894147E+01 -0.46611039E+00 -0.10926566E-04 -0.86834305E-03  0.42908563E-03
-0.84894147E+01 -0.43152416E+00 -0.46157274E-04 -0.10526658E-02  0.14432486E-03
-0.84894147E+01 -0.39591017E+00 -0.80877124E-04 -0.11660112E-02 -0.20265001E-03
-0.84894147E+01 -0.35932641E+00 -0.11309879E-03 -0.11838127E-02 -0.58735659E-03
-0.84894147E+01 -0.32183967E+00 -0.14094265E-03 -0.10884880E-02 -0.97428250E-03
-0.84894147E+01 -0.28352524E+00 -0.16294269E-03 -0.87419000E-03 -0.13194802E-02
-0.84894147E+01 -0.24446655E+00 -0.17830360E-03 -0.55071113E-03 -0.15757846E-02
-0.84894147E+01 -0.20475452E+00 -0.18709475E-03 -0.14506922E-03 -0.16999872E-02
-0.84894147E+01 -0.16448690E+00 -0.19026796E-03  0.29991098E-03 -0.16610117E-02
-0.84894147E+01 -0.12376733E+00 -0.18950569E-03  0.73059827E-03 -0.14472302E-02
-0.84894147E+01 -0.82704342E-01 -0.18686554E-03  0.10904199E-02 -0.10711328E-02
-0.84894147E+01 -0.41410268E-01 -0.18432586E-03  0.13293919E-02 -0.56971305E-03
-0.84894147E+01  0.00000000E+00 -0.18330621E-03  0.14131286E-02  0.56570338E-14
-0.84894147E+01  0.41410268E-01 -0.18432586E-03  0.13293919E-02  0.56971305E-03
-0.84894147E+01  0.82704342E-01 -0.18686554E-03  0.10904199E-02  0.10711328E-02
-0.84894147E+01  0.12376733E+00 -0.18950569E-03  0.73059827E-03  0.14472302E-02
-0.84894147E+01  0.16448690E+00 -0.19026796E-03  0.29991098E-03  0.16610117E-02
-0.84894147E+01  0.20475452E+00 -0.18709475E-03 -0.14506922E-03  0.16999872E-02
-0.84894147E+01  0.24446655E+00 -0.17830360E-03 -0.55071113E-03  0.15757846E-02
-0.84894147E+01  0.28352524E+00 -0.16294269E-03 -0.87419000E-03  0.13194802E-02
-0.84894147E+01  0.32183967E+00 -0.14094265E-03 -0.10884880E-02  0.97428250E-03
-0.84894147E+01  0.35932641E+00 -0.11309879E-03 -0.11838127E-02  0.58735659E-03
-0.84894147E+01  0.39591017E+00 -0.80877124E-04 -0.11660112E-02  0.20265001E-03
-0.84894147E+01  0.43152416E+00 -0.46157274E-04 -0.10526658E-02 -0.14432486E-03
-0.84894147E+01  0.46611039E+00 -0.10926566E-04 -0.86834305E-03 -0.42908563E-03
-0.84894147E+01  0.49961977E+00  0.22963845E-04 -0.63975824E-03 -0.63861322E-03
-0.84894147E+01  0.53201207E+00  0.54010056E-04 -0.39200617E-03 -0.76985663E-03
-0.84894147E+01  0.56325577E+00  0.81154467E-04 -0.14583035E-03 -0.82745193E-03
-0.84894147E+01  0.59332774E+00  0.10384980E-03  0.83545817E-04 -0.82082888E-03
-0.84894147E+01  0.62221291E+00  0.12202520E-03  0.28674928E-03 -0.76182318E-03
-0.84894147E+01  0.64990376E+00  0.13605914E-03  0.45943704E-03 -0.66237264E-03
-0.84894147E+01  0.67639983E+00  0.14669207E-03  0.60127169E-03 -0.53330421E-03
-0.84894147E+01  0.70170710E+00  0.15499508E-03  0.71411341E-03 -0.38316832E-03
-0.84894147E+01  0.72583741E+00  0.16231167E-03  0.80023971E-03 -0.21832112E-03
-0.84894147E+01  0.74880783E+00  0.17028499E-03  0.85954002E-03 -0.42721033E-04
-0.84894147E+01  0.77064005E+00  0.18082567E-03  0.88649886E-03  0.14077834E-03
-0.84894147E+01  0.79135972E+00  0.19598864E-03  0.86643321E-03  0.32962630E-03
-0.84894147E+01  0.81099590E+00  0.21728598E-03  0.77407059E-03  0.51875212E-03
-0.84894147E+01  0.82958044E+00  0.24407137E-03  0.57753893E-03  0.69883374E-03
-0.84894147E+01  0.84714748E+00  0.27075410E-03  0.25334071E-03  0.85333721E-03
-0.84894147E+01  0.86373293E+00  0.28421995E-03 -0.18937358E-03  0.96008516E-03
-0.84894147E+01  0.87937402E+00  0.26435901E-03 -0.68583338E-03  0.99478974E-03
-0.84894147E+01  0.89410886E+00  0.19102723E-03 -0.11159333E-02  0.94172672E-03
-0.84894147E+01  0.90797606E+00  0.56720753E-04 -0.13417674E-02  0.80201480E-03
-0.84894147E+01  0.92101443E+00 -0.12176170E-03 -0.12729234E-02  0.60036123E-03
-0.84894147E+01  0.93326267E+00 -0.30283272E-03 -0.92088025E-03  0.37760415E-03
-0.84894147E+01  0.94475908E+00 -0.43518347E-03 -0.40369197E-03  0.17957098E-03
-0.84894147E+01  0.95554139E+00 -0.48170169E-03  0.10726661E-03  0.37991691E-04
-0.84894147E+01  0.96564655E+00 -0.43728520E-03  0.46466621E-03 -0.35196130E-04
-0.84894147E+01  0.97511059E+00 -0.32938371E-03  0.59945289E-03 -0.52168413E-04
-0.84894147E+01  0.98396850E+00 -0.20123788E-03  0.52533002E-03 -0.34916630E-04
-0.84894147E+01  0.99225409E+00 -0.88416507E-04  0.30367680E-03 -0.11871800E-04
-0.84894147E+01  0.10000000E+01  0.00000000E+00  0.00000000E+00  0.00000000E+00
 
-0.84622347E+01 -0.10000000E+01  0.00000000E+00  0.00000000E+00  0.00000000E+00
-0.84622347E+01 -0.99225409E+00 -0.88116046E-04  0.24290043E-03  0.13344765E-04
-0.84622347E+01 -0.98396850E+00 -0.20416428E-03  0.45337379E-03  0.42012267E-04
-0.84622347E+01 -0.97511059E+00 -0.33975627E-03  0.58097951E-03  0.70678336E-04
-0.84622347E+01 -0.96564655E+00 -0.45774702E-03  0.55966343E-03  0.71936330E-04
-0.84622347E+01 -0.95554139E+00 -0.51117065E-03  0.34816993E-03  0.22538527E-04
-0.84622347E+01 -0.94475908E+00 -0.46801659E-03 -0.28945399E-04 -0.93823150E-04
-0.84622347E+01 -0.93326267E+00 -0.33010686E-03 -0.47043865E-03 -0.27163205E-03
-0.84622347E+01 -0.92101443E+00 -0.13447705E-03 -0.83287811E-03 -0.48561626E-03
-0.84622347E+01 -0.90797606E+00  0.64046305E-04 -0.99589084E-03 -0.69384504E-03
-0.84622347E+01 -0.89410886E+00  0.21826736E-03 -0.91774911E-03 -0.85508667E-03
-0.84622347E+01 -0.87937402E+00  0.30626393E-03 -0.64654844E-03 -0.94029057E-03
-0.84622347E+01 -0.86373293E+00  0.33292642E-03 -0.28427665E-03 -0.94208441E-03
-0.84622347E+01 -0.84714748E+00  0.31874494E-03  0.67102125E-04 -0.87055811E-03
-0.84622347E+01 -0.82958044E+00  0.28611158E-03  0.34323892E-03 -0.74665800E-03
-0.84622347E+01 -0.81099590E+00  0.25086731E-03  0.52471138E-03 -0.59178610E-03
-0.84622347E+01 -0.79135972E+00  0.22071185E-03  0.62236427E-03 -0.42357445E-03
-0.84622347E+01 -0.77064005E+00  0.19746850E-03  0.65801444E-03 -0.25325846E-03
-0.84622347E+01 -0.74880783E+00  0.18006244E-03  0.65113157E-03 -0.87846195E-04
-0.84622347E+01 -0.72583741E+00  0.16648059E-03  0.61410728E-03  0.68682054E-04
-0.84622347E+01 -0.70170710E+00  0.15472363E-03  0.55248564E-03  0.21273657E-03
-0.84622347E+01 -0.67639983E+00  0.14306519E-03  0.46749226E-03  0.34045495E-03
-0.84622347E+01 -0.64990376E+00  0.13012581E-03  0.35830817E-03  0.44640082E-03
-0.84622347E+01 -0.62221291E+00  0.11483979E-03  0.22424586E-03  0.52380811E-03
-0.84622347E+01 -0.59332774E+00  0.96492021E-04  0.66156085E-04  0.56440303E-03
-0.84622347E+01 -0.56325577E+00  0.74721590E-04 -0.11215937E-03  0.55946080E-03
-0.84622347E+01 -0.53201207E+00  0.49583547E-04 -0.30316135E-03  0.50070917E-03
-0.84622347E+01 -0.49961977E+00  0.21548537E-04 -0.49494052E-03  0.38222334E-03
-0.84622347E+01 -0.46611039E+00 -0.84845361E-05 -0.67149118E-03  0.20218091E-03
-0.84622347E+01 -0.43152416E+00 -0.39269349E-04 -0.81360472E-03 -0.34956995E-04
-0.84622347E+01 -0.39591017E+00 -0.69310152E-04 -0.90097172E-03 -0.31694248E-03
-0.84622347E+01 -0.35932641E+00 -0.97052451E-04 -0.91503697E-03 -0.62284033E-03
-0.84622347E+01 -0.32183967E+00 -0.12107528E-03 -0.84266599E-03 -0.92372024E-03
-0.84622347E+01 -0.28352524E+00 -0.14032220E-03 -0.67969833E-03 -0.11849068E-02
-0.84622347E+01 -0.24446655E+00 -0.15426666E-03 -0.43385713E-03 -0.13701657E-02
-0.84622347E+01 -0.20475452E+00 -0.16302681E-03 -0.12587000E-03 -0.14471567E-02
-0.84622347E+01 -0.16448690E+00 -0.16734048E-03  0.21165718E-03 -0.13934882E-02
-0.84622347E+01 -0.12376733E+00 -0.16843625E-03  0.53806684E-03 -0.12019428E-02
-0.84622347E+01 -0.82704342E-01 -0.16776931E-03  0.81058460E-03 -0.88367392E-03
-0.84622347E+01 -0.41410268E-01 -0.16671417E-03  0.99149141E-03 -0.46821643E-03
-0.84622347E+01  0.00000000E+00 -0.16624405E-03  0.10548662E-02  0.48036275E-14
-0.84622347E+01  0.41410268E-01 -0.16671417E-03  0.99149141E-03  0.46821643E-03
-0.84622347E+01  0.82704342E-01 -0.16776931E-03  0.81058460E-03  0.88367392E-03
-0.84622347E+01  0.12376733E+00 -0.16843625E-03  0.53806684E-03  0.12019428E-02
-0.84622347E+01  0.16448690E+00 -0.16734048E-03  0.21165718E-03  0.13934882E-02
-0.84622347E+01  0.20475452E+00 -0.16302681E-03 -0.12587000E-03  0.14471567E-02
-0.84622347E+01  0.24446655E+00 -0.15426666E-03 -0.43385713E-03  0.13701657E-02
-0.84622347E+01  0.28352524E+00 -0.14032220E-03 -0.67969833E-03  0.11849068E-02
-0.84622347E+01  0.32183967E+00 -0.12107528E-03 -0.84266599E-03  0.92372024E-03
-0.84622347E+01  0.35932641E+00 -0.97052451E-04 -0.91503697E-03  0.62284033E-03
-0.84622347E+01  0.39591017E+00 -0.69310152E-04 -0.90097172E-03  0.31694248E-03
-0.84622347E+01  0.43152416E+00 -0.39269349E-04 -0.81360472E-03  0.34956995E-04
-0.84622347E+01  0.46611039E+00 -0.84845361E-05 -0.67149118E-03 -0.20218091E-03
-0.84622347E+01  0.49961977E+00  0.21548537E-04 -0.49494052E-03 -0.38222334E-03
-0.84622347E+01  0.53201207E+00  0.49583547E-04 -0.30316135E-03 -0.50070917E-03
-0.84622347E+01  0.56325577E+00  0.74721590E-04 -0.11215937E-03 -0.55946080E-03
-0.84622347E+01  0.59332774E+00  0.96492021E-04  0.66156085E-04 -0.56440303E-03
-0.84622347E+01  0.62221291E+00  0.11483979E-03  0.22424586E-03 -0.52380811E-03
-0.84622347E+01  0.64990376E+00  0.13012581E-03  0.35830817E-03 -0.44640082E-03
-0.84622347E+01  0.67639983E+00  0.14306519E-03  0.46749226E-03 -0.34045495E-03
-0.84622347E+01  0.70170710E+00  0.15472363E-03  0.55248564E-03 -0.21273657E-03
-0.84622347E+01  0.72583741E+00  0.16648059E-03  0.61410728E-03 -0.68682054E-04
-0.84622347E+01  0.74880783E+00  0.18006244E-03  0.65113157E-03  0.87846195E-04
-0.84622347E+01  0.77064005E+00  0.19746850E-03  0.65801444E-03  0.25325846E-03
-0.84622347E+01  0.79135972E+00  0.22071185E-03  0.62236427E-03  0.42357445E-03
-0.84622347E+01  0.81099590E+00  0.25086731E-03  0.52471138E-03  0.59178610E-03
-0.84622347E+01  0.82958044E+00  0.28611158E-03  0.34323892E-03  0.74665800E-03
-0.84622347E+01  0.84714748E+00  0.31874494E-03  0.67102125E-04  0.87055811E-03
-0.84622347E+01  0.86373293E+00  0.33292642E-03 -0.28427665E-03  0.94208441E-03
-0.84622347E+01  0.87937402E+00  0.30626393E-03 -0.64654844E-03  0.94029057E-03
-0.84622347E+01  0.89410886E+00  0.21826736E-03 -0.91774911E-03  0.85508667E-03
-0.84622347E+01  0.90797606E+00  0.64046305E-04 -0.99589084E-03  0.69384504E-03
-0.84622347E+01  0.92101443E+00 -0.13447705E-03 -0.83287811E-03  0.48561626E-03
-0.84622347E+01  0.93326267E+00 -0.33010686E-03 -0.47043865E-03  0.27163205E-03
-0.84622347E+01  0.94475908E+00 -0.46801659E-03 -0.28945399E-04  0.93823150E-04
-0.84622347E+01  0.95554139E+00 -0.51117065E-03  0.34816993E-03 -0.22538527E-04
-0.84622347E+01  0.96564655E+00 -0.45774702E-03  0.55966343E-03 -0.71936330E-04
-0.84622347E+01  0.97511059E+00 -0.33975627E-03  0.58097951E-03 -0.70678336E-04
-0.84622347E+01  0.98396850E+00 -0.20416428E-03  0.45337379E-03 -0.42012267E-04
-0.84622347E+01  0.99225409E+00 -0.88116046E-04  0.24290043E-03 -0.13344765E-04
-0.84622347E+01  0.10000000E+01  0.00000000E+00  0.00000000E+00  0.00000000E+00
 
-0.84345882E+01 -0.10000000E+01  0.00000000E+00  0.00000000E+00  0.00000000E+00
-0.84345882E+01 -0.99225409E+00 -0.84503324E-04  0.17504999E-03  0.14207250E-04
-0.84345882E+01 -0.98396850E+00 -0.20081053E-03  0.36240345E-03  0.46761473E-04
-0.84345882E+01 -0.97511059E+00 -0.34160154E-03  0.52770719E-03  0.84575692E-04
-0.84345882E+01 -0.96564655E+00 -0.46893056E-03  0.60491729E-03  0.10244178E-03
-0.84345882E+01 -0.95554139E+00 -0.53289411E-03  0.53182011E-03  0.77185590E-04
-0.84345882E+01 -0.94475908E+00 -0.49718943E-03  0.29380069E-03 -0.10347291E-04
-0.84345882E+01 -0.93326267E+00 -0.35973847E-03 -0.52881367E-04 -0.16058511E-03
-0.84345882E+01 -0.92101443E+00 -0.15605896E-03 -0.39704266E-03 -0.35536739E-03
-0.84345882E+01 -0.90797606E+00  0.57235010E-04 -0.62395436E-03 -0.55857044E-03
-0.84345882E+01 -0.89410886E+00  0.22863775E-03 -0.66964914E-03 -0.73106264E-03
-0.84345882E+01 -0.87937402E+00  0.33148706E-03 -0.54452530E-03 -0.84170859E-03
-0.84345882E+01 -0.86373293E+00  0.36752793E-03 -0.31468525E-03 -0.87804905E-03
-0.84345882E+01 -0.84714748E+00  0.35656014E-03 -0.60567731E-04 -0.84441373E-03
-0.84345882E+01 -0.82958044E+00  0.32222520E-03  0.15832100E-03 -0.75720731E-03
-0.84345882E+01 -0.81099590E+00  0.28239488E-03  0.31582221E-03 -0.63540831E-03
-0.84345882E+01 -0.79135972E+00  0.24658320E-03  0.41198130E-03 -0.49613280E-03
-0.84345882E+01 -0.77064005E+00  0.21778840E-03  0.45893748E-03 -0.35129996E-03
-0.84345882E+01 -0.74880783E+00  0.19550745E-03  0.46982552E-03 -0.20904777E-03
-0.84345882E+01 -0.72583741E+00  0.17792769E-03  0.45382873E-03 -0.74379669E-04
-0.84345882E+01 -0.70170710E+00  0.16308526E-03  0.41552232E-03  0.48505400E-04
-0.84345882E+01 -0.67639983E+00  0.14924502E-03  0.35631766E-03  0.15573516E-03
-0.84345882E+01 -0.64990376E+00  0.13501677E-03  0.27605920E-03  0.24251262E-03
-0.84345882E+01 -0.62221291E+00  0.11932471E-03  0.17462369E-03  0.30338919E-03
-0.84345882E+01 -0.59332774E+00  0.10143056E-03  0.53018207E-04  0.33199353E-03
-0.84345882E+01 -0.56325577E+00  0.80920430E-04 -0.85525084E-04  0.32195693E-03
-0.84345882E+01 -0.53201207E+00  0.57753524E-04 -0.23491659E-03  0.26752861E-03
-0.84345882E+01 -0.49961977E+00  0.32252631E-04 -0.38570136E-03  0.16511449E-03
-0.84345882E+01 -0.46611039E+00  0.51162670E-05 -0.52525576E-03  0.14531593E-04
-0.84345882E+01 -0.43152416E+00 -0.22656797E-04 -0.63846624E-03 -0.17932581E-03
-0.84345882E+01 -0.39591017E+00 -0.49848749E-04 -0.70936344E-03 -0.40550057E-03
-0.84345882E+01 -0.35932641E+00 -0.75189142E-04 -0.72334031E-03 -0.64640349E-03
-0.84345882E+01 -0.32183967E+00 -0.97510745E-04 -0.67002044E-03 -0.87856747E-03
-0.84345882E+01 -0.28352524E+00 -0.11593977E-03 -0.54602840E-03 -0.10745183E-02
-0.84345882E+01 -0.24446655E+00 -0.13001794E-03 -0.35727024E-03 -0.12061264E-02
-0.84345882E+01 -0.20475452E+00 -0.13978717E-03 -0.11980312E-03 -0.12487949E-02
-0.84345882E+01 -0.16448690E+00 -0.14575561E-03  0.14103777E-03 -0.11860400E-02
-0.84345882E+01 -0.12376733E+00 -0.14879581E-03  0.39363142E-03 -0.10133289E-02
-0.84345882E+01 -0.82704342E-01 -0.14994107E-03  0.60469314E-03 -0.74035386E-03
-0.84345882E+01 -0.41410268E-01 -0.15016627E-03  0.74486991E-03 -0.39087926E-03
-0.84345882E+01  0.00000000E+00 -0.15015760E-03  0.79398637E-03  0.42072835E-14
-0.84345882E+01  0.41410268E-01 -0.15016627E-03  0.74486991E-03  0.39087926E-03
-0.84345882E+01  0.82704342E-01 -0.14994107E-03  0.60469314E-03  0.74035386E-03
-0.84345882E+01  0.12376733E+00 -0.14879581E-03  0.39363142E-03  0.10133289E-02
-0.84345882E+01  0.16448690E+00 -0.14575561E-03  0.14103777E-03  0.11860400E-02
-0.84345882E+01  0.20475452E+00 -0.13978717E-03 -0.11980312E-03  0.12487949E-02
-0.84345882E+01  0.24446655E+00 -0.13001794E-03 -0.35727024E-03  0.12061264E-02
-0.84345882E+01  0.28352524E+00 -0.11593977E-03 -0.54602840E-03  0.10745183E-02
-0.84345882E+01  0.32183967E+00 -0.97510745E-04 -0.67002044E-03  0.87856747E-03
-0.84345882E+01  0.35932641E+00 -0.75189142E-04 -0.72334031E-03  0.64640349E-03
-0.84345882E+01  0.39591017E+00 -0.49848749E-04 -0.70936344E-03  0.40550057E-03
-0.84345882E+01  0.43152416E+00 -0.22656797E-04 -0.63846624E-03  0.17932581E-03
-0.84345882E+01  0.46611039E+00  0.51162670E-05 -0.52525576E-03 -0.14531593E-04
-0.84345882E+01  0.49961977E+00  0.32252631E-04 -0.38570136E-03 -0.16511449E-03
-0.84345882E+01  0.53201207E+00  0.57753524E-04 -0.23491659E-03 -0.26752861E-03
-0.84345882E+01  0.56325577E+00  0.80920430E-04 -0.85525084E-04 -0.32195693E-03
-0.84345882E+01  0.59332774E+00  0.10143056E-03  0.53018207E-04 -0.33199353E-03
-0.84345882E+01  0.62221291E+00  0.11932471E-03  0.17462369E-03 -0.30338919E-03
-0.84345882E+01  0.64990376E+00  0.13501677E-03  0.27605920E-03 -0.24251262E-03
-0.84345882E+01  0.67639983E+00  0.14924502E-03  0.35631766E-03 -0.15573516E-03
-0.84345882E+01  0.70170710E+00  0.16308526E-03  0.41552232E-03 -0.48505400E-04
-0.84345882E+01  0.72583741E+00  0.17792769E-03  0.45382873E-03  0.74379669E-04
-0.84345882E+01  0.74880783E+00  0.19550745E-03  0.46982552E-03  0.20904777E-03
-0.84345882E+01  0.77064005E+00  0.21778840E-03  0.45893748E-03  0.35129996E-03
-0.84345882E+01  0.79135972E+00  0.24658320E-03  0.41198130E-03  0.49613280E-03
-0.84345882E+01  0.81099590E+00  0.28239488E-03  0.31582221E-03  0.63540831E-03
-0.84345882E+01  0.82958044E+00  0.32222520E-03  0.15832100E-03  0.75720731E-03
-0.84345882E+01  0.84714748E+00  0.35656014E-03 -0.60567731E-04  0.84441373E-03
-0.84345882E+01  0.86373293E+00  0.36752793E-03 -0.31468525E-03  0.87804905E-03
-0.84345882E+01  0.87937402E+00  0.33148706E-03 -0.54452530E-03  0.84170859E-03
-0.84345882E+01  0.89410886E+00  0.22863775E-03 -0.66964914E-03  0.73106264E-03
-0.84345882E+01  0.90797606E+00  0.57235010E-04 -0.62395436E-03  0.55857044E-03
-0.84345882E+01  0.92101443E+00 -0.15605896E-03 -0.39704266E-03  0.35536739E-03
-0.84345882E+01  0.93326267E+00 -0.35973847E-03 -0.52881367E-04  0.16058511E-03
-0.84345882E+01  0.94475908E+00 -0.49718943E-03  0.29380069E-03  0.10347291E-04
-0.84345882E+01  0.95554139E+00 -0.53289411E-03  0.53182011E-03 -0.77185590E-04
-0.84345882E+01  0.96564655E+00 -0.46893056E-03  0.60491729E-03 -0.10244178E-03
-0.84345882E+01  0.97511059E+00 -0.34160154E-03  0.52770719E-03 -0.84575692E-04
-0.84345882E+01  0.98396850E+00 -0.20081053E-03  0.36240345E-03 -0.46761473E-04
-0.84345882E+01  0.99225409E+00 -0.84503324E-04  0.17504999E-03 -0.14207250E-04
-0.84345882E+01  0.10000000E+01  0.00000000E+00  0.00000000E+00  0.00000000E+00
 
-0.84064686E+01 -0.10000000E+01  0.00000000E+00  0.00000000E+00  0.00000000E+00
-0.84064686E+01 -0.99225409E+00 -0.78018735E-04  0.97147107E-04  0.14163569E-04
-0.84064686E+01 -0.98396850E+00 -0.19159184E-03  0.24807937E-03  0.48413428E-04
-0.84064686E+01 -0.97511059E+00 -0.33474139E-03  0.43349803E-03  0.92169752E-04
-0.84064686E+01 -0.96564655E+00 -0.46955766E-03  0.59068534E-03  0.12329975E-03
-0.84064686E+01 -0.95554139E+00 -0.54418870E-03  0.64274905E-03  0.11989878E-03
-0.84064686E+01 -0.94475908E+00 -0.51862253E-03  0.54219299E-03  0.61445808E-04
-0.84064686E+01 -0.93326267E+00 -0.38661775E-03  0.30337648E-03 -0.57378852E-04
-0.84064686E+01 -0.92101443E+00 -0.18101343E-03  0.30853361E-05 -0.22531848E-03
-0.84064686E+01 -0.90797606E+00  0.41422746E-04 -0.25627531E-03 -0.41308706E-03
-0.84064686E+01 -0.89410886E+00  0.22630035E-03 -0.39675858E-03 -0.58557033E-03
-0.84064686E+01 -0.87937402E+00  0.34288430E-03 -0.39731668E-03 -0.71174502E-03
-0.84064686E+01 -0.86373293E+00  0.38955680E-03 -0.29040197E-03 -0.77568830E-03
-0.84064686E+01 -0.84714748E+00  0.38461797E-03 -0.13336475E-03 -0.77661459E-03
-0.84064686E+01 -0.82958044E+00  0.35201501E-03  0.22658769E-04 -0.72599952E-03
-0.84064686E+01 -0.81099590E+00  0.31092397E-03  0.14835463E-03 -0.63938303E-03
-0.84064686E+01 -0.79135972E+00  0.27228486E-03  0.23545716E-03 -0.53211894E-03
-0.84064686E+01 -0.77064005E+00  0.24016382E-03  0.28764801E-03 -0.41570408E-03
-0.84064686E+01 -0.74880783E+00  0.21467827E-03  0.31198999E-03 -0.29856505E-03
-0.84064686E+01 -0.72583741E+00  0.19431679E-03  0.31420497E-03 -0.18622081E-03
-0.84064686E+01 -0.70170710E+00  0.17724452E-03  0.29743501E-03 -0.83258592E-04
-0.84064686E+01 -0.67639983E+00  0.16178506E-03  0.26278229E-03  0.63750057E-05
-0.84064686E+01 -0.64990376E+00  0.14657745E-03  0.21030290E-03  0.78211186E-04
-0.84064686E+01 -0.62221291E+00  0.13055606E-03  0.14006425E-03  0.12755320E-03
-0.84064686E+01 -0.59332774E+00  0.11296632E-03  0.52947987E-04  0.14914397E-03
-0.84064686E+01 -0.56325577E+00  0.93342417E-04 -0.48561861E-04  0.13798372E-03
-0.84064686E+01 -0.53201207E+00  0.71548284E-04 -0.15988825E-03  0.89739278E-04
-0.84064686E+01 -0.49961977E+00  0.47766088E-04 -0.27396708E-03  0.20363114E-05
-0.84064686E+01 -0.46611039E+00  0.22514212E-04 -0.38135653E-03 -0.12461177E-03
-0.84064686E+01 -0.43152416E+00 -0.34153258E-05 -0.47070389E-03 -0.28544989E-03
-0.84064686E+01 -0.39591017E+00 -0.29016868E-04 -0.52993053E-03 -0.47079028E-03
-0.84064686E+01 -0.35932641E+00 -0.53212903E-04 -0.54786197E-03 -0.66559698E-03
-0.84064686E+01 -0.32183967E+00 -0.74981832E-04 -0.51637434E-03 -0.85021885E-03
-0.84064686E+01 -0.28352524E+00 -0.93524137E-04 -0.43248381E-03 -0.10019631E-02
-0.84064686E+01 -0.24446655E+00 -0.10836519E-03 -0.30010281E-03 -0.10978903E-02
-0.84064686E+01 -0.20475452E+00 -0.11943386E-03 -0.13074073E-03 -0.11182034E-02
-0.84064686E+01 -0.16448690E+00 -0.12703608E-03  0.57090049E-04 -0.10499396E-02
-0.84064686E+01 -0.12376733E+00 -0.13177963E-03  0.24008258E-03 -0.88999334E-03
-0.84064686E+01 -0.82704342E-01 -0.13441108E-03  0.39357504E-03 -0.64687860E-03
-0.84064686E+01 -0.41410268E-01 -0.13564814E-03  0.49575353E-03 -0.34052095E-03
-0.84064686E+01  0.00000000E+00 -0.13599802E-03  0.53159427E-03  0.39009954E-14
-0.84064686E+01  0.41410268E-01 -0.13564814E-03  0.49575353E-03  0.34052095E-03
-0.84064686E+01  0.82704342E-01 -0.13441108E-03  0.39357504E-03  0.64687860E-03
-0.84064686E+01  0.12376733E+00 -0.13177963E-03  0.24008258E-03  0.88999334E-03
-0.84064686E+01  0.16448690E+00 -0.12703608E-03  0.57090049E-04  0.10499396E-02
-0.84064686E+01  0.20475452E+00 -0.11943386E-03 -0.13074073E-03  0.11182034E-02
-0.84064686E+01  0.24446655E+00 -0.10836519E-03 -0.30010281E-03  0.10978903E-02
-0.84064686E+01  0.28352524E+00 -0.93524137E-04 -0.43248381E-03  0.10019631E-02
-0.84064686E+01  0.32183967E+00 -0.74981832E-04 -0.51637434E-03  0.85021885E-03
-0.84064686E+01  0.35932641E+00 -0.53212903E-04 -0.54786197E-03  0.66559698E-03
-0.84064686E+01  0.39591017E+00 -0.29016868E-04 -0.52993053E-03  0.47079028E-03
-0.84064686E+01  0.43152416E+00 -0.34153258E-05 -0.47070389E-03  0.28544989E-03
-0.84064686E+01  0.46611039E+00  0.22514212E-04 -0.38135653E-03  0.12461177E-03
-0.84064686E+01  0.49961977E+00  0.47766088E-04 -0.27396708E-03 -0.20363114E-05
-0.84064686E+01  0.53201207E+00  0.71548284E-04 -0.15988825E-03 -0.89739278E-04
-0.84064686E+01  0.56325577E+00  0.93342417E-04 -0.48561861E-04 -0.13798372E-03
-0.84064686E+01  0.59332774E+00  0.11296632E-03  0.52947987E-04 -0.14914397E-03
-0.84064686E+01  0.62221291E+00  0.13055606E-03  0.14006425E-03 -0.12755320E-03
-0.84064686E+01  0.64990376E+00  0.14657745E-03  0.21030290E-03 -0.78211186E-04
-0.84064686E+01  0.67639983E+00  0.16178506E-03  0.26278229E-03 -0.63750057E-05
-0.84064686E+01  0.70170710E+00  0.17724452E-03  0.29743501E-03  0.83258592E-04
-0.84064686E+01  0.72583741E+00  0.19431679E-03  0.31420497E-03  0.18622081E-03
-0.84064686E+01  0.74880783E+00  0.21467827E-03  0.31198999E-03  0.29856505E-03
-0.84064686E+01  0.77064005E+00  0.24016382E-03  0.28764801E-03  0.41570408E-03
-0.84064686E+01  0.79135972E+00  0.27228486E-03  0.23545716E-03  0.53211894E-03
-0.84064686E+01  0.81099590E+00  0.31092397E-03  0.14835463E-03  0.63938303E-03
-0.84064686E+01  0.82958044E+00  0.35201501E-03  0.22658769E-04  0.72599952E-03
-0.84064686E+01  0.84714748E+00  0.38461797E-03 -0.13336475E-03  0.77661459E-03
-0.84064686E+01  0.86373293E+00  0.38955680E-03 -0.29040197E-03  0.77568830E-03
-0.84064686E+01  0.87937402E+00  0.34288430E-03 -0.39731668E-03  0.71174502E-03
-0.84064686E+01  0.89410886E+00  0.22630035E-03 -0.39675858E-03  0.58557033E-03
-0.84064686E+01  0.90797606E+00  0.41422746E-04 -0.25627531E-03  0.41308706E-03
-0.84064686E+01  0.92101443E+00 -0.18101343E-03  0.30853361E-05  0.22531848E-03
-0.84064686E+01  0.93326267E+00 -0.38661775E-03  0.30337648E-03  0.57378852E-04
-0.84064686E+01  0.94475908E+00 -0.51862253E-03  0.54219299E-03 -0.61445808E-04
-0.84064686E+01  0.95554139E+00 -0.54418870E-03  0.64274905E-03 -0.11989878E-03
-0.84064686E+01  0.96564655E+00 -0.46955766E-03  0.59068534E-03 -0.12329975E-03
-0.84064686E+01  0.97511059E+00 -0.33474139E-03  0.43349803E-03 -0.92169752E-04
-0.84064686E+01  0.98396850E+00 -0.19159184E-03  0.24807937E-03 -0.48413428E-04
-0.84064686E+01  0.99225409E+00 -0.78018735E-04  0.97147107E-04 -0.14163569E-04
-0.84064686E+01  0.10000000E+01  0.00000000E+00  0.00000000E+00  0.00000000E+00
 
-0.83778695E+01 -0.10000000E+01  0.00000000E+00  0.00000000E+00  0.00000000E+00
-0.83778695E+01 -0.99225409E+00 -0.69343042E-04  0.21041288E-04  0.13479315E-04
-0.83778695E+01 -0.98396850E+00 -0.17780444E-03  0.12951556E-03  0.47373608E-04
-0.83778695E+01 -0.97511059E+00 -0.32090616E-03  0.32052161E-03  0.93751103E-04
-0.83778695E+01 -0.96564655E+00 -0.46144648E-03  0.53791959E-03  0.13408969E-03
-0.83778695E+01 -0.95554139E+00 -0.54654321E-03  0.69662229E-03  0.14872115E-03
-0.83778695E+01 -0.94475908E+00 -0.53315949E-03  0.72362139E-03  0.11713779E-03
-0.83778695E+01 -0.93326267E+00 -0.41089149E-03  0.59652221E-03  0.30455154E-04
-0.83778695E+01 -0.92101443E+00 -0.20905615E-03  0.35806999E-03 -0.10620430E-03
-0.83778695E+01 -0.90797606E+00  0.16831563E-04  0.93672494E-04 -0.27065468E-03
-0.83778695E+01 -0.89410886E+00  0.21088550E-03 -0.11229039E-03 -0.43306685E-03
-0.83778695E+01 -0.87937402E+00  0.33911720E-03 -0.21432366E-03 -0.56439754E-03
-0.83778695E+01 -0.86373293E+00  0.39658120E-03 -0.21515250E-03 -0.64702130E-03
-0.83778695E+01 -0.84714748E+00  0.39950353E-03 -0.14927716E-03 -0.67617975E-03
-0.83778695E+01 -0.82958044E+00  0.37133702E-03 -0.57209159E-04 -0.65872177E-03
-0.83778695E+01 -0.81099590E+00  0.33187475E-03  0.31621670E-04 -0.60639092E-03
-0.83778695E+01 -0.79135972E+00  0.29306369E-03  0.10315131E-03 -0.53204340E-03
-0.83778695E+01 -0.77064005E+00  0.25987232E-03  0.15411888E-03 -0.44595490E-03
-0.83778695E+01 -0.74880783E+00  0.23303220E-03  0.18610175E-03 -0.35612924E-03
-0.83778695E+01 -0.72583741E+00  0.21139398E-03  0.20134326E-03 -0.26807002E-03
-0.83778695E+01 -0.70170710E+00  0.19332118E-03  0.20121232E-03 -0.18638750E-03
-0.83778695E+01 -0.67639983E+00  0.17724978E-03  0.18605293E-03 -0.11490539E-03
-0.83778695E+01 -0.64990376E+00  0.16187930E-03  0.15569428E-03 -0.57697259E-04
-0.83778695E+01 -0.62221291E+00  0.14616584E-03  0.11005818E-03 -0.18769440E-04
-0.83778695E+01 -0.59332774E+00  0.12933342E-03  0.49730196E-04 -0.24278291E-05
-0.83778695E+01 -0.56325577E+00  0.11084723E-03 -0.23498708E-04 -0.12566547E-04
-0.83778695E+01 -0.53201207E+00  0.90450220E-04 -0.10624202E-03 -0.52439633E-04
-0.83778695E+01 -0.49961977E+00  0.68155208E-04 -0.19321792E-03 -0.12359980E-03
-0.83778695E+01 -0.46611039E+00  0.44274548E-04 -0.27729060E-03 -0.22525276E-03
-0.83778695E+01 -0.43152416E+00  0.19378802E-04 -0.34979364E-03 -0.35316838E-03
-0.83778695E+01 -0.39591017E+00 -0.57340402E-05 -0.40138925E-03 -0.49921418E-03
-0.83778695E+01 -0.35932641E+00 -0.30148300E-04 -0.42328538E-03 -0.65102502E-03
-0.83778695E+01 -0.32183967E+00 -0.52927433E-04 -0.40886646E-03 -0.79265404E-03
-0.83778695E+01 -0.28352524E+00 -0.73258757E-04 -0.35530761E-03 -0.90582693E-03
-0.83778695E+01 -0.24446655E+00 -0.90546778E-04 -0.26496402E-03 -0.97221023E-03
-0.83778695E+01 -0.20475452E+00 -0.10450009E-03 -0.14596640E-03 -0.97609828E-03
-0.83778695E+01 -0.16448690E+00 -0.11512792E-03 -0.11836314E-04 -0.90736292E-03
-0.83778695E+01 -0.12376733E+00 -0.12270289E-03  0.12015136E-03 -0.76382997E-03
-0.83778695E+01 -0.82704342E-01 -0.12764230E-03  0.23156148E-03 -0.55266628E-03
-0.83778695E+01 -0.41410268E-01 -0.13038754E-03  0.30600696E-03 -0.29017926E-03
-0.83778695E+01  0.00000000E+00 -0.13126159E-03  0.33216581E-03  0.35395378E-14
-0.83778695E+01  0.41410268E-01 -0.13038754E-03  0.30600696E-03  0.29017926E-03
-0.83778695E+01  0.82704342E-01 -0.12764230E-03  0.23156148E-03  0.55266628E-03
-0.83778695E+01  0.12376733E+00 -0.12270289E-03  0.12015136E-03  0.76382997E-03
-0.83778695E+01  0.16448690E+00 -0.11512792E-03 -0.11836314E-04  0.90736292E-03
-0.83778695E+01  0.20475452E+00 -0.10450009E-03 -0.14596640E-03  0.97609828E-03
-0.83778695E+01  0.24446655E+00 -0.90546778E-04 -0.26496402E-03  0.97221023E-03
-0.83778695E+01  0.28352524E+00 -0.73258757E-04 -0.35530761E-03  0.90582693E-03
-0.83778695E+01  0.32183967E+00 -0.52927433E-04 -0.40886646E-03  0.79265404E-03
-0.83778695E+01  0.35932641E+00 -0.30148300E-04 -0.42328538E-03  0.65102502E-03
-0.83778695E+01  0.39591017E+00 -0.57340402E-05 -0.40138925E-03  0.49921418E-03
-0.83778695E+01  0.43152416E+00  0.19378802E-04 -0.34979364E-03  0.35316838E-03
-0.83778695E+01  0.46611039E+00  0.44274548E-04 -0.27729060E-03  0.22525276E-03
-0.83778695E+01  0.49961977E+00  0.68155208E-04 -0.19321792E-03  0.12359980E-03
-0.83778695E+01  0.53201207E+00  0.90450220E-04 -0.10624202E-03  0.52439633E-04
-0.83778695E+01  0.56325577E+00  0.11084723E-03 -0.23498708E-04  0.12566547E-04
-0.83778695E+01  0.59332774E+00  0.12933342E-03  0.49730196E-04  0.24278291E-05
-0.83778695E+01  0.62221291E+00  0.14616584E-03  0.11005818E-03  0.18769440E-04
-0.83778695E+01  0.64990376E+00  0.16187930E-03  0.15569428E-03  0.57697259E-04
-0.83778695E+01  0.67639983E+00  0.17724978E-03  0.18605293E-03  0.11490539E-03
-0.83778695E+01  0.70170710E+00  0.19332118E-03  0.20121232E-03  0.18638750E-03
-0.83778695E+01  0.72583741E+00  0.21139398E-03  0.20134326E-03  0.26807002E-03
-0.83778695E+01  0.74880783E+00  0.23303220E-03  0.18610175E-03  0.35612924E-03
-0.83778695E+01  0.77064005E+00  0.25987232E-03  0.15411888E-03  0.44595490E-03
-0.83778695E+01  0.79135972E+00  0.29306369E-03  0.10315131E-03  0.53204340E-03
-0.83778695E+01  0.81099590E+00  0.33187475E-03  0.31621670E-04  0.60639092E-03
-0.83778695E+01  0.82958044E+00  0.37133702E-03 -0.57209159E-04  0.65872177E-03
-0.83778695E+01  0.84714748E+00  0.39950353E-03 -0.14927716E-03  0.67617975E-03
-0.83778695E+01  0.86373293E+00  0.39658120E-03 -0.21515250E-03  0.64702130E-03
-0.83778695E+01  0.87937402E+00  0.33911720E-03 -0.21432366E-03  0.56439754E-03
-0.83778695E+01  0.89410886E+00  0.21088550E-03 -0.11229039E-03  0.43306685E-03
-0.83778695E+01  0.90797606E+00  0.16831563E-04  0.93672494E-04  0.27065468E-03
-0.83778695E+01  0.92101443E+00 -0.20905615E-03  0.35806999E-03  0.10620430E-03
-0.83778695E+01  0.93326267E+00 -0.41089149E-03  0.59652221E-03 -0.30455154E-04
-0.83778695E+01  0.94475908E+00 -0.53315949E-03  0.72362139E-03 -0.11713779E-03
-0.83778695E+01  0.95554139E+00 -0.54654321E-03  0.69662229E-03 -0.14872115E-03
-0.83778695E+01  0.96564655E+00 -0.46144648E-03  0.53791959E-03 -0.13408969E-03
-0.83778695E+01  0.97511059E+00 -0.32090616E-03  0.32052161E-03 -0.93751103E-04
-0.83778695E+01  0.98396850E+00 -0.17780444E-03  0.12951556E-03 -0.47373608E-04
-0.83778695E+01  0.99225409E+00 -0.69343042E-04  0.21041288E-04 -0.13479315E-04
-0.83778695E+01  0.10000000E+01  0.00000000E+00  0.00000000E+00  0.00000000E+00
 
-0.83487844E+01 -0.10000000E+01  0.00000000E+00  0.00000000E+00  0.00000000E+00
-0.83487844E+01 -0.99225409E+00 -0.59091093E-04 -0.55380691E-04  0.12154350E-04
-0.83487844E+01 -0.98396850E+00 -0.16029859E-03  0.47399821E-05  0.43929011E-04
-0.83487844E+01 -0.97511059E+00 -0.30070941E-03  0.18767092E-03  0.89892373E-04
-0.83487844E+01 -0.96564655E+00 -0.44448967E-03  0.44553171E-03  0.13532379E-03
-0.83487844E+01 -0.95554139E+00 -0.53871629E-03  0.69028601E-03  0.16341450E-03
-0.83487844E+01 -0.94475908E+00 -0.53819058E-03  0.83041991E-03  0.15483683E-03
-0.83487844E+01 -0.93326267E+00 -0.42862394E-03  0.81272558E-03  0.98512548E-04
-0.83487844E+01 -0.92101443E+00 -0.23527401E-03  0.64797373E-03 -0.54323817E-05
-0.83487844E+01 -0.90797606E+00 -0.11225990E-04  0.40175976E-03 -0.14154708E-03
-0.83487844E+01 -0.89410886E+00  0.18746162E-03  0.15850714E-03 -0.28586174E-03
-0.83487844E+01 -0.87937402E+00  0.32447825E-03 -0.18840476E-04 -0.41265226E-03
-0.83487844E+01 -0.86373293E+00  0.39181019E-03 -0.10818757E-03 -0.50415187E-03
-0.83487844E+01 -0.84714748E+00  0.40327084E-03 -0.12279684E-03 -0.55291385E-03
-0.83487844E+01 -0.82958044E+00  0.38118646E-03 -0.91458214E-04 -0.56184063E-03
-0.83487844E+01 -0.81099590E+00  0.34535200E-03 -0.41301644E-04 -0.53897372E-03
-0.83487844E+01 -0.79135972E+00  0.30829670E-03  0.10226456E-04 -0.49434078E-03
-0.83487844E+01 -0.77064005E+00  0.27567858E-03  0.54687936E-04 -0.43649111E-03
-0.83487844E+01 -0.74880783E+00  0.24878018E-03  0.89163619E-04 -0.37248144E-03
-0.83487844E+01 -0.72583741E+00  0.22682642E-03  0.11283125E-03 -0.30737860E-03
-0.83487844E+01 -0.70170710E+00  0.20841558E-03  0.12534349E-03 -0.24552609E-03
-0.83487844E+01 -0.67639983E+00  0.19213329E-03  0.12617899E-03 -0.19050182E-03
-0.83487844E+01 -0.64990376E+00  0.17677122E-03  0.11476975E-03 -0.14601657E-03
-0.83487844E+01 -0.62221291E+00  0.16133513E-03  0.90728307E-04 -0.11558242E-03
-0.83487844E+01 -0.59332774E+00  0.14505467E-03  0.54215301E-04 -0.10288375E-03
-0.83487844E+01 -0.56325577E+00  0.12735510E-03  0.62574049E-05 -0.11114971E-03
-0.83487844E+01 -0.53201207E+00  0.10788950E-03 -0.50957085E-04 -0.14304515E-03
-0.83487844E+01 -0.49961977E+00  0.86533974E-04 -0.11387056E-03 -0.19977718E-03
-0.83487844E+01 -0.46611039E+00  0.63426080E-04 -0.17753828E-03 -0.28063911E-03
-0.83487844E+01 -0.43152416E+00  0.38942645E-04 -0.23582344E-03 -0.38209916E-03
-0.83487844E+01 -0.39591017E+00  0.13695762E-04 -0.28195383E-03 -0.49746849E-03
-0.83487844E+01 -0.35932641E+00 -0.11544915E-04 -0.30935453E-03 -0.61660208E-03
-0.83487844E+01 -0.32183967E+00 -0.35917211E-04 -0.31279384E-03 -0.72645610E-03
-0.83487844E+01 -0.28352524E+00 -0.58587024E-04 -0.28955219E-03 -0.81208341E-03
-0.83487844E+01 -0.24446655E+00 -0.78829985E-04 -0.24046675E-03 -0.85850654E-03
-0.83487844E+01 -0.20475452E+00 -0.96124852E-04 -0.17043144E-03 -0.85290097E-03
-0.83487844E+01 -0.16448690E+00 -0.11017314E-03 -0.88212862E-04 -0.78703227E-03
-0.83487844E+01 -0.12376733E+00 -0.12090078E-03 -0.53555012E-05 -0.65920177E-03
-0.83487844E+01 -0.82704342E-01 -0.12838552E-03  0.65610635E-04 -0.47540217E-03
-0.83487844E+01 -0.41410268E-01 -0.13278455E-03  0.11343886E-03 -0.24915058E-03
-0.83487844E+01  0.00000000E+00 -0.13423185E-03  0.13031129E-03  0.32191104E-14
-0.83487844E+01  0.41410268E-01 -0.13278455E-03  0.11343886E-03  0.24915058E-03
-0.83487844E+01  0.82704342E-01 -0.12838552E-03  0.65610635E-04  0.47540217E-03
-0.83487844E+01  0.12376733E+00 -0.12090078E-03 -0.53555012E-05  0.65920177E-03
-0.83487844E+01  0.16448690E+00 -0.11017314E-03 -0.88212862E-04  0.78703227E-03
-0.83487844E+01  0.20475452E+00 -0.96124852E-04 -0.17043144E-03  0.85290097E-03
-0.83487844E+01  0.24446655E+00 -0.78829985E-04 -0.24046675E-03  0.85850654E-03
-0.83487844E+01  0.28352524E+00 -0.58587024E-04 -0.28955219E-03  0.81208341E-03
-0.83487844E+01  0.32183967E+00 -0.35917211E-04 -0.31279384E-03  0.72645610E-03
-0.83487844E+01  0.35932641E+00 -0.11544915E-04 -0.30935453E-03  0.61660208E-03
-0.83487844E+01  0.39591017E+00  0.13695762E-04 -0.28195383E-03  0.49746849E-03
-0.83487844E+01  0.43152416E+00  0.38942645E-04 -0.23582344E-03  0.38209916E-03
-0.83487844E+01  0.46611039E+00  0.63426080E-04 -0.17753828E-03  0.28063911E-03
-0.83487844E+01  0.49961977E+00  0.86533974E-04 -0.11387056E-03  0.19977718E-03
-0.83487844E+01  0.53201207E+00  0.10788950E-03 -0.50957085E-04  0.14304515E-03
-0.83487844E+01  0.56325577E+00  0.12735510E-03  0.62574049E-05  0.11114971E-03
-0.83487844E+01  0.59332774E+00  0.14505467E-03  0.54215301E-04  0.10288375E-03
-0.83487844E+01  0.62221291E+00  0.16133513E-03  0.90728307E-04  0.11558242E-03
-0.83487844E+01  0.64990376E+00  0.17677122E-03  0.11476975E-03  0.14601657E-03
-0.83487844E+01  0.67639983E+00  0.19213329E-03  0.12617899E-03  0.19050182E-03
-0.83487844E+01  0.70170710E+00  0.20841558E-03  0.12534349E-03  0.24552609E-03
-0.83487844E+01  0.72583741E+00  0.22682642E-03  0.11283125E-03  0.30737860E-03
-0.83487844E+01  0.74880783E+00  0.24878018E-03  0.89163619E-04  0.37248144E-03
-0.83487844E+01  0.77064005E+00  0.27567858E-03  0.54687936E-04  0.43649111E-03
-0.83487844E+01  0.79135972E+00  0.30829670E-03  0.10226456E-04  0.49434078E-03
-0.83487844E+01  0.81099590E+00  0.34535200E-03 -0.41301644E-04  0.53897372E-03
-0.83487844E+01  0.82958044E+00  0.38118646E-03 -0.91458214E-04  0.56184063E-03
-0.83487844E+01  0.84714748E+00  0.40327084E-03 -0.12279684E-03  0.55291385E-03
-0.83487844E+01  0.86373293E+00  0.39181019E-03 -0.10818757E-03  0.50415187E-03
-0.83487844E+01  0.87937402E+00  0.32447825E-03 -0.18840476E-04  0.41265226E-03
-0.83487844E+01  0.89410886E+00  0.18746162E-03  0.15850714E-03  0.28586174E-03
-0.83487844E+01  0.90797606E+00 -0.11225990E-04  0.40175976E-03  0.14154708E-03
-0.83487844E+01  0.92101443E+00 -0.23527401E-03  0.64797373E-03  0.54323818E-05
-0.83487844E+01  0.93326267E+00 -0.42862394E-03  0.81272558E-03 -0.98512548E-04
-0.83487844E+01  0.94475908E+00 -0.53819058E-03  0.83041991E-03 -0.15483683E-03
-0.83487844E+01  0.95554139E+00 -0.53871629E-03  0.69028601E-03 -0.16341450E-03
-0.83487844E+01  0.96564655E+00 -0.44448967E-03  0.44553171E-03 -0.13532379E-03
-0.83487844E+01  0.97511059E+00 -0.30070941E-03  0.18767092E-03 -0.89892373E-04
-0.83487844E+01  0.98396850E+00 -0.16029859E-03  0.47399821E-05 -0.43929011E-04
-0.83487844E+01  0.99225409E+00 -0.59091093E-04 -0.55380691E-04 -0.12154350E-04
-0.83487844E+01  0.10000000E+01  0.00000000E+00  0.00000000E+00  0.00000000E+00
 
-0.83192067E+01 -0.10000000E+01  0.00000000E+00  0.00000000E+00  0.00000000E+00
-0.83192067E+01 -0.99225409E+00 -0.47914152E-04 -0.12220813E-03  0.10485315E-04
-0.83192067E+01 -0.98396850E+00 -0.14041368E-03 -0.10938369E-03  0.38800666E-04
-0.83192067E+01 -0.97511059E+00 -0.27611748E-03  0.56364052E-04  0.81819212E-04
-0.83192067E+01 -0.96564655E+00 -0.42101852E-03  0.33680969E-03  0.12853926E-03
-0.83192067E+01 -0.95554139E+00 -0.52297168E-03  0.64566574E-03  0.16534585E-03
-0.83192067E+01 -0.94475908E+00 -0.53544804E-03  0.87980272E-03  0.17493054E-03
-0.83192067E+01 -0.93326267E+00 -0.44070294E-03  0.96191007E-03  0.14526592E-03
-0.83192067E+01 -0.92101443E+00 -0.25968047E-03  0.87448779E-03  0.72726678E-04
-0.83192067E+01 -0.90797606E+00 -0.42154916E-04  0.66246425E-03 -0.33190192E-04
-0.83192067E+01 -0.89410886E+00  0.15678259E-03  0.40544810E-03 -0.15439298E-03
-0.83192067E+01 -0.87937402E+00  0.29941914E-03  0.17739215E-03 -0.26927518E-03
-0.83192067E+01 -0.86373293E+00  0.37506682E-03  0.19863322E-04 -0.36117808E-03
-0.83192067E+01 -0.84714748E+00  0.39498386E-03 -0.61824723E-04 -0.42121460E-03
-0.83192067E+01 -0.82958044E+00  0.37991168E-03 -0.84766353E-04 -0.44924345E-03
-0.83192067E+01 -0.81099590E+00  0.34913793E-03 -0.72213003E-04 -0.45004609E-03
-0.83192067E+01 -0.79135972E+00  0.31538760E-03 -0.43026590E-04 -0.43086443E-03
-0.83192067E+01 -0.77064005E+00  0.28478837E-03 -0.92051159E-05 -0.39832233E-03
-0.83192067E+01 -0.74880783E+00  0.25908513E-03  0.22838934E-04 -0.35822045E-03
-0.83192067E+01 -0.72583741E+00  0.23786151E-03  0.49697893E-04 -0.31487406E-03
-0.83192067E+01 -0.70170710E+00  0.21996405E-03  0.69429356E-04 -0.27207892E-03
-0.83192067E+01 -0.67639983E+00  0.20414699E-03  0.80588280E-04 -0.23295126E-03
-0.83192067E+01 -0.64990376E+00  0.18930981E-03  0.82082643E-04 -0.20068382E-03
-0.83192067E+01 -0.62221291E+00  0.17451946E-03  0.73115245E-04 -0.17820778E-03
-0.83192067E+01 -0.59332774E+00  0.15901965E-03  0.53404332E-04 -0.16855249E-03
-0.83192067E+01 -0.56325577E+00  0.14220274E-03  0.23333486E-04 -0.17430115E-03
-0.83192067E+01 -0.53201207E+00  0.12363838E-03 -0.15817393E-04 -0.19758320E-03
-0.83192067E+01 -0.49961977E+00  0.10307222E-03 -0.61740374E-04 -0.23934483E-03
-0.83192067E+01 -0.46611039E+00  0.80472438E-04 -0.11104283E-03 -0.29906757E-03
-0.83192067E+01 -0.43152416E+00  0.56026550E-04 -0.15936787E-03 -0.37403069E-03
-0.83192067E+01 -0.39591017E+00  0.30164035E-04 -0.20174378E-03 -0.45910213E-03
-0.83192067E+01 -0.35932641E+00  0.35123362E-05 -0.23315831E-03 -0.54646508E-03
-0.83192067E+01 -0.32183967E+00 -0.23133862E-04 -0.24936201E-03 -0.62606939E-03
-0.83192067E+01 -0.28352524E+00 -0.48904982E-04 -0.24772348E-03 -0.68635985E-03
-0.83192067E+01 -0.24446655E+00 -0.72922961E-04 -0.22801988E-03 -0.71574240E-03
-0.83192067E+01 -0.20475452E+00 -0.94398627E-04 -0.19286228E-03 -0.70425923E-03
-0.83192067E+01 -0.16448690E+00 -0.11267521E-03 -0.14764348E-03 -0.64551200E-03
-0.83192067E+01 -0.12376733E+00 -0.12727287E-03 -0.99826649E-04 -0.53818347E-03
-0.83192067E+01 -0.82704342E-01 -0.13786970E-03 -0.57722508E-04 -0.38697129E-03
-0.83192067E+01 -0.41410268E-01 -0.14428640E-03 -0.28897430E-04 -0.20246615E-03
-0.83192067E+01  0.00000000E+00 -0.14643246E-03 -0.18656351E-04  0.27381101E-14
-0.83192067E+01  0.41410268E-01 -0.14428640E-03 -0.28897430E-04  0.20246615E-03
-0.83192067E+01  0.82704342E-01 -0.13786970E-03 -0.57722508E-04  0.38697129E-03
-0.83192067E+01  0.12376733E+00 -0.12727287E-03 -0.99826649E-04  0.53818347E-03
-0.83192067E+01  0.16448690E+00 -0.11267521E-03 -0.14764348E-03  0.64551200E-03
-0.83192067E+01  0.20475452E+00 -0.94398627E-04 -0.19286228E-03  0.70425923E-03
-0.83192067E+01  0.24446655E+00 -0.72922961E-04 -0.22801988E-03  0.71574240E-03
-0.83192067E+01  0.28352524E+00 -0.48904982E-04 -0.24772348E-03  0.68635985E-03
-0.83192067E+01  0.32183967E+00 -0.23133862E-04 -0.24936201E-03  0.62606939E-03
-0.83192067E+01  0.35932641E+00  0.35123362E-05 -0.23315831E-03  0.54646508E-03
-0.83192067E+01  0.39591017E+00  0.30164035E-04 -0.20174378E-03  0.45910213E-03
-0.83192067E+01  0.43152416E+00  0.56026550E-04 -0.15936787E-03  0.37403069E-03
-0.83192067E+01  0.46611039E+00  0.80472438E-04 -0.11104283E-03  0.29906757E-03
-0.83192067E+01  0.49961977E+00  0.10307222E-03 -0.61740374E-04  0.23934483E-03
-0.83192067E+01  0.53201207E+00  0.12363838E-03 -0.15817393E-04  0.19758320E-03
-0.83192067E+01  0.56325577E+00  0.14220274E-03  0.23333486E-04  0.17430115E-03
-0.83192067E+01  0.59332774E+00  0.15901965E-03  0.53404332E-04  0.16855249E-03
-0.83192067E+01  0.62221291E+00  0.17451946E-03  0.73115245E-04  0.17820778E-03
-0.83192067E+01  0.64990376E+00  0.18930981E-03  0.82082643E-04  0.20068382E-03
-0.83192067E+01  0.67639983E+00  0.20414699E-03  0.80588280E-04  0.23295126E-03
-0.83192067E+01  0.70170710E+00  0.21996405E-03  0.69429356E-04  0.27207892E-03
-0.83192067E+01  0.72583741E+00  0.23786151E-03  0.49697893E-04  0.31487406E-03
-0.83192067E+01  0.74880783E+00  0.25908513E-03  0.22838934E-04  0.35822045E-03
-0.83192067E+01  0.77064005E+00  0.28478837E-03 -0.92051158E-05  0.39832233E-03
-0.83192067E+01  0.79135972E+00  0.31538760E-03 -0.43026590E-04  0.43086443E-03
-0.83192067E+01  0.81099590E+00  0.34913793E-03 -0.72213003E-04  0.45004609E-03
-0.83192067E+01  0.82958044E+00  0.37991168E-03 -0.84766353E-04  0.44924345E-03
-0.83192067E+01  0.84714748E+00  0.39498386E-03 -0.61824723E-04  0.42121460E-03
-0.83192067E+01  0.86373293E+00  0.37506682E-03  0.19863322E-04  0.36117808E-03
-0.83192067E+01  0.87937402E+00  0.29941914E-03  0.17739215E-03  0.26927518E-03
-0.83192067E+01  0.89410886E+00  0.15678259E-03  0.40544810E-03  0.15439298E-03
-0.83192067E+01  0.90797606E+00 -0.42154916E-04  0.66246425E-03  0.33190192E-04
-0.83192067E+01  0.92101443E+00 -0.25968047E-03  0.87448779E-03 -0.72726678E-04
-0.83192067E+01  0.93326267E+00 -0.44070294E-03  0.96191007E-03 -0.14526592E-03
-0.83192067E+01  0.94475908E+00 -0.53544804E-03  0.87980272E-03 -0.17493054E-03
-0.83192067E+01  0.95554139E+00 -0.52297168E-03  0.64566574E-03 -0.16534585E-03
-0.83192067E+01  0.96564655E+00 -0.42101852E-03  0.33680969E-03 -0.12853926E-03
-0.83192067E+01  0.97511059E+00 -0.27611748E-03  0.56364052E-04 -0.81819212E-04
-0.83192067E+01  0.98396850E+00 -0.14041368E-03 -0.10938369E-03 -0.38800666E-04
-0.83192067E+01  0.99225409E+00 -0.47914152E-04 -0.12220813E-03 -0.10485315E-04
-0.83192067E+01  0.10000000E+01  0.00000000E+00  0.00000000E+00  0.00000000E+00
 
-0.82891299E+01 -0.10000000E+01  0.00000000E+00  0.00000000E+00  0.00000000E+00
-0.82891299E+01 -0.99225409E+00 -0.36389188E-04 -0.18250504E-03  0.85779943E-05
-0.82891299E+01 -0.98396850E+00 -0.11905072E-03 -0.21616661E-03  0.32644116E-04
-0.82891299E+01 -0.97511059E+00 -0.24804581E-03 -0.75065330E-04  0.70999671E-04
-0.82891299E+01 -0.96564655E+00 -0.39161145E-03  0.21232276E-03  0.11605000E-03
-0.82891299E+01 -0.95554139E+00 -0.49917938E-03  0.56467411E-03  0.15739352E-03
-0.82891299E+01 -0.94475908E+00 -0.52377009E-03  0.87297602E-03  0.18025965E-03
-0.82891299E+01 -0.93326267E+00 -0.44476025E-03  0.10421786E-02  0.17268047E-03
-0.82891299E+01 -0.92101443E+00 -0.27876004E-03  0.10308845E-02  0.12850178E-03
-0.82891299E+01 -0.90797606E+00 -0.71597879E-04  0.86387682E-03  0.52283573E-04
-0.82891299E+01 -0.89410886E+00  0.12357473E-03  0.61254405E-03 -0.43330915E-04
-0.82891299E+01 -0.87937402E+00  0.26853215E-03  0.35631560E-03 -0.14113757E-03
-0.82891299E+01 -0.86373293E+00  0.35040533E-03  0.15099396E-03 -0.22641839E-03
-0.82891299E+01 -0.84714748E+00  0.37792202E-03  0.17285791E-04 -0.28988021E-03
-0.82891299E+01 -0.82958044E+00  0.36994263E-03 -0.50998548E-04 -0.32924169E-03
-0.82891299E+01 -0.81099590E+00  0.34484815E-03 -0.72316465E-04 -0.34661885E-03
-0.82891299E+01 -0.79135972E+00  0.31522062E-03 -0.65368518E-04 -0.34673349E-03
-0.82891299E+01 -0.77064005E+00  0.28743949E-03 -0.44215362E-04 -0.33431074E-03
-0.82891299E+01 -0.74880783E+00  0.26360224E-03 -0.17690382E-04 -0.31378663E-03
-0.82891299E+01 -0.72583741E+00  0.24360927E-03  0.88621949E-05 -0.28857875E-03
-0.82891299E+01 -0.70170710E+00  0.22654708E-03  0.32231040E-04 -0.26180429E-03
-0.82891299E+01 -0.67639983E+00  0.21134413E-03  0.50189351E-04 -0.23604598E-03
-0.82891299E+01 -0.64990376E+00  0.19702008E-03  0.61160548E-04 -0.21397644E-03
-0.82891299E+01 -0.62221291E+00  0.18272147E-03  0.63942608E-04 -0.19802714E-03
-0.82891299E+01 -0.59332774E+00  0.16773175E-03  0.57809583E-04 -0.19072213E-03
-0.82891299E+01 -0.56325577E+00  0.15144516E-03  0.42521606E-04 -0.19420343E-03
-0.82891299E+01 -0.53201207E+00  0.13339127E-03  0.18499204E-04 -0.21028316E-03
-0.82891299E+01 -0.49961977E+00  0.11323544E-03 -0.13112162E-04 -0.23983714E-03
-0.82891299E+01 -0.46611039E+00  0.90828663E-04 -0.50352993E-04 -0.28263858E-03
-0.82891299E+01 -0.43152416E+00  0.66217375E-04 -0.90505935E-04 -0.33674665E-03
-0.82891299E+01 -0.39591017E+00  0.39685282E-04 -0.13026030E-03 -0.39837578E-03
-0.82891299E+01 -0.35932641E+00  0.11736962E-04 -0.16605355E-03 -0.46163516E-03
-0.82891299E+01 -0.32183967E+00 -0.16902835E-04 -0.19456079E-03 -0.51888779E-03
-0.82891299E+01 -0.28352524E+00 -0.45353328E-04 -0.21325992E-03 -0.56126826E-03
-0.82891299E+01 -0.24446655E+00 -0.72625461E-04 -0.22098206E-03 -0.57982961E-03
-0.82891299E+01 -0.20475452E+00 -0.97716209E-04 -0.21826147E-03 -0.56682449E-03
-0.82891299E+01 -0.16448690E+00 -0.11966792E-03 -0.20739776E-03 -0.51723078E-03
-0.82891299E+01 -0.12376733E+00 -0.13764795E-03 -0.19209531E-03 -0.42994806E-03
-0.82891299E+01 -0.82704342E-01 -0.15097794E-03 -0.17676647E-03 -0.30856426E-03
-0.82891299E+01 -0.41410268E-01 -0.15917294E-03 -0.16557000E-03 -0.16127507E-03
-0.82891299E+01  0.00000000E+00 -0.16193600E-03 -0.16148063E-03  0.22443817E-14
-0.82891299E+01  0.41410268E-01 -0.15917294E-03 -0.16557000E-03  0.16127507E-03
-0.82891299E+01  0.82704342E-01 -0.15097794E-03 -0.17676647E-03  0.30856426E-03
-0.82891299E+01  0.12376733E+00 -0.13764795E-03 -0.19209531E-03  0.42994806E-03
-0.82891299E+01  0.16448690E+00 -0.11966792E-03 -0.20739776E-03  0.51723078E-03
-0.82891299E+01  0.20475452E+00 -0.97716209E-04 -0.21826147E-03  0.56682449E-03
-0.82891299E+01  0.24446655E+00 -0.72625461E-04 -0.22098206E-03  0.57982961E-03
-0.82891299E+01  0.28352524E+00 -0.45353328E-04 -0.21325992E-03  0.56126826E-03
-0.82891299E+01  0.32183967E+00 -0.16902835E-04 -0.19456079E-03  0.51888779E-03
-0.82891299E+01  0.35932641E+00  0.11736962E-04 -0.16605355E-03  0.46163516E-03
-0.82891299E+01  0.39591017E+00  0.39685282E-04 -0.13026030E-03  0.39837578E-03
-0.82891299E+01  0.43152416E+00  0.66217375E-04 -0.90505935E-04  0.33674665E-03
-0.82891299E+01  0.46611039E+00  0.90828663E-04 -0.50352993E-04  0.28263858E-03
-0.82891299E+01  0.49961977E+00  0.11323544E-03 -0.13112162E-04  0.23983714E-03
-0.82891299E+01  0.53201207E+00  0.13339127E-03  0.18499204E-04  0.21028316E-03
-0.82891299E+01  0.56325577E+00  0.15144516E-03  0.42521606E-04  0.19420343E-03
-0.82891299E+01  0.59332774E+00  0.16773175E-03  0.57809583E-04  0.19072213E-03
-0.82891299E+01  0.62221291E+00  0.18272147E-03  0.63942608E-04  0.19802714E-03
-0.82891299E+01  0.64990376E+00  0.19702008E-03  0.61160548E-04  0.21397644E-03
-0.82891299E+01  0.67639983E+00  0.21134413E-03  0.50189351E-04  0.23604598E-03
-0.82891299E+01  0.70170710E+00  0.22654708E-03  0.32231040E-04  0.26180429E-03
-0.82891299E+01  0.72583741E+00  0.24360927E-03  0.88621949E-05  0.28857875E-03
-0.82891299E+01  0.74880783E+00  0.26360224E-03 -0.17690382E-04  0.31378663E-03
-0.82891299E+01  0.77064005E+00  0.28743949E-03 -0.44215362E-04  0.33431074E-03
-0.82891299E+01  0.79135972E+00  0.31522062E-03 -0.65368518E-04  0.34673349E-03
-0.82891299E+01  0.81099590E+00  0.34484815E-03 -0.72316465E-04  0.34661885E-03
-0.82891299E+01  0.82958044E+00  0.36994263E-03 -0.50998548E-04  0.32924169E-03
-0.82891299E+01  0.84714748E+00  0.37792202E-03  0.17285791E-04  0.28988021E-03
-0.82891299E+01  0.86373293E+00  0.35040533E-03  0.15099396E-03  0.22641839E-03
-0.82891299E+01  0.87937402E+00  0.26853215E-03  0.35631560E-03  0.14113757E-03
-0.82891299E+01  0.89410886E+00  0.12357473E-03  0.61254405E-03  0.43330915E-04
-0.82891299E+01  0.90797606E+00 -0.71597879E-04  0.86387682E-03 -0.52283573E-04
-0.82891299E+01  0.92101443E+00 -0.27876004E-03  0.10308845E-02 -0.12850178E-03
-0.82891299E+01  0.93326267E+00 -0.44476025E-03  0.10421786E-02 -0.17268047E-03
-0.82891299E+01  0.94475908E+00 -0.52377009E-03  0.87297602E-03 -0.18025965E-03
-0.82891299E+01  0.95554139E+00 -0.49917938E-03  0.56467411E-03 -0.15739352E-03
-0.82891299E+01  0.96564655E+00 -0.39161145E-03  0.21232276E-03 -0.11605000E-03
-0.82891299E+01  0.97511059E+00 -0.24804581E-03 -0.75065330E-04 -0.70999671E-04
-0.82891299E+01  0.98396850E+00 -0.11905072E-03 -0.21616661E-03 -0.32644116E-04
-0.82891299E+01  0.99225409E+00 -0.36389188E-04 -0.18250504E-03 -0.85779943E-05
-0.82891299E+01  0.10000000E+01  0.00000000E+00  0.00000000E+00  0.00000000E+00
 
-0.82585475E+01 -0.10000000E+01  0.00000000E+00  0.00000000E+00  0.00000000E+00
-0.82585475E+01 -0.99225409E+00 -0.25001115E-04 -0.22939016E-03  0.66520195E-05
-0.82585475E+01 -0.98396850E+00 -0.97313417E-04 -0.30349844E-03  0.26049496E-04
-0.82585475E+01 -0.97511059E+00 -0.21828986E-03 -0.19019623E-03  0.58592001E-04
-0.82585475E+01 -0.96564655E+00 -0.35863605E-03  0.91729387E-04  0.99660584E-04
-0.82585475E+01 -0.95554139E+00 -0.46994434E-03  0.46844559E-03  0.14190341E-03
-0.82585475E+01 -0.94475908E+00 -0.50553612E-03  0.83009178E-03  0.17330455E-03
-0.82585475E+01 -0.93326267E+00 -0.44251690E-03  0.10700405E-02  0.18270303E-03
-0.82585475E+01 -0.92101443E+00 -0.29332941E-03  0.11279486E-02  0.16247769E-03
-0.82585475E+01 -0.90797606E+00 -0.99487500E-04  0.10102062E-02  0.11333661E-03
-0.82585475E+01 -0.89410886E+00  0.88535535E-04  0.77800326E-03  0.43163735E-04
-0.82585475E+01 -0.87937402E+00  0.23277508E-03  0.51178915E-03 -0.35133204E-04
-0.82585475E+01 -0.86373293E+00  0.31869521E-03  0.27677821E-03 -0.10924742E-03
-0.82585475E+01 -0.84714748E+00  0.35263274E-03  0.10565672E-03 -0.17026778E-03
-0.82585475E+01 -0.82958044E+00  0.35141188E-03  0.17523868E-05 -0.21460623E-03
-0.82585475E+01 -0.81099590E+00  0.33222209E-03 -0.48342046E-04 -0.24237103E-03
-0.82585475E+01 -0.79135972E+00  0.30723184E-03 -0.62111323E-04 -0.25617972E-03
-0.82585475E+01 -0.77064005E+00  0.28288130E-03 -0.54515647E-04 -0.25905116E-03
-0.82585475E+01 -0.74880783E+00  0.26151310E-03 -0.35914172E-04 -0.25409802E-03
-0.82585475E+01 -0.72583741E+00  0.24329365E-03 -0.13020341E-04 -0.24379590E-03
-0.82585475E+01 -0.70170710E+00  0.22752945E-03  0.99811623E-05 -0.23050203E-03
-0.82585475E+01 -0.67639983E+00  0.21331638E-03  0.30219234E-04 -0.21617823E-03
-0.82585475E+01 -0.64990376E+00  0.19979335E-03  0.45689055E-04 -0.20289664E-03
-0.82585475E+01 -0.62221291E+00  0.18618892E-03  0.54833834E-04 -0.19252641E-03
-0.82585475E+01 -0.59332774E+00  0.17183282E-03  0.56568708E-04 -0.18703871E-03
-0.82585475E+01 -0.56325577E+00  0.15613278E-03  0.50196215E-04 -0.18810335E-03
-0.82585475E+01 -0.53201207E+00  0.13859587E-03  0.35545945E-04 -0.19719082E-03
-0.82585475E+01 -0.49961977E+00  0.11883079E-03  0.12988860E-04 -0.21508607E-03
-0.82585475E+01 -0.46611039E+00  0.96599449E-04 -0.16454518E-04 -0.24182745E-03
-0.82585475E+01 -0.43152416E+00  0.71837124E-04 -0.51140896E-04 -0.27622133E-03
-0.82585475E+01 -0.39591017E+00  0.44709130E-04 -0.88854112E-04 -0.31578731E-03
-0.82585475E+01 -0.35932641E+00  0.15617555E-04 -0.12700624E-03 -0.35651805E-03
-0.82585475E+01 -0.32183967E+00 -0.14773808E-04 -0.16292215E-03 -0.39315111E-03
-0.82585475E+01 -0.28352524E+00 -0.45577801E-04 -0.19421490E-03 -0.41948557E-03
-0.82585475E+01 -0.24446655E+00 -0.75713377E-04 -0.21916681E-03 -0.42921190E-03
-0.82585475E+01 -0.20475452E+00 -0.10399424E-03 -0.23701938E-03 -0.41679901E-03
-0.82585475E+01 -0.16448690E+00 -0.12919975E-03 -0.24809549E-03 -0.37861360E-03
-0.82585475E+01 -0.12376733E+00 -0.15018394E-03 -0.25366353E-03 -0.31378095E-03
-0.82585475E+01 -0.82704342E-01 -0.16594813E-03 -0.25558412E-03 -0.22477242E-03
-0.82585475E+01 -0.41410268E-01 -0.17573003E-03 -0.25577173E-03 -0.11735987E-03
-0.82585475E+01  0.00000000E+00 -0.17904426E-03 -0.25565953E-03  0.16377319E-14
-0.82585475E+01  0.41410268E-01 -0.17573003E-03 -0.25577173E-03  0.11735987E-03
-0.82585475E+01  0.82704342E-01 -0.16594813E-03 -0.25558412E-03  0.22477242E-03
-0.82585475E+01  0.12376733E+00 -0.15018394E-03 -0.25366353E-03  0.31378095E-03
-0.82585475E+01  0.16448690E+00 -0.12919975E-03 -0.24809549E-03  0.37861360E-03
-0.82585475E+01  0.20475452E+00 -0.10399424E-03 -0.23701938E-03  0.41679901E-03
-0.82585475E+01  0.24446655E+00 -0.75713377E-04 -0.21916681E-03  0.42921190E-03
-0.82585475E+01  0.28352524E+00 -0.45577801E-04 -0.19421490E-03  0.41948557E-03
-0.82585475E+01  0.32183967E+00 -0.14773808E-04 -0.16292215E-03  0.39315111E-03
-0.82585475E+01  0.35932641E+00  0.15617555E-04 -0.12700624E-03  0.35651805E-03
-0.82585475E+01  0.39591017E+00  0.44709130E-04 -0.88854112E-04  0.31578731E-03
-0.82585475E+01  0.43152416E+00  0.71837124E-04 -0.51140896E-04  0.27622133E-03
-0.82585475E+01  0.46611039E+00  0.96599449E-04 -0.16454518E-04  0.24182745E-03
-0.82585475E+01  0.49961977E+00  0.11883079E-03  0.12988860E-04  0.21508607E-03
-0.82585475E+01  0.53201207E+00  0.13859587E-03  0.35545945E-04  0.19719082E-03
-0.82585475E+01  0.56325577E+00  0.15613278E-03  0.50196215E-04  0.18810335E-03
-0.82585475E+01  0.59332774E+00  0.17183282E-03  0.56568708E-04  0.18703871E-03
-0.82585475E+01  0.62221291E+00  0.18618892E-03  0.54833834E-04  0.19252641E-03
-0.82585475E+01  0.64990376E+00  0.19979335E-03  0.45689055E-04  0.20289664E-03
-0.82585475E+01  0.67639983E+00  0.21331638E-03  0.30219234E-04  0.21617823E-03
-0.82585475E+01  0.70170710E+00  0.22752945E-03  0.99811623E-05  0.23050203E-03
-0.82585475E+01  0.72583741E+00  0.24329365E-03 -0.13020341E-04  0.24379590E-03
-0.82585475E+01  0.74880783E+00  0.26151310E-03 -0.35914172E-04  0.25409802E-03
-0.82585475E+01  0.77064005E+00  0.28288130E-03 -0.54515647E-04  0.25905116E-03
-0.82585475E+01  0.79135972E+00  0.30723184E-03 -0.62111323E-04  0.25617972E-03
-0.82585475E+01  0.81099590E+00  0.33222209E-03 -0.48342046E-04  0.24237103E-03
-0.82585475E+01  0.82958044E+00  0.35141188E-03  0.17523868E-05  0.21460623E-03
-0.82585475E+01  0.84714748E+00  0.35263274E-03  0.10565672E-03  0.17026778E-03
-0.82585475E+01  0.86373293E+00  0.31869521E-03  0.27677821E-03  0.10924742E-03
-0.82585475E+01  0.87937402E+00  0.23277508E-03  0.51178915E-03  0.35133204E-04
-0.82585475E+01  0.89410886E+00  0.88535535E-04  0.77800326E-03 -0.43163735E-04
-0.82585475E+01  0.90797606E+00 -0.99487500E-04  0.10102062E-02 -0.11333661E-03
-0.82585475E+01  0.92101443E+00 -0.29332941E-03  0.11279486E-02 -0.16247769E-03
-0.82585475E+01  0.93326267E+00 -0.44251690E-03  0.10700405E-02 -0.18270303E-03
-0.82585475E+01  0.94475908E+00 -0.50553612E-03  0.83009178E-03 -0.17330455E-03
-0.82585475E+01  0.95554139E+00 -0.46994434E-03  0.46844559E-03 -0.14190341E-03
-0.82585475E+01  0.96564655E+00 -0.35863605E-03  0.91729387E-04 -0.99660584E-04
-0.82585475E+01  0.97511059E+00 -0.21828986E-03 -0.19019623E-03 -0.58592001E-04
-0.82585475E+01  0.98396850E+00 -0.97313417E-04 -0.30349844E-03 -0.26049496E-04
-0.82585475E+01  0.99225409E+00 -0.25001115E-04 -0.22939016E-03 -0.66520195E-05
-0.82585475E+01  0.10000000E+01  0.00000000E+00  0.00000000E+00  0.00000000E+00
 
-0.82274528E+01 -0.10000000E+01  0.00000000E+00  0.00000000E+00  0.00000000E+00
-0.82274528E+01 -0.99225409E+00 -0.14167239E-04 -0.26713147E-03  0.48001880E-05
-0.82274528E+01 -0.98396850E+00 -0.75896181E-04 -0.37697363E-03  0.19592557E-04
-0.82274528E+01 -0.97511059E+00 -0.18766315E-03 -0.29346248E-03  0.45963269E-04
-0.82274528E+01 -0.96564655E+00 -0.32282990E-03 -0.26609995E-04  0.81754150E-04
-0.82274528E+01 -0.95554139E+00 -0.43567612E-03  0.35851433E-03  0.12231765E-03
-0.82274528E+01 -0.94475908E+00 -0.48054233E-03  0.75489183E-03  0.15837137E-03
-0.82274528E+01 -0.93326267E+00 -0.43290914E-03  0.10494908E-02  0.18003400E-03
-0.82274528E+01 -0.92101443E+00 -0.30134969E-03  0.11677446E-02  0.17908463E-03
-0.82274528E+01 -0.90797606E+00 -0.12288502E-03  0.10999849E-02  0.15341630E-03
-0.82274528E+01 -0.89410886E+00  0.55248206E-04  0.89631614E-03  0.10698855E-03
-0.82274528E+01 -0.87937402E+00  0.19601901E-03  0.63483880E-03  0.48802419E-04
-0.82274528E+01 -0.86373293E+00  0.28374206E-03  0.38604116E-03 -0.11383716E-04
-0.82274528E+01 -0.84714748E+00  0.32258705E-03  0.19132552E-03 -0.65552039E-04
-0.82274528E+01 -0.82958044E+00  0.32730116E-03  0.61905117E-04 -0.10947376E-03
-0.82274528E+01 -0.81099590E+00  0.31369676E-03 -0.10724540E-04 -0.14185799E-03
-0.82274528E+01 -0.79135972E+00  0.29332045E-03 -0.42138395E-04 -0.16367180E-03
-0.82274528E+01 -0.77064005E+00  0.27250922E-03 -0.47263891E-04 -0.17650899E-03
-0.82274528E+01 -0.74880783E+00  0.25374707E-03 -0.37184560E-04 -0.18231177E-03
-0.82274528E+01 -0.72583741E+00  0.23740930E-03 -0.19412438E-04 -0.18268948E-03
-0.82274528E+01 -0.70170710E+00  0.22299448E-03  0.12496993E-05 -0.17928405E-03
-0.82274528E+01 -0.67639983E+00  0.20975406E-03  0.21502587E-04 -0.17348170E-03
-0.82274528E+01 -0.64990376E+00  0.19694485E-03  0.39040558E-04 -0.16681740E-03
-0.82274528E+01 -0.62221291E+00  0.18388491E-03  0.52040047E-04 -0.16068955E-03
-0.82274528E+01 -0.59332774E+00  0.16996725E-03  0.59124801E-04 -0.15663171E-03
-0.82274528E+01 -0.56325577E+00  0.15464064E-03  0.59210188E-04 -0.15597099E-03
-0.82274528E+01 -0.53201207E+00  0.13742810E-03  0.51614258E-04 -0.15995313E-03
-0.82274528E+01 -0.49961977E+00  0.11792981E-03  0.36033051E-04 -0.16934680E-03
-0.82274528E+01 -0.46611039E+00  0.95873062E-04  0.12665418E-04 -0.18444493E-03
-0.82274528E+01 -0.43152416E+00  0.71137105E-04 -0.17787287E-04 -0.20467072E-03
-0.82274528E+01 -0.39591017E+00  0.43816614E-04 -0.54072642E-04 -0.22856766E-03
-0.82274528E+01 -0.35932641E+00  0.14242686E-04 -0.94467446E-04 -0.25357512E-03
-0.82274528E+01 -0.32183967E+00 -0.16975501E-04 -0.13688476E-03 -0.27623143E-03
-0.82274528E+01 -0.28352524E+00 -0.48969462E-04 -0.17908432E-03 -0.29234474E-03
-0.82274528E+01 -0.24446655E+00 -0.80625139E-04 -0.21890403E-03 -0.29758592E-03
-0.82274528E+01 -0.20475452E+00 -0.11066279E-03 -0.25449471E-03 -0.28808249E-03
-0.82274528E+01 -0.16448690E+00 -0.13771127E-03 -0.28449031E-03 -0.26122998E-03
-0.82274528E+01 -0.12376733E+00 -0.16043369E-03 -0.30806466E-03 -0.21629719E-03
-0.82274528E+01 -0.82704342E-01 -0.17762821E-03 -0.32487521E-03 -0.15487383E-03
-0.82274528E+01 -0.41410268E-01 -0.18835199E-03 -0.33489383E-03 -0.80849252E-04
-0.82274528E+01  0.00000000E+00 -0.19199499E-03 -0.33821694E-03  0.10796216E-14
-0.82274528E+01  0.41410268E-01 -0.18835199E-03 -0.33489383E-03  0.80849252E-04
-0.82274528E+01  0.82704342E-01 -0.17762821E-03 -0.32487521E-03  0.15487383E-03
-0.82274528E+01  0.12376733E+00 -0.16043369E-03 -0.30806466E-03  0.21629719E-03
-0.82274528E+01  0.16448690E+00 -0.13771127E-03 -0.28449031E-03  0.26122998E-03
-0.82274528E+01  0.20475452E+00 -0.11066279E-03 -0.25449471E-03  0.28808249E-03
-0.82274528E+01  0.24446655E+00 -0.80625139E-04 -0.21890403E-03  0.29758592E-03
-0.82274528E+01  0.28352524E+00 -0.48969462E-04 -0.17908432E-03  0.29234474E-03
-0.82274528E+01  0.32183967E+00 -0.16975501E-04 -0.13688476E-03  0.27623143E-03
-0.82274528E+01  0.35932641E+00  0.14242686E-04 -0.94467446E-04  0.25357512E-03
-0.82274528E+01  0.39591017E+00  0.43816614E-04 -0.54072642E-04  0.22856766E-03
-0.82274528E+01  0.43152416E+00  0.71137105E-04 -0.17787287E-04  0.20467072E-03
-0.82274528E+01  0.46611039E+00  0.95873062E-04  0.12665418E-04  0.18444493E-03
-0.82274528E+01  0.49961977E+00  0.11792981E-03  0.36033051E-04  0.16934680E-03
-0.82274528E+01  0.53201207E+00  0.13742810E-03  0.51614258E-04  0.15995313E-03
-0.82274528E+01  0.56325577E+00  0.15464064E-03  0.59210188E-04  0.15597099E-03
-0.82274528E+01  0.59332774E+00  0.16996725E-03  0.59124801E-04  0.15663171E-03
-0.82274528E+01  0.62221291E+00  0.18388491E-03  0.52040047E-04  0.16068955E-03
-0.82274528E+01  0.64990376E+00  0.19694485E-03  0.39040558E-04  0.16681740E-03
-0.82274528E+01  0.67639983E+00  0.20975406E-03  0.21502587E-04  0.17348170E-03
-0.82274528E+01  0.70170710E+00  0.22299448E-03  0.12496993E-05  0.17928405E-03
-0.82274528E+01  0.72583741E+00  0.23740930E-03 -0.19412438E-04  0.18268948E-03
-0.82274528E+01  0.74880783E+00  0.25374707E-03 -0.37184560E-04  0.18231177E-03
-0.82274528E+01  0.77064005E+00  0.27250922E-03 -0.47263891E-04  0.17650899E-03
-0.82274528E+01  0.79135972E+00  0.29332045E-03 -0.42138395E-04  0.16367180E-03
-0.82274528E+01  0.81099590E+00  0.31369676E-03 -0.10724540E-04  0.14185799E-03
-0.82274528E+01  0.82958044E+00  0.32730116E-03  0.61905117E-04  0.10947376E-03
-0.82274528E+01  0.84714748E+00  0.32258705E-03  0.19132552E-03  0.65552039E-04
-0.82274528E+01  0.86373293E+00  0.28374206E-03  0.38604116E-03  0.11383716E-04
-0.82274528E+01  0.87937402E+00  0.19601901E-03  0.63483880E-03 -0.48802419E-04
-0.82274528E+01  0.89410886E+00  0.55248206E-04  0.89631614E-03 -0.10698855E-03
-0.82274528E+01  0.90797606E+00 -0.12288502E-03  0.10999849E-02 -0.15341630E-03
-0.82274528E+01  0.92101443E+00 -0.30134969E-03  0.11677446E-02 -0.17908463E-03
-0.82274528E+01  0.93326267E+00 -0.43290914E-03  0.10494908E-02 -0.18003400E-03
-0.82274528E+01  0.94475908E+00 -0.48054233E-03  0.75489183E-03 -0.15837137E-03
-0.82274528E+01  0.95554139E+00 -0.43567612E-03  0.35851433E-03 -0.12231765E-03
-0.82274528E+01  0.96564655E+00 -0.32282990E-03 -0.26609995E-04 -0.81754150E-04
-0.82274528E+01  0.97511059E+00 -0.18766315E-03 -0.29346248E-03 -0.45963269E-04
-0.82274528E+01  0.98396850E+00 -0.75896181E-04 -0.37697363E-03 -0.19592557E-04
-0.82274528E+01  0.99225409E+00 -0.14167239E-04 -0.26713147E-03 -0.48001880E-05
-0.82274528E+01  0.10000000E+01  0.00000000E+00  0.00000000E+00  0.00000000E+00
 
-0.81958392E+01 -0.10000000E+01  0.00000000E+00  0.00000000E+00  0.00000000E+00
-0.81958392E+01 -0.99225409E+00 -0.41613145E-05 -0.29154362E-03  0.31303256E-05
-0.81958392E+01 -0.98396850E+00 -0.55539414E-04 -0.42910590E-03  0.13544525E-04
-0.81958392E+01 -0.97511059E+00 -0.15753975E-03 -0.37418664E-03  0.33706706E-04
-0.81958392E+01 -0.96564655E+00 -0.28620999E-03 -0.12887273E-03  0.63414800E-04
-0.81958392E+01 -0.95554139E+00 -0.39883471E-03  0.25131198E-03  0.10033400E-03
-0.81958392E+01 -0.94475908E+00 -0.45132311E-03  0.66512532E-03  0.13772610E-03
-0.81958392E+01 -0.93326267E+00 -0.41812391E-03  0.99767232E-03  0.16724631E-03
-0.81958392E+01 -0.92101443E+00 -0.30432674E-03  0.11647347E-02  0.18071641E-03
-0.81958392E+01 -0.90797606E+00 -0.14247240E-03  0.11433888E-02  0.17412882E-03
-0.81958392E+01 -0.89410886E+00  0.23786485E-04  0.97269362E-03  0.14836329E-03
-0.81958392E+01 -0.87937402E+00  0.15887546E-03  0.72603942E-03  0.10905759E-03
-0.81958392E+01 -0.86373293E+00  0.24642867E-03  0.47577841E-03  0.63506046E-04
-0.81958392E+01 -0.84714748E+00  0.28871349E-03  0.26903772E-03  0.18546338E-04
-0.81958392E+01 -0.82958044E+00  0.29844628E-03  0.12315895E-03 -0.21460922E-04
-0.81958392E+01 -0.81099590E+00  0.28996591E-03  0.34047743E-04 -0.54354021E-04
-0.81958392E+01 -0.79135972E+00  0.27405482E-03 -0.11649491E-04 -0.79896661E-04
-0.81958392E+01 -0.77064005E+00  0.25682064E-03 -0.28212519E-04 -0.98569655E-04
-0.81958392E+01 -0.74880783E+00  0.24080164E-03 -0.26868411E-04 -0.11134599E-03
-0.81958392E+01 -0.72583741E+00  0.22652906E-03 -0.15497416E-04 -0.11908270E-03
-0.81958392E+01 -0.70170710E+00  0.21366388E-03  0.75211048E-06 -0.12277090E-03
-0.81958392E+01 -0.67639983E+00  0.20159604E-03  0.18323446E-04 -0.12325363E-03
-0.81958392E+01 -0.64990376E+00  0.18969076E-03  0.34722565E-04 -0.12154543E-03
-0.81958392E+01 -0.62221291E+00  0.17735103E-03  0.47962505E-04 -0.11858035E-03
-0.81958392E+01 -0.59332774E+00  0.16403370E-03  0.56495379E-04 -0.11545334E-03
-0.81958392E+01 -0.56325577E+00  0.14923461E-03  0.59016665E-04 -0.11314013E-03
-0.81958392E+01 -0.53201207E+00  0.13250541E-03  0.54560599E-04 -0.11264043E-03
-0.81958392E+01 -0.49961977E+00  0.11345732E-03  0.42449914E-04 -0.11466846E-03
-0.81958392E+01 -0.46611039E+00  0.91808797E-04  0.22428234E-04 -0.11970800E-03
-0.81958392E+01 -0.43152416E+00  0.67412856E-04 -0.53343226E-05 -0.12770548E-03
-0.81958392E+01 -0.39591017E+00  0.40323328E-04 -0.40141903E-04 -0.13810012E-03
-0.81958392E+01 -0.35932641E+00  0.10824540E-04 -0.80795108E-04 -0.14961947E-03
-0.81958392E+01 -0.32183967E+00 -0.20516911E-04 -0.12559906E-03 -0.16042169E-03
-0.81958392E+01 -0.28352524E+00 -0.52857426E-04 -0.17248271E-03 -0.16813846E-03
-0.81958392E+01 -0.24446655E+00 -0.85078794E-04 -0.21913660E-03 -0.17025125E-03
-0.81958392E+01 -0.20475452E+00 -0.11586005E-03 -0.26320822E-03 -0.16441644E-03
-0.81958392E+01 -0.16448690E+00 -0.14375175E-03 -0.30248414E-03 -0.14898819E-03
-0.81958392E+01 -0.12376733E+00 -0.16731016E-03 -0.33504706E-03 -0.12338239E-03
-0.81958392E+01 -0.82704342E-01 -0.18521510E-03 -0.35937877E-03 -0.88387400E-04
-0.81958392E+01 -0.41410268E-01 -0.19641587E-03 -0.37440025E-03 -0.46160224E-04
-0.81958392E+01  0.00000000E+00 -0.20022691E-03 -0.37947764E-03  0.50950535E-15
-0.81958392E+01  0.41410268E-01 -0.19641587E-03 -0.37440025E-03  0.46160224E-04
-0.81958392E+01  0.82704342E-01 -0.18521510E-03 -0.35937877E-03  0.88387400E-04
-0.81958392E+01  0.12376733E+00 -0.16731016E-03 -0.33504706E-03  0.12338239E-03
-0.81958392E+01  0.16448690E+00 -0.14375175E-03 -0.30248414E-03  0.14898819E-03
-0.81958392E+01  0.20475452E+00 -0.11586005E-03 -0.26320822E-03  0.16441644E-03
-0.81958392E+01  0.24446655E+00 -0.85078794E-04 -0.21913660E-03  0.17025125E-03
-0.81958392E+01  0.28352524E+00 -0.52857426E-04 -0.17248271E-03  0.16813846E-03
-0.81958392E+01  0.32183967E+00 -0.20516911E-04 -0.12559906E-03  0.16042169E-03
-0.81958392E+01  0.35932641E+00  0.10824540E-04 -0.80795108E-04  0.14961947E-03
-0.81958392E+01  0.39591017E+00  0.40323328E-04 -0.40141903E-04  0.13810012E-03
-0.81958392E+01  0.43152416E+00  0.67412856E-04 -0.53343226E-05  0.12770548E-03
-0.81958392E+01  0.46611039E+00  0.91808797E-04  0.22428234E-04  0.11970800E-03
-0.81958392E+01  0.49961977E+00  0.11345732E-03  0.42449914E-04  0.11466846E-03
-0.81958392E+01  0.53201207E+00  0.13250541E-03  0.54560599E-04  0.11264043E-03
-0.81958392E+01  0.56325577E+00  0.14923461E-03  0.59016665E-04  0.11314013E-03
-0.81958392E+01  0.59332774E+00  0.16403370E-03  0.56495379E-04  0.11545334E-03
-0.81958392E+01  0.62221291E+00  0.17735103E-03  0.47962505E-04  0.11858035E-03
-0.81958392E+01  0.64990376E+00  0.18969076E-03  0.34722565E-04  0.12154543E-03
-0.81958392E+01  0.67639983E+00  0.20159604E-03  0.18323446E-04  0.12325363E-03
-0.81958392E+01  0.70170710E+00  0.21366388E-03  0.75211048E-06  0.12277090E-03
-0.81958392E+01  0.72583741E+00  0.22652906E-03 -0.15497416E-04  0.11908270E-03
-0.81958392E+01  0.74880783E+00  0.24080164E-03 -0.26868411E-04  0.11134599E-03
-0.81958392E+01  0.77064005E+00  0.25682064E-03 -0.28212519E-04  0.98569655E-04
-0.81958392E+01  0.79135972E+00  0.27405482E-03 -0.11649491E-04  0.79896661E-04
-0.81958392E+01  0.81099590E+00  0.28996591E-03  0.34047743E-04  0.54354021E-04
-0.81958392E+01  0.82958044E+00  0.29844628E-03  0.12315895E-03  0.21460922E-04
-0.81958392E+01  0.84714748E+00  0.28871349E-03  0.26903772E-03 -0.18546338E-04
-0.81958392E+01  0.86373293E+00  0.24642867E-03  0.47577841E-03 -0.63506046E-04
-0.81958392E+01  0.87937402E+00  0.15887546E-03  0.72603942E-03 -0.10905759E-03
-0.81958392E+01  0.89410886E+00  0.23786485E-04  0.97269362E-03 -0.14836329E-03
-0.81958392E+01  0.90797606E+00 -0.14247240E-03  0.11433888E-02 -0.17412882E-03
-0.81958392E+01  0.92101443E+00 -0.30432674E-03  0.11647347E-02 -0.18071641E-03
-0.81958392E+01  0.93326267E+00 -0.41812391E-03  0.99767232E-03 -0.16724631E-03
-0.81958392E+01  0.94475908E+00 -0.45132311E-03  0.66512532E-03 -0.13772610E-03
-0.81958392E+01  0.95554139E+00 -0.39883471E-03  0.25131198E-03 -0.10033400E-03
-0.81958392E+01  0.96564655E+00 -0.28620999E-03 -0.12887273E-03 -0.63414800E-04
-0.81958392E+01  0.97511059E+00 -0.15753975E-03 -0.37418664E-03 -0.33706706E-04
-0.81958392E+01  0.98396850E+00 -0.55539414E-04 -0.42910590E-03 -0.13544525E-04
-0.81958392E+01  0.99225409E+00 -0.41613145E-05 -0.29154362E-03 -0.31303256E-05
-0.81958392E+01  0.10000000E+01  0.00000000E+00  0.00000000E+00  0.00000000E+00
 
-0.81637001E+01 -0.10000000E+01  0.00000000E+00  0.00000000E+00  0.00000000E+00
-0.81637001E+01 -0.99225409E+00  0.47859337E-05 -0.30746303E-03  0.16863701E-05
-0.81637001E+01 -0.98396850E+00 -0.36640212E-04 -0.46692513E-03  0.82535757E-05
-0.81637001E+01 -0.97511059E+00 -0.12842918E-03 -0.43913095E-03  0.22710950E-04
-0.81637001E+01 -0.96564655E+00 -0.24932791E-03 -0.21954284E-03  0.46321583E-04
-0.81637001E+01 -0.95554139E+00 -0.35988966E-03  0.14579292E-03  0.78612614E-04
-0.81637001E+01 -0.94475908E+00 -0.41807884E-03  0.56320435E-03  0.11509143E-03
-0.81637001E+01 -0.93326267E+00 -0.39787814E-03  0.91935287E-03  0.14901403E-03
-0.81637001E+01 -0.92101443E+00 -0.30132414E-03  0.11242433E-02  0.17268834E-03
-0.81637001E+01 -0.90797606E+00 -0.15660289E-03  0.11444584E-02  0.18095838E-03
-0.81637001E+01 -0.89410886E+00 -0.35762912E-05  0.10086192E-02  0.17242094E-03
-0.81637001E+01 -0.87937402E+00  0.12404918E-03  0.78390235E-03  0.14996067E-03
-0.81637001E+01 -0.86373293E+00  0.20965026E-03  0.54189525E-03  0.11865553E-03
-0.81637001E+01 -0.84714748E+00  0.25387843E-03  0.33291743E-03  0.84067547E-04
-0.81637001E+01 -0.82958044E+00  0.26752661E-03  0.17879168E-03  0.50352790E-04
-0.81637001E+01 -0.81099590E+00  0.26343167E-03  0.79212977E-04  0.20131436E-04
-0.81637001E+01 -0.79135972E+00  0.25152171E-03  0.23150529E-04 -0.55446669E-05
-0.81637001E+01 -0.77064005E+00  0.23757973E-03 -0.26017850E-05 -0.26346460E-04
-0.81637001E+01 -0.74880783E+00  0.22412477E-03 -0.89543906E-05 -0.42503314E-04
-0.81637001E+01 -0.72583741E+00  0.21179531E-03 -0.37825326E-05 -0.54282985E-04
-0.81637001E+01 -0.70170710E+00  0.20038563E-03  0.76810408E-05 -0.62156737E-04
-0.81637001E+01 -0.67639983E+00  0.18940792E-03  0.21801539E-04 -0.66538929E-04
-0.81637001E+01 -0.64990376E+00  0.17832889E-03  0.36018983E-04 -0.68036579E-04
-0.81637001E+01 -0.62221291E+00  0.16663687E-03  0.48277467E-04 -0.67233744E-04
-0.81637001E+01 -0.59332774E+00  0.15386045E-03  0.56933821E-04 -0.64901502E-04
-0.81637001E+01 -0.56325577E+00  0.13955820E-03  0.60536528E-04 -0.61769970E-04
-0.81637001E+01 -0.53201207E+00  0.12333410E-03  0.57907542E-04 -0.58672511E-04
-0.81637001E+01 -0.49961977E+00  0.10484150E-03  0.48074894E-04 -0.56299536E-04
-0.81637001E+01 -0.46611039E+00  0.83826583E-04  0.30411307E-04 -0.55277490E-04
-0.81637001E+01 -0.43152416E+00  0.60154529E-04  0.46472843E-05 -0.55921853E-04
-0.81637001E+01 -0.39591017E+00  0.33872890E-04 -0.28987586E-04 -0.58284321E-04
-0.81637001E+01 -0.35932641E+00  0.52430312E-05 -0.69738267E-04 -0.61963980E-04
-0.81637001E+01 -0.32183967E+00 -0.25205727E-04 -0.11625129E-03 -0.66204575E-04
-0.81637001E+01 -0.28352524E+00 -0.56674553E-04 -0.16661999E-03 -0.69856510E-04
-0.81637001E+01 -0.24446655E+00 -0.88090507E-04 -0.21844562E-03 -0.71607468E-04
-0.81637001E+01 -0.20475452E+00 -0.11817023E-03 -0.26900040E-03 -0.70130774E-04
-0.81637001E+01 -0.16448690E+00 -0.14548909E-03 -0.31541766E-03 -0.64412797E-04
-0.81637001E+01 -0.12376733E+00 -0.16861310E-03 -0.35492860E-03 -0.53953951E-04
-0.81637001E+01 -0.82704342E-01 -0.18621935E-03 -0.38509139E-03 -0.38983537E-04
-0.81637001E+01 -0.41410268E-01 -0.19724745E-03 -0.40399878E-03 -0.20466200E-04
-0.81637001E+01  0.00000000E+00 -0.20100225E-03 -0.41043991E-03  0.46305118E-16
-0.81637001E+01  0.41410268E-01 -0.19724745E-03 -0.40399878E-03  0.20466200E-04
-0.81637001E+01  0.82704342E-01 -0.18621935E-03 -0.38509139E-03  0.38983537E-04
-0.81637001E+01  0.12376733E+00 -0.16861310E-03 -0.35492860E-03  0.53953951E-04
-0.81637001E+01  0.16448690E+00 -0.14548909E-03 -0.31541766E-03  0.64412797E-04
-0.81637001E+01  0.20475452E+00 -0.11817023E-03 -0.26900040E-03  0.70130774E-04
-0.81637001E+01  0.24446655E+00 -0.88090507E-04 -0.21844562E-03  0.71607468E-04
-0.81637001E+01  0.28352524E+00 -0.56674553E-04 -0.16661999E-03  0.69856510E-04
-0.81637001E+01  0.32183967E+00 -0.25205727E-04 -0.11625129E-03  0.66204575E-04
-0.81637001E+01  0.35932641E+00  0.52430312E-05 -0.69738267E-04  0.61963980E-04
-0.81637001E+01  0.39591017E+00  0.33872890E-04 -0.28987586E-04  0.58284321E-04
-0.81637001E+01  0.43152416E+00  0.60154529E-04  0.46472843E-05  0.55921853E-04
-0.81637001E+01  0.46611039E+00  0.83826583E-04  0.30411307E-04  0.55277490E-04
-0.81637001E+01  0.49961977E+00  0.10484150E-03  0.48074894E-04  0.56299536E-04
-0.81637001E+01  0.53201207E+00  0.12333410E-03  0.57907542E-04  0.58672511E-04
-0.81637001E+01  0.56325577E+00  0.13955820E-03  0.60536528E-04  0.61769970E-04
-0.81637001E+01  0.59332774E+00  0.15386045E-03  0.56933821E-04  0.64901502E-04
-0.81637001E+01  0.62221291E+00  0.16663687E-03  0.48277467E-04  0.67233744E-04
-0.81637001E+01  0.64990376E+00  0.17832889E-03  0.36018983E-04  0.68036579E-04
-0.81637001E+01  0.67639983E+00  0.18940792E-03  0.21801539E-04  0.66538929E-04
-0.81637001E+01  0.70170710E+00  0.20038563E-03  0.76810408E-05  0.62156737E-04
-0.81637001E+01  0.72583741E+00  0.21179531E-03 -0.37825326E-05  0.54282985E-04
-0.81637001E+01  0.74880783E+00  0.22412477E-03 -0.89543905E-05  0.42503314E-04
-0.81637001E+01  0.77064005E+00  0.23757973E-03 -0.26017850E-05  0.26346460E-04
-0.81637001E+01  0.79135972E+00  0.25152171E-03  0.23150529E-04  0.55446669E-05
-0.81637001E+01  0.81099590E+00  0.26343167E-03  0.79212977E-04 -0.20131436E-04
-0.81637001E+01  0.82958044E+00  0.26752661E-03  0.17879168E-03 -0.50352790E-04
-0.81637001E+01  0.84714748E+00  0.25387843E-03  0.33291743E-03 -0.84067547E-04
-0.81637001E+01  0.86373293E+00  0.20965026E-03  0.54189525E-03 -0.11865553E-03
-0.81637001E+01  0.87937402E+00  0.12404918E-03  0.78390235E-03 -0.14996067E-03
-0.81637001E+01  0.89410886E+00 -0.35762912E-05  0.10086192E-02 -0.17242094E-03
-0.81637001E+01  0.90797606E+00 -0.15660289E-03  0.11444584E-02 -0.18095838E-03
-0.81637001E+01  0.92101443E+00 -0.30132414E-03  0.11242433E-02 -0.17268834E-03
-0.81637001E+01  0.93326267E+00 -0.39787814E-03  0.91935287E-03 -0.14901403E-03
-0.81637001E+01  0.94475908E+00 -0.41807884E-03  0.56320435E-03 -0.11509143E-03
-0.81637001E+01  0.95554139E+00 -0.35988966E-03  0.14579292E-03 -0.78612614E-04
-0.81637001E+01  0.96564655E+00 -0.24932791E-03 -0.21954284E-03 -0.46321583E-04
-0.81637001E+01  0.97511059E+00 -0.12842918E-03 -0.43913095E-03 -0.22710950E-04
-0.81637001E+01  0.98396850E+00 -0.36640212E-04 -0.46692513E-03 -0.82535757E-05
-0.81637001E+01  0.99225409E+00  0.47859337E-05 -0.30746303E-03 -0.16863701E-05
-0.81637001E+01  0.10000000E+01  0.00000000E+00  0.00000000E+00  0.00000000E+00
 
-0.81310290E+01 -0.10000000E+01  0.00000000E+00  0.00000000E+00  0.00000000E+00
-0.81310290E+01 -0.99225409E+00  0.12584624E-04 -0.31249880E-03  0.48647680E-06
-0.81310290E+01 -0.98396850E+00 -0.19587730E-04 -0.48620002E-03  0.37083019E-05
-0.81310290E+01 -0.97511059E+00 -0.10122696E-03 -0.48208794E-03  0.13001744E-04
-0.81310290E+01 -0.96564655E+00 -0.21367709E-03 -0.29008368E-03  0.30678811E-04
-0.81310290E+01 -0.95554139E+00 -0.32084971E-03  0.52959080E-04  0.57723370E-04
-0.81310290E+01 -0.94475908E+00 -0.38308651E-03  0.46218368E-03  0.91546069E-04
-0.81310290E+01 -0.93326267E+00 -0.37437872E-03  0.82857838E-03  0.12695471E-03
-0.81310290E+01 -0.92101443E+00 -0.29415752E-03  0.10597942E-02  0.15701273E-03
-0.81310290E+01 -0.90797606E+00 -0.16649255E-03  0.11146601E-02  0.17600384E-03
-0.81310290E+01 -0.89410886E+00 -0.27404705E-04  0.10123982E-02  0.18092914E-03
-0.81310290E+01 -0.87937402E+00  0.91542598E-04  0.81316346E-03  0.17251826E-03
-0.81310290E+01 -0.86373293E+00  0.17381763E-03  0.58582324E-03  0.15395056E-03
-0.81310290E+01 -0.84714748E+00  0.21873632E-03  0.38178982E-03  0.12954037E-03
-0.81310290E+01 -0.82958044E+00  0.23531529E-03  0.22585169E-03  0.10302967E-03
-0.81310290E+01 -0.81099590E+00  0.23491599E-03  0.12077343E-03  0.77189969E-04
-0.81310290E+01 -0.79135972E+00  0.22657055E-03  0.57742124E-04  0.53568438E-04
-0.81310290E+01 -0.77064005E+00  0.21567514E-03  0.24833948E-04  0.33040577E-04
-0.81310290E+01 -0.74880783E+00  0.20467478E-03  0.11738065E-04  0.15914520E-04
-0.81310290E+01 -0.72583741E+00  0.19427518E-03  0.10828779E-04  0.23648737E-05
-0.81310290E+01 -0.70170710E+00  0.18437756E-03  0.16963984E-04 -0.76713938E-05
-0.81310290E+01 -0.67639983E+00  0.17459875E-03  0.26555112E-04 -0.14260997E-04
-0.81310290E+01 -0.64990376E+00  0.16449518E-03  0.37070244E-04 -0.17667286E-04
-0.81310290E+01 -0.62221291E+00  0.15363227E-03  0.46475732E-04 -0.18169966E-04
-0.81310290E+01 -0.59332774E+00  0.14160528E-03  0.53135198E-04 -0.16247708E-04
-0.81310290E+01 -0.56325577E+00  0.12803333E-03  0.55581385E-04 -0.12398688E-04
-0.81310290E+01 -0.53201207E+00  0.11257410E-03  0.52590026E-04 -0.72842288E-05
-0.81310290E+01 -0.49961977E+00  0.94928291E-04  0.43103197E-04 -0.15406557E-05
-0.81310290E+01 -0.46611039E+00  0.74878996E-04  0.26366888E-04  0.41231110E-05
-0.81310290E+01 -0.43152416E+00  0.52315824E-04  0.19397040E-05  0.91177985E-05
-0.81310290E+01 -0.39591017E+00  0.27293588E-04 -0.30153857E-04  0.12913679E-04
-0.81310290E+01 -0.35932641E+00  0.62414203E-07 -0.69386161E-04  0.15212418E-04
-0.81310290E+01 -0.32183967E+00 -0.28879809E-04 -0.11462212E-03  0.15888326E-04
-0.81310290E+01 -0.28352524E+00 -0.58783412E-04 -0.16413670E-03  0.15090898E-04
-0.81310290E+01 -0.24446655E+00 -0.88639084E-04 -0.21563671E-03  0.13136829E-04
-0.81310290E+01 -0.20475452E+00 -0.11723510E-03 -0.26640284E-03  0.10507817E-04
-0.81310290E+01 -0.16448690E+00 -0.14322014E-03 -0.31346672E-03  0.76884565E-05
-0.81310290E+01 -0.12376733E+00 -0.16522823E-03 -0.35386805E-03  0.51019576E-05
-0.81310290E+01 -0.82704342E-01 -0.18199402E-03 -0.38491996E-03  0.29780754E-05
-0.81310290E+01 -0.41410268E-01 -0.19250014E-03 -0.40447778E-03  0.13392819E-05
-0.81310290E+01  0.00000000E+00 -0.19607798E-03 -0.41115653E-03 -0.36692063E-15
-0.81310290E+01  0.41410268E-01 -0.19250014E-03 -0.40447778E-03 -0.13392819E-05
-0.81310290E+01  0.82704342E-01 -0.18199402E-03 -0.38491996E-03 -0.29780754E-05
-0.81310290E+01  0.12376733E+00 -0.16522823E-03 -0.35386805E-03 -0.51019576E-05
-0.81310290E+01  0.16448690E+00 -0.14322014E-03 -0.31346672E-03 -0.76884565E-05
-0.81310290E+01  0.20475452E+00 -0.11723510E-03 -0.26640284E-03 -0.10507817E-04
-0.81310290E+01  0.24446655E+00 -0.88639084E-04 -0.21563671E-03 -0.13136829E-04
-0.81310290E+01  0.28352524E+00 -0.58783412E-04 -0.16413670E-03 -0.15090898E-04
-0.81310290E+01  0.32183967E+00 -0.28879809E-04 -0.11462212E-03 -0.15888326E-04
-0.81310290E+01  0.35932641E+00  0.62414205E-07 -0.69386161E-04 -0.15212418E-04
-0.81310290E+01  0.39591017E+00  0.27293588E-04 -0.30153857E-04 -0.12913679E-04
-0.81310290E+01  0.43152416E+00  0.52315824E-04  0.19397040E-05 -0.91177985E-05
-0.81310290E+01  0.46611039E+00  0.74878996E-04  0.26366888E-04 -0.41231110E-05
-0.81310290E+01  0.49961977E+00  0.94928291E-04  0.43103197E-04  0.15406557E-05
-0.81310290E+01  0.53201207E+00  0.11257410E-03  0.52590026E-04  0.72842288E-05
-0.81310290E+01  0.56325577E+00  0.12803333E-03  0.55581385E-04  0.12398688E-04
-0.81310290E+01  0.59332774E+00  0.14160528E-03  0.53135198E-04  0.16247708E-04
-0.81310290E+01  0.62221291E+00  0.15363227E-03  0.46475732E-04  0.18169966E-04
-0.81310290E+01  0.64990376E+00  0.16449518E-03  0.37070244E-04  0.17667286E-04
-0.81310290E+01  0.67639983E+00  0.17459875E-03  0.26555112E-04  0.14260997E-04
-0.81310290E+01  0.70170710E+00  0.18437756E-03  0.16963984E-04  0.76713938E-05
-0.81310290E+01  0.72583741E+00  0.19427518E-03  0.10828779E-04 -0.23648737E-05
-0.81310290E+01  0.74880783E+00  0.20467478E-03  0.11738065E-04 -0.15914520E-04
-0.81310290E+01  0.77064005E+00  0.21567514E-03  0.24833948E-04 -0.33040577E-04
-0.81310290E+01  0.79135972E+00  0.22657055E-03  0.57742124E-04 -0.53568438E-04
-0.81310290E+01  0.81099590E+00  0.23491599E-03  0.12077343E-03 -0.77189969E-04
-0.81310290E+01  0.82958044E+00  0.23531529E-03  0.22585169E-03 -0.10302967E-03
-0.81310290E+01  0.84714748E+00  0.21873632E-03  0.38178982E-03 -0.12954037E-03
-0.81310290E+01  0.86373293E+00  0.17381763E-03  0.58582324E-03 -0.15395056E-03
-0.81310290E+01  0.87937402E+00  0.91542598E-04  0.81316346E-03 -0.17251826E-03
-0.81310290E+01  0.89410886E+00 -0.27404705E-04  0.10123982E-02 -0.18092914E-03
-0.81310290E+01  0.90797606E+00 -0.16649255E-03  0.11146601E-02 -0.17600384E-03
-0.81310290E+01  0.92101443E+00 -0.29415752E-03  0.10597942E-02 -0.15701273E-03
-0.81310290E+01  0.93326267E+00 -0.37437872E-03  0.82857838E-03 -0.12695471E-03
-0.81310290E+01  0.94475908E+00 -0.38308651E-03  0.46218368E-03 -0.91546069E-04
-0.81310290E+01  0.95554139E+00 -0.32084971E-03  0.52959080E-04 -0.57723370E-04
-0.81310290E+01  0.96564655E+00 -0.21367709E-03 -0.29008368E-03 -0.30678811E-04
-0.81310290E+01  0.97511059E+00 -0.10122696E-03 -0.48208794E-03 -0.13001744E-04
-0.81310290E+01  0.98396850E+00 -0.19587730E-04 -0.48620002E-03 -0.37083019E-05
-0.81310290E+01  0.99225409E+00  0.12584624E-04 -0.31249880E-03 -0.48647680E-06
-0.81310290E+01  0.10000000E+01  0.00000000E+00  0.00000000E+00  0.00000000E+00
 
-0.80978191E+01 -0.10000000E+01  0.00000000E+00  0.00000000E+00  0.00000000E+00
-0.80978191E+01 -0.99225409E+00  0.19158360E-04 -0.31129596E-03 -0.46278562E-06
-0.80978191E+01 -0.98396850E+00 -0.45105379E-05 -0.49409964E-03  0.67556594E-07
-0.80978191E+01 -0.97511059E+00 -0.76114355E-04 -0.51069386E-03  0.50323384E-05
-0.80978191E+01 -0.96564655E+00 -0.17949759E-03 -0.34672289E-03  0.17426856E-04
-0.80978191E+01 -0.95554139E+00 -0.28198769E-03 -0.30613569E-04  0.39295597E-04
-0.80978191E+01 -0.94475908E+00 -0.34656672E-03  0.36203556E-03  0.69593953E-04
-0.80978191E+01 -0.93326267E+00 -0.34765604E-03  0.72835725E-03  0.10453721E-03
-0.80978191E+01 -0.92101443E+00 -0.28251810E-03  0.97628404E-03  0.13807976E-03
-0.80978191E+01 -0.90797606E+00 -0.17139051E-03  0.10592745E-02  0.16437438E-03
-0.80978191E+01 -0.89410886E+00 -0.46489355E-04  0.98835116E-03  0.17939886E-03
-0.80978191E+01 -0.87937402E+00  0.62950923E-04  0.81636431E-03  0.18227513E-03
-0.80978191E+01 -0.86373293E+00  0.14078117E-03  0.60813080E-03  0.17463552E-03
-0.80978191E+01 -0.84714748E+00  0.18524889E-03  0.41454250E-03  0.15966046E-03
-0.80978191E+01 -0.82958044E+00  0.20376268E-03  0.26208923E-03  0.14058069E-03
-0.80978191E+01 -0.81099590E+00  0.20627132E-03  0.15592705E-03  0.12011237E-03
-0.80978191E+01 -0.79135972E+00  0.20090287E-03  0.89282632E-04  0.10005545E-03
-0.80978191E+01 -0.77064005E+00  0.19262823E-03  0.51617344E-04  0.81613882E-04
-0.80978191E+01 -0.74880783E+00  0.18377705E-03  0.33416460E-04  0.65447628E-04
-0.80978191E+01 -0.72583741E+00  0.17508910E-03  0.27492315E-04  0.52023881E-04
-0.80978191E+01 -0.70170710E+00  0.16654971E-03  0.28939383E-04  0.41556485E-04
-0.80978191E+01 -0.67639983E+00  0.15786573E-03  0.34322513E-04  0.34209319E-04
-0.80978191E+01 -0.64990376E+00  0.14867511E-03  0.41215480E-04  0.29949630E-04
-0.80978191E+01 -0.62221291E+00  0.13861684E-03  0.47668483E-04  0.28695405E-04
-0.80978191E+01 -0.59332774E+00  0.12735367E-03  0.52101527E-04  0.30160400E-04
-0.80978191E+01 -0.56325577E+00  0.11456997E-03  0.53076340E-04  0.33994598E-04
-0.80978191E+01 -0.53201207E+00  0.99985806E-04  0.49361718E-04  0.39651756E-04
-0.80978191E+01 -0.49961977E+00  0.83361271E-04  0.39852241E-04  0.46536398E-04
-0.80978191E+01 -0.46611039E+00  0.64530980E-04  0.23703571E-04  0.53906256E-04
-0.80978191E+01 -0.43152416E+00  0.43424345E-04  0.34007184E-06  0.61028401E-04
-0.80978191E+01 -0.39591017E+00  0.20116972E-04 -0.30382428E-04  0.67120583E-04
-0.80978191E+01 -0.35932641E+00 -0.51439955E-05 -0.68128971E-04  0.71508894E-04
-0.80978191E+01 -0.32183967E+00 -0.31893020E-04 -0.11195615E-03  0.73595231E-04
-0.80978191E+01 -0.28352524E+00 -0.59443252E-04 -0.16030727E-03  0.72990271E-04
-0.80978191E+01 -0.24446655E+00 -0.86877963E-04 -0.21100314E-03  0.69475107E-04
-0.80978191E+01 -0.20475452E+00 -0.11310161E-03 -0.26136743E-03  0.63075698E-04
-0.80978191E+01 -0.16448690E+00 -0.13689397E-03 -0.30839223E-03  0.53993926E-04
-0.80978191E+01 -0.12376733E+00 -0.15702254E-03 -0.34900910E-03  0.42617825E-04
-0.80978191E+01 -0.82704342E-01 -0.17234469E-03 -0.38037889E-03  0.29438066E-04
-0.80978191E+01 -0.41410268E-01 -0.18194176E-03 -0.40020425E-03  0.15030505E-04
-0.80978191E+01  0.00000000E+00 -0.18520921E-03 -0.40698584E-03 -0.65399176E-15
-0.80978191E+01  0.41410268E-01 -0.18194176E-03 -0.40020425E-03 -0.15030505E-04
-0.80978191E+01  0.82704342E-01 -0.17234469E-03 -0.38037889E-03 -0.29438066E-04
-0.80978191E+01  0.12376733E+00 -0.15702254E-03 -0.34900910E-03 -0.42617825E-04
-0.80978191E+01  0.16448690E+00 -0.13689397E-03 -0.30839223E-03 -0.53993926E-04
-0.80978191E+01  0.20475452E+00 -0.11310161E-03 -0.26136743E-03 -0.63075698E-04
-0.80978191E+01  0.24446655E+00 -0.86877963E-04 -0.21100314E-03 -0.69475107E-04
-0.80978191E+01  0.28352524E+00 -0.59443252E-04 -0.16030727E-03 -0.72990271E-04
-0.80978191E+01  0.32183967E+00 -0.31893020E-04 -0.11195615E-03 -0.73595231E-04
-0.80978191E+01  0.35932641E+00 -0.51439955E-05 -0.68128971E-04 -0.71508894E-04
-0.80978191E+01  0.39591017E+00  0.20116972E-04 -0.30382428E-04 -0.67120583E-04
-0.80978191E+01  0.43152416E+00  0.43424345E-04  0.34007184E-06 -0.61028401E-04
-0.80978191E+01  0.46611039E+00  0.64530980E-04  0.23703571E-04 -0.53906256E-04
-0.80978191E+01  0.49961977E+00  0.83361271E-04  0.39852241E-04 -0.46536398E-04
-0.80978191E+01  0.53201207E+00  0.99985806E-04  0.49361718E-04 -0.39651756E-04
-0.80978191E+01  0.56325577E+00  0.11456997E-03  0.53076340E-04 -0.33994598E-04
-0.80978191E+01  0.59332774E+00  0.12735367E-03  0.52101527E-04 -0.30160400E-04
-0.80978191E+01  0.62221291E+00  0.13861684E-03  0.47668483E-04 -0.28695405E-04
-0.80978191E+01  0.64990376E+00  0.14867511E-03  0.41215480E-04 -0.29949630E-04
-0.80978191E+01  0.67639983E+00  0.15786573E-03  0.34322513E-04 -0.34209319E-04
-0.80978191E+01  0.70170710E+00  0.16654971E-03  0.28939383E-04 -0.41556485E-04
-0.80978191E+01  0.72583741E+00  0.17508910E-03  0.27492315E-04 -0.52023881E-04
-0.80978191E+01  0.74880783E+00  0.18377705E-03  0.33416460E-04 -0.65447628E-04
-0.80978191E+01  0.77064005E+00  0.19262823E-03  0.51617344E-04 -0.81613882E-04
-0.80978191E+01  0.79135972E+00  0.20090287E-03  0.89282632E-04 -0.10005545E-03
-0.80978191E+01  0.81099590E+00  0.20627132E-03  0.15592705E-03 -0.12011237E-03
-0.80978191E+01  0.82958044E+00  0.20376268E-03  0.26208923E-03 -0.14058069E-03
-0.80978191E+01  0.84714748E+00  0.18524889E-03  0.41454250E-03 -0.15966046E-03
-0.80978191E+01  0.86373293E+00  0.14078117E-03  0.60813080E-03 -0.17463552E-03
-0.80978191E+01  0.87937402E+00  0.62950923E-04  0.81636431E-03 -0.18227513E-03
-0.80978191E+01  0.89410886E+00 -0.46489355E-04  0.98835116E-03 -0.17939886E-03
-0.80978191E+01  0.90797606E+00 -0.17139051E-03  0.10592745E-02 -0.16437438E-03
-0.80978191E+01  0.92101443E+00 -0.28251810E-03  0.97628404E-03 -0.13807976E-03
-0.80978191E+01  0.93326267E+00 -0.34765604E-03  0.72835725E-03 -0.10453721E-03
-0.80978191E+01  0.94475908E+00 -0.34656672E-03  0.36203556E-03 -0.69593953E-04
-0.80978191E+01  0.95554139E+00 -0.28198769E-03 -0.30613569E-04 -0.39295597E-04
-0.80978191E+01  0.96564655E+00 -0.17949759E-03 -0.34672289E-03 -0.17426856E-04
-0.80978191E+01  0.97511059E+00 -0.76114355E-04 -0.51069386E-03 -0.50323384E-05
-0.80978191E+01  0.98396850E+00 -0.45105379E-05 -0.49409964E-03 -0.67556594E-07
-0.80978191E+01  0.99225409E+00  0.19158360E-04 -0.31129596E-03  0.46278562E-06
-0.80978191E+01  0.10000000E+01  0.00000000E+00  0.00000000E+00  0.00000000E+00
 
-0.80640639E+01 -0.10000000E+01  0.00000000E+00  0.00000000E+00  0.00000000E+00
-0.80640639E+01 -0.99225409E+00  0.24542279E-04 -0.30243297E-03 -0.11926769E-05
-0.80640639E+01 -0.98396850E+00  0.84666468E-05 -0.48823009E-03 -0.28389691E-05
-0.80640639E+01 -0.97511059E+00 -0.53580441E-04 -0.52149857E-03 -0.15162324E-05
-0.80640639E+01 -0.96564655E+00 -0.14776925E-03 -0.38459883E-03  0.61741323E-05
-0.80640639E+01 -0.95554139E+00 -0.24477010E-03 -0.98304852E-04  0.23021380E-04
-0.80640639E+01 -0.94475908E+00 -0.31033141E-03  0.27119230E-03  0.49194389E-04
-0.80640639E+01 -0.93326267E+00 -0.31963036E-03  0.62851263E-03  0.82142618E-04
-0.80640639E+01 -0.92101443E+00 -0.26817549E-03  0.88404500E-03  0.11674998E-03
-0.80640639E+01 -0.90797606E+00 -0.17271035E-03  0.98803235E-03  0.14733909E-03
-0.80640639E+01 -0.89410886E+00 -0.61782807E-04  0.94460283E-03  0.16931078E-03
-0.80640639E+01 -0.87937402E+00  0.37784086E-04  0.79939960E-03  0.18064774E-03
-0.80640639E+01 -0.86373293E+00  0.11044303E-03  0.61233322E-03  0.18176767E-03
-0.80640639E+01 -0.84714748E+00  0.15361291E-03  0.43254903E-03  0.17486860E-03
-0.80640639E+01 -0.82958044E+00  0.17327151E-03  0.28717752E-03  0.16264042E-03
-0.80640639E+01 -0.81099590E+00  0.17804459E-03  0.18311686E-03  0.14761373E-03
-0.80640639E+01 -0.79135972E+00  0.17517727E-03  0.11537508E-03  0.13166529E-03
-0.80640639E+01 -0.77064005E+00  0.16919960E-03  0.74783006E-04  0.11616387E-03
-0.80640639E+01 -0.74880783E+00  0.16229915E-03  0.52706055E-04  0.10197814E-03
-0.80640639E+01 -0.72583741E+00  0.15522460E-03  0.42493609E-04  0.89756763E-04
-0.80640639E+01 -0.70170710E+00  0.14802584E-03  0.39558250E-04  0.79897618E-04
-0.80640639E+01 -0.67639983E+00  0.14048487E-03  0.40681619E-04  0.72722901E-04
-0.80640639E+01 -0.64990376E+00  0.13230978E-03  0.43595715E-04  0.68369099E-04
-0.80640639E+01 -0.62221291E+00  0.12320337E-03  0.46488978E-04  0.66905947E-04
-0.80640639E+01 -0.59332774E+00  0.11288712E-03  0.47900831E-04  0.68205202E-04
-0.80640639E+01 -0.56325577E+00  0.10110228E-03  0.46503005E-04  0.72047233E-04
-0.80640639E+01 -0.53201207E+00  0.87623576E-04  0.41158156E-04  0.77999033E-04
-0.80640639E+01 -0.49961977E+00  0.72263523E-04  0.30837508E-04  0.85524589E-04
-0.80640639E+01 -0.46611039E+00  0.54902685E-04  0.14748199E-04  0.93888431E-04
-0.80640639E+01 -0.43152416E+00  0.35506329E-04 -0.76669269E-05  0.10227892E-03
-0.80640639E+01 -0.39591017E+00  0.14168781E-04 -0.36574591E-04  0.10975163E-03
-0.80640639E+01 -0.35932641E+00 -0.88663908E-05 -0.71712901E-04  0.11537204E-03
-0.80640639E+01 -0.32183967E+00 -0.33165885E-04 -0.11226441E-03  0.11820427E-03
-0.80640639E+01 -0.28352524E+00 -0.58106138E-04 -0.15685313E-03  0.11746459E-03
-0.80640639E+01 -0.24446655E+00 -0.82865481E-04 -0.20352484E-03  0.11253766E-03
-0.80640639E+01 -0.20475452E+00 -0.10647023E-03 -0.24986109E-03  0.10310769E-03
-0.80640639E+01 -0.16448690E+00 -0.12784065E-03 -0.29312189E-03  0.89161875E-04
-0.80640639E+01 -0.12376733E+00 -0.14589014E-03 -0.33049774E-03  0.71056343E-04
-0.80640639E+01 -0.82704342E-01 -0.15961270E-03 -0.35937452E-03  0.49470905E-04
-0.80640639E+01 -0.41410268E-01 -0.16820107E-03 -0.37763059E-03  0.25388830E-04
-0.80640639E+01  0.00000000E+00 -0.17112385E-03 -0.38387626E-03 -0.88121797E-15
-0.80640639E+01  0.41410268E-01 -0.16820107E-03 -0.37763059E-03 -0.25388830E-04
-0.80640639E+01  0.82704342E-01 -0.15961270E-03 -0.35937452E-03 -0.49470905E-04
-0.80640639E+01  0.12376733E+00 -0.14589014E-03 -0.33049774E-03 -0.71056343E-04
-0.80640639E+01  0.16448690E+00 -0.12784065E-03 -0.29312189E-03 -0.89161875E-04
-0.80640639E+01  0.20475452E+00 -0.10647023E-03 -0.24986109E-03 -0.10310769E-03
-0.80640639E+01  0.24446655E+00 -0.82865481E-04 -0.20352484E-03 -0.11253766E-03
-0.80640639E+01  0.28352524E+00 -0.58106138E-04 -0.15685313E-03 -0.11746459E-03
-0.80640639E+01  0.32183967E+00 -0.33165885E-04 -0.11226441E-03 -0.11820427E-03
-0.80640639E+01  0.35932641E+00 -0.88663908E-05 -0.71712901E-04 -0.11537204E-03
-0.80640639E+01  0.39591017E+00  0.14168781E-04 -0.36574591E-04 -0.10975163E-03
-0.80640639E+01  0.43152416E+00  0.35506329E-04 -0.76669269E-05 -0.10227892E-03
-0.80640639E+01  0.46611039E+00  0.54902685E-04  0.14748199E-04 -0.93888431E-04
-0.80640639E+01  0.49961977E+00  0.72263523E-04  0.30837508E-04 -0.85524589E-04
-0.80640639E+01  0.53201207E+00  0.87623576E-04  0.41158156E-04 -0.77999033E-04
-0.80640639E+01  0.56325577E+00  0.10110228E-03  0.46503005E-04 -0.72047233E-04
-0.80640639E+01  0.59332774E+00  0.11288712E-03  0.47900831E-04 -0.68205202E-04
-0.80640639E+01  0.62221291E+00  0.12320337E-03  0.46488978E-04 -0.66905947E-04
-0.80640639E+01  0.64990376E+00  0.13230978E-03  0.43595715E-04 -0.68369099E-04
-0.80640639E+01  0.67639983E+00  0.14048487E-03  0.40681619E-04 -0.72722901E-04
-0.80640639E+01  0.70170710E+00  0.14802584E-03  0.39558250E-04 -0.79897618E-04
-0.80640639E+01  0.72583741E+00  0.15522460E-03  0.42493609E-04 -0.89756763E-04
-0.80640639E+01  0.74880783E+00  0.16229915E-03  0.52706055E-04 -0.10197814E-03
-0.80640639E+01  0.77064005E+00  0.16919960E-03  0.74783006E-04 -0.11616387E-03
-0.80640639E+01  0.79135972E+00  0.17517727E-03  0.11537508E-03 -0.13166529E-03
-0.80640639E+01  0.81099590E+00  0.17804459E-03  0.18311686E-03 -0.14761373E-03
-0.80640639E+01  0.82958044E+00  0.17327151E-03  0.28717752E-03 -0.16264042E-03
-0.80640639E+01  0.84714748E+00  0.15361291E-03  0.43254903E-03 -0.17486860E-03
-0.80640639E+01  0.86373293E+00  0.11044303E-03  0.61233322E-03 -0.18176767E-03
-0.80640639E+01  0.87937402E+00  0.37784086E-04  0.79939960E-03 -0.18064774E-03
-0.80640639E+01  0.89410886E+00 -0.61782807E-04  0.94460283E-03 -0.16931078E-03
-0.80640639E+01  0.90797606E+00 -0.17271035E-03  0.98803235E-03 -0.14733909E-03
-0.80640639E+01  0.92101443E+00 -0.26817549E-03  0.88404500E-03 -0.11674998E-03
-0.80640639E+01  0.93326267E+00 -0.31963036E-03  0.62851263E-03 -0.82142618E-04
-0.80640639E+01  0.94475908E+00 -0.31033141E-03  0.27119230E-03 -0.49194389E-04
-0.80640639E+01  0.95554139E+00 -0.24477010E-03 -0.98304852E-04 -0.23021380E-04
-0.80640639E+01  0.96564655E+00 -0.14776925E-03 -0.38459883E-03 -0.61741323E-05
-0.80640639E+01  0.97511059E+00 -0.53580441E-04 -0.52149857E-03  0.15162324E-05
-0.80640639E+01  0.98396850E+00  0.84666468E-05 -0.48823009E-03  0.28389691E-05
-0.80640639E+01  0.99225409E+00  0.24542279E-04 -0.30243297E-03  0.11926769E-05
-0.80640639E+01  0.10000000E+01  0.00000000E+00  0.00000000E+00  0.00000000E+00
 
-0.80297567E+01 -0.10000000E+01  0.00000000E+00  0.00000000E+00  0.00000000E+00
-0.80297567E+01 -0.99225409E+00  0.28762615E-04 -0.28987957E-03 -0.17122090E-05
-0.80297567E+01 -0.98396850E+00  0.19404711E-04 -0.47496125E-03 -0.49542641E-05
-0.80297567E+01 -0.97511059E+00 -0.33549645E-04 -0.52173282E-03 -0.64483447E-05
-0.80297567E+01 -0.96564655E+00 -0.11844337E-03 -0.41030030E-03 -0.26231052E-05
-0.80297567E+01 -0.95554139E+00 -0.20920851E-03 -0.15478324E-03  0.97701960E-05
-0.80297567E+01 -0.94475908E+00 -0.27444549E-03  0.18769063E-03  0.31808830E-04
-0.80297567E+01 -0.93326267E+00 -0.29035894E-03  0.52988084E-03  0.61973333E-04
-0.80297567E+01 -0.92101443E+00 -0.25108070E-03  0.78613287E-03  0.96047979E-04
-0.80297567E+01 -0.90797606E+00 -0.17019902E-03  0.90519738E-03  0.12871517E-03
-0.80297567E+01 -0.89410886E+00 -0.72769671E-04  0.88554903E-03  0.15513855E-03
-0.80297567E+01 -0.87937402E+00  0.16820152E-04  0.76597628E-03  0.17254762E-03
-0.80297567E+01 -0.86373293E+00  0.83793779E-04  0.60103762E-03  0.18045045E-03
-0.80297567E+01 -0.84714748E+00  0.12495473E-03  0.43728899E-03  0.18023095E-03
-0.80297567E+01 -0.82958044E+00  0.14502495E-03  0.30169287E-03  0.17406157E-03
-0.80297567E+01 -0.81099590E+00  0.15140990E-03  0.20234562E-03  0.16421786E-03
-0.80297567E+01 -0.79135972E+00  0.15050976E-03  0.13578434E-03  0.15253581E-03
-0.80297567E+01 -0.77064005E+00  0.14641245E-03  0.94154001E-04  0.14042805E-03
-0.80297567E+01 -0.74880783E+00  0.14114627E-03  0.69739777E-04  0.12885785E-03
-0.80297567E+01 -0.72583741E+00  0.13544936E-03  0.56491843E-04  0.11855711E-03
-0.80297567E+01 -0.70170710E+00  0.12942020E-03  0.50199039E-04  0.11001637E-03
-0.80297567E+01 -0.67639983E+00  0.12290435E-03  0.47904102E-04  0.10363268E-03
-0.80297567E+01 -0.64990376E+00  0.11567206E-03  0.47528970E-04  0.99629605E-04
-0.80297567E+01 -0.62221291E+00  0.10748456E-03  0.47423258E-04  0.98152129E-04
-0.80297567E+01 -0.59332774E+00  0.98118709E-04  0.46261273E-04  0.99158899E-04
-0.80297567E+01 -0.56325577E+00  0.87370565E-04  0.42835192E-04  0.10250328E-03
-0.80297567E+01 -0.53201207E+00  0.75068541E-04  0.36105895E-04  0.10782759E-03
-0.80297567E+01 -0.49961977E+00  0.61077414E-04  0.25121680E-04  0.11464850E-03
-0.80297567E+01 -0.46611039E+00  0.45324063E-04  0.91371680E-05  0.12227158E-03
-0.80297567E+01 -0.43152416E+00  0.27810031E-04 -0.12390944E-04  0.12989301E-03
-0.80297567E+01 -0.39591017E+00  0.86482861E-05 -0.39655716E-04  0.13655182E-03
-0.80297567E+01 -0.35932641E+00 -0.11922558E-04 -0.72466444E-04  0.14125848E-03
-0.80297567E+01 -0.32183967E+00 -0.33504979E-04 -0.11012242E-03  0.14299607E-03
-0.80297567E+01 -0.28352524E+00 -0.55545226E-04 -0.15140895E-03  0.14087282E-03
-0.80297567E+01 -0.24446655E+00 -0.77326803E-04 -0.19456831E-03  0.13415999E-03
-0.80297567E+01 -0.20475452E+00 -0.98011605E-04 -0.23740361E-03  0.12243709E-03
-0.80297567E+01 -0.16448690E+00 -0.11667718E-03 -0.27740314E-03  0.10562308E-03
-0.80297567E+01 -0.12376733E+00 -0.13240123E-03 -0.31197685E-03  0.84059801E-04
-0.80297567E+01 -0.82704342E-01 -0.14433242E-03 -0.33870120E-03  0.58483623E-04
-0.80297567E+01 -0.41410268E-01 -0.15179016E-03 -0.35560343E-03  0.30004902E-04
-0.80297567E+01  0.00000000E+00 -0.15432641E-03 -0.36138693E-03 -0.10060991E-14
-0.80297567E+01  0.41410268E-01 -0.15179016E-03 -0.35560343E-03 -0.30004902E-04
-0.80297567E+01  0.82704342E-01 -0.14433242E-03 -0.33870120E-03 -0.58483623E-04
-0.80297567E+01  0.12376733E+00 -0.13240123E-03 -0.31197685E-03 -0.84059801E-04
-0.80297567E+01  0.16448690E+00 -0.11667718E-03 -0.27740314E-03 -0.10562308E-03
-0.80297567E+01  0.20475452E+00 -0.98011605E-04 -0.23740361E-03 -0.12243709E-03
-0.80297567E+01  0.24446655E+00 -0.77326803E-04 -0.19456831E-03 -0.13415999E-03
-0.80297567E+01  0.28352524E+00 -0.55545226E-04 -0.15140895E-03 -0.14087282E-03
-0.80297567E+01  0.32183967E+00 -0.33504979E-04 -0.11012242E-03 -0.14299607E-03
-0.80297567E+01  0.35932641E+00 -0.11922558E-04 -0.72466444E-04 -0.14125848E-03
-0.80297567E+01  0.39591017E+00  0.86482861E-05 -0.39655716E-04 -0.13655182E-03
-0.80297567E+01  0.43152416E+00  0.27810031E-04 -0.12390944E-04 -0.12989301E-03
-0.80297567E+01  0.46611039E+00  0.45324063E-04  0.91371680E-05 -0.12227158E-03
-0.80297567E+01  0.49961977E+00  0.61077414E-04  0.25121680E-04 -0.11464850E-03
-0.80297567E+01  0.53201207E+00  0.75068541E-04  0.36105895E-04 -0.10782759E-03
-0.80297567E+01  0.56325577E+00  0.87370565E-04  0.42835192E-04 -0.10250328E-03
-0.80297567E+01  0.59332774E+00  0.98118709E-04  0.46261273E-04 -0.99158899E-04
-0.80297567E+01  0.62221291E+00  0.10748456E-03  0.47423258E-04 -0.98152129E-04
-0.80297567E+01  0.64990376E+00  0.11567206E-03  0.47528970E-04 -0.99629605E-04
-0.80297567E+01  0.67639983E+00  0.12290435E-03  0.47904102E-04 -0.10363268E-03
-0.80297567E+01  0.70170710E+00  0.12942020E-03  0.50199039E-04 -0.11001637E-03
-0.80297567E+01  0.72583741E+00  0.13544936E-03  0.56491843E-04 -0.11855711E-03
-0.80297567E+01  0.74880783E+00  0.14114627E-03  0.69739777E-04 -0.12885785E-03
-0.80297567E+01  0.77064005E+00  0.14641245E-03  0.94154001E-04 -0.14042805E-03
-0.80297567E+01  0.79135972E+00  0.15050976E-03  0.13578434E-03 -0.15253581E-03
-0.80297567E+01  0.81099590E+00  0.15140990E-03  0.20234562E-03 -0.16421786E-03
-0.80297567E+01  0.82958044E+00  0.14502495E-03  0.30169287E-03 -0.17406157E-03
-0.80297567E+01  0.84714748E+00  0.12495473E-03  0.43728899E-03 -0.18023095E-03
-0.80297567E+01  0.86373293E+00  0.83793779E-04  0.60103762E-03 -0.18045045E-03
-0.80297567E+01  0.87937402E+00  0.16820152E-04  0.76597628E-03 -0.17254762E-03
-0.80297567E+01  0.89410886E+00 -0.72769671E-04  0.88554903E-03 -0.15513855E-03
-0.80297567E+01  0.90797606E+00 -0.17019902E-03  0.90519738E-03 -0.12871517E-03
-0.80297567E+01  0.92101443E+00 -0.25108070E-03  0.78613287E-03 -0.96047979E-04
-0.80297567E+01  0.93326267E+00 -0.29035894E-03  0.52988084E-03 -0.61973333E-04
-0.80297567E+01  0.94475908E+00 -0.27444549E-03  0.18769063E-03 -0.31808830E-04
-0.80297567E+01  0.95554139E+00 -0.20920851E-03 -0.15478324E-03 -0.97701960E-05
-0.80297567E+01  0.96564655E+00 -0.11844337E-03 -0.41030030E-03  0.26231052E-05
-0.80297567E+01  0.97511059E+00 -0.33549645E-04 -0.52173282E-03  0.64483447E-05
-0.80297567E+01  0.98396850E+00  0.19404711E-04 -0.47496125E-03  0.49542641E-05
-0.80297567E+01  0.99225409E+00  0.28762615E-04 -0.28987957E-03  0.17122090E-05
-0.80297567E+01  0.10000000E+01  0.00000000E+00  0.00000000E+00  0.00000000E+00
 
-0.79948909E+01 -0.10000000E+01  0.00000000E+00  0.00000000E+00  0.00000000E+00
-0.79948909E+01 -0.99225409E+00  0.31921004E-04 -0.27266552E-03 -0.20697624E-05
-0.79948909E+01 -0.98396850E+00  0.28342421E-04 -0.45277948E-03 -0.64986341E-05
-0.79948909E+01 -0.97511059E+00 -0.16223721E-04 -0.50939170E-03 -0.10206524E-04
-0.79948909E+01 -0.96564655E+00 -0.92090275E-04 -0.42112771E-03 -0.96093120E-05
-0.79948909E+01 -0.95554139E+00 -0.17627910E-03 -0.19634557E-03 -0.12057226E-05
-0.79948909E+01 -0.94475908E+00 -0.24022470E-03  0.11645101E-03  0.16736224E-04
-0.79948909E+01 -0.93326267E+00 -0.26134772E-03  0.43854087E-03  0.43541590E-04
-0.79948909E+01 -0.92101443E+00 -0.23274361E-03  0.68938113E-03  0.75828069E-04
-0.79948909E+01 -0.90797606E+00 -0.16520083E-03  0.81769775E-03  0.10875110E-03
-0.79948909E+01 -0.89410886E+00 -0.80515765E-04  0.81749915E-03  0.13748019E-03
-0.79948909E+01 -0.87937402E+00 -0.68492222E-06  0.72123115E-03  0.15879574E-03
-0.79948909E+01 -0.86373293E+00  0.60397121E-04  0.57793132E-03  0.17155208E-03
-0.79948909E+01 -0.84714748E+00  0.99100050E-04  0.43099470E-03  0.17647992E-03
-0.79948909E+01 -0.82958044E+00  0.11905812E-03  0.30658551E-03  0.17528050E-03
-0.79948909E+01 -0.81099590E+00  0.12656802E-03  0.21352251E-03  0.16994560E-03
-0.79948909E+01 -0.79135972E+00  0.12723752E-03  0.14960574E-03  0.16219702E-03
-0.79948909E+01 -0.77064005E+00  0.12472444E-03  0.10818638E-03  0.15341260E-03
-0.79948909E+01 -0.74880783E+00  0.12089016E-03  0.82448725E-04  0.14457441E-03
-0.79948909E+01 -0.72583741E+00  0.11644853E-03  0.66955819E-04  0.13643654E-03
-0.79948909E+01 -0.70170710E+00  0.11153318E-03  0.57891942E-04  0.12952849E-03
-0.79948909E+01 -0.67639983E+00  0.10604145E-03  0.52578646E-04  0.12427999E-03
-0.79948909E+01 -0.64990376E+00  0.99795618E-04  0.49144793E-04  0.12096433E-03
-0.79948909E+01 -0.62221291E+00  0.92605670E-04  0.46121411E-04  0.11977396E-03
-0.79948909E+01 -0.59332774E+00  0.84293972E-04  0.42344455E-04  0.12073253E-03
-0.79948909E+01 -0.56325577E+00  0.74700708E-04  0.36763927E-04  0.12375491E-03
-0.79948909E+01 -0.53201207E+00  0.63696608E-04  0.28487592E-04  0.12855536E-03
-0.79948909E+01 -0.49961977E+00  0.51186696E-04  0.16702086E-04  0.13471108E-03
-0.79948909E+01 -0.46611039E+00  0.37132383E-04  0.77978306E-06  0.14158570E-03
-0.79948909E+01 -0.43152416E+00  0.21560753E-04 -0.19733065E-04  0.14841078E-03
-0.79948909E+01 -0.39591017E+00  0.45949766E-05 -0.44984033E-04  0.15424484E-03
-0.79948909E+01 -0.35932641E+00 -0.13536360E-04 -0.74794971E-04  0.15808731E-03
-0.79948909E+01 -0.32183967E+00 -0.32472202E-04 -0.10854992E-03  0.15888899E-03
-0.79948909E+01 -0.28352524E+00 -0.51724413E-04 -0.14520087E-03  0.15570045E-03
-0.79948909E+01 -0.24446655E+00 -0.70672596E-04 -0.18323896E-03  0.14772619E-03
-0.79948909E+01 -0.20475452E+00 -0.88600996E-04 -0.22079000E-03  0.13447746E-03
-0.79948909E+01 -0.16448690E+00 -0.10472837E-03 -0.25571494E-03  0.11582436E-03
-0.79948909E+01 -0.12376733E+00 -0.11827962E-03 -0.28581503E-03  0.92090442E-04
-0.79948909E+01 -0.82704342E-01 -0.12854201E-03 -0.30903359E-03  0.64037761E-04
-0.79948909E+01 -0.41410268E-01 -0.13494841E-03 -0.32369992E-03  0.32846278E-04
-0.79948909E+01  0.00000000E+00 -0.13712556E-03 -0.32871490E-03 -0.10913075E-14
-0.79948909E+01  0.41410268E-01 -0.13494841E-03 -0.32369992E-03 -0.32846278E-04
-0.79948909E+01  0.82704342E-01 -0.12854201E-03 -0.30903359E-03 -0.64037761E-04
-0.79948909E+01  0.12376733E+00 -0.11827962E-03 -0.28581503E-03 -0.92090442E-04
-0.79948909E+01  0.16448690E+00 -0.10472837E-03 -0.25571494E-03 -0.11582436E-03
-0.79948909E+01  0.20475452E+00 -0.88600996E-04 -0.22079000E-03 -0.13447746E-03
-0.79948909E+01  0.24446655E+00 -0.70672596E-04 -0.18323896E-03 -0.14772619E-03
-0.79948909E+01  0.28352524E+00 -0.51724413E-04 -0.14520087E-03 -0.15570045E-03
-0.79948909E+01  0.32183967E+00 -0.32472202E-04 -0.10854992E-03 -0.15888899E-03
-0.79948909E+01  0.35932641E+00 -0.13536360E-04 -0.74794971E-04 -0.15808731E-03
-0.79948909E+01  0.39591017E+00  0.45949766E-05 -0.44984033E-04 -0.15424484E-03
-0.79948909E+01  0.43152416E+00  0.21560753E-04 -0.19733065E-04 -0.14841078E-03
-0.79948909E+01  0.46611039E+00  0.37132383E-04  0.77978307E-06 -0.14158570E-03
-0.79948909E+01  0.49961977E+00  0.51186696E-04  0.16702086E-04 -0.13471108E-03
-0.79948909E+01  0.53201207E+00  0.63696608E-04  0.28487592E-04 -0.12855536E-03
-0.79948909E+01  0.56325577E+00  0.74700708E-04  0.36763927E-04 -0.12375491E-03
-0.79948909E+01  0.59332774E+00  0.84293972E-04  0.42344455E-04 -0.12073253E-03
-0.79948909E+01  0.62221291E+00  0.92605670E-04  0.46121411E-04 -0.11977396E-03
-0.79948909E+01  0.64990376E+00  0.99795618E-04  0.49144793E-04 -0.12096433E-03
-0.79948909E+01  0.67639983E+00  0.10604145E-03  0.52578646E-04 -0.12427999E-03
-0.79948909E+01  0.70170710E+00  0.11153318E-03  0.57891942E-04 -0.12952849E-03
-0.79948909E+01  0.72583741E+00  0.11644853E-03  0.66955819E-04 -0.13643654E-03
-0.79948909E+01  0.74880783E+00  0.12089016E-03  0.82448725E-04 -0.14457441E-03
-0.79948909E+01  0.77064005E+00  0.12472444E-03  0.10818638E-03 -0.15341260E-03
-0.79948909E+01  0.79135972E+00  0.12723752E-03  0.14960574E-03 -0.16219702E-03
-0.79948909E+01  0.81099590E+00  0.12656802E-03  0.21352251E-03 -0.16994560E-03
-0.79948909E+01  0.82958044E+00  0.11905812E-03  0.30658551E-03 -0.17528050E-03
-0.79948909E+01  0.84714748E+00  0.99100050E-04  0.43099470E-03 -0.17647992E-03
-0.79948909E+01  0.86373293E+00  0.60397121E-04  0.57793132E-03 -0.17155208E-03
-0.79948909E+01  0.87937402E+00 -0.68492223E-06  0.72123115E-03 -0.15879574E-03
-0.79948909E+01  0.89410886E+00 -0.80515765E-04  0.81749915E-03 -0.13748019E-03
-0.79948909E+01  0.90797606E+00 -0.16520083E-03  0.81769775E-03 -0.10875110E-03
-0.79948909E+01  0.92101443E+00 -0.23274361E-03  0.68938113E-03 -0.75828069E-04
-0.79948909E+01  0.93326267E+00 -0.26134772E-03  0.43854087E-03 -0.43541590E-04
-0.79948909E+01  0.94475908E+00 -0.24022470E-03  0.11645101E-03 -0.16736224E-04
-0.79948909E+01  0.95554139E+00 -0.17627910E-03 -0.19634557E-03  0.12057226E-05
-0.79948909E+01  0.96564655E+00 -0.92090275E-04 -0.42112771E-03  0.96093120E-05
-0.79948909E+01  0.97511059E+00 -0.16223721E-04 -0.50939170E-03  0.10206524E-04
-0.79948909E+01  0.98396850E+00  0.28342421E-04 -0.45277948E-03  0.64986341E-05
-0.79948909E+01  0.99225409E+00  0.31921004E-04 -0.27266552E-03  0.20697624E-05
-0.79948909E+01  0.10000000E+01  0.00000000E+00  0.00000000E+00  0.00000000E+00
 
-0.79594599E+01 -0.10000000E+01  0.00000000E+00  0.00000000E+00  0.00000000E+00
-0.79594599E+01 -0.99225409E+00  0.34099519E-04 -0.25391998E-03 -0.22755248E-05
-0.79594599E+01 -0.98396850E+00  0.35449505E-04 -0.42684687E-03 -0.74521781E-05
-0.79594599E+01 -0.97511059E+00 -0.13656137E-05 -0.49060134E-03 -0.12707011E-04
-0.79594599E+01 -0.96564655E+00 -0.68456304E-04 -0.42307597E-03 -0.14568508E-04
-0.79594599E+01 -0.95554139E+00 -0.14577311E-03 -0.22783566E-03 -0.94619438E-05
-0.79594599E+01 -0.94475908E+00 -0.20754676E-03  0.54529007E-04  0.47802377E-05
-0.79594599E+01 -0.93326267E+00 -0.23255865E-03  0.35374400E-03  0.28142396E-04
-0.79594599E+01 -0.92101443E+00 -0.21316259E-03  0.59503167E-03  0.57983848E-04
-0.79594599E+01 -0.90797606E+00 -0.15767838E-03  0.72817715E-03  0.89982743E-04
-0.79594599E+01 -0.89410886E+00 -0.84882496E-04  0.74376026E-03  0.11948375E-03
-0.79594599E+01 -0.87937402E+00 -0.14456323E-04  0.66848326E-03  0.14305108E-03
-0.79594599E+01 -0.86373293E+00  0.40662406E-04  0.54592737E-03  0.15909976E-03
-0.79594599E+01 -0.84714748E+00  0.76563382E-04  0.41601244E-03  0.16785527E-03
-0.79594599E+01 -0.82958044E+00  0.95948422E-04  0.30367019E-03  0.17061018E-03
-0.79594599E+01 -0.81099590E+00  0.10411648E-03  0.21807305E-03  0.16907171E-03
-0.79594599E+01 -0.79135972E+00  0.10594097E-03  0.15805441E-03  0.16480715E-03
-0.79594599E+01 -0.77064005E+00  0.10466846E-03  0.11806071E-03  0.15910779E-03
-0.79594599E+01 -0.74880783E+00  0.10199119E-03  0.92139236E-04  0.15291961E-03
-0.79594599E+01 -0.72583741E+00  0.98588888E-04  0.75461491E-04  0.14696932E-03
-0.79594599E+01 -0.70170710E+00  0.94619733E-04  0.64613190E-04  0.14177654E-03
-0.79594599E+01 -0.67639983E+00  0.90023944E-04  0.57199081E-04  0.13775814E-03
-0.79594599E+01 -0.64990376E+00  0.84668865E-04  0.51555539E-04  0.13519048E-03
-0.79594599E+01 -0.62221291E+00  0.78407600E-04  0.46390419E-04  0.13426970E-03
-0.79594599E+01 -0.59332774E+00  0.71103256E-04  0.40691900E-04  0.13504252E-03
-0.79594599E+01 -0.56325577E+00  0.62635633E-04  0.33553577E-04  0.13745143E-03
-0.79594599E+01 -0.53201207E+00  0.52913304E-04  0.24210767E-04  0.14125918E-03
-0.79594599E+01 -0.49961977E+00  0.41876909E-04  0.11965079E-04  0.14609793E-03
-0.79594599E+01 -0.46611039E+00  0.29517722E-04 -0.37200249E-05  0.15140604E-03
-0.79594599E+01 -0.43152416E+00  0.15883775E-04 -0.23234991E-04  0.15649578E-03
-0.79594599E+01 -0.39591017E+00  0.11042917E-05 -0.46704273E-04  0.16052146E-03
-0.79594599E+01 -0.35932641E+00 -0.14605508E-04 -0.73974277E-04  0.16257909E-03
-0.79594599E+01 -0.32183967E+00 -0.30923138E-04 -0.10451043E-03  0.16172023E-03
-0.79594599E+01 -0.28352524E+00 -0.47426561E-04 -0.13740679E-03  0.15708508E-03
-0.79594599E+01 -0.24446655E+00 -0.63590136E-04 -0.17135556E-03  0.14795514E-03
-0.79594599E+01 -0.20475452E+00 -0.78817267E-04 -0.20473416E-03  0.13389193E-03
-0.79594599E+01 -0.16448690E+00 -0.92463215E-04 -0.23568758E-03  0.11478721E-03
-0.79594599E+01 -0.12376733E+00 -0.10389440E-03 -0.26231026E-03  0.90949622E-04
-0.79594599E+01 -0.82704342E-01 -0.11253086E-03 -0.28281728E-03  0.63092700E-04
-0.79594599E+01 -0.41410268E-01 -0.11791394E-03 -0.29575988E-03  0.32315851E-04
-0.79594599E+01  0.00000000E+00 -0.11974175E-03 -0.30018335E-03 -0.11087528E-14
-0.79594599E+01  0.41410268E-01 -0.11791394E-03 -0.29575988E-03 -0.32315851E-04
-0.79594599E+01  0.82704342E-01 -0.11253086E-03 -0.28281728E-03 -0.63092700E-04
-0.79594599E+01  0.12376733E+00 -0.10389440E-03 -0.26231026E-03 -0.90949622E-04
-0.79594599E+01  0.16448690E+00 -0.92463215E-04 -0.23568758E-03 -0.11478721E-03
-0.79594599E+01  0.20475452E+00 -0.78817267E-04 -0.20473416E-03 -0.13389193E-03
-0.79594599E+01  0.24446655E+00 -0.63590136E-04 -0.17135556E-03 -0.14795514E-03
-0.79594599E+01  0.28352524E+00 -0.47426561E-04 -0.13740679E-03 -0.15708508E-03
-0.79594599E+01  0.32183967E+00 -0.30923138E-04 -0.10451043E-03 -0.16172023E-03
-0.79594599E+01  0.35932641E+00 -0.14605508E-04 -0.73974277E-04 -0.16257909E-03
-0.79594599E+01  0.39591017E+00  0.11042917E-05 -0.46704273E-04 -0.16052146E-03
-0.79594599E+01  0.43152416E+00  0.15883775E-04 -0.23234991E-04 -0.15649578E-03
-0.79594599E+01  0.46611039E+00  0.29517722E-04 -0.37200248E-05 -0.15140604E-03
-0.79594599E+01  0.49961977E+00  0.41876909E-04  0.11965079E-04 -0.14609793E-03
-0.79594599E+01  0.53201207E+00  0.52913304E-04  0.24210767E-04 -0.14125918E-03
-0.79594599E+01  0.56325577E+00  0.62635633E-04  0.33553577E-04 -0.13745143E-03
-0.79594599E+01  0.59332774E+00  0.71103256E-04  0.40691900E-04 -0.13504252E-03
-0.79594599E+01  0.62221291E+00  0.78407600E-04  0.46390419E-04 -0.13426970E-03
-0.79594599E+01  0.64990376E+00  0.84668865E-04  0.51555539E-04 -0.13519048E-03
-0.79594599E+01  0.67639983E+00  0.90023944E-04  0.57199081E-04 -0.13775814E-03
-0.79594599E+01  0.70170710E+00  0.94619733E-04  0.64613190E-04 -0.14177654E-03
-0.79594599E+01  0.72583741E+00  0.98588888E-04  0.75461491E-04 -0.14696932E-03
-0.79594599E+01  0.74880783E+00  0.10199119E-03  0.92139236E-04 -0.15291961E-03
-0.79594599E+01  0.77064005E+00  0.10466846E-03  0.11806071E-03 -0.15910779E-03
-0.79594599E+01  0.79135972E+00  0.10594097E-03  0.15805441E-03 -0.16480715E-03
-0.79594599E+01  0.81099590E+00  0.10411648E-03  0.21807305E-03 -0.16907171E-03
-0.79594599E+01  0.82958044E+00  0.95948422E-04  0.30367019E-03 -0.17061018E-03
-0.79594599E+01  0.84714748E+00  0.76563382E-04  0.41601244E-03 -0.16785527E-03
-0.79594599E+01  0.86373293E+00  0.40662406E-04  0.54592737E-03 -0.15909976E-03
-0.79594599E+01  0.87937402E+00 -0.14456323E-04  0.66848326E-03 -0.14305108E-03
-0.79594599E+01  0.89410886E+00 -0.84882496E-04  0.74376026E-03 -0.11948375E-03
-0.79594599E+01  0.90797606E+00 -0.15767838E-03  0.72817715E-03 -0.89982743E-04
-0.79594599E+01  0.92101443E+00 -0.21316259E-03  0.59503167E-03 -0.57983848E-04
-0.79594599E+01  0.93326267E+00 -0.23255865E-03  0.35374400E-03 -0.28142396E-04
-0.79594599E+01  0.94475908E+00 -0.20754676E-03  0.54529007E-04 -0.47802377E-05
-0.79594599E+01  0.95554139E+00 -0.14577311E-03 -0.22783566E-03  0.94619438E-05
-0.79594599E+01  0.96564655E+00 -0.68456304E-04 -0.42307597E-03  0.14568508E-04
-0.79594599E+01  0.97511059E+00 -0.13656137E-05 -0.49060134E-03  0.12707011E-04
-0.79594599E+01  0.98396850E+00  0.35449505E-04 -0.42684687E-03  0.74521781E-05
-0.79594599E+01  0.99225409E+00  0.34099519E-04 -0.25391998E-03  0.22755248E-05
-0.79594599E+01  0.10000000E+01  0.00000000E+00  0.00000000E+00  0.00000000E+00
 
-0.79234570E+01 -0.10000000E+01  0.00000000E+00  0.00000000E+00  0.00000000E+00
-0.79234570E+01 -0.99225409E+00  0.35422529E-04 -0.23287250E-03 -0.23772853E-05
-0.79234570E+01 -0.98396850E+00  0.40845533E-04 -0.39603286E-03 -0.80234800E-05
-0.79234570E+01 -0.97511059E+00  0.10997833E-04 -0.46403856E-03 -0.14381746E-04
-0.79234570E+01 -0.96564655E+00 -0.47826556E-04 -0.41458834E-03 -0.18168719E-04
-0.79234570E+01 -0.95554139E+00 -0.11828618E-03 -0.24727482E-03 -0.15853184E-04
-0.79234570E+01 -0.94475908E+00 -0.17729743E-03  0.45400352E-05 -0.50009470E-05
-0.79234570E+01 -0.93326267E+00 -0.20508274E-03  0.27884325E-03  0.14878818E-04
-0.79234570E+01 -0.92101443E+00 -0.19351102E-03  0.50706329E-03  0.41790439E-04
-0.79234570E+01 -0.90797606E+00 -0.14876182E-03  0.64092127E-03  0.71947893E-04
-0.79234570E+01 -0.89410886E+00 -0.86858490E-04  0.66849934E-03  0.10097948E-03
-0.79234570E+01 -0.87937402E+00 -0.25285343E-04  0.61138874E-03  0.12540492E-03
-0.79234570E+01 -0.86373293E+00  0.24010705E-04  0.50791283E-03  0.14336726E-03
-0.79234570E+01 -0.84714748E+00  0.56965151E-04  0.39436382E-03  0.15471310E-03
-0.79234570E+01 -0.82958044E+00  0.75490113E-04  0.29413134E-03  0.16038904E-03
-0.79234570E+01 -0.81099590E+00  0.83997100E-04  0.21643711E-03  0.16183326E-03
-0.79234570E+01 -0.79135972E+00  0.86688549E-04  0.16092980E-03  0.16044124E-03
-0.79234570E+01 -0.77064005E+00  0.86425321E-04  0.12302279E-03  0.15739160E-03
-0.79234570E+01 -0.74880783E+00  0.84733842E-04  0.97562566E-04  0.15356489E-03
-0.79234570E+01 -0.72583741E+00  0.82253419E-04  0.80299181E-04  0.14963719E-03
-0.79234570E+01 -0.70170710E+00  0.79157845E-04  0.68206136E-04  0.14609710E-03
-0.79234570E+01 -0.67639983E+00  0.75421255E-04  0.59163539E-04  0.14333332E-03
-0.79234570E+01 -0.64990376E+00  0.70947587E-04  0.51711060E-04  0.14161109E-03
-0.79234570E+01 -0.62221291E+00  0.65624603E-04  0.44732225E-04  0.14112072E-03
-0.79234570E+01 -0.59332774E+00  0.59347265E-04  0.37370859E-04  0.14192349E-03
-0.79234570E+01 -0.56325577E+00  0.52025187E-04  0.28873487E-04  0.14398525E-03
-0.79234570E+01 -0.53201207E+00  0.43594143E-04  0.18618923E-04  0.14711391E-03
-0.79234570E+01 -0.49961977E+00  0.34019052E-04  0.60467551E-05  0.15099609E-03
-0.79234570E+01 -0.46611039E+00  0.23309830E-04 -0.92600193E-05  0.15514394E-03
-0.79234570E+01 -0.43152416E+00  0.11525263E-04 -0.27596314E-04  0.15894952E-03
-0.79234570E+01 -0.39591017E+00 -0.12071194E-05 -0.49031854E-04  0.16165917E-03
-0.79234570E+01 -0.35932641E+00 -0.14689442E-04 -0.73410591E-04  0.16245921E-03
-0.79234570E+01 -0.32183967E+00 -0.28636570E-04 -0.10026305E-03  0.16049203E-03
-0.79234570E+01 -0.28352524E+00 -0.42685266E-04 -0.12882407E-03  0.15497516E-03
-0.79234570E+01 -0.24446655E+00 -0.56390892E-04 -0.15800503E-03  0.14525345E-03
-0.79234570E+01 -0.20475452E+00 -0.69256389E-04 -0.18647283E-03  0.13092609E-03
-0.79234570E+01 -0.16448690E+00 -0.80749517E-04 -0.21271218E-03  0.11189673E-03
-0.79234570E+01 -0.12376733E+00 -0.90352252E-04 -0.23517756E-03  0.88454026E-04
-0.79234570E+01 -0.82704342E-01 -0.97592473E-04 -0.25242490E-03  0.61263393E-04
-0.79234570E+01 -0.41410268E-01 -0.10209923E-03 -0.26328735E-03  0.31349447E-04
-0.79234570E+01  0.00000000E+00 -0.10362830E-03 -0.26699569E-03 -0.11071358E-14
-0.79234570E+01  0.41410268E-01 -0.10209923E-03 -0.26328735E-03 -0.31349447E-04
-0.79234570E+01  0.82704342E-01 -0.97592473E-04 -0.25242490E-03 -0.61263393E-04
-0.79234570E+01  0.12376733E+00 -0.90352252E-04 -0.23517756E-03 -0.88454026E-04
-0.79234570E+01  0.16448690E+00 -0.80749517E-04 -0.21271218E-03 -0.11189673E-03
-0.79234570E+01  0.20475452E+00 -0.69256389E-04 -0.18647283E-03 -0.13092609E-03
-0.79234570E+01  0.24446655E+00 -0.56390892E-04 -0.15800503E-03 -0.14525345E-03
-0.79234570E+01  0.28352524E+00 -0.42685266E-04 -0.12882407E-03 -0.15497516E-03
-0.79234570E+01  0.32183967E+00 -0.28636570E-04 -0.10026305E-03 -0.16049203E-03
-0.79234570E+01  0.35932641E+00 -0.14689442E-04 -0.73410591E-04 -0.16245921E-03
-0.79234570E+01  0.39591017E+00 -0.12071194E-05 -0.49031854E-04 -0.16165917E-03
-0.79234570E+01  0.43152416E+00  0.11525263E-04 -0.27596314E-04 -0.15894952E-03
-0.79234570E+01  0.46611039E+00  0.23309830E-04 -0.92600193E-05 -0.15514394E-03
-0.79234570E+01  0.49961977E+00  0.34019052E-04  0.60467551E-05 -0.15099609E-03
-0.79234570E+01  0.53201207E+00  0.43594143E-04  0.18618923E-04 -0.14711391E-03
-0.79234570E+01  0.56325577E+00  0.52025187E-04  0.28873487E-04 -0.14398525E-03
-0.79234570E+01  0.59332774E+00  0.59347265E-04  0.37370859E-04 -0.14192349E-03
-0.79234570E+01  0.62221291E+00  0.65624603E-04  0.44732225E-04 -0.14112072E-03
-0.79234570E+01  0.64990376E+00  0.70947587E-04  0.51711060E-04 -0.14161109E-03
-0.79234570E+01  0.67639983E+00  0.75421255E-04  0.59163539E-04 -0.14333332E-03
-0.79234570E+01  0.70170710E+00  0.79157845E-04  0.68206136E-04 -0.14609710E-03
-0.79234570E+01  0.72583741E+00  0.82253419E-04  0.80299181E-04 -0.14963719E-03
-0.79234570E+01  0.74880783E+00  0.84733842E-04  0.97562566E-04 -0.15356489E-03
-0.79234570E+01  0.77064005E+00  0.86425321E-04  0.12302279E-03 -0.15739160E-03
-0.79234570E+01  0.79135972E+00  0.86688549E-04  0.16092980E-03 -0.16044124E-03
-0.79234570E+01  0.81099590E+00  0.83997100E-04  0.21643711E-03 -0.16183326E-03
-0.79234570E+01  0.82958044E+00  0.75490113E-04  0.29413134E-03 -0.16038904E-03
-0.79234570E+01  0.84714748E+00  0.56965151E-04  0.39436382E-03 -0.15471310E-03
-0.79234570E+01  0.86373293E+00  0.24010705E-04  0.50791283E-03 -0.14336726E-03
-0.79234570E+01  0.87937402E+00 -0.25285343E-04  0.61138874E-03 -0.12540492E-03
-0.79234570E+01  0.89410886E+00 -0.86858490E-04  0.66849934E-03 -0.10097948E-03
-0.79234570E+01  0.90797606E+00 -0.14876182E-03  0.64092127E-03 -0.71947893E-04
-0.79234570E+01  0.92101443E+00 -0.19351102E-03  0.50706329E-03 -0.41790439E-04
-0.79234570E+01  0.93326267E+00 -0.20508274E-03  0.27884325E-03 -0.14878818E-04
-0.79234570E+01  0.94475908E+00 -0.17729743E-03  0.45400352E-05  0.50009470E-05
-0.79234570E+01  0.95554139E+00 -0.11828618E-03 -0.24727482E-03  0.15853184E-04
-0.79234570E+01  0.96564655E+00 -0.47826556E-04 -0.41458834E-03  0.18168719E-04
-0.79234570E+01  0.97511059E+00  0.10997833E-04 -0.46403856E-03  0.14381746E-04
-0.79234570E+01  0.98396850E+00  0.40845533E-04 -0.39603286E-03  0.80234800E-05
-0.79234570E+01  0.99225409E+00  0.35422529E-04 -0.23287250E-03  0.23772853E-05
-0.79234570E+01  0.10000000E+01  0.00000000E+00  0.00000000E+00  0.00000000E+00
 
-0.78868758E+01 -0.10000000E+01  0.00000000E+00  0.00000000E+00  0.00000000E+00
-0.78868758E+01 -0.99225409E+00  0.35994363E-04 -0.21185044E-03 -0.23810248E-05
-0.78868758E+01 -0.98396850E+00  0.44747339E-04 -0.36426026E-03 -0.81991732E-05
-0.78868758E+01 -0.97511059E+00  0.21183215E-04 -0.43451933E-03 -0.15182278E-04
-0.78868758E+01 -0.96564655E+00 -0.29830944E-04 -0.40062541E-03 -0.20290957E-04
-0.78868758E+01 -0.95554139E+00 -0.93464140E-04 -0.25901962E-03 -0.20136302E-04
-0.78868758E+01 -0.94475908E+00 -0.14920457E-03 -0.36651745E-04 -0.12157962E-04
-0.78868758E+01 -0.93326267E+00 -0.17876515E-03  0.21226559E-03  0.44995438E-05
-0.78868758E+01 -0.92101443E+00 -0.17374312E-03  0.42546535E-03  0.28385267E-04
-0.78868758E+01 -0.90797606E+00 -0.13847053E-03  0.55718432E-03  0.56230648E-04
-0.78868758E+01 -0.89410886E+00 -0.86471477E-04  0.59377895E-03  0.84012611E-04
-0.78868758E+01 -0.87937402E+00 -0.33161579E-04  0.55236268E-03  0.10832898E-03
-0.78868758E+01 -0.86373293E+00  0.10513661E-04  0.46631567E-03  0.12718314E-03
-0.78868758E+01 -0.84714748E+00  0.40437733E-04  0.36830538E-03  0.14014963E-03
-0.78868758E+01 -0.82958044E+00  0.57859746E-04  0.28000350E-03  0.14789156E-03
-0.78868758E+01 -0.81099590E+00  0.66406947E-04  0.21046168E-03  0.15160259E-03
-0.78868758E+01 -0.79135972E+00  0.69673293E-04  0.15996644E-03  0.15250405E-03
-0.78868758E+01 -0.77064005E+00  0.70161427E-04  0.12478154E-03  0.15164839E-03
-0.78868758E+01 -0.74880783E+00  0.69237871E-04  0.10048812E-03  0.14983199E-03
-0.78868758E+01 -0.72583741E+00  0.67497654E-04  0.83379790E-04  0.14766222E-03
-0.78868758E+01 -0.70170710E+00  0.65123429E-04  0.70798419E-04  0.14557728E-03
-0.78868758E+01 -0.67639983E+00  0.62116667E-04  0.60884004E-04  0.14391915E-03
-0.78868758E+01 -0.64990376E+00  0.58412260E-04  0.52364530E-04  0.14292144E-03
-0.78868758E+01 -0.62221291E+00  0.53927834E-04  0.44281097E-04  0.14274860E-03
-0.78868758E+01 -0.59332774E+00  0.48585899E-04  0.35911911E-04  0.14345589E-03
-0.78868758E+01 -0.56325577E+00  0.42321689E-04  0.26630984E-04  0.14501489E-03
-0.78868758E+01 -0.53201207E+00  0.35093927E-04  0.15931548E-04  0.14726479E-03
-0.78868758E+01 -0.49961977E+00  0.26887432E-04  0.33591205E-05  0.14994087E-03
-0.78868758E+01 -0.46611039E+00  0.17726429E-04 -0.11417070E-04  0.15263282E-03
-0.78868758E+01 -0.43152416E+00  0.76764793E-05 -0.28627707E-04  0.15482964E-03
-0.78868758E+01 -0.39591017E+00 -0.31397077E-05 -0.48313043E-04  0.15590072E-03
-0.78868758E+01 -0.35932641E+00 -0.14543282E-04 -0.70327900E-04  0.15516822E-03
-0.78868758E+01 -0.32183967E+00 -0.26286088E-04 -0.94263976E-04  0.15192206E-03
-0.78868758E+01 -0.28352524E+00 -0.38060725E-04 -0.11947018E-03  0.14552032E-03
-0.78868758E+01 -0.24446655E+00 -0.49497748E-04 -0.14502525E-03  0.13543248E-03
-0.78868758E+01 -0.20475452E+00 -0.60191039E-04 -0.16980881E-03  0.12134541E-03
-0.78868758E+01 -0.16448690E+00 -0.69710076E-04 -0.19254912E-03  0.10320322E-03
-0.78868758E+01 -0.12376733E+00 -0.77640419E-04 -0.21195394E-03  0.81273662E-04
-0.78868758E+01 -0.82704342E-01 -0.83606098E-04 -0.22681590E-03  0.56138997E-04
-0.78868758E+01 -0.41410268E-01 -0.87313986E-04 -0.23616211E-03  0.28681007E-04
-0.78868758E+01  0.00000000E+00 -0.88570908E-04 -0.23935019E-03 -0.10677728E-14
-0.78868758E+01  0.41410268E-01 -0.87313986E-04 -0.23616211E-03 -0.28681007E-04
-0.78868758E+01  0.82704342E-01 -0.83606098E-04 -0.22681590E-03 -0.56138997E-04
-0.78868758E+01  0.12376733E+00 -0.77640419E-04 -0.21195394E-03 -0.81273662E-04
-0.78868758E+01  0.16448690E+00 -0.69710076E-04 -0.19254912E-03 -0.10320322E-03
-0.78868758E+01  0.20475452E+00 -0.60191039E-04 -0.16980881E-03 -0.12134541E-03
-0.78868758E+01  0.24446655E+00 -0.49497748E-04 -0.14502525E-03 -0.13543248E-03
-0.78868758E+01  0.28352524E+00 -0.38060725E-04 -0.11947018E-03 -0.14552032E-03
-0.78868758E+01  0.32183967E+00 -0.26286088E-04 -0.94263976E-04 -0.15192206E-03
-0.78868758E+01  0.35932641E+00 -0.14543282E-04 -0.70327900E-04 -0.15516822E-03
-0.78868758E+01  0.39591017E+00 -0.31397077E-05 -0.48313043E-04 -0.15590072E-03
-0.78868758E+01  0.43152416E+00  0.76764793E-05 -0.28627707E-04 -0.15482964E-03
-0.78868758E+01  0.46611039E+00  0.17726429E-04 -0.11417070E-04 -0.15263282E-03
-0.78868758E+01  0.49961977E+00  0.26887432E-04  0.33591205E-05 -0.14994087E-03
-0.78868758E+01  0.53201207E+00  0.35093927E-04  0.15931548E-04 -0.14726479E-03
-0.78868758E+01  0.56325577E+00  0.42321689E-04  0.26630984E-04 -0.14501489E-03
-0.78868758E+01  0.59332774E+00  0.48585899E-04  0.35911911E-04 -0.14345589E-03
-0.78868758E+01  0.62221291E+00  0.53927834E-04  0.44281097E-04 -0.14274860E-03
-0.78868758E+01  0.64990376E+00  0.58412260E-04  0.52364530E-04 -0.14292144E-03
-0.78868758E+01  0.67639983E+00  0.62116667E-04  0.60884004E-04 -0.14391915E-03
-0.78868758E+01  0.70170710E+00  0.65123429E-04  0.70798419E-04 -0.14557728E-03
-0.78868758E+01  0.72583741E+00  0.67497654E-04  0.83379790E-04 -0.14766222E-03
-0.78868758E+01  0.74880783E+00  0.69237871E-04  0.10048812E-03 -0.14983199E-03
-0.78868758E+01  0.77064005E+00  0.70161427E-04  0.12478154E-03 -0.15164839E-03
-0.78868758E+01  0.79135972E+00  0.69673293E-04  0.15996644E-03 -0.15250405E-03
-0.78868758E+01  0.81099590E+00  0.66406947E-04  0.21046168E-03 -0.15160259E-03
-0.78868758E+01  0.82958044E+00  0.57859746E-04  0.28000350E-03 -0.14789156E-03
-0.78868758E+01  0.84714748E+00  0.40437733E-04  0.36830538E-03 -0.14014963E-03
-0.78868758E+01  0.86373293E+00  0.10513661E-04  0.46631567E-03 -0.12718314E-03
-0.78868758E+01  0.87937402E+00 -0.33161579E-04  0.55236268E-03 -0.10832898E-03
-0.78868758E+01  0.89410886E+00 -0.86471477E-04  0.59377895E-03 -0.84012611E-04
-0.78868758E+01  0.90797606E+00 -0.13847053E-03  0.55718432E-03 -0.56230648E-04
-0.78868758E+01  0.92101443E+00 -0.17374312E-03  0.42546535E-03 -0.28385267E-04
-0.78868758E+01  0.93326267E+00 -0.17876515E-03  0.21226559E-03 -0.44995438E-05
-0.78868758E+01  0.94475908E+00 -0.14920457E-03 -0.36651745E-04  0.12157962E-04
-0.78868758E+01  0.95554139E+00 -0.93464140E-04 -0.25901962E-03  0.20136302E-04
-0.78868758E+01  0.96564655E+00 -0.29830944E-04 -0.40062541E-03  0.20290957E-04
-0.78868758E+01  0.97511059E+00  0.21183215E-04 -0.43451933E-03  0.15182278E-04
-0.78868758E+01  0.98396850E+00  0.44747339E-04 -0.36426026E-03  0.81991732E-05
-0.78868758E+01  0.99225409E+00  0.35994363E-04 -0.21185044E-03  0.23810248E-05
-0.78868758E+01  0.10000000E+01  0.00000000E+00  0.00000000E+00  0.00000000E+00
 
-0.78497097E+01 -0.10000000E+01  0.00000000E+00  0.00000000E+00  0.00000000E+00
-0.78497097E+01 -0.99225409E+00  0.35934891E-04 -0.19018404E-03 -0.23269761E-05
-0.78497097E+01 -0.98396850E+00  0.47299191E-04 -0.33056994E-03 -0.81521590E-05
-0.78497097E+01 -0.97511059E+00  0.29253681E-04 -0.40103019E-03 -0.15473542E-04
-0.78497097E+01 -0.96564655E+00 -0.14576226E-04 -0.38019847E-03 -0.21519288E-04
-0.78497097E+01 -0.95554139E+00 -0.71635586E-04 -0.26203627E-03 -0.23097119E-04
-0.78497097E+01 -0.94475908E+00 -0.12382273E-03 -0.67809606E-04 -0.17620857E-04
-0.78497097E+01 -0.93326267E+00 -0.15434421E-03  0.15559802E-03 -0.39792997E-05
-0.78497097E+01 -0.92101443E+00 -0.15470626E-03  0.35221636E-03  0.16830428E-04
-0.78497097E+01 -0.90797606E+00 -0.12767510E-03  0.47923510E-03  0.42026134E-04
-0.78497097E+01 -0.89410886E+00 -0.84539028E-04  0.52194834E-03  0.67964860E-04
-0.78497097E+01 -0.87937402E+00 -0.38796626E-04  0.49359720E-03  0.91406026E-04
-0.78497097E+01 -0.86373293E+00 -0.40795519E-06  0.42297916E-03  0.11031061E-03
-0.78497097E+01 -0.84714748E+00  0.26538984E-04  0.33922225E-03  0.12406682E-03
-0.78497097E+01 -0.82958044E+00  0.42744059E-04  0.26217975E-03  0.13310911E-03
-0.78497097E+01 -0.81099590E+00  0.51148598E-04  0.20056151E-03  0.13841504E-03
-0.78497097E+01 -0.79135972E+00  0.54801015E-04  0.15513158E-03  0.14103913E-03
-0.78497097E+01 -0.77064005E+00  0.55875912E-04  0.12288613E-03  0.14190747E-03
-0.78497097E+01 -0.74880783E+00  0.55588712E-04  0.10006639E-03  0.14172773E-03
-0.78497097E+01 -0.72583741E+00  0.54488400E-04  0.83464216E-04  0.14103628E-03
-0.78497097E+01 -0.70170710E+00  0.52760795E-04  0.70762734E-04  0.14021862E-03
-0.78497097E+01 -0.67639983E+00  0.50428083E-04  0.60343253E-04  0.13957052E-03
-0.78497097E+01 -0.64990376E+00  0.47449500E-04  0.51108786E-04  0.13929389E-03
-0.78497097E+01 -0.62221291E+00  0.43765869E-04  0.42247446E-04  0.13952888E-03
-0.78497097E+01 -0.59332774E+00  0.39320309E-04  0.33164522E-04  0.14032459E-03
-0.78497097E+01 -0.56325577E+00  0.34066191E-04  0.23357430E-04  0.14165839E-03
-0.78497097E+01 -0.53201207E+00  0.27977218E-04  0.12433794E-04  0.14339758E-03
-0.78497097E+01 -0.49961977E+00  0.21049831E-04  0.49209541E-07  0.14532076E-03
-0.78497097E+01 -0.46611039E+00  0.13314619E-04 -0.14032806E-04  0.14708441E-03
-0.78497097E+01 -0.43152416E+00  0.48370519E-05 -0.29967426E-04  0.14825861E-03
-0.78497097E+01 -0.39591017E+00 -0.42696329E-05 -0.47752703E-04  0.14831250E-03
-0.78497097E+01 -0.35932641E+00 -0.13846984E-04 -0.67241798E-04  0.14667448E-03
-0.78497097E+01 -0.32183967E+00 -0.23680788E-04 -0.88078000E-04  0.14274638E-03
-0.78497097E+01 -0.28352524E+00 -0.33511346E-04 -0.10971945E-03  0.13598869E-03
-0.78497097E+01 -0.24446655E+00 -0.43030901E-04 -0.13141434E-03  0.12595848E-03
-0.78497097E+01 -0.20475452E+00 -0.51905945E-04 -0.15226423E-03  0.11240008E-03
-0.78497097E+01 -0.16448690E+00 -0.59785800E-04 -0.17125722E-03  0.95279625E-04
-0.78497097E+01 -0.12376733E+00 -0.66336276E-04 -0.18737501E-03  0.74841897E-04
-0.78497097E+01 -0.82704342E-01 -0.71255319E-04 -0.19966925E-03  0.51602476E-04
-0.78497097E+01 -0.41410268E-01 -0.74309221E-04 -0.20738064E-03  0.26334718E-04
-0.78497097E+01  0.00000000E+00 -0.75343709E-04 -0.21000735E-03 -0.10250757E-14
-0.78497097E+01  0.41410268E-01 -0.74309221E-04 -0.20738064E-03 -0.26334718E-04
-0.78497097E+01  0.82704342E-01 -0.71255319E-04 -0.19966925E-03 -0.51602476E-04
-0.78497097E+01  0.12376733E+00 -0.66336276E-04 -0.18737501E-03 -0.74841897E-04
-0.78497097E+01  0.16448690E+00 -0.59785800E-04 -0.17125722E-03 -0.95279625E-04
-0.78497097E+01  0.20475452E+00 -0.51905945E-04 -0.15226423E-03 -0.11240008E-03
-0.78497097E+01  0.24446655E+00 -0.43030901E-04 -0.13141434E-03 -0.12595848E-03
-0.78497097E+01  0.28352524E+00 -0.33511346E-04 -0.10971945E-03 -0.13598869E-03
-0.78497097E+01  0.32183967E+00 -0.23680788E-04 -0.88078000E-04 -0.14274638E-03
-0.78497097E+01  0.35932641E+00 -0.13846984E-04 -0.67241798E-04 -0.14667448E-03
-0.78497097E+01  0.39591017E+00 -0.42696329E-05 -0.47752703E-04 -0.14831250E-03
-0.78497097E+01  0.43152416E+00  0.48370519E-05 -0.29967426E-04 -0.14825861E-03
-0.78497097E+01  0.46611039E+00  0.13314619E-04 -0.14032806E-04 -0.14708441E-03
-0.78497097E+01  0.49961977E+00  0.21049831E-04  0.49209543E-07 -0.14532076E-03
-0.78497097E+01  0.53201207E+00  0.27977218E-04  0.12433794E-04 -0.14339758E-03
-0.78497097E+01  0.56325577E+00  0.34066191E-04  0.23357430E-04 -0.14165839E-03
-0.78497097E+01  0.59332774E+00  0.39320309E-04  0.33164522E-04 -0.14032459E-03
-0.78497097E+01  0.62221291E+00  0.43765869E-04  0.42247446E-04 -0.13952888E-03
-0.78497097E+01  0.64990376E+00  0.47449500E-04  0.51108786E-04 -0.13929389E-03
-0.78497097E+01  0.67639983E+00  0.50428083E-04  0.60343253E-04 -0.13957052E-03
-0.78497097E+01  0.70170710E+00  0.52760795E-04  0.70762734E-04 -0.14021862E-03
-0.78497097E+01  0.72583741E+00  0.54488400E-04  0.83464216E-04 -0.14103628E-03
-0.78497097E+01  0.74880783E+00  0.55588712E-04  0.10006639E-03 -0.14172773E-03
-0.78497097E+01  0.77064005E+00  0.55875912E-04  0.12288613E-03 -0.14190747E-03
-0.78497097E+01  0.79135972E+00  0.54801015E-04  0.15513158E-03 -0.14103913E-03
-0.78497097E+01  0.81099590E+00  0.51148598E-04  0.20056151E-03 -0.13841504E-03
-0.78497097E+01  0.82958044E+00  0.42744059E-04  0.26217975E-03 -0.13310911E-03
-0.78497097E+01  0.84714748E+00  0.26538984E-04  0.33922225E-03 -0.12406682E-03
-0.78497097E+01  0.86373293E+00 -0.40795519E-06  0.42297916E-03 -0.11031061E-03
-0.78497097E+01  0.87937402E+00 -0.38796626E-04  0.49359720E-03 -0.91406026E-04
-0.78497097E+01  0.89410886E+00 -0.84539028E-04  0.52194834E-03 -0.67964860E-04
-0.78497097E+01  0.90797606E+00 -0.12767510E-03  0.47923510E-03 -0.42026134E-04
-0.78497097E+01  0.92101443E+00 -0.15470626E-03  0.35221636E-03 -0.16830428E-04
-0.78497097E+01  0.93326267E+00 -0.15434421E-03  0.15559802E-03  0.39792997E-05
-0.78497097E+01  0.94475908E+00 -0.12382273E-03 -0.67809606E-04  0.17620857E-04
-0.78497097E+01  0.95554139E+00 -0.71635586E-04 -0.26203627E-03  0.23097119E-04
-0.78497097E+01  0.96564655E+00 -0.14576226E-04 -0.38019847E-03  0.21519288E-04
-0.78497097E+01  0.97511059E+00  0.29253681E-04 -0.40103019E-03  0.15473542E-04
-0.78497097E+01  0.98396850E+00  0.47299191E-04 -0.33056994E-03  0.81521590E-05
-0.78497097E+01  0.99225409E+00  0.35934891E-04 -0.19018404E-03  0.23269761E-05
-0.78497097E+01  0.10000000E+01  0.00000000E+00  0.00000000E+00  0.00000000E+00
 
-0.78119520E+01 -0.10000000E+01  0.00000000E+00  0.00000000E+00  0.00000000E+00
-0.78119520E+01 -0.99225409E+00  0.35349781E-04 -0.16952513E-03 -0.22165345E-05
-0.78119520E+01 -0.98396850E+00  0.48724606E-04 -0.29779711E-03 -0.78662829E-05
-0.78119520E+01 -0.97511059E+00  0.35547278E-04 -0.36715083E-03 -0.15213483E-04
-0.78119520E+01 -0.96564655E+00 -0.16461951E-05 -0.35714591E-03 -0.21768367E-04
-0.78119520E+01 -0.95554139E+00 -0.52372268E-04 -0.25990370E-03 -0.24580397E-04
-0.78119520E+01 -0.94475908E+00 -0.10078619E-03 -0.91785879E-04 -0.21118612E-04
-0.78119520E+01 -0.93326267E+00 -0.13157247E-03  0.10702657E-03 -0.10113788E-04
-0.78119520E+01 -0.92101443E+00 -0.13628937E-03  0.28663258E-03  0.78043308E-05
-0.78119520E+01 -0.90797606E+00 -0.11638056E-03  0.40739970E-03  0.30295462E-04
-0.78119520E+01 -0.89410886E+00 -0.81138692E-04  0.45408608E-03  0.54105321E-04
-0.78119520E+01 -0.87937402E+00 -0.42294349E-04  0.43662999E-03  0.76208371E-04
-0.78119520E+01 -0.86373293E+00 -0.88509560E-05  0.37965382E-03  0.94596079E-04
-0.78119520E+01 -0.84714748E+00  0.15194239E-04  0.30891702E-03  0.10853926E-03
-0.78119520E+01 -0.82958044E+00  0.30090042E-04  0.24243811E-03  0.11829315E-03
-0.78119520E+01 -0.81099590E+00  0.38180660E-04  0.18847352E-03  0.12464801E-03
-0.78119520E+01 -0.79135972E+00  0.42027803E-04  0.14813899E-03  0.12850394E-03
-0.78119520E+01 -0.77064005E+00  0.43507503E-04  0.11906037E-03  0.13066440E-03
-0.78119520E+01 -0.74880783E+00  0.43693723E-04  0.98069602E-04  0.13174729E-03
-0.78119520E+01 -0.72583741E+00  0.43089062E-04  0.82411796E-04  0.13221585E-03
-0.78119520E+01 -0.70170710E+00  0.41878434E-04  0.70082411E-04  0.13239914E-03
-0.78119520E+01 -0.67639983E+00  0.40100092E-04  0.59681488E-04  0.13254274E-03
-0.78119520E+01 -0.64990376E+00  0.37733405E-04  0.50267154E-04  0.13281089E-03
-0.78119520E+01 -0.62221291E+00  0.34738817E-04  0.41153074E-04  0.13331297E-03
-0.78119520E+01 -0.59332774E+00  0.31076932E-04  0.31848343E-04  0.13408363E-03
-0.78119520E+01 -0.56325577E+00  0.26716393E-04  0.21947293E-04  0.13509805E-03
-0.78119520E+01 -0.53201207E+00  0.21643162E-04  0.11143198E-04  0.13624361E-03
-0.78119520E+01 -0.49961977E+00  0.15862698E-04 -0.82885742E-06  0.13733678E-03
-0.78119520E+01 -0.46611039E+00  0.94096100E-05 -0.14141382E-04  0.13809818E-03
-0.78119520E+01 -0.43152416E+00  0.23474298E-05 -0.28901533E-04  0.13818157E-03
-0.78119520E+01 -0.39591017E+00 -0.52210522E-05 -0.45086077E-04  0.13716366E-03
-0.78119520E+01 -0.35932641E+00 -0.13157476E-04 -0.62556386E-04  0.13459318E-03
-0.78119520E+01 -0.32183967E+00 -0.21279554E-04 -0.81001791E-04  0.13000266E-03
-0.78119520E+01 -0.28352524E+00 -0.29371234E-04 -0.99964682E-04  0.12297709E-03
-0.78119520E+01 -0.24446655E+00 -0.37180232E-04 -0.11881664E-03  0.11318304E-03
-0.78119520E+01 -0.20475452E+00 -0.44437422E-04 -0.13681460E-03  0.10044046E-03
-0.78119520E+01 -0.16448690E+00 -0.50862249E-04 -0.15312406E-03  0.84747763E-04
-0.78119520E+01 -0.12376733E+00 -0.56190390E-04 -0.16691011E-03  0.66326034E-04
-0.78119520E+01 -0.82704342E-01 -0.60183810E-04 -0.17739542E-03  0.45610463E-04
-0.78119520E+01 -0.41410268E-01 -0.62659983E-04 -0.18396030E-03  0.23239744E-04
-0.78119520E+01  0.00000000E+00 -0.63498096E-04 -0.18619421E-03 -0.96302946E-15
-0.78119520E+01  0.41410268E-01 -0.62659983E-04 -0.18396030E-03 -0.23239744E-04
-0.78119520E+01  0.82704342E-01 -0.60183810E-04 -0.17739542E-03 -0.45610463E-04
-0.78119520E+01  0.12376733E+00 -0.56190390E-04 -0.16691011E-03 -0.66326034E-04
-0.78119520E+01  0.16448690E+00 -0.50862249E-04 -0.15312406E-03 -0.84747763E-04
-0.78119520E+01  0.20475452E+00 -0.44437422E-04 -0.13681460E-03 -0.10044046E-03
-0.78119520E+01  0.24446655E+00 -0.37180232E-04 -0.11881664E-03 -0.11318304E-03
-0.78119520E+01  0.28352524E+00 -0.29371234E-04 -0.99964682E-04 -0.12297709E-03
-0.78119520E+01  0.32183967E+00 -0.21279554E-04 -0.81001791E-04 -0.13000266E-03
-0.78119520E+01  0.35932641E+00 -0.13157476E-04 -0.62556386E-04 -0.13459318E-03
-0.78119520E+01  0.39591017E+00 -0.52210522E-05 -0.45086077E-04 -0.13716366E-03
-0.78119520E+01  0.43152416E+00  0.23474298E-05 -0.28901533E-04 -0.13818157E-03
-0.78119520E+01  0.46611039E+00  0.94096100E-05 -0.14141382E-04 -0.13809818E-03
-0.78119520E+01  0.49961977E+00  0.15862698E-04 -0.82885742E-06 -0.13733678E-03
-0.78119520E+01  0.53201207E+00  0.21643162E-04  0.11143198E-04 -0.13624361E-03
-0.78119520E+01  0.56325577E+00  0.26716393E-04  0.21947293E-04 -0.13509805E-03
-0.78119520E+01  0.59332774E+00  0.31076932E-04  0.31848343E-04 -0.13408363E-03
-0.78119520E+01  0.62221291E+00  0.34738817E-04  0.41153074E-04 -0.13331297E-03
-0.78119520E+01  0.64990376E+00  0.37733405E-04  0.50267154E-04 -0.13281089E-03
-0.78119520E+01  0.67639983E+00  0.40100092E-04  0.59681488E-04 -0.13254274E-03
-0.78119520E+01  0.70170710E+00  0.41878434E-04  0.70082411E-04 -0.13239914E-03
-0.78119520E+01  0.72583741E+00  0.43089062E-04  0.82411796E-04 -0.13221585E-03
-0.78119520E+01  0.74880783E+00  0.43693723E-04  0.98069602E-04 -0.13174729E-03
-0.78119520E+01  0.77064005E+00  0.43507503E-04  0.11906037E-03 -0.13066440E-03
-0.78119520E+01  0.79135972E+00  0.42027803E-04  0.14813899E-03 -0.12850394E-03
-0.78119520E+01  0.81099590E+00  0.38180660E-04  0.18847352E-03 -0.12464801E-03
-0.78119520E+01  0.82958044E+00  0.30090042E-04  0.24243811E-03 -0.11829315E-03
-0.78119520E+01  0.84714748E+00  0.15194239E-04  0.30891702E-03 -0.10853926E-03
-0.78119520E+01  0.86373293E+00 -0.88509560E-05  0.37965382E-03 -0.94596079E-04
-0.78119520E+01  0.87937402E+00 -0.42294349E-04  0.43662999E-03 -0.76208371E-04
-0.78119520E+01  0.89410886E+00 -0.81138692E-04  0.45408608E-03 -0.54105321E-04
-0.78119520E+01  0.90797606E+00 -0.11638056E-03  0.40739970E-03 -0.30295462E-04
-0.78119520E+01  0.92101443E+00 -0.13628937E-03  0.28663258E-03 -0.78043308E-05
-0.78119520E+01  0.93326267E+00 -0.13157247E-03  0.10702657E-03  0.10113788E-04
-0.78119520E+01  0.94475908E+00 -0.10078619E-03 -0.91785879E-04  0.21118612E-04
-0.78119520E+01  0.95554139E+00 -0.52372268E-04 -0.25990370E-03  0.24580397E-04
-0.78119520E+01  0.96564655E+00 -0.16461951E-05 -0.35714591E-03  0.21768367E-04
-0.78119520E+01  0.97511059E+00  0.35547278E-04 -0.36715083E-03  0.15213483E-04
-0.78119520E+01  0.98396850E+00  0.48724606E-04 -0.29779711E-03  0.78662829E-05
-0.78119520E+01  0.99225409E+00  0.35349781E-04 -0.16952513E-03  0.22165345E-05
-0.78119520E+01  0.10000000E+01  0.00000000E+00  0.00000000E+00  0.00000000E+00
 
-0.77735964E+01 -0.10000000E+01  0.00000000E+00  0.00000000E+00  0.00000000E+00
-0.77735964E+01 -0.99225409E+00  0.34340274E-04 -0.14927290E-03 -0.20808776E-05
-0.77735964E+01 -0.98396850E+00  0.49159581E-04 -0.26507905E-03 -0.74746900E-05
-0.77735964E+01 -0.97511059E+00  0.40160947E-04 -0.33201725E-03 -0.14687158E-04
-0.77735964E+01 -0.96564655E+00  0.89517284E-05 -0.33075372E-03 -0.21505451E-04
-0.77735964E+01 -0.95554139E+00 -0.35830155E-04 -0.25207690E-03 -0.25235885E-04
-0.77735964E+01 -0.94475908E+00 -0.80414322E-04 -0.10811190E-03 -0.23454473E-04
-0.77735964E+01 -0.93326267E+00 -0.11091664E-03  0.67085158E-04 -0.14804065E-04
-0.77735964E+01 -0.92101443E+00 -0.11906553E-03  0.22942245E-03  0.38006109E-06
-0.77735964E+01 -0.90797606E+00 -0.10521194E-03  0.34258415E-03  0.20154361E-04
-0.77735964E+01 -0.89410886E+00 -0.76893010E-04  0.39122751E-03  0.41645399E-04
-0.77735964E+01 -0.87937402E+00 -0.44230942E-04  0.38250492E-03  0.62073399E-04
-0.77735964E+01 -0.86373293E+00 -0.15317141E-04  0.33726804E-03  0.79510007E-04
-0.77735964E+01 -0.84714748E+00  0.59888150E-05  0.27811034E-03  0.93161499E-04
-0.77735964E+01 -0.82958044E+00  0.19571753E-04  0.22123877E-03  0.10314467E-03
-0.77735964E+01 -0.81099590E+00  0.27261583E-04  0.17437573E-03  0.11009039E-03
-0.77735964E+01 -0.79135972E+00  0.31190313E-04  0.13887848E-03  0.11475965E-03
-0.77735964E+01 -0.77064005E+00  0.32965356E-04  0.11290479E-03  0.11784309E-03
-0.77735964E+01 -0.74880783E+00  0.33530171E-04  0.93806614E-04  0.11987490E-03
-0.77735964E+01 -0.72583741E+00  0.33341798E-04  0.79235103E-04  0.12125155E-03
-0.77735964E+01 -0.70170710E+00  0.32580831E-04  0.67467889E-04  0.12225136E-03
-0.77735964E+01 -0.67639983E+00  0.31296903E-04  0.57302836E-04  0.12307659E-03
-0.77735964E+01 -0.64990376E+00  0.29484634E-04  0.47938079E-04  0.12385963E-03
-0.77735964E+01 -0.62221291E+00  0.27119212E-04  0.38800399E-04  0.12468489E-03
-0.77735964E+01 -0.59332774E+00  0.24173803E-04  0.29492829E-04  0.12557597E-03
-0.77735964E+01 -0.56325577E+00  0.20627222E-04  0.19698619E-04  0.12650741E-03
-0.77735964E+01 -0.53201207E+00  0.16472486E-04  0.91913342E-05  0.12738385E-03
-0.77735964E+01 -0.49961977E+00  0.11718912E-04 -0.22172535E-05  0.12805263E-03
-0.77735964E+01 -0.46611039E+00  0.64004691E-05 -0.14635565E-04  0.12828488E-03
-0.77735964E+01 -0.43152416E+00  0.57509633E-06 -0.28120022E-04  0.12779816E-03
-0.77735964E+01 -0.39591017E+00 -0.56667320E-05 -0.42621300E-04  0.12624900E-03
-0.77735964E+01 -0.35932641E+00 -0.12206140E-04 -0.58002891E-04  0.12327253E-03
-0.77735964E+01 -0.32183967E+00 -0.18888951E-04 -0.73994041E-04  0.11849266E-03
-0.77735964E+01 -0.28352524E+00 -0.25535345E-04 -0.90216217E-04  0.11157825E-03
-0.77735964E+01 -0.24446655E+00 -0.31937393E-04 -0.10616142E-03  0.10226717E-03
-0.77735964E+01 -0.20475452E+00 -0.37875993E-04 -0.12124157E-03  0.90425241E-04
-0.77735964E+01 -0.16448690E+00 -0.43124088E-04 -0.13480216E-03  0.76066543E-04
-0.77735964E+01 -0.12376733E+00 -0.47469819E-04 -0.14619634E-03  0.59389698E-04
-0.77735964E+01 -0.82704342E-01 -0.50722804E-04 -0.15482380E-03  0.40770275E-04
-0.77735964E+01 -0.41410268E-01 -0.52738271E-04 -0.16021003E-03  0.20751958E-04
-0.77735964E+01  0.00000000E+00 -0.53420042E-04 -0.16203996E-03 -0.90597582E-15
-0.77735964E+01  0.41410268E-01 -0.52738271E-04 -0.16021003E-03 -0.20751958E-04
-0.77735964E+01  0.82704342E-01 -0.50722804E-04 -0.15482380E-03 -0.40770275E-04
-0.77735964E+01  0.12376733E+00 -0.47469819E-04 -0.14619634E-03 -0.59389698E-04
-0.77735964E+01  0.16448690E+00 -0.43124088E-04 -0.13480216E-03 -0.76066543E-04
-0.77735964E+01  0.20475452E+00 -0.37875993E-04 -0.12124157E-03 -0.90425241E-04
-0.77735964E+01  0.24446655E+00 -0.31937393E-04 -0.10616142E-03 -0.10226717E-03
-0.77735964E+01  0.28352524E+00 -0.25535345E-04 -0.90216217E-04 -0.11157825E-03
-0.77735964E+01  0.32183967E+00 -0.18888951E-04 -0.73994041E-04 -0.11849266E-03
-0.77735964E+01  0.35932641E+00 -0.12206140E-04 -0.58002891E-04 -0.12327253E-03
-0.77735964E+01  0.39591017E+00 -0.56667320E-05 -0.42621300E-04 -0.12624900E-03
-0.77735964E+01  0.43152416E+00  0.57509633E-06 -0.28120022E-04 -0.12779816E-03
-0.77735964E+01  0.46611039E+00  0.64004691E-05 -0.14635565E-04 -0.12828488E-03
-0.77735964E+01  0.49961977E+00  0.11718912E-04 -0.22172535E-05 -0.12805263E-03
-0.77735964E+01  0.53201207E+00  0.16472486E-04  0.91913342E-05 -0.12738385E-03
-0.77735964E+01  0.56325577E+00  0.20627222E-04  0.19698619E-04 -0.12650741E-03
-0.77735964E+01  0.59332774E+00  0.24173803E-04  0.29492829E-04 -0.12557597E-03
-0.77735964E+01  0.62221291E+00  0.27119212E-04  0.38800399E-04 -0.12468489E-03
-0.77735964E+01  0.64990376E+00  0.29484634E-04  0.47938079E-04 -0.12385963E-03
-0.77735964E+01  0.67639983E+00  0.31296903E-04  0.57302836E-04 -0.12307659E-03
-0.77735964E+01  0.70170710E+00  0.32580831E-04  0.67467889E-04 -0.12225136E-03
-0.77735964E+01  0.72583741E+00  0.33341798E-04  0.79235103E-04 -0.12125155E-03
-0.77735964E+01  0.74880783E+00  0.33530171E-04  0.93806614E-04 -0.11987490E-03
-0.77735964E+01  0.77064005E+00  0.32965356E-04  0.11290479E-03 -0.11784309E-03
-0.77735964E+01  0.79135972E+00  0.31190313E-04  0.13887848E-03 -0.11475965E-03
-0.77735964E+01  0.81099590E+00  0.27261583E-04  0.17437573E-03 -0.11009039E-03
-0.77735964E+01  0.82958044E+00  0.19571753E-04  0.22123877E-03 -0.10314467E-03
-0.77735964E+01  0.84714748E+00  0.59888150E-05  0.27811034E-03 -0.93161499E-04
-0.77735964E+01  0.86373293E+00 -0.15317141E-04  0.33726804E-03 -0.79510007E-04
-0.77735964E+01  0.87937402E+00 -0.44230942E-04  0.38250492E-03 -0.62073399E-04
-0.77735964E+01  0.89410886E+00 -0.76893010E-04  0.39122751E-03 -0.41645399E-04
-0.77735964E+01  0.90797606E+00 -0.10521194E-03  0.34258415E-03 -0.20154361E-04
-0.77735964E+01  0.92101443E+00 -0.11906553E-03  0.22942245E-03 -0.38006109E-06
-0.77735964E+01  0.93326267E+00 -0.11091664E-03  0.67085158E-04  0.14804065E-04
-0.77735964E+01  0.94475908E+00 -0.80414322E-04 -0.10811190E-03  0.23454473E-04
-0.77735964E+01  0.95554139E+00 -0.35830155E-04 -0.25207690E-03  0.25235885E-04
-0.77735964E+01  0.96564655E+00  0.89517284E-05 -0.33075372E-03  0.21505451E-04
-0.77735964E+01  0.97511059E+00  0.40160947E-04 -0.33201725E-03  0.14687158E-04
-0.77735964E+01  0.98396850E+00  0.49159581E-04 -0.26507905E-03  0.74746900E-05
-0.77735964E+01  0.99225409E+00  0.34340274E-04 -0.14927290E-03  0.20808776E-05
-0.77735964E+01  0.10000000E+01  0.00000000E+00  0.00000000E+00  0.00000000E+00
 
-0.77346364E+01 -0.10000000E+01  0.00000000E+00  0.00000000E+00  0.00000000E+00
-0.77346364E+01 -0.99225409E+00  0.33001866E-04 -0.13054901E-03 -0.19180575E-05
-0.77346364E+01 -0.98396850E+00  0.48810902E-04 -0.23437322E-03 -0.69577139E-05
-0.77346364E+01 -0.97511059E+00  0.43417869E-04 -0.29816345E-03 -0.13851551E-04
-0.77346364E+01 -0.96564655E+00  0.17631674E-04 -0.30383347E-03 -0.20656091E-04
-0.77346364E+01 -0.95554139E+00 -0.21561809E-04 -0.24130450E-03 -0.24946698E-04
-0.77346364E+01 -0.94475908E+00 -0.62299915E-04 -0.11914070E-03 -0.24446709E-04
-0.77346364E+01 -0.93326267E+00 -0.92073845E-04  0.34069465E-04 -0.17772673E-04
-0.77346364E+01 -0.92101443E+00 -0.10286979E-03  0.17965084E-03 -0.50319020E-05
-0.77346364E+01 -0.90797606E+00 -0.94138985E-04  0.28460044E-03  0.12179461E-04
-0.77346364E+01 -0.89410886E+00 -0.71875544E-04  0.33380326E-03  0.31350286E-04
-0.77346364E+01 -0.87937402E+00 -0.44742741E-04  0.33209618E-03  0.49960286E-04
-0.77346364E+01 -0.86373293E+00 -0.19969937E-04  0.29697392E-03  0.66195709E-04
-0.77346364E+01 -0.84714748E+00 -0.12454865E-05  0.24810816E-03  0.79238935E-04
-0.77346364E+01 -0.82958044E+00  0.11024814E-04  0.19996653E-03  0.89103322E-04
-0.77346364E+01 -0.81099590E+00  0.18229521E-04  0.15969660E-03  0.96285602E-04
-0.77346364E+01 -0.79135972E+00  0.22122557E-04  0.12881318E-03  0.10142347E-03
-0.77346364E+01 -0.77064005E+00  0.24070635E-04  0.10592233E-03  0.10510445E-03
-0.77346364E+01 -0.74880783E+00  0.24897503E-04  0.88832112E-04  0.10778473E-03
-0.77346364E+01 -0.72583741E+00  0.25016225E-04  0.75554869E-04  0.10979825E-03
-0.77346364E+01 -0.70170710E+00  0.24600858E-04  0.64620251E-04  0.11137521E-03
-0.77346364E+01 -0.67639983E+00  0.23709288E-04  0.55000890E-04  0.11267659E-03
-0.77346364E+01 -0.64990376E+00  0.22348446E-04  0.46015646E-04  0.11380335E-03
-0.77346364E+01 -0.62221291E+00  0.20505830E-04  0.37184892E-04  0.11481457E-03
-0.77346364E+01 -0.59332774E+00  0.18165197E-04  0.28185413E-04  0.11572052E-03
-0.77346364E+01 -0.56325577E+00  0.15313954E-04  0.18767042E-04  0.11649210E-03
-0.77346364E+01 -0.53201207E+00  0.11950896E-04  0.87601193E-05  0.11704680E-03
-0.77346364E+01 -0.49961977E+00  0.80882205E-05 -0.19714301E-05  0.11725866E-03
-0.77346364E+01 -0.46611039E+00  0.37586478E-05 -0.13495481E-04  0.11694509E-03
-0.77346364E+01 -0.43152416E+00 -0.98558985E-06 -0.25838478E-04  0.11588487E-03
-0.77346364E+01 -0.39591017E+00 -0.60657554E-05 -0.38939911E-04  0.11381334E-03
-0.77346364E+01 -0.35932641E+00 -0.11380975E-04 -0.52671404E-04  0.11045365E-03
-0.77346364E+01 -0.32183967E+00 -0.16802596E-04 -0.66796022E-04  0.10552481E-03
-0.77346364E+01 -0.28352524E+00 -0.22183206E-04 -0.80993588E-04  0.98785310E-04
-0.77346364E+01 -0.24446655E+00 -0.27354156E-04 -0.94840160E-04  0.90050654E-04
-0.77346364E+01 -0.20475452E+00 -0.32140211E-04 -0.10785152E-03  0.79238452E-04
-0.77346364E+01 -0.16448690E+00 -0.36360920E-04 -0.11949083E-03  0.66382052E-04
-0.77346364E+01 -0.12376733E+00 -0.39849814E-04 -0.12923148E-03  0.51657776E-04
-0.77346364E+01 -0.82704342E-01 -0.42457582E-04 -0.13658491E-03  0.35377295E-04
-0.77346364E+01 -0.41410268E-01 -0.44071828E-04 -0.14116710E-03  0.17980659E-04
-0.77346364E+01  0.00000000E+00 -0.44617497E-04 -0.14272219E-03 -0.84013663E-15
-0.77346364E+01  0.41410268E-01 -0.44071828E-04 -0.14116710E-03 -0.17980659E-04
-0.77346364E+01  0.82704342E-01 -0.42457582E-04 -0.13658491E-03 -0.35377295E-04
-0.77346364E+01  0.12376733E+00 -0.39849814E-04 -0.12923148E-03 -0.51657776E-04
-0.77346364E+01  0.16448690E+00 -0.36360920E-04 -0.11949083E-03 -0.66382052E-04
-0.77346364E+01  0.20475452E+00 -0.32140211E-04 -0.10785152E-03 -0.79238452E-04
-0.77346364E+01  0.24446655E+00 -0.27354156E-04 -0.94840160E-04 -0.90050654E-04
-0.77346364E+01  0.28352524E+00 -0.22183206E-04 -0.80993588E-04 -0.98785310E-04
-0.77346364E+01  0.32183967E+00 -0.16802596E-04 -0.66796022E-04 -0.10552481E-03
-0.77346364E+01  0.35932641E+00 -0.11380975E-04 -0.52671404E-04 -0.11045365E-03
-0.77346364E+01  0.39591017E+00 -0.60657554E-05 -0.38939911E-04 -0.11381334E-03
-0.77346364E+01  0.43152416E+00 -0.98558985E-06 -0.25838478E-04 -0.11588487E-03
-0.77346364E+01  0.46611039E+00  0.37586478E-05 -0.13495481E-04 -0.11694509E-03
-0.77346364E+01  0.49961977E+00  0.80882205E-05 -0.19714301E-05 -0.11725866E-03
-0.77346364E+01  0.53201207E+00  0.11950896E-04  0.87601193E-05 -0.11704680E-03
-0.77346364E+01  0.56325577E+00  0.15313954E-04  0.18767042E-04 -0.11649210E-03
-0.77346364E+01  0.59332774E+00  0.18165197E-04  0.28185413E-04 -0.11572052E-03
-0.77346364E+01  0.62221291E+00  0.20505830E-04  0.37184892E-04 -0.11481457E-03
-0.77346364E+01  0.64990376E+00  0.22348446E-04  0.46015646E-04 -0.11380335E-03
-0.77346364E+01  0.67639983E+00  0.23709288E-04  0.55000890E-04 -0.11267659E-03
-0.77346364E+01  0.70170710E+00  0.24600858E-04  0.64620251E-04 -0.11137521E-03
-0.77346364E+01  0.72583741E+00  0.25016225E-04  0.75554869E-04 -0.10979825E-03
-0.77346364E+01  0.74880783E+00  0.24897503E-04  0.88832112E-04 -0.10778473E-03
-0.77346364E+01  0.77064005E+00  0.24070635E-04  0.10592233E-03 -0.10510445E-03
-0.77346364E+01  0.79135972E+00  0.22122557E-04  0.12881318E-03 -0.10142347E-03
-0.77346364E+01  0.81099590E+00  0.18229521E-04  0.15969660E-03 -0.96285602E-04
-0.77346364E+01  0.82958044E+00  0.11024814E-04  0.19996653E-03 -0.89103322E-04
-0.77346364E+01  0.84714748E+00 -0.12454865E-05  0.24810816E-03 -0.79238935E-04
-0.77346364E+01  0.86373293E+00 -0.19969937E-04  0.29697392E-03 -0.66195709E-04
-0.77346364E+01  0.87937402E+00 -0.44742741E-04  0.33209618E-03 -0.49960286E-04
-0.77346364E+01  0.89410886E+00 -0.71875544E-04  0.33380326E-03 -0.31350286E-04
-0.77346364E+01  0.90797606E+00 -0.94138985E-04  0.28460044E-03 -0.12179461E-04
-0.77346364E+01  0.92101443E+00 -0.10286979E-03  0.17965084E-03  0.50319020E-05
-0.77346364E+01  0.93326267E+00 -0.92073845E-04  0.34069465E-04  0.17772673E-04
-0.77346364E+01  0.94475908E+00 -0.62299915E-04 -0.11914070E-03  0.24446709E-04
-0.77346364E+01  0.95554139E+00 -0.21561809E-04 -0.24130450E-03  0.24946698E-04
-0.77346364E+01  0.96564655E+00  0.17631674E-04 -0.30383347E-03  0.20656091E-04
-0.77346364E+01  0.97511059E+00  0.43417869E-04 -0.29816345E-03  0.13851551E-04
-0.77346364E+01  0.98396850E+00  0.48810902E-04 -0.23437322E-03  0.69577139E-05
-0.77346364E+01  0.99225409E+00  0.33001866E-04 -0.13054901E-03  0.19180575E-05
-0.77346364E+01  0.10000000E+01  0.00000000E+00  0.00000000E+00  0.00000000E+00
 
-0.76950655E+01 -0.10000000E+01  0.00000000E+00  0.00000000E+00  0.00000000E+00
-0.76950655E+01 -0.99225409E+00  0.31411947E-04 -0.11281469E-03 -0.17508909E-05
-0.76950655E+01 -0.98396850E+00  0.47790093E-04 -0.20489407E-03 -0.64126693E-05
-0.76950655E+01 -0.97511059E+00  0.45415536E-04 -0.26481460E-03 -0.12917582E-04
-0.76950655E+01 -0.96564655E+00  0.24432510E-04 -0.27580638E-03 -0.19572678E-04
-0.76950655E+01 -0.95554139E+00 -0.96208440E-05 -0.22727990E-03 -0.24215239E-04
-0.76950655E+01 -0.94475908E+00 -0.46606620E-04 -0.12479991E-03 -0.24736116E-04
-0.76950655E+01 -0.93326267E+00 -0.75316441E-04  0.79339932E-05 -0.19765998E-04
-0.76950655E+01 -0.92101443E+00 -0.88064276E-04  0.13728485E-03 -0.92375785E-05
-0.76950655E+01 -0.90797606E+00 -0.83582221E-04  0.23351501E-03  0.55555335E-05
-0.76950655E+01 -0.89410886E+00 -0.66529036E-04  0.28199579E-03  0.22439366E-04
-0.76950655E+01 -0.87937402E+00 -0.44261345E-04  0.28566037E-03  0.39154704E-04
-0.76950655E+01 -0.86373293E+00 -0.23204661E-04  0.25903218E-03  0.54022481E-04
-0.76950655E+01 -0.84714748E+00 -0.68526020E-05  0.21910681E-03  0.66230773E-04
-0.76950655E+01 -0.82958044E+00  0.41631049E-05  0.17870102E-03  0.75717336E-04
-0.76950655E+01 -0.81099590E+00  0.10856895E-04  0.14436493E-03  0.82867615E-04
-0.76950655E+01 -0.79135972E+00  0.14653540E-04  0.11769946E-03  0.88211960E-04
-0.76950655E+01 -0.77064005E+00  0.16706341E-04  0.97682345E-04  0.92246888E-04
-0.76950655E+01 -0.74880783E+00  0.17730535E-04  0.82516693E-04  0.95359618E-04
-0.76950655E+01 -0.72583741E+00  0.18097387E-04  0.70533021E-04  0.97830073E-04
-0.76950655E+01 -0.70170710E+00  0.17972573E-04  0.60484731E-04  0.99847904E-04
-0.76950655E+01 -0.67639983E+00  0.17419046E-04  0.51499899E-04  0.10154065E-03
-0.76950655E+01 -0.64990376E+00  0.16452597E-04  0.43004514E-04  0.10298462E-03
-0.76950655E+01 -0.62221291E+00  0.15069629E-04  0.34601684E-04  0.10421978E-03
-0.76950655E+01 -0.59332774E+00  0.13261193E-04  0.26033331E-04  0.10524690E-03
-0.76950655E+01 -0.56325577E+00  0.11020035E-04  0.17108534E-04  0.10603496E-03
-0.76950655E+01 -0.53201207E+00  0.83476203E-05  0.77089074E-05  0.10651187E-03
-0.76950655E+01 -0.49961977E+00  0.52561483E-05 -0.22534206E-05  0.10657182E-03
-0.76950655E+01 -0.46611039E+00  0.17747528E-05 -0.12807651E-04  0.10606612E-03
-0.76950655E+01 -0.43152416E+00 -0.20515275E-05 -0.23950308E-04  0.10481688E-03
-0.76950655E+01 -0.39591017E+00 -0.61558427E-05 -0.35607939E-04  0.10261393E-03
-0.76950655E+01 -0.35932641E+00 -0.10453744E-04 -0.47657269E-04  0.99239370E-04
-0.76950655E+01 -0.32183967E+00 -0.14838362E-04 -0.59891455E-04  0.94474343E-04
-0.76950655E+01 -0.28352524E+00 -0.19188626E-04 -0.72044967E-04  0.88133692E-04
-0.76950655E+01 -0.24446655E+00 -0.23366756E-04 -0.83775000E-04  0.80080082E-04
-0.76950655E+01 -0.20475452E+00 -0.27231016E-04 -0.94699447E-04  0.70259919E-04
-0.76950655E+01 -0.16448690E+00 -0.30635892E-04 -0.10439899E-03  0.58714076E-04
-0.76950655E+01 -0.12376733E+00 -0.33448332E-04 -0.11246834E-03  0.45599559E-04
-0.76950655E+01 -0.82704342E-01 -0.35548991E-04 -0.11853272E-03  0.31182996E-04
-0.76950655E+01 -0.41410268E-01 -0.36848830E-04 -0.12230072E-03  0.15834866E-04
-0.76950655E+01  0.00000000E+00 -0.37288017E-04 -0.12357740E-03 -0.78238725E-15
-0.76950655E+01  0.41410268E-01 -0.36848830E-04 -0.12230072E-03 -0.15834866E-04
-0.76950655E+01  0.82704342E-01 -0.35548991E-04 -0.11853272E-03 -0.31182996E-04
-0.76950655E+01  0.12376733E+00 -0.33448332E-04 -0.11246834E-03 -0.45599559E-04
-0.76950655E+01  0.16448690E+00 -0.30635892E-04 -0.10439899E-03 -0.58714076E-04
-0.76950655E+01  0.20475452E+00 -0.27231016E-04 -0.94699447E-04 -0.70259919E-04
-0.76950655E+01  0.24446655E+00 -0.23366756E-04 -0.83775000E-04 -0.80080082E-04
-0.76950655E+01  0.28352524E+00 -0.19188626E-04 -0.72044967E-04 -0.88133692E-04
-0.76950655E+01  0.32183967E+00 -0.14838362E-04 -0.59891455E-04 -0.94474343E-04
-0.76950655E+01  0.35932641E+00 -0.10453744E-04 -0.47657269E-04 -0.99239370E-04
-0.76950655E+01  0.39591017E+00 -0.61558427E-05 -0.35607939E-04 -0.10261393E-03
-0.76950655E+01  0.43152416E+00 -0.20515275E-05 -0.23950308E-04 -0.10481688E-03
-0.76950655E+01  0.46611039E+00  0.17747528E-05 -0.12807651E-04 -0.10606612E-03
-0.76950655E+01  0.49961977E+00  0.52561483E-05 -0.22534206E-05 -0.10657182E-03
-0.76950655E+01  0.53201207E+00  0.83476203E-05  0.77089074E-05 -0.10651187E-03
-0.76950655E+01  0.56325577E+00  0.11020035E-04  0.17108534E-04 -0.10603496E-03
-0.76950655E+01  0.59332774E+00  0.13261193E-04  0.26033331E-04 -0.10524690E-03
-0.76950655E+01  0.62221291E+00  0.15069629E-04  0.34601684E-04 -0.10421978E-03
-0.76950655E+01  0.64990376E+00  0.16452597E-04  0.43004514E-04 -0.10298462E-03
-0.76950655E+01  0.67639983E+00  0.17419046E-04  0.51499899E-04 -0.10154065E-03
-0.76950655E+01  0.70170710E+00  0.17972573E-04  0.60484731E-04 -0.99847904E-04
-0.76950655E+01  0.72583741E+00  0.18097387E-04  0.70533021E-04 -0.97830073E-04
-0.76950655E+01  0.74880783E+00  0.17730535E-04  0.82516693E-04 -0.95359618E-04
-0.76950655E+01  0.77064005E+00  0.16706341E-04  0.97682345E-04 -0.92246888E-04
-0.76950655E+01  0.79135972E+00  0.14653540E-04  0.11769946E-03 -0.88211960E-04
-0.76950655E+01  0.81099590E+00  0.10856895E-04  0.14436493E-03 -0.82867615E-04
-0.76950655E+01  0.82958044E+00  0.41631049E-05  0.17870102E-03 -0.75717336E-04
-0.76950655E+01  0.84714748E+00 -0.68526020E-05  0.21910681E-03 -0.66230773E-04
-0.76950655E+01  0.86373293E+00 -0.23204661E-04  0.25903218E-03 -0.54022481E-04
-0.76950655E+01  0.87937402E+00 -0.44261345E-04  0.28566037E-03 -0.39154704E-04
-0.76950655E+01  0.89410886E+00 -0.66529036E-04  0.28199579E-03 -0.22439366E-04
-0.76950655E+01  0.90797606E+00 -0.83582221E-04  0.23351501E-03 -0.55555335E-05
-0.76950655E+01  0.92101443E+00 -0.88064276E-04  0.13728485E-03  0.92375785E-05
-0.76950655E+01  0.93326267E+00 -0.75316441E-04  0.79339932E-05  0.19765998E-04
-0.76950655E+01  0.94475908E+00 -0.46606620E-04 -0.12479991E-03  0.24736116E-04
-0.76950655E+01  0.95554139E+00 -0.96208440E-05 -0.22727990E-03  0.24215239E-04
-0.76950655E+01  0.96564655E+00  0.24432510E-04 -0.27580638E-03  0.19572678E-04
-0.76950655E+01  0.97511059E+00  0.45415536E-04 -0.26481460E-03  0.12917582E-04
-0.76950655E+01  0.98396850E+00  0.47790093E-04 -0.20489407E-03  0.64126693E-05
-0.76950655E+01  0.99225409E+00  0.31411947E-04 -0.11281469E-03  0.17508909E-05
-0.76950655E+01  0.10000000E+01  0.00000000E+00  0.00000000E+00  0.00000000E+00
 
-0.76548773E+01 -0.10000000E+01  0.00000000E+00  0.00000000E+00  0.00000000E+00
-0.76548773E+01 -0.99225409E+00  0.29650602E-04 -0.96796355E-04 -0.15754522E-05
-0.76548773E+01 -0.98396850E+00  0.46275636E-04 -0.17792998E-03 -0.58179852E-05
-0.76548773E+01 -0.97511059E+00  0.46442324E-04 -0.23367880E-03 -0.11841265E-04
-0.76548773E+01 -0.96564655E+00  0.29736898E-04 -0.24862783E-03 -0.18185256E-04
-0.76548773E+01 -0.95554139E+00  0.42218131E-06 -0.21199440E-03 -0.22942967E-04
-0.76548773E+01 -0.94475908E+00 -0.32925599E-04 -0.12689301E-03 -0.24187262E-04
-0.76548773E+01 -0.93326267E+00 -0.60320988E-04 -0.12746850E-04 -0.20598025E-04
-0.76548773E+01 -0.92101443E+00 -0.74451984E-04  0.10139335E-03 -0.11980769E-04
-0.76548773E+01 -0.90797606E+00 -0.73478883E-04  0.18891792E-03  0.62871278E-06
-0.76548773E+01 -0.89410886E+00 -0.60904499E-04  0.23586639E-03  0.15364556E-04
-0.76548773E+01 -0.87937402E+00 -0.42917006E-04  0.24363524E-03  0.30221427E-04
-0.76548773E+01 -0.86373293E+00 -0.25196774E-04  0.22415292E-03  0.43666157E-04
-0.76548773E+01 -0.84714748E+00 -0.11028602E-04  0.19199997E-03  0.54914003E-04
-0.76548773E+01 -0.82958044E+00 -0.12170035E-05  0.15845666E-03  0.63850158E-04
-0.76548773E+01 -0.81099590E+00  0.49363041E-05  0.12947786E-03  0.70768502E-04
-0.76548773E+01 -0.79135972E+00  0.85702320E-05  0.10669785E-03  0.76106657E-04
-0.76548773E+01 -0.77064005E+00  0.10649364E-04  0.89401177E-04  0.80280611E-04
-0.76548773E+01 -0.74880783E+00  0.11790935E-04  0.76131469E-04  0.83615967E-04
-0.76548773E+01 -0.72583741E+00  0.12326927E-04  0.65497272E-04  0.86344318E-04
-0.76548773E+01 -0.70170710E+00  0.12413643E-04  0.56448155E-04  0.88619076E-04
-0.76548773E+01 -0.67639983E+00  0.12117114E-04  0.48247038E-04  0.90537936E-04
-0.76548773E+01 -0.64990376E+00  0.11460036E-04  0.40410608E-04  0.92154970E-04
-0.76548773E+01 -0.62221291E+00  0.10446165E-04  0.32608992E-04  0.93492657E-04
-0.76548773E+01 -0.59332774E+00  0.90727187E-05  0.24633730E-04  0.94542502E-04
-0.76548773E+01 -0.56325577E+00  0.73370810E-05  0.16336426E-04  0.95270889E-04
-0.76548773E+01 -0.53201207E+00  0.52430484E-05  0.76328061E-05  0.95614030E-04
-0.76548773E+01 -0.49961977E+00  0.28028437E-05 -0.15344573E-05  0.95483727E-04
-0.76548773E+01 -0.46611039E+00  0.42407025E-07 -0.11172404E-04  0.94761804E-04
-0.76548773E+01 -0.43152416E+00 -0.29996052E-05 -0.21261887E-04  0.93310697E-04
-0.76548773E+01 -0.39591017E+00 -0.62669292E-05 -0.31726162E-04  0.90972027E-04
-0.76548773E+01 -0.35932641E+00 -0.96896803E-05 -0.42450214E-04  0.87585305E-04
-0.76548773E+01 -0.32183967E+00 -0.13180294E-04 -0.53251712E-04  0.82993273E-04
-0.76548773E+01 -0.28352524E+00 -0.16640925E-04 -0.63904017E-04  0.77067986E-04
-0.76548773E+01 -0.24446655E+00 -0.19960960E-04 -0.74118950E-04  0.69720774E-04
-0.76548773E+01 -0.20475452E+00 -0.23027993E-04 -0.83580100E-04  0.60928855E-04
-0.76548773E+01 -0.16448690E+00 -0.25727043E-04 -0.91941904E-04  0.50742099E-04
-0.76548773E+01 -0.12376733E+00 -0.27954134E-04 -0.98873335E-04  0.39298735E-04
-0.76548773E+01 -0.82704342E-01 -0.29615969E-04 -0.10406832E-03  0.26819258E-04
-0.76548773E+01 -0.41410268E-01 -0.30643728E-04 -0.10729055E-03  0.13601887E-04
-0.76548773E+01  0.00000000E+00 -0.30990776E-04 -0.10838119E-03 -0.72116485E-15
-0.76548773E+01  0.41410268E-01 -0.30643728E-04 -0.10729055E-03 -0.13601887E-04
-0.76548773E+01  0.82704342E-01 -0.29615969E-04 -0.10406832E-03 -0.26819258E-04
-0.76548773E+01  0.12376733E+00 -0.27954134E-04 -0.98873335E-04 -0.39298736E-04
-0.76548773E+01  0.16448690E+00 -0.25727043E-04 -0.91941904E-04 -0.50742099E-04
-0.76548773E+01  0.20475452E+00 -0.23027993E-04 -0.83580100E-04 -0.60928855E-04
-0.76548773E+01  0.24446655E+00 -0.19960960E-04 -0.74118950E-04 -0.69720774E-04
-0.76548773E+01  0.28352524E+00 -0.16640925E-04 -0.63904017E-04 -0.77067986E-04
-0.76548773E+01  0.32183967E+00 -0.13180294E-04 -0.53251712E-04 -0.82993273E-04
-0.76548773E+01  0.35932641E+00 -0.96896803E-05 -0.42450214E-04 -0.87585305E-04
-0.76548773E+01  0.39591017E+00 -0.62669292E-05 -0.31726162E-04 -0.90972027E-04
-0.76548773E+01  0.43152416E+00 -0.29996052E-05 -0.21261887E-04 -0.93310697E-04
-0.76548773E+01  0.46611039E+00  0.42407026E-07 -0.11172404E-04 -0.94761804E-04
-0.76548773E+01  0.49961977E+00  0.28028437E-05 -0.15344573E-05 -0.95483727E-04
-0.76548773E+01  0.53201207E+00  0.52430484E-05  0.76328061E-05 -0.95614030E-04
-0.76548773E+01  0.56325577E+00  0.73370810E-05  0.16336426E-04 -0.95270889E-04
-0.76548773E+01  0.59332774E+00  0.90727187E-05  0.24633730E-04 -0.94542502E-04
-0.76548773E+01  0.62221291E+00  0.10446165E-04  0.32608992E-04 -0.93492657E-04
-0.76548773E+01  0.64990376E+00  0.11460036E-04  0.40410608E-04 -0.92154970E-04
-0.76548773E+01  0.67639983E+00  0.12117114E-04  0.48247038E-04 -0.90537936E-04
-0.76548773E+01  0.70170710E+00  0.12413643E-04  0.56448155E-04 -0.88619076E-04
-0.76548773E+01  0.72583741E+00  0.12326927E-04  0.65497272E-04 -0.86344318E-04
-0.76548773E+01  0.74880783E+00  0.11790935E-04  0.76131469E-04 -0.83615967E-04
-0.76548773E+01  0.77064005E+00  0.10649364E-04  0.89401177E-04 -0.80280611E-04
-0.76548773E+01  0.79135972E+00  0.85702320E-05  0.10669785E-03 -0.76106657E-04
-0.76548773E+01  0.81099590E+00  0.49363041E-05  0.12947786E-03 -0.70768502E-04
-0.76548773E+01  0.82958044E+00 -0.12170035E-05  0.15845666E-03 -0.63850158E-04
-0.76548773E+01  0.84714748E+00 -0.11028602E-04  0.19199997E-03 -0.54914003E-04
-0.76548773E+01  0.86373293E+00 -0.25196774E-04  0.22415292E-03 -0.43666157E-04
-0.76548773E+01  0.87937402E+00 -0.42917006E-04  0.24363524E-03 -0.30221427E-04
-0.76548773E+01  0.89410886E+00 -0.60904499E-04  0.23586639E-03 -0.15364556E-04
-0.76548773E+01  0.90797606E+00 -0.73478883E-04  0.18891792E-03 -0.62871278E-06
-0.76548773E+01  0.92101443E+00 -0.74451984E-04  0.10139335E-03  0.11980769E-04
-0.76548773E+01  0.93326267E+00 -0.60320988E-04 -0.12746850E-04  0.20598025E-04
-0.76548773E+01  0.94475908E+00 -0.32925599E-04 -0.12689301E-03  0.24187262E-04
-0.76548773E+01  0.95554139E+00  0.42218131E-06 -0.21199440E-03  0.22942967E-04
-0.76548773E+01  0.96564655E+00  0.29736898E-04 -0.24862783E-03  0.18185256E-04
-0.76548773E+01  0.97511059E+00  0.46442324E-04 -0.23367880E-03  0.11841265E-04
-0.76548773E+01  0.98396850E+00  0.46275636E-04 -0.17792998E-03  0.58179852E-05
-0.76548773E+01  0.99225409E+00  0.29650602E-04 -0.96796355E-04  0.15754522E-05
-0.76548773E+01  0.10000000E+01  0.00000000E+00  0.00000000E+00  0.00000000E+00
 
-0.76140656E+01 -0.10000000E+01  0.00000000E+00  0.00000000E+00  0.00000000E+00
-0.76140656E+01 -0.99225409E+00  0.27771604E-04 -0.82017970E-04 -0.14076288E-05
-0.76140656E+01 -0.98396850E+00  0.44349354E-04 -0.15277341E-03 -0.52416073E-05
-0.76140656E+01 -0.97511059E+00  0.46579371E-04 -0.20405421E-03 -0.10771607E-04
-0.76140656E+01 -0.96564655E+00  0.33597388E-04 -0.22179466E-03 -0.16747000E-04
-0.76140656E+01 -0.95554139E+00  0.85676032E-05 -0.19525050E-03 -0.21498500E-04
-0.76140656E+01 -0.94475908E+00 -0.21324768E-04 -0.12552996E-03 -0.23282242E-04
-0.76140656E+01 -0.93326267E+00 -0.47229528E-04 -0.28303283E-04 -0.20847074E-04
-0.76140656E+01 -0.92101443E+00 -0.62243664E-04  0.71553551E-04 -0.13907684E-04
-0.76140656E+01 -0.90797606E+00 -0.64092862E-04  0.15040728E-03 -0.32806710E-05
-0.76140656E+01 -0.89410886E+00 -0.55296793E-04  0.19509704E-03  0.94457931E-05
-0.76140656E+01 -0.87937402E+00 -0.41011839E-04  0.20579395E-03  0.22507365E-04
-0.76140656E+01 -0.86373293E+00 -0.26235117E-04  0.19216887E-03  0.34519681E-04
-0.76140656E+01 -0.84714748E+00 -0.14034556E-04  0.16663326E-03  0.44739558E-04
-0.76140656E+01 -0.82958044E+00 -0.53406560E-05  0.13904699E-03  0.53017355E-04
-0.76140656E+01 -0.81099590E+00  0.28179625E-06  0.11478126E-03  0.59572633E-04
-0.76140656E+01 -0.79135972E+00  0.37263420E-05  0.95460388E-04  0.64764066E-04
-0.76140656E+01 -0.77064005E+00  0.57924345E-05  0.80618104E-04  0.68938334E-04
-0.76140656E+01 -0.74880783E+00  0.70097295E-05  0.69088650E-04  0.72368140E-04
-0.76140656E+01 -0.72583741E+00  0.76736650E-05  0.59722095E-04  0.75244601E-04
-0.76140656E+01 -0.70170710E+00  0.79303724E-05  0.51639846E-04  0.77691679E-04
-0.76140656E+01 -0.67639983E+00  0.78468807E-05  0.44223354E-04  0.79783887E-04
-0.76140656E+01 -0.64990376E+00  0.74504312E-05  0.37068984E-04  0.81558705E-04
-0.76140656E+01 -0.62221291E+00  0.67498198E-05  0.29905574E-04  0.83026156E-04
-0.76140656E+01 -0.59332774E+00  0.57462810E-05  0.22568016E-04  0.84171584E-04
-0.76140656E+01 -0.56325577E+00  0.44398337E-05  0.14945212E-04  0.84960067E-04
-0.76140656E+01 -0.53201207E+00  0.28348438E-05  0.69830930E-05  0.85334189E-04
-0.76140656E+01 -0.49961977E+00  0.94208579E-06 -0.13480938E-05  0.85218170E-04
-0.76140656E+01 -0.46611039E+00 -0.12166636E-05 -0.10034835E-04  0.84514722E-04
-0.76140656E+01 -0.43152416E+00 -0.36094358E-05 -0.19042850E-04  0.83112888E-04
-0.76140656E+01 -0.39591017E+00 -0.61898910E-05 -0.28291434E-04  0.80887714E-04
-0.76140656E+01 -0.35932641E+00 -0.89008870E-05 -0.37672401E-04  0.77714510E-04
-0.76140656E+01 -0.32183967E+00 -0.11670935E-04 -0.47025999E-04  0.73473506E-04
-0.76140656E+01 -0.28352524E+00 -0.14420736E-04 -0.56162615E-04  0.68070040E-04
-0.76140656E+01 -0.24446655E+00 -0.17060739E-04 -0.64847326E-04  0.61442597E-04
-0.76140656E+01 -0.20475452E+00 -0.19500639E-04 -0.72828895E-04  0.53583527E-04
-0.76140656E+01 -0.16448690E+00 -0.21648050E-04 -0.79836020E-04  0.44544342E-04
-0.76140656E+01 -0.12376733E+00 -0.23420093E-04 -0.85613267E-04  0.34447877E-04
-0.76140656E+01 -0.82704342E-01 -0.24742205E-04 -0.89925209E-04  0.23483251E-04
-0.76140656E+01 -0.41410268E-01 -0.25559904E-04 -0.92592512E-04  0.11902018E-04
-0.76140656E+01  0.00000000E+00 -0.25835928E-04 -0.93493918E-04 -0.66843061E-15
-0.76140656E+01  0.41410268E-01 -0.25559904E-04 -0.92592512E-04 -0.11902018E-04
-0.76140656E+01  0.82704342E-01 -0.24742205E-04 -0.89925209E-04 -0.23483251E-04
-0.76140656E+01  0.12376733E+00 -0.23420093E-04 -0.85613267E-04 -0.34447877E-04
-0.76140656E+01  0.16448690E+00 -0.21648050E-04 -0.79836020E-04 -0.44544342E-04
-0.76140656E+01  0.20475452E+00 -0.19500639E-04 -0.72828895E-04 -0.53583527E-04
-0.76140656E+01  0.24446655E+00 -0.17060739E-04 -0.64847326E-04 -0.61442597E-04
-0.76140656E+01  0.28352524E+00 -0.14420736E-04 -0.56162615E-04 -0.68070040E-04
-0.76140656E+01  0.32183967E+00 -0.11670935E-04 -0.47025999E-04 -0.73473506E-04
-0.76140656E+01  0.35932641E+00 -0.89008870E-05 -0.37672401E-04 -0.77714510E-04
-0.76140656E+01  0.39591017E+00 -0.61898910E-05 -0.28291434E-04 -0.80887714E-04
-0.76140656E+01  0.43152416E+00 -0.36094358E-05 -0.19042850E-04 -0.83112888E-04
-0.76140656E+01  0.46611039E+00 -0.12166636E-05 -0.10034835E-04 -0.84514722E-04
-0.76140656E+01  0.49961977E+00  0.94208579E-06 -0.13480938E-05 -0.85218170E-04
-0.76140656E+01  0.53201207E+00  0.28348438E-05  0.69830930E-05 -0.85334189E-04
-0.76140656E+01  0.56325577E+00  0.44398337E-05  0.14945212E-04 -0.84960067E-04
-0.76140656E+01  0.59332774E+00  0.57462810E-05  0.22568016E-04 -0.84171584E-04
-0.76140656E+01  0.62221291E+00  0.67498198E-05  0.29905574E-04 -0.83026156E-04
-0.76140656E+01  0.64990376E+00  0.74504312E-05  0.37068984E-04 -0.81558705E-04
-0.76140656E+01  0.67639983E+00  0.78468807E-05  0.44223354E-04 -0.79783887E-04
-0.76140656E+01  0.70170710E+00  0.79303724E-05  0.51639846E-04 -0.77691679E-04
-0.76140656E+01  0.72583741E+00  0.76736650E-05  0.59722095E-04 -0.75244601E-04
-0.76140656E+01  0.74880783E+00  0.70097295E-05  0.69088650E-04 -0.72368140E-04
-0.76140656E+01  0.77064005E+00  0.57924345E-05  0.80618104E-04 -0.68938334E-04
-0.76140656E+01  0.79135972E+00  0.37263420E-05  0.95460388E-04 -0.64764066E-04
-0.76140656E+01  0.81099590E+00  0.28179625E-06  0.11478126E-03 -0.59572633E-04
-0.76140656E+01  0.82958044E+00 -0.53406560E-05  0.13904699E-03 -0.53017355E-04
-0.76140656E+01  0.84714748E+00 -0.14034556E-04  0.16663326E-03 -0.44739558E-04
-0.76140656E+01  0.86373293E+00 -0.26235117E-04  0.19216887E-03 -0.34519681E-04
-0.76140656E+01  0.87937402E+00 -0.41011839E-04  0.20579395E-03 -0.22507365E-04
-0.76140656E+01  0.89410886E+00 -0.55296793E-04  0.19509704E-03 -0.94457931E-05
-0.76140656E+01  0.90797606E+00 -0.64092862E-04  0.15040728E-03  0.32806710E-05
-0.76140656E+01  0.92101443E+00 -0.62243664E-04  0.71553551E-04  0.13907684E-04
-0.76140656E+01  0.93326267E+00 -0.47229528E-04 -0.28303283E-04  0.20847074E-04
-0.76140656E+01  0.94475908E+00 -0.21324768E-04 -0.12552996E-03  0.23282242E-04
-0.76140656E+01  0.95554139E+00  0.85676032E-05 -0.19525050E-03  0.21498500E-04
-0.76140656E+01  0.96564655E+00  0.33597388E-04 -0.22179466E-03  0.16747000E-04
-0.76140656E+01  0.97511059E+00  0.46579371E-04 -0.20405421E-03  0.10771607E-04
-0.76140656E+01  0.98396850E+00  0.44349354E-04 -0.15277341E-03  0.52416073E-05
-0.76140656E+01  0.99225409E+00  0.27771604E-04 -0.82017970E-04  0.14076288E-05
-0.76140656E+01  0.10000000E+01  0.00000000E+00  0.00000000E+00  0.00000000E+00
 
-0.75726240E+01 -0.10000000E+01  0.00000000E+00  0.00000000E+00  0.00000000E+00
-0.75726240E+01 -0.99225409E+00  0.25838259E-04 -0.68924539E-04 -0.12426091E-05
-0.75726240E+01 -0.98396850E+00  0.42157484E-04 -0.13022698E-03 -0.46619024E-05
-0.75726240E+01 -0.97511059E+00  0.46071550E-04 -0.17703099E-03 -0.96656386E-05
-0.75726240E+01 -0.96564655E+00  0.36349847E-04 -0.19659377E-03 -0.15192086E-04
-0.75726240E+01 -0.95554139E+00  0.15204706E-04 -0.17840981E-03 -0.19794642E-04
-0.75726240E+01 -0.94475908E+00 -0.11420350E-04 -0.12200580E-03 -0.21912074E-04
-0.75726240E+01 -0.93326267E+00 -0.35724774E-04 -0.39830436E-04 -0.20379116E-04
-0.75726240E+01 -0.92101443E+00 -0.51231528E-04  0.46968351E-04 -0.14851362E-04
-0.75726240E+01 -0.90797606E+00 -0.55340000E-04  0.11753013E-03 -0.59628920E-05
-0.75726240E+01 -0.89410886E+00 -0.49732708E-04  0.15957338E-03  0.49451222E-05
-0.75726240E+01 -0.87937402E+00 -0.38655387E-04  0.17231758E-03  0.16332612E-04
-0.75726240E+01 -0.86373293E+00 -0.26481384E-04  0.16349635E-03  0.26962267E-04
-0.75726240E+01 -0.84714748E+00 -0.16060204E-04  0.14359857E-03  0.36141793E-04
-0.75726240E+01 -0.82958044E+00 -0.84110439E-05  0.12119117E-03  0.43700915E-04
-0.75726240E+01 -0.81099590E+00 -0.33169396E-05  0.10108756E-03  0.49799281E-04
-0.75726240E+01 -0.79135972E+00 -0.94618517E-07  0.84871548E-04  0.54728612E-04
-0.75726240E+01 -0.77064005E+00  0.19111160E-05  0.72277477E-04  0.58775519E-04
-0.75726240E+01 -0.74880783E+00  0.31518274E-05  0.62385972E-04  0.62166601E-04
-0.75726240E+01 -0.72583741E+00  0.38892381E-05  0.54254838E-04  0.65057741E-04
-0.75726240E+01 -0.70170710E+00  0.42590887E-05  0.47153808E-04  0.67547483E-04
-0.75726240E+01 -0.67639983E+00  0.43282258E-05  0.40565689E-04  0.69690479E-04
-0.75726240E+01 -0.64990376E+00  0.41271965E-05  0.34153408E-04  0.71510123E-04
-0.75726240E+01 -0.62221291E+00  0.36688861E-05  0.27692681E-04  0.73005890E-04
-0.75726240E+01 -0.59332774E+00  0.29579572E-05  0.21050643E-04  0.74157935E-04
-0.75726240E+01 -0.56325577E+00  0.19968509E-05  0.14141883E-04  0.74930347E-04
-0.75726240E+01 -0.53201207E+00  0.79063800E-06  0.69309541E-05  0.75271411E-04
-0.75726240E+01 -0.49961977E+00 -0.65088603E-06 -0.59609763E-06  0.75116609E-04
-0.75726240E+01 -0.46611039E+00 -0.23093118E-05 -0.84159489E-05  0.74387722E-04
-0.75726240E+01 -0.43152416E+00 -0.41582420E-05 -0.16488285E-04  0.72998603E-04
-0.75726240E+01 -0.39591017E+00 -0.61598162E-05 -0.24734216E-04  0.70855882E-04
-0.75726240E+01 -0.35932641E+00 -0.82678705E-05 -0.33053741E-04  0.67869475E-04
-0.75726240E+01 -0.32183967E+00 -0.10424913E-04 -0.41305077E-04  0.63956382E-04
-0.75726240E+01 -0.28352524E+00 -0.12567838E-04 -0.49324329E-04  0.59055400E-04
-0.75726240E+01 -0.24446655E+00 -0.14625587E-04 -0.56911447E-04  0.53132772E-04
-0.75726240E+01 -0.20475452E+00 -0.16527258E-04 -0.63855657E-04  0.46197028E-04
-0.75726240E+01 -0.16448690E+00 -0.18200373E-04 -0.69930579E-04  0.38302143E-04
-0.75726240E+01 -0.12376733E+00 -0.19580610E-04 -0.74925105E-04  0.29555972E-04
-0.75726240E+01 -0.82704342E-01 -0.20609928E-04 -0.78644719E-04  0.20115779E-04
-0.75726240E+01 -0.41410268E-01 -0.21246458E-04 -0.80942416E-04  0.10185098E-04
-0.75726240E+01  0.00000000E+00 -0.21461214E-04 -0.81718259E-04 -0.61476411E-15
-0.75726240E+01  0.41410268E-01 -0.21246458E-04 -0.80942416E-04 -0.10185098E-04
-0.75726240E+01  0.82704342E-01 -0.20609928E-04 -0.78644719E-04 -0.20115779E-04
-0.75726240E+01  0.12376733E+00 -0.19580610E-04 -0.74925105E-04 -0.29555972E-04
-0.75726240E+01  0.16448690E+00 -0.18200373E-04 -0.69930579E-04 -0.38302143E-04
-0.75726240E+01  0.20475452E+00 -0.16527258E-04 -0.63855657E-04 -0.46197028E-04
-0.75726240E+01  0.24446655E+00 -0.14625587E-04 -0.56911447E-04 -0.53132772E-04
-0.75726240E+01  0.28352524E+00 -0.12567838E-04 -0.49324329E-04 -0.59055400E-04
-0.75726240E+01  0.32183967E+00 -0.10424913E-04 -0.41305077E-04 -0.63956382E-04
-0.75726240E+01  0.35932641E+00 -0.82678705E-05 -0.33053741E-04 -0.67869475E-04
-0.75726240E+01  0.39591017E+00 -0.61598162E-05 -0.24734216E-04 -0.70855882E-04
-0.75726240E+01  0.43152416E+00 -0.41582420E-05 -0.16488285E-04 -0.72998603E-04
-0.75726240E+01  0.46611039E+00 -0.23093118E-05 -0.84159489E-05 -0.74387722E-04
-0.75726240E+01  0.49961977E+00 -0.65088603E-06 -0.59609763E-06 -0.75116609E-04
-0.75726240E+01  0.53201207E+00  0.79063800E-06  0.69309541E-05 -0.75271411E-04
-0.75726240E+01  0.56325577E+00  0.19968509E-05  0.14141883E-04 -0.74930347E-04
-0.75726240E+01  0.59332774E+00  0.29579572E-05  0.21050643E-04 -0.74157935E-04
-0.75726240E+01  0.62221291E+00  0.36688861E-05  0.27692681E-04 -0.73005890E-04
-0.75726240E+01  0.64990376E+00  0.41271965E-05  0.34153408E-04 -0.71510123E-04
-0.75726240E+01  0.67639983E+00  0.43282258E-05  0.40565689E-04 -0.69690479E-04
-0.75726240E+01  0.70170710E+00  0.42590887E-05  0.47153808E-04 -0.67547483E-04
-0.75726240E+01  0.72583741E+00  0.38892381E-05  0.54254838E-04 -0.65057741E-04
-0.75726240E+01  0.74880783E+00  0.31518274E-05  0.62385972E-04 -0.62166601E-04
-0.75726240E+01  0.77064005E+00  0.19111160E-05  0.72277477E-04 -0.58775519E-04
-0.75726240E+01  0.79135972E+00 -0.94618516E-07  0.84871548E-04 -0.54728612E-04
-0.75726240E+01  0.81099590E+00 -0.33169396E-05  0.10108756E-03 -0.49799281E-04
-0.75726240E+01  0.82958044E+00 -0.84110439E-05  0.12119117E-03 -0.43700915E-04
-0.75726240E+01  0.84714748E+00 -0.16060204E-04  0.14359857E-03 -0.36141793E-04
-0.75726240E+01  0.86373293E+00 -0.26481384E-04  0.16349635E-03 -0.26962267E-04
-0.75726240E+01  0.87937402E+00 -0.38655387E-04  0.17231758E-03 -0.16332612E-04
-0.75726240E+01  0.89410886E+00 -0.49732708E-04  0.15957338E-03 -0.49451222E-05
-0.75726240E+01  0.90797606E+00 -0.55340000E-04  0.11753013E-03  0.59628920E-05
-0.75726240E+01  0.92101443E+00 -0.51231528E-04  0.46968351E-04  0.14851362E-04
-0.75726240E+01  0.93326267E+00 -0.35724774E-04 -0.39830436E-04  0.20379116E-04
-0.75726240E+01  0.94475908E+00 -0.11420350E-04 -0.12200580E-03  0.21912074E-04
-0.75726240E+01  0.95554139E+00  0.15204706E-04 -0.17840981E-03  0.19794642E-04
-0.75726240E+01  0.96564655E+00  0.36349847E-04 -0.19659377E-03  0.15192086E-04
-0.75726240E+01  0.97511059E+00  0.46071550E-04 -0.17703099E-03  0.96656386E-05
-0.75726240E+01  0.98396850E+00  0.42157484E-04 -0.13022698E-03  0.46619024E-05
-0.75726240E+01  0.99225409E+00  0.25838259E-04 -0.68924539E-04  0.12426091E-05
-0.75726240E+01  0.10000000E+01  0.00000000E+00  0.00000000E+00  0.00000000E+00
 
-0.75305464E+01 -0.10000000E+01  0.00000000E+00  0.00000000E+00  0.00000000E+00
-0.75305464E+01 -0.99225409E+00  0.23883911E-04 -0.57104130E-04 -0.10909303E-05
-0.75305464E+01 -0.98396850E+00  0.39753442E-04 -0.10966666E-03 -0.41242338E-05
-0.75305464E+01 -0.97511059E+00  0.44977454E-04 -0.15198117E-03 -0.86240503E-05
-0.75305464E+01 -0.96564655E+00  0.38042655E-04 -0.17257705E-03 -0.13694361E-04
-0.75305464E+01 -0.95554139E+00  0.20356872E-04 -0.16132281E-03 -0.18089409E-04
-0.75305464E+01 -0.94475908E+00 -0.32266069E-05 -0.11649693E-03 -0.20421714E-04
-0.75305464E+01 -0.93326267E+00 -0.25867080E-04 -0.47769740E-04 -0.19618331E-04
-0.75305464E+01 -0.92101443E+00 -0.41524129E-04  0.27045173E-04 -0.15298903E-04
-0.75305464E+01 -0.90797606E+00 -0.47371667E-04  0.89661296E-04 -0.79456823E-05
-0.75305464E+01 -0.89410886E+00 -0.44394377E-04  0.12872172E-03  0.13176866E-05
-0.75305464E+01 -0.87937402E+00 -0.36044775E-04  0.14271912E-03  0.11156731E-04
-0.75305464E+01 -0.86373293E+00 -0.26132023E-04  0.13772864E-03  0.20475065E-04
-0.75305464E+01 -0.84714748E+00 -0.17288820E-04  0.12253999E-03  0.28636321E-04
-0.75305464E+01 -0.82958044E+00 -0.10590157E-04  0.10454812E-03  0.35460116E-04
-0.75305464E+01 -0.81099590E+00 -0.59964170E-05  0.88038189E-04  0.41058540E-04
-0.75305464E+01 -0.79135972E+00 -0.30020531E-05  0.74529724E-04  0.45667277E-04
-0.75305464E+01 -0.77064005E+00 -0.10764863E-05  0.63915836E-04  0.49522146E-04
-0.75305464E+01 -0.74880783E+00  0.16290624E-06  0.55484384E-04  0.52810922E-04
-0.75305464E+01 -0.72583741E+00  0.94697818E-06  0.48471387E-04  0.55660561E-04
-0.75305464E+01 -0.70170710E+00  0.14009315E-05  0.42275027E-04  0.58149461E-04
-0.75305464E+01 -0.67639983E+00  0.15901368E-05  0.36466402E-04  0.60317341E-04
-0.75305464E+01 -0.64990376E+00  0.15468830E-05  0.30766554E-04  0.62177591E-04
-0.75305464E+01 -0.62221291E+00  0.12865979E-05  0.24992166E-04  0.63722657E-04
-0.75305464E+01 -0.59332774E+00  0.81598552E-06  0.19038527E-04  0.64929638E-04
-0.75305464E+01 -0.56325577E+00  0.13868598E-06  0.12842735E-04  0.65762441E-04
-0.75305464E+01 -0.53201207E+00 -0.74049605E-06  0.63857679E-05  0.66173567E-04
-0.75305464E+01 -0.49961977E+00 -0.18134406E-05 -0.33216624E-06  0.66106026E-04
-0.75305464E+01 -0.46611039E+00 -0.30653792E-05 -0.72787483E-05  0.65493843E-04
-0.75305464E+01 -0.43152416E+00 -0.44752618E-05 -0.14407940E-04  0.64266099E-04
-0.75305464E+01 -0.39591017E+00 -0.60127940E-05 -0.21642331E-04  0.62348343E-04
-0.75305464E+01 -0.35932641E+00 -0.76411097E-05 -0.28889526E-04  0.59670337E-04
-0.75305464E+01 -0.32183967E+00 -0.93141215E-05 -0.36024990E-04  0.56169587E-04
-0.75305464E+01 -0.28352524E+00 -0.10981440E-04 -0.42910114E-04  0.51802441E-04
-0.75305464E+01 -0.24446655E+00 -0.12586155E-04 -0.49379793E-04  0.46548819E-04
-0.75305464E+01 -0.20475452E+00 -0.14071795E-04 -0.55264527E-04  0.40423500E-04
-0.75305464E+01 -0.16448690E+00 -0.15380440E-04 -0.60384417E-04  0.33478685E-04
-0.75305464E+01 -0.12376733E+00 -0.16461051E-04 -0.64574824E-04  0.25810308E-04
-0.75305464E+01 -0.82704342E-01 -0.17267320E-04 -0.67684537E-04  0.17554428E-04
-0.75305464E+01 -0.41410268E-01 -0.17766182E-04 -0.69601052E-04  0.88844348E-05
-0.75305464E+01  0.00000000E+00 -0.17934452E-04 -0.70247296E-04 -0.56868823E-15
-0.75305464E+01  0.41410268E-01 -0.17766182E-04 -0.69601052E-04 -0.88844348E-05
-0.75305464E+01  0.82704342E-01 -0.17267320E-04 -0.67684537E-04 -0.17554428E-04
-0.75305464E+01  0.12376733E+00 -0.16461051E-04 -0.64574824E-04 -0.25810308E-04
-0.75305464E+01  0.16448690E+00 -0.15380440E-04 -0.60384417E-04 -0.33478685E-04
-0.75305464E+01  0.20475452E+00 -0.14071795E-04 -0.55264527E-04 -0.40423500E-04
-0.75305464E+01  0.24446655E+00 -0.12586155E-04 -0.49379793E-04 -0.46548819E-04
-0.75305464E+01  0.28352524E+00 -0.10981440E-04 -0.42910114E-04 -0.51802441E-04
-0.75305464E+01  0.32183967E+00 -0.93141215E-05 -0.36024990E-04 -0.56169587E-04
-0.75305464E+01  0.35932641E+00 -0.76411097E-05 -0.28889526E-04 -0.59670337E-04
-0.75305464E+01  0.39591017E+00 -0.60127940E-05 -0.21642331E-04 -0.62348343E-04
-0.75305464E+01  0.43152416E+00 -0.44752618E-05 -0.14407940E-04 -0.64266099E-04
-0.75305464E+01  0.46611039E+00 -0.30653792E-05 -0.72787483E-05 -0.65493843E-04
-0.75305464E+01  0.49961977E+00 -0.18134406E-05 -0.33216624E-06 -0.66106026E-04
-0.75305464E+01  0.53201207E+00 -0.74049605E-06  0.63857679E-05 -0.66173567E-04
-0.75305464E+01  0.56325577E+00  0.13868598E-06  0.12842735E-04 -0.65762441E-04
-0.75305464E+01  0.59332774E+00  0.81598552E-06  0.19038527E-04 -0.64929638E-04
-0.75305464E+01  0.62221291E+00  0.12865979E-05  0.24992166E-04 -0.63722657E-04
-0.75305464E+01  0.64990376E+00  0.15468830E-05  0.30766554E-04 -0.62177591E-04
-0.75305464E+01  0.67639983E+00  0.15901368E-05  0.36466402E-04 -0.60317341E-04
-0.75305464E+01  0.70170710E+00  0.14009315E-05  0.42275027E-04 -0.58149461E-04
-0.75305464E+01  0.72583741E+00  0.94697818E-06  0.48471387E-04 -0.55660561E-04
-0.75305464E+01  0.74880783E+00  0.16290624E-06  0.55484384E-04 -0.52810922E-04
-0.75305464E+01  0.77064005E+00 -0.10764863E-05  0.63915836E-04 -0.49522146E-04
-0.75305464E+01  0.79135972E+00 -0.30020531E-05  0.74529724E-04 -0.45667277E-04
-0.75305464E+01  0.81099590E+00 -0.59964170E-05  0.88038189E-04 -0.41058540E-04
-0.75305464E+01  0.82958044E+00 -0.10590157E-04  0.10454812E-03 -0.35460116E-04
-0.75305464E+01  0.84714748E+00 -0.17288820E-04  0.12253999E-03 -0.28636321E-04
-0.75305464E+01  0.86373293E+00 -0.26132023E-04  0.13772864E-03 -0.20475065E-04
-0.75305464E+01  0.87937402E+00 -0.36044775E-04  0.14271912E-03 -0.11156731E-04
-0.75305464E+01  0.89410886E+00 -0.44394377E-04  0.12872172E-03 -0.13176866E-05
-0.75305464E+01  0.90797606E+00 -0.47371667E-04  0.89661296E-04  0.79456823E-05
-0.75305464E+01  0.92101443E+00 -0.41524129E-04  0.27045173E-04  0.15298903E-04
-0.75305464E+01  0.93326267E+00 -0.25867080E-04 -0.47769740E-04  0.19618331E-04
-0.75305464E+01  0.94475908E+00 -0.32266069E-05 -0.11649693E-03  0.20421714E-04
-0.75305464E+01  0.95554139E+00  0.20356872E-04 -0.16132281E-03  0.18089409E-04
-0.75305464E+01  0.96564655E+00  0.38042655E-04 -0.17257705E-03  0.13694361E-04
-0.75305464E+01  0.97511059E+00  0.44977454E-04 -0.15198117E-03  0.86240503E-05
-0.75305464E+01  0.98396850E+00  0.39753442E-04 -0.10966666E-03  0.41242338E-05
-0.75305464E+01  0.99225409E+00  0.23883911E-04 -0.57104130E-04  0.10909303E-05
-0.75305464E+01  0.10000000E+01  0.00000000E+00  0.00000000E+00  0.00000000E+00
 
-0.74878266E+01 -0.10000000E+01  0.00000000E+00  0.00000000E+00  0.00000000E+00
-0.74878266E+01 -0.99225409E+00  0.21955893E-04 -0.46810460E-04 -0.94766833E-06
-0.74878266E+01 -0.98396850E+00  0.37251803E-04 -0.91558676E-04 -0.36084006E-05
-0.74878266E+01 -0.97511059E+00  0.43496916E-04 -0.12955495E-03 -0.76070542E-05
-0.74878266E+01 -0.96564655E+00  0.38959248E-04 -0.15053756E-03 -0.12193748E-04
-0.74878266E+01 -0.95554139E+00  0.24362430E-04 -0.14486197E-03 -0.16305618E-04
-0.74878266E+01 -0.94475908E+00  0.35998351E-05 -0.10987308E-03 -0.18720436E-04
-0.74878266E+01 -0.93326267E+00 -0.17362822E-04 -0.52901068E-04 -0.18462981E-04
-0.74878266E+01 -0.92101443E+00 -0.32919131E-04  0.11169100E-04 -0.15136801E-04
-0.74878266E+01 -0.90797606E+00 -0.40093932E-04  0.66399655E-04 -0.91005308E-05
-0.74878266E+01 -0.89410886E+00 -0.39289086E-04  0.10237155E-03 -0.12882675E-05
-0.74878266E+01 -0.87937402E+00 -0.33265920E-04  0.11704661E-03  0.71514805E-05
-0.74878266E+01 -0.86373293E+00 -0.25325028E-04  0.11510170E-03  0.15255102E-04
-0.74878266E+01 -0.84714748E+00 -0.17888327E-04  0.10384394E-03  0.22444274E-04
-0.74878266E+01 -0.82958044E+00 -0.12061446E-04  0.89619795E-04  0.28536599E-04
-0.74878266E+01 -0.81099590E+00 -0.79483673E-05  0.76223099E-04  0.33606667E-04
-0.74878266E+01 -0.79135972E+00 -0.51936116E-05  0.65093575E-04  0.37843333E-04
-0.74878266E+01 -0.77064005E+00 -0.33741699E-05  0.56247931E-04  0.41439064E-04
-0.74878266E+01 -0.74880783E+00 -0.21682053E-05  0.49146676E-04  0.44548363E-04
-0.74878266E+01 -0.72583741E+00 -0.13729540E-05  0.43176812E-04  0.47273465E-04
-0.74878266E+01 -0.70170710E+00 -0.87350848E-06  0.37845840E-04  0.49675789E-04
-0.74878266E+01 -0.67639983E+00 -0.60660287E-06  0.32799418E-04  0.51782677E-04
-0.74878266E+01 -0.64990376E+00 -0.53895002E-06  0.27806629E-04  0.53599480E-04
-0.74878266E+01 -0.62221291E+00 -0.65313584E-06  0.22716533E-04  0.55113189E-04
-0.74878266E+01 -0.59332774E+00 -0.94069463E-06  0.17444963E-04  0.56298879E-04
-0.74878266E+01 -0.56325577E+00 -0.13967709E-05  0.11943865E-04  0.57120929E-04
-0.74878266E+01 -0.53201207E+00 -0.20165170E-05  0.62032599E-05  0.57536171E-04
-0.74878266E+01 -0.49961977E+00 -0.27929065E-05  0.23011899E-06  0.57494986E-04
-0.74878266E+01 -0.46611039E+00 -0.37139677E-05 -0.59407962E-05  0.56943108E-04
-0.74878266E+01 -0.43152416E+00 -0.47629226E-05 -0.12263158E-04  0.55824348E-04
-0.74878266E+01 -0.39591017E+00 -0.59157511E-05 -0.18664191E-04  0.54082630E-04
-0.74878266E+01 -0.35932641E+00 -0.71434206E-05 -0.25059389E-04  0.51667413E-04
-0.74878266E+01 -0.32183967E+00 -0.84096380E-05 -0.31337833E-04  0.48536798E-04
-0.74878266E+01 -0.28352524E+00 -0.96750337E-05 -0.37378323E-04  0.44665272E-04
-0.74878266E+01 -0.24446655E+00 -0.10895105E-04 -0.43038297E-04  0.40047176E-04
-0.74878266E+01 -0.20475452E+00 -0.12026106E-04 -0.48173227E-04  0.34704431E-04
-0.74878266E+01 -0.16448690E+00 -0.13023058E-04 -0.52630528E-04  0.28688045E-04
-0.74878266E+01 -0.12376733E+00 -0.13846758E-04 -0.56271803E-04  0.22082176E-04
-0.74878266E+01 -0.82704342E-01 -0.14461417E-04 -0.58969999E-04  0.15001052E-04
-0.74878266E+01 -0.41410268E-01 -0.14841855E-04 -0.60631326E-04  0.75865748E-05
-0.74878266E+01  0.00000000E+00 -0.14970119E-04 -0.61191182E-04 -0.52285788E-15
-0.74878266E+01  0.41410268E-01 -0.14841855E-04 -0.60631326E-04 -0.75865748E-05
-0.74878266E+01  0.82704342E-01 -0.14461417E-04 -0.58969999E-04 -0.15001052E-04
-0.74878266E+01  0.12376733E+00 -0.13846758E-04 -0.56271803E-04 -0.22082176E-04
-0.74878266E+01  0.16448690E+00 -0.13023058E-04 -0.52630528E-04 -0.28688045E-04
-0.74878266E+01  0.20475452E+00 -0.12026106E-04 -0.48173227E-04 -0.34704431E-04
-0.74878266E+01  0.24446655E+00 -0.10895105E-04 -0.43038297E-04 -0.40047176E-04
-0.74878266E+01  0.28352524E+00 -0.96750337E-05 -0.37378323E-04 -0.44665272E-04
-0.74878266E+01  0.32183967E+00 -0.84096380E-05 -0.31337833E-04 -0.48536798E-04
-0.74878266E+01  0.35932641E+00 -0.71434206E-05 -0.25059389E-04 -0.51667413E-04
-0.74878266E+01  0.39591017E+00 -0.59157511E-05 -0.18664191E-04 -0.54082630E-04
-0.74878266E+01  0.43152416E+00 -0.47629226E-05 -0.12263158E-04 -0.55824348E-04
-0.74878266E+01  0.46611039E+00 -0.37139677E-05 -0.59407962E-05 -0.56943108E-04
-0.74878266E+01  0.49961977E+00 -0.27929065E-05  0.23011899E-06 -0.57494986E-04
-0.74878266E+01  0.53201207E+00 -0.20165170E-05  0.62032599E-05 -0.57536171E-04
-0.74878266E+01  0.56325577E+00 -0.13967709E-05  0.11943865E-04 -0.57120929E-04
-0.74878266E+01  0.59332774E+00 -0.94069463E-06  0.17444963E-04 -0.56298879E-04
-0.74878266E+01  0.62221291E+00 -0.65313584E-06  0.22716533E-04 -0.55113189E-04
-0.74878266E+01  0.64990376E+00 -0.53895002E-06  0.27806629E-04 -0.53599480E-04
-0.74878266E+01  0.67639983E+00 -0.60660287E-06  0.32799418E-04 -0.51782677E-04
-0.74878266E+01  0.70170710E+00 -0.87350848E-06  0.37845840E-04 -0.49675789E-04
-0.74878266E+01  0.72583741E+00 -0.13729540E-05  0.43176812E-04 -0.47273465E-04
-0.74878266E+01  0.74880783E+00 -0.21682053E-05  0.49146676E-04 -0.44548363E-04
-0.74878266E+01  0.77064005E+00 -0.33741699E-05  0.56247931E-04 -0.41439064E-04
-0.74878266E+01  0.79135972E+00 -0.51936116E-05  0.65093575E-04 -0.37843333E-04
-0.74878266E+01  0.81099590E+00 -0.79483673E-05  0.76223099E-04 -0.33606667E-04
-0.74878266E+01  0.82958044E+00 -0.12061446E-04  0.89619795E-04 -0.28536599E-04
-0.74878266E+01  0.84714748E+00 -0.17888327E-04  0.10384394E-03 -0.22444274E-04
-0.74878266E+01  0.86373293E+00 -0.25325028E-04  0.11510170E-03 -0.15255102E-04
-0.74878266E+01  0.87937402E+00 -0.33265920E-04  0.11704661E-03 -0.71514805E-05
-0.74878266E+01  0.89410886E+00 -0.39289086E-04  0.10237155E-03  0.12882675E-05
-0.74878266E+01  0.90797606E+00 -0.40093932E-04  0.66399655E-04  0.91005308E-05
-0.74878266E+01  0.92101443E+00 -0.32919131E-04  0.11169100E-04  0.15136801E-04
-0.74878266E+01  0.93326267E+00 -0.17362822E-04 -0.52901068E-04  0.18462981E-04
-0.74878266E+01  0.94475908E+00  0.35998351E-05 -0.10987308E-03  0.18720436E-04
-0.74878266E+01  0.95554139E+00  0.24362430E-04 -0.14486197E-03  0.16305618E-04
-0.74878266E+01  0.96564655E+00  0.38959248E-04 -0.15053756E-03  0.12193748E-04
-0.74878266E+01  0.97511059E+00  0.43496916E-04 -0.12955495E-03  0.76070542E-05
-0.74878266E+01  0.98396850E+00  0.37251803E-04 -0.91558676E-04  0.36084006E-05
-0.74878266E+01  0.99225409E+00  0.21955893E-04 -0.46810460E-04  0.94766833E-06
-0.74878266E+01  0.10000000E+01  0.00000000E+00  0.00000000E+00  0.00000000E+00
 
-0.74444585E+01 -0.10000000E+01  0.00000000E+00  0.00000000E+00  0.00000000E+00
-0.74444585E+01 -0.99225409E+00  0.20071530E-04 -0.37694895E-04 -0.81946572E-06
-0.74444585E+01 -0.98396850E+00  0.34682191E-04 -0.75365587E-04 -0.31433118E-05
-0.74444585E+01 -0.97511059E+00  0.41666177E-04 -0.10920233E-03 -0.66796606E-05
-0.74444585E+01 -0.96564655E+00  0.39135870E-04 -0.13007797E-03 -0.10804331E-04
-0.74444585E+01 -0.95554139E+00  0.27249812E-04 -0.12890034E-03 -0.14615785E-04
-0.74444585E+01 -0.94475908E+00  0.90708452E-05 -0.10231896E-03 -0.17043721E-04
-0.74444585E+01 -0.93326267E+00 -0.10225056E-04 -0.55681096E-04 -0.17209222E-04
-0.74444585E+01 -0.92101443E+00 -0.25460186E-04 -0.12922946E-05 -0.14713340E-04
-0.74444585E+01 -0.90797606E+00 -0.33581730E-04  0.47048812E-04 -0.98141775E-05
-0.74444585E+01 -0.89410886E+00 -0.34517913E-04  0.79852019E-04 -0.32820031E-05
-0.74444585E+01 -0.87937402E+00 -0.30436436E-04  0.94703225E-04  0.39010692E-05
-0.74444585E+01 -0.86373293E+00 -0.24183305E-04  0.95101514E-04  0.10894109E-04
-0.74444585E+01 -0.84714748E+00 -0.17976911E-04  0.87062222E-04  0.17176575E-04
-0.74444585E+01 -0.82958044E+00 -0.12931214E-04  0.75996317E-04  0.22569758E-04
-0.74444585E+01 -0.81099590E+00 -0.92630309E-05  0.65243251E-04  0.27119253E-04
-0.74444585E+01 -0.79135972E+00 -0.67414537E-05  0.56152239E-04  0.30975307E-04
-0.74444585E+01 -0.77064005E+00 -0.50351708E-05  0.48834237E-04  0.34294244E-04
-0.74444585E+01 -0.74880783E+00 -0.38754074E-05  0.42892742E-04  0.37202946E-04
-0.74444585E+01 -0.72583741E+00 -0.30848002E-05  0.37842723E-04  0.39783651E-04
-0.74444585E+01 -0.70170710E+00 -0.25584971E-05  0.33285369E-04  0.42084583E-04
-0.74444585E+01 -0.67639983E+00 -0.22360826E-05  0.28930794E-04  0.44124072E-04
-0.74444585E+01 -0.64990376E+00 -0.20842758E-05  0.24589853E-04  0.45902126E-04
-0.74444585E+01 -0.62221291E+00 -0.20846945E-05  0.20139947E-04  0.47402515E-04
-0.74444585E+01 -0.59332774E+00 -0.22280017E-05  0.15514983E-04  0.48599578E-04
-0.74444585E+01 -0.56325577E+00 -0.25088802E-05  0.10680079E-04  0.49458553E-04
-0.74444585E+01 -0.53201207E+00 -0.29229717E-05  0.56333750E-05  0.49939487E-04
-0.74444585E+01 -0.49961977E+00 -0.34646500E-05  0.38801011E-06  0.49997555E-04
-0.74444585E+01 -0.46611039E+00 -0.41247099E-05 -0.50189365E-05  0.49585633E-04
-0.74444585E+01 -0.43152416E+00 -0.48902535E-05 -0.10540827E-04  0.48655937E-04
-0.74444585E+01 -0.39591017E+00 -0.57426544E-05 -0.16109245E-04  0.47162496E-04
-0.74444585E+01 -0.35932641E+00 -0.66593282E-05 -0.21647404E-04  0.45064946E-04
-0.74444585E+01 -0.32183967E+00 -0.76117942E-05 -0.27057942E-04  0.42331569E-04
-0.74444585E+01 -0.28352524E+00 -0.85691774E-05 -0.32237473E-04  0.38944958E-04
-0.74444585E+01 -0.24446655E+00 -0.94963311E-05 -0.37066882E-04  0.34905114E-04
-0.74444585E+01 -0.20475452E+00 -0.10358831E-04 -0.41428185E-04  0.30235144E-04
-0.74444585E+01 -0.16448690E+00 -0.11121041E-04 -0.45198236E-04  0.24982618E-04
-0.74444585E+01 -0.12376733E+00 -0.11752100E-04 -0.48267396E-04  0.19222425E-04
-0.74444585E+01 -0.82704342E-01 -0.12223592E-04 -0.50535338E-04  0.13054332E-04
-0.74444585E+01 -0.41410268E-01 -0.12515745E-04 -0.51929213E-04  0.66007500E-05
-0.74444585E+01  0.00000000E+00 -0.12614230E-04 -0.52398414E-04 -0.48316111E-15
-0.74444585E+01  0.41410268E-01 -0.12515745E-04 -0.51929213E-04 -0.66007500E-05
-0.74444585E+01  0.82704342E-01 -0.12223592E-04 -0.50535338E-04 -0.13054332E-04
-0.74444585E+01  0.12376733E+00 -0.11752100E-04 -0.48267396E-04 -0.19222425E-04
-0.74444585E+01  0.16448690E+00 -0.11121041E-04 -0.45198236E-04 -0.24982618E-04
-0.74444585E+01  0.20475452E+00 -0.10358831E-04 -0.41428185E-04 -0.30235144E-04
-0.74444585E+01  0.24446655E+00 -0.94963311E-05 -0.37066882E-04 -0.34905114E-04
-0.74444585E+01  0.28352524E+00 -0.85691774E-05 -0.32237473E-04 -0.38944958E-04
-0.74444585E+01  0.32183967E+00 -0.76117942E-05 -0.27057942E-04 -0.42331569E-04
-0.74444585E+01  0.35932641E+00 -0.66593282E-05 -0.21647404E-04 -0.45064946E-04
-0.74444585E+01  0.39591017E+00 -0.57426544E-05 -0.16109245E-04 -0.47162496E-04
-0.74444585E+01  0.43152416E+00 -0.48902535E-05 -0.10540827E-04 -0.48655937E-04
-0.74444585E+01  0.46611039E+00 -0.41247099E-05 -0.50189365E-05 -0.49585633E-04
-0.74444585E+01  0.49961977E+00 -0.34646500E-05  0.38801012E-06 -0.49997555E-04
-0.74444585E+01  0.53201207E+00 -0.29229717E-05  0.56333750E-05 -0.49939487E-04
-0.74444585E+01  0.56325577E+00 -0.25088802E-05  0.10680079E-04 -0.49458553E-04
-0.74444585E+01  0.59332774E+00 -0.22280017E-05  0.15514983E-04 -0.48599578E-04
-0.74444585E+01  0.62221291E+00 -0.20846945E-05  0.20139947E-04 -0.47402515E-04
-0.74444585E+01  0.64990376E+00 -0.20842758E-05  0.24589853E-04 -0.45902126E-04
-0.74444585E+01  0.67639983E+00 -0.22360826E-05  0.28930794E-04 -0.44124072E-04
-0.74444585E+01  0.70170710E+00 -0.25584971E-05  0.33285369E-04 -0.42084583E-04
-0.74444585E+01  0.72583741E+00 -0.30848002E-05  0.37842723E-04 -0.39783651E-04
-0.74444585E+01  0.74880783E+00 -0.38754074E-05  0.42892742E-04 -0.37202946E-04
-0.74444585E+01  0.77064005E+00 -0.50351708E-05  0.48834237E-04 -0.34294244E-04
-0.74444585E+01  0.79135972E+00 -0.67414537E-05  0.56152239E-04 -0.30975307E-04
-0.74444585E+01  0.81099590E+00 -0.92630309E-05  0.65243251E-04 -0.27119253E-04
-0.74444585E+01  0.82958044E+00 -0.12931214E-04  0.75996317E-04 -0.22569758E-04
-0.74444585E+01  0.84714748E+00 -0.17976911E-04  0.87062222E-04 -0.17176575E-04
-0.74444585E+01  0.86373293E+00 -0.24183305E-04  0.95101514E-04 -0.10894109E-04
-0.74444585E+01  0.87937402E+00 -0.30436436E-04  0.94703225E-04 -0.39010692E-05
-0.74444585E+01  0.89410886E+00 -0.34517913E-04  0.79852019E-04  0.32820031E-05
-0.74444585E+01  0.90797606E+00 -0.33581730E-04  0.47048812E-04  0.98141775E-05
-0.74444585E+01  0.92101443E+00 -0.25460186E-04 -0.12922946E-05  0.14713340E-04
-0.74444585E+01  0.93326267E+00 -0.10225056E-04 -0.55681096E-04  0.17209222E-04
-0.74444585E+01  0.94475908E+00  0.90708452E-05 -0.10231896E-03  0.17043721E-04
-0.74444585E+01  0.95554139E+00  0.27249812E-04 -0.12890034E-03  0.14615785E-04
-0.74444585E+01  0.96564655E+00  0.39135870E-04 -0.13007797E-03  0.10804331E-04
-0.74444585E+01  0.97511059E+00  0.41666177E-04 -0.10920233E-03  0.66796606E-05
-0.74444585E+01  0.98396850E+00  0.34682191E-04 -0.75365587E-04  0.31433118E-05
-0.74444585E+01  0.99225409E+00  0.20071530E-04 -0.37694895E-04  0.81946572E-06
-0.74444585E+01  0.10000000E+01  0.00000000E+00  0.00000000E+00  0.00000000E+00
 
-0.74004361E+01 -0.10000000E+01  0.00000000E+00  0.00000000E+00  0.00000000E+00
-0.74004361E+01 -0.99225409E+00  0.18264052E-04 -0.29887428E-04 -0.70177045E-06
-0.74004361E+01 -0.98396850E+00  0.32130485E-04 -0.61331883E-04 -0.27111657E-05
-0.74004361E+01 -0.97511059E+00  0.39642638E-04 -0.91275372E-04 -0.58068542E-05
-0.74004361E+01 -0.96564655E+00  0.38804024E-04 -0.11164473E-03 -0.94734869E-05
-0.74004361E+01 -0.95554139E+00  0.29303429E-04 -0.11395158E-03 -0.12953300E-04
-0.74004361E+01 -0.94475908E+00  0.13482653E-04 -0.94373420E-04 -0.15316186E-04
-0.74004361E+01 -0.93326267E+00 -0.41933663E-05 -0.56621907E-04 -0.15778221E-04
-0.74004361E+01 -0.92101443E+00 -0.18960812E-04 -0.10771482E-04 -0.13949377E-04
-0.74004361E+01 -0.90797606E+00 -0.27740405E-04  0.31299010E-04 -0.10007888E-04
-0.74004361E+01 -0.89410886E+00 -0.30074584E-04  0.61001536E-04 -0.45837003E-05
-0.74004361E+01 -0.87937402E+00 -0.27620595E-04  0.75680536E-04  0.14884894E-05
-0.74004361E+01 -0.86373293E+00 -0.22819223E-04  0.77861016E-04  0.74798866E-05
-0.74004361E+01 -0.84714748E+00 -0.17695525E-04  0.72447557E-04  0.12925952E-04
-0.74004361E+01 -0.82958044E+00 -0.13355732E-04  0.64026401E-04  0.17655765E-04
-0.74004361E+01 -0.81099590E+00 -0.10104807E-04  0.55522487E-04  0.21692690E-04
-0.74004361E+01 -0.79135972E+00 -0.78151925E-05  0.48188808E-04  0.25155132E-04
-0.74004361E+01 -0.77064005E+00 -0.62337449E-05  0.42205913E-04  0.28168954E-04
-0.74004361E+01 -0.74880783E+00 -0.51379889E-05  0.37294082E-04  0.30837664E-04
-0.74004361E+01 -0.72583741E+00 -0.43734168E-05  0.33075031E-04  0.33226647E-04
-0.74004361E+01 -0.70170710E+00 -0.38447356E-05  0.29228586E-04  0.35373217E-04
-0.74004361E+01 -0.67639983E+00 -0.34946425E-05  0.25518660E-04  0.37288474E-04
-0.74004361E+01 -0.64990376E+00 -0.32902689E-05  0.21790316E-04  0.38968436E-04
-0.74004361E+01 -0.62221291E+00 -0.32125700E-05  0.17943188E-04  0.40394778E-04
-0.74004361E+01 -0.59332774E+00 -0.32514501E-05  0.13924174E-04  0.41541943E-04
-0.74004361E+01 -0.56325577E+00 -0.34010292E-05  0.97066793E-05  0.42376717E-04
-0.74004361E+01 -0.53201207E+00 -0.36571133E-05  0.52924699E-05  0.42862813E-04
-0.74004361E+01 -0.49961977E+00 -0.40149470E-05  0.69644560E-06  0.42960596E-04
-0.74004361E+01 -0.46611039E+00 -0.44673637E-05 -0.40457393E-05  0.42630339E-04
-0.74004361E+01 -0.43152416E+00 -0.50044581E-05 -0.88901384E-05  0.41833023E-04
-0.74004361E+01 -0.39591017E+00 -0.56119667E-05 -0.13774169E-04  0.40533174E-04
-0.74004361E+01 -0.35932641E+00 -0.62726349E-05 -0.18628432E-04  0.38701246E-04
-0.74004361E+01 -0.32183967E+00 -0.69646127E-05 -0.23366282E-04  0.36316473E-04
-0.74004361E+01 -0.28352524E+00 -0.76643383E-05 -0.27896678E-04  0.33370551E-04
-0.74004361E+01 -0.24446655E+00 -0.83448656E-05 -0.32115664E-04  0.29870100E-04
-0.74004361E+01 -0.20475452E+00 -0.89800218E-05 -0.35921149E-04  0.25840287E-04
-0.74004361E+01 -0.16448690E+00 -0.95425523E-05 -0.39207041E-04  0.21325700E-04
-0.74004361E+01 -0.12376733E+00 -0.10009122E-04 -0.41879526E-04  0.16391893E-04
-0.74004361E+01 -0.82704342E-01 -0.10358030E-04 -0.43852811E-04  0.11123382E-04
-0.74004361E+01 -0.41410268E-01 -0.10574443E-04 -0.45064997E-04  0.56216370E-05
-0.74004361E+01  0.00000000E+00 -0.10647361E-04 -0.45472895E-04 -0.44410881E-15
-0.74004361E+01  0.41410268E-01 -0.10574443E-04 -0.45064997E-04 -0.56216370E-05
-0.74004361E+01  0.82704342E-01 -0.10358030E-04 -0.43852811E-04 -0.11123382E-04
-0.74004361E+01  0.12376733E+00 -0.10009122E-04 -0.41879526E-04 -0.16391893E-04
-0.74004361E+01  0.16448690E+00 -0.95425523E-05 -0.39207041E-04 -0.21325700E-04
-0.74004361E+01  0.20475452E+00 -0.89800218E-05 -0.35921149E-04 -0.25840287E-04
-0.74004361E+01  0.24446655E+00 -0.83448656E-05 -0.32115664E-04 -0.29870100E-04
-0.74004361E+01  0.28352524E+00 -0.76643383E-05 -0.27896678E-04 -0.33370551E-04
-0.74004361E+01  0.32183967E+00 -0.69646127E-05 -0.23366282E-04 -0.36316473E-04
-0.74004361E+01  0.35932641E+00 -0.62726349E-05 -0.18628432E-04 -0.38701246E-04
-0.74004361E+01  0.39591017E+00 -0.56119667E-05 -0.13774169E-04 -0.40533174E-04
-0.74004361E+01  0.43152416E+00 -0.50044581E-05 -0.88901384E-05 -0.41833023E-04
-0.74004361E+01  0.46611039E+00 -0.44673637E-05 -0.40457393E-05 -0.42630339E-04
-0.74004361E+01  0.49961977E+00 -0.40149470E-05  0.69644560E-06 -0.42960596E-04
-0.74004361E+01  0.53201207E+00 -0.36571133E-05  0.52924699E-05 -0.42862813E-04
-0.74004361E+01  0.56325577E+00 -0.34010292E-05  0.97066793E-05 -0.42376717E-04
-0.74004361E+01  0.59332774E+00 -0.32514501E-05  0.13924174E-04 -0.41541943E-04
-0.74004361E+01  0.62221291E+00 -0.32125700E-05  0.17943188E-04 -0.40394778E-04
-0.74004361E+01  0.64990376E+00 -0.32902689E-05  0.21790316E-04 -0.38968436E-04
-0.74004361E+01  0.67639983E+00 -0.34946425E-05  0.25518660E-04 -0.37288474E-04
-0.74004361E+01  0.70170710E+00 -0.38447356E-05  0.29228586E-04 -0.35373217E-04
-0.74004361E+01  0.72583741E+00 -0.43734168E-05  0.33075031E-04 -0.33226647E-04
-0.74004361E+01  0.74880783E+00 -0.51379889E-05  0.37294082E-04 -0.30837664E-04
-0.74004361E+01  0.77064005E+00 -0.62337449E-05  0.42205913E-04 -0.28168954E-04
-0.74004361E+01  0.79135972E+00 -0.78151925E-05  0.48188808E-04 -0.25155132E-04
-0.74004361E+01  0.81099590E+00 -0.10104807E-04  0.55522487E-04 -0.21692690E-04
-0.74004361E+01  0.82958044E+00 -0.13355732E-04  0.64026401E-04 -0.17655765E-04
-0.74004361E+01  0.84714748E+00 -0.17695525E-04  0.72447557E-04 -0.12925952E-04
-0.74004361E+01  0.86373293E+00 -0.22819223E-04  0.77861016E-04 -0.74798866E-05
-0.74004361E+01  0.87937402E+00 -0.27620595E-04  0.75680536E-04 -0.14884894E-05
-0.74004361E+01  0.89410886E+00 -0.30074584E-04  0.61001536E-04  0.45837003E-05
-0.74004361E+01  0.90797606E+00 -0.27740405E-04  0.31299010E-04  0.10007888E-04
-0.74004361E+01  0.92101443E+00 -0.18960812E-04 -0.10771482E-04  0.13949377E-04
-0.74004361E+01  0.93326267E+00 -0.41933663E-05 -0.56621907E-04  0.15778221E-04
-0.74004361E+01  0.94475908E+00  0.13482653E-04 -0.94373420E-04  0.15316186E-04
-0.74004361E+01  0.95554139E+00  0.29303429E-04 -0.11395158E-03  0.12953300E-04
-0.74004361E+01  0.96564655E+00  0.38804024E-04 -0.11164473E-03  0.94734869E-05
-0.74004361E+01  0.97511059E+00  0.39642638E-04 -0.91275372E-04  0.58068542E-05
-0.74004361E+01  0.98396850E+00  0.32130485E-04 -0.61331883E-04  0.27111657E-05
-0.74004361E+01  0.99225409E+00  0.18264052E-04 -0.29887428E-04  0.70177045E-06
-0.74004361E+01  0.10000000E+01  0.00000000E+00  0.00000000E+00  0.00000000E+00
 
-0.73557535E+01 -0.10000000E+01  0.00000000E+00  0.00000000E+00  0.00000000E+00
-0.73557535E+01 -0.99225409E+00  0.16539299E-04 -0.23099071E-04 -0.59853322E-06
-0.73557535E+01 -0.98396850E+00  0.29608323E-04 -0.49005056E-04 -0.23294449E-05
-0.73557535E+01 -0.97511059E+00  0.37443671E-04 -0.75303138E-04 -0.50285408E-05
-0.73557535E+01 -0.96564655E+00  0.37985905E-04 -0.94891222E-04 -0.82724823E-05
-0.73557535E+01 -0.95554139E+00  0.30547588E-04 -0.99902280E-04 -0.11428047E-04
-0.73557535E+01 -0.94475908E+00  0.16856572E-04 -0.86203251E-04 -0.13690996E-04
-0.73557535E+01 -0.93326267E+00  0.74364951E-06 -0.56146567E-04 -0.14366890E-04
-0.73557535E+01 -0.92101443E+00 -0.13426262E-04 -0.17869406E-04 -0.13081729E-04
-0.73557535E+01 -0.90797606E+00 -0.22595792E-04  0.18470686E-04 -0.99505072E-05
-0.73557535E+01 -0.89410886E+00 -0.26004857E-04  0.45147716E-04 -0.54838928E-05
-0.73557535E+01 -0.87937402E+00 -0.24879031E-04  0.59365750E-04 -0.38712464E-06
-0.73557535E+01 -0.86373293E+00 -0.21300775E-04  0.62843832E-04  0.47120693E-05
-0.73557535E+01 -0.84714748E+00 -0.17111992E-04  0.59531569E-04  0.94022149E-05
-0.73557535E+01 -0.82958044E+00 -0.13396802E-04  0.53289164E-04  0.13522824E-04
-0.73557535E+01 -0.81099590E+00 -0.10525775E-04  0.46665059E-04  0.17080692E-04
-0.73557535E+01 -0.79135972E+00 -0.84552124E-05  0.40813585E-04  0.20168357E-04
-0.73557535E+01 -0.77064005E+00 -0.69976307E-05  0.35965095E-04  0.22886607E-04
-0.73557535E+01 -0.74880783E+00 -0.59705281E-05  0.31934883E-04  0.25319769E-04
-0.73557535E+01 -0.72583741E+00 -0.52398494E-05  0.28434007E-04  0.27519764E-04
-0.73557535E+01 -0.70170710E+00 -0.47194115E-05  0.25209013E-04  0.29515573E-04
-0.73557535E+01 -0.67639983E+00 -0.43553983E-05  0.22069992E-04  0.31313243E-04
-0.73557535E+01 -0.64990376E+00 -0.41159683E-05  0.18891658E-04  0.32906439E-04
-0.73557535E+01 -0.62221291E+00 -0.39820711E-05  0.15593174E-04  0.34276036E-04
-0.73557535E+01 -0.59332774E+00 -0.39434217E-05  0.12133023E-04  0.35397233E-04
-0.73557535E+01 -0.56325577E+00 -0.39940498E-05  0.84921734E-05  0.36238442E-04
-0.73557535E+01 -0.53201207E+00 -0.41302228E-05  0.46758609E-05  0.36766178E-04
-0.73557535E+01 -0.49961977E+00 -0.43481844E-05  0.70079739E-06  0.36944224E-04
-0.73557535E+01 -0.46611039E+00 -0.46426755E-05 -0.33984778E-05  0.36737260E-04
-0.73557535E+01 -0.43152416E+00 -0.50063976E-05 -0.75804367E-05  0.36110982E-04
-0.73557535E+01 -0.39591017E+00 -0.54287170E-05 -0.11788029E-04  0.35035185E-04
-0.73557535E+01 -0.35932641E+00 -0.58966429E-05 -0.15959212E-04  0.33485208E-04
-0.73557535E+01 -0.32183967E+00 -0.63934940E-05 -0.20018270E-04  0.31444806E-04
-0.73557535E+01 -0.28352524E+00 -0.69012250E-05 -0.23887227E-04  0.28908675E-04
-0.73557535E+01 -0.24446655E+00 -0.73989626E-05 -0.27478473E-04  0.25884822E-04
-0.73557535E+01 -0.20475452E+00 -0.78664651E-05 -0.30707573E-04  0.22397069E-04
-0.73557535E+01 -0.16448690E+00 -0.82824331E-05 -0.33487649E-04  0.18485989E-04
-0.73557535E+01 -0.12376733E+00 -0.86287352E-05 -0.35743149E-04  0.14209784E-04
-0.73557535E+01 -0.82704342E-01 -0.88883077E-05 -0.37405178E-04  0.96427466E-05
-0.73557535E+01 -0.41410268E-01 -0.90496304E-05 -0.38424814E-04  0.48733316E-05
-0.73557535E+01  0.00000000E+00 -0.91039825E-05 -0.38767627E-04 -0.41002101E-15
-0.73557535E+01  0.41410268E-01 -0.90496304E-05 -0.38424814E-04 -0.48733316E-05
-0.73557535E+01  0.82704342E-01 -0.88883077E-05 -0.37405178E-04 -0.96427466E-05
-0.73557535E+01  0.12376733E+00 -0.86287352E-05 -0.35743149E-04 -0.14209784E-04
-0.73557535E+01  0.16448690E+00 -0.82824331E-05 -0.33487649E-04 -0.18485989E-04
-0.73557535E+01  0.20475452E+00 -0.78664651E-05 -0.30707573E-04 -0.22397069E-04
-0.73557535E+01  0.24446655E+00 -0.73989626E-05 -0.27478473E-04 -0.25884822E-04
-0.73557535E+01  0.28352524E+00 -0.69012250E-05 -0.23887227E-04 -0.28908675E-04
-0.73557535E+01  0.32183967E+00 -0.63934940E-05 -0.20018270E-04 -0.31444806E-04
-0.73557535E+01  0.35932641E+00 -0.58966429E-05 -0.15959212E-04 -0.33485208E-04
-0.73557535E+01  0.39591017E+00 -0.54287170E-05 -0.11788029E-04 -0.35035185E-04
-0.73557535E+01  0.43152416E+00 -0.50063976E-05 -0.75804367E-05 -0.36110982E-04
-0.73557535E+01  0.46611039E+00 -0.46426755E-05 -0.33984778E-05 -0.36737260E-04
-0.73557535E+01  0.49961977E+00 -0.43481844E-05  0.70079739E-06 -0.36944224E-04
-0.73557535E+01  0.53201207E+00 -0.41302228E-05  0.46758609E-05 -0.36766178E-04
-0.73557535E+01  0.56325577E+00 -0.39940498E-05  0.84921734E-05 -0.36238442E-04
-0.73557535E+01  0.59332774E+00 -0.39434217E-05  0.12133023E-04 -0.35397233E-04
-0.73557535E+01  0.62221291E+00 -0.39820711E-05  0.15593174E-04 -0.34276036E-04
-0.73557535E+01  0.64990376E+00 -0.41159683E-05  0.18891658E-04 -0.32906439E-04
-0.73557535E+01  0.67639983E+00 -0.43553983E-05  0.22069992E-04 -0.31313243E-04
-0.73557535E+01  0.70170710E+00 -0.47194115E-05  0.25209013E-04 -0.29515573E-04
-0.73557535E+01  0.72583741E+00 -0.52398494E-05  0.28434007E-04 -0.27519764E-04
-0.73557535E+01  0.74880783E+00 -0.59705281E-05  0.31934883E-04 -0.25319769E-04
-0.73557535E+01  0.77064005E+00 -0.69976307E-05  0.35965095E-04 -0.22886607E-04
-0.73557535E+01  0.79135972E+00 -0.84552124E-05  0.40813585E-04 -0.20168357E-04
-0.73557535E+01  0.81099590E+00 -0.10525775E-04  0.46665059E-04 -0.17080692E-04
-0.73557535E+01  0.82958044E+00 -0.13396802E-04  0.53289164E-04 -0.13522824E-04
-0.73557535E+01  0.84714748E+00 -0.17111992E-04  0.59531569E-04 -0.94022149E-05
-0.73557535E+01  0.86373293E+00 -0.21300775E-04  0.62843832E-04 -0.47120693E-05
-0.73557535E+01  0.87937402E+00 -0.24879031E-04  0.59365750E-04  0.38712464E-06
-0.73557535E+01  0.89410886E+00 -0.26004857E-04  0.45147716E-04  0.54838928E-05
-0.73557535E+01  0.90797606E+00 -0.22595792E-04  0.18470686E-04  0.99505072E-05
-0.73557535E+01  0.92101443E+00 -0.13426262E-04 -0.17869406E-04  0.13081729E-04
-0.73557535E+01  0.93326267E+00  0.74364951E-06 -0.56146567E-04  0.14366890E-04
-0.73557535E+01  0.94475908E+00  0.16856572E-04 -0.86203251E-04  0.13690996E-04
-0.73557535E+01  0.95554139E+00  0.30547588E-04 -0.99902280E-04  0.11428047E-04
-0.73557535E+01  0.96564655E+00  0.37985905E-04 -0.94891222E-04  0.82724823E-05
-0.73557535E+01  0.97511059E+00  0.37443671E-04 -0.75303138E-04  0.50285408E-05
-0.73557535E+01  0.98396850E+00  0.29608323E-04 -0.49005056E-04  0.23294449E-05
-0.73557535E+01  0.99225409E+00  0.16539299E-04 -0.23099071E-04  0.59853322E-06
-0.73557535E+01  0.10000000E+01  0.00000000E+00  0.00000000E+00  0.00000000E+00
 
-0.73104050E+01 -0.10000000E+01  0.00000000E+00  0.00000000E+00  0.00000000E+00
-0.73104050E+01 -0.99225409E+00  0.14918647E-04 -0.17384285E-04 -0.50582024E-06
-0.73104050E+01 -0.98396850E+00  0.27176873E-04 -0.38491322E-04 -0.19831778E-05
-0.73104050E+01 -0.97511059E+00  0.35188944E-04 -0.61446198E-04 -0.43152397E-05
-0.73104050E+01 -0.96564655E+00  0.36865084E-04 -0.80033023E-04 -0.71570678E-05
-0.73104050E+01 -0.95554139E+00  0.31214723E-04 -0.87016709E-04 -0.99844814E-05
-0.73104050E+01 -0.94475908E+00  0.19440781E-04 -0.78105037E-04 -0.12106873E-04
-0.73104050E+01 -0.93326267E+00  0.48095507E-05 -0.54557224E-04 -0.12914521E-04
-0.73104050E+01 -0.92101443E+00 -0.86913707E-05 -0.22859982E-04 -0.12055182E-04
-0.73104050E+01 -0.90797606E+00 -0.18058431E-04  0.83520364E-05 -0.95951134E-05
-0.73104050E+01 -0.89410886E+00 -0.22294019E-04  0.32167046E-04 -0.59443883E-05
-0.73104050E+01 -0.87937402E+00 -0.22257915E-04  0.45736627E-04 -0.16954200E-05
-0.73104050E+01 -0.86373293E+00 -0.19716438E-04  0.50128279E-04  0.26144619E-05
-0.73104050E+01 -0.84714748E+00 -0.16340417E-04  0.48482377E-04  0.66232648E-05
-0.73104050E+01 -0.82958044E+00 -0.13182485E-04  0.44027392E-04  0.10182574E-04
-0.73104050E+01 -0.81099590E+00 -0.10661339E-04  0.38973479E-04  0.13286994E-04
-0.73104050E+01 -0.79135972E+00 -0.88012950E-05  0.34376607E-04  0.16008006E-04
-0.73104050E+01 -0.77064005E+00 -0.74700624E-05  0.30500268E-04  0.18425508E-04
-0.73104050E+01 -0.74880783E+00 -0.65196596E-05  0.27235475E-04  0.20607760E-04
-0.73104050E+01 -0.72583741E+00 -0.58342564E-05  0.24366553E-04  0.22595474E-04
-0.73104050E+01 -0.70170710E+00 -0.53361661E-05  0.21695250E-04  0.24410853E-04
-0.73104050E+01 -0.67639983E+00 -0.49750857E-05  0.19069733E-04  0.26056047E-04
-0.73104050E+01 -0.64990376E+00 -0.47203834E-05  0.16388776E-04  0.27523227E-04
-0.73104050E+01 -0.62221291E+00 -0.45531506E-05  0.13586766E-04  0.28793190E-04
-0.73104050E+01 -0.59332774E+00 -0.44629381E-05  0.10630419E-04  0.29842483E-04
-0.73104050E+01 -0.56325577E+00 -0.44435709E-05  0.75052179E-05  0.30641722E-04
-0.73104050E+01 -0.53201207E+00 -0.44915033E-05  0.42172439E-05  0.31160746E-04
-0.73104050E+01 -0.49961977E+00 -0.46035608E-05  0.78253411E-06  0.31367351E-04
-0.73104050E+01 -0.46611039E+00 -0.47758314E-05 -0.27674526E-05  0.31231226E-04
-0.73104050E+01 -0.43152416E+00 -0.50029571E-05 -0.63950789E-05  0.30723544E-04
-0.73104050E+01 -0.39591017E+00 -0.52771717E-05 -0.10049278E-04  0.29820205E-04
-0.73104050E+01 -0.35932641E+00 -0.55889445E-05 -0.13674695E-04  0.28502454E-04
-0.73104050E+01 -0.32183967E+00 -0.59259330E-05 -0.17204284E-04  0.26759652E-04
-0.73104050E+01 -0.28352524E+00 -0.62748103E-05 -0.20569286E-04  0.24590658E-04
-0.73104050E+01 -0.24446655E+00 -0.66200214E-05 -0.23692835E-04  0.22005891E-04
-0.73104050E+01 -0.20475452E+00 -0.69465937E-05 -0.26501169E-04  0.19028661E-04
-0.73104050E+01 -0.16448690E+00 -0.72386092E-05 -0.28918599E-04  0.15695892E-04
-0.73104050E+01 -0.12376733E+00 -0.74826882E-05 -0.30879562E-04  0.12058292E-04
-0.73104050E+01 -0.82704342E-01 -0.76660500E-05 -0.32324299E-04  0.81791311E-05
-0.73104050E+01 -0.41410268E-01 -0.77802539E-05 -0.33210545E-04  0.41324675E-05
-0.73104050E+01  0.00000000E+00 -0.78187106E-05 -0.33508472E-04 -0.37669689E-15
-0.73104050E+01  0.41410268E-01 -0.77802539E-05 -0.33210545E-04 -0.41324675E-05
-0.73104050E+01  0.82704342E-01 -0.76660500E-05 -0.32324299E-04 -0.81791311E-05
-0.73104050E+01  0.12376733E+00 -0.74826882E-05 -0.30879562E-04 -0.12058292E-04
-0.73104050E+01  0.16448690E+00 -0.72386092E-05 -0.28918599E-04 -0.15695892E-04
-0.73104050E+01  0.20475452E+00 -0.69465937E-05 -0.26501169E-04 -0.19028661E-04
-0.73104050E+01  0.24446655E+00 -0.66200214E-05 -0.23692835E-04 -0.22005891E-04
-0.73104050E+01  0.28352524E+00 -0.62748103E-05 -0.20569286E-04 -0.24590658E-04
-0.73104050E+01  0.32183967E+00 -0.59259330E-05 -0.17204284E-04 -0.26759652E-04
-0.73104050E+01  0.35932641E+00 -0.55889445E-05 -0.13674695E-04 -0.28502454E-04
-0.73104050E+01  0.39591017E+00 -0.52771717E-05 -0.10049278E-04 -0.29820205E-04
-0.73104050E+01  0.43152416E+00 -0.50029571E-05 -0.63950789E-05 -0.30723544E-04
-0.73104050E+01  0.46611039E+00 -0.47758314E-05 -0.27674526E-05 -0.31231226E-04
-0.73104050E+01  0.49961977E+00 -0.46035608E-05  0.78253411E-06 -0.31367351E-04
-0.73104050E+01  0.53201207E+00 -0.44915033E-05  0.42172439E-05 -0.31160746E-04
-0.73104050E+01  0.56325577E+00 -0.44435709E-05  0.75052179E-05 -0.30641722E-04
-0.73104050E+01  0.59332774E+00 -0.44629381E-05  0.10630419E-04 -0.29842483E-04
-0.73104050E+01  0.62221291E+00 -0.45531506E-05  0.13586766E-04 -0.28793190E-04
-0.73104050E+01  0.64990376E+00 -0.47203834E-05  0.16388776E-04 -0.27523227E-04
-0.73104050E+01  0.67639983E+00 -0.49750857E-05  0.19069733E-04 -0.26056047E-04
-0.73104050E+01  0.70170710E+00 -0.53361661E-05  0.21695250E-04 -0.24410853E-04
-0.73104050E+01  0.72583741E+00 -0.58342564E-05  0.24366553E-04 -0.22595474E-04
-0.73104050E+01  0.74880783E+00 -0.65196596E-05  0.27235475E-04 -0.20607760E-04
-0.73104050E+01  0.77064005E+00 -0.74700624E-05  0.30500268E-04 -0.18425508E-04
-0.73104050E+01  0.79135972E+00 -0.88012950E-05  0.34376607E-04 -0.16008006E-04
-0.73104050E+01  0.81099590E+00 -0.10661339E-04  0.38973479E-04 -0.13286994E-04
-0.73104050E+01  0.82958044E+00 -0.13182485E-04  0.44027392E-04 -0.10182574E-04
-0.73104050E+01  0.84714748E+00 -0.16340417E-04  0.48482377E-04 -0.66232648E-05
-0.73104050E+01  0.86373293E+00 -0.19716438E-04  0.50128279E-04 -0.26144619E-05
-0.73104050E+01  0.87937402E+00 -0.22257915E-04  0.45736627E-04  0.16954200E-05
-0.73104050E+01  0.89410886E+00 -0.22294019E-04  0.32167046E-04  0.59443883E-05
-0.73104050E+01  0.90797606E+00 -0.18058431E-04  0.83520364E-05  0.95951134E-05
-0.73104050E+01  0.92101443E+00 -0.86913707E-05 -0.22859982E-04  0.12055182E-04
-0.73104050E+01  0.93326267E+00  0.48095507E-05 -0.54557224E-04  0.12914521E-04
-0.73104050E+01  0.94475908E+00  0.19440781E-04 -0.78105037E-04  0.12106873E-04
-0.73104050E+01  0.95554139E+00  0.31214723E-04 -0.87016709E-04  0.99844814E-05
-0.73104050E+01  0.96564655E+00  0.36865084E-04 -0.80033023E-04  0.71570678E-05
-0.73104050E+01  0.97511059E+00  0.35188944E-04 -0.61446198E-04  0.43152397E-05
-0.73104050E+01  0.98396850E+00  0.27176873E-04 -0.38491322E-04  0.19831778E-05
-0.73104050E+01  0.99225409E+00  0.14918647E-04 -0.17384285E-04  0.50582024E-06
-0.73104050E+01  0.10000000E+01  0.00000000E+00  0.00000000E+00  0.00000000E+00
 
-0.72643846E+01 -0.10000000E+01  0.00000000E+00  0.00000000E+00  0.00000000E+00
-0.72643846E+01 -0.99225409E+00  0.13400515E-04 -0.12507849E-04 -0.42580921E-06
-0.72643846E+01 -0.98396850E+00  0.24835506E-04 -0.29417149E-04 -0.16822559E-05
-0.72643846E+01 -0.97511059E+00  0.32881699E-04 -0.49309471E-04 -0.36899478E-05
-0.72643846E+01 -0.96564655E+00  0.35451100E-04 -0.66773184E-04 -0.61691540E-05
-0.72643846E+01 -0.95554139E+00  0.31321405E-04 -0.75192242E-04 -0.86886477E-05
-0.72643846E+01 -0.94475908E+00  0.21256839E-04 -0.70217764E-04 -0.10658012E-04
-0.72643846E+01 -0.93326267E+00  0.80259430E-05 -0.52221702E-04 -0.11545067E-04
-0.72643846E+01 -0.92101443E+00 -0.47408638E-05 -0.26277671E-04 -0.11022256E-04
-0.72643846E+01 -0.90797606E+00 -0.14124687E-04  0.32664229E-06 -0.91186178E-05
-0.72643846E+01 -0.89410886E+00 -0.18952117E-04  0.21438453E-04 -0.61600888E-05
-0.72643846E+01 -0.87937402E+00 -0.19779162E-04  0.34218192E-04 -0.26415360E-05
-0.72643846E+01 -0.86373293E+00 -0.18095468E-04  0.39205640E-04  0.97966811E-06
-0.72643846E+01 -0.84714748E+00 -0.15412097E-04  0.38854601E-04  0.43870141E-05
-0.72643846E+01 -0.82958044E+00 -0.12741620E-04  0.35844118E-04  0.74449753E-05
-0.72643846E+01 -0.81099590E+00 -0.10534843E-04  0.32081491E-04  0.10139610E-04
-0.72643846E+01 -0.79135972E+00 -0.88695533E-05  0.28526805E-04  0.12525564E-04
-0.72643846E+01 -0.77064005E+00 -0.76590266E-05  0.25463986E-04  0.14665756E-04
-0.72643846E+01 -0.74880783E+00 -0.67847461E-05  0.22844282E-04  0.16615398E-04
-0.72643846E+01 -0.72583741E+00 -0.61470366E-05  0.20512501E-04  0.18406347E-04
-0.72643846E+01 -0.70170710E+00 -0.56761643E-05  0.18316731E-04  0.20055715E-04
-0.72643846E+01 -0.67639983E+00 -0.53254686E-05  0.16137592E-04  0.21563089E-04
-0.72643846E+01 -0.64990376E+00 -0.50658756E-05  0.13894642E-04  0.22920055E-04
-0.72643846E+01 -0.62221291E+00 -0.48790291E-05  0.11535695E-04  0.24107984E-04
-0.72643846E+01 -0.59332774E+00 -0.47546767E-05  0.90349350E-05  0.25104993E-04
-0.72643846E+01 -0.56325577E+00 -0.46867412E-05  0.63821549E-05  0.25883768E-04
-0.72643846E+01 -0.53201207E+00 -0.46720369E-05  0.35845187E-05  0.26416755E-04
-0.72643846E+01 -0.49961977E+00 -0.47080264E-05  0.65776157E-06  0.26674512E-04
-0.72643846E+01 -0.46611039E+00 -0.47920075E-05 -0.23692183E-05  0.26629764E-04
-0.72643846E+01 -0.43152416E+00 -0.49202498E-05 -0.54622612E-05  0.26256574E-04
-0.72643846E+01 -0.39591017E+00 -0.50872939E-05 -0.85759425E-05  0.25533688E-04
-0.72643846E+01 -0.35932641E+00 -0.52862898E-05 -0.11661565E-04  0.24444620E-04
-0.72643846E+01 -0.32183967E+00 -0.55081854E-05 -0.14660997E-04  0.22980454E-04
-0.72643846E+01 -0.28352524E+00 -0.57431162E-05 -0.17515415E-04  0.21140604E-04
-0.72643846E+01 -0.24446655E+00 -0.59793739E-05 -0.20159814E-04  0.18934881E-04
-0.72643846E+01 -0.20475452E+00 -0.62056779E-05 -0.22532692E-04  0.16384249E-04
-0.72643846E+01 -0.16448690E+00 -0.64098542E-05 -0.24571429E-04  0.13521660E-04
-0.72643846E+01 -0.12376733E+00 -0.65817262E-05 -0.26222513E-04  0.10391888E-04
-0.72643846E+01 -0.82704342E-01 -0.67114117E-05 -0.27437288E-04  0.70506403E-05
-0.72643846E+01 -0.41410268E-01 -0.67924819E-05 -0.28181811E-04  0.35628346E-05
-0.72643846E+01  0.00000000E+00 -0.68197804E-05 -0.28431941E-04 -0.34742246E-15
-0.72643846E+01  0.41410268E-01 -0.67924819E-05 -0.28181811E-04 -0.35628346E-05
-0.72643846E+01  0.82704342E-01 -0.67114117E-05 -0.27437288E-04 -0.70506403E-05
-0.72643846E+01  0.12376733E+00 -0.65817262E-05 -0.26222513E-04 -0.10391888E-04
-0.72643846E+01  0.16448690E+00 -0.64098542E-05 -0.24571429E-04 -0.13521660E-04
-0.72643846E+01  0.20475452E+00 -0.62056779E-05 -0.22532692E-04 -0.16384249E-04
-0.72643846E+01  0.24446655E+00 -0.59793739E-05 -0.20159814E-04 -0.18934881E-04
-0.72643846E+01  0.28352524E+00 -0.57431162E-05 -0.17515415E-04 -0.21140604E-04
-0.72643846E+01  0.32183967E+00 -0.55081854E-05 -0.14660997E-04 -0.22980454E-04
-0.72643846E+01  0.35932641E+00 -0.52862898E-05 -0.11661565E-04 -0.24444620E-04
-0.72643846E+01  0.39591017E+00 -0.50872939E-05 -0.85759425E-05 -0.25533688E-04
-0.72643846E+01  0.43152416E+00 -0.49202498E-05 -0.54622612E-05 -0.26256574E-04
-0.72643846E+01  0.46611039E+00 -0.47920075E-05 -0.23692183E-05 -0.26629764E-04
-0.72643846E+01  0.49961977E+00 -0.47080264E-05  0.65776157E-06 -0.26674512E-04
-0.72643846E+01  0.53201207E+00 -0.46720369E-05  0.35845187E-05 -0.26416755E-04
-0.72643846E+01  0.56325577E+00 -0.46867412E-05  0.63821549E-05 -0.25883768E-04
-0.72643846E+01  0.59332774E+00 -0.47546767E-05  0.90349350E-05 -0.25104993E-04
-0.72643846E+01  0.62221291E+00 -0.48790291E-05  0.11535695E-04 -0.24107984E-04
-0.72643846E+01  0.64990376E+00 -0.50658756E-05  0.13894642E-04 -0.22920055E-04
-0.72643846E+01  0.67639983E+00 -0.53254686E-05  0.16137592E-04 -0.21563089E-04
-0.72643846E+01  0.70170710E+00 -0.56761643E-05  0.18316731E-04 -0.20055715E-04
-0.72643846E+01  0.72583741E+00 -0.61470366E-05  0.20512501E-04 -0.18406347E-04
-0.72643846E+01  0.74880783E+00 -0.67847461E-05  0.22844282E-04 -0.16615398E-04
-0.72643846E+01  0.77064005E+00 -0.76590266E-05  0.25463986E-04 -0.14665756E-04
-0.72643846E+01  0.79135972E+00 -0.88695533E-05  0.28526805E-04 -0.12525564E-04
-0.72643846E+01  0.81099590E+00 -0.10534843E-04  0.32081491E-04 -0.10139610E-04
-0.72643846E+01  0.82958044E+00 -0.12741620E-04  0.35844118E-04 -0.74449753E-05
-0.72643846E+01  0.84714748E+00 -0.15412097E-04  0.38854601E-04 -0.43870141E-05
-0.72643846E+01  0.86373293E+00 -0.18095468E-04  0.39205640E-04 -0.97966811E-06
-0.72643846E+01  0.87937402E+00 -0.19779162E-04  0.34218192E-04  0.26415360E-05
-0.72643846E+01  0.89410886E+00 -0.18952117E-04  0.21438453E-04  0.61600888E-05
-0.72643846E+01  0.90797606E+00 -0.14124687E-04  0.32664229E-06  0.91186178E-05
-0.72643846E+01  0.92101443E+00 -0.47408638E-05 -0.26277671E-04  0.11022256E-04
-0.72643846E+01  0.93326267E+00  0.80259430E-05 -0.52221702E-04  0.11545067E-04
-0.72643846E+01  0.94475908E+00  0.21256839E-04 -0.70217764E-04  0.10658012E-04
-0.72643846E+01  0.95554139E+00  0.31321405E-04 -0.75192242E-04  0.86886477E-05
-0.72643846E+01  0.96564655E+00  0.35451100E-04 -0.66773184E-04  0.61691540E-05
-0.72643846E+01  0.97511059E+00  0.32881699E-04 -0.49309471E-04  0.36899478E-05
-0.72643846E+01  0.98396850E+00  0.24835506E-04 -0.29417149E-04  0.16822559E-05
-0.72643846E+01  0.99225409E+00  0.13400515E-04 -0.12507849E-04  0.42580921E-06
-0.72643846E+01  0.10000000E+01  0.00000000E+00  0.00000000E+00  0.00000000E+00
 
-0.72176869E+01 -0.10000000E+01  0.00000000E+00  0.00000000E+00  0.00000000E+00
-0.72176869E+01 -0.99225409E+00  0.11996672E-04 -0.84814983E-05 -0.35525886E-06
-0.72176869E+01 -0.98396850E+00  0.22624885E-04 -0.21808447E-04 -0.14145422E-05
-0.72176869E+01 -0.97511059E+00  0.30609364E-04 -0.38938253E-04 -0.31287294E-05
-0.72176869E+01 -0.96564655E+00  0.33885293E-04 -0.55182466E-04 -0.52728399E-05
-0.72176869E+01 -0.95554139E+00  0.31052758E-04 -0.64529434E-04 -0.74957724E-05
-0.72176869E+01 -0.94475908E+00  0.22507510E-04 -0.62670635E-04 -0.92960159E-05
-0.72176869E+01 -0.93326267E+00  0.10579741E-04 -0.49288146E-04 -0.10212776E-04
-0.72176869E+01 -0.92101443E+00 -0.14328244E-05 -0.28270785E-04 -0.99452816E-05
-0.72176869E+01 -0.90797606E+00 -0.10713618E-04 -0.57298987E-05 -0.84950969E-05
-0.72176869E+01 -0.89410886E+00 -0.15959846E-04  0.12884301E-04 -0.61182545E-05
-0.72176869E+01 -0.87937402E+00 -0.17474525E-04  0.24794951E-04 -0.32257747E-05
-0.72176869E+01 -0.86373293E+00 -0.16505598E-04  0.30127737E-04 -0.20470765E-06
-0.72176869E+01 -0.84714748E+00 -0.14416851E-04  0.30763632E-04  0.26697794E-05
-0.72176869E+01 -0.82958044E+00 -0.12176170E-04  0.28909498E-04  0.52752619E-05
-0.72176869E+01 -0.81099590E+00 -0.10254596E-04  0.26203954E-04  0.75919679E-05
-0.72176869E+01 -0.79135972E+00 -0.87718901E-05  0.23514896E-04  0.96610324E-05
-0.72176869E+01 -0.77064005E+00 -0.76789928E-05  0.21135903E-04  0.11531387E-04
-0.72176869E+01 -0.74880783E+00 -0.68825571E-05  0.19064659E-04  0.13247412E-04
-0.72176869E+01 -0.72583741E+00 -0.62971741E-05  0.17194578E-04  0.14833671E-04
-0.72176869E+01 -0.70170710E+00 -0.58604187E-05  0.15411473E-04  0.16303203E-04
-0.72176869E+01 -0.67639983E+00 -0.55291545E-05  0.13622373E-04  0.17653741E-04
-0.72176869E+01 -0.64990376E+00 -0.52759046E-05  0.11763525E-04  0.18876775E-04
-0.72176869E+01 -0.62221291E+00 -0.50829140E-05  0.97931448E-05  0.19954666E-04
-0.72176869E+01 -0.59332774E+00 -0.49401088E-05  0.76906757E-05  0.20867471E-04
-0.72176869E+01 -0.56325577E+00 -0.48414096E-05  0.54483456E-05  0.21590356E-04
-0.72176869E+01 -0.53201207E+00 -0.47837843E-05  0.30729245E-05  0.22098830E-04
-0.72176869E+01 -0.49961977E+00 -0.47650338E-05  0.57852948E-06  0.22366784E-04
-0.72176869E+01 -0.46611039E+00 -0.47832671E-05 -0.20094030E-05  0.22370644E-04
-0.72176869E+01 -0.43152416E+00 -0.48359154E-05 -0.46607533E-05  0.22088192E-04
-0.72176869E+01 -0.39591017E+00 -0.49192959E-05 -0.73356088E-05  0.21501952E-04
-0.72176869E+01 -0.35932641E+00 -0.50286918E-05 -0.99911080E-05  0.20598783E-04
-0.72176869E+01 -0.32183967E+00 -0.51577812E-05 -0.12576195E-04  0.19372599E-04
-0.72176869E+01 -0.28352524E+00 -0.52996405E-05 -0.15039195E-04  0.17824491E-04
-0.72176869E+01 -0.24446655E+00 -0.54459251E-05 -0.17323101E-04  0.15964623E-04
-0.72176869E+01 -0.20475452E+00 -0.55886427E-05 -0.19374007E-04  0.13812351E-04
-0.72176869E+01 -0.16448690E+00 -0.57190240E-05 -0.21137089E-04  0.11396973E-04
-0.72176869E+01 -0.12376733E+00 -0.58298466E-05 -0.22565543E-04  0.87572034E-05
-0.72176869E+01 -0.82704342E-01 -0.59139392E-05 -0.23616816E-04  0.59405036E-05
-0.72176869E+01 -0.41410268E-01 -0.59667719E-05 -0.24261267E-04  0.30015000E-05
-0.72176869E+01  0.00000000E+00 -0.59845492E-05 -0.24477784E-04 -0.31879539E-15
-0.72176869E+01  0.41410268E-01 -0.59667719E-05 -0.24261267E-04 -0.30015000E-05
-0.72176869E+01  0.82704342E-01 -0.59139392E-05 -0.23616816E-04 -0.59405036E-05
-0.72176869E+01  0.12376733E+00 -0.58298466E-05 -0.22565543E-04 -0.87572034E-05
-0.72176869E+01  0.16448690E+00 -0.57190240E-05 -0.21137089E-04 -0.11396973E-04
-0.72176869E+01  0.20475452E+00 -0.55886427E-05 -0.19374007E-04 -0.13812351E-04
-0.72176869E+01  0.24446655E+00 -0.54459251E-05 -0.17323101E-04 -0.15964623E-04
-0.72176869E+01  0.28352524E+00 -0.52996405E-05 -0.15039195E-04 -0.17824491E-04
-0.72176869E+01  0.32183967E+00 -0.51577812E-05 -0.12576195E-04 -0.19372599E-04
-0.72176869E+01  0.35932641E+00 -0.50286918E-05 -0.99911080E-05 -0.20598783E-04
-0.72176869E+01  0.39591017E+00 -0.49192959E-05 -0.73356088E-05 -0.21501952E-04
-0.72176869E+01  0.43152416E+00 -0.48359154E-05 -0.46607533E-05 -0.22088192E-04
-0.72176869E+01  0.46611039E+00 -0.47832671E-05 -0.20094030E-05 -0.22370644E-04
-0.72176869E+01  0.49961977E+00 -0.47650338E-05  0.57852948E-06 -0.22366784E-04
-0.72176869E+01  0.53201207E+00 -0.47837843E-05  0.30729245E-05 -0.22098830E-04
-0.72176869E+01  0.56325577E+00 -0.48414096E-05  0.54483456E-05 -0.21590356E-04
-0.72176869E+01  0.59332774E+00 -0.49401088E-05  0.76906757E-05 -0.20867471E-04
-0.72176869E+01  0.62221291E+00 -0.50829140E-05  0.97931448E-05 -0.19954666E-04
-0.72176869E+01  0.64990376E+00 -0.52759046E-05  0.11763525E-04 -0.18876775E-04
-0.72176869E+01  0.67639983E+00 -0.55291545E-05  0.13622373E-04 -0.17653741E-04
-0.72176869E+01  0.70170710E+00 -0.58604187E-05  0.15411473E-04 -0.16303203E-04
-0.72176869E+01  0.72583741E+00 -0.62971741E-05  0.17194578E-04 -0.14833671E-04
-0.72176869E+01  0.74880783E+00 -0.68825571E-05  0.19064659E-04 -0.13247412E-04
-0.72176869E+01  0.77064005E+00 -0.76789928E-05  0.21135903E-04 -0.11531387E-04
-0.72176869E+01  0.79135972E+00 -0.87718901E-05  0.23514896E-04 -0.96610324E-05
-0.72176869E+01  0.81099590E+00 -0.10254596E-04  0.26203954E-04 -0.75919679E-05
-0.72176869E+01  0.82958044E+00 -0.12176170E-04  0.28909498E-04 -0.52752619E-05
-0.72176869E+01  0.84714748E+00 -0.14416851E-04  0.30763632E-04 -0.26697794E-05
-0.72176869E+01  0.86373293E+00 -0.16505598E-04  0.30127737E-04  0.20470765E-06
-0.72176869E+01  0.87937402E+00 -0.17474525E-04  0.24794951E-04  0.32257747E-05
-0.72176869E+01  0.89410886E+00 -0.15959846E-04  0.12884301E-04  0.61182545E-05
-0.72176869E+01  0.90797606E+00 -0.10713618E-04 -0.57298987E-05  0.84950969E-05
-0.72176869E+01  0.92101443E+00 -0.14328244E-05 -0.28270785E-04  0.99452816E-05
-0.72176869E+01  0.93326267E+00  0.10579741E-04 -0.49288146E-04  0.10212776E-04
-0.72176869E+01  0.94475908E+00  0.22507510E-04 -0.62670635E-04  0.92960159E-05
-0.72176869E+01  0.95554139E+00  0.31052758E-04 -0.64529434E-04  0.74957724E-05
-0.72176869E+01  0.96564655E+00  0.33885293E-04 -0.55182466E-04  0.52728399E-05
-0.72176869E+01  0.97511059E+00  0.30609364E-04 -0.38938253E-04  0.31287294E-05
-0.72176869E+01  0.98396850E+00  0.22624885E-04 -0.21808447E-04  0.14145422E-05
-0.72176869E+01  0.99225409E+00  0.11996672E-04 -0.84814983E-05  0.35525886E-06
-0.72176869E+01  0.10000000E+01  0.00000000E+00  0.00000000E+00  0.00000000E+00
 
-0.71703064E+01 -0.10000000E+01  0.00000000E+00  0.00000000E+00  0.00000000E+00
-0.71703064E+01 -0.99225409E+00  0.10701434E-04 -0.51167317E-05 -0.29523484E-06
-0.71703064E+01 -0.98396850E+00  0.20537082E-04 -0.15361957E-04 -0.11851054E-05
-0.71703064E+01 -0.97511059E+00  0.28365833E-04 -0.30006731E-04 -0.26436694E-05
-0.71703064E+01 -0.96564655E+00  0.32167410E-04 -0.45010463E-04 -0.44907352E-05
-0.71703064E+01 -0.95554139E+00  0.30417227E-04 -0.54935545E-04 -0.64424707E-05
-0.71703064E+01 -0.94475908E+00  0.23210232E-04 -0.55572905E-04 -0.80745928E-05
-0.71703064E+01 -0.93326267E+00  0.12494463E-04 -0.46062608E-04 -0.89903013E-05
-0.71703064E+01 -0.92101443E+00  0.12570664E-05 -0.29293892E-04 -0.89160088E-05
-0.71703064E+01 -0.90797606E+00 -0.78056250E-05 -0.10350539E-04 -0.78334780E-05
-0.71703064E+01 -0.89410886E+00 -0.13305826E-04  0.59600668E-05 -0.59412479E-05
-0.71703064E+01 -0.87937402E+00 -0.15341216E-04  0.16956909E-04 -0.35788520E-05
-0.71703064E+01 -0.86373293E+00 -0.14950390E-04  0.22439670E-04 -0.10720891E-05
-0.71703064E+01 -0.84714748E+00 -0.13361144E-04  0.23810077E-04  0.13410750E-05
-0.71703064E+01 -0.82958044E+00 -0.11492248E-04  0.22869018E-04  0.35511195E-05
-0.71703064E+01 -0.81099590E+00 -0.98239951E-05  0.21017512E-04  0.55346960E-05
-0.71703064E+01 -0.79135972E+00 -0.85075533E-05  0.19036372E-04  0.73223375E-05
-0.71703064E+01 -0.77064005E+00 -0.75242805E-05  0.17221208E-04  0.89517627E-05
-0.71703064E+01 -0.74880783E+00 -0.68020459E-05  0.15605492E-04  0.10458641E-04
-0.71703064E+01 -0.72583741E+00 -0.62679739E-05  0.14122112E-04  0.11861841E-04
-0.71703064E+01 -0.70170710E+00 -0.58663835E-05  0.12688186E-04  0.13171391E-04
-0.71703064E+01 -0.67639983E+00 -0.55576385E-05  0.11233068E-04  0.14383940E-04
-0.71703064E+01 -0.64990376E+00 -0.53160289E-05  0.97073699E-05  0.15491317E-04
-0.71703064E+01 -0.62221291E+00 -0.51246450E-05  0.80784989E-05  0.16477122E-04
-0.71703064E+01 -0.59332774E+00 -0.49738160E-05  0.63307599E-05  0.17323301E-04
-0.71703064E+01 -0.56325577E+00 -0.48576567E-05  0.44588547E-05  0.18007230E-04
-0.71703064E+01 -0.53201207E+00 -0.47733965E-05  0.24695435E-05  0.18506854E-04
-0.71703064E+01 -0.49961977E+00 -0.47192050E-05  0.37580815E-06  0.18798470E-04
-0.71703064E+01 -0.46611039E+00 -0.46938940E-05 -0.17998029E-05  0.18860854E-04
-0.71703064E+01 -0.43152416E+00 -0.46958296E-05 -0.40307508E-05  0.18673826E-04
-0.71703064E+01 -0.39591017E+00 -0.47227026E-05 -0.62822702E-05  0.18221639E-04
-0.71703064E+01 -0.35932641E+00 -0.47713825E-05 -0.85172554E-05  0.17492268E-04
-0.71703064E+01 -0.32183967E+00 -0.48375451E-05 -0.10691896E-04  0.16480143E-04
-0.71703064E+01 -0.28352524E+00 -0.49163444E-05 -0.12762232E-04  0.15185931E-04
-0.71703064E+01 -0.24446655E+00 -0.50017912E-05 -0.14680135E-04  0.13618474E-04
-0.71703064E+01 -0.20475452E+00 -0.50881158E-05 -0.16400557E-04  0.11794617E-04
-0.71703064E+01 -0.16448690E+00 -0.51688474E-05 -0.17877926E-04  0.97400701E-05
-0.71703064E+01 -0.12376733E+00 -0.52386849E-05 -0.19073747E-04  0.74887331E-05
-0.71703064E+01 -0.82704342E-01 -0.52922413E-05 -0.19953072E-04  0.50822582E-05
-0.71703064E+01 -0.41410268E-01 -0.53261794E-05 -0.20491829E-04  0.25685275E-05
-0.71703064E+01  0.00000000E+00 -0.53375989E-05 -0.20672759E-04 -0.29325321E-15
-0.71703064E+01  0.41410268E-01 -0.53261794E-05 -0.20491829E-04 -0.25685275E-05
-0.71703064E+01  0.82704342E-01 -0.52922413E-05 -0.19953072E-04 -0.50822582E-05
-0.71703064E+01  0.12376733E+00 -0.52386849E-05 -0.19073747E-04 -0.74887331E-05
-0.71703064E+01  0.16448690E+00 -0.51688474E-05 -0.17877926E-04 -0.97400701E-05
-0.71703064E+01  0.20475452E+00 -0.50881158E-05 -0.16400557E-04 -0.11794617E-04
-0.71703064E+01  0.24446655E+00 -0.50017912E-05 -0.14680135E-04 -0.13618474E-04
-0.71703064E+01  0.28352524E+00 -0.49163444E-05 -0.12762232E-04 -0.15185931E-04
-0.71703064E+01  0.32183967E+00 -0.48375451E-05 -0.10691896E-04 -0.16480143E-04
-0.71703064E+01  0.35932641E+00 -0.47713825E-05 -0.85172554E-05 -0.17492268E-04
-0.71703064E+01  0.39591017E+00 -0.47227026E-05 -0.62822702E-05 -0.18221639E-04
-0.71703064E+01  0.43152416E+00 -0.46958296E-05 -0.40307508E-05 -0.18673826E-04
-0.71703064E+01  0.46611039E+00 -0.46938940E-05 -0.17998029E-05 -0.18860854E-04
-0.71703064E+01  0.49961977E+00 -0.47192050E-05  0.37580815E-06 -0.18798470E-04
-0.71703064E+01  0.53201207E+00 -0.47733965E-05  0.24695435E-05 -0.18506854E-04
-0.71703064E+01  0.56325577E+00 -0.48576567E-05  0.44588547E-05 -0.18007230E-04
-0.71703064E+01  0.59332774E+00 -0.49738160E-05  0.63307599E-05 -0.17323301E-04
-0.71703064E+01  0.62221291E+00 -0.51246450E-05  0.80784989E-05 -0.16477122E-04
-0.71703064E+01  0.64990376E+00 -0.53160289E-05  0.97073699E-05 -0.15491317E-04
-0.71703064E+01  0.67639983E+00 -0.55576385E-05  0.11233068E-04 -0.14383940E-04
-0.71703064E+01  0.70170710E+00 -0.58663835E-05  0.12688186E-04 -0.13171391E-04
-0.71703064E+01  0.72583741E+00 -0.62679739E-05  0.14122112E-04 -0.11861841E-04
-0.71703064E+01  0.74880783E+00 -0.68020459E-05  0.15605492E-04 -0.10458641E-04
-0.71703064E+01  0.77064005E+00 -0.75242805E-05  0.17221208E-04 -0.89517627E-05
-0.71703064E+01  0.79135972E+00 -0.85075533E-05  0.19036372E-04 -0.73223375E-05
-0.71703064E+01  0.81099590E+00 -0.98239951E-05  0.21017512E-04 -0.55346960E-05
-0.71703064E+01  0.82958044E+00 -0.11492248E-04  0.22869018E-04 -0.35511195E-05
-0.71703064E+01  0.84714748E+00 -0.13361144E-04  0.23810077E-04 -0.13410750E-05
-0.71703064E+01  0.86373293E+00 -0.14950390E-04  0.22439670E-04  0.10720891E-05
-0.71703064E+01  0.87937402E+00 -0.15341216E-04  0.16956909E-04  0.35788520E-05
-0.71703064E+01  0.89410886E+00 -0.13305826E-04  0.59600668E-05  0.59412479E-05
-0.71703064E+01  0.90797606E+00 -0.78056250E-05 -0.10350539E-04  0.78334780E-05
-0.71703064E+01  0.92101443E+00  0.12570664E-05 -0.29293892E-04  0.89160088E-05
-0.71703064E+01  0.93326267E+00  0.12494463E-04 -0.46062608E-04  0.89903013E-05
-0.71703064E+01  0.94475908E+00  0.23210232E-04 -0.55572905E-04  0.80745928E-05
-0.71703064E+01  0.95554139E+00  0.30417227E-04 -0.54935545E-04  0.64424707E-05
-0.71703064E+01  0.96564655E+00  0.32167410E-04 -0.45010463E-04  0.44907352E-05
-0.71703064E+01  0.97511059E+00  0.28365833E-04 -0.30006731E-04  0.26436694E-05
-0.71703064E+01  0.98396850E+00  0.20537082E-04 -0.15361957E-04  0.11851054E-05
-0.71703064E+01  0.99225409E+00  0.10701434E-04 -0.51167317E-05  0.29523484E-06
-0.71703064E+01  0.10000000E+01  0.00000000E+00  0.00000000E+00  0.00000000E+00
 
-0.71222375E+01 -0.10000000E+01  0.00000000E+00  0.00000000E+00  0.00000000E+00
-0.71222375E+01 -0.99225409E+00  0.95190465E-05 -0.24038679E-05 -0.24315746E-06
-0.71222375E+01 -0.98396850E+00  0.18596261E-04 -0.10061745E-04 -0.98438167E-06
-0.71222375E+01 -0.97511059E+00  0.26211837E-04 -0.22497059E-04 -0.22158836E-05
-0.71222375E+01 -0.96564655E+00  0.30402838E-04 -0.36244218E-04 -0.37945501E-05
-0.71222375E+01 -0.95554139E+00  0.29558548E-04 -0.46411068E-04 -0.54936953E-05
-0.71222375E+01 -0.94475908E+00  0.23526886E-04 -0.48945487E-04 -0.69565876E-05
-0.71222375E+01 -0.93326267E+00  0.13922853E-04 -0.42587445E-04 -0.78441022E-05
-0.71222375E+01 -0.92101443E+00  0.34477786E-05 -0.29403096E-04 -0.79097619E-05
-0.71222375E+01 -0.90797606E+00 -0.53297956E-05 -0.13589923E-04 -0.71217578E-05
-0.71222375E+01 -0.89410886E+00 -0.10968871E-04  0.63044849E-06 -0.56315853E-05
-0.71222375E+01 -0.87937402E+00 -0.13399881E-04  0.10702758E-04 -0.37180779E-05
-0.71222375E+01 -0.86373293E+00 -0.13480329E-04  0.16181837E-04 -0.16539107E-05
-0.71222375E+01 -0.84714748E+00 -0.12313978E-04  0.18076528E-04  0.35613896E-06
-0.71222375E+01 -0.82958044E+00 -0.10769121E-04  0.17843105E-04  0.22149125E-05
-0.71222375E+01 -0.81099590E+00 -0.93276610E-05  0.16674142E-04  0.38970772E-05
-0.71222375E+01 -0.79135972E+00 -0.81640936E-05  0.15268711E-04  0.54247938E-05
-0.71222375E+01 -0.77064005E+00 -0.72843750E-05  0.13917882E-04  0.68266539E-05
-0.71222375E+01 -0.74880783E+00 -0.66342807E-05  0.12681337E-04  0.81311548E-05
-0.71222375E+01 -0.72583741E+00 -0.61519058E-05  0.11522877E-04  0.93525267E-05
-0.71222375E+01 -0.70170710E+00 -0.57876918E-05  0.10384619E-04  0.10498427E-04
-0.71222375E+01 -0.67639983E+00 -0.55053046E-05  0.92138013E-05  0.11564825E-04
-0.71222375E+01 -0.64990376E+00 -0.52807528E-05  0.79724272E-05  0.12544136E-04
-0.71222375E+01 -0.62221291E+00 -0.50979596E-05  0.66349696E-05  0.13421397E-04
-0.71222375E+01 -0.59332774E+00 -0.49476193E-05  0.51891312E-05  0.14180635E-04
-0.71222375E+01 -0.56325577E+00 -0.48239624E-05  0.36309358E-05  0.14801692E-04
-0.71222375E+01 -0.53201207E+00 -0.47243363E-05  0.19663360E-05  0.15265277E-04
-0.71222375E+01 -0.49961977E+00 -0.46470805E-05  0.20654146E-06  0.15550544E-04
-0.71222375E+01 -0.46611039E+00 -0.45914447E-05 -0.16290903E-05  0.15639193E-04
-0.71222375E+01 -0.43152416E+00 -0.45564251E-05 -0.35176606E-05  0.15513805E-04
-0.71222375E+01 -0.39591017E+00 -0.45407374E-05 -0.54291299E-05  0.15161189E-04
-0.71222375E+01 -0.35932641E+00 -0.45424837E-05 -0.73312898E-05  0.14571387E-04
-0.71222375E+01 -0.32183967E+00 -0.45589759E-05 -0.91860637E-05  0.13740307E-04
-0.71222375E+01 -0.28352524E+00 -0.45871189E-05 -0.10955126E-04  0.12669162E-04
-0.71222375E+01 -0.24446655E+00 -0.46229785E-05 -0.12596486E-04  0.11366291E-04
-0.71222375E+01 -0.20475452E+00 -0.46627684E-05 -0.14070760E-04  0.98466497E-05
-0.71222375E+01 -0.16448690E+00 -0.47021192E-05 -0.15338092E-04  0.81326475E-05
-0.71222375E+01 -0.12376733E+00 -0.47375190E-05 -0.16364767E-04  0.62532964E-05
-0.71222375E+01 -0.82704342E-01 -0.47652665E-05 -0.17120170E-04  0.42439425E-05
-0.71222375E+01 -0.41410268E-01 -0.47831679E-05 -0.17583200E-04  0.21448610E-05
-0.71222375E+01  0.00000000E+00 -0.47891830E-05 -0.17738722E-04 -0.26846097E-15
-0.71222375E+01  0.41410268E-01 -0.47831679E-05 -0.17583200E-04 -0.21448610E-05
-0.71222375E+01  0.82704342E-01 -0.47652665E-05 -0.17120170E-04 -0.42439425E-05
-0.71222375E+01  0.12376733E+00 -0.47375190E-05 -0.16364767E-04 -0.62532964E-05
-0.71222375E+01  0.16448690E+00 -0.47021192E-05 -0.15338092E-04 -0.81326475E-05
-0.71222375E+01  0.20475452E+00 -0.46627684E-05 -0.14070760E-04 -0.98466497E-05
-0.71222375E+01  0.24446655E+00 -0.46229785E-05 -0.12596486E-04 -0.11366291E-04
-0.71222375E+01  0.28352524E+00 -0.45871189E-05 -0.10955126E-04 -0.12669162E-04
-0.71222375E+01  0.32183967E+00 -0.45589759E-05 -0.91860637E-05 -0.13740307E-04
-0.71222375E+01  0.35932641E+00 -0.45424837E-05 -0.73312898E-05 -0.14571387E-04
-0.71222375E+01  0.39591017E+00 -0.45407374E-05 -0.54291299E-05 -0.15161189E-04
-0.71222375E+01  0.43152416E+00 -0.45564251E-05 -0.35176606E-05 -0.15513805E-04
-0.71222375E+01  0.46611039E+00 -0.45914447E-05 -0.16290903E-05 -0.15639193E-04
-0.71222375E+01  0.49961977E+00 -0.46470805E-05  0.20654146E-06 -0.15550544E-04
-0.71222375E+01  0.53201207E+00 -0.47243363E-05  0.19663360E-05 -0.15265277E-04
-0.71222375E+01  0.56325577E+00 -0.48239624E-05  0.36309358E-05 -0.14801692E-04
-0.71222375E+01  0.59332774E+00 -0.49476193E-05  0.51891312E-05 -0.14180635E-04
-0.71222375E+01  0.62221291E+00 -0.50979596E-05  0.66349696E-05 -0.13421397E-04
-0.71222375E+01  0.64990376E+00 -0.52807528E-05  0.79724272E-05 -0.12544136E-04
-0.71222375E+01  0.67639983E+00 -0.55053046E-05  0.92138013E-05 -0.11564825E-04
-0.71222375E+01  0.70170710E+00 -0.57876918E-05  0.10384619E-04 -0.10498427E-04
-0.71222375E+01  0.72583741E+00 -0.61519058E-05  0.11522877E-04 -0.93525267E-05
-0.71222375E+01  0.74880783E+00 -0.66342807E-05  0.12681337E-04 -0.81311548E-05
-0.71222375E+01  0.77064005E+00 -0.72843750E-05  0.13917882E-04 -0.68266539E-05
-0.71222375E+01  0.79135972E+00 -0.81640936E-05  0.15268711E-04 -0.54247938E-05
-0.71222375E+01  0.81099590E+00 -0.93276610E-05  0.16674142E-04 -0.38970772E-05
-0.71222375E+01  0.82958044E+00 -0.10769121E-04  0.17843105E-04 -0.22149125E-05
-0.71222375E+01  0.84714748E+00 -0.12313978E-04  0.18076528E-04 -0.35613896E-06
-0.71222375E+01  0.86373293E+00 -0.13480329E-04  0.16181837E-04  0.16539107E-05
-0.71222375E+01  0.87937402E+00 -0.13399881E-04  0.10702758E-04  0.37180779E-05
-0.71222375E+01  0.89410886E+00 -0.10968871E-04  0.63044849E-06  0.56315853E-05
-0.71222375E+01  0.90797606E+00 -0.53297956E-05 -0.13589923E-04  0.71217578E-05
-0.71222375E+01  0.92101443E+00  0.34477786E-05 -0.29403096E-04  0.79097619E-05
-0.71222375E+01  0.93326267E+00  0.13922853E-04 -0.42587445E-04  0.78441022E-05
-0.71222375E+01  0.94475908E+00  0.23526886E-04 -0.48945487E-04  0.69565876E-05
-0.71222375E+01  0.95554139E+00  0.29558548E-04 -0.46411068E-04  0.54936953E-05
-0.71222375E+01  0.96564655E+00  0.30402838E-04 -0.36244218E-04  0.37945501E-05
-0.71222375E+01  0.97511059E+00  0.26211837E-04 -0.22497059E-04  0.22158836E-05
-0.71222375E+01  0.98396850E+00  0.18596261E-04 -0.10061745E-04  0.98438167E-06
-0.71222375E+01  0.99225409E+00  0.95190465E-05 -0.24038679E-05  0.24315746E-06
-0.71222375E+01  0.10000000E+01  0.00000000E+00  0.00000000E+00  0.00000000E+00
 
-0.70734750E+01 -0.10000000E+01  0.00000000E+00  0.00000000E+00  0.00000000E+00
-0.70734750E+01 -0.99225409E+00  0.84422293E-05 -0.19385796E-06 -0.19943432E-06
-0.70734750E+01 -0.98396850E+00  0.16791140E-04 -0.56650065E-05 -0.81452859E-06
-0.70734750E+01 -0.97511059E+00  0.24136112E-04 -0.16144253E-04 -0.18507455E-05
-0.70734750E+01 -0.96564655E+00  0.28584773E-04 -0.28675199E-04 -0.31947683E-05
-0.70734750E+01 -0.95554139E+00  0.28478289E-04 -0.38872534E-04 -0.46671493E-05
-0.70734750E+01 -0.94475908E+00  0.23469344E-04 -0.42869695E-04 -0.59690700E-05
-0.70734750E+01 -0.93326267E+00  0.14885983E-04 -0.39108481E-04 -0.68122616E-05
-0.70734750E+01 -0.92101443E+00  0.51656909E-05 -0.28972011E-04 -0.69763549E-05
-0.70734750E+01 -0.90797606E+00 -0.32595045E-05 -0.15892713E-04 -0.64208485E-05
-0.70734750E+01 -0.89410886E+00 -0.89262031E-05 -0.35642621E-05 -0.52592669E-05
-0.70734750E+01 -0.87937402E+00 -0.11633343E-04  0.55978644E-05 -0.37193683E-05
-0.70734750E+01 -0.86373293E+00 -0.12083248E-04  0.10963987E-04 -0.20281730E-05
-0.70734750E+01 -0.84714748E+00 -0.11266221E-04  0.13219402E-04 -0.36107637E-06
-0.70734750E+01 -0.82958044E+00 -0.99984803E-05  0.13527441E-04  0.11964271E-05
-0.70734750E+01 -0.81099590E+00 -0.87563516E-05  0.12898350E-04  0.26183418E-05
-0.70734750E+01 -0.79135972E+00 -0.77301976E-05  0.11955683E-04  0.39204125E-05
-0.70734750E+01 -0.77064005E+00 -0.69452415E-05  0.10981869E-04  0.51240286E-05
-0.70734750E+01 -0.74880783E+00 -0.63621341E-05  0.10055761E-04  0.62519744E-05
-0.70734750E+01 -0.72583741E+00 -0.59285242E-05  0.91657428E-05  0.73149029E-05
-0.70734750E+01 -0.70170710E+00 -0.56004369E-05  0.82743867E-05  0.83187476E-05
-0.70734750E+01 -0.67639983E+00 -0.53447266E-05  0.73439121E-05  0.92592065E-05
-0.70734750E+01 -0.64990376E+00 -0.51391760E-05  0.63460686E-05  0.10129432E-04
-0.70734750E+01 -0.62221291E+00 -0.49686744E-05  0.52615791E-05  0.10915905E-04
-0.70734750E+01 -0.59332774E+00 -0.48244152E-05  0.40813344E-05  0.11604531E-04
-0.70734750E+01 -0.56325577E+00 -0.47008733E-05  0.28028087E-05  0.12177278E-04
-0.70734750E+01 -0.53201207E+00 -0.45955855E-05  0.14315405E-05  0.12617058E-04
-0.70734750E+01 -0.49961977E+00 -0.45070857E-05 -0.22561677E-07  0.12905158E-04
-0.70734750E+01 -0.46611039E+00 -0.44349888E-05 -0.15427940E-05  0.13025227E-04
-0.70734750E+01 -0.43152416E+00 -0.43787706E-05 -0.31094565E-05  0.12961478E-04
-0.70734750E+01 -0.39591017E+00 -0.43378968E-05 -0.46968758E-05  0.12701953E-04
-0.70734750E+01 -0.35932641E+00 -0.43113331E-05 -0.62776118E-05  0.12237373E-04
-0.70734750E+01 -0.32183967E+00 -0.42975283E-05 -0.78193893E-05  0.11563739E-04
-0.70734750E+01 -0.28352524E+00 -0.42945564E-05 -0.92898967E-05  0.10681604E-04
-0.70734750E+01 -0.24446655E+00 -0.42998553E-05 -0.10653898E-04  0.95979100E-05
-0.70734750E+01 -0.20475452E+00 -0.43109086E-05 -0.11878576E-04  0.83253513E-05
-0.70734750E+01 -0.16448690E+00 -0.43247042E-05 -0.12930830E-04  0.68832888E-05
-0.70734750E+01 -0.12376733E+00 -0.43388316E-05 -0.13782883E-04  0.52968621E-05
-0.70734750E+01 -0.82704342E-01 -0.43506548E-05 -0.14409521E-04  0.35968719E-05
-0.70734750E+01 -0.41410268E-01 -0.43586570E-05 -0.14793525E-04  0.18184472E-05
-0.70734750E+01  0.00000000E+00 -0.43613450E-05 -0.14922466E-04 -0.24617205E-15
-0.70734750E+01  0.41410268E-01 -0.43586570E-05 -0.14793525E-04 -0.18184472E-05
-0.70734750E+01  0.82704342E-01 -0.43506548E-05 -0.14409521E-04 -0.35968719E-05
-0.70734750E+01  0.12376733E+00 -0.43388316E-05 -0.13782883E-04 -0.52968621E-05
-0.70734750E+01  0.16448690E+00 -0.43247042E-05 -0.12930830E-04 -0.68832888E-05
-0.70734750E+01  0.20475452E+00 -0.43109086E-05 -0.11878576E-04 -0.83253513E-05
-0.70734750E+01  0.24446655E+00 -0.42998553E-05 -0.10653898E-04 -0.95979100E-05
-0.70734750E+01  0.28352524E+00 -0.42945564E-05 -0.92898967E-05 -0.10681604E-04
-0.70734750E+01  0.32183967E+00 -0.42975283E-05 -0.78193893E-05 -0.11563739E-04
-0.70734750E+01  0.35932641E+00 -0.43113331E-05 -0.62776118E-05 -0.12237373E-04
-0.70734750E+01  0.39591017E+00 -0.43378968E-05 -0.46968758E-05 -0.12701953E-04
-0.70734750E+01  0.43152416E+00 -0.43787706E-05 -0.31094565E-05 -0.12961479E-04
-0.70734750E+01  0.46611039E+00 -0.44349888E-05 -0.15427940E-05 -0.13025227E-04
-0.70734750E+01  0.49961977E+00 -0.45070857E-05 -0.22561676E-07 -0.12905158E-04
-0.70734750E+01  0.53201207E+00 -0.45955855E-05  0.14315405E-05 -0.12617058E-04
-0.70734750E+01  0.56325577E+00 -0.47008733E-05  0.28028087E-05 -0.12177278E-04
[truncated: 1,551,201 more chars]
