# Supplementary material for: Linear stability analysis of magnetohydrodynamic duct flows with perfectly conducting walls
Source: PLoS One. 2017 Oct 27;12(10):e0186944. doi: 10.1371/journal.pone.0186944 (PMC5659796; doi:10.1371/journal.pone.0186944)
Supplement: S1 File — (ZIP) [file pone.0186944.s001.zip › plosone_data/Fig9/re7k_ha20_r=9_tau=50.dat]

TITLE = "VELOCITY COMPONENT"
VARIABLES ="Y","Z","U","V","W"
ZONE I=81, J=301, F=POINT

-0.90000000E+01 -0.10000000E+01  0.00000000E+00  0.00000000E+00  0.00000000E+00
-0.90000000E+01 -0.99225409E+00  0.00000000E+00  0.00000000E+00  0.00000000E+00
-0.90000000E+01 -0.98396850E+00  0.00000000E+00  0.00000000E+00  0.00000000E+00
-0.90000000E+01 -0.97511059E+00  0.00000000E+00  0.00000000E+00  0.00000000E+00
-0.90000000E+01 -0.96564655E+00  0.00000000E+00  0.00000000E+00  0.00000000E+00
-0.90000000E+01 -0.95554139E+00  0.00000000E+00  0.00000000E+00  0.00000000E+00
-0.90000000E+01 -0.94475908E+00  0.00000000E+00  0.00000000E+00  0.00000000E+00
-0.90000000E+01 -0.93326267E+00  0.00000000E+00  0.00000000E+00  0.00000000E+00
-0.90000000E+01 -0.92101443E+00  0.00000000E+00  0.00000000E+00  0.00000000E+00
-0.90000000E+01 -0.90797606E+00  0.00000000E+00  0.00000000E+00  0.00000000E+00
-0.90000000E+01 -0.89410886E+00  0.00000000E+00  0.00000000E+00  0.00000000E+00
-0.90000000E+01 -0.87937402E+00  0.00000000E+00  0.00000000E+00  0.00000000E+00
-0.90000000E+01 -0.86373293E+00  0.00000000E+00  0.00000000E+00  0.00000000E+00
-0.90000000E+01 -0.84714748E+00  0.00000000E+00  0.00000000E+00  0.00000000E+00
-0.90000000E+01 -0.82958044E+00  0.00000000E+00  0.00000000E+00  0.00000000E+00
-0.90000000E+01 -0.81099590E+00  0.00000000E+00  0.00000000E+00  0.00000000E+00
-0.90000000E+01 -0.79135972E+00  0.00000000E+00  0.00000000E+00  0.00000000E+00
-0.90000000E+01 -0.77064005E+00  0.00000000E+00  0.00000000E+00  0.00000000E+00
-0.90000000E+01 -0.74880783E+00  0.00000000E+00  0.00000000E+00  0.00000000E+00
-0.90000000E+01 -0.72583741E+00  0.00000000E+00  0.00000000E+00  0.00000000E+00
-0.90000000E+01 -0.70170710E+00  0.00000000E+00  0.00000000E+00  0.00000000E+00
-0.90000000E+01 -0.67639983E+00  0.00000000E+00  0.00000000E+00  0.00000000E+00
-0.90000000E+01 -0.64990376E+00  0.00000000E+00  0.00000000E+00  0.00000000E+00
-0.90000000E+01 -0.62221291E+00  0.00000000E+00  0.00000000E+00  0.00000000E+00
-0.90000000E+01 -0.59332774E+00  0.00000000E+00  0.00000000E+00  0.00000000E+00
-0.90000000E+01 -0.56325577E+00  0.00000000E+00  0.00000000E+00  0.00000000E+00
-0.90000000E+01 -0.53201207E+00  0.00000000E+00  0.00000000E+00  0.00000000E+00
-0.90000000E+01 -0.49961977E+00  0.00000000E+00  0.00000000E+00  0.00000000E+00
-0.90000000E+01 -0.46611039E+00  0.00000000E+00  0.00000000E+00  0.00000000E+00
-0.90000000E+01 -0.43152416E+00  0.00000000E+00  0.00000000E+00  0.00000000E+00
-0.90000000E+01 -0.39591017E+00  0.00000000E+00  0.00000000E+00  0.00000000E+00
-0.90000000E+01 -0.35932641E+00  0.00000000E+00  0.00000000E+00  0.00000000E+00
-0.90000000E+01 -0.32183967E+00  0.00000000E+00  0.00000000E+00  0.00000000E+00
-0.90000000E+01 -0.28352524E+00  0.00000000E+00  0.00000000E+00  0.00000000E+00
-0.90000000E+01 -0.24446655E+00  0.00000000E+00  0.00000000E+00  0.00000000E+00
-0.90000000E+01 -0.20475452E+00  0.00000000E+00  0.00000000E+00  0.00000000E+00
-0.90000000E+01 -0.16448690E+00  0.00000000E+00  0.00000000E+00  0.00000000E+00
-0.90000000E+01 -0.12376733E+00  0.00000000E+00  0.00000000E+00  0.00000000E+00
-0.90000000E+01 -0.82704342E-01  0.00000000E+00  0.00000000E+00  0.00000000E+00
-0.90000000E+01 -0.41410268E-01  0.00000000E+00  0.00000000E+00  0.00000000E+00
-0.90000000E+01  0.00000000E+00  0.00000000E+00  0.00000000E+00  0.00000000E+00
-0.90000000E+01  0.41410268E-01  0.00000000E+00  0.00000000E+00  0.00000000E+00
-0.90000000E+01  0.82704342E-01  0.00000000E+00  0.00000000E+00  0.00000000E+00
-0.90000000E+01  0.12376733E+00  0.00000000E+00  0.00000000E+00  0.00000000E+00
-0.90000000E+01  0.16448690E+00  0.00000000E+00  0.00000000E+00  0.00000000E+00
-0.90000000E+01  0.20475452E+00  0.00000000E+00  0.00000000E+00  0.00000000E+00
-0.90000000E+01  0.24446655E+00  0.00000000E+00  0.00000000E+00  0.00000000E+00
-0.90000000E+01  0.28352524E+00  0.00000000E+00  0.00000000E+00  0.00000000E+00
-0.90000000E+01  0.32183967E+00  0.00000000E+00  0.00000000E+00  0.00000000E+00
-0.90000000E+01  0.35932641E+00  0.00000000E+00  0.00000000E+00  0.00000000E+00
-0.90000000E+01  0.39591017E+00  0.00000000E+00  0.00000000E+00  0.00000000E+00
-0.90000000E+01  0.43152416E+00  0.00000000E+00  0.00000000E+00  0.00000000E+00
-0.90000000E+01  0.46611039E+00  0.00000000E+00  0.00000000E+00  0.00000000E+00
-0.90000000E+01  0.49961977E+00  0.00000000E+00  0.00000000E+00  0.00000000E+00
-0.90000000E+01  0.53201207E+00  0.00000000E+00  0.00000000E+00  0.00000000E+00
-0.90000000E+01  0.56325577E+00  0.00000000E+00  0.00000000E+00  0.00000000E+00
-0.90000000E+01  0.59332774E+00  0.00000000E+00  0.00000000E+00  0.00000000E+00
-0.90000000E+01  0.62221291E+00  0.00000000E+00  0.00000000E+00  0.00000000E+00
-0.90000000E+01  0.64990376E+00  0.00000000E+00  0.00000000E+00  0.00000000E+00
-0.90000000E+01  0.67639983E+00  0.00000000E+00  0.00000000E+00  0.00000000E+00
-0.90000000E+01  0.70170710E+00  0.00000000E+00  0.00000000E+00  0.00000000E+00
-0.90000000E+01  0.72583741E+00  0.00000000E+00  0.00000000E+00  0.00000000E+00
-0.90000000E+01  0.74880783E+00  0.00000000E+00  0.00000000E+00  0.00000000E+00
-0.90000000E+01  0.77064005E+00  0.00000000E+00  0.00000000E+00  0.00000000E+00
-0.90000000E+01  0.79135972E+00  0.00000000E+00  0.00000000E+00  0.00000000E+00
-0.90000000E+01  0.81099590E+00  0.00000000E+00  0.00000000E+00  0.00000000E+00
-0.90000000E+01  0.82958044E+00  0.00000000E+00  0.00000000E+00  0.00000000E+00
-0.90000000E+01  0.84714748E+00  0.00000000E+00  0.00000000E+00  0.00000000E+00
-0.90000000E+01  0.86373293E+00  0.00000000E+00  0.00000000E+00  0.00000000E+00
-0.90000000E+01  0.87937402E+00  0.00000000E+00  0.00000000E+00  0.00000000E+00
-0.90000000E+01  0.89410886E+00  0.00000000E+00  0.00000000E+00  0.00000000E+00
-0.90000000E+01  0.90797606E+00  0.00000000E+00  0.00000000E+00  0.00000000E+00
-0.90000000E+01  0.92101443E+00  0.00000000E+00  0.00000000E+00  0.00000000E+00
-0.90000000E+01  0.93326267E+00  0.00000000E+00  0.00000000E+00  0.00000000E+00
-0.90000000E+01  0.94475908E+00  0.00000000E+00  0.00000000E+00  0.00000000E+00
-0.90000000E+01  0.95554139E+00  0.00000000E+00  0.00000000E+00  0.00000000E+00
-0.90000000E+01  0.96564655E+00  0.00000000E+00  0.00000000E+00  0.00000000E+00
-0.90000000E+01  0.97511059E+00  0.00000000E+00  0.00000000E+00  0.00000000E+00
-0.90000000E+01  0.98396850E+00  0.00000000E+00  0.00000000E+00  0.00000000E+00
-0.90000000E+01  0.99225409E+00  0.00000000E+00  0.00000000E+00  0.00000000E+00
-0.90000000E+01  0.10000000E+01  0.00000000E+00  0.00000000E+00  0.00000000E+00
 
-0.89818686E+01 -0.10000000E+01  0.00000000E+00  0.00000000E+00  0.00000000E+00
-0.89818686E+01 -0.99225409E+00 -0.64962002E-04 -0.89583909E-04  0.34425650E-04
-0.89818686E+01 -0.98396850E+00 -0.11992473E-03 -0.21850052E-03  0.16669007E-03
-0.89818686E+01 -0.97511059E+00 -0.16782513E-03 -0.36344376E-03  0.43887902E-03
-0.89818686E+01 -0.96564655E+00 -0.21045006E-03 -0.50196971E-03  0.86637551E-03
-0.89818686E+01 -0.95554139E+00 -0.24875867E-03 -0.61533784E-03  0.14544893E-02
-0.89818686E+01 -0.94475908E+00 -0.28321049E-03 -0.68781476E-03  0.21820539E-02
-0.89818686E+01 -0.93326267E+00 -0.31400725E-03 -0.71110124E-03  0.30118958E-02
-0.89818686E+01 -0.92101443E+00 -0.34128552E-03 -0.68349297E-03  0.38885361E-02
-0.89818686E+01 -0.90797606E+00 -0.36523486E-03 -0.61026684E-03  0.47494342E-02
-0.89818686E+01 -0.89410886E+00 -0.38614243E-03 -0.50106622E-03  0.55295596E-02
-0.89818686E+01 -0.87937402E+00 -0.40438419E-03 -0.36778141E-03  0.61702936E-02
-0.89818686E+01 -0.86373293E+00 -0.42036903E-03 -0.22170944E-03  0.66222179E-02
-0.89818686E+01 -0.84714748E+00 -0.43447844E-03 -0.71859732E-04  0.68473382E-02
-0.89818686E+01 -0.82958044E+00 -0.44701009E-03  0.76032514E-04  0.68165588E-02
-0.89818686E+01 -0.81099590E+00 -0.45815999E-03  0.21930637E-03  0.65067148E-02
-0.89818686E+01 -0.79135972E+00 -0.46803671E-03  0.35754168E-03  0.58962206E-02
-0.89818686E+01 -0.77064005E+00 -0.47672085E-03  0.49133983E-03  0.49625807E-02
-0.89818686E+01 -0.74880783E+00 -0.48434835E-03  0.62117847E-03  0.36811995E-02
-0.89818686E+01 -0.72583741E+00 -0.49121839E-03  0.74655170E-03  0.20270886E-02
-0.89818686E+01 -0.70170710E+00 -0.49790067E-03  0.86551481E-03 -0.21796104E-04
-0.89818686E+01 -0.67639983E+00 -0.50534038E-03  0.97459487E-03 -0.24791688E-02
-0.89818686E+01 -0.64990376E+00 -0.51493468E-03  0.10689881E-02 -0.53445386E-02
-0.89818686E+01 -0.62221291E+00 -0.52857634E-03  0.11429212E-02 -0.85967959E-02
-0.89818686E+01 -0.59332774E+00 -0.54863578E-03  0.11901072E-02 -0.12188613E-01
-0.89818686E+01 -0.56325577E+00 -0.57787739E-03  0.12042218E-02 -0.16041653E-01
-0.89818686E+01 -0.53201207E+00 -0.61928614E-03  0.11794044E-02 -0.20043691E-01
-0.89818686E+01 -0.49961977E+00 -0.67581358E-03  0.11107666E-02 -0.24047773E-01
-0.89818686E+01 -0.46611039E+00 -0.75003838E-03  0.99494053E-03 -0.27874423E-01
-0.89818686E+01 -0.43152416E+00 -0.84377678E-03  0.83064145E-03 -0.31317185E-01
-0.89818686E+01 -0.39591017E+00 -0.95766693E-03  0.61922391E-03 -0.34152246E-01
-0.89818686E+01 -0.35932641E+00 -0.10907922E-02  0.36514340E-03 -0.36152037E-01
-0.89818686E+01 -0.32183967E+00 -0.12403916E-02  0.76240847E-04 -0.37102557E-01
-0.89818686E+01 -0.28352524E+00 -0.14017360E-02 -0.23626111E-03 -0.36823140E-01
-0.89818686E+01 -0.24446655E+00 -0.15682119E-02 -0.55811569E-03 -0.35186884E-01
-0.89818686E+01 -0.20475452E+00 -0.17316604E-02 -0.87280427E-03 -0.32139217E-01
-0.89818686E+01 -0.16448690E+00 -0.18829589E-02 -0.11626493E-02 -0.27711928E-01
-0.89818686E+01 -0.12376733E+00 -0.20128125E-02 -0.14102056E-02 -0.22030121E-01
-0.89818686E+01 -0.82704342E-01 -0.21126593E-02 -0.15997786E-02 -0.15310243E-01
-0.89818686E+01 -0.41410268E-01 -0.21755811E-02 -0.17188943E-02 -0.78484581E-02
-0.89818686E+01  0.00000000E+00 -0.21970754E-02 -0.17595233E-02 -0.58725956E-13
-0.89818686E+01  0.41410268E-01 -0.21755811E-02 -0.17188943E-02  0.78484581E-02
-0.89818686E+01  0.82704342E-01 -0.21126593E-02 -0.15997786E-02  0.15310243E-01
-0.89818686E+01  0.12376733E+00 -0.20128125E-02 -0.14102056E-02  0.22030121E-01
-0.89818686E+01  0.16448690E+00 -0.18829589E-02 -0.11626493E-02  0.27711928E-01
-0.89818686E+01  0.20475452E+00 -0.17316604E-02 -0.87280427E-03  0.32139217E-01
-0.89818686E+01  0.24446655E+00 -0.15682119E-02 -0.55811569E-03  0.35186884E-01
-0.89818686E+01  0.28352524E+00 -0.14017360E-02 -0.23626111E-03  0.36823140E-01
-0.89818686E+01  0.32183967E+00 -0.12403916E-02  0.76240847E-04  0.37102557E-01
-0.89818686E+01  0.35932641E+00 -0.10907922E-02  0.36514340E-03  0.36152037E-01
-0.89818686E+01  0.39591017E+00 -0.95766693E-03  0.61922391E-03  0.34152246E-01
-0.89818686E+01  0.43152416E+00 -0.84377678E-03  0.83064145E-03  0.31317185E-01
-0.89818686E+01  0.46611039E+00 -0.75003838E-03  0.99494053E-03  0.27874423E-01
-0.89818686E+01  0.49961977E+00 -0.67581358E-03  0.11107666E-02  0.24047773E-01
-0.89818686E+01  0.53201207E+00 -0.61928614E-03  0.11794044E-02  0.20043691E-01
-0.89818686E+01  0.56325577E+00 -0.57787739E-03  0.12042218E-02  0.16041653E-01
-0.89818686E+01  0.59332774E+00 -0.54863578E-03  0.11901072E-02  0.12188613E-01
-0.89818686E+01  0.62221291E+00 -0.52857634E-03  0.11429212E-02  0.85967959E-02
-0.89818686E+01  0.64990376E+00 -0.51493468E-03  0.10689881E-02  0.53445386E-02
-0.89818686E+01  0.67639983E+00 -0.50534038E-03  0.97459487E-03  0.24791688E-02
-0.89818686E+01  0.70170710E+00 -0.49790067E-03  0.86551481E-03  0.21796104E-04
-0.89818686E+01  0.72583741E+00 -0.49121839E-03  0.74655170E-03 -0.20270886E-02
-0.89818686E+01  0.74880783E+00 -0.48434835E-03  0.62117847E-03 -0.36811995E-02
-0.89818686E+01  0.77064005E+00 -0.47672085E-03  0.49133983E-03 -0.49625807E-02
-0.89818686E+01  0.79135972E+00 -0.46803671E-03  0.35754168E-03 -0.58962206E-02
-0.89818686E+01  0.81099590E+00 -0.45815999E-03  0.21930637E-03 -0.65067148E-02
-0.89818686E+01  0.82958044E+00 -0.44701009E-03  0.76032514E-04 -0.68165588E-02
-0.89818686E+01  0.84714748E+00 -0.43447844E-03 -0.71859732E-04 -0.68473382E-02
-0.89818686E+01  0.86373293E+00 -0.42036903E-03 -0.22170944E-03 -0.66222179E-02
-0.89818686E+01  0.87937402E+00 -0.40438419E-03 -0.36778141E-03 -0.61702936E-02
-0.89818686E+01  0.89410886E+00 -0.38614243E-03 -0.50106622E-03 -0.55295596E-02
-0.89818686E+01  0.90797606E+00 -0.36523486E-03 -0.61026684E-03 -0.47494342E-02
-0.89818686E+01  0.92101443E+00 -0.34128552E-03 -0.68349297E-03 -0.38885361E-02
-0.89818686E+01  0.93326267E+00 -0.31400725E-03 -0.71110124E-03 -0.30118958E-02
-0.89818686E+01  0.94475908E+00 -0.28321049E-03 -0.68781476E-03 -0.21820539E-02
-0.89818686E+01  0.95554139E+00 -0.24875867E-03 -0.61533784E-03 -0.14544893E-02
-0.89818686E+01  0.96564655E+00 -0.21045006E-03 -0.50196971E-03 -0.86637551E-03
-0.89818686E+01  0.97511059E+00 -0.16782513E-03 -0.36344376E-03 -0.43887902E-03
-0.89818686E+01  0.98396850E+00 -0.11992473E-03 -0.21850052E-03 -0.16669007E-03
-0.89818686E+01  0.99225409E+00 -0.64962002E-04 -0.89583909E-04 -0.34425650E-04
-0.89818686E+01  0.10000000E+01  0.00000000E+00  0.00000000E+00  0.00000000E+00
 
-0.89634067E+01 -0.10000000E+01  0.00000000E+00  0.00000000E+00  0.00000000E+00
-0.89634067E+01 -0.99225409E+00 -0.11124647E-03 -0.37875915E-03  0.84074545E-04
-0.89634067E+01 -0.98396850E+00 -0.21360084E-03 -0.83598652E-03  0.35108039E-03
-0.89634067E+01 -0.97511059E+00 -0.30890788E-03 -0.13231567E-02  0.82799478E-03
-0.89634067E+01 -0.96564655E+00 -0.39801403E-03 -0.17759232E-02  0.15280727E-02
-0.89634067E+01 -0.95554139E+00 -0.48104754E-03 -0.21374639E-02  0.24470350E-02
-0.89634067E+01 -0.94475908E+00 -0.55771655E-03 -0.23592190E-02  0.35525256E-02
-0.89634067E+01 -0.93326267E+00 -0.62765893E-03 -0.24148034E-02  0.47869589E-02
-0.89634067E+01 -0.92101443E+00 -0.69069393E-03 -0.22993637E-02  0.60694728E-02
-0.89634067E+01 -0.90797606E+00 -0.74699546E-03 -0.20308370E-02  0.73070670E-02
-0.89634067E+01 -0.89410886E+00 -0.79711449E-03 -0.16419733E-02  0.84038182E-02
-0.89634067E+01 -0.87937402E+00 -0.84190641E-03 -0.11729753E-02  0.92719330E-02
-0.89634067E+01 -0.86373293E+00 -0.88236352E-03 -0.66199186E-03  0.98371111E-02
-0.89634067E+01 -0.84714748E+00 -0.91943565E-03 -0.13912880E-03  0.10040841E-01
-0.89634067E+01 -0.82958044E+00 -0.95386354E-03  0.37696349E-03  0.98368478E-02
-0.89634067E+01 -0.81099590E+00 -0.98608687E-03  0.87845825E-03  0.91856558E-02
-0.89634067E+01 -0.79135972E+00 -0.10162254E-02  0.13654155E-02  0.80475838E-02
-0.89634067E+01 -0.77064005E+00 -0.10441506E-02  0.18414166E-02  0.63781105E-02
-0.89634067E+01 -0.74880783E+00 -0.10696155E-02  0.23093873E-02  0.41258435E-02
-0.89634067E+01 -0.72583741E+00 -0.10924368E-02  0.27683492E-02  0.12351904E-02
-0.89634067E+01 -0.70170710E+00 -0.11126909E-02  0.32116018E-02 -0.23475071E-02
-0.89634067E+01 -0.67639983E+00 -0.11309150E-02  0.36262115E-02 -0.66639916E-02
-0.89634067E+01 -0.64990376E+00 -0.11482784E-02  0.39936023E-02 -0.11732364E-01
-0.89634067E+01 -0.62221291E+00 -0.11667108E-02  0.42908214E-02 -0.17533965E-01
-0.89634067E+01 -0.59332774E+00 -0.11889483E-02  0.44922601E-02 -0.24001031E-01
-0.89634067E+01 -0.56325577E+00 -0.12184818E-02  0.45715536E-02 -0.31005716E-01
-0.89634067E+01 -0.53201207E+00 -0.12593706E-02  0.45036601E-02 -0.38352486E-01
-0.89634067E+01 -0.49961977E+00 -0.13159252E-02  0.42670297E-02 -0.45774697E-01
-0.89634067E+01 -0.46611039E+00 -0.13922473E-02  0.38459549E-02 -0.52937277E-01
-0.89634067E+01 -0.43152416E+00 -0.14916727E-02  0.32329828E-02 -0.59446454E-01
-0.89634067E+01 -0.39591017E+00 -0.16161504E-02  0.24312920E-02 -0.64867882E-01
-0.89634067E+01 -0.35932641E+00 -0.17656512E-02  0.14566859E-02 -0.68753240E-01
-0.89634067E+01 -0.32183967E+00 -0.19376804E-02  0.33886083E-03 -0.70674714E-01
-0.89634067E+01 -0.28352524E+00 -0.21270126E-02 -0.87849483E-03 -0.70264933E-01
-0.89634067E+01 -0.24446655E+00 -0.23257208E-02 -0.21390608E-02 -0.67258750E-01
-0.89634067E+01 -0.20475452E+00 -0.25235756E-02 -0.33768782E-02 -0.61531731E-01
-0.89634067E+01 -0.16448690E+00 -0.27088073E-02 -0.45208639E-02 -0.53129801E-01
-0.89634067E+01 -0.12376733E+00 -0.28691900E-02 -0.55005061E-02 -0.42284693E-01
-0.89634067E+01 -0.82704342E-01 -0.29933099E-02 -0.62521324E-02 -0.29411231E-01
-0.89634067E+01 -0.41410268E-01 -0.30718601E-02 -0.67249994E-02 -0.15084772E-01
-0.89634067E+01  0.00000000E+00 -0.30987494E-02 -0.68863890E-02 -0.22069706E-12
-0.89634067E+01  0.41410268E-01 -0.30718601E-02 -0.67249994E-02  0.15084772E-01
-0.89634067E+01  0.82704342E-01 -0.29933099E-02 -0.62521324E-02  0.29411231E-01
-0.89634067E+01  0.12376733E+00 -0.28691900E-02 -0.55005061E-02  0.42284693E-01
-0.89634067E+01  0.16448690E+00 -0.27088073E-02 -0.45208639E-02  0.53129801E-01
-0.89634067E+01  0.20475452E+00 -0.25235756E-02 -0.33768782E-02  0.61531731E-01
-0.89634067E+01  0.24446655E+00 -0.23257208E-02 -0.21390608E-02  0.67258750E-01
-0.89634067E+01  0.28352524E+00 -0.21270126E-02 -0.87849483E-03  0.70264933E-01
-0.89634067E+01  0.32183967E+00 -0.19376804E-02  0.33886083E-03  0.70674714E-01
-0.89634067E+01  0.35932641E+00 -0.17656512E-02  0.14566859E-02  0.68753240E-01
-0.89634067E+01  0.39591017E+00 -0.16161504E-02  0.24312920E-02  0.64867882E-01
-0.89634067E+01  0.43152416E+00 -0.14916727E-02  0.32329828E-02  0.59446454E-01
-0.89634067E+01  0.46611039E+00 -0.13922473E-02  0.38459549E-02  0.52937277E-01
-0.89634067E+01  0.49961977E+00 -0.13159252E-02  0.42670297E-02  0.45774697E-01
-0.89634067E+01  0.53201207E+00 -0.12593706E-02  0.45036601E-02  0.38352486E-01
-0.89634067E+01  0.56325577E+00 -0.12184818E-02  0.45715536E-02  0.31005716E-01
-0.89634067E+01  0.59332774E+00 -0.11889483E-02  0.44922601E-02  0.24001031E-01
-0.89634067E+01  0.62221291E+00 -0.11667108E-02  0.42908214E-02  0.17533965E-01
-0.89634067E+01  0.64990376E+00 -0.11482784E-02  0.39936023E-02  0.11732364E-01
-0.89634067E+01  0.67639983E+00 -0.11309150E-02  0.36262115E-02  0.66639916E-02
-0.89634067E+01  0.70170710E+00 -0.11126909E-02  0.32116018E-02  0.23475071E-02
-0.89634067E+01  0.72583741E+00 -0.10924368E-02  0.27683492E-02 -0.12351904E-02
-0.89634067E+01  0.74880783E+00 -0.10696155E-02  0.23093873E-02 -0.41258435E-02
-0.89634067E+01  0.77064005E+00 -0.10441506E-02  0.18414166E-02 -0.63781105E-02
-0.89634067E+01  0.79135972E+00 -0.10162254E-02  0.13654155E-02 -0.80475838E-02
-0.89634067E+01  0.81099590E+00 -0.98608687E-03  0.87845825E-03 -0.91856558E-02
-0.89634067E+01  0.82958044E+00 -0.95386354E-03  0.37696349E-03 -0.98368478E-02
-0.89634067E+01  0.84714748E+00 -0.91943565E-03 -0.13912880E-03 -0.10040841E-01
-0.89634067E+01  0.86373293E+00 -0.88236352E-03 -0.66199186E-03 -0.98371111E-02
-0.89634067E+01  0.87937402E+00 -0.84190641E-03 -0.11729753E-02 -0.92719330E-02
-0.89634067E+01  0.89410886E+00 -0.79711449E-03 -0.16419733E-02 -0.84038182E-02
-0.89634067E+01  0.90797606E+00 -0.74699546E-03 -0.20308370E-02 -0.73070670E-02
-0.89634067E+01  0.92101443E+00 -0.69069393E-03 -0.22993637E-02 -0.60694728E-02
-0.89634067E+01  0.93326267E+00 -0.62765893E-03 -0.24148034E-02 -0.47869589E-02
-0.89634067E+01  0.94475908E+00 -0.55771655E-03 -0.23592190E-02 -0.35525256E-02
-0.89634067E+01  0.95554139E+00 -0.48104754E-03 -0.21374639E-02 -0.24470350E-02
-0.89634067E+01  0.96564655E+00 -0.39801403E-03 -0.17759232E-02 -0.15280727E-02
-0.89634067E+01  0.97511059E+00 -0.30890788E-03 -0.13231567E-02 -0.82799478E-03
-0.89634067E+01  0.98396850E+00 -0.21360084E-03 -0.83598652E-03 -0.35108039E-03
-0.89634067E+01  0.99225409E+00 -0.11124647E-03 -0.37875915E-03 -0.84074545E-04
-0.89634067E+01  0.10000000E+01  0.00000000E+00  0.00000000E+00  0.00000000E+00
 
-0.89446089E+01 -0.10000000E+01  0.00000000E+00  0.00000000E+00  0.00000000E+00
-0.89446089E+01 -0.99225409E+00 -0.15270337E-03 -0.88351202E-03  0.12912374E-03
-0.89446089E+01 -0.98396850E+00 -0.29782572E-03 -0.17943594E-02  0.50654207E-03
-0.89446089E+01 -0.97511059E+00 -0.43664777E-03 -0.26867445E-02  0.11273787E-02
-0.89446089E+01 -0.96564655E+00 -0.56911536E-03 -0.34804189E-02  0.19830085E-02
-0.89446089E+01 -0.95554139E+00 -0.69431731E-03 -0.40884160E-02  0.30460201E-02
-0.89446089E+01 -0.94475908E+00 -0.81097555E-03 -0.44343908E-02  0.42664760E-02
-0.89446089E+01 -0.93326267E+00 -0.91800970E-03 -0.44741002E-02  0.55699033E-02
-0.89446089E+01 -0.92101443E+00 -0.10149298E-02 -0.42016442E-02  0.68626304E-02
-0.89446089E+01 -0.90797606E+00 -0.11020697E-02 -0.36504663E-02  0.80414776E-02
-0.89446089E+01 -0.89410886E+00 -0.11805649E-02 -0.28815808E-02  0.90049920E-02
-0.89446089E+01 -0.87937402E+00 -0.12521507E-02 -0.19690560E-02  0.96639959E-02
-0.89446089E+01 -0.86373293E+00 -0.13188145E-02 -0.98307450E-03  0.99470739E-02
-0.89446089E+01 -0.84714748E+00 -0.13824220E-02  0.21961120E-04  0.98011803E-02
-0.89446089E+01 -0.82958044E+00 -0.14443816E-02  0.10137313E-02  0.91860150E-02
-0.89446089E+01 -0.81099590E+00 -0.15054291E-02  0.19810405E-02  0.80656945E-02
-0.89446089E+01 -0.79135972E+00 -0.15655410E-02  0.29279916E-02  0.63989765E-02
-0.89446089E+01 -0.77064005E+00 -0.16239856E-02  0.38653685E-02  0.41323341E-02
-0.89446089E+01 -0.74880783E+00 -0.16794711E-02  0.48020857E-02  0.11966686E-02
-0.89446089E+01 -0.72583741E+00 -0.17303696E-02  0.57383495E-02 -0.24898564E-02
-0.89446089E+01 -0.70170710E+00 -0.17749714E-02  0.66615418E-02 -0.70139291E-02
-0.89446089E+01 -0.67639983E+00 -0.18117619E-02  0.75447513E-02 -0.12453629E-01
-0.89446089E+01 -0.64990376E+00 -0.18396848E-02  0.83476387E-02 -0.18861666E-01
-0.89446089E+01 -0.62221291E+00 -0.18583877E-02  0.90188896E-02 -0.26245904E-01
-0.89446089E+01 -0.59332774E+00 -0.18684084E-02  0.94998474E-02 -0.34549896E-01
-0.89446089E+01 -0.56325577E+00 -0.18712877E-02  0.97287798E-02 -0.43634688E-01
-0.89446089E+01 -0.53201207E+00 -0.18695603E-02  0.96457209E-02 -0.53264795E-01
-0.89446089E+01 -0.49961977E+00 -0.18666175E-02  0.91976647E-02 -0.63100101E-01
-0.89446089E+01 -0.46611039E+00 -0.18664133E-02  0.83442038E-02 -0.72696574E-01
-0.89446089E+01 -0.43152416E+00 -0.18730423E-02  0.70633333E-02 -0.81517614E-01
-0.89446089E+01 -0.39591017E+00 -0.18902064E-02  0.53571441E-02 -0.88958122E-01
-0.89446089E+01 -0.35932641E+00 -0.19206474E-02  0.32566446E-02 -0.94381668E-01
-0.89446089E+01 -0.32183967E+00 -0.19656082E-02  0.82491321E-03 -0.97170014E-01
-0.89446089E+01 -0.28352524E+00 -0.20244345E-02 -0.18424206E-02 -0.96781651E-01
-0.89446089E+01 -0.24446655E+00 -0.20943888E-02 -0.46200761E-02 -0.92813998E-01
-0.89446089E+01 -0.20475452E+00 -0.21707671E-02 -0.73598261E-02 -0.85061688E-01
-0.89446089E+01 -0.16448690E+00 -0.22473246E-02 -0.99007977E-02 -0.73562464E-01
-0.89446089E+01 -0.12376733E+00 -0.23170029E-02 -0.12082596E-01 -0.58622394E-01
-0.89446089E+01 -0.82704342E-01 -0.23728459E-02 -0.13759848E-01 -0.40814168E-01
-0.89446089E+01 -0.41410268E-01 -0.24089822E-02 -0.14816397E-01 -0.20945609E-01
-0.89446089E+01  0.00000000E+00 -0.24214868E-02 -0.15177225E-01 -0.49444927E-12
-0.89446089E+01  0.41410268E-01 -0.24089822E-02 -0.14816397E-01  0.20945609E-01
-0.89446089E+01  0.82704342E-01 -0.23728459E-02 -0.13759848E-01  0.40814168E-01
-0.89446089E+01  0.12376733E+00 -0.23170029E-02 -0.12082596E-01  0.58622394E-01
-0.89446089E+01  0.16448690E+00 -0.22473246E-02 -0.99007977E-02  0.73562464E-01
-0.89446089E+01  0.20475452E+00 -0.21707671E-02 -0.73598261E-02  0.85061688E-01
-0.89446089E+01  0.24446655E+00 -0.20943888E-02 -0.46200761E-02  0.92813998E-01
-0.89446089E+01  0.28352524E+00 -0.20244345E-02 -0.18424206E-02  0.96781651E-01
-0.89446089E+01  0.32183967E+00 -0.19656082E-02  0.82491321E-03  0.97170014E-01
-0.89446089E+01  0.35932641E+00 -0.19206474E-02  0.32566446E-02  0.94381668E-01
-0.89446089E+01  0.39591017E+00 -0.18902064E-02  0.53571441E-02  0.88958122E-01
-0.89446089E+01  0.43152416E+00 -0.18730423E-02  0.70633333E-02  0.81517614E-01
-0.89446089E+01  0.46611039E+00 -0.18664133E-02  0.83442038E-02  0.72696574E-01
-0.89446089E+01  0.49961977E+00 -0.18666175E-02  0.91976647E-02  0.63100101E-01
-0.89446089E+01  0.53201207E+00 -0.18695603E-02  0.96457209E-02  0.53264795E-01
-0.89446089E+01  0.56325577E+00 -0.18712877E-02  0.97287798E-02  0.43634688E-01
-0.89446089E+01  0.59332774E+00 -0.18684084E-02  0.94998474E-02  0.34549896E-01
-0.89446089E+01  0.62221291E+00 -0.18583877E-02  0.90188896E-02  0.26245904E-01
-0.89446089E+01  0.64990376E+00 -0.18396848E-02  0.83476387E-02  0.18861666E-01
-0.89446089E+01  0.67639983E+00 -0.18117619E-02  0.75447513E-02  0.12453629E-01
-0.89446089E+01  0.70170710E+00 -0.17749714E-02  0.66615418E-02  0.70139291E-02
-0.89446089E+01  0.72583741E+00 -0.17303696E-02  0.57383495E-02  0.24898564E-02
-0.89446089E+01  0.74880783E+00 -0.16794711E-02  0.48020857E-02 -0.11966686E-02
-0.89446089E+01  0.77064005E+00 -0.16239856E-02  0.38653685E-02 -0.41323341E-02
-0.89446089E+01  0.79135972E+00 -0.15655410E-02  0.29279916E-02 -0.63989765E-02
-0.89446089E+01  0.81099590E+00 -0.15054291E-02  0.19810405E-02 -0.80656945E-02
-0.89446089E+01  0.82958044E+00 -0.14443816E-02  0.10137313E-02 -0.91860150E-02
-0.89446089E+01  0.84714748E+00 -0.13824220E-02  0.21961120E-04 -0.98011803E-02
-0.89446089E+01  0.86373293E+00 -0.13188145E-02 -0.98307450E-03 -0.99470739E-02
-0.89446089E+01  0.87937402E+00 -0.12521507E-02 -0.19690560E-02 -0.96639959E-02
-0.89446089E+01  0.89410886E+00 -0.11805649E-02 -0.28815808E-02 -0.90049920E-02
-0.89446089E+01  0.90797606E+00 -0.11020697E-02 -0.36504663E-02 -0.80414776E-02
-0.89446089E+01  0.92101443E+00 -0.10149298E-02 -0.42016442E-02 -0.68626304E-02
-0.89446089E+01  0.93326267E+00 -0.91800970E-03 -0.44741002E-02 -0.55699033E-02
-0.89446089E+01  0.94475908E+00 -0.81097555E-03 -0.44343908E-02 -0.42664760E-02
-0.89446089E+01  0.95554139E+00 -0.69431731E-03 -0.40884160E-02 -0.30460201E-02
-0.89446089E+01  0.96564655E+00 -0.56911536E-03 -0.34804189E-02 -0.19830085E-02
-0.89446089E+01  0.97511059E+00 -0.43664777E-03 -0.26867445E-02 -0.11273787E-02
-0.89446089E+01  0.98396850E+00 -0.29782572E-03 -0.17943594E-02 -0.50654207E-03
-0.89446089E+01  0.99225409E+00 -0.15270337E-03 -0.88351202E-03 -0.12912374E-03
-0.89446089E+01  0.10000000E+01  0.00000000E+00  0.00000000E+00  0.00000000E+00
 
-0.89254698E+01 -0.10000000E+01  0.00000000E+00  0.00000000E+00  0.00000000E+00
-0.89254698E+01 -0.99225409E+00 -0.18979899E-03 -0.15406392E-02  0.15944867E-03
-0.89254698E+01 -0.98396850E+00 -0.37135272E-03 -0.29926900E-02  0.60640695E-03
-0.89254698E+01 -0.97511059E+00 -0.54534241E-03 -0.43115210E-02  0.13078355E-02
-0.89254698E+01 -0.96564655E+00 -0.71092528E-03 -0.54069540E-02  0.22227094E-02
-0.89254698E+01 -0.95554139E+00 -0.86633367E-03 -0.61753627E-02  0.32908072E-02
-0.89254698E+01 -0.94475908E+00 -0.10095804E-02 -0.65278907E-02  0.44353535E-02
-0.89254698E+01 -0.93326267E+00 -0.11392301E-02 -0.64182691E-02  0.55620251E-02
-0.89254698E+01 -0.92101443E+00 -0.12549491E-02 -0.58542442E-02  0.65680989E-02
-0.89254698E+01 -0.90797606E+00 -0.13577867E-02 -0.48974924E-02  0.73512795E-02
-0.89254698E+01 -0.89410886E+00 -0.14500816E-02 -0.36472735E-02  0.78218097E-02
-0.89254698E+01 -0.87937402E+00 -0.15350842E-02 -0.22179072E-02  0.79107246E-02
-0.89254698E+01 -0.86373293E+00 -0.16163712E-02 -0.71398051E-03  0.75738008E-02
-0.89254698E+01 -0.84714748E+00 -0.16972261E-02  0.78759334E-03  0.67888109E-02
-0.89254698E+01 -0.82958044E+00 -0.17800935E-02  0.22462279E-02  0.55469617E-02
-0.89254698E+01 -0.81099590E+00 -0.18662138E-02  0.36554616E-02  0.38410390E-02
-0.89254698E+01 -0.79135972E+00 -0.19554503E-02  0.50329895E-02  0.16526965E-02
-0.89254698E+01 -0.77064005E+00 -0.20463059E-02  0.64065217E-02 -0.10571319E-02
-0.89254698E+01 -0.74880783E+00 -0.21360664E-02  0.77996801E-02 -0.43533908E-02
-0.89254698E+01 -0.72583741E+00 -0.22210336E-02  0.92205872E-02 -0.83251981E-02
-0.89254698E+01 -0.70170710E+00 -0.22967973E-02  0.10654684E-01 -0.13078044E-01
-0.89254698E+01 -0.67639983E+00 -0.23585425E-02  0.12061739E-01 -0.18719223E-01
-0.89254698E+01 -0.64990376E+00 -0.24013716E-02  0.13376665E-01 -0.25338537E-01
-0.89254698E+01 -0.62221291E+00 -0.24206596E-02  0.14513098E-01 -0.32984790E-01
-0.89254698E+01 -0.59332774E+00 -0.24124172E-02  0.15369218E-01 -0.41640935E-01
-0.89254698E+01 -0.56325577E+00 -0.23736605E-02  0.15835006E-01 -0.51199540E-01
-0.89254698E+01 -0.53201207E+00 -0.23027394E-02  0.15800824E-01 -0.61442153E-01
-0.89254698E+01 -0.49961977E+00 -0.21996061E-02  0.15166898E-01 -0.72025171E-01
-0.89254698E+01 -0.46611039E+00 -0.20659689E-02  0.13853740E-01 -0.82476046E-01
-0.89254698E+01 -0.43152416E+00 -0.19053245E-02  0.11812951E-01 -0.92202555E-01
-0.89254698E+01 -0.39591017E+00 -0.17228334E-02  0.90378542E-02 -0.10051797E+00
-0.89254698E+01 -0.35932641E+00 -0.15250607E-02  0.55726217E-02 -0.10668308E+00
-0.89254698E+01 -0.32183967E+00 -0.13195827E-02  0.15184585E-02 -0.10996437E+00
-0.89254698E+01 -0.28352524E+00 -0.11145194E-02 -0.29649441E-02 -0.10970470E+00
-0.89254698E+01 -0.24446655E+00 -0.91802410E-03 -0.76640192E-02 -0.10539988E+00
-0.89254698E+01 -0.20475452E+00 -0.73781305E-03 -0.12322823E-01 -0.96771943E-01
-0.89254698E+01 -0.16448690E+00 -0.58076509E-03 -0.16661133E-01 -0.83828279E-01
-0.89254698E+01 -0.12376733E+00 -0.45264850E-03 -0.20397806E-01 -0.66895933E-01
-0.89254698E+01 -0.82704342E-01 -0.35796265E-03 -0.23276874E-01 -0.46622853E-01
-0.89254698E+01 -0.41410268E-01 -0.29989445E-03 -0.25093169E-01 -0.23941996E-01
-0.89254698E+01  0.00000000E+00 -0.28033008E-03 -0.25713916E-01 -0.82378093E-12
-0.89254698E+01  0.41410268E-01 -0.29989445E-03 -0.25093169E-01  0.23941996E-01
-0.89254698E+01  0.82704342E-01 -0.35796265E-03 -0.23276874E-01  0.46622853E-01
-0.89254698E+01  0.12376733E+00 -0.45264850E-03 -0.20397806E-01  0.66895933E-01
-0.89254698E+01  0.16448690E+00 -0.58076509E-03 -0.16661133E-01  0.83828279E-01
-0.89254698E+01  0.20475452E+00 -0.73781305E-03 -0.12322823E-01  0.96771943E-01
-0.89254698E+01  0.24446655E+00 -0.91802410E-03 -0.76640192E-02  0.10539988E+00
-0.89254698E+01  0.28352524E+00 -0.11145194E-02 -0.29649441E-02  0.10970470E+00
-0.89254698E+01  0.32183967E+00 -0.13195827E-02  0.15184585E-02  0.10996437E+00
-0.89254698E+01  0.35932641E+00 -0.15250607E-02  0.55726217E-02  0.10668308E+00
-0.89254698E+01  0.39591017E+00 -0.17228334E-02  0.90378542E-02  0.10051797E+00
-0.89254698E+01  0.43152416E+00 -0.19053245E-02  0.11812951E-01  0.92202555E-01
-0.89254698E+01  0.46611039E+00 -0.20659689E-02  0.13853740E-01  0.82476046E-01
-0.89254698E+01  0.49961977E+00 -0.21996061E-02  0.15166898E-01  0.72025171E-01
-0.89254698E+01  0.53201207E+00 -0.23027394E-02  0.15800824E-01  0.61442153E-01
-0.89254698E+01  0.56325577E+00 -0.23736605E-02  0.15835006E-01  0.51199540E-01
-0.89254698E+01  0.59332774E+00 -0.24124172E-02  0.15369218E-01  0.41640935E-01
-0.89254698E+01  0.62221291E+00 -0.24206596E-02  0.14513098E-01  0.32984790E-01
-0.89254698E+01  0.64990376E+00 -0.24013716E-02  0.13376665E-01  0.25338537E-01
-0.89254698E+01  0.67639983E+00 -0.23585425E-02  0.12061739E-01  0.18719223E-01
-0.89254698E+01  0.70170710E+00 -0.22967973E-02  0.10654684E-01  0.13078044E-01
-0.89254698E+01  0.72583741E+00 -0.22210336E-02  0.92205872E-02  0.83251981E-02
-0.89254698E+01  0.74880783E+00 -0.21360664E-02  0.77996801E-02  0.43533908E-02
-0.89254698E+01  0.77064005E+00 -0.20463059E-02  0.64065217E-02  0.10571319E-02
-0.89254698E+01  0.79135972E+00 -0.19554503E-02  0.50329895E-02 -0.16526965E-02
-0.89254698E+01  0.81099590E+00 -0.18662138E-02  0.36554616E-02 -0.38410390E-02
-0.89254698E+01  0.82958044E+00 -0.17800935E-02  0.22462279E-02 -0.55469617E-02
-0.89254698E+01  0.84714748E+00 -0.16972261E-02  0.78759334E-03 -0.67888109E-02
-0.89254698E+01  0.86373293E+00 -0.16163712E-02 -0.71398051E-03 -0.75738008E-02
-0.89254698E+01  0.87937402E+00 -0.15350842E-02 -0.22179072E-02 -0.79107246E-02
-0.89254698E+01  0.89410886E+00 -0.14500816E-02 -0.36472735E-02 -0.78218097E-02
-0.89254698E+01  0.90797606E+00 -0.13577867E-02 -0.48974924E-02 -0.73512795E-02
-0.89254698E+01  0.92101443E+00 -0.12549491E-02 -0.58542442E-02 -0.65680989E-02
-0.89254698E+01  0.93326267E+00 -0.11392301E-02 -0.64182691E-02 -0.55620251E-02
-0.89254698E+01  0.94475908E+00 -0.10095804E-02 -0.65278907E-02 -0.44353535E-02
-0.89254698E+01  0.95554139E+00 -0.86633367E-03 -0.61753627E-02 -0.32908072E-02
-0.89254698E+01  0.96564655E+00 -0.71092528E-03 -0.54069540E-02 -0.22227094E-02
-0.89254698E+01  0.97511059E+00 -0.54534241E-03 -0.43115210E-02 -0.13078355E-02
-0.89254698E+01  0.98396850E+00 -0.37135272E-03 -0.29926900E-02 -0.60640695E-03
-0.89254698E+01  0.99225409E+00 -0.18979899E-03 -0.15406392E-02 -0.15944867E-03
-0.89254698E+01  0.10000000E+01  0.00000000E+00  0.00000000E+00  0.00000000E+00
 
-0.89059840E+01 -0.10000000E+01  0.00000000E+00  0.00000000E+00  0.00000000E+00
-0.89059840E+01 -0.99225409E+00 -0.21886469E-03 -0.22990843E-02  0.17430489E-03
-0.89059840E+01 -0.98396850E+00 -0.42667552E-03 -0.43180235E-02  0.64419679E-03
-0.89059840E+01 -0.97511059E+00 -0.62304523E-03 -0.60160803E-02  0.13470166E-02
-0.89059840E+01 -0.96564655E+00 -0.80618880E-03 -0.73051629E-02  0.22108935E-02
-0.89059840E+01 -0.95554139E+00 -0.97358522E-03 -0.80837285E-02  0.31455461E-02
-0.89059840E+01 -0.94475908E+00 -0.11228527E-02 -0.82727288E-02  0.40513282E-02
-0.89059840E+01 -0.93326267E+00 -0.12526563E-02 -0.78454740E-02  0.48203530E-02
-0.89059840E+01 -0.92101443E+00 -0.13633712E-02 -0.68424137E-02  0.53486276E-02
-0.89059840E+01 -0.90797606E+00 -0.14573574E-02 -0.53674051E-02  0.55444908E-02
-0.89059840E+01 -0.89410886E+00 -0.15387621E-02 -0.35668517E-02  0.53401566E-02
-0.89059840E+01 -0.87937402E+00 -0.16129263E-02 -0.15987375E-02  0.46976565E-02
-0.89059840E+01 -0.86373293E+00 -0.16855406E-02  0.39892728E-03  0.36106046E-02
-0.89059840E+01 -0.84714748E+00 -0.17617610E-02  0.23314911E-02  0.20988939E-02
-0.89059840E+01 -0.82958044E+00 -0.18454520E-02  0.41574516E-02  0.19790369E-03
-0.89059840E+01 -0.81099590E+00 -0.19386758E-02  0.58842122E-02 -0.20554935E-02
-0.89059840E+01 -0.79135972E+00 -0.20414462E-02  0.75530600E-02 -0.46376864E-02
-0.89059840E+01 -0.77064005E+00 -0.21517155E-02  0.92188936E-02 -0.75500056E-02
-0.89059840E+01 -0.74880783E+00 -0.22655065E-02  0.10929994E-01 -0.10826204E-01
-0.89059840E+01 -0.72583741E+00 -0.23771308E-02  0.12711579E-01 -0.14533262E-01
-0.89059840E+01 -0.70170710E+00 -0.24794312E-02  0.14555048E-01 -0.18766214E-01
-0.89059840E+01 -0.67639983E+00 -0.25640580E-02  0.16412938E-01 -0.23635967E-01
-0.89059840E+01 -0.64990376E+00 -0.26217830E-02  0.18199122E-01 -0.29251719E-01
-0.89059840E+01 -0.62221291E+00 -0.26429035E-02  0.19793044E-01 -0.35698018E-01
-0.89059840E+01 -0.59332774E+00 -0.26177471E-02  0.21047437E-01 -0.43008943E-01
-0.89059840E+01 -0.56325577E+00 -0.25373050E-02  0.21798583E-01 -0.51140962E-01
-0.89059840E+01 -0.53201207E+00 -0.23939575E-02  0.21878988E-01 -0.59948136E-01
-0.89059840E+01 -0.49961977E+00 -0.21822714E-02  0.21131857E-01 -0.69162722E-01
-0.89059840E+01 -0.46611039E+00 -0.18997868E-02  0.19427265E-01 -0.78385483E-01
-0.89059840E+01 -0.43152416E+00 -0.15477368E-02  0.16679124E-01 -0.87089116E-01
-0.89059840E+01 -0.39591017E+00 -0.11315942E-02  0.12862020E-01 -0.94638242E-01
-0.89059840E+01 -0.35932641E+00 -0.66137784E-03  0.80258864E-02 -0.10032754E+00
-0.89059840E+01 -0.32183967E+00 -0.15161813E-03  0.23063251E-02 -0.10343786E+00
-0.89059840E+01 -0.28352524E+00  0.37905493E-03 -0.40721732E-02 -0.10330694E+00
-0.89059840E+01 -0.24446655E+00  0.90874364E-03 -0.10802234E-01 -0.99408309E-01
-0.89059840E+01 -0.20475452E+00  0.14134905E-02 -0.17510195E-01 -0.91428631E-01
-0.89059840E+01 -0.16448690E+00  0.18688061E-02 -0.23782995E-01 -0.79332022E-01
-0.89059840E+01 -0.12376733E+00  0.22513752E-02 -0.29203376E-01 -0.63399660E-01
-0.89059840E+01 -0.82704342E-01  0.25408019E-02 -0.33389583E-01 -0.44235278E-01
-0.89059840E+01 -0.41410268E-01  0.27212014E-02 -0.36034581E-01 -0.22731743E-01
-0.89059840E+01  0.00000000E+00  0.27824877E-02 -0.36939241E-01 -0.11129617E-11
-0.89059840E+01  0.41410268E-01  0.27212014E-02 -0.36034581E-01  0.22731743E-01
-0.89059840E+01  0.82704342E-01  0.25408019E-02 -0.33389583E-01  0.44235278E-01
-0.89059840E+01  0.12376733E+00  0.22513752E-02 -0.29203376E-01  0.63399660E-01
-0.89059840E+01  0.16448690E+00  0.18688061E-02 -0.23782995E-01  0.79332022E-01
-0.89059840E+01  0.20475452E+00  0.14134905E-02 -0.17510195E-01  0.91428631E-01
-0.89059840E+01  0.24446655E+00  0.90874364E-03 -0.10802234E-01  0.99408309E-01
-0.89059840E+01  0.28352524E+00  0.37905493E-03 -0.40721732E-02  0.10330694E+00
-0.89059840E+01  0.32183967E+00 -0.15161813E-03  0.23063251E-02  0.10343786E+00
-0.89059840E+01  0.35932641E+00 -0.66137784E-03  0.80258864E-02  0.10032754E+00
-0.89059840E+01  0.39591017E+00 -0.11315942E-02  0.12862020E-01  0.94638242E-01
-0.89059840E+01  0.43152416E+00 -0.15477368E-02  0.16679124E-01  0.87089116E-01
-0.89059840E+01  0.46611039E+00 -0.18997868E-02  0.19427265E-01  0.78385483E-01
-0.89059840E+01  0.49961977E+00 -0.21822714E-02  0.21131857E-01  0.69162722E-01
-0.89059840E+01  0.53201207E+00 -0.23939575E-02  0.21878988E-01  0.59948136E-01
-0.89059840E+01  0.56325577E+00 -0.25373050E-02  0.21798583E-01  0.51140962E-01
-0.89059840E+01  0.59332774E+00 -0.26177471E-02  0.21047437E-01  0.43008943E-01
-0.89059840E+01  0.62221291E+00 -0.26429035E-02  0.19793044E-01  0.35698018E-01
-0.89059840E+01  0.64990376E+00 -0.26217830E-02  0.18199122E-01  0.29251719E-01
-0.89059840E+01  0.67639983E+00 -0.25640580E-02  0.16412938E-01  0.23635967E-01
-0.89059840E+01  0.70170710E+00 -0.24794312E-02  0.14555048E-01  0.18766214E-01
-0.89059840E+01  0.72583741E+00 -0.23771308E-02  0.12711579E-01  0.14533262E-01
-0.89059840E+01  0.74880783E+00 -0.22655065E-02  0.10929994E-01  0.10826204E-01
-0.89059840E+01  0.77064005E+00 -0.21517155E-02  0.92188936E-02  0.75500056E-02
-0.89059840E+01  0.79135972E+00 -0.20414462E-02  0.75530600E-02  0.46376864E-02
-0.89059840E+01  0.81099590E+00 -0.19386758E-02  0.58842122E-02  0.20554935E-02
-0.89059840E+01  0.82958044E+00 -0.18454520E-02  0.41574516E-02 -0.19790369E-03
-0.89059840E+01  0.84714748E+00 -0.17617610E-02  0.23314911E-02 -0.20988939E-02
-0.89059840E+01  0.86373293E+00 -0.16855406E-02  0.39892728E-03 -0.36106046E-02
-0.89059840E+01  0.87937402E+00 -0.16129263E-02 -0.15987375E-02 -0.46976565E-02
-0.89059840E+01  0.89410886E+00 -0.15387621E-02 -0.35668517E-02 -0.53401566E-02
-0.89059840E+01  0.90797606E+00 -0.14573574E-02 -0.53674051E-02 -0.55444908E-02
-0.89059840E+01  0.92101443E+00 -0.13633712E-02 -0.68424137E-02 -0.53486276E-02
-0.89059840E+01  0.93326267E+00 -0.12526563E-02 -0.78454740E-02 -0.48203530E-02
-0.89059840E+01  0.94475908E+00 -0.11228527E-02 -0.82727288E-02 -0.40513282E-02
-0.89059840E+01  0.95554139E+00 -0.97358522E-03 -0.80837285E-02 -0.31455461E-02
-0.89059840E+01  0.96564655E+00 -0.80618880E-03 -0.73051629E-02 -0.22108935E-02
-0.89059840E+01  0.97511059E+00 -0.62304523E-03 -0.60160803E-02 -0.13470166E-02
-0.89059840E+01  0.98396850E+00 -0.42667552E-03 -0.43180235E-02 -0.64419679E-03
-0.89059840E+01  0.99225409E+00 -0.21886469E-03 -0.22990843E-02 -0.17430489E-03
-0.89059840E+01  0.10000000E+01  0.00000000E+00  0.00000000E+00  0.00000000E+00
 
-0.88861460E+01 -0.10000000E+01  0.00000000E+00  0.00000000E+00  0.00000000E+00
-0.88861460E+01 -0.99225409E+00 -0.23729723E-03 -0.30620267E-02  0.16244273E-03
-0.88861460E+01 -0.98396850E+00 -0.45877719E-03 -0.56039296E-02  0.58544180E-03
-0.88861460E+01 -0.97511059E+00 -0.66260599E-03 -0.75872249E-02  0.11891666E-02
-0.88861460E+01 -0.96564655E+00 -0.84590896E-03 -0.89347086E-02  0.18817259E-02
-0.88861460E+01 -0.95554139E+00 -0.10054869E-02 -0.95625288E-02  0.25560487E-02
-0.88861460E+01 -0.94475908E+00 -0.11388236E-02 -0.94209475E-02  0.31017231E-02
-0.88861460E+01 -0.93326267E+00 -0.12450600E-02 -0.85226320E-02  0.34099622E-02
-0.88861460E+01 -0.92101443E+00 -0.13256992E-02 -0.69575936E-02  0.33862099E-02
-0.88861460E+01 -0.90797606E+00 -0.13848099E-02 -0.48840891E-02  0.29584913E-02
-0.88861460E+01 -0.89410886E+00 -0.14286815E-02 -0.25024707E-02  0.20867643E-02
-0.88861460E+01 -0.87937402E+00 -0.14649986E-02 -0.16438842E-04  0.76672673E-03
-0.88861460E+01 -0.86373293E+00 -0.15017473E-02  0.24042562E-02 -0.97062467E-03
-0.88861460E+01 -0.84714748E+00 -0.15460984E-02  0.46512926E-02 -0.30654436E-02
-0.88861460E+01 -0.82958044E+00 -0.16034829E-02  0.66877479E-02 -0.54402331E-02
-0.88861460E+01 -0.81099590E+00 -0.16769905E-02  0.85411442E-02 -0.80135355E-02
-0.88861460E+01 -0.79135972E+00 -0.17670986E-02  0.10283200E-01 -0.10714426E-01
-0.88861460E+01 -0.77064005E+00 -0.18716690E-02  0.12003486E-01 -0.13494467E-01
-0.88861460E+01 -0.74880783E+00 -0.19860892E-02  0.13783333E-01 -0.16336623E-01
-0.88861460E+01 -0.72583741E+00 -0.21034691E-02  0.15674530E-01 -0.19258928E-01
-0.88861460E+01 -0.70170710E+00 -0.22148217E-02  0.17685030E-01 -0.22313696E-01
-0.88861460E+01 -0.67639983E+00 -0.23092467E-02  0.19771553E-01 -0.25580958E-01
-0.88861460E+01 -0.64990376E+00 -0.23741496E-02  0.21838598E-01 -0.29157181E-01
-0.88861460E+01 -0.62221291E+00 -0.23955926E-02  0.23742488E-01 -0.33138557E-01
-0.88861460E+01 -0.59332774E+00 -0.23588319E-02  0.25300072E-01 -0.37600419E-01
-0.88861460E+01 -0.56325577E+00 -0.22491138E-02  0.26301120E-01 -0.42573589E-01
-0.88861460E+01 -0.53201207E+00 -0.20527212E-02  0.26524441E-01 -0.48020606E-01
-0.88861460E+01 -0.49961977E+00 -0.17582602E-02  0.25756937E-01 -0.53814503E-01
-0.88861460E+01 -0.46611039E+00 -0.13580878E-02  0.23815408E-01 -0.59724176E-01
-0.88861460E+01 -0.43152416E+00 -0.84977991E-03  0.20569809E-01 -0.65409801E-01
-0.88861460E+01 -0.39591017E+00 -0.23745925E-03  0.15966630E-01 -0.70431891E-01
-0.88861460E+01 -0.35932641E+00  0.46718557E-03  0.10049679E-01 -0.74276137E-01
-0.88861460E+01 -0.32183967E+00  0.12444076E-02  0.29752559E-02 -0.76394669E-01
-0.88861460E+01 -0.28352524E+00  0.20665952E-02 -0.49819941E-02 -0.76261615E-01
-0.88861460E+01 -0.24446655E+00  0.28992946E-02 -0.13435560E-01 -0.73437968E-01
-0.88861460E+01 -0.20475452E+00  0.37030788E-02 -0.21907886E-01 -0.67637717E-01
-0.88861460E+01 -0.16448690E+00  0.44361965E-02 -0.29865329E-01 -0.58785163E-01
-0.88861460E+01 -0.12376733E+00  0.50577757E-02 -0.36764704E-01 -0.47052862E-01
-0.88861460E+01 -0.82704342E-01  0.55312786E-02 -0.42106345E-01 -0.32871368E-01
-0.88861460E+01 -0.41410268E-01  0.58277920E-02 -0.45486865E-01 -0.16905831E-01
-0.88861460E+01  0.00000000E+00  0.59287618E-02 -0.46644023E-01 -0.12652655E-11
-0.88861460E+01  0.41410268E-01  0.58277920E-02 -0.45486865E-01  0.16905831E-01
-0.88861460E+01  0.82704342E-01  0.55312786E-02 -0.42106345E-01  0.32871368E-01
-0.88861460E+01  0.12376733E+00  0.50577757E-02 -0.36764704E-01  0.47052862E-01
-0.88861460E+01  0.16448690E+00  0.44361965E-02 -0.29865329E-01  0.58785163E-01
-0.88861460E+01  0.20475452E+00  0.37030788E-02 -0.21907886E-01  0.67637717E-01
-0.88861460E+01  0.24446655E+00  0.28992946E-02 -0.13435560E-01  0.73437968E-01
-0.88861460E+01  0.28352524E+00  0.20665952E-02 -0.49819942E-02  0.76261615E-01
-0.88861460E+01  0.32183967E+00  0.12444076E-02  0.29752559E-02  0.76394669E-01
-0.88861460E+01  0.35932641E+00  0.46718557E-03  0.10049679E-01  0.74276137E-01
-0.88861460E+01  0.39591017E+00 -0.23745924E-03  0.15966630E-01  0.70431891E-01
-0.88861460E+01  0.43152416E+00 -0.84977991E-03  0.20569809E-01  0.65409801E-01
-0.88861460E+01  0.46611039E+00 -0.13580878E-02  0.23815408E-01  0.59724176E-01
-0.88861460E+01  0.49961977E+00 -0.17582602E-02  0.25756937E-01  0.53814503E-01
-0.88861460E+01  0.53201207E+00 -0.20527212E-02  0.26524441E-01  0.48020606E-01
-0.88861460E+01  0.56325577E+00 -0.22491138E-02  0.26301120E-01  0.42573589E-01
-0.88861460E+01  0.59332774E+00 -0.23588319E-02  0.25300072E-01  0.37600419E-01
-0.88861460E+01  0.62221291E+00 -0.23955926E-02  0.23742488E-01  0.33138557E-01
-0.88861460E+01  0.64990376E+00 -0.23741496E-02  0.21838598E-01  0.29157181E-01
-0.88861460E+01  0.67639983E+00 -0.23092467E-02  0.19771553E-01  0.25580958E-01
-0.88861460E+01  0.70170710E+00 -0.22148217E-02  0.17685030E-01  0.22313696E-01
-0.88861460E+01  0.72583741E+00 -0.21034691E-02  0.15674530E-01  0.19258928E-01
-0.88861460E+01  0.74880783E+00 -0.19860892E-02  0.13783333E-01  0.16336623E-01
-0.88861460E+01  0.77064005E+00 -0.18716690E-02  0.12003486E-01  0.13494467E-01
-0.88861460E+01  0.79135972E+00 -0.17670986E-02  0.10283200E-01  0.10714426E-01
-0.88861460E+01  0.81099590E+00 -0.16769905E-02  0.85411442E-02  0.80135355E-02
-0.88861460E+01  0.82958044E+00 -0.16034829E-02  0.66877479E-02  0.54402331E-02
-0.88861460E+01  0.84714748E+00 -0.15460984E-02  0.46512926E-02  0.30654436E-02
-0.88861460E+01  0.86373293E+00 -0.15017473E-02  0.24042562E-02  0.97062467E-03
-0.88861460E+01  0.87937402E+00 -0.14649986E-02 -0.16438842E-04 -0.76672673E-03
-0.88861460E+01  0.89410886E+00 -0.14286815E-02 -0.25024707E-02 -0.20867643E-02
-0.88861460E+01  0.90797606E+00 -0.13848099E-02 -0.48840891E-02 -0.29584913E-02
-0.88861460E+01  0.92101443E+00 -0.13256992E-02 -0.69575936E-02 -0.33862099E-02
-0.88861460E+01  0.93326267E+00 -0.12450600E-02 -0.85226320E-02 -0.34099622E-02
-0.88861460E+01  0.94475908E+00 -0.11388236E-02 -0.94209475E-02 -0.31017231E-02
-0.88861460E+01  0.95554139E+00 -0.10054869E-02 -0.95625288E-02 -0.25560487E-02
-0.88861460E+01  0.96564655E+00 -0.84590896E-03 -0.89347086E-02 -0.18817259E-02
-0.88861460E+01  0.97511059E+00 -0.66260599E-03 -0.75872249E-02 -0.11891666E-02
-0.88861460E+01  0.98396850E+00 -0.45877719E-03 -0.56039296E-02 -0.58544180E-03
-0.88861460E+01  0.99225409E+00 -0.23729723E-03 -0.30620267E-02 -0.16244273E-03
-0.88861460E+01  0.10000000E+01  0.00000000E+00  0.00000000E+00  0.00000000E+00
 
-0.88659503E+01 -0.10000000E+01  0.00000000E+00  0.00000000E+00  0.00000000E+00
-0.88659503E+01 -0.99225409E+00 -0.24332897E-03 -0.37002558E-02  0.12122188E-03
-0.88659503E+01 -0.98396850E+00 -0.46513582E-03 -0.66356963E-02  0.42261245E-03
-0.88659503E+01 -0.97511059E+00 -0.66186455E-03 -0.87650152E-02  0.82373174E-03
-0.88659503E+01 -0.96564655E+00 -0.82947107E-03 -0.10026552E-01  0.12290295E-02
-0.88659503E+01 -0.95554139E+00 -0.96417939E-03 -0.10366142E-01  0.15334870E-02
-0.88659503E+01 -0.94475908E+00 -0.10635550E-02 -0.97777240E-02  0.16339018E-02
-0.88659503E+01 -0.93326267E+00 -0.11274730E-02 -0.83266787E-02  0.14379594E-02
-0.88659503E+01 -0.92101443E+00 -0.11587786E-02 -0.61616098E-02  0.87454480E-03
-0.88659503E+01 -0.90797606E+00 -0.11633562E-02 -0.34987473E-02 -0.98551339E-04
-0.88659503E+01 -0.89410886E+00 -0.11496000E-02 -0.59074651E-03 -0.14893904E-02
-0.88659503E+01 -0.87937402E+00 -0.11273616E-02  0.23180718E-02 -0.32702398E-02
-0.88659503E+01 -0.86373293E+00 -0.11066464E-02  0.50325262E-02 -0.53804099E-02
-0.88659503E+01 -0.84714748E+00 -0.10963311E-02  0.74361158E-02 -0.77323012E-02
-0.88659503E+01 -0.82958044E+00 -0.11031589E-02  0.94999924E-02 -0.10221156E-01
-0.88659503E+01 -0.81099590E+00 -0.11311340E-02  0.11273147E-01 -0.12735541E-01
-0.88659503E+01 -0.79135972E+00 -0.11813111E-02  0.12857686E-01 -0.15168785E-01
-0.88659503E+01 -0.77064005E+00 -0.12518735E-02  0.14377717E-01 -0.17428394E-01
-0.88659503E+01 -0.74880783E+00 -0.13383370E-02  0.15948866E-01 -0.19444362E-01
-0.88659503E+01 -0.72583741E+00 -0.14337562E-02  0.17653440E-01 -0.21174490E-01
-0.88659503E+01 -0.70170710E+00 -0.15288458E-02  0.19523496E-01 -0.22608012E-01
-0.88659503E+01 -0.67639983E+00 -0.16120415E-02  0.21531468E-01 -0.23766092E-01
-0.88659503E+01 -0.64990376E+00 -0.16695569E-02  0.23587747E-01 -0.24699834E-01
-0.88659503E+01 -0.62221291E+00 -0.16855718E-02  0.25543748E-01 -0.25484307E-01
-0.88659503E+01 -0.59332774E+00 -0.16426547E-02  0.27200316E-01 -0.26208988E-01
-0.88659503E+01 -0.56325577E+00 -0.15225381E-02  0.28320704E-01 -0.26964105E-01
-0.88659503E+01 -0.53201207E+00 -0.13072792E-02  0.28648415E-01 -0.27824381E-01
-0.88659503E+01 -0.49961977E+00 -0.98082087E-03  0.27929155E-01 -0.28831515E-01
-0.88659503E+01 -0.46611039E+00 -0.53085793E-03  0.25936668E-01 -0.29978193E-01
-0.88659503E+01 -0.43152416E+00  0.49115747E-04  0.22500906E-01 -0.31196238E-01
-0.88659503E+01 -0.39591017E+00  0.75781207E-03  0.17536825E-01 -0.32351905E-01
-0.88659503E+01 -0.35932641E+00  0.15844571E-02  0.11070570E-01 -0.33250624E-01
-0.88659503E+01 -0.32183967E+00  0.25077254E-02  0.32593307E-02 -0.33652688E-01
-0.88659503E+01 -0.28352524E+00  0.34955751E-02 -0.55996469E-02 -0.33299693E-01
-0.88659503E+01 -0.24446655E+00  0.45062335E-02 -0.15074747E-01 -0.31949523E-01
-0.88659503E+01 -0.20475452E+00  0.54904216E-02 -0.24622994E-01 -0.29415445E-01
-0.88659503E+01 -0.16448690E+00  0.63947687E-02 -0.33630414E-01 -0.25603037E-01
-0.88659503E+01 -0.12376733E+00  0.71661356E-02 -0.41466859E-01 -0.20537914E-01
-0.88659503E+01 -0.82704342E-01  0.77564093E-02 -0.47549243E-01 -0.14377857E-01
-0.88659503E+01 -0.41410268E-01  0.81271696E-02 -0.51404912E-01 -0.74053421E-02
-0.88659503E+01  0.00000000E+00  0.82536145E-02 -0.52725795E-01 -0.12186369E-11
-0.88659503E+01  0.41410268E-01  0.81271696E-02 -0.51404912E-01  0.74053421E-02
-0.88659503E+01  0.82704342E-01  0.77564093E-02 -0.47549243E-01  0.14377857E-01
-0.88659503E+01  0.12376733E+00  0.71661356E-02 -0.41466859E-01  0.20537914E-01
-0.88659503E+01  0.16448690E+00  0.63947687E-02 -0.33630414E-01  0.25603037E-01
-0.88659503E+01  0.20475452E+00  0.54904216E-02 -0.24622994E-01  0.29415445E-01
-0.88659503E+01  0.24446655E+00  0.45062335E-02 -0.15074747E-01  0.31949523E-01
-0.88659503E+01  0.28352524E+00  0.34955751E-02 -0.55996469E-02  0.33299693E-01
-0.88659503E+01  0.32183967E+00  0.25077254E-02  0.32593307E-02  0.33652688E-01
-0.88659503E+01  0.35932641E+00  0.15844571E-02  0.11070570E-01  0.33250624E-01
-0.88659503E+01  0.39591017E+00  0.75781207E-03  0.17536825E-01  0.32351905E-01
-0.88659503E+01  0.43152416E+00  0.49115747E-04  0.22500906E-01  0.31196238E-01
-0.88659503E+01  0.46611039E+00 -0.53085793E-03  0.25936668E-01  0.29978193E-01
-0.88659503E+01  0.49961977E+00 -0.98082087E-03  0.27929155E-01  0.28831515E-01
-0.88659503E+01  0.53201207E+00 -0.13072792E-02  0.28648415E-01  0.27824381E-01
-0.88659503E+01  0.56325577E+00 -0.15225381E-02  0.28320704E-01  0.26964105E-01
-0.88659503E+01  0.59332774E+00 -0.16426547E-02  0.27200316E-01  0.26208988E-01
-0.88659503E+01  0.62221291E+00 -0.16855718E-02  0.25543748E-01  0.25484307E-01
-0.88659503E+01  0.64990376E+00 -0.16695569E-02  0.23587747E-01  0.24699834E-01
-0.88659503E+01  0.67639983E+00 -0.16120415E-02  0.21531468E-01  0.23766092E-01
-0.88659503E+01  0.70170710E+00 -0.15288458E-02  0.19523496E-01  0.22608012E-01
-0.88659503E+01  0.72583741E+00 -0.14337562E-02  0.17653440E-01  0.21174490E-01
-0.88659503E+01  0.74880783E+00 -0.13383370E-02  0.15948866E-01  0.19444362E-01
-0.88659503E+01  0.77064005E+00 -0.12518735E-02  0.14377717E-01  0.17428394E-01
-0.88659503E+01  0.79135972E+00 -0.11813111E-02  0.12857686E-01  0.15168785E-01
-0.88659503E+01  0.81099590E+00 -0.11311340E-02  0.11273147E-01  0.12735541E-01
-0.88659503E+01  0.82958044E+00 -0.11031589E-02  0.94999924E-02  0.10221156E-01
-0.88659503E+01  0.84714748E+00 -0.10963311E-02  0.74361158E-02  0.77323012E-02
-0.88659503E+01  0.86373293E+00 -0.11066464E-02  0.50325262E-02  0.53804099E-02
-0.88659503E+01  0.87937402E+00 -0.11273616E-02  0.23180718E-02  0.32702398E-02
-0.88659503E+01  0.89410886E+00 -0.11496000E-02 -0.59074651E-03  0.14893904E-02
-0.88659503E+01  0.90797606E+00 -0.11633562E-02 -0.34987473E-02  0.98551339E-04
-0.88659503E+01  0.92101443E+00 -0.11587786E-02 -0.61616098E-02 -0.87454480E-03
-0.88659503E+01  0.93326267E+00 -0.11274730E-02 -0.83266787E-02 -0.14379594E-02
-0.88659503E+01  0.94475908E+00 -0.10635550E-02 -0.97777240E-02 -0.16339018E-02
-0.88659503E+01  0.95554139E+00 -0.96417939E-03 -0.10366142E-01 -0.15334870E-02
-0.88659503E+01  0.96564655E+00 -0.82947107E-03 -0.10026552E-01 -0.12290295E-02
-0.88659503E+01  0.97511059E+00 -0.66186455E-03 -0.87650152E-02 -0.82373174E-03
-0.88659503E+01  0.98396850E+00 -0.46513582E-03 -0.66356963E-02 -0.42261245E-03
-0.88659503E+01  0.99225409E+00 -0.24332897E-03 -0.37002558E-02 -0.12122188E-03
-0.88659503E+01  0.10000000E+01  0.00000000E+00  0.00000000E+00  0.00000000E+00
 
-0.88453911E+01 -0.10000000E+01  0.00000000E+00  0.00000000E+00  0.00000000E+00
-0.88453911E+01 -0.99225409E+00 -0.23767918E-03 -0.40884967E-02  0.56276041E-04
-0.88453911E+01 -0.98396850E+00 -0.44803895E-03 -0.72134047E-02  0.17761344E-03
-0.88453911E+01 -0.97511059E+00 -0.62585393E-03 -0.93225171E-02  0.29917853E-03
-0.88453911E+01 -0.96564655E+00 -0.76604426E-03 -0.10368584E-01  0.33863344E-03
-0.88453911E+01 -0.95554139E+00 -0.86446929E-03 -0.10331809E-01  0.21142925E-03
-0.88453911E+01 -0.94475908E+00 -0.91900301E-03 -0.92552204E-02 -0.16162633E-03
-0.88453911E+01 -0.93326267E+00 -0.93043488E-03 -0.72608452E-02 -0.84135800E-03
-0.88453911E+01 -0.92101443E+00 -0.90300750E-03 -0.45550469E-02 -0.18643985E-02
-0.88453911E+01 -0.90797606E+00 -0.84430111E-03 -0.14065339E-02 -0.32364632E-02
-0.88453911E+01 -0.89410886E+00 -0.76449551E-03  0.18894841E-02 -0.49323766E-02
-0.88453911E+01 -0.87937402E+00 -0.67511220E-03  0.50592398E-02 -0.68965633E-02
-0.88453911E+01 -0.86373293E+00 -0.58755331E-03  0.78923393E-02 -0.90483834E-02
-0.88453911E+01 -0.84714748E+00 -0.51174019E-03  0.10270741E-01 -0.11287052E-01
-0.88453911E+01 -0.82958044E+00 -0.45512081E-03  0.12175747E-01 -0.13498939E-01
-0.88453911E+01 -0.81099590E+00 -0.42216303E-03  0.13675284E-01 -0.15563250E-01
-0.88453911E+01 -0.79135972E+00 -0.41429648E-03  0.14896104E-01 -0.17358477E-01
-0.88453911E+01 -0.77064005E+00 -0.43015871E-03  0.15989819E-01 -0.18767101E-01
-0.88453911E+01 -0.74880783E+00 -0.46593640E-03  0.17100345E-01 -0.19681015E-01
-0.88453911E+01 -0.72583741E+00 -0.51564459E-03  0.18337606E-01 -0.20006367E-01
-0.88453911E+01 -0.70170710E+00 -0.57123509E-03  0.19759740E-01 -0.19669848E-01
-0.88453911E+01 -0.67639983E+00 -0.62255571E-03  0.21362844E-01 -0.18625202E-01
-0.88453911E+01 -0.64990376E+00 -0.65722952E-03  0.23077595E-01 -0.16860532E-01
-0.88453911E+01 -0.62221291E+00 -0.66061512E-03  0.24770968E-01 -0.14404444E-01
-0.88453911E+01 -0.59332774E+00 -0.61598502E-03  0.26253279E-01 -0.11330362E-01
-0.88453911E+01 -0.56325577E+00 -0.50508119E-03  0.27289935E-01 -0.77571329E-02
-0.88453911E+01 -0.53201207E+00 -0.30912159E-03  0.27618688E-01 -0.38454898E-02
-0.88453911E+01 -0.49961977E+00 -0.10307409E-04  0.26971765E-01  0.21021989E-03
-0.88453911E+01 -0.46611039E+00  0.40623678E-03  0.25102857E-01  0.41943717E-02
-0.88453911E+01 -0.43152416E+00  0.95020583E-03  0.21817282E-01  0.78856106E-02
-0.88453911E+01 -0.39591017E+00  0.16237840E-02  0.17003559E-01  0.11073992E-01
-0.88453911E+01 -0.35932641E+00  0.24195301E-02  0.10662814E-01  0.13577906E-01
-0.88453911E+01 -0.32183967E+00  0.33188574E-02  0.29320040E-02  0.15258734E-01
-0.88453911E+01 -0.28352524E+00  0.42914615E-02 -0.59040847E-02  0.16031342E-01
-0.88453911E+01 -0.24446655E+00  0.52960233E-02 -0.15416447E-01  0.15869073E-01
-0.88453911E+01 -0.20475452E+00  0.62823478E-02 -0.25054236E-01  0.14802775E-01
-0.88453911E+01 -0.16448690E+00  0.71949264E-02 -0.34186247E-01  0.12914548E-01
-0.88453911E+01 -0.12376733E+00  0.79776378E-02 -0.42158639E-01  0.10327835E-01
-0.88453911E+01 -0.82704342E-01  0.85790939E-02 -0.48362432E-01  0.71961138E-02
-0.88453911E+01 -0.41410268E-01  0.89579314E-02 -0.52301736E-01  0.36922576E-02
-0.88453911E+01  0.00000000E+00  0.90873111E-02 -0.53652410E-01 -0.96973495E-12
-0.88453911E+01  0.41410268E-01  0.89579314E-02 -0.52301736E-01 -0.36922576E-02
-0.88453911E+01  0.82704342E-01  0.85790939E-02 -0.48362432E-01 -0.71961138E-02
-0.88453911E+01  0.12376733E+00  0.79776378E-02 -0.42158639E-01 -0.10327835E-01
-0.88453911E+01  0.16448690E+00  0.71949264E-02 -0.34186247E-01 -0.12914548E-01
-0.88453911E+01  0.20475452E+00  0.62823478E-02 -0.25054236E-01 -0.14802775E-01
-0.88453911E+01  0.24446655E+00  0.52960233E-02 -0.15416447E-01 -0.15869073E-01
-0.88453911E+01  0.28352524E+00  0.42914615E-02 -0.59040847E-02 -0.16031342E-01
-0.88453911E+01  0.32183967E+00  0.33188574E-02  0.29320040E-02 -0.15258734E-01
-0.88453911E+01  0.35932641E+00  0.24195301E-02  0.10662814E-01 -0.13577906E-01
-0.88453911E+01  0.39591017E+00  0.16237840E-02  0.17003559E-01 -0.11073992E-01
-0.88453911E+01  0.43152416E+00  0.95020583E-03  0.21817282E-01 -0.78856106E-02
-0.88453911E+01  0.46611039E+00  0.40623678E-03  0.25102857E-01 -0.41943717E-02
-0.88453911E+01  0.49961977E+00 -0.10307409E-04  0.26971765E-01 -0.21021989E-03
-0.88453911E+01  0.53201207E+00 -0.30912159E-03  0.27618688E-01  0.38454898E-02
-0.88453911E+01  0.56325577E+00 -0.50508119E-03  0.27289935E-01  0.77571329E-02
-0.88453911E+01  0.59332774E+00 -0.61598502E-03  0.26253279E-01  0.11330362E-01
-0.88453911E+01  0.62221291E+00 -0.66061512E-03  0.24770968E-01  0.14404444E-01
-0.88453911E+01  0.64990376E+00 -0.65722952E-03  0.23077595E-01  0.16860532E-01
-0.88453911E+01  0.67639983E+00 -0.62255571E-03  0.21362844E-01  0.18625202E-01
-0.88453911E+01  0.70170710E+00 -0.57123509E-03  0.19759740E-01  0.19669848E-01
-0.88453911E+01  0.72583741E+00 -0.51564459E-03  0.18337606E-01  0.20006367E-01
-0.88453911E+01  0.74880783E+00 -0.46593640E-03  0.17100345E-01  0.19681015E-01
-0.88453911E+01  0.77064005E+00 -0.43015871E-03  0.15989819E-01  0.18767101E-01
-0.88453911E+01  0.79135972E+00 -0.41429648E-03  0.14896104E-01  0.17358477E-01
-0.88453911E+01  0.81099590E+00 -0.42216303E-03  0.13675284E-01  0.15563250E-01
-0.88453911E+01  0.82958044E+00 -0.45512081E-03  0.12175747E-01  0.13498939E-01
-0.88453911E+01  0.84714748E+00 -0.51174019E-03  0.10270741E-01  0.11287052E-01
-0.88453911E+01  0.86373293E+00 -0.58755331E-03  0.78923393E-02  0.90483834E-02
-0.88453911E+01  0.87937402E+00 -0.67511220E-03  0.50592398E-02  0.68965633E-02
-0.88453911E+01  0.89410886E+00 -0.76449551E-03  0.18894841E-02  0.49323766E-02
-0.88453911E+01  0.90797606E+00 -0.84430111E-03 -0.14065339E-02  0.32364632E-02
-0.88453911E+01  0.92101443E+00 -0.90300750E-03 -0.45550469E-02  0.18643985E-02
-0.88453911E+01  0.93326267E+00 -0.93043488E-03 -0.72608452E-02  0.84135800E-03
-0.88453911E+01  0.94475908E+00 -0.91900301E-03 -0.92552204E-02  0.16162633E-03
-0.88453911E+01  0.95554139E+00 -0.86446929E-03 -0.10331809E-01 -0.21142925E-03
-0.88453911E+01  0.96564655E+00 -0.76604426E-03 -0.10368584E-01 -0.33863344E-03
-0.88453911E+01  0.97511059E+00 -0.62585393E-03 -0.93225171E-02 -0.29917853E-03
-0.88453911E+01  0.98396850E+00 -0.44803895E-03 -0.72134047E-02 -0.17761344E-03
-0.88453911E+01  0.99225409E+00 -0.23767918E-03 -0.40884967E-02 -0.56276041E-04
-0.88453911E+01  0.10000000E+01  0.00000000E+00  0.00000000E+00  0.00000000E+00
 
-0.88244629E+01 -0.10000000E+01  0.00000000E+00  0.00000000E+00  0.00000000E+00
-0.88244629E+01 -0.99225409E+00 -0.22189479E-03 -0.41382337E-02 -0.19435961E-04
-0.88244629E+01 -0.98396850E+00 -0.41167367E-03 -0.71999171E-02 -0.10278563E-03
-0.88244629E+01 -0.97511059E+00 -0.56264876E-03 -0.91133645E-02 -0.28918862E-03
-0.88244629E+01 -0.96564655E+00 -0.66895101E-03 -0.98405024E-02 -0.63531043E-03
-0.88244629E+01 -0.95554139E+00 -0.72634030E-03 -0.93942695E-02 -0.11926149E-02
-0.88244629E+01 -0.94475908E+00 -0.73321234E-03 -0.78640448E-02 -0.20047035E-02
-0.88244629E+01 -0.93326267E+00 -0.69137862E-03 -0.54235859E-02 -0.30919811E-02
-0.88244629E+01 -0.92101443E+00 -0.60641546E-03 -0.23273002E-02 -0.44510405E-02
-0.88244629E+01 -0.90797606E+00 -0.48733581E-03  0.11173591E-02 -0.60495238E-02
-0.88244629E+01 -0.89410886E+00 -0.34563446E-03  0.45894783E-02 -0.78314217E-02
-0.88244629E+01 -0.87937402E+00 -0.19385953E-03  0.78027382E-02 -0.97196060E-02
-0.88244629E+01 -0.86373293E+00 -0.44051885E-04  0.10545816E-01 -0.11623428E-01
-0.88244629E+01 -0.84714748E+00  0.93617506E-04  0.12708126E-01 -0.13442332E-01
-0.88244629E+01 -0.82958044E+00  0.21174623E-03  0.14283703E-01 -0.15070545E-01
-0.88244629E+01 -0.81099590E+00  0.30603083E-03  0.15355608E-01 -0.16397736E-01
-0.88244629E+01 -0.79135972E+00  0.37510114E-03  0.16066487E-01 -0.17310030E-01
-0.88244629E+01 -0.77064005E+00  0.42003964E-03  0.16583887E-01 -0.17689200E-01
-0.88244629E+01 -0.74880783E+00  0.44383608E-03  0.17068184E-01 -0.17413877E-01
-0.88244629E+01 -0.72583741E+00  0.45096466E-03  0.17647277E-01 -0.16362045E-01
-0.88244629E+01 -0.70170710E+00  0.44721581E-03  0.18400114E-01 -0.14417572E-01
-0.88244629E+01 -0.67639983E+00  0.43977083E-03  0.19347290E-01 -0.11480010E-01
-0.88244629E+01 -0.64990376E+00  0.43745312E-03  0.20447835E-01 -0.74784822E-02
-0.88244629E+01 -0.62221291E+00  0.45098904E-03  0.21600019E-01 -0.23877529E-02
-0.88244629E+01 -0.59332774E+00  0.49312949E-03  0.22646595E-01  0.37548061E-02
-0.88244629E+01 -0.56325577E+00  0.57845313E-03  0.23384027E-01  0.10834182E-01
-0.88244629E+01 -0.53201207E+00  0.72274970E-03  0.23576958E-01  0.18646841E-01
-0.88244629E+01 -0.49961977E+00  0.94189819E-03  0.22977610E-01  0.26896589E-01
-0.88244629E+01 -0.46611039E+00  0.12502672E-02  0.21350414E-01  0.35198969E-01
-0.88244629E+01 -0.43152416E+00  0.16587118E-02  0.18500388E-01  0.43095583E-01
-0.88244629E+01 -0.39591017E+00  0.21723751E-02  0.14303672E-01  0.50078774E-01
-0.88244629E+01 -0.35932641E+00  0.27885549E-02  0.87367997E-02  0.55625975E-01
-0.88244629E+01 -0.32183967E+00  0.34950062E-02  0.19007930E-02  0.59241744E-01
-0.88244629E+01 -0.28352524E+00  0.42690406E-02 -0.59649441E-02  0.60503920E-01
-0.88244629E+01 -0.24446655E+00  0.50777792E-02 -0.14483410E-01  0.59109220E-01
-0.88244629E+01 -0.20475452E+00  0.58797638E-02 -0.23158904E-01  0.54912688E-01
-0.88244629E+01 -0.16448690E+00  0.66279675E-02 -0.31414722E-01  0.47955642E-01
-0.88244629E+01 -0.12376733E+00  0.72739718E-02 -0.38647178E-01  0.38477479E-01
-0.88244629E+01 -0.82704342E-01  0.77728569E-02 -0.44289818E-01  0.26908649E-01
-0.88244629E+01 -0.41410268E-01  0.80881327E-02 -0.47879007E-01  0.13844204E-01
-0.88244629E+01  0.00000000E+00  0.81959837E-02 -0.49110702E-01 -0.57307435E-12
-0.88244629E+01  0.41410268E-01  0.80881327E-02 -0.47879007E-01 -0.13844204E-01
-0.88244629E+01  0.82704342E-01  0.77728569E-02 -0.44289818E-01 -0.26908649E-01
-0.88244629E+01  0.12376733E+00  0.72739718E-02 -0.38647178E-01 -0.38477479E-01
-0.88244629E+01  0.16448690E+00  0.66279675E-02 -0.31414722E-01 -0.47955642E-01
-0.88244629E+01  0.20475452E+00  0.58797638E-02 -0.23158904E-01 -0.54912688E-01
-0.88244629E+01  0.24446655E+00  0.50777792E-02 -0.14483410E-01 -0.59109220E-01
-0.88244629E+01  0.28352524E+00  0.42690406E-02 -0.59649441E-02 -0.60503920E-01
-0.88244629E+01  0.32183967E+00  0.34950062E-02  0.19007930E-02 -0.59241744E-01
-0.88244629E+01  0.35932641E+00  0.27885549E-02  0.87367997E-02 -0.55625975E-01
-0.88244629E+01  0.39591017E+00  0.21723751E-02  0.14303672E-01 -0.50078774E-01
-0.88244629E+01  0.43152416E+00  0.16587118E-02  0.18500388E-01 -0.43095583E-01
-0.88244629E+01  0.46611039E+00  0.12502672E-02  0.21350414E-01 -0.35198969E-01
-0.88244629E+01  0.49961977E+00  0.94189819E-03  0.22977610E-01 -0.26896589E-01
-0.88244629E+01  0.53201207E+00  0.72274970E-03  0.23576958E-01 -0.18646841E-01
-0.88244629E+01  0.56325577E+00  0.57845313E-03  0.23384027E-01 -0.10834182E-01
-0.88244629E+01  0.59332774E+00  0.49312949E-03  0.22646595E-01 -0.37548061E-02
-0.88244629E+01  0.62221291E+00  0.45098904E-03  0.21600019E-01  0.23877529E-02
-0.88244629E+01  0.64990376E+00  0.43745312E-03  0.20447835E-01  0.74784822E-02
-0.88244629E+01  0.67639983E+00  0.43977083E-03  0.19347290E-01  0.11480010E-01
-0.88244629E+01  0.70170710E+00  0.44721581E-03  0.18400114E-01  0.14417572E-01
-0.88244629E+01  0.72583741E+00  0.45096466E-03  0.17647277E-01  0.16362045E-01
-0.88244629E+01  0.74880783E+00  0.44383608E-03  0.17068184E-01  0.17413877E-01
-0.88244629E+01  0.77064005E+00  0.42003964E-03  0.16583887E-01  0.17689200E-01
-0.88244629E+01  0.79135972E+00  0.37510114E-03  0.16066487E-01  0.17310030E-01
-0.88244629E+01  0.81099590E+00  0.30603083E-03  0.15355608E-01  0.16397736E-01
-0.88244629E+01  0.82958044E+00  0.21174623E-03  0.14283703E-01  0.15070545E-01
-0.88244629E+01  0.84714748E+00  0.93617506E-04  0.12708126E-01  0.13442332E-01
-0.88244629E+01  0.86373293E+00 -0.44051885E-04  0.10545816E-01  0.11623428E-01
-0.88244629E+01  0.87937402E+00 -0.19385953E-03  0.78027382E-02  0.97196060E-02
-0.88244629E+01  0.89410886E+00 -0.34563446E-03  0.45894783E-02  0.78314217E-02
-0.88244629E+01  0.90797606E+00 -0.48733581E-03  0.11173591E-02  0.60495238E-02
-0.88244629E+01  0.92101443E+00 -0.60641546E-03 -0.23273002E-02  0.44510405E-02
-0.88244629E+01  0.93326267E+00 -0.69137862E-03 -0.54235859E-02  0.30919811E-02
-0.88244629E+01  0.94475908E+00 -0.73321234E-03 -0.78640448E-02  0.20047035E-02
-0.88244629E+01  0.95554139E+00 -0.72634030E-03 -0.93942695E-02  0.11926149E-02
-0.88244629E+01  0.96564655E+00 -0.66895101E-03 -0.98405024E-02  0.63531043E-03
-0.88244629E+01  0.97511059E+00 -0.56264876E-03 -0.91133645E-02  0.28918862E-03
-0.88244629E+01  0.98396850E+00 -0.41167367E-03 -0.71999171E-02  0.10278563E-03
-0.88244629E+01  0.99225409E+00 -0.22189479E-03 -0.41382337E-02  0.19435961E-04
-0.88244629E+01  0.10000000E+01  0.00000000E+00  0.00000000E+00  0.00000000E+00
 
-0.88031599E+01 -0.10000000E+01  0.00000000E+00  0.00000000E+00  0.00000000E+00
-0.88031599E+01 -0.99225409E+00 -0.19897701E-03 -0.38286613E-02 -0.90419213E-04
-0.88031599E+01 -0.98396850E+00 -0.36258423E-03 -0.65704114E-02 -0.36298371E-03
-0.88031599E+01 -0.97511059E+00 -0.48309835E-03 -0.81288204E-02 -0.82870512E-03
-0.88031599E+01 -0.96564655E+00 -0.55423246E-03 -0.84686917E-02 -0.15128423E-02
-0.88031599E+01 -0.95554139E+00 -0.57194998E-03 -0.76291077E-02 -0.24292864E-02
-0.88031599E+01 -0.94475908E+00 -0.53535436E-03 -0.57364596E-02 -0.35822518E-02
-0.88031599E+01 -0.93326267E+00 -0.44731670E-03 -0.30041465E-02 -0.49511030E-02
-0.88031599E+01 -0.92101443E+00 -0.31460072E-03  0.28135979E-03 -0.64943512E-02
-0.88031599E+01 -0.90797606E+00 -0.14732038E-03  0.37923378E-02 -0.81466612E-02
-0.88031599E+01 -0.89410886E+00  0.42216906E-04  0.72019820E-02 -0.98282529E-02
-0.88031599E+01 -0.87937402E+00  0.24106295E-03  0.10229754E-01 -0.11449111E-01
-0.88031599E+01 -0.86373293E+00  0.43723414E-03  0.12678176E-01 -0.12917994E-01
-0.88031599E+01 -0.84714748E+00  0.62101279E-03  0.14453161E-01 -0.14144877E-01
-0.88031599E+01 -0.82958044E+00  0.78570168E-03  0.15564116E-01 -0.15043300E-01
-0.88031599E+01 -0.81099590E+00  0.92773813E-03  0.16105550E-01 -0.15526983E-01
-0.88031599E+01 -0.79135972E+00  0.10462794E-02  0.16227335E-01 -0.15506304E-01
-0.88031599E+01 -0.77064005E+00  0.11424647E-02  0.16101029E-01 -0.14882804E-01
-0.88031599E+01 -0.74880783E+00  0.12186387E-02  0.15890411E-01 -0.13546304E-01
-0.88031599E+01 -0.72583741E+00  0.12777411E-02  0.15729169E-01 -0.11374372E-01
-0.88031599E+01 -0.70170710E+00  0.13230164E-02  0.15707662E-01 -0.82372160E-02
-0.88031599E+01 -0.67639983E+00  0.13580420E-02  0.15866035E-01 -0.40078171E-02
-0.88031599E+01 -0.64990376E+00  0.13870245E-02  0.16192574E-01  0.14216110E-02
-0.88031599E+01 -0.62221291E+00  0.14152095E-02  0.16624559E-01  0.81181956E-02
-0.88031599E+01 -0.59332774E+00  0.14492688E-02  0.17052054E-01  0.16083395E-01
-0.88031599E+01 -0.56325577E+00  0.14974937E-02  0.17324165E-01  0.25227463E-01
-0.88031599E+01 -0.53201207E+00  0.15696874E-02  0.17259365E-01  0.35346735E-01
-0.88031599E+01 -0.49961977E+00  0.16766502E-02  0.16659884E-01  0.46107752E-01
-0.88031599E+01 -0.46611039E+00  0.18292430E-02  0.15330907E-01  0.57042106E-01
-0.88031599E+01 -0.43152416E+00  0.20370460E-02  0.13103497E-01  0.67555520E-01
-0.88031599E+01 -0.39591017E+00  0.23067403E-02  0.98601650E-02  0.76953730E-01
-0.88031599E+01 -0.35932641E+00  0.26403946E-02  0.55602152E-02  0.84486016E-01
-0.88031599E+01 -0.32183967E+00  0.30339422E-02  0.26162868E-03  0.89405070E-01
-0.88031599E+01 -0.28352524E+00  0.34761452E-02 -0.58649830E-02  0.91038891E-01
-0.88031599E+01 -0.24446655E+00  0.39483665E-02 -0.12534378E-01  0.88867698E-01
-0.88031599E+01 -0.20475452E+00  0.44253563E-02 -0.19359980E-01  0.82596295E-01
-0.88031599E+01 -0.16448690E+00  0.48771463E-02 -0.25883441E-01  0.72211356E-01
-0.88031599E+01 -0.12376733E+00  0.52719134E-02 -0.31618710E-01  0.58013538E-01
-0.88031599E+01 -0.82704342E-01  0.55794913E-02 -0.36105527E-01  0.40616995E-01
-0.88031599E+01 -0.41410268E-01  0.57750107E-02 -0.38964795E-01  0.20913030E-01
-0.88031599E+01  0.00000000E+00  0.58420903E-02 -0.39946918E-01 -0.12087193E-12
-0.88031599E+01  0.41410268E-01  0.57750107E-02 -0.38964795E-01 -0.20913030E-01
-0.88031599E+01  0.82704342E-01  0.55794913E-02 -0.36105527E-01 -0.40616995E-01
-0.88031599E+01  0.12376733E+00  0.52719134E-02 -0.31618710E-01 -0.58013538E-01
-0.88031599E+01  0.16448690E+00  0.48771463E-02 -0.25883441E-01 -0.72211356E-01
-0.88031599E+01  0.20475452E+00  0.44253563E-02 -0.19359980E-01 -0.82596295E-01
-0.88031599E+01  0.24446655E+00  0.39483665E-02 -0.12534378E-01 -0.88867698E-01
-0.88031599E+01  0.28352524E+00  0.34761452E-02 -0.58649830E-02 -0.91038891E-01
-0.88031599E+01  0.32183967E+00  0.30339422E-02  0.26162868E-03 -0.89405070E-01
-0.88031599E+01  0.35932641E+00  0.26403946E-02  0.55602152E-02 -0.84486016E-01
-0.88031599E+01  0.39591017E+00  0.23067403E-02  0.98601650E-02 -0.76953730E-01
-0.88031599E+01  0.43152416E+00  0.20370460E-02  0.13103497E-01 -0.67555520E-01
-0.88031599E+01  0.46611039E+00  0.18292430E-02  0.15330907E-01 -0.57042106E-01
-0.88031599E+01  0.49961977E+00  0.16766502E-02  0.16659884E-01 -0.46107752E-01
-0.88031599E+01  0.53201207E+00  0.15696874E-02  0.17259365E-01 -0.35346735E-01
-0.88031599E+01  0.56325577E+00  0.14974937E-02  0.17324165E-01 -0.25227463E-01
-0.88031599E+01  0.59332774E+00  0.14492688E-02  0.17052054E-01 -0.16083395E-01
-0.88031599E+01  0.62221291E+00  0.14152095E-02  0.16624559E-01 -0.81181956E-02
-0.88031599E+01  0.64990376E+00  0.13870245E-02  0.16192574E-01 -0.14216110E-02
-0.88031599E+01  0.67639983E+00  0.13580420E-02  0.15866035E-01  0.40078171E-02
-0.88031599E+01  0.70170710E+00  0.13230164E-02  0.15707662E-01  0.82372160E-02
-0.88031599E+01  0.72583741E+00  0.12777411E-02  0.15729169E-01  0.11374372E-01
-0.88031599E+01  0.74880783E+00  0.12186387E-02  0.15890411E-01  0.13546304E-01
-0.88031599E+01  0.77064005E+00  0.11424647E-02  0.16101029E-01  0.14882804E-01
-0.88031599E+01  0.79135972E+00  0.10462794E-02  0.16227335E-01  0.15506304E-01
-0.88031599E+01  0.81099590E+00  0.92773813E-03  0.16105550E-01  0.15526983E-01
-0.88031599E+01  0.82958044E+00  0.78570168E-03  0.15564116E-01  0.15043300E-01
-0.88031599E+01  0.84714748E+00  0.62101279E-03  0.14453161E-01  0.14144877E-01
-0.88031599E+01  0.86373293E+00  0.43723414E-03  0.12678176E-01  0.12917994E-01
-0.88031599E+01  0.87937402E+00  0.24106295E-03  0.10229754E-01  0.11449111E-01
-0.88031599E+01  0.89410886E+00  0.42216906E-04  0.72019820E-02  0.98282529E-02
-0.88031599E+01  0.90797606E+00 -0.14732038E-03  0.37923378E-02  0.81466612E-02
-0.88031599E+01  0.92101443E+00 -0.31460072E-03  0.28135979E-03  0.64943512E-02
-0.88031599E+01  0.93326267E+00 -0.44731670E-03 -0.30041465E-02  0.49511030E-02
-0.88031599E+01  0.94475908E+00 -0.53535436E-03 -0.57364596E-02  0.35822518E-02
-0.88031599E+01  0.95554139E+00 -0.57194998E-03 -0.76291077E-02  0.24292864E-02
-0.88031599E+01  0.96564655E+00 -0.55423246E-03 -0.84686917E-02  0.15128423E-02
-0.88031599E+01  0.97511059E+00 -0.48309835E-03 -0.81288204E-02  0.82870512E-03
-0.88031599E+01  0.98396850E+00 -0.36258423E-03 -0.65704114E-02  0.36298371E-03
-0.88031599E+01  0.99225409E+00 -0.19897701E-03 -0.38286613E-02  0.90419213E-04
-0.88031599E+01  0.10000000E+01  0.00000000E+00  0.00000000E+00  0.00000000E+00
 
-0.87814764E+01 -0.10000000E+01  0.00000000E+00  0.00000000E+00  0.00000000E+00
-0.87814764E+01 -0.99225409E+00 -0.17165365E-03 -0.32053933E-02 -0.14415587E-03
-0.87814764E+01 -0.98396850E+00 -0.30668431E-03 -0.54099652E-02 -0.55801217E-03
-0.87814764E+01 -0.97511059E+00 -0.39677200E-03 -0.64922250E-02 -0.12283852E-02
-0.87814764E+01 -0.96564655E+00 -0.43556878E-03 -0.64150479E-02 -0.21501296E-02
-0.87814764E+01 -0.95554139E+00 -0.41948981E-03 -0.52350292E-02 -0.33026849E-02
-0.87814764E+01 -0.94475908E+00 -0.34845289E-03 -0.31029182E-02 -0.46543149E-02
-0.87814764E+01 -0.93326267E+00 -0.22633574E-03 -0.25583272E-03 -0.61497837E-02
-0.87814764E+01 -0.92101443E+00 -0.60870770E-04  0.30063721E-02 -0.77174108E-02
-0.87814764E+01 -0.90797606E+00  0.13709147E-03  0.63555491E-02 -0.92688130E-02
-0.87814764E+01 -0.89410886E+00  0.35490422E-03  0.94784873E-02 -0.10710566E-01
-0.87814764E+01 -0.87937402E+00  0.57974828E-03  0.12117501E-01 -0.11949694E-01
-0.87814764E+01 -0.86373293E+00  0.80022999E-03  0.14102070E-01 -0.12902881E-01
-0.87814764E+01 -0.84714748E+00  0.10075780E-02  0.15362532E-01 -0.13497946E-01
-0.87814764E+01 -0.82958044E+00  0.11962320E-02  0.15926099E-01 -0.13674179E-01
-0.87814764E+01 -0.81099590E+00  0.13637406E-02  0.15895997E-01 -0.13376313E-01
-0.87814764E+01 -0.79135972E+00  0.15101181E-02  0.15422443E-01 -0.12547926E-01
-0.87814764E+01 -0.77064005E+00  0.16368769E-02  0.14671247E-01 -0.11122976E-01
-0.87814764E+01 -0.74880783E+00  0.17460432E-02  0.13798300E-01 -0.90199937E-02
-0.87814764E+01 -0.72583741E+00  0.18393646E-02  0.12931509E-01 -0.61390275E-02
-0.87814764E+01 -0.70170710E+00  0.19178745E-02  0.12161956E-01 -0.23641940E-02
-0.87814764E+01 -0.67639983E+00  0.19818199E-02  0.11540664E-01  0.24279104E-02
-0.87814764E+01 -0.64990376E+00  0.20309200E-02  0.11079640E-01  0.83527675E-02
-0.87814764E+01 -0.62221291E+00  0.20648254E-02  0.10753853E-01  0.15496098E-01
-0.87814764E+01 -0.59332774E+00  0.20836735E-02  0.10504429E-01  0.23886742E-01
-0.87814764E+01 -0.56325577E+00  0.20885985E-02  0.10242350E-01  0.33466840E-01
-0.87814764E+01 -0.53201207E+00  0.20821096E-02  0.98544052E-02  0.44062947E-01
-0.87814764E+01 -0.49961977E+00  0.20682328E-02  0.92115584E-02  0.55362515E-01
-0.87814764E+01 -0.46611039E+00  0.20523749E-02  0.81809021E-02  0.66900861E-01
-0.87814764E+01 -0.43152416E+00  0.20408646E-02  0.66405978E-02  0.78063391E-01
-0.87814764E+01 -0.39591017E+00  0.20402099E-02  0.44974674E-02  0.88107367E-01
-0.87814764E+01 -0.35932641E+00  0.20561324E-02  0.17052437E-02  0.96205428E-01
-0.87814764E+01 -0.32183967E+00  0.20925338E-02 -0.17186764E-02  0.10151068E+00
-0.87814764E+01 -0.28352524E+00  0.21505654E-02 -0.56813341E-02  0.10323922E+00
-0.87814764E+01 -0.24446655E+00  0.22280230E-02 -0.10010263E-01  0.10076240E+00
-0.87814764E+01 -0.20475452E+00  0.23192351E-02 -0.14460329E-01  0.93697167E-01
-0.87814764E+01 -0.16448690E+00  0.24155658E-02 -0.18732454E-01  0.81980979E-01
-0.87814764E+01 -0.12376733E+00  0.25065093E-02 -0.22503348E-01  0.65917773E-01
-0.87814764E+01 -0.82704342E-01  0.25812451E-02 -0.25462767E-01  0.46184218E-01
-0.87814764E+01 -0.41410268E-01  0.26303722E-02 -0.27352830E-01  0.23790875E-01
-0.87814764E+01  0.00000000E+00  0.26475025E-02 -0.28002771E-01  0.29075007E-12
-0.87814764E+01  0.41410268E-01  0.26303722E-02 -0.27352830E-01 -0.23790875E-01
-0.87814764E+01  0.82704342E-01  0.25812451E-02 -0.25462767E-01 -0.46184218E-01
-0.87814764E+01  0.12376733E+00  0.25065093E-02 -0.22503348E-01 -0.65917773E-01
-0.87814764E+01  0.16448690E+00  0.24155658E-02 -0.18732454E-01 -0.81980979E-01
-0.87814764E+01  0.20475452E+00  0.23192351E-02 -0.14460329E-01 -0.93697167E-01
-0.87814764E+01  0.24446655E+00  0.22280230E-02 -0.10010263E-01 -0.10076240E+00
-0.87814764E+01  0.28352524E+00  0.21505654E-02 -0.56813341E-02 -0.10323922E+00
-0.87814764E+01  0.32183967E+00  0.20925338E-02 -0.17186764E-02 -0.10151068E+00
-0.87814764E+01  0.35932641E+00  0.20561324E-02  0.17052437E-02 -0.96205428E-01
-0.87814764E+01  0.39591017E+00  0.20402099E-02  0.44974674E-02 -0.88107367E-01
-0.87814764E+01  0.43152416E+00  0.20408646E-02  0.66405978E-02 -0.78063391E-01
-0.87814764E+01  0.46611039E+00  0.20523749E-02  0.81809021E-02 -0.66900861E-01
-0.87814764E+01  0.49961977E+00  0.20682328E-02  0.92115584E-02 -0.55362515E-01
-0.87814764E+01  0.53201207E+00  0.20821096E-02  0.98544052E-02 -0.44062947E-01
-0.87814764E+01  0.56325577E+00  0.20885985E-02  0.10242350E-01 -0.33466840E-01
-0.87814764E+01  0.59332774E+00  0.20836735E-02  0.10504429E-01 -0.23886742E-01
-0.87814764E+01  0.62221291E+00  0.20648254E-02  0.10753853E-01 -0.15496098E-01
-0.87814764E+01  0.64990376E+00  0.20309200E-02  0.11079640E-01 -0.83527675E-02
-0.87814764E+01  0.67639983E+00  0.19818199E-02  0.11540664E-01 -0.24279104E-02
-0.87814764E+01  0.70170710E+00  0.19178745E-02  0.12161956E-01  0.23641940E-02
-0.87814764E+01  0.72583741E+00  0.18393646E-02  0.12931509E-01  0.61390275E-02
-0.87814764E+01  0.74880783E+00  0.17460432E-02  0.13798300E-01  0.90199937E-02
-0.87814764E+01  0.77064005E+00  0.16368769E-02  0.14671247E-01  0.11122976E-01
-0.87814764E+01  0.79135972E+00  0.15101181E-02  0.15422443E-01  0.12547926E-01
-0.87814764E+01  0.81099590E+00  0.13637406E-02  0.15895997E-01  0.13376313E-01
-0.87814764E+01  0.82958044E+00  0.11962320E-02  0.15926099E-01  0.13674179E-01
-0.87814764E+01  0.84714748E+00  0.10075780E-02  0.15362532E-01  0.13497946E-01
-0.87814764E+01  0.86373293E+00  0.80022999E-03  0.14102070E-01  0.12902881E-01
-0.87814764E+01  0.87937402E+00  0.57974828E-03  0.12117501E-01  0.11949694E-01
-0.87814764E+01  0.89410886E+00  0.35490422E-03  0.94784873E-02  0.10710566E-01
-0.87814764E+01  0.90797606E+00  0.13709147E-03  0.63555491E-02  0.92688130E-02
-0.87814764E+01  0.92101443E+00 -0.60870770E-04  0.30063721E-02  0.77174108E-02
-0.87814764E+01  0.93326267E+00 -0.22633574E-03 -0.25583272E-03  0.61497837E-02
-0.87814764E+01  0.94475908E+00 -0.34845289E-03 -0.31029181E-02  0.46543149E-02
-0.87814764E+01  0.95554139E+00 -0.41948981E-03 -0.52350292E-02  0.33026849E-02
-0.87814764E+01  0.96564655E+00 -0.43556878E-03 -0.64150479E-02  0.21501296E-02
-0.87814764E+01  0.97511059E+00 -0.39677200E-03 -0.64922250E-02  0.12283852E-02
-0.87814764E+01  0.98396850E+00 -0.30668431E-03 -0.54099652E-02  0.55801217E-03
-0.87814764E+01  0.99225409E+00 -0.17165365E-03 -0.32053933E-02  0.14415587E-03
-0.87814764E+01  0.10000000E+01  0.00000000E+00  0.00000000E+00  0.00000000E+00
 
-0.87594064E+01 -0.10000000E+01  0.00000000E+00  0.00000000E+00  0.00000000E+00
-0.87594064E+01 -0.99225409E+00 -0.14294357E-03 -0.23666319E-02 -0.17345499E-03
-0.87594064E+01 -0.98396850E+00 -0.24987831E-03 -0.38904561E-02 -0.66225604E-03
-0.87594064E+01 -0.97511059E+00 -0.31237427E-03 -0.44301168E-02 -0.14367586E-02
-0.87594064E+01 -0.96564655E+00 -0.32436833E-03 -0.39446792E-02 -0.24673150E-02
-0.87594064E+01 -0.95554139E+00 -0.28291605E-03 -0.24997531E-02 -0.37072745E-02
-0.87594064E+01 -0.94475908E+00 -0.18877584E-03 -0.25721914E-03 -0.50975638E-02
-0.87594064E+01 -0.93326267E+00 -0.46698794E-04  0.25387827E-02 -0.65593795E-02
-0.87594064E+01 -0.92101443E+00  0.13488427E-03  0.55931692E-02 -0.80024093E-02
-0.87594064E+01 -0.90797606E+00  0.34475428E-03  0.85953243E-02 -0.93276689E-02
-0.87594064E+01 -0.89410886E+00  0.57033870E-03  0.11261663E-01 -0.10439424E-01
-0.87594064E+01 -0.87937402E+00  0.79935060E-03  0.13370212E-01 -0.11251544E-01
-0.87594064E+01 -0.86373293E+00  0.10213328E-02  0.14786306E-01 -0.11695596E-01
-0.87594064E+01 -0.84714748E+00  0.12287229E-02  0.15469398E-01 -0.11721564E-01
-0.87594064E+01 -0.82958044E+00  0.14172765E-02  0.15465303E-01 -0.11296377E-01
-0.87594064E+01 -0.81099590E+00  0.15857781E-02  0.14883527E-01 -0.10396625E-01
-0.87594064E+01 -0.79135972E+00  0.17352196E-02  0.13869806E-01 -0.90003449E-02
-0.87594064E+01 -0.77064005E+00  0.18676686E-02  0.12577778E-01 -0.70775063E-02
-0.87594064E+01 -0.74880783E+00  0.19851401E-02  0.11148034E-01 -0.45828464E-02
-0.87594064E+01 -0.72583741E+00  0.20886735E-02  0.96946667E-02 -0.14515374E-02
-0.87594064E+01 -0.70170710E+00  0.21777780E-02  0.83010564E-02  0.24002940E-02
-0.87594064E+01 -0.67639983E+00  0.22502530E-02  0.70205321E-02  0.70696105E-02
-0.87594064E+01 -0.64990376E+00  0.23023646E-02  0.58805408E-02  0.12654259E-01
-0.87594064E+01 -0.62221291E+00  0.23292712E-02  0.48864081E-02  0.19234409E-01
-0.87594064E+01 -0.59332774E+00  0.23256336E-02  0.40247844E-02  0.26848491E-01
-0.87594064E+01 -0.56325577E+00  0.22863079E-02  0.32656518E-02  0.35465234E-01
-0.87594064E+01 -0.53201207E+00  0.22070758E-02  0.25645789E-02  0.44955069E-01
-0.87594064E+01 -0.49961977E+00  0.20853278E-02  0.18653577E-02  0.55064757E-01
-0.87594064E+01 -0.46611039E+00  0.19206539E-02  0.11044870E-02  0.65400455E-01
-0.87594064E+01 -0.43152416E+00  0.17152537E-02  0.21735063E-03  0.75424168E-01
-0.87594064E+01 -0.39591017E+00  0.14741232E-02 -0.85348686E-03  0.84468630E-01
-0.87594064E+01 -0.35932641E+00  0.12049586E-02 -0.21488218E-02  0.91773609E-01
-0.87594064E+01 -0.32183967E+00  0.91778436E-03 -0.36830542E-02  0.96544589E-01
-0.87594064E+01 -0.28352524E+00  0.62432612E-03 -0.54360754E-02  0.98030625E-01
-0.87594064E+01 -0.24446655E+00  0.33721615E-03 -0.73486181E-02  0.95614375E-01
-0.87594064E+01 -0.20475452E+00  0.69124514E-04 -0.93230706E-02  0.88902925E-01
-0.87594064E+01 -0.16448690E+00 -0.16806064E-03 -0.11230786E-01  0.77805625E-01
-0.87594064E+01 -0.12376733E+00 -0.36392295E-03 -0.12925862E-01  0.62584431E-01
-0.87594064E+01 -0.82704342E-01 -0.51001393E-03 -0.14263740E-01  0.43865008E-01
-0.87594064E+01 -0.41410268E-01 -0.60016317E-03 -0.15121679E-01  0.22602064E-01
-0.87594064E+01  0.00000000E+00 -0.63062973E-03 -0.15417325E-01  0.58974169E-12
-0.87594064E+01  0.41410268E-01 -0.60016317E-03 -0.15121679E-01 -0.22602064E-01
-0.87594064E+01  0.82704342E-01 -0.51001393E-03 -0.14263740E-01 -0.43865008E-01
-0.87594064E+01  0.12376733E+00 -0.36392295E-03 -0.12925862E-01 -0.62584431E-01
-0.87594064E+01  0.16448690E+00 -0.16806064E-03 -0.11230786E-01 -0.77805625E-01
-0.87594064E+01  0.20475452E+00  0.69124514E-04 -0.93230706E-02 -0.88902925E-01
-0.87594064E+01  0.24446655E+00  0.33721615E-03 -0.73486181E-02 -0.95614375E-01
-0.87594064E+01  0.28352524E+00  0.62432612E-03 -0.54360754E-02 -0.98030625E-01
-0.87594064E+01  0.32183967E+00  0.91778436E-03 -0.36830542E-02 -0.96544589E-01
-0.87594064E+01  0.35932641E+00  0.12049586E-02 -0.21488218E-02 -0.91773609E-01
-0.87594064E+01  0.39591017E+00  0.14741232E-02 -0.85348687E-03 -0.84468630E-01
-0.87594064E+01  0.43152416E+00  0.17152537E-02  0.21735063E-03 -0.75424168E-01
-0.87594064E+01  0.46611039E+00  0.19206539E-02  0.11044870E-02 -0.65400455E-01
-0.87594064E+01  0.49961977E+00  0.20853278E-02  0.18653577E-02 -0.55064757E-01
-0.87594064E+01  0.53201207E+00  0.22070758E-02  0.25645789E-02 -0.44955069E-01
-0.87594064E+01  0.56325577E+00  0.22863079E-02  0.32656518E-02 -0.35465234E-01
-0.87594064E+01  0.59332774E+00  0.23256336E-02  0.40247844E-02 -0.26848491E-01
-0.87594064E+01  0.62221291E+00  0.23292712E-02  0.48864081E-02 -0.19234409E-01
-0.87594064E+01  0.64990376E+00  0.23023646E-02  0.58805408E-02 -0.12654259E-01
-0.87594064E+01  0.67639983E+00  0.22502530E-02  0.70205321E-02 -0.70696105E-02
-0.87594064E+01  0.70170710E+00  0.21777780E-02  0.83010564E-02 -0.24002940E-02
-0.87594064E+01  0.72583741E+00  0.20886735E-02  0.96946667E-02  0.14515374E-02
-0.87594064E+01  0.74880783E+00  0.19851401E-02  0.11148034E-01  0.45828464E-02
-0.87594064E+01  0.77064005E+00  0.18676686E-02  0.12577778E-01  0.70775063E-02
-0.87594064E+01  0.79135972E+00  0.17352196E-02  0.13869806E-01  0.90003449E-02
-0.87594064E+01  0.81099590E+00  0.15857781E-02  0.14883527E-01  0.10396625E-01
-0.87594064E+01  0.82958044E+00  0.14172765E-02  0.15465303E-01  0.11296377E-01
-0.87594064E+01  0.84714748E+00  0.12287229E-02  0.15469398E-01  0.11721564E-01
-0.87594064E+01  0.86373293E+00  0.10213328E-02  0.14786306E-01  0.11695596E-01
-0.87594064E+01  0.87937402E+00  0.79935060E-03  0.13370212E-01  0.11251544E-01
-0.87594064E+01  0.89410886E+00  0.57033870E-03  0.11261663E-01  0.10439424E-01
-0.87594064E+01  0.90797606E+00  0.34475428E-03  0.85953243E-02  0.93276689E-02
-0.87594064E+01  0.92101443E+00  0.13488427E-03  0.55931692E-02  0.80024093E-02
-0.87594064E+01  0.93326267E+00 -0.46698794E-04  0.25387827E-02  0.65593795E-02
-0.87594064E+01  0.94475908E+00 -0.18877584E-03 -0.25721914E-03  0.50975638E-02
-0.87594064E+01  0.95554139E+00 -0.28291605E-03 -0.24997531E-02  0.37072745E-02
-0.87594064E+01  0.96564655E+00 -0.32436833E-03 -0.39446792E-02  0.24673150E-02
-0.87594064E+01  0.97511059E+00 -0.31237427E-03 -0.44301168E-02  0.14367586E-02
-0.87594064E+01  0.98396850E+00 -0.24987831E-03 -0.38904561E-02  0.66225604E-03
-0.87594064E+01  0.99225409E+00 -0.14294357E-03 -0.23666319E-02  0.17345499E-03
-0.87594064E+01  0.10000000E+01  0.00000000E+00  0.00000000E+00  0.00000000E+00
 
-0.87369442E+01 -0.10000000E+01  0.00000000E+00  0.00000000E+00  0.00000000E+00
-0.87369442E+01 -0.99225409E+00 -0.11487452E-03 -0.14342835E-02 -0.17782057E-03
-0.87369442E+01 -0.98396850E+00 -0.19604198E-03 -0.22227514E-02 -0.67414131E-03
-0.87369442E+01 -0.97511059E+00 -0.23533689E-03 -0.22135037E-02 -0.14513457E-02
-0.87369442E+01 -0.96564655E+00 -0.22722045E-03 -0.13630351E-02 -0.24635316E-02
-0.87369442E+01 -0.95554139E+00 -0.16947113E-03  0.26068466E-03 -0.36483963E-02
-0.87369442E+01 -0.94475908E+00 -0.63621592E-04  0.24961254E-02 -0.49303383E-02
-0.87369442E+01 -0.93326267E+00  0.84907229E-04  0.51069134E-02 -0.62192847E-02
-0.87369442E+01 -0.92101443E+00  0.26728703E-03  0.78179090E-02 -0.74183860E-02
-0.87369442E+01 -0.90797606E+00  0.47228269E-03  0.10350079E-01 -0.84299752E-02
-0.87369442E+01 -0.89410886E+00  0.68774096E-03  0.12460617E-01 -0.91660810E-02
-0.87369442E+01 -0.87937402E+00  0.90219478E-03  0.13971082E-01 -0.95552905E-02
-0.87369442E+01 -0.86373293E+00  0.11063145E-02  0.14786879E-01 -0.95487079E-02
-0.87369442E+01 -0.84714748E+00  0.12938288E-02  0.14897843E-01 -0.91200954E-02
-0.87369442E+01 -0.82958044E+00  0.14617960E-02  0.14367338E-01 -0.82627267E-02
-0.87369442E+01 -0.81099590E+00  0.16101698E-02  0.13308726E-01 -0.69819217E-02
-0.87369442E+01 -0.79135972E+00  0.17408640E-02  0.11860096E-01 -0.52862781E-02
-0.87369442E+01 -0.77064005E+00  0.18565347E-02  0.10159473E-01 -0.31786331E-02
-0.87369442E+01 -0.74880783E+00  0.19593900E-02  0.83284442E-02 -0.64885593E-03
-0.87369442E+01 -0.72583741E+00  0.20502123E-02  0.64630687E-02  0.23304743E-02
-0.87369442E+01 -0.70170710E+00  0.21277454E-02  0.46337759E-02  0.58047719E-02
-0.87369442E+01 -0.67639983E+00  0.21884424E-02  0.28894460E-02  0.98336876E-02
-0.87369442E+01 -0.64990376E+00  0.22265611E-02  0.12643811E-02  0.14482818E-01
-0.87369442E+01 -0.62221291E+00  0.22345168E-02 -0.21605956E-03  0.19810217E-01
-0.87369442E+01 -0.59332774E+00  0.22034575E-02 -0.15312822E-02  0.25848459E-01
-0.87369442E+01 -0.56325577E+00  0.21240045E-02 -0.26642433E-02  0.32582798E-01
-0.87369442E+01 -0.53201207E+00  0.19871520E-02 -0.36017629E-02  0.39927937E-01
-0.87369442E+01 -0.49961977E+00  0.17852808E-02 -0.43363750E-02  0.47706032E-01
-0.87369442E+01 -0.46611039E+00  0.15132488E-02 -0.48681833E-02  0.55630353E-01
-0.87369442E+01 -0.43152416E+00  0.11694606E-02 -0.52065395E-02  0.63298671E-01
-0.87369442E+01 -0.39591017E+00  0.75681221E-03 -0.53705109E-02  0.70201136E-01
-0.87369442E+01 -0.35932641E+00  0.28336358E-03 -0.53881251E-02  0.75745662E-01
-0.87369442E+01 -0.32183967E+00 -0.23738187E-03 -0.52940065E-02  0.79302497E-01
-0.87369442E+01 -0.28352524E+00 -0.78671130E-03 -0.51258951E-02  0.80265988E-01
-0.87369442E+01 -0.24446655E+00 -0.13414930E-02 -0.49204990E-02  0.78128351E-01
-0.87369442E+01 -0.20475452E+00 -0.18755232E-02 -0.47096772E-02  0.72556072E-01
-0.87369442E+01 -0.16448690E+00 -0.23613269E-02 -0.45177302E-02  0.63457242E-01
-0.87369442E+01 -0.12376733E+00 -0.27722637E-02 -0.43604584E-02  0.51026960E-01
-0.87369442E+01 -0.82704342E-01 -0.30847137E-02 -0.42460422E-02  0.35760142E-01
-0.87369442E+01 -0.41410268E-01 -0.32801136E-02 -0.41773069E-02  0.18425339E-01
-0.87369442E+01  0.00000000E+00 -0.33466056E-02 -0.41544643E-02  0.74538687E-12
-0.87369442E+01  0.41410268E-01 -0.32801136E-02 -0.41773069E-02 -0.18425339E-01
-0.87369442E+01  0.82704342E-01 -0.30847137E-02 -0.42460422E-02 -0.35760142E-01
-0.87369442E+01  0.12376733E+00 -0.27722637E-02 -0.43604584E-02 -0.51026960E-01
-0.87369442E+01  0.16448690E+00 -0.23613269E-02 -0.45177302E-02 -0.63457242E-01
-0.87369442E+01  0.20475452E+00 -0.18755232E-02 -0.47096772E-02 -0.72556072E-01
-0.87369442E+01  0.24446655E+00 -0.13414930E-02 -0.49204990E-02 -0.78128351E-01
-0.87369442E+01  0.28352524E+00 -0.78671130E-03 -0.51258951E-02 -0.80265988E-01
-0.87369442E+01  0.32183967E+00 -0.23738187E-03 -0.52940065E-02 -0.79302497E-01
-0.87369442E+01  0.35932641E+00  0.28336358E-03 -0.53881251E-02 -0.75745662E-01
-0.87369442E+01  0.39591017E+00  0.75681221E-03 -0.53705109E-02 -0.70201136E-01
-0.87369442E+01  0.43152416E+00  0.11694606E-02 -0.52065395E-02 -0.63298671E-01
-0.87369442E+01  0.46611039E+00  0.15132488E-02 -0.48681833E-02 -0.55630353E-01
-0.87369442E+01  0.49961977E+00  0.17852808E-02 -0.43363751E-02 -0.47706032E-01
-0.87369442E+01  0.53201207E+00  0.19871520E-02 -0.36017629E-02 -0.39927937E-01
-0.87369442E+01  0.56325577E+00  0.21240045E-02 -0.26642433E-02 -0.32582798E-01
-0.87369442E+01  0.59332774E+00  0.22034575E-02 -0.15312822E-02 -0.25848459E-01
-0.87369442E+01  0.62221291E+00  0.22345168E-02 -0.21605956E-03 -0.19810217E-01
-0.87369442E+01  0.64990376E+00  0.22265611E-02  0.12643811E-02 -0.14482818E-01
-0.87369442E+01  0.67639983E+00  0.21884424E-02  0.28894460E-02 -0.98336876E-02
-0.87369442E+01  0.70170710E+00  0.21277454E-02  0.46337759E-02 -0.58047719E-02
-0.87369442E+01  0.72583741E+00  0.20502123E-02  0.64630687E-02 -0.23304743E-02
-0.87369442E+01  0.74880783E+00  0.19593900E-02  0.83284442E-02  0.64885593E-03
-0.87369442E+01  0.77064005E+00  0.18565347E-02  0.10159473E-01  0.31786331E-02
-0.87369442E+01  0.79135972E+00  0.17408640E-02  0.11860096E-01  0.52862781E-02
-0.87369442E+01  0.81099590E+00  0.16101698E-02  0.13308726E-01  0.69819217E-02
-0.87369442E+01  0.82958044E+00  0.14617960E-02  0.14367338E-01  0.82627267E-02
-0.87369442E+01  0.84714748E+00  0.12938288E-02  0.14897843E-01  0.91200954E-02
-0.87369442E+01  0.86373293E+00  0.11063145E-02  0.14786879E-01  0.95487079E-02
-0.87369442E+01  0.87937402E+00  0.90219478E-03  0.13971082E-01  0.95552905E-02
-0.87369442E+01  0.89410886E+00  0.68774096E-03  0.12460617E-01  0.91660810E-02
-0.87369442E+01  0.90797606E+00  0.47228269E-03  0.10350079E-01  0.84299752E-02
-0.87369442E+01  0.92101443E+00  0.26728703E-03  0.78179090E-02  0.74183860E-02
-0.87369442E+01  0.93326267E+00  0.84907229E-04  0.51069134E-02  0.62192847E-02
-0.87369442E+01  0.94475908E+00 -0.63621592E-04  0.24961254E-02  0.49303383E-02
-0.87369442E+01  0.95554139E+00 -0.16947113E-03  0.26068466E-03  0.36483963E-02
-0.87369442E+01  0.96564655E+00 -0.22722045E-03 -0.13630351E-02  0.24635316E-02
-0.87369442E+01  0.97511059E+00 -0.23533689E-03 -0.22135037E-02  0.14513457E-02
-0.87369442E+01  0.98396850E+00 -0.19604198E-03 -0.22227514E-02  0.67414131E-03
-0.87369442E+01  0.99225409E+00 -0.11487452E-03 -0.14342835E-02  0.17782057E-03
-0.87369442E+01  0.10000000E+01  0.00000000E+00  0.00000000E+00  0.00000000E+00
 
-0.87140837E+01 -0.10000000E+01  0.00000000E+00  0.00000000E+00  0.00000000E+00
-0.87140837E+01 -0.99225409E+00 -0.89283522E-04 -0.52534727E-03 -0.16158738E-03
-0.87140837E+01 -0.98396850E+00 -0.14828973E-03 -0.60866329E-03 -0.60991567E-03
-0.87140837E+01 -0.97511059E+00 -0.16944000E-03 -0.98854369E-04 -0.13066137E-02
-0.87140837E+01 -0.96564655E+00 -0.14789168E-03  0.10467854E-02 -0.21978085E-02
-0.87140837E+01 -0.95554139E+00 -0.82158603E-04  0.27623291E-02 -0.32154463E-02
-0.87140837E+01 -0.94475908E+00  0.25574964E-04  0.48953444E-02 -0.42778315E-02
-0.87140837E+01 -0.93326267E+00  0.16945222E-03  0.72286700E-02 -0.52946212E-02
-0.87140837E+01 -0.92101443E+00  0.34054289E-03  0.95180632E-02 -0.61728223E-02
-0.87140837E+01 -0.90797606E+00  0.52790472E-03  0.11525231E-01 -0.68255142E-02
-0.87140837E+01 -0.89410886E+00  0.72007009E-03  0.13053920E-01 -0.71798530E-02
-0.87140837E+01 -0.87937402E+00  0.90657508E-03  0.13971766E-01 -0.71841201E-02
-0.87140837E+01 -0.86373293E+00  0.10792904E-02  0.14223773E-01 -0.68109321E-02
-0.87140837E+01 -0.84714748E+00  0.12331975E-02  0.13827854E-01 -0.60569610E-02
-0.87140837E+01 -0.82958044E+00  0.13665293E-02  0.12861733E-01 -0.49382315E-02
-0.87140837E+01 -0.81099590E+00  0.14802361E-02  0.11439627E-01 -0.34831615E-02
-0.87140837E+01 -0.79135972E+00  0.15769978E-02  0.96896719E-02 -0.17239013E-02
-0.87140837E+01 -0.77064005E+00  0.16599920E-02  0.77329153E-02  0.31129188E-03
-0.87140837E+01 -0.74880783E+00  0.17317189E-02  0.56711831E-02  0.26044580E-02
-0.87140837E+01 -0.72583741E+00  0.17930453E-02  0.35817308E-02  0.51512939E-02
-0.87140837E+01 -0.70170710E+00  0.18426010E-02  0.15202980E-02  0.79622549E-02
-0.87140837E+01 -0.67639983E+00  0.18765115E-02 -0.47235975E-03  0.11060247E-01
-0.87140837E+01 -0.64990376E+00  0.18884452E-02 -0.23615667E-02  0.14475842E-01
-0.87140837E+01 -0.62221291E+00  0.18698940E-02 -0.41117053E-02  0.18238941E-01
-0.87140837E+01 -0.59332774E+00  0.18106706E-02 -0.56813211E-02  0.22367812E-01
-0.87140837E+01 -0.56325577E+00  0.16995927E-02 -0.70221211E-02  0.26855072E-01
-0.87140837E+01 -0.53201207E+00  0.15253876E-02 -0.80807414E-02  0.31652426E-01
-0.87140837E+01 -0.49961977E+00  0.12778034E-02 -0.88034903E-02  0.36655269E-01
-0.87140837E+01 -0.46611039E+00  0.94891820E-03 -0.91426373E-02  0.41690335E-01
-0.87140837E+01 -0.43152416E+00  0.53455203E-03 -0.90638972E-02  0.46508923E-01
-0.87140837E+01 -0.39591017E+00  0.35662564E-04 -0.85536973E-02  0.50789441E-01
-0.87140837E+01 -0.35932641E+00 -0.54047634E-03 -0.76254863E-02  0.54151567E-01
-0.87140837E+01 -0.32183967E+00 -0.11795113E-02 -0.63237191E-02  0.56183919E-01
-0.87140837E+01 -0.28352524E+00 -0.18598801E-02 -0.47247782E-02  0.56484308E-01
-0.87140837E+01 -0.24446655E+00 -0.25534619E-02 -0.29340811E-02  0.54709603E-01
-0.87140837E+01 -0.20475452E+00 -0.32270867E-02 -0.10794042E-02  0.50628825E-01
-0.87140837E+01 -0.16448690E+00 -0.38448409E-02  0.69916228E-03  0.44171313E-01
-0.87140837E+01 -0.12376733E+00 -0.43709896E-02  0.22615412E-02  0.35460509E-01
-0.87140837E+01 -0.82704342E-01 -0.47731979E-02  0.34808885E-02  0.24825329E-01
-0.87140837E+01 -0.41410268E-01 -0.50256635E-02  0.42560883E-02  0.12783961E-01
-0.87140837E+01  0.00000000E+00 -0.51117364E-02  0.45219862E-02  0.76636518E-12
-0.87140837E+01  0.41410268E-01 -0.50256635E-02  0.42560883E-02 -0.12783961E-01
-0.87140837E+01  0.82704342E-01 -0.47731979E-02  0.34808885E-02 -0.24825329E-01
-0.87140837E+01  0.12376733E+00 -0.43709896E-02  0.22615412E-02 -0.35460509E-01
-0.87140837E+01  0.16448690E+00 -0.38448409E-02  0.69916228E-03 -0.44171313E-01
-0.87140837E+01  0.20475452E+00 -0.32270867E-02 -0.10794042E-02 -0.50628825E-01
-0.87140837E+01  0.24446655E+00 -0.25534619E-02 -0.29340811E-02 -0.54709603E-01
-0.87140837E+01  0.28352524E+00 -0.18598801E-02 -0.47247782E-02 -0.56484308E-01
-0.87140837E+01  0.32183967E+00 -0.11795113E-02 -0.63237191E-02 -0.56183919E-01
-0.87140837E+01  0.35932641E+00 -0.54047634E-03 -0.76254863E-02 -0.54151567E-01
-0.87140837E+01  0.39591017E+00  0.35662564E-04 -0.85536973E-02 -0.50789441E-01
-0.87140837E+01  0.43152416E+00  0.53455203E-03 -0.90638972E-02 -0.46508923E-01
-0.87140837E+01  0.46611039E+00  0.94891820E-03 -0.91426373E-02 -0.41690335E-01
-0.87140837E+01  0.49961977E+00  0.12778034E-02 -0.88034903E-02 -0.36655269E-01
-0.87140837E+01  0.53201207E+00  0.15253876E-02 -0.80807414E-02 -0.31652426E-01
-0.87140837E+01  0.56325577E+00  0.16995927E-02 -0.70221211E-02 -0.26855072E-01
-0.87140837E+01  0.59332774E+00  0.18106706E-02 -0.56813211E-02 -0.22367812E-01
-0.87140837E+01  0.62221291E+00  0.18698940E-02 -0.41117053E-02 -0.18238941E-01
-0.87140837E+01  0.64990376E+00  0.18884452E-02 -0.23615667E-02 -0.14475842E-01
-0.87140837E+01  0.67639983E+00  0.18765115E-02 -0.47235975E-03 -0.11060247E-01
-0.87140837E+01  0.70170710E+00  0.18426010E-02  0.15202980E-02 -0.79622549E-02
-0.87140837E+01  0.72583741E+00  0.17930453E-02  0.35817308E-02 -0.51512939E-02
-0.87140837E+01  0.74880783E+00  0.17317189E-02  0.56711831E-02 -0.26044580E-02
-0.87140837E+01  0.77064005E+00  0.16599920E-02  0.77329153E-02 -0.31129188E-03
-0.87140837E+01  0.79135972E+00  0.15769978E-02  0.96896719E-02  0.17239013E-02
-0.87140837E+01  0.81099590E+00  0.14802361E-02  0.11439627E-01  0.34831615E-02
-0.87140837E+01  0.82958044E+00  0.13665293E-02  0.12861733E-01  0.49382315E-02
-0.87140837E+01  0.84714748E+00  0.12331975E-02  0.13827854E-01  0.60569610E-02
-0.87140837E+01  0.86373293E+00  0.10792904E-02  0.14223773E-01  0.68109321E-02
-0.87140837E+01  0.87937402E+00  0.90657508E-03  0.13971766E-01  0.71841201E-02
-0.87140837E+01  0.89410886E+00  0.72007009E-03  0.13053920E-01  0.71798530E-02
-0.87140837E+01  0.90797606E+00  0.52790472E-03  0.11525231E-01  0.68255142E-02
-0.87140837E+01  0.92101443E+00  0.34054289E-03  0.95180632E-02  0.61728223E-02
-0.87140837E+01  0.93326267E+00  0.16945222E-03  0.72286700E-02  0.52946212E-02
-0.87140837E+01  0.94475908E+00  0.25574964E-04  0.48953444E-02  0.42778315E-02
-0.87140837E+01  0.95554139E+00 -0.82158603E-04  0.27623291E-02  0.32154463E-02
-0.87140837E+01  0.96564655E+00 -0.14789168E-03  0.10467854E-02  0.21978085E-02
-0.87140837E+01  0.97511059E+00 -0.16944000E-03 -0.98854369E-04  0.13066137E-02
-0.87140837E+01  0.98396850E+00 -0.14828973E-03 -0.60866329E-03  0.60991567E-03
-0.87140837E+01  0.99225409E+00 -0.89283522E-04 -0.52534727E-03  0.16158738E-03
-0.87140837E+01  0.10000000E+01  0.00000000E+00  0.00000000E+00  0.00000000E+00
 
-0.86908189E+01 -0.10000000E+01  0.00000000E+00  0.00000000E+00  0.00000000E+00
-0.86908189E+01 -0.99225409E+00 -0.66969654E-04  0.26862868E-03 -0.13216833E-03
-0.86908189E+01 -0.98396850E+00 -0.10779309E-03  0.79409590E-03 -0.49695857E-03
-0.86908189E+01 -0.97511059E+00 -0.11564889E-03  0.17153912E-02 -0.10600143E-02
-0.86908189E+01 -0.96564655E+00 -0.86446073E-04  0.30699974E-02 -0.17662295E-02
-0.86908189E+01 -0.95554139E+00 -0.19365728E-04  0.47962226E-02 -0.25494043E-02
-0.86908189E+01 -0.94475908E+00  0.82922364E-04  0.67564275E-02 -0.33299943E-02
-0.86908189E+01 -0.93326267E+00  0.21436428E-03  0.87602372E-02 -0.40253679E-02
-0.86908189E+01 -0.92101443E+00  0.36619066E-03  0.10600833E-01 -0.45535813E-02
-0.86908189E+01 -0.90797606E+00  0.52799749E-03  0.12085097E-01 -0.48441943E-02
-0.86908189E+01 -0.89410886E+00  0.68918457E-03  0.13064450E-01 -0.48433218E-02
-0.86908189E+01 -0.87937402E+00  0.84038293E-03  0.13450951E-01 -0.45205827E-02
-0.86908189E+01 -0.86373293E+00  0.97465078E-03  0.13225276E-01 -0.38694475E-02
-0.86908189E+01 -0.84714748E+00  0.10881152E-02  0.12428686E-01 -0.29066628E-02
-0.86908189E+01 -0.82958044E+00  0.11800066E-02  0.11148677E-01 -0.16661914E-02
-0.86908189E+01 -0.81099590E+00  0.12520671E-02  0.94969378E-02 -0.19310461E-03
-0.86908189E+01 -0.79135972E+00  0.13075597E-02  0.75897956E-02  0.14646620E-02
-0.86908189E+01 -0.77064005E+00  0.13500787E-02  0.55310846E-02  0.32621631E-02
-0.86908189E+01 -0.74880783E+00  0.13824455E-02  0.34037160E-02  0.51627139E-02
-0.86908189E+01 -0.72583741E+00  0.14058315E-02  0.12673554E-02  0.71398561E-02
-0.86908189E+01 -0.70170710E+00  0.14192199E-02 -0.83644609E-03  0.91783011E-02
-0.86908189E+01 -0.67639983E+00  0.14191736E-02 -0.28763469E-02  0.11272314E-01
-0.86908189E+01 -0.64990376E+00  0.13998780E-02 -0.48214622E-02  0.13423518E-01
-0.86908189E+01 -0.62221291E+00  0.13533729E-02 -0.66337211E-02  0.15636733E-01
-0.86908189E+01 -0.59332774E+00  0.12699641E-02 -0.82626340E-02  0.17915155E-01
-0.86908189E+01 -0.56325577E+00  0.11387980E-02 -0.96442797E-02  0.20253700E-01
-0.86908189E+01 -0.53201207E+00  0.94865487E-03 -0.10703689E-01  0.22631825E-01
-0.86908189E+01 -0.49961977E+00  0.68897355E-03 -0.11360987E-01  0.25005525E-01
-0.86908189E+01 -0.46611039E+00  0.35112331E-03 -0.11540061E-01  0.27300461E-01
-0.86908189E+01 -0.43152416E+00 -0.70148433E-04 -0.11179392E-01  0.29407021E-01
-0.86908189E+01 -0.39591017E+00 -0.57520539E-03 -0.10243472E-01  0.31179721E-01
-0.86908189E+01 -0.35932641E+00 -0.11581533E-02 -0.87336819E-02  0.32442113E-01
-0.86908189E+01 -0.32183967E+00 -0.18058376E-02 -0.66966348E-02  0.32998864E-01
-0.86908189E+01 -0.28352524E+00 -0.24974680E-02 -0.42284350E-02  0.32654797E-01
-0.86908189E+01 -0.24446655E+00 -0.32050700E-02 -0.14732376E-02  0.31239929E-01
-0.86908189E+01 -0.20475452E+00 -0.38948953E-02  0.13846204E-02  0.28637252E-01
-0.86908189E+01 -0.16448690E+00 -0.45297668E-02  0.41348640E-02  0.24809035E-01
-0.86908189E+01 -0.12376733E+00 -0.50721876E-02  0.65606506E-02  0.19816234E-01
-0.86908189E+01 -0.82704342E-01 -0.54878721E-02  0.84608457E-02  0.13826325E-01
-0.86908189E+01 -0.41410268E-01 -0.57492503E-02  0.96722203E-02  0.71062358E-02
-0.86908189E+01  0.00000000E+00 -0.58384410E-02  0.10088334E-01  0.68872367E-12
-0.86908189E+01  0.41410268E-01 -0.57492503E-02  0.96722203E-02 -0.71062358E-02
-0.86908189E+01  0.82704342E-01 -0.54878721E-02  0.84608457E-02 -0.13826325E-01
-0.86908189E+01  0.12376733E+00 -0.50721876E-02  0.65606506E-02 -0.19816234E-01
-0.86908189E+01  0.16448690E+00 -0.45297668E-02  0.41348640E-02 -0.24809035E-01
-0.86908189E+01  0.20475452E+00 -0.38948953E-02  0.13846204E-02 -0.28637252E-01
-0.86908189E+01  0.24446655E+00 -0.32050700E-02 -0.14732376E-02 -0.31239929E-01
-0.86908189E+01  0.28352524E+00 -0.24974680E-02 -0.42284350E-02 -0.32654797E-01
-0.86908189E+01  0.32183967E+00 -0.18058376E-02 -0.66966348E-02 -0.32998864E-01
-0.86908189E+01  0.35932641E+00 -0.11581533E-02 -0.87336819E-02 -0.32442113E-01
-0.86908189E+01  0.39591017E+00 -0.57520539E-03 -0.10243472E-01 -0.31179721E-01
-0.86908189E+01  0.43152416E+00 -0.70148433E-04 -0.11179392E-01 -0.29407021E-01
-0.86908189E+01  0.46611039E+00  0.35112331E-03 -0.11540061E-01 -0.27300461E-01
-0.86908189E+01  0.49961977E+00  0.68897355E-03 -0.11360987E-01 -0.25005525E-01
-0.86908189E+01  0.53201207E+00  0.94865487E-03 -0.10703689E-01 -0.22631825E-01
-0.86908189E+01  0.56325577E+00  0.11387980E-02 -0.96442797E-02 -0.20253700E-01
-0.86908189E+01  0.59332774E+00  0.12699641E-02 -0.82626340E-02 -0.17915155E-01
-0.86908189E+01  0.62221291E+00  0.13533729E-02 -0.66337211E-02 -0.15636733E-01
-0.86908189E+01  0.64990376E+00  0.13998780E-02 -0.48214622E-02 -0.13423518E-01
-0.86908189E+01  0.67639983E+00  0.14191736E-02 -0.28763469E-02 -0.11272314E-01
-0.86908189E+01  0.70170710E+00  0.14192199E-02 -0.83644609E-03 -0.91783011E-02
-0.86908189E+01  0.72583741E+00  0.14058315E-02  0.12673554E-02 -0.71398561E-02
-0.86908189E+01  0.74880783E+00  0.13824455E-02  0.34037160E-02 -0.51627139E-02
-0.86908189E+01  0.77064005E+00  0.13500787E-02  0.55310846E-02 -0.32621631E-02
-0.86908189E+01  0.79135972E+00  0.13075597E-02  0.75897956E-02 -0.14646620E-02
-0.86908189E+01  0.81099590E+00  0.12520671E-02  0.94969378E-02  0.19310461E-03
-0.86908189E+01  0.82958044E+00  0.11800066E-02  0.11148677E-01  0.16661914E-02
-0.86908189E+01  0.84714748E+00  0.10881152E-02  0.12428686E-01  0.29066628E-02
-0.86908189E+01  0.86373293E+00  0.97465078E-03  0.13225276E-01  0.38694475E-02
-0.86908189E+01  0.87937402E+00  0.84038293E-03  0.13450951E-01  0.45205827E-02
-0.86908189E+01  0.89410886E+00  0.68918457E-03  0.13064450E-01  0.48433218E-02
-0.86908189E+01  0.90797606E+00  0.52799749E-03  0.12085097E-01  0.48441943E-02
-0.86908189E+01  0.92101443E+00  0.36619066E-03  0.10600833E-01  0.45535813E-02
-0.86908189E+01  0.93326267E+00  0.21436428E-03  0.87602372E-02  0.40253679E-02
-0.86908189E+01  0.94475908E+00  0.82922364E-04  0.67564275E-02  0.33299943E-02
-0.86908189E+01  0.95554139E+00 -0.19365728E-04  0.47962226E-02  0.25494043E-02
-0.86908189E+01  0.96564655E+00 -0.86446073E-04  0.30699974E-02  0.17662295E-02
-0.86908189E+01  0.97511059E+00 -0.11564889E-03  0.17153912E-02  0.10600143E-02
-0.86908189E+01  0.98396850E+00 -0.10779309E-03  0.79409590E-03  0.49695857E-03
-0.86908189E+01  0.99225409E+00 -0.66969654E-04  0.26862868E-03  0.13216833E-03
-0.86908189E+01  0.10000000E+01  0.00000000E+00  0.00000000E+00  0.00000000E+00
 
-0.86671440E+01 -0.10000000E+01  0.00000000E+00  0.00000000E+00  0.00000000E+00
-0.86671440E+01 -0.99225409E+00 -0.48628906E-04  0.89437607E-03 -0.97325339E-04
-0.86671440E+01 -0.98396850E+00 -0.75356144E-04  0.18937451E-02 -0.36419151E-03
-0.86671440E+01 -0.97511059E+00 -0.74219457E-04  0.31156145E-02 -0.77253544E-03
-0.86671440E+01 -0.96564655E+00 -0.41878325E-04  0.45881587E-02 -0.12705767E-02
-0.86671440E+01 -0.95554139E+00  0.21918523E-04  0.62546638E-02 -0.17987231E-02
-0.86671440E+01 -0.94475908E+00  0.11418474E-03  0.79954475E-02 -0.22849527E-02
-0.86671440E+01 -0.93326267E+00  0.22887743E-03  0.96509948E-02 -0.26588715E-02
-0.86671440E+01 -0.92101443E+00  0.35759179E-03  0.11054603E-01 -0.28533010E-02
-0.86671440E+01 -0.90797606E+00  0.49062617E-03  0.12058845E-01 -0.28163400E-02
-0.86671440E+01 -0.89410886E+00  0.61833976E-03  0.12560395E-01 -0.25135789E-02
-0.86671440E+01 -0.87937402E+00  0.73246494E-03  0.12511091E-01 -0.19346892E-02
-0.86671440E+01 -0.86373293E+00  0.82716681E-03  0.11921131E-01 -0.10912048E-02
-0.86671440E+01 -0.84714748E+00  0.89956824E-03  0.10848890E-01 -0.15733111E-04
-0.86671440E+01 -0.82958044E+00  0.94970468E-03  0.93862347E-02  0.12451674E-02
-0.86671440E+01 -0.81099590E+00  0.97991158E-03  0.76386774E-02  0.26361470E-02
-0.86671440E+01 -0.79135972E+00  0.99386538E-03  0.57090177E-02  0.41007861E-02
-0.86671440E+01 -0.77064005E+00  0.99547285E-03  0.36840583E-02  0.55857205E-02
-0.86671440E+01 -0.74880783E+00  0.98787042E-03  0.16293228E-02  0.70447988E-02
-0.86671440E+01 -0.72583741E+00  0.97265674E-03 -0.41093166E-03  0.84396335E-02
-0.86671440E+01 -0.70170710E+00  0.94945107E-03 -0.24074781E-02  0.97401408E-02
-0.86671440E+01 -0.67639983E+00  0.91572898E-03 -0.43378230E-02  0.10923061E-01
-0.86671440E+01 -0.64990376E+00  0.86689226E-03 -0.61766266E-02  0.11971381E-01
-0.86671440E+01 -0.62221291E+00  0.79648033E-03 -0.78882592E-02  0.12872990E-01
-0.86671440E+01 -0.59332774E+00  0.69650708E-03 -0.94217784E-02  0.13620333E-01
-0.86671440E+01 -0.56325577E+00  0.55791165E-03 -0.10709975E-01  0.14209378E-01
-0.86671440E+01 -0.53201207E+00  0.37118141E-03 -0.11671899E-01  0.14638939E-01
-0.86671440E+01 -0.49961977E+00  0.12717666E-03 -0.12219277E-01  0.14909025E-01
-0.86671440E+01 -0.46611039E+00 -0.18180801E-03 -0.12265859E-01  0.15019152E-01
-0.86671440E+01 -0.43152416E+00 -0.56079171E-03 -0.11739313E-01  0.14965977E-01
-0.86671440E+01 -0.39591017E+00 -0.10107502E-02 -0.10594236E-01  0.14741392E-01
-0.86671440E+01 -0.35932641E+00 -0.15273315E-02 -0.88249448E-02  0.14331079E-01
-0.86671440E+01 -0.32183967E+00 -0.20998510E-02 -0.64759113E-02  0.13714731E-01
-0.86671440E+01 -0.28352524E+00 -0.27108161E-02 -0.36478561E-02  0.12868037E-01
-0.86671440E+01 -0.24446655E+00 -0.33361858E-02 -0.49748181E-03  0.11767001E-01
-0.86671440E+01 -0.20475452E+00 -0.39465152E-02  0.27703554E-02  0.10393884E-01
-0.86671440E+01 -0.16448690E+00 -0.45089894E-02  0.59182527E-02  0.87440299E-02
-0.86671440E+01 -0.12376733E+00 -0.49902106E-02  0.86984434E-02  0.68318258E-02
-0.86671440E+01 -0.82704342E-01 -0.53594270E-02  0.10878998E-01  0.46943320E-02
-0.86671440E+01 -0.41410268E-01 -0.55917840E-02  0.12270433E-01  0.23911317E-02
-0.86671440E+01  0.00000000E+00 -0.56711071E-02  0.12748644E-01  0.55783218E-12
-0.86671440E+01  0.41410268E-01 -0.55917840E-02  0.12270433E-01 -0.23911316E-02
-0.86671440E+01  0.82704342E-01 -0.53594270E-02  0.10878998E-01 -0.46943320E-02
-0.86671440E+01  0.12376733E+00 -0.49902106E-02  0.86984434E-02 -0.68318258E-02
-0.86671440E+01  0.16448690E+00 -0.45089894E-02  0.59182527E-02 -0.87440299E-02
-0.86671440E+01  0.20475452E+00 -0.39465152E-02  0.27703554E-02 -0.10393884E-01
-0.86671440E+01  0.24446655E+00 -0.33361858E-02 -0.49748181E-03 -0.11767001E-01
-0.86671440E+01  0.28352524E+00 -0.27108161E-02 -0.36478561E-02 -0.12868037E-01
-0.86671440E+01  0.32183967E+00 -0.20998510E-02 -0.64759113E-02 -0.13714731E-01
-0.86671440E+01  0.35932641E+00 -0.15273315E-02 -0.88249448E-02 -0.14331079E-01
-0.86671440E+01  0.39591017E+00 -0.10107502E-02 -0.10594236E-01 -0.14741392E-01
-0.86671440E+01  0.43152416E+00 -0.56079171E-03 -0.11739313E-01 -0.14965977E-01
-0.86671440E+01  0.46611039E+00 -0.18180801E-03 -0.12265859E-01 -0.15019152E-01
-0.86671440E+01  0.49961977E+00  0.12717666E-03 -0.12219277E-01 -0.14909025E-01
-0.86671440E+01  0.53201207E+00  0.37118141E-03 -0.11671899E-01 -0.14638939E-01
-0.86671440E+01  0.56325577E+00  0.55791165E-03 -0.10709975E-01 -0.14209378E-01
-0.86671440E+01  0.59332774E+00  0.69650708E-03 -0.94217784E-02 -0.13620333E-01
-0.86671440E+01  0.62221291E+00  0.79648033E-03 -0.78882592E-02 -0.12872990E-01
-0.86671440E+01  0.64990376E+00  0.86689226E-03 -0.61766266E-02 -0.11971381E-01
-0.86671440E+01  0.67639983E+00  0.91572898E-03 -0.43378230E-02 -0.10923061E-01
-0.86671440E+01  0.70170710E+00  0.94945107E-03 -0.24074781E-02 -0.97401408E-02
-0.86671440E+01  0.72583741E+00  0.97265674E-03 -0.41093166E-03 -0.84396335E-02
-0.86671440E+01  0.74880783E+00  0.98787042E-03  0.16293228E-02 -0.70447988E-02
-0.86671440E+01  0.77064005E+00  0.99547285E-03  0.36840583E-02 -0.55857205E-02
-0.86671440E+01  0.79135972E+00  0.99386538E-03  0.57090177E-02 -0.41007861E-02
-0.86671440E+01  0.81099590E+00  0.97991158E-03  0.76386774E-02 -0.26361470E-02
-0.86671440E+01  0.82958044E+00  0.94970468E-03  0.93862347E-02 -0.12451674E-02
-0.86671440E+01  0.84714748E+00  0.89956824E-03  0.10848890E-01  0.15733111E-04
-0.86671440E+01  0.86373293E+00  0.82716681E-03  0.11921131E-01  0.10912048E-02
-0.86671440E+01  0.87937402E+00  0.73246494E-03  0.12511091E-01  0.19346892E-02
-0.86671440E+01  0.89410886E+00  0.61833976E-03  0.12560395E-01  0.25135789E-02
-0.86671440E+01  0.90797606E+00  0.49062617E-03  0.12058845E-01  0.28163400E-02
-0.86671440E+01  0.92101443E+00  0.35759179E-03  0.11054603E-01  0.28533010E-02
-0.86671440E+01  0.93326267E+00  0.22887743E-03  0.96509948E-02  0.26588715E-02
-0.86671440E+01  0.94475908E+00  0.11418474E-03  0.79954475E-02  0.22849527E-02
-0.86671440E+01  0.95554139E+00  0.21918523E-04  0.62546638E-02  0.17987231E-02
-0.86671440E+01  0.96564655E+00 -0.41878325E-04  0.45881587E-02  0.12705767E-02
-0.86671440E+01  0.97511059E+00 -0.74219457E-04  0.31156145E-02  0.77253544E-03
-0.86671440E+01  0.98396850E+00 -0.75356144E-04  0.18937451E-02  0.36419151E-03
-0.86671440E+01  0.99225409E+00 -0.48628906E-04  0.89437607E-03  0.97325339E-04
-0.86671440E+01  0.10000000E+01  0.00000000E+00  0.00000000E+00  0.00000000E+00
 
-0.86430526E+01 -0.10000000E+01  0.00000000E+00  0.00000000E+00  0.00000000E+00
-0.86430526E+01 -0.99225409E+00 -0.34213367E-04  0.13351127E-02 -0.63708603E-04
-0.86430526E+01 -0.98396850E+00 -0.50548822E-04  0.26621238E-02 -0.23634562E-03
-0.86430526E+01 -0.97511059E+00 -0.43877537E-04  0.40704389E-02 -0.49641717E-03
-0.86430526E+01 -0.96564655E+00 -0.11525596E-04  0.55758020E-02 -0.79792496E-03
-0.86430526E+01 -0.95554139E+00  0.46327457E-04  0.71262952E-02 -0.10900148E-02
-0.86430526E+01 -0.94475908E+00  0.12654517E-03  0.86213587E-02 -0.13108033E-02
-0.86430526E+01 -0.93326267E+00  0.22326499E-03  0.99335671E-02 -0.14035529E-02
-0.86430526E+01 -0.92101443E+00  0.32858496E-03  0.10936095E-01 -0.13164924E-02
-0.86430526E+01 -0.90797606E+00  0.43358817E-03  0.11524958E-01 -0.10152469E-02
-0.86430526E+01 -0.89410886E+00  0.52960101E-03  0.11637532E-01 -0.48272760E-03
-0.86430526E+01 -0.87937402E+00  0.60938929E-03  0.11259331E-01  0.27484540E-03
-0.86430526E+01 -0.86373293E+00  0.66809073E-03  0.10423195E-01  0.12321294E-02
-0.86430526E+01 -0.84714748E+00  0.70364658E-03  0.91981936E-02  0.23455967E-02
-0.86430526E+01 -0.82958044E+00  0.71670349E-03  0.76753572E-02  0.35613167E-02
-0.86430526E+01 -0.81099590E+00  0.71000884E-03  0.59506837E-02  0.48192252E-02
-0.86430526E+01 -0.79135972E+00  0.68750719E-03  0.41120011E-02  0.60602944E-02
-0.86430526E+01 -0.77064005E+00  0.65332673E-03  0.22294015E-02  0.72292197E-02
-0.86430526E+01 -0.74880783E+00  0.61089267E-03  0.35255745E-03  0.82776759E-02
-0.86430526E+01 -0.72583741E+00  0.56227774E-03 -0.14874945E-02  0.91637274E-02
-0.86430526E+01 -0.70170710E+00  0.50786249E-03 -0.32717764E-02  0.98519705E-02
-0.86430526E+01 -0.67639983E+00  0.44624868E-03 -0.49853952E-02  0.10311928E-01
-0.86430526E+01 -0.64990376E+00  0.37436941E-03 -0.66089148E-02  0.10518322E-01
-0.86430526E+01 -0.62221291E+00  0.28769711E-03 -0.81117494E-02  0.10451286E-01
-0.86430526E+01 -0.59332774E+00  0.18052242E-03 -0.94478520E-02  0.10098708E-01
-0.86430526E+01 -0.56325577E+00  0.46287302E-04 -0.10554991E-01  0.94586898E-02
-0.86430526E+01 -0.53201207E+00 -0.12197459E-03 -0.11357215E-01  0.85431008E-02
-0.86430526E+01 -0.49961977E+00 -0.33105627E-03 -0.11770856E-01  0.73802493E-02
-0.86430526E+01 -0.46611039E+00 -0.58680897E-03 -0.11713345E-01  0.60169910E-02
-0.86430526E+01 -0.43152416E+00 -0.89320890E-03 -0.11114512E-01  0.45186129E-02
-0.86430526E+01 -0.39591017E+00 -0.12513119E-02 -0.99291511E-02  0.29667265E-02
-0.86430526E+01 -0.35932641E+00 -0.16582302E-02 -0.81495615E-02  0.14542315E-02
-0.86430526E+01 -0.32183967E+00 -0.21062912E-02 -0.58160796E-02  0.78081233E-04
-0.86430526E+01 -0.28352524E+00 -0.25825843E-02 -0.30235664E-02 -0.10700058E-02
-0.86430526E+01 -0.24446655E+00 -0.30690709E-02  0.78184711E-04 -0.19134110E-02
-0.86430526E+01 -0.20475452E+00 -0.35433935E-02  0.32914911E-02 -0.24000399E-02
-0.86430526E+01 -0.16448690E+00 -0.39804057E-02  0.63856312E-02 -0.25095987E-02
-0.86430526E+01 -0.12376733E+00 -0.43543297E-02  0.91184687E-02 -0.22577293E-02
-0.86430526E+01 -0.82704342E-01 -0.46412978E-02  0.11262355E-01 -0.16960160E-02
-0.86430526E+01 -0.41410268E-01 -0.48219402E-02  0.12630705E-01 -0.90778820E-03
-0.86430526E+01  0.00000000E+00 -0.48836181E-02  0.13101046E-01  0.41448278E-12
-0.86430526E+01  0.41410268E-01 -0.48219402E-02  0.12630705E-01  0.90778820E-03
-0.86430526E+01  0.82704342E-01 -0.46412978E-02  0.11262355E-01  0.16960160E-02
-0.86430526E+01  0.12376733E+00 -0.43543297E-02  0.91184687E-02  0.22577293E-02
-0.86430526E+01  0.16448690E+00 -0.39804057E-02  0.63856312E-02  0.25095987E-02
-0.86430526E+01  0.20475452E+00 -0.35433935E-02  0.32914911E-02  0.24000399E-02
-0.86430526E+01  0.24446655E+00 -0.30690709E-02  0.78184711E-04  0.19134110E-02
-0.86430526E+01  0.28352524E+00 -0.25825843E-02 -0.30235664E-02  0.10700058E-02
-0.86430526E+01  0.32183967E+00 -0.21062912E-02 -0.58160796E-02 -0.78081233E-04
-0.86430526E+01  0.35932641E+00 -0.16582302E-02 -0.81495615E-02 -0.14542315E-02
-0.86430526E+01  0.39591017E+00 -0.12513119E-02 -0.99291511E-02 -0.29667265E-02
-0.86430526E+01  0.43152416E+00 -0.89320890E-03 -0.11114512E-01 -0.45186129E-02
-0.86430526E+01  0.46611039E+00 -0.58680897E-03 -0.11713345E-01 -0.60169910E-02
-0.86430526E+01  0.49961977E+00 -0.33105627E-03 -0.11770856E-01 -0.73802493E-02
-0.86430526E+01  0.53201207E+00 -0.12197459E-03 -0.11357215E-01 -0.85431008E-02
-0.86430526E+01  0.56325577E+00  0.46287302E-04 -0.10554991E-01 -0.94586898E-02
-0.86430526E+01  0.59332774E+00  0.18052242E-03 -0.94478520E-02 -0.10098708E-01
-0.86430526E+01  0.62221291E+00  0.28769711E-03 -0.81117494E-02 -0.10451286E-01
-0.86430526E+01  0.64990376E+00  0.37436941E-03 -0.66089148E-02 -0.10518322E-01
-0.86430526E+01  0.67639983E+00  0.44624868E-03 -0.49853952E-02 -0.10311928E-01
-0.86430526E+01  0.70170710E+00  0.50786249E-03 -0.32717764E-02 -0.98519705E-02
-0.86430526E+01  0.72583741E+00  0.56227774E-03 -0.14874945E-02 -0.91637274E-02
-0.86430526E+01  0.74880783E+00  0.61089267E-03  0.35255745E-03 -0.82776759E-02
-0.86430526E+01  0.77064005E+00  0.65332673E-03  0.22294015E-02 -0.72292197E-02
-0.86430526E+01  0.79135972E+00  0.68750719E-03  0.41120011E-02 -0.60602944E-02
-0.86430526E+01  0.81099590E+00  0.71000884E-03  0.59506837E-02 -0.48192252E-02
-0.86430526E+01  0.82958044E+00  0.71670349E-03  0.76753572E-02 -0.35613167E-02
-0.86430526E+01  0.84714748E+00  0.70364658E-03  0.91981936E-02 -0.23455967E-02
-0.86430526E+01  0.86373293E+00  0.66809073E-03  0.10423195E-01 -0.12321294E-02
-0.86430526E+01  0.87937402E+00  0.60938929E-03  0.11259331E-01 -0.27484540E-03
-0.86430526E+01  0.89410886E+00  0.52960101E-03  0.11637532E-01  0.48272760E-03
-0.86430526E+01  0.90797606E+00  0.43358817E-03  0.11524958E-01  0.10152469E-02
-0.86430526E+01  0.92101443E+00  0.32858496E-03  0.10936095E-01  0.13164924E-02
-0.86430526E+01  0.93326267E+00  0.22326499E-03  0.99335671E-02  0.14035529E-02
-0.86430526E+01  0.94475908E+00  0.12654517E-03  0.86213587E-02  0.13108033E-02
-0.86430526E+01  0.95554139E+00  0.46327457E-04  0.71262952E-02  0.10900148E-02
-0.86430526E+01  0.96564655E+00 -0.11525596E-04  0.55758020E-02  0.79792496E-03
-0.86430526E+01  0.97511059E+00 -0.43877537E-04  0.40704389E-02  0.49641717E-03
-0.86430526E+01  0.98396850E+00 -0.50548822E-04  0.26621238E-02  0.23634562E-03
-0.86430526E+01  0.99225409E+00 -0.34213367E-04  0.13351127E-02  0.63708603E-04
-0.86430526E+01  0.10000000E+01  0.00000000E+00  0.00000000E+00  0.00000000E+00
 
-0.86185388E+01 -0.10000000E+01  0.00000000E+00  0.00000000E+00  0.00000000E+00
-0.86185388E+01 -0.99225409E+00 -0.23809647E-04  0.16059184E-02 -0.35661478E-04
-0.86185388E+01 -0.98396850E+00 -0.33160160E-04  0.31265056E-02 -0.12978462E-03
-0.86185388E+01 -0.97511059E+00 -0.23692959E-04  0.46197679E-02 -0.26652668E-03
-0.86185388E+01 -0.96564655E+00  0.67048809E-05  0.60874763E-02 -0.40657034E-03
-0.86185388E+01 -0.95554139E+00  0.57556700E-04  0.74820877E-02 -0.50807623E-03
-0.86185388E+01 -0.94475908E+00  0.12571580E-03  0.87220474E-02 -0.51987487E-03
-0.86185388E+01 -0.93326267E+00  0.20561864E-03  0.97112248E-02 -0.39814158E-03
-0.86185388E+01 -0.92101443E+00  0.28993799E-03  0.10360444E-01 -0.10504949E-03
-0.86185388E+01 -0.90797606E+00  0.37054880E-03  0.10605211E-01  0.37923213E-03
-0.86185388E+01 -0.89410886E+00  0.43968021E-03  0.10418059E-01  0.10582591E-02
-0.86185388E+01 -0.87937402E+00  0.49100241E-03  0.98117199E-02  0.19140098E-02
-0.86185388E+01 -0.86373293E+00  0.52044950E-03  0.88350982E-02  0.29122903E-02
-0.86185388E+01 -0.84714748E+00  0.52658288E-03  0.75621713E-02  0.40037626E-02
-0.86185388E+01 -0.82958044E+00  0.51046574E-03  0.60787168E-02  0.51319218E-02
-0.86185388E+01 -0.81099590E+00  0.47508856E-03  0.44685360E-02  0.62365938E-02
-0.86185388E+01 -0.79135972E+00  0.42453467E-03  0.28034603E-02  0.72605254E-02
-0.86185388E+01 -0.77064005E+00  0.36306883E-03  0.11372731E-02  0.81510034E-02
-0.86185388E+01 -0.74880783E+00  0.29436056E-03 -0.49483591E-03  0.88624612E-02
-0.86185388E+01 -0.72583741E+00  0.22094324E-03 -0.20731561E-02  0.93551345E-02
-0.86185388E+01 -0.70170710E+00  0.14396489E-03 -0.35870459E-02  0.95949393E-02
-0.86185388E+01 -0.67639983E+00  0.63170240E-04 -0.50277301E-02  0.95516989E-02
-0.86185388E+01 -0.64990376E+00 -0.22952156E-04 -0.63810964E-02  0.91997622E-02
-0.86185388E+01 -0.62221291E+00 -0.11696084E-03 -0.76223305E-02  0.85188489E-02
-0.86185388E+01 -0.59332774E+00 -0.22222908E-03 -0.87126628E-02  0.74976041E-02
-0.86185388E+01 -0.56325577E+00 -0.34271371E-03 -0.95990526E-02  0.61376611E-02
-0.86185388E+01 -0.53201207E+00 -0.48268296E-03 -0.10216567E-01  0.44592654E-02
-0.86185388E+01 -0.49961977E+00 -0.64637135E-03 -0.10493631E-01  0.25061405E-02
-0.86185388E+01 -0.46611039E+00 -0.83751246E-03 -0.10359670E-01  0.34967216E-03
-0.86185388E+01 -0.43152416E+00 -0.10587527E-02 -0.97548127E-02 -0.19098003E-02
-0.86185388E+01 -0.39591017E+00 -0.13109679E-02 -0.86407425E-02 -0.41448401E-02
-0.86185388E+01 -0.35932641E+00 -0.15925692E-02 -0.70115607E-02 -0.62074306E-02
-0.86185388E+01 -0.32183967E+00 -0.18989035E-02 -0.49030197E-02 -0.79397661E-02
-0.86185388E+01 -0.28352524E+00 -0.22218942E-02 -0.23983161E-02 -0.91892705E-02
-0.86185388E+01 -0.24446655E+00 -0.25500465E-02  0.37133558E-03 -0.98259678E-02
-0.86185388E+01 -0.20475452E+00 -0.28689263E-02  0.32326474E-02 -0.97603120E-02
-0.86185388E+01 -0.16448690E+00 -0.31621360E-02  0.59830867E-02 -0.89584114E-02
-0.86185388E+01 -0.12376733E+00 -0.34127354E-02  0.84097773E-02 -0.74520806E-02
-0.86185388E+01 -0.82704342E-01 -0.36049458E-02  0.10312291E-01 -0.53412453E-02
-0.86185388E+01 -0.41410268E-01 -0.37259069E-02  0.11526159E-01 -0.27876514E-02
-0.86185388E+01  0.00000000E+00 -0.37672032E-02  0.11943336E-01  0.28626459E-12
-0.86185388E+01  0.41410268E-01 -0.37259069E-02  0.11526159E-01  0.27876514E-02
-0.86185388E+01  0.82704342E-01 -0.36049458E-02  0.10312291E-01  0.53412453E-02
-0.86185388E+01  0.12376733E+00 -0.34127354E-02  0.84097773E-02  0.74520806E-02
-0.86185388E+01  0.16448690E+00 -0.31621360E-02  0.59830867E-02  0.89584114E-02
-0.86185388E+01  0.20475452E+00 -0.28689263E-02  0.32326474E-02  0.97603120E-02
-0.86185388E+01  0.24446655E+00 -0.25500465E-02  0.37133558E-03  0.98259678E-02
-0.86185388E+01  0.28352524E+00 -0.22218942E-02 -0.23983161E-02  0.91892705E-02
-0.86185388E+01  0.32183967E+00 -0.18989035E-02 -0.49030197E-02  0.79397661E-02
-0.86185388E+01  0.35932641E+00 -0.15925692E-02 -0.70115607E-02  0.62074306E-02
-0.86185388E+01  0.39591017E+00 -0.13109679E-02 -0.86407425E-02  0.41448401E-02
-0.86185388E+01  0.43152416E+00 -0.10587527E-02 -0.97548127E-02  0.19098003E-02
-0.86185388E+01  0.46611039E+00 -0.83751246E-03 -0.10359670E-01 -0.34967216E-03
-0.86185388E+01  0.49961977E+00 -0.64637135E-03 -0.10493631E-01 -0.25061405E-02
-0.86185388E+01  0.53201207E+00 -0.48268296E-03 -0.10216567E-01 -0.44592654E-02
-0.86185388E+01  0.56325577E+00 -0.34271371E-03 -0.95990526E-02 -0.61376611E-02
-0.86185388E+01  0.59332774E+00 -0.22222908E-03 -0.87126628E-02 -0.74976041E-02
-0.86185388E+01  0.62221291E+00 -0.11696084E-03 -0.76223305E-02 -0.85188489E-02
-0.86185388E+01  0.64990376E+00 -0.22952156E-04 -0.63810964E-02 -0.91997622E-02
-0.86185388E+01  0.67639983E+00  0.63170240E-04 -0.50277301E-02 -0.95516989E-02
-0.86185388E+01  0.70170710E+00  0.14396489E-03 -0.35870459E-02 -0.95949393E-02
-0.86185388E+01  0.72583741E+00  0.22094324E-03 -0.20731561E-02 -0.93551345E-02
-0.86185388E+01  0.74880783E+00  0.29436056E-03 -0.49483591E-03 -0.88624612E-02
-0.86185388E+01  0.77064005E+00  0.36306883E-03  0.11372731E-02 -0.81510034E-02
-0.86185388E+01  0.79135972E+00  0.42453467E-03  0.28034603E-02 -0.72605254E-02
-0.86185388E+01  0.81099590E+00  0.47508856E-03  0.44685360E-02 -0.62365938E-02
-0.86185388E+01  0.82958044E+00  0.51046574E-03  0.60787168E-02 -0.51319218E-02
-0.86185388E+01  0.84714748E+00  0.52658288E-03  0.75621713E-02 -0.40037626E-02
-0.86185388E+01  0.86373293E+00  0.52044950E-03  0.88350982E-02 -0.29122903E-02
-0.86185388E+01  0.87937402E+00  0.49100241E-03  0.98117199E-02 -0.19140098E-02
-0.86185388E+01  0.89410886E+00  0.43968021E-03  0.10418059E-01 -0.10582591E-02
-0.86185388E+01  0.90797606E+00  0.37054880E-03  0.10605211E-01 -0.37923213E-03
-0.86185388E+01  0.92101443E+00  0.28993799E-03  0.10360444E-01  0.10504949E-03
-0.86185388E+01  0.93326267E+00  0.20561864E-03  0.97112248E-02  0.39814158E-03
-0.86185388E+01  0.94475908E+00  0.12571580E-03  0.87220474E-02  0.51987487E-03
-0.86185388E+01  0.95554139E+00  0.57556700E-04  0.74820877E-02  0.50807623E-03
-0.86185388E+01  0.96564655E+00  0.67048809E-05  0.60874763E-02  0.40657034E-03
-0.86185388E+01  0.97511059E+00 -0.23692959E-04  0.46197679E-02  0.26652668E-03
-0.86185388E+01  0.98396850E+00 -0.33160160E-04  0.31265056E-02  0.12978462E-03
-0.86185388E+01  0.99225409E+00 -0.23809647E-04  0.16059184E-02  0.35661478E-04
-0.86185388E+01  0.10000000E+01  0.00000000E+00  0.00000000E+00  0.00000000E+00
 
-0.85935963E+01 -0.10000000E+01  0.00000000E+00  0.00000000E+00  0.00000000E+00
-0.85935963E+01 -0.99225409E+00 -0.17020363E-04  0.17397151E-02 -0.15209900E-04
-0.85935963E+01 -0.98396850E+00 -0.22285585E-04  0.33460290E-02 -0.52129163E-04
-0.85935963E+01 -0.97511059E+00 -0.12067324E-04  0.48452111E-02 -0.99198290E-04
-0.85935963E+01 -0.96564655E+00  0.15333760E-04  0.62249229E-02 -0.12377030E-03
-0.85935963E+01 -0.95554139E+00  0.59286447E-04  0.74414890E-02 -0.92288887E-04
-0.85935963E+01 -0.94475908E+00  0.11675623E-03  0.84312953E-02  0.36326077E-04
-0.85935963E+01 -0.93326267E+00  0.18255864E-03  0.91272618E-02  0.29488133E-03
-0.85935963E+01 -0.92101443E+00  0.24996254E-03  0.94743411E-02  0.70981826E-03
-0.85935963E+01 -0.90797606E+00  0.31158680E-03  0.94426945E-02  0.12902991E-02
-0.85935963E+01 -0.89410886E+00  0.36044841E-03  0.90343356E-02  0.20307950E-02
-0.85935963E+01 -0.87937402E+00  0.39095283E-03  0.82832727E-02  0.29065895E-02
-0.85935963E+01 -0.86373293E+00  0.39962895E-03  0.72489970E-02  0.38796306E-02
-0.85935963E+01 -0.84714748E+00  0.38544935E-03  0.60059683E-02  0.48995761E-02
-0.85935963E+01 -0.82958044E+00  0.34970041E-03  0.46316795E-02  0.59114744E-02
-0.85935963E+01 -0.81099590E+00  0.29545428E-03  0.31961796E-02  0.68586080E-02
-0.85935963E+01 -0.79135972E+00  0.22680987E-03  0.17550157E-02  0.76884339E-02
-0.85935963E+01 -0.77064005E+00  0.14807973E-03  0.34633085E-03  0.83534958E-02
-0.85935963E+01 -0.74880783E+00  0.63110369E-04 -0.10079466E-02  0.88135932E-02
-0.85935963E+01 -0.72583741E+00 -0.25168703E-04 -0.22979738E-02  0.90340906E-02
-0.85935963E+01 -0.70170710E+00 -0.11492491E-03 -0.35200427E-02  0.89857083E-02
-0.85935963E+01 -0.67639983E+00 -0.20539060E-03 -0.46703371E-02  0.86426963E-02
-0.85935963E+01 -0.64990376E+00 -0.29669249E-03 -0.57393406E-02  0.79835421E-02
-0.85935963E+01 -0.62221291E+00 -0.38964575E-03 -0.67078517E-02  0.69919039E-02
-0.85935963E+01 -0.59332774E+00 -0.48556210E-03 -0.75449329E-02  0.56603731E-02
-0.85935963E+01 -0.56325577E+00 -0.58610307E-03 -0.82080871E-02  0.39948041E-02
-0.85935963E+01 -0.53201207E+00 -0.69314863E-03 -0.86455752E-02  0.20203562E-02
-0.85935963E+01 -0.49961977E+00 -0.80865358E-03 -0.88008172E-02 -0.21314182E-03
-0.85935963E+01 -0.46611039E+00 -0.93444323E-03 -0.86186220E-02 -0.26264359E-02
-0.85935963E+01 -0.43152416E+00 -0.10719375E-02 -0.80528947E-02 -0.51090589E-02
-0.85935963E+01 -0.39591017E+00 -0.12218006E-02 -0.70752109E-02 -0.75209025E-02
-0.85935963E+01 -0.35932641E+00 -0.13835601E-02 -0.56833268E-02 -0.96988771E-02
-0.85935963E+01 -0.32183967E+00 -0.15552501E-02 -0.39084151E-02 -0.11468447E-01
-0.85935963E+01 -0.28352524E+00 -0.17331644E-02 -0.18195583E-02 -0.12660115E-01
-0.85935963E+01 -0.24446655E+00 -0.19117943E-02  0.47586068E-03 -0.13128950E-01
-0.85935963E+01 -0.20475452E+00 -0.20840228E-02  0.28369608E-02 -0.12775045E-01
-0.85935963E+01 -0.16448690E+00 -0.22415965E-02  0.50996365E-02 -0.11561409E-01
-0.85935963E+01 -0.12376733E+00 -0.23758583E-02  0.70917152E-02 -0.95261715E-02
-0.85935963E+01 -0.82704342E-01 -0.24786534E-02  0.86512427E-02 -0.67860409E-02
-0.85935963E+01 -0.41410268E-01 -0.25432821E-02  0.96453884E-02 -0.35295368E-02
-0.85935963E+01  0.00000000E+00 -0.25653374E-02  0.99869058E-02  0.18653093E-12
-0.85935963E+01  0.41410268E-01 -0.25432821E-02  0.96453884E-02  0.35295368E-02
-0.85935963E+01  0.82704342E-01 -0.24786534E-02  0.86512427E-02  0.67860409E-02
-0.85935963E+01  0.12376733E+00 -0.23758583E-02  0.70917152E-02  0.95261715E-02
-0.85935963E+01  0.16448690E+00 -0.22415965E-02  0.50996365E-02  0.11561409E-01
-0.85935963E+01  0.20475452E+00 -0.20840228E-02  0.28369608E-02  0.12775045E-01
-0.85935963E+01  0.24446655E+00 -0.19117943E-02  0.47586068E-03  0.13128950E-01
-0.85935963E+01  0.28352524E+00 -0.17331644E-02 -0.18195583E-02  0.12660115E-01
-0.85935963E+01  0.32183967E+00 -0.15552501E-02 -0.39084151E-02  0.11468447E-01
-0.85935963E+01  0.35932641E+00 -0.13835601E-02 -0.56833268E-02  0.96988771E-02
-0.85935963E+01  0.39591017E+00 -0.12218006E-02 -0.70752109E-02  0.75209025E-02
-0.85935963E+01  0.43152416E+00 -0.10719375E-02 -0.80528947E-02  0.51090589E-02
-0.85935963E+01  0.46611039E+00 -0.93444323E-03 -0.86186220E-02  0.26264359E-02
-0.85935963E+01  0.49961977E+00 -0.80865358E-03 -0.88008172E-02  0.21314182E-03
-0.85935963E+01  0.53201207E+00 -0.69314863E-03 -0.86455752E-02 -0.20203562E-02
-0.85935963E+01  0.56325577E+00 -0.58610307E-03 -0.82080871E-02 -0.39948041E-02
-0.85935963E+01  0.59332774E+00 -0.48556210E-03 -0.75449329E-02 -0.56603731E-02
-0.85935963E+01  0.62221291E+00 -0.38964575E-03 -0.67078517E-02 -0.69919039E-02
-0.85935963E+01  0.64990376E+00 -0.29669249E-03 -0.57393406E-02 -0.79835421E-02
-0.85935963E+01  0.67639983E+00 -0.20539060E-03 -0.46703371E-02 -0.86426963E-02
-0.85935963E+01  0.70170710E+00 -0.11492491E-03 -0.35200427E-02 -0.89857083E-02
-0.85935963E+01  0.72583741E+00 -0.25168703E-04 -0.22979738E-02 -0.90340906E-02
-0.85935963E+01  0.74880783E+00  0.63110369E-04 -0.10079466E-02 -0.88135932E-02
-0.85935963E+01  0.77064005E+00  0.14807973E-03  0.34633085E-03 -0.83534958E-02
-0.85935963E+01  0.79135972E+00  0.22680987E-03  0.17550157E-02 -0.76884339E-02
-0.85935963E+01  0.81099590E+00  0.29545428E-03  0.31961796E-02 -0.68586080E-02
-0.85935963E+01  0.82958044E+00  0.34970041E-03  0.46316795E-02 -0.59114744E-02
-0.85935963E+01  0.84714748E+00  0.38544935E-03  0.60059683E-02 -0.48995761E-02
-0.85935963E+01  0.86373293E+00  0.39962895E-03  0.72489970E-02 -0.38796306E-02
-0.85935963E+01  0.87937402E+00  0.39095283E-03  0.82832727E-02 -0.29065895E-02
-0.85935963E+01  0.89410886E+00  0.36044841E-03  0.90343356E-02 -0.20307950E-02
-0.85935963E+01  0.90797606E+00  0.31158680E-03  0.94426945E-02 -0.12902991E-02
-0.85935963E+01  0.92101443E+00  0.24996254E-03  0.94743411E-02 -0.70981826E-03
-0.85935963E+01  0.93326267E+00  0.18255864E-03  0.91272618E-02 -0.29488133E-03
-0.85935963E+01  0.94475908E+00  0.11675623E-03  0.84312953E-02 -0.36326077E-04
-0.85935963E+01  0.95554139E+00  0.59286447E-04  0.74414890E-02  0.92288887E-04
-0.85935963E+01  0.96564655E+00  0.15333760E-04  0.62249229E-02  0.12377030E-03
-0.85935963E+01  0.97511059E+00 -0.12067324E-04  0.48452111E-02  0.99198290E-04
-0.85935963E+01  0.98396850E+00 -0.22285585E-04  0.33460290E-02  0.52129163E-04
-0.85935963E+01  0.99225409E+00 -0.17020363E-04  0.17397151E-02  0.15209900E-04
-0.85935963E+01  0.10000000E+01  0.00000000E+00  0.00000000E+00  0.00000000E+00
 
-0.85682190E+01 -0.10000000E+01  0.00000000E+00  0.00000000E+00  0.00000000E+00
-0.85682190E+01 -0.99225409E+00 -0.13698177E-04  0.17782973E-02 -0.23106793E-05
-0.85682190E+01 -0.98396850E+00 -0.17491438E-04  0.33954809E-02 -0.33392901E-05
-0.85682190E+01 -0.97511059E+00 -0.81479450E-05  0.48484395E-02  0.54699221E-05
-0.85682190E+01 -0.96564655E+00  0.15753754E-04  0.61119653E-02  0.50451493E-04
-0.85682190E+01 -0.95554139E+00  0.53549315E-04  0.71458944E-02  0.15789981E-03
-0.85682190E+01 -0.94475908E+00  0.10240954E-03  0.79028839E-02  0.35986020E-03
-0.85682190E+01 -0.93326267E+00  0.15757308E-03  0.83416730E-02  0.68026766E-03
-0.85682190E+01 -0.92101443E+00  0.21288849E-03  0.84369956E-02  0.11369132E-02
-0.85682190E+01 -0.90797606E+00  0.26163531E-03  0.81884272E-02  0.17321003E-02
-0.85682190E+01 -0.89410886E+00  0.29747568E-03  0.76220481E-02  0.24554486E-02
-0.85682190E+01 -0.87937402E+00  0.31536285E-03  0.67880584E-02  0.32802395E-02
-0.85682190E+01 -0.86373293E+00  0.31221134E-03  0.57524144E-02  0.41690241E-02
-0.85682190E+01 -0.84714748E+00  0.28719669E-03  0.45871761E-02  0.50746053E-02
-0.85682190E+01 -0.82958044E+00  0.24164112E-03  0.33600529E-02  0.59469623E-02
-0.85682190E+01 -0.81099590E+00  0.17854295E-03  0.21270338E-02  0.67355246E-02
-0.85682190E+01 -0.79135972E+00  0.10189452E-03  0.92797258E-03  0.73943529E-02
-0.85682190E+01 -0.77064005E+00  0.15958683E-04 -0.21353573E-03  0.78826311E-02
-0.85682190E+01 -0.74880783E+00 -0.75330643E-04 -0.12875556E-02  0.81665310E-02
-0.85682190E+01 -0.72583741E+00 -0.16875138E-03 -0.22929028E-02  0.82175146E-02
-0.85682190E+01 -0.70170710E+00 -0.26192735E-03 -0.32317544E-02  0.80121888E-02
-0.85682190E+01 -0.67639983E+00 -0.35326794E-03 -0.41043772E-02  0.75305966E-02
-0.85682190E+01 -0.64990376E+00 -0.44178991E-03 -0.49051030E-02  0.67569218E-02
-0.85682190E+01 -0.62221291E+00 -0.52692232E-03 -0.56196746E-02  0.56802715E-02
-0.85682190E+01 -0.59332774E+00 -0.60835111E-03 -0.62243683E-02  0.42980934E-02
-0.85682190E+01 -0.56325577E+00 -0.68593987E-03 -0.66866666E-02  0.26200081E-02
-0.85682190E+01 -0.53201207E+00 -0.75970779E-03 -0.69675452E-02  0.67326394E-03
-0.85682190E+01 -0.49961977E+00 -0.82984171E-03 -0.70250732E-02 -0.14924682E-02
-0.85682190E+01 -0.46611039E+00 -0.89669622E-03 -0.68192736E-02 -0.38007761E-02
-0.85682190E+01 -0.43152416E+00 -0.96076097E-03 -0.63178495E-02 -0.61469005E-02
-0.85682190E+01 -0.39591017E+00 -0.10225738E-02 -0.55024579E-02 -0.83991391E-02
-0.85682190E+01 -0.35932641E+00 -0.10825915E-02 -0.43747804E-02 -0.10404941E-01
-0.85682190E+01 -0.32183967E+00 -0.11410304E-02 -0.29616231E-02 -0.12001499E-01
-0.85682190E+01 -0.28352524E+00 -0.11977175E-02 -0.13179366E-02 -0.13031018E-01
-0.85682190E+01 -0.24446655E+00 -0.12519811E-02  0.47314387E-03 -0.13358912E-01
-0.85682190E+01 -0.20475452E+00 -0.13026234E-02  0.23040672E-02 -0.12893021E-01
-0.85682190E+01 -0.16448690E+00 -0.13479916E-02  0.40505879E-02 -0.11600550E-01
-0.85682190E+01 -0.12376733E+00 -0.13861548E-02  0.55830506E-02 -0.95197520E-02
-0.85682190E+01 -0.82704342E-01 -0.14151600E-02  0.67799145E-02 -0.67633782E-02
-0.85682190E+01 -0.41410268E-01 -0.14333262E-02  0.75417222E-02 -0.35124096E-02
-0.85682190E+01  0.00000000E+00 -0.14395156E-02  0.78032317E-02  0.11702219E-12
-0.85682190E+01  0.41410268E-01 -0.14333262E-02  0.75417222E-02  0.35124096E-02
-0.85682190E+01  0.82704342E-01 -0.14151600E-02  0.67799145E-02  0.67633782E-02
-0.85682190E+01  0.12376733E+00 -0.13861548E-02  0.55830506E-02  0.95197520E-02
-0.85682190E+01  0.16448690E+00 -0.13479916E-02  0.40505879E-02  0.11600550E-01
-0.85682190E+01  0.20475452E+00 -0.13026234E-02  0.23040672E-02  0.12893021E-01
-0.85682190E+01  0.24446655E+00 -0.12519811E-02  0.47314387E-03  0.13358912E-01
-0.85682190E+01  0.28352524E+00 -0.11977175E-02 -0.13179366E-02  0.13031018E-01
-0.85682190E+01  0.32183967E+00 -0.11410304E-02 -0.29616231E-02  0.12001499E-01
-0.85682190E+01  0.35932641E+00 -0.10825915E-02 -0.43747804E-02  0.10404941E-01
-0.85682190E+01  0.39591017E+00 -0.10225738E-02 -0.55024579E-02  0.83991391E-02
-0.85682190E+01  0.43152416E+00 -0.96076097E-03 -0.63178495E-02  0.61469005E-02
-0.85682190E+01  0.46611039E+00 -0.89669622E-03 -0.68192736E-02  0.38007761E-02
-0.85682190E+01  0.49961977E+00 -0.82984171E-03 -0.70250732E-02  0.14924682E-02
-0.85682190E+01  0.53201207E+00 -0.75970779E-03 -0.69675452E-02 -0.67326394E-03
-0.85682190E+01  0.56325577E+00 -0.68593987E-03 -0.66866666E-02 -0.26200081E-02
-0.85682190E+01  0.59332774E+00 -0.60835111E-03 -0.62243683E-02 -0.42980934E-02
-0.85682190E+01  0.62221291E+00 -0.52692232E-03 -0.56196746E-02 -0.56802715E-02
-0.85682190E+01  0.64990376E+00 -0.44178991E-03 -0.49051030E-02 -0.67569218E-02
-0.85682190E+01  0.67639983E+00 -0.35326794E-03 -0.41043772E-02 -0.75305966E-02
-0.85682190E+01  0.70170710E+00 -0.26192735E-03 -0.32317544E-02 -0.80121888E-02
-0.85682190E+01  0.72583741E+00 -0.16875138E-03 -0.22929028E-02 -0.82175146E-02
-0.85682190E+01  0.74880783E+00 -0.75330643E-04 -0.12875556E-02 -0.81665310E-02
-0.85682190E+01  0.77064005E+00  0.15958683E-04 -0.21353573E-03 -0.78826311E-02
-0.85682190E+01  0.79135972E+00  0.10189452E-03  0.92797258E-03 -0.73943529E-02
-0.85682190E+01  0.81099590E+00  0.17854295E-03  0.21270338E-02 -0.67355246E-02
-0.85682190E+01  0.82958044E+00  0.24164112E-03  0.33600529E-02 -0.59469623E-02
-0.85682190E+01  0.84714748E+00  0.28719669E-03  0.45871761E-02 -0.50746053E-02
-0.85682190E+01  0.86373293E+00  0.31221134E-03  0.57524144E-02 -0.41690241E-02
-0.85682190E+01  0.87937402E+00  0.31536285E-03  0.67880584E-02 -0.32802395E-02
-0.85682190E+01  0.89410886E+00  0.29747568E-03  0.76220481E-02 -0.24554486E-02
-0.85682190E+01  0.90797606E+00  0.26163531E-03  0.81884272E-02 -0.17321003E-02
-0.85682190E+01  0.92101443E+00  0.21288849E-03  0.84369956E-02 -0.11369132E-02
-0.85682190E+01  0.93326267E+00  0.15757308E-03  0.83416730E-02 -0.68026766E-03
-0.85682190E+01  0.94475908E+00  0.10240954E-03  0.79028839E-02 -0.35986020E-03
-0.85682190E+01  0.95554139E+00  0.53549315E-04  0.71458944E-02 -0.15789981E-03
-0.85682190E+01  0.96564655E+00  0.15753754E-04  0.61119653E-02 -0.50451493E-04
-0.85682190E+01  0.97511059E+00 -0.81479450E-05  0.48484395E-02 -0.54699222E-05
-0.85682190E+01  0.98396850E+00 -0.17491438E-04  0.33954809E-02  0.33392901E-05
-0.85682190E+01  0.99225409E+00 -0.13698177E-04  0.17782973E-02  0.23106793E-05
-0.85682190E+01  0.10000000E+01  0.00000000E+00  0.00000000E+00  0.00000000E+00
 
-0.85424004E+01 -0.10000000E+01  0.00000000E+00  0.00000000E+00  0.00000000E+00
-0.85424004E+01 -0.99225409E+00 -0.13307963E-04  0.17598925E-02  0.43951139E-05
-0.85424004E+01 -0.98396850E+00 -0.17803624E-04  0.33439715E-02  0.21712886E-04
-0.85424004E+01 -0.97511059E+00 -0.10590673E-04  0.47239822E-02  0.58404995E-04
-0.85424004E+01 -0.96564655E+00  0.96186199E-05  0.58639357E-02  0.13486047E-03
-0.85424004E+01 -0.95554139E+00  0.42242593E-04  0.67268038E-02  0.27099094E-03
-0.85424004E+01 -0.94475908E+00  0.84735642E-04  0.72792680E-02  0.49081069E-03
-0.85424004E+01 -0.93326267E+00  0.13278501E-03  0.75018716E-02  0.81122038E-03
-0.85424004E+01 -0.92101443E+00  0.18078554E-03  0.73941763E-02  0.12436897E-02
-0.85424004E+01 -0.90797606E+00  0.22258262E-03  0.69797406E-02  0.17867969E-02
-0.85424004E+01 -0.89410886E+00  0.25233736E-03  0.63036949E-02  0.24287623E-02
-0.85424004E+01 -0.87937402E+00  0.26536828E-03  0.54282788E-02  0.31446291E-02
-0.85424004E+01 -0.86373293E+00  0.25877829E-03  0.44231607E-02  0.39010877E-02
-0.85424004E+01 -0.84714748E+00  0.23175344E-03  0.33566722E-02  0.46573077E-02
-0.85424004E+01 -0.82958044E+00  0.18548000E-03  0.22867865E-02  0.53707240E-02
-0.85424004E+01 -0.81099590E+00  0.12273836E-03  0.12564420E-02  0.59987814E-02
-0.85424004E+01 -0.79135972E+00  0.47296172E-04  0.29137672E-03  0.65032275E-02
-0.85424004E+01 -0.77064005E+00 -0.36736537E-04 -0.59768843E-03  0.68503820E-02
-0.85424004E+01 -0.74880783E+00 -0.12544374E-03 -0.14113324E-02  0.70127557E-02
-0.85424004E+01 -0.72583741E+00 -0.21543953E-03 -0.21559263E-02  0.69675982E-02
-0.85424004E+01 -0.70170710E+00 -0.30397819E-03 -0.28387877E-02  0.66969247E-02
-0.85424004E+01 -0.67639983E+00 -0.38888481E-03 -0.34637596E-02  0.61861010E-02
-0.85424004E+01 -0.64990376E+00 -0.46838382E-03 -0.40285572E-02  0.54245530E-02
-0.85424004E+01 -0.62221291E+00 -0.54092055E-03 -0.45232483E-02  0.44063728E-02
-0.85424004E+01 -0.59332774E+00 -0.60503806E-03 -0.49303916E-02  0.31331735E-02
-0.85424004E+01 -0.56325577E+00 -0.65934799E-03 -0.52261202E-02  0.16171236E-02
-0.85424004E+01 -0.53201207E+00 -0.70258622E-03 -0.53824011E-02 -0.11464362E-03
-0.85424004E+01 -0.49961977E+00 -0.73373322E-03 -0.53699276E-02 -0.20163010E-02
-0.85424004E+01 -0.46611039E+00 -0.75215666E-03 -0.51617920E-02 -0.40199569E-02
-0.85424004E+01 -0.43152416E+00 -0.75774784E-03 -0.47374816E-02 -0.60346008E-02
-0.85424004E+01 -0.39591017E+00 -0.75101888E-03 -0.40871426E-02 -0.79474692E-02
-0.85424004E+01 -0.35932641E+00 -0.73314830E-03 -0.32155008E-02 -0.96292997E-02
-0.85424004E+01 -0.32183967E+00 -0.70596045E-03 -0.21450634E-02 -0.10943224E-01
-0.85424004E+01 -0.28352524E+00 -0.67184303E-03 -0.91780647E-03 -0.11757523E-01
-0.85424004E+01 -0.24446655E+00 -0.63360473E-03  0.40513444E-03 -0.11960749E-01
-0.85424004E+01 -0.20475452E+00 -0.59429065E-03  0.17463507E-02 -0.11477707E-01
-0.85424004E+01 -0.16448690E+00 -0.55696933E-03  0.30176282E-02 -0.10283517E-01
-0.85424004E+01 -0.12376733E+00 -0.52451556E-03  0.41277686E-02 -0.84133083E-02
-0.85424004E+01 -0.82704342E-01 -0.49940478E-03  0.49918212E-02 -0.59650301E-02
-0.85424004E+01 -0.41410268E-01 -0.48353917E-03  0.55405735E-02 -0.30941282E-02
-0.85424004E+01  0.00000000E+00 -0.47811459E-03  0.57287402E-02  0.72878863E-13
-0.85424004E+01  0.41410268E-01 -0.48353917E-03  0.55405735E-02  0.30941282E-02
-0.85424004E+01  0.82704342E-01 -0.49940478E-03  0.49918212E-02  0.59650301E-02
-0.85424004E+01  0.12376733E+00 -0.52451556E-03  0.41277686E-02  0.84133083E-02
-0.85424004E+01  0.16448690E+00 -0.55696933E-03  0.30176282E-02  0.10283517E-01
-0.85424004E+01  0.20475452E+00 -0.59429065E-03  0.17463507E-02  0.11477707E-01
-0.85424004E+01  0.24446655E+00 -0.63360473E-03  0.40513444E-03  0.11960749E-01
-0.85424004E+01  0.28352524E+00 -0.67184303E-03 -0.91780647E-03  0.11757523E-01
-0.85424004E+01  0.32183967E+00 -0.70596045E-03 -0.21450634E-02  0.10943224E-01
-0.85424004E+01  0.35932641E+00 -0.73314830E-03 -0.32155008E-02  0.96292997E-02
-0.85424004E+01  0.39591017E+00 -0.75101888E-03 -0.40871426E-02  0.79474692E-02
-0.85424004E+01  0.43152416E+00 -0.75774784E-03 -0.47374816E-02  0.60346008E-02
-0.85424004E+01  0.46611039E+00 -0.75215666E-03 -0.51617920E-02  0.40199569E-02
-0.85424004E+01  0.49961977E+00 -0.73373322E-03 -0.53699276E-02  0.20163010E-02
-0.85424004E+01  0.53201207E+00 -0.70258622E-03 -0.53824011E-02  0.11464362E-03
-0.85424004E+01  0.56325577E+00 -0.65934799E-03 -0.52261202E-02 -0.16171236E-02
-0.85424004E+01  0.59332774E+00 -0.60503806E-03 -0.49303916E-02 -0.31331735E-02
-0.85424004E+01  0.62221291E+00 -0.54092055E-03 -0.45232483E-02 -0.44063728E-02
-0.85424004E+01  0.64990376E+00 -0.46838382E-03 -0.40285572E-02 -0.54245530E-02
-0.85424004E+01  0.67639983E+00 -0.38888481E-03 -0.34637596E-02 -0.61861010E-02
-0.85424004E+01  0.70170710E+00 -0.30397819E-03 -0.28387877E-02 -0.66969247E-02
-0.85424004E+01  0.72583741E+00 -0.21543953E-03 -0.21559263E-02 -0.69675982E-02
-0.85424004E+01  0.74880783E+00 -0.12544374E-03 -0.14113324E-02 -0.70127557E-02
-0.85424004E+01  0.77064005E+00 -0.36736537E-04 -0.59768843E-03 -0.68503820E-02
-0.85424004E+01  0.79135972E+00  0.47296172E-04  0.29137672E-03 -0.65032275E-02
-0.85424004E+01  0.81099590E+00  0.12273836E-03  0.12564420E-02 -0.59987814E-02
-0.85424004E+01  0.82958044E+00  0.18548000E-03  0.22867865E-02 -0.53707240E-02
-0.85424004E+01  0.84714748E+00  0.23175344E-03  0.33566722E-02 -0.46573077E-02
-0.85424004E+01  0.86373293E+00  0.25877829E-03  0.44231607E-02 -0.39010877E-02
-0.85424004E+01  0.87937402E+00  0.26536828E-03  0.54282788E-02 -0.31446291E-02
-0.85424004E+01  0.89410886E+00  0.25233736E-03  0.63036949E-02 -0.24287623E-02
-0.85424004E+01  0.90797606E+00  0.22258262E-03  0.69797406E-02 -0.17867969E-02
-0.85424004E+01  0.92101443E+00  0.18078554E-03  0.73941763E-02 -0.12436897E-02
-0.85424004E+01  0.93326267E+00  0.13278501E-03  0.75018716E-02 -0.81122038E-03
-0.85424004E+01  0.94475908E+00  0.84735642E-04  0.72792680E-02 -0.49081069E-03
-0.85424004E+01  0.95554139E+00  0.42242593E-04  0.67268038E-02 -0.27099094E-03
-0.85424004E+01  0.96564655E+00  0.96186199E-05  0.58639357E-02 -0.13486047E-03
-0.85424004E+01  0.97511059E+00 -0.10590673E-04  0.47239822E-02 -0.58404995E-04
-0.85424004E+01  0.98396850E+00 -0.17803624E-04  0.33439715E-02 -0.21712886E-04
-0.85424004E+01  0.99225409E+00 -0.13307963E-04  0.17598925E-02 -0.43951139E-05
-0.85424004E+01  0.10000000E+01  0.00000000E+00  0.00000000E+00  0.00000000E+00
 
-0.85161345E+01 -0.10000000E+01  0.00000000E+00  0.00000000E+00  0.00000000E+00
-0.85161345E+01 -0.99225409E+00 -0.15549489E-04  0.17154491E-02  0.69192207E-05
-0.85161345E+01 -0.98396850E+00 -0.22666069E-04  0.32475565E-02  0.30611657E-04
-0.85161345E+01 -0.97511059E+00 -0.18668981E-04  0.45485493E-02  0.75904217E-04
-0.85161345E+01 -0.96564655E+00 -0.22952201E-05  0.55743857E-02  0.15749536E-03
-0.85161345E+01 -0.95554139E+00  0.26042173E-04  0.62908177E-02  0.28949769E-03
-0.85161345E+01 -0.94475908E+00  0.64135325E-04  0.66758888E-02  0.48863255E-03
-0.85161345E+01 -0.93326267E+00  0.10812919E-03  0.67273678E-02  0.76604375E-03
-0.85161345E+01 -0.92101443E+00  0.15292468E-03  0.64642404E-02  0.11285119E-02
-0.85161345E+01 -0.90797606E+00  0.19284217E-03  0.59284871E-02  0.15730366E-02
-0.85161345E+01 -0.89410886E+00  0.22240997E-03  0.51795771E-02  0.20887985E-02
-0.85161345E+01 -0.87937402E+00  0.23715213E-03  0.42883586E-02  0.26551468E-02
-0.85161345E+01 -0.86373293E+00  0.23419055E-03  0.33265157E-02  0.32452888E-02
-0.85161345E+01 -0.84714748E+00  0.21255789E-03  0.23585401E-02  0.38269014E-02
-0.85161345E+01 -0.82958044E+00  0.17315838E-03  0.14339468E-02  0.43665127E-02
-0.85161345E+01 -0.81099590E+00  0.11842951E-03  0.58471389E-03  0.48307310E-02
-0.85161345E+01 -0.79135972E+00  0.51807411E-04 -0.17509900E-03  0.51895355E-02
-0.85161345E+01 -0.77064005E+00 -0.22850614E-04 -0.84539531E-03  0.54164324E-02
-0.85161345E+01 -0.74880783E+00 -0.10175484E-03 -0.14354690E-02  0.54898279E-02
-0.85161345E+01 -0.72583741E+00 -0.18149100E-03 -0.19580547E-02  0.53919720E-02
-0.85161345E+01 -0.70170710E+00 -0.25912407E-03 -0.24249239E-02  0.51092031E-02
-0.85161345E+01 -0.67639983E+00 -0.33213549E-03 -0.28431364E-02  0.46309613E-02
-0.85161345E+01 -0.64990376E+00 -0.39826831E-03 -0.32134643E-02  0.39505402E-02
-0.85161345E+01 -0.62221291E+00 -0.45536859E-03 -0.35297497E-02  0.30655925E-02
-0.85161345E+01 -0.59332774E+00 -0.50128796E-03 -0.37798286E-02  0.19804121E-02
-0.85161345E+01 -0.56325577E+00 -0.53388728E-03 -0.39469056E-02  0.70816419E-03
-0.85161345E+01 -0.53201207E+00 -0.55113988E-03 -0.40117661E-02 -0.72582652E-03
-0.85161345E+01 -0.49961977E+00 -0.55131717E-03 -0.39550751E-02 -0.22814915E-02
-0.85161345E+01 -0.46611039E+00 -0.53321771E-03 -0.37600963E-02 -0.39017129E-02
-0.85161345E+01 -0.43152416E+00 -0.49640679E-03 -0.34153057E-02 -0.55119120E-02
-0.85161345E+01 -0.39591017E+00 -0.44142622E-03 -0.29170717E-02 -0.70214411E-02
-0.85161345E+01 -0.35932641E+00 -0.36994679E-03 -0.22718834E-02 -0.83279647E-02
-0.85161345E+01 -0.32183967E+00 -0.28483148E-03 -0.14980679E-02 -0.93245008E-02
-0.85161345E+01 -0.28352524E+00 -0.19009253E-03 -0.62643755E-03 -0.99093460E-02
-0.85161345E+01 -0.24446655E+00 -0.90726319E-04  0.30027293E-03 -0.99976654E-02
-0.85161345E+01 -0.20475452E+00  0.75699422E-05  0.12295694E-02 -0.95336584E-02
-0.85161345E+01 -0.16448690E+00  0.98787361E-04  0.21028398E-02 -0.85011566E-02
-0.85161345E+01 -0.12376733E+00  0.17706599E-03  0.28603769E-02 -0.69308534E-02
-0.85161345E+01 -0.82704342E-01  0.23718436E-03  0.34471371E-02 -0.49022321E-02
-0.85161345E+01 -0.41410268E-01  0.27502128E-03  0.38186040E-02 -0.25392938E-02
-0.85161345E+01  0.00000000E+00  0.28793668E-03  0.39457789E-02  0.46577068E-13
-0.85161345E+01  0.41410268E-01  0.27502128E-03  0.38186040E-02  0.25392938E-02
-0.85161345E+01  0.82704342E-01  0.23718436E-03  0.34471371E-02  0.49022321E-02
-0.85161345E+01  0.12376733E+00  0.17706599E-03  0.28603769E-02  0.69308534E-02
-0.85161345E+01  0.16448690E+00  0.98787361E-04  0.21028398E-02  0.85011566E-02
-0.85161345E+01  0.20475452E+00  0.75699422E-05  0.12295694E-02  0.95336584E-02
-0.85161345E+01  0.24446655E+00 -0.90726319E-04  0.30027293E-03  0.99976654E-02
-0.85161345E+01  0.28352524E+00 -0.19009253E-03 -0.62643755E-03  0.99093460E-02
-0.85161345E+01  0.32183967E+00 -0.28483148E-03 -0.14980679E-02  0.93245008E-02
-0.85161345E+01  0.35932641E+00 -0.36994679E-03 -0.22718834E-02  0.83279647E-02
-0.85161345E+01  0.39591017E+00 -0.44142622E-03 -0.29170717E-02  0.70214411E-02
-0.85161345E+01  0.43152416E+00 -0.49640679E-03 -0.34153057E-02  0.55119120E-02
-0.85161345E+01  0.46611039E+00 -0.53321771E-03 -0.37600963E-02  0.39017129E-02
-0.85161345E+01  0.49961977E+00 -0.55131717E-03 -0.39550751E-02  0.22814915E-02
-0.85161345E+01  0.53201207E+00 -0.55113988E-03 -0.40117661E-02  0.72582652E-03
-0.85161345E+01  0.56325577E+00 -0.53388728E-03 -0.39469056E-02 -0.70816419E-03
-0.85161345E+01  0.59332774E+00 -0.50128796E-03 -0.37798286E-02 -0.19804121E-02
-0.85161345E+01  0.62221291E+00 -0.45536859E-03 -0.35297497E-02 -0.30655925E-02
-0.85161345E+01  0.64990376E+00 -0.39826831E-03 -0.32134643E-02 -0.39505402E-02
-0.85161345E+01  0.67639983E+00 -0.33213549E-03 -0.28431364E-02 -0.46309613E-02
-0.85161345E+01  0.70170710E+00 -0.25912407E-03 -0.24249239E-02 -0.51092031E-02
-0.85161345E+01  0.72583741E+00 -0.18149100E-03 -0.19580547E-02 -0.53919720E-02
-0.85161345E+01  0.74880783E+00 -0.10175484E-03 -0.14354690E-02 -0.54898279E-02
-0.85161345E+01  0.77064005E+00 -0.22850614E-04 -0.84539531E-03 -0.54164324E-02
-0.85161345E+01  0.79135972E+00  0.51807411E-04 -0.17509900E-03 -0.51895355E-02
-0.85161345E+01  0.81099590E+00  0.11842951E-03  0.58471389E-03 -0.48307310E-02
-0.85161345E+01  0.82958044E+00  0.17315838E-03  0.14339468E-02 -0.43665127E-02
-0.85161345E+01  0.84714748E+00  0.21255789E-03  0.23585401E-02 -0.38269014E-02
-0.85161345E+01  0.86373293E+00  0.23419055E-03  0.33265157E-02 -0.32452888E-02
-0.85161345E+01  0.87937402E+00  0.23715213E-03  0.42883586E-02 -0.26551468E-02
-0.85161345E+01  0.89410886E+00  0.22240997E-03  0.51795771E-02 -0.20887985E-02
-0.85161345E+01  0.90797606E+00  0.19284217E-03  0.59284871E-02 -0.15730366E-02
-0.85161345E+01  0.92101443E+00  0.15292468E-03  0.64642404E-02 -0.11285119E-02
-0.85161345E+01  0.93326267E+00  0.10812919E-03  0.67273678E-02 -0.76604375E-03
-0.85161345E+01  0.94475908E+00  0.64135325E-04  0.66758888E-02 -0.48863255E-03
-0.85161345E+01  0.95554139E+00  0.26042173E-04  0.62908177E-02 -0.28949769E-03
-0.85161345E+01  0.96564655E+00 -0.22952201E-05  0.55743857E-02 -0.15749536E-03
-0.85161345E+01  0.97511059E+00 -0.18668981E-04  0.45485493E-02 -0.75904217E-04
-0.85161345E+01  0.98396850E+00 -0.22666069E-04  0.32475565E-02 -0.30611657E-04
-0.85161345E+01  0.99225409E+00 -0.15549489E-04  0.17154491E-02 -0.69192207E-05
-0.85161345E+01  0.10000000E+01  0.00000000E+00  0.00000000E+00  0.00000000E+00
 
-0.84894147E+01 -0.10000000E+01  0.00000000E+00  0.00000000E+00  0.00000000E+00
-0.84894147E+01 -0.99225409E+00 -0.19750326E-04  0.16634832E-02  0.72810831E-05
-0.84894147E+01 -0.98396850E+00 -0.30952519E-04  0.31404142E-02  0.31108231E-04
-0.84894147E+01 -0.97511059E+00 -0.31027041E-04  0.43697199E-02  0.74822368E-04
-0.84894147E+01 -0.96564655E+00 -0.18639132E-04  0.53021803E-02  0.14761873E-03
-0.84894147E+01 -0.95554139E+00  0.60388894E-05  0.59058163E-02  0.25815310E-03
-0.84894147E+01 -0.94475908E+00  0.41179616E-04  0.61669803E-02  0.41635713E-03
-0.84894147E+01 -0.93326267E+00  0.83391099E-04  0.60956693E-02  0.62836501E-03
-0.84894147E+01 -0.92101443E+00  0.12804654E-03  0.57245597E-02  0.89721248E-03
-0.84894147E+01 -0.90797606E+00  0.16986876E-03  0.51084025E-02  0.12194745E-02
-0.84894147E+01 -0.89410886E+00  0.20365035E-03  0.43164855E-02  0.15865316E-02
-0.84894147E+01 -0.87937402E+00  0.22499785E-03  0.34253180E-02  0.19833198E-02
-0.84894147E+01 -0.86373293E+00  0.23092301E-03  0.25076097E-02  0.23907244E-02
-0.84894147E+01 -0.84714748E+00  0.22018069E-03  0.16247384E-02  0.27859304E-02
-0.84894147E+01 -0.82958044E+00  0.19328145E-03  0.81990302E-03  0.31452706E-02
-0.84894147E+01 -0.81099590E+00  0.15222245E-03  0.11700502E-03  0.34449439E-02
-0.84894147E+01 -0.79135972E+00  0.10002103E-03 -0.47847557E-03  0.36632297E-02
-0.84894147E+01 -0.77064005E+00  0.40194828E-04 -0.97432684E-03  0.37805764E-02
-0.84894147E+01 -0.74880783E+00 -0.23692077E-04 -0.13864450E-02  0.37806950E-02
-0.84894147E+01 -0.72583741E+00 -0.88323407E-04 -0.17325927E-02  0.36499621E-02
-0.84894147E+01 -0.70170710E+00 -0.15074189E-03 -0.20283089E-02  0.33778813E-02
-0.84894147E+01 -0.67639983E+00 -0.20830408E-03 -0.22836246E-02  0.29566035E-02
-0.84894147E+01 -0.64990376E+00 -0.25854874E-03 -0.25022370E-02  0.23817612E-02
-0.84894147E+01 -0.62221291E+00 -0.29905829E-03 -0.26814558E-02  0.16529837E-02
-0.84894147E+01 -0.59332774E+00 -0.32737955E-03 -0.28136505E-02  0.77569583E-03
-0.84894147E+01 -0.56325577E+00 -0.34104331E-03 -0.28877728E-02 -0.23730842E-03
-0.84894147E+01 -0.53201207E+00 -0.33768808E-03 -0.28914770E-02 -0.13635679E-02
-0.84894147E+01 -0.49961977E+00 -0.31527346E-03 -0.28129257E-02 -0.25693601E-02
-0.84894147E+01 -0.46611039E+00 -0.27234866E-03 -0.26427717E-02 -0.38083478E-02
-0.84894147E+01 -0.43152416E+00 -0.20834115E-03 -0.23757364E-02 -0.50217319E-02
-0.84894147E+01 -0.39591017E+00 -0.12382236E-03 -0.20121384E-02 -0.61396754E-02
-0.84894147E+01 -0.35932641E+00 -0.20714115E-04 -0.15589081E-02 -0.70849007E-02
-0.84894147E+01 -0.32183967E+00  0.97604681E-04 -0.10302704E-02 -0.77780676E-02
-0.84894147E+01 -0.28352524E+00  0.22631994E-03 -0.44769003E-03 -0.81451278E-02
-0.84894147E+01 -0.24446655E+00  0.35935746E-03  0.16080698E-03 -0.81256831E-02
-0.84894147E+01 -0.20475452E+00  0.48971439E-03  0.76220063E-03 -0.76816339E-02
-0.84894147E+01 -0.16448690E+00  0.60993502E-03  0.13207169E-02 -0.68045571E-02
-0.84894147E+01 -0.12376733E+00  0.71269123E-03  0.18007460E-02 -0.55206186E-02
-0.84894147E+01 -0.82704342E-01  0.79141166E-03  0.21700072E-02 -0.38916554E-02
-0.84894147E+01 -0.41410268E-01  0.84088471E-03  0.24027169E-02 -0.20118581E-02
-0.84894147E+01  0.00000000E+00  0.85776086E-03  0.24822051E-02  0.31278002E-13
-0.84894147E+01  0.41410268E-01  0.84088471E-03  0.24027169E-02  0.20118581E-02
-0.84894147E+01  0.82704342E-01  0.79141166E-03  0.21700072E-02  0.38916554E-02
-0.84894147E+01  0.12376733E+00  0.71269123E-03  0.18007460E-02  0.55206186E-02
-0.84894147E+01  0.16448690E+00  0.60993502E-03  0.13207169E-02  0.68045571E-02
-0.84894147E+01  0.20475452E+00  0.48971439E-03  0.76220063E-03  0.76816339E-02
-0.84894147E+01  0.24446655E+00  0.35935746E-03  0.16080698E-03  0.81256831E-02
-0.84894147E+01  0.28352524E+00  0.22631994E-03 -0.44769003E-03  0.81451278E-02
-0.84894147E+01  0.32183967E+00  0.97604681E-04 -0.10302704E-02  0.77780676E-02
-0.84894147E+01  0.35932641E+00 -0.20714115E-04 -0.15589081E-02  0.70849007E-02
-0.84894147E+01  0.39591017E+00 -0.12382236E-03 -0.20121384E-02  0.61396754E-02
-0.84894147E+01  0.43152416E+00 -0.20834115E-03 -0.23757364E-02  0.50217319E-02
-0.84894147E+01  0.46611039E+00 -0.27234866E-03 -0.26427717E-02  0.38083478E-02
-0.84894147E+01  0.49961977E+00 -0.31527346E-03 -0.28129257E-02  0.25693601E-02
-0.84894147E+01  0.53201207E+00 -0.33768808E-03 -0.28914770E-02  0.13635679E-02
-0.84894147E+01  0.56325577E+00 -0.34104331E-03 -0.28877728E-02  0.23730842E-03
-0.84894147E+01  0.59332774E+00 -0.32737955E-03 -0.28136505E-02 -0.77569583E-03
-0.84894147E+01  0.62221291E+00 -0.29905829E-03 -0.26814558E-02 -0.16529837E-02
-0.84894147E+01  0.64990376E+00 -0.25854874E-03 -0.25022370E-02 -0.23817612E-02
-0.84894147E+01  0.67639983E+00 -0.20830408E-03 -0.22836246E-02 -0.29566035E-02
-0.84894147E+01  0.70170710E+00 -0.15074189E-03 -0.20283089E-02 -0.33778813E-02
-0.84894147E+01  0.72583741E+00 -0.88323407E-04 -0.17325927E-02 -0.36499621E-02
-0.84894147E+01  0.74880783E+00 -0.23692077E-04 -0.13864450E-02 -0.37806950E-02
-0.84894147E+01  0.77064005E+00  0.40194828E-04 -0.97432684E-03 -0.37805764E-02
-0.84894147E+01  0.79135972E+00  0.10002103E-03 -0.47847558E-03 -0.36632297E-02
-0.84894147E+01  0.81099590E+00  0.15222245E-03  0.11700502E-03 -0.34449439E-02
-0.84894147E+01  0.82958044E+00  0.19328145E-03  0.81990302E-03 -0.31452706E-02
-0.84894147E+01  0.84714748E+00  0.22018069E-03  0.16247384E-02 -0.27859304E-02
-0.84894147E+01  0.86373293E+00  0.23092301E-03  0.25076097E-02 -0.23907244E-02
-0.84894147E+01  0.87937402E+00  0.22499785E-03  0.34253180E-02 -0.19833198E-02
-0.84894147E+01  0.89410886E+00  0.20365035E-03  0.43164855E-02 -0.15865316E-02
-0.84894147E+01  0.90797606E+00  0.16986876E-03  0.51084025E-02 -0.12194745E-02
-0.84894147E+01  0.92101443E+00  0.12804654E-03  0.57245597E-02 -0.89721248E-03
-0.84894147E+01  0.93326267E+00  0.83391099E-04  0.60956693E-02 -0.62836501E-03
-0.84894147E+01  0.94475908E+00  0.41179617E-04  0.61669803E-02 -0.41635713E-03
-0.84894147E+01  0.95554139E+00  0.60388894E-05  0.59058163E-02 -0.25815310E-03
-0.84894147E+01  0.96564655E+00 -0.18639132E-04  0.53021803E-02 -0.14761873E-03
-0.84894147E+01  0.97511059E+00 -0.31027041E-04  0.43697199E-02 -0.74822368E-04
-0.84894147E+01  0.98396850E+00 -0.30952519E-04  0.31404142E-02 -0.31108231E-04
-0.84894147E+01  0.99225409E+00 -0.19750326E-04  0.16634832E-02 -0.72810831E-05
-0.84894147E+01  0.10000000E+01  0.00000000E+00  0.00000000E+00  0.00000000E+00
 
-0.84622347E+01 -0.10000000E+01  0.00000000E+00  0.00000000E+00  0.00000000E+00
-0.84622347E+01 -0.99225409E+00 -0.25446753E-04  0.16127026E-02  0.71162103E-05
-0.84622347E+01 -0.98396850E+00 -0.41866597E-04  0.30386839E-02  0.29497798E-04
-0.84622347E+01 -0.97511059E+00 -0.46723128E-04  0.42099320E-02  0.68976328E-04
-0.84622347E+01 -0.96564655E+00 -0.38558771E-04  0.50749268E-02  0.12948725E-03
-0.84622347E+01 -0.95554139E+00 -0.17266779E-04  0.56033902E-02  0.21449673E-03
-0.84622347E+01 -0.94475908E+00  0.15727101E-04  0.57867828E-02  0.32756063E-03
-0.84622347E+01 -0.93326267E+00  0.57492288E-04  0.56422031E-02  0.47020001E-03
-0.84622347E+01 -0.92101443E+00  0.10384826E-03  0.52101838E-02  0.64212743E-03
-0.84622347E+01 -0.90797606E+00  0.14987033E-03  0.45526047E-02  0.83983185E-03
-0.84622347E+01 -0.89410886E+00  0.19054707E-03  0.37441593E-02  0.10571616E-02
-0.84622347E+01 -0.87937402E+00  0.22148746E-03  0.28642985E-02  0.12847857E-02
-0.84622347E+01 -0.86373293E+00  0.23951022E-03  0.19860721E-02  0.15113069E-02
-0.84622347E+01 -0.84714748E+00  0.24301270E-03  0.11688295E-02  0.17233504E-02
-0.84622347E+01 -0.82958044E+00  0.23203999E-03  0.45196304E-03  0.19068922E-02
-0.84622347E+01 -0.81099590E+00  0.20808400E-03 -0.14546680E-03  0.20474869E-02
-0.84622347E+01 -0.79135972E+00  0.17368182E-03 -0.62314435E-03  0.21313948E-02
-0.84622347E+01 -0.77064005E+00  0.13194535E-03 -0.99373444E-03  0.21456058E-02
-0.84622347E+01 -0.74880783E+00  0.86133260E-04 -0.12774005E-02  0.20786096E-02
-0.84622347E+01 -0.72583741E+00  0.39359911E-04 -0.14954293E-02  0.19202431E-02
-0.84622347E+01 -0.70170710E+00 -0.55323181E-05 -0.16663200E-02  0.16623237E-02
-0.84622347E+01 -0.67639983E+00 -0.45952933E-04 -0.18027703E-02  0.12986888E-02
-0.84622347E+01 -0.64990376E+00 -0.79458387E-04 -0.19112720E-02  0.82612328E-03
-0.84622347E+01 -0.62221291E+00 -0.10363274E-03 -0.19923753E-02  0.24497379E-03
-0.84622347E+01 -0.59332774E+00 -0.11601916E-03 -0.20424008E-02 -0.43942174E-03
-0.84622347E+01 -0.56325577E+00 -0.11414106E-03 -0.20549813E-02 -0.12156268E-02
-0.84622347E+01 -0.53201207E+00 -0.95623836E-04 -0.20230416E-02 -0.20645857E-02
-0.84622347E+01 -0.49961977E+00 -0.58405836E-04 -0.19402011E-02 -0.29587693E-02
-0.84622347E+01 -0.46611039E+00 -0.10094242E-05 -0.18022057E-02 -0.38615550E-02
-0.84622347E+01 -0.43152416E+00  0.77162453E-04 -0.16077728E-02 -0.47277770E-02
-0.84622347E+01 -0.39591017E+00  0.17554618E-03 -0.13593397E-02 -0.55051441E-02
-0.84622347E+01 -0.35932641E+00  0.29219397E-03 -0.10632814E-02 -0.61371705E-02
-0.84622347E+01 -0.32183967E+00  0.42364975E-03 -0.72994846E-03 -0.65672041E-02
-0.84622347E+01 -0.28352524E+00  0.56495873E-03 -0.37321038E-03 -0.67437058E-02
-0.84622347E+01 -0.24446655E+00  0.70983791E-03 -0.97849214E-05 -0.66260162E-02
-0.84622347E+01 -0.20475452E+00  0.85101426E-03  0.34183976E-03 -0.61901779E-02
-0.84622347E+01 -0.16448690E+00  0.98071848E-03  0.66261531E-03 -0.54337315E-02
-0.84622347E+01 -0.12376733E+00  0.10912939E-02  0.93436027E-03 -0.43787687E-02
-0.84622347E+01 -0.82704342E-01  0.11758600E-02  0.11411170E-02 -0.30723445E-02
-0.84622347E+01 -0.41410268E-01  0.12289519E-02  0.12704581E-02 -0.15839467E-02
-0.84622347E+01  0.00000000E+00  0.12470537E-02  0.13144727E-02  0.21900849E-13
-0.84622347E+01  0.41410268E-01  0.12289519E-02  0.12704581E-02  0.15839467E-02
-0.84622347E+01  0.82704342E-01  0.11758600E-02  0.11411170E-02  0.30723445E-02
-0.84622347E+01  0.12376733E+00  0.10912939E-02  0.93436027E-03  0.43787687E-02
-0.84622347E+01  0.16448690E+00  0.98071848E-03  0.66261531E-03  0.54337315E-02
-0.84622347E+01  0.20475452E+00  0.85101426E-03  0.34183976E-03  0.61901779E-02
-0.84622347E+01  0.24446655E+00  0.70983791E-03 -0.97849215E-05  0.66260162E-02
-0.84622347E+01  0.28352524E+00  0.56495873E-03 -0.37321038E-03  0.67437058E-02
-0.84622347E+01  0.32183967E+00  0.42364975E-03 -0.72994846E-03  0.65672041E-02
-0.84622347E+01  0.35932641E+00  0.29219397E-03 -0.10632814E-02  0.61371705E-02
-0.84622347E+01  0.39591017E+00  0.17554618E-03 -0.13593397E-02  0.55051441E-02
-0.84622347E+01  0.43152416E+00  0.77162453E-04 -0.16077728E-02  0.47277770E-02
-0.84622347E+01  0.46611039E+00 -0.10094242E-05 -0.18022057E-02  0.38615550E-02
-0.84622347E+01  0.49961977E+00 -0.58405836E-04 -0.19402011E-02  0.29587693E-02
-0.84622347E+01  0.53201207E+00 -0.95623836E-04 -0.20230416E-02  0.20645857E-02
-0.84622347E+01  0.56325577E+00 -0.11414106E-03 -0.20549813E-02  0.12156268E-02
-0.84622347E+01  0.59332774E+00 -0.11601916E-03 -0.20424008E-02  0.43942174E-03
-0.84622347E+01  0.62221291E+00 -0.10363274E-03 -0.19923753E-02 -0.24497379E-03
-0.84622347E+01  0.64990376E+00 -0.79458387E-04 -0.19112720E-02 -0.82612328E-03
-0.84622347E+01  0.67639983E+00 -0.45952933E-04 -0.18027703E-02 -0.12986888E-02
-0.84622347E+01  0.70170710E+00 -0.55323181E-05 -0.16663200E-02 -0.16623237E-02
-0.84622347E+01  0.72583741E+00  0.39359911E-04 -0.14954293E-02 -0.19202431E-02
-0.84622347E+01  0.74880783E+00  0.86133260E-04 -0.12774005E-02 -0.20786096E-02
-0.84622347E+01  0.77064005E+00  0.13194535E-03 -0.99373444E-03 -0.21456058E-02
-0.84622347E+01  0.79135972E+00  0.17368182E-03 -0.62314435E-03 -0.21313948E-02
-0.84622347E+01  0.81099590E+00  0.20808400E-03 -0.14546680E-03 -0.20474869E-02
-0.84622347E+01  0.82958044E+00  0.23203999E-03  0.45196304E-03 -0.19068922E-02
-0.84622347E+01  0.84714748E+00  0.24301270E-03  0.11688295E-02 -0.17233504E-02
-0.84622347E+01  0.86373293E+00  0.23951022E-03  0.19860721E-02 -0.15113069E-02
-0.84622347E+01  0.87937402E+00  0.22148746E-03  0.28642985E-02 -0.12847857E-02
-0.84622347E+01  0.89410886E+00  0.19054707E-03  0.37441593E-02 -0.10571616E-02
-0.84622347E+01  0.90797606E+00  0.14987033E-03  0.45526047E-02 -0.83983185E-03
-0.84622347E+01  0.92101443E+00  0.10384826E-03  0.52101838E-02 -0.64212743E-03
-0.84622347E+01  0.93326267E+00  0.57492288E-04  0.56422031E-02 -0.47020001E-03
-0.84622347E+01  0.94475908E+00  0.15727101E-04  0.57867828E-02 -0.32756063E-03
-0.84622347E+01  0.95554139E+00 -0.17266779E-04  0.56033902E-02 -0.21449673E-03
-0.84622347E+01  0.96564655E+00 -0.38558771E-04  0.50749268E-02 -0.12948725E-03
-0.84622347E+01  0.97511059E+00 -0.46723128E-04  0.42099320E-02 -0.68976328E-04
-0.84622347E+01  0.98396850E+00 -0.41866597E-04  0.30386839E-02 -0.29497798E-04
-0.84622347E+01  0.99225409E+00 -0.25446753E-04  0.16127026E-02 -0.71162103E-05
-0.84622347E+01  0.10000000E+01  0.00000000E+00  0.00000000E+00  0.00000000E+00
 
-0.84345882E+01 -0.10000000E+01  0.00000000E+00  0.00000000E+00  0.00000000E+00
-0.84345882E+01 -0.99225409E+00 -0.31853958E-04  0.15623571E-02  0.74708078E-05
-0.84345882E+01 -0.98396850E+00 -0.54082430E-04  0.29414126E-02  0.29911653E-04
-0.84345882E+01 -0.97511059E+00 -0.64150741E-04  0.40681059E-02  0.67600648E-04
-0.84345882E+01 -0.96564655E+00 -0.60446675E-04  0.48911723E-02  0.11963341E-03
-0.84345882E+01 -0.95554139E+00 -0.42562875E-04  0.53813604E-02  0.18464751E-03
-0.84345882E+01 -0.94475908E+00 -0.11513037E-04  0.55320511E-02  0.26032821E-03
-0.84345882E+01 -0.93326267E+00  0.30231825E-04  0.53624614E-02  0.34386227E-03
-0.84345882E+01 -0.92101443E+00  0.78923946E-04  0.49153183E-02  0.43179012E-03
-0.84345882E+01 -0.90797606E+00  0.12996715E-03  0.42541840E-02  0.52031940E-03
-0.84345882E+01 -0.89410886E+00  0.17851485E-03  0.34548891E-02  0.60533573E-03
-0.84345882E+01 -0.87937402E+00  0.22014340E-03  0.25972097E-02  0.68251319E-03
-0.84345882E+01 -0.86373293E+00  0.25144330E-03  0.17538787E-02  0.74729972E-03
-0.84345882E+01 -0.84714748E+00  0.27042112E-03  0.98329148E-03  0.79478415E-03
-0.84345882E+01 -0.82958044E+00  0.27662562E-03  0.32349650E-03  0.81964869E-03
-0.84345882E+01 -0.81099590E+00  0.27101326E-03 -0.20809090E-03  0.81594932E-03
-0.84345882E+01 -0.79135972E+00  0.25560761E-03 -0.61292659E-03  0.77721928E-03
-0.84345882E+01 -0.77064005E+00  0.23307330E-03 -0.90552419E-03  0.69640828E-03
-0.84345882E+01 -0.74880783E+00  0.20630799E-03 -0.11079237E-02  0.56629559E-03
-0.84345882E+01 -0.72583741E+00  0.17814832E-03 -0.12433481E-02  0.37971311E-03
-0.84345882E+01 -0.70170710E+00  0.15122072E-03 -0.13323663E-02  0.13027997E-03
-0.84345882E+01 -0.67639983E+00  0.12793228E-03 -0.13899824E-02 -0.18708490E-03
-0.84345882E+01 -0.64990376E+00  0.11054732E-03 -0.14253611E-02 -0.57515580E-03
-0.84345882E+01 -0.62221291E+00  0.10128867E-03 -0.14421656E-02 -0.10336362E-02
-0.84345882E+01 -0.59332774E+00  0.10240090E-03 -0.14403038E-02 -0.15579968E-02
-0.84345882E+01 -0.56325577E+00  0.11613839E-03 -0.14173691E-02 -0.21386585E-02
-0.84345882E+01 -0.53201207E+00  0.14466213E-03 -0.13704318E-02 -0.27600355E-02
-0.84345882E+01 -0.49961977E+00  0.18985378E-03 -0.12971056E-02 -0.34001698E-02
-0.84345882E+01 -0.46611039E+00  0.25306944E-03 -0.11965703E-02 -0.40306147E-02
-0.84345882E+01 -0.43152416E+00  0.33486522E-03 -0.10699171E-02 -0.46172059E-02
-0.84345882E+01 -0.39591017E+00  0.43473249E-03 -0.92039866E-03 -0.51214220E-02
-0.84345882E+01 -0.35932641E+00  0.55088230E-03 -0.75317037E-03 -0.55027627E-02
-0.84345882E+01 -0.32183967E+00  0.68012005E-03 -0.57498108E-03 -0.57217524E-02
-0.84345882E+01 -0.28352524E+00  0.81784545E-03 -0.39354561E-03 -0.57436704E-02
-0.84345882E+01 -0.24446655E+00  0.95820454E-03 -0.21698047E-03 -0.55424216E-02
-0.84345882E+01 -0.20475452E+00  0.10944023E-02 -0.53136257E-04 -0.51043007E-02
-0.84345882E+01 -0.16448690E+00  0.12191640E-02  0.90867501E-04 -0.44309278E-02
-0.84345882E+01 -0.12376733E+00  0.13253087E-02  0.20905217E-03 -0.35409724E-02
-0.84345882E+01 -0.82704342E-01  0.14063752E-02  0.29673890E-03 -0.24701106E-02
-0.84345882E+01 -0.41410268E-01  0.14572272E-02  0.35064588E-03 -0.12691040E-02
-0.84345882E+01  0.00000000E+00  0.14745583E-02  0.36882498E-03  0.15675486E-13
-0.84345882E+01  0.41410268E-01  0.14572272E-02  0.35064588E-03  0.12691040E-02
-0.84345882E+01  0.82704342E-01  0.14063752E-02  0.29673890E-03  0.24701106E-02
-0.84345882E+01  0.12376733E+00  0.13253087E-02  0.20905217E-03  0.35409724E-02
-0.84345882E+01  0.16448690E+00  0.12191640E-02  0.90867501E-04  0.44309278E-02
-0.84345882E+01  0.20475452E+00  0.10944023E-02 -0.53136257E-04  0.51043007E-02
-0.84345882E+01  0.24446655E+00  0.95820454E-03 -0.21698047E-03  0.55424216E-02
-0.84345882E+01  0.28352524E+00  0.81784545E-03 -0.39354561E-03  0.57436704E-02
-0.84345882E+01  0.32183967E+00  0.68012005E-03 -0.57498108E-03  0.57217524E-02
-0.84345882E+01  0.35932641E+00  0.55088230E-03 -0.75317037E-03  0.55027627E-02
-0.84345882E+01  0.39591017E+00  0.43473249E-03 -0.92039866E-03  0.51214220E-02
-0.84345882E+01  0.43152416E+00  0.33486522E-03 -0.10699171E-02  0.46172059E-02
-0.84345882E+01  0.46611039E+00  0.25306944E-03 -0.11965703E-02  0.40306147E-02
-0.84345882E+01  0.49961977E+00  0.18985378E-03 -0.12971056E-02  0.34001698E-02
-0.84345882E+01  0.53201207E+00  0.14466213E-03 -0.13704318E-02  0.27600355E-02
-0.84345882E+01  0.56325577E+00  0.11613839E-03 -0.14173691E-02  0.21386585E-02
-0.84345882E+01  0.59332774E+00  0.10240090E-03 -0.14403038E-02  0.15579968E-02
-0.84345882E+01  0.62221291E+00  0.10128867E-03 -0.14421656E-02  0.10336362E-02
-0.84345882E+01  0.64990376E+00  0.11054732E-03 -0.14253611E-02  0.57515580E-03
-0.84345882E+01  0.67639983E+00  0.12793228E-03 -0.13899824E-02  0.18708490E-03
-0.84345882E+01  0.70170710E+00  0.15122072E-03 -0.13323663E-02 -0.13027997E-03
-0.84345882E+01  0.72583741E+00  0.17814832E-03 -0.12433481E-02 -0.37971311E-03
-0.84345882E+01  0.74880783E+00  0.20630799E-03 -0.11079237E-02 -0.56629559E-03
-0.84345882E+01  0.77064005E+00  0.23307330E-03 -0.90552419E-03 -0.69640828E-03
-0.84345882E+01  0.79135972E+00  0.25560761E-03 -0.61292659E-03 -0.77721928E-03
-0.84345882E+01  0.81099590E+00  0.27101326E-03 -0.20809090E-03 -0.81594932E-03
-0.84345882E+01  0.82958044E+00  0.27662562E-03  0.32349650E-03 -0.81964869E-03
-0.84345882E+01  0.84714748E+00  0.27042112E-03  0.98329148E-03 -0.79478415E-03
-0.84345882E+01  0.86373293E+00  0.25144330E-03  0.17538787E-02 -0.74729972E-03
-0.84345882E+01  0.87937402E+00  0.22014340E-03  0.25972097E-02 -0.68251319E-03
-0.84345882E+01  0.89410886E+00  0.17851485E-03  0.34548891E-02 -0.60533573E-03
-0.84345882E+01  0.90797606E+00  0.12996715E-03  0.42541840E-02 -0.52031940E-03
-0.84345882E+01  0.92101443E+00  0.78923946E-04  0.49153183E-02 -0.43179012E-03
-0.84345882E+01  0.93326267E+00  0.30231825E-04  0.53624614E-02 -0.34386227E-03
-0.84345882E+01  0.94475908E+00 -0.11513037E-04  0.55320511E-02 -0.26032821E-03
-0.84345882E+01  0.95554139E+00 -0.42562875E-04  0.53813604E-02 -0.18464751E-03
-0.84345882E+01  0.96564655E+00 -0.60446675E-04  0.48911723E-02 -0.11963341E-03
-0.84345882E+01  0.97511059E+00 -0.64150741E-04  0.40681059E-02 -0.67600648E-04
-0.84345882E+01  0.98396850E+00 -0.54082430E-04  0.29414126E-02 -0.29911653E-04
-0.84345882E+01  0.99225409E+00 -0.31853958E-04  0.15623571E-02 -0.74708078E-05
-0.84345882E+01  0.10000000E+01  0.00000000E+00  0.00000000E+00  0.00000000E+00
 
-0.84064686E+01 -0.10000000E+01  0.00000000E+00  0.00000000E+00  0.00000000E+00
-0.84064686E+01 -0.99225409E+00 -0.38434933E-04  0.15074922E-02  0.87882972E-05
-0.84064686E+01 -0.98396850E+00 -0.66650793E-04  0.28393805E-02  0.34142860E-04
-0.84064686E+01 -0.97511059E+00 -0.82124616E-04  0.39306732E-02  0.74850789E-04
-0.84064686E+01 -0.96564655E+00 -0.83099681E-04  0.47325617E-02  0.12583622E-03
-0.84064686E+01 -0.95554139E+00 -0.68878131E-04  0.52162177E-02  0.18148692E-03
-0.84064686E+01 -0.94475908E+00 -0.40071495E-04  0.53740878E-02  0.23434011E-03
-0.84064686E+01 -0.93326267E+00  0.13001899E-05  0.52230483E-02  0.27760623E-03
-0.84064686E+01 -0.92101443E+00  0.51915762E-04  0.48028894E-02  0.30476121E-03
-0.84064686E+01 -0.90797606E+00  0.10750496E-03  0.41738731E-02  0.31128990E-03
-0.84064686E+01 -0.89410886E+00  0.16338770E-03  0.34089659E-02  0.29428728E-03
-0.84064686E+01 -0.87937402E+00  0.21511345E-03  0.25857158E-02  0.25314559E-03
-0.84064686E+01 -0.86373293E+00  0.25905332E-03  0.17757160E-02  0.18866079E-03
-0.84064686E+01 -0.84714748E+00  0.29283274E-03  0.10371610E-02  0.10275171E-03
-0.84064686E+01 -0.82958044E+00  0.31551217E-03  0.40879282E-03 -0.27170744E-05
-0.84064686E+01 -0.81099590E+00  0.32751542E-03 -0.90851887E-04 -0.12652556E-03
-0.84064686E+01 -0.79135972E+00  0.33034724E-03 -0.46198152E-03 -0.26888889E-03
-0.84064686E+01 -0.77064005E+00  0.32620829E-03 -0.71818907E-03 -0.43162296E-03
-0.84064686E+01 -0.74880783E+00  0.31760502E-03 -0.88113006E-03 -0.61810428E-03
-0.84064686E+01 -0.72583741E+00  0.30705044E-03 -0.97437989E-03 -0.83277692E-03
-0.84064686E+01 -0.70170710E+00  0.29689211E-03 -0.10195995E-02 -0.10804023E-02
-0.84064686E+01 -0.67639983E+00  0.28927265E-03 -0.10336067E-02 -0.13651704E-02
-0.84064686E+01 -0.64990376E+00  0.28617761E-03 -0.10279898E-02 -0.16896575E-02
-0.84064686E+01 -0.62221291E+00  0.28951960E-03 -0.10093287E-02 -0.20539101E-02
-0.84064686E+01 -0.59332774E+00  0.30119922E-03 -0.98078260E-03 -0.24544808E-02
-0.84064686E+01 -0.56325577E+00  0.32310837E-03 -0.94334265E-03 -0.28837723E-02
-0.84064686E+01 -0.53201207E+00  0.35705564E-03 -0.89739723E-03 -0.33294660E-02
-0.84064686E+01 -0.49961977E+00  0.40461954E-03 -0.84352174E-03 -0.37744371E-02
-0.84064686E+01 -0.46611039E+00  0.46694489E-03 -0.78320005E-03 -0.41969414E-02
-0.84064686E+01 -0.43152416E+00  0.54451047E-03 -0.71884339E-03 -0.45714521E-02
-0.84064686E+01 -0.39591017E+00  0.63689922E-03 -0.65374211E-03 -0.48699084E-02
-0.84064686E+01 -0.35932641E+00  0.74260713E-03 -0.59155197E-03 -0.50636249E-02
-0.84064686E+01 -0.32183967E+00  0.85892676E-03 -0.53583686E-03 -0.51255337E-02
-0.84064686E+01 -0.28352524E+00  0.98193848E-03 -0.48942160E-03 -0.50328080E-02
-0.84064686E+01 -0.24446655E+00  0.11066336E-02 -0.45398747E-03 -0.47694269E-02
-0.84064686E+01 -0.20475452E+00  0.12271793E-02 -0.42974622E-03 -0.43285475E-02
-0.84064686E+01 -0.16448690E+00  0.13373144E-02 -0.41550640E-03 -0.37142107E-02
-0.84064686E+01 -0.12376733E+00  0.14308461E-02 -0.40893653E-03 -0.29422074E-02
-0.84064686E+01 -0.82704342E-01  0.15021937E-02 -0.40716489E-03 -0.20397817E-02
-0.84064686E+01 -0.41410268E-01  0.15469163E-02 -0.40742512E-03 -0.10441708E-02
-0.84064686E+01  0.00000000E+00  0.15621532E-02 -0.40775323E-03  0.11451135E-13
-0.84064686E+01  0.41410268E-01  0.15469163E-02 -0.40742512E-03  0.10441708E-02
-0.84064686E+01  0.82704342E-01  0.15021937E-02 -0.40716489E-03  0.20397817E-02
-0.84064686E+01  0.12376733E+00  0.14308461E-02 -0.40893653E-03  0.29422074E-02
-0.84064686E+01  0.16448690E+00  0.13373144E-02 -0.41550640E-03  0.37142107E-02
-0.84064686E+01  0.20475452E+00  0.12271793E-02 -0.42974622E-03  0.43285475E-02
-0.84064686E+01  0.24446655E+00  0.11066336E-02 -0.45398747E-03  0.47694269E-02
-0.84064686E+01  0.28352524E+00  0.98193848E-03 -0.48942160E-03  0.50328080E-02
-0.84064686E+01  0.32183967E+00  0.85892676E-03 -0.53583686E-03  0.51255337E-02
-0.84064686E+01  0.35932641E+00  0.74260713E-03 -0.59155197E-03  0.50636249E-02
-0.84064686E+01  0.39591017E+00  0.63689922E-03 -0.65374211E-03  0.48699084E-02
-0.84064686E+01  0.43152416E+00  0.54451047E-03 -0.71884339E-03  0.45714521E-02
-0.84064686E+01  0.46611039E+00  0.46694489E-03 -0.78320005E-03  0.41969414E-02
-0.84064686E+01  0.49961977E+00  0.40461954E-03 -0.84352174E-03  0.37744371E-02
-0.84064686E+01  0.53201207E+00  0.35705564E-03 -0.89739723E-03  0.33294660E-02
-0.84064686E+01  0.56325577E+00  0.32310837E-03 -0.94334265E-03  0.28837723E-02
-0.84064686E+01  0.59332774E+00  0.30119922E-03 -0.98078260E-03  0.24544808E-02
-0.84064686E+01  0.62221291E+00  0.28951960E-03 -0.10093287E-02  0.20539101E-02
-0.84064686E+01  0.64990376E+00  0.28617761E-03 -0.10279898E-02  0.16896575E-02
-0.84064686E+01  0.67639983E+00  0.28927265E-03 -0.10336067E-02  0.13651704E-02
-0.84064686E+01  0.70170710E+00  0.29689211E-03 -0.10195995E-02  0.10804023E-02
-0.84064686E+01  0.72583741E+00  0.30705044E-03 -0.97437989E-03  0.83277692E-03
-0.84064686E+01  0.74880783E+00  0.31760502E-03 -0.88113006E-03  0.61810428E-03
-0.84064686E+01  0.77064005E+00  0.32620829E-03 -0.71818907E-03  0.43162296E-03
-0.84064686E+01  0.79135972E+00  0.33034724E-03 -0.46198152E-03  0.26888889E-03
-0.84064686E+01  0.81099590E+00  0.32751542E-03 -0.90851887E-04  0.12652556E-03
-0.84064686E+01  0.82958044E+00  0.31551217E-03  0.40879282E-03  0.27170743E-05
-0.84064686E+01  0.84714748E+00  0.29283274E-03  0.10371610E-02 -0.10275171E-03
-0.84064686E+01  0.86373293E+00  0.25905332E-03  0.17757160E-02 -0.18866079E-03
-0.84064686E+01  0.87937402E+00  0.21511345E-03  0.25857158E-02 -0.25314559E-03
-0.84064686E+01  0.89410886E+00  0.16338770E-03  0.34089659E-02 -0.29428728E-03
-0.84064686E+01  0.90797606E+00  0.10750496E-03  0.41738731E-02 -0.31128990E-03
-0.84064686E+01  0.92101443E+00  0.51915762E-04  0.48028894E-02 -0.30476121E-03
-0.84064686E+01  0.93326267E+00  0.13001899E-05  0.52230483E-02 -0.27760623E-03
-0.84064686E+01  0.94475908E+00 -0.40071495E-04  0.53740878E-02 -0.23434011E-03
-0.84064686E+01  0.95554139E+00 -0.68878131E-04  0.52162177E-02 -0.18148692E-03
-0.84064686E+01  0.96564655E+00 -0.83099681E-04  0.47325617E-02 -0.12583622E-03
-0.84064686E+01  0.97511059E+00 -0.82124616E-04  0.39306732E-02 -0.74850789E-04
-0.84064686E+01  0.98396850E+00 -0.66650793E-04  0.28393805E-02 -0.34142860E-04
-0.84064686E+01  0.99225409E+00 -0.38434933E-04  0.15074922E-02 -0.87882972E-05
-0.84064686E+01  0.10000000E+01  0.00000000E+00  0.00000000E+00  0.00000000E+00
 
-0.83778695E+01 -0.10000000E+01  0.00000000E+00  0.00000000E+00  0.00000000E+00
-0.83778695E+01 -0.99225409E+00 -0.44443867E-04  0.14406694E-02  0.11024365E-04
-0.83778695E+01 -0.98396850E+00 -0.78269627E-04  0.27186495E-02  0.42131593E-04
-0.83778695E+01 -0.97511059E+00 -0.98985770E-04  0.37770045E-02  0.90821047E-04
-0.83778695E+01 -0.96564655E+00 -0.10471445E-03  0.45710563E-02  0.14875619E-03
-0.83778695E+01 -0.95554139E+00 -0.94490527E-04  0.50718824E-02  0.20690129E-03
-0.83778695E+01 -0.94475908E+00 -0.68542742E-04  0.52686521E-02  0.25363129E-03
-0.83778695E+01 -0.93326267E+00 -0.28450744E-04  0.51722465E-02  0.27873256E-03
-0.83778695E+01 -0.92101443E+00  0.22892383E-04  0.48152369E-02  0.27284714E-03
-0.83778695E+01 -0.90797606E+00  0.81558040E-04  0.42503490E-02  0.23028988E-03
-0.83778695E+01 -0.89410886E+00  0.14306197E-03  0.35441487E-02  0.14842019E-03
-0.83778695E+01 -0.87937402E+00  0.20296700E-03  0.27695467E-02  0.28817536E-04
-0.83778695E+01 -0.86373293E+00  0.25747118E-03  0.19959664E-02 -0.12419262E-03
-0.83778695E+01 -0.84714748E+00  0.30386570E-03  0.12816860E-02 -0.30387539E-03
-0.83778695E+01 -0.82958044E+00  0.34076446E-03  0.66753278E-03 -0.50308081E-03
-0.83778695E+01 -0.81099590E+00  0.36809062E-03  0.17524860E-03 -0.71510352E-03
-0.83778695E+01 -0.79135972E+00  0.38684948E-03 -0.19173737E-03 -0.93518274E-03
-0.83778695E+01 -0.77064005E+00  0.39878324E-03 -0.44380958E-03 -0.11607857E-02
-0.83778695E+01 -0.74880783E+00  0.40599913E-03 -0.60029025E-03 -0.13919296E-02
-0.83778695E+01 -0.72583741E+00  0.41066648E-03 -0.68365868E-03 -0.16305384E-02
-0.83778695E+01 -0.70170710E+00  0.41482358E-03 -0.71569460E-03 -0.18797630E-02
-0.83778695E+01 -0.67639983E+00  0.42030940E-03 -0.71445807E-03 -0.21428416E-02
-0.83778695E+01 -0.64990376E+00  0.42878370E-03 -0.69361874E-03 -0.24220814E-02
-0.83778695E+01 -0.62221291E+00  0.44179452E-03 -0.66241994E-03 -0.27178255E-02
-0.83778695E+01 -0.59332774E+00  0.46083763E-03 -0.62696249E-03 -0.30276458E-02
-0.83778695E+01 -0.56325577E+00  0.48737679E-03 -0.59120722E-03 -0.33457673E-02
-0.83778695E+01 -0.53201207E+00  0.52280174E-03 -0.55828321E-03 -0.36627497E-02
-0.83778695E+01 -0.49961977E+00  0.56832695E-03 -0.53104772E-03 -0.39655344E-02
-0.83778695E+01 -0.46611039E+00  0.62483987E-03 -0.51257959E-03 -0.42377863E-02
-0.83778695E+01 -0.43152416E+00  0.69272184E-03 -0.50599243E-03 -0.44606846E-02
-0.83778695E+01 -0.39591017E+00  0.77166506E-03 -0.51421579E-03 -0.46140180E-02
-0.83778695E+01 -0.35932641E+00  0.86051648E-03 -0.53936758E-03 -0.46776884E-02
-0.83778695E+01 -0.32183967E+00  0.95717715E-03 -0.58226688E-03 -0.46333845E-02
-0.83778695E+01 -0.28352524E+00  0.10585863E-02 -0.64185339E-03 -0.44664239E-02
-0.83778695E+01 -0.24446655E+00  0.11608108E-02 -0.71496348E-03 -0.41674500E-02
-0.83778695E+01 -0.20475452E+00  0.12592489E-02 -0.79628983E-03 -0.37339058E-02
-0.83778695E+01 -0.16448690E+00  0.13489433E-02 -0.87883095E-03 -0.31709842E-02
-0.83778695E+01 -0.12376733E+00  0.14249760E-02 -0.95459857E-03 -0.24919900E-02
-0.83778695E+01 -0.82704342E-01  0.14829052E-02 -0.10156881E-02 -0.17179418E-02
-0.83778695E+01 -0.41410268E-01  0.15191903E-02 -0.10553643E-02 -0.87646453E-03
-0.83778695E+01  0.00000000E+00  0.15315483E-02 -0.10691228E-02  0.91555705E-14
-0.83778695E+01  0.41410268E-01  0.15191903E-02 -0.10553643E-02  0.87646453E-03
-0.83778695E+01  0.82704342E-01  0.14829052E-02 -0.10156881E-02  0.17179418E-02
-0.83778695E+01  0.12376733E+00  0.14249760E-02 -0.95459857E-03  0.24919900E-02
-0.83778695E+01  0.16448690E+00  0.13489433E-02 -0.87883095E-03  0.31709842E-02
-0.83778695E+01  0.20475452E+00  0.12592489E-02 -0.79628983E-03  0.37339058E-02
-0.83778695E+01  0.24446655E+00  0.11608108E-02 -0.71496348E-03  0.41674500E-02
-0.83778695E+01  0.28352524E+00  0.10585863E-02 -0.64185339E-03  0.44664239E-02
-0.83778695E+01  0.32183967E+00  0.95717715E-03 -0.58226688E-03  0.46333845E-02
-0.83778695E+01  0.35932641E+00  0.86051648E-03 -0.53936758E-03  0.46776884E-02
-0.83778695E+01  0.39591017E+00  0.77166506E-03 -0.51421579E-03  0.46140180E-02
-0.83778695E+01  0.43152416E+00  0.69272184E-03 -0.50599243E-03  0.44606846E-02
-0.83778695E+01  0.46611039E+00  0.62483987E-03 -0.51257959E-03  0.42377863E-02
-0.83778695E+01  0.49961977E+00  0.56832695E-03 -0.53104772E-03  0.39655344E-02
-0.83778695E+01  0.53201207E+00  0.52280174E-03 -0.55828321E-03  0.36627497E-02
-0.83778695E+01  0.56325577E+00  0.48737679E-03 -0.59120722E-03  0.33457673E-02
-0.83778695E+01  0.59332774E+00  0.46083763E-03 -0.62696249E-03  0.30276458E-02
-0.83778695E+01  0.62221291E+00  0.44179452E-03 -0.66241994E-03  0.27178255E-02
-0.83778695E+01  0.64990376E+00  0.42878370E-03 -0.69361874E-03  0.24220814E-02
-0.83778695E+01  0.67639983E+00  0.42030940E-03 -0.71445807E-03  0.21428416E-02
-0.83778695E+01  0.70170710E+00  0.41482358E-03 -0.71569460E-03  0.18797630E-02
-0.83778695E+01  0.72583741E+00  0.41066648E-03 -0.68365868E-03  0.16305384E-02
-0.83778695E+01  0.74880783E+00  0.40599913E-03 -0.60029025E-03  0.13919296E-02
-0.83778695E+01  0.77064005E+00  0.39878324E-03 -0.44380958E-03  0.11607857E-02
-0.83778695E+01  0.79135972E+00  0.38684948E-03 -0.19173737E-03  0.93518274E-03
-0.83778695E+01  0.81099590E+00  0.36809062E-03  0.17524860E-03  0.71510352E-03
-0.83778695E+01  0.82958044E+00  0.34076446E-03  0.66753278E-03  0.50308081E-03
-0.83778695E+01  0.84714748E+00  0.30386570E-03  0.12816860E-02  0.30387539E-03
-0.83778695E+01  0.86373293E+00  0.25747118E-03  0.19959664E-02  0.12419262E-03
-0.83778695E+01  0.87937402E+00  0.20296700E-03  0.27695467E-02 -0.28817536E-04
-0.83778695E+01  0.89410886E+00  0.14306197E-03  0.35441487E-02 -0.14842019E-03
-0.83778695E+01  0.90797606E+00  0.81558040E-04  0.42503490E-02 -0.23028988E-03
-0.83778695E+01  0.92101443E+00  0.22892383E-04  0.48152369E-02 -0.27284714E-03
-0.83778695E+01  0.93326267E+00 -0.28450744E-04  0.51722465E-02 -0.27873256E-03
-0.83778695E+01  0.94475908E+00 -0.68542742E-04  0.52686521E-02 -0.25363129E-03
-0.83778695E+01  0.95554139E+00 -0.94490527E-04  0.50718824E-02 -0.20690129E-03
-0.83778695E+01  0.96564655E+00 -0.10471445E-03  0.45710563E-02 -0.14875619E-03
-0.83778695E+01  0.97511059E+00 -0.98985770E-04  0.37770045E-02 -0.90821047E-04
-0.83778695E+01  0.98396850E+00 -0.78269627E-04  0.27186495E-02 -0.42131593E-04
-0.83778695E+01  0.99225409E+00 -0.44443867E-04  0.14406694E-02 -0.11024365E-04
-0.83778695E+01  0.10000000E+01  0.00000000E+00  0.00000000E+00  0.00000000E+00
 
-0.83487844E+01 -0.10000000E+01  0.00000000E+00  0.00000000E+00  0.00000000E+00
-0.83487844E+01 -0.99225409E+00 -0.49462597E-04  0.13561873E-02  0.13812902E-04
-0.83487844E+01 -0.98396850E+00 -0.88158817E-04  0.25678650E-02  0.52514515E-04
-0.83487844E+01 -0.97511059E+00 -0.11368202E-03  0.35889205E-02  0.11266523E-03
-0.83487844E+01 -0.96564655E+00 -0.12408519E-03  0.43800110E-02  0.18375478E-03
-0.83487844E+01 -0.95554139E+00 -0.11818227E-03  0.49118434E-02  0.25435804E-03
-0.83487844E+01 -0.94475908E+00 -0.95855369E-04  0.51687125E-02  0.30989436E-03
-0.83487844E+01 -0.93326267E+00 -0.58263080E-04  0.51529261E-02  0.33749843E-03
-0.83487844E+01 -0.92101443E+00 -0.78685331E-05  0.48866887E-02  0.32540669E-03
-0.83487844E+01 -0.90797606E+00  0.51766927E-04  0.44119561E-02  0.26647192E-03
-0.83487844E+01 -0.89410886E+00  0.11640245E-03  0.37860250E-02  0.15747141E-03
-0.83487844E+01 -0.87937402E+00  0.18167906E-03  0.30750231E-02  0.67078849E-06
-0.83487844E+01 -0.86373293E+00  0.24369619E-03  0.23449985E-02 -0.19792715E-03
-0.83487844E+01 -0.84714748E+00  0.29948629E-03  0.16540765E-02 -0.42887727E-03
-0.83487844E+01 -0.82958044E+00  0.34728526E-03  0.10457937E-02 -0.68176664E-03
-0.83487844E+01 -0.81099590E+00  0.38657144E-03  0.54633533E-03 -0.94622530E-03
-0.83487844E+01 -0.79135972E+00  0.41789066E-03  0.16435168E-03 -0.12139188E-02
-0.83487844E+01 -0.77064005E+00  0.44255071E-03 -0.10569465E-03 -0.14789476E-02
-0.83487844E+01 -0.74880783E+00  0.46227032E-03 -0.27929173E-03 -0.17384952E-02
-0.83487844E+01 -0.72583741E+00  0.47887634E-03 -0.37660225E-03 -0.19921537E-02
-0.83487844E+01 -0.70170710E+00  0.49409405E-03 -0.41859752E-03 -0.22413889E-02
-0.83487844E+01 -0.67639983E+00  0.50945350E-03 -0.42392169E-03 -0.24882910E-02
-0.83487844E+01 -0.64990376E+00  0.52628448E-03 -0.40783341E-03 -0.27346469E-02
-0.83487844E+01 -0.62221291E+00  0.54576763E-03 -0.38183157E-03 -0.29808524E-02
-0.83487844E+01 -0.59332774E+00  0.56899188E-03 -0.35454221E-03 -0.32252495E-02
-0.83487844E+01 -0.56325577E+00  0.59699001E-03 -0.33243895E-03 -0.34635910E-02
-0.83487844E+01 -0.53201207E+00  0.63072795E-03 -0.32088115E-03 -0.36888884E-02
-0.83487844E+01 -0.49961977E+00  0.67104883E-03 -0.32448774E-03 -0.38914951E-02
-0.83487844E+01 -0.46611039E+00  0.71857446E-03 -0.34745783E-03 -0.40595023E-02
-0.83487844E+01 -0.43152416E+00  0.77358261E-03 -0.39326457E-03 -0.41794111E-02
-0.83487844E+01 -0.39591017E+00  0.83587533E-03 -0.46434566E-03 -0.42370447E-02
-0.83487844E+01 -0.35932641E+00  0.90466281E-03 -0.56144551E-03 -0.42186874E-02
-0.83487844E+01 -0.32183967E+00  0.97848322E-03 -0.68315646E-03 -0.41123119E-02
-0.83487844E+01 -0.28352524E+00  0.10551825E-02 -0.82543937E-03 -0.39088505E-02
-0.83487844E+01 -0.24446655E+00  0.11319699E-02 -0.98156931E-03 -0.36033076E-02
-0.83487844E+01 -0.20475452E+00  0.12055587E-02 -0.11423240E-02 -0.31956578E-02
-0.83487844E+01 -0.16448690E+00  0.12723886E-02 -0.12967050E-02 -0.26913488E-02
-0.83487844E+01 -0.12376733E+00  0.13289122E-02 -0.14329344E-02 -0.21013955E-02
-0.83487844E+01 -0.82704342E-01  0.13719144E-02 -0.15398093E-02 -0.14419812E-02
-0.83487844E+01 -0.41410268E-01  0.13988263E-02 -0.16080380E-02 -0.73363308E-03
-0.83487844E+01  0.00000000E+00  0.14079882E-02 -0.16314985E-02  0.89592978E-14
-0.83487844E+01  0.41410268E-01  0.13988263E-02 -0.16080380E-02  0.73363308E-03
-0.83487844E+01  0.82704342E-01  0.13719144E-02 -0.15398093E-02  0.14419812E-02
-0.83487844E+01  0.12376733E+00  0.13289122E-02 -0.14329344E-02  0.21013955E-02
-0.83487844E+01  0.16448690E+00  0.12723886E-02 -0.12967050E-02  0.26913488E-02
-0.83487844E+01  0.20475452E+00  0.12055587E-02 -0.11423240E-02  0.31956578E-02
-0.83487844E+01  0.24446655E+00  0.11319699E-02 -0.98156931E-03  0.36033076E-02
-0.83487844E+01  0.28352524E+00  0.10551825E-02 -0.82543937E-03  0.39088505E-02
-0.83487844E+01  0.32183967E+00  0.97848322E-03 -0.68315646E-03  0.41123119E-02
-0.83487844E+01  0.35932641E+00  0.90466281E-03 -0.56144552E-03  0.42186874E-02
-0.83487844E+01  0.39591017E+00  0.83587533E-03 -0.46434566E-03  0.42370447E-02
-0.83487844E+01  0.43152416E+00  0.77358261E-03 -0.39326457E-03  0.41794111E-02
-0.83487844E+01  0.46611039E+00  0.71857446E-03 -0.34745783E-03  0.40595023E-02
-0.83487844E+01  0.49961977E+00  0.67104883E-03 -0.32448774E-03  0.38914951E-02
-0.83487844E+01  0.53201207E+00  0.63072795E-03 -0.32088115E-03  0.36888884E-02
-0.83487844E+01  0.56325577E+00  0.59699001E-03 -0.33243895E-03  0.34635910E-02
-0.83487844E+01  0.59332774E+00  0.56899188E-03 -0.35454221E-03  0.32252495E-02
-0.83487844E+01  0.62221291E+00  0.54576763E-03 -0.38183157E-03  0.29808524E-02
-0.83487844E+01  0.64990376E+00  0.52628448E-03 -0.40783341E-03  0.27346469E-02
-0.83487844E+01  0.67639983E+00  0.50945350E-03 -0.42392169E-03  0.24882910E-02
-0.83487844E+01  0.70170710E+00  0.49409405E-03 -0.41859752E-03  0.22413889E-02
-0.83487844E+01  0.72583741E+00  0.47887634E-03 -0.37660225E-03  0.19921537E-02
-0.83487844E+01  0.74880783E+00  0.46227032E-03 -0.27929173E-03  0.17384952E-02
-0.83487844E+01  0.77064005E+00  0.44255071E-03 -0.10569465E-03  0.14789476E-02
-0.83487844E+01  0.79135972E+00  0.41789066E-03  0.16435168E-03  0.12139188E-02
-0.83487844E+01  0.81099590E+00  0.38657144E-03  0.54633533E-03  0.94622530E-03
-0.83487844E+01  0.82958044E+00  0.34728526E-03  0.10457937E-02  0.68176664E-03
-0.83487844E+01  0.84714748E+00  0.29948629E-03  0.16540765E-02  0.42887727E-03
-0.83487844E+01  0.86373293E+00  0.24369619E-03  0.23449985E-02  0.19792715E-03
-0.83487844E+01  0.87937402E+00  0.18167906E-03  0.30750231E-02 -0.67078853E-06
-0.83487844E+01  0.89410886E+00  0.11640245E-03  0.37860250E-02 -0.15747141E-03
-0.83487844E+01  0.90797606E+00  0.51766927E-04  0.44119561E-02 -0.26647192E-03
-0.83487844E+01  0.92101443E+00 -0.78685331E-05  0.48866887E-02 -0.32540669E-03
-0.83487844E+01  0.93326267E+00 -0.58263080E-04  0.51529261E-02 -0.33749843E-03
-0.83487844E+01  0.94475908E+00 -0.95855369E-04  0.51687125E-02 -0.30989436E-03
-0.83487844E+01  0.95554139E+00 -0.11818227E-03  0.49118434E-02 -0.25435804E-03
-0.83487844E+01  0.96564655E+00 -0.12408519E-03  0.43800110E-02 -0.18375478E-03
-0.83487844E+01  0.97511059E+00 -0.11368202E-03  0.35889205E-02 -0.11266523E-03
-0.83487844E+01  0.98396850E+00 -0.88158817E-04  0.25678650E-02 -0.52514515E-04
-0.83487844E+01  0.99225409E+00 -0.49462597E-04  0.13561873E-02 -0.13812902E-04
-0.83487844E+01  0.10000000E+01  0.00000000E+00  0.00000000E+00  0.00000000E+00
 
-0.83192067E+01 -0.10000000E+01  0.00000000E+00  0.00000000E+00  0.00000000E+00
-0.83192067E+01 -0.99225409E+00 -0.52980136E-04  0.12505103E-02  0.16654809E-04
-0.83192067E+01 -0.98396850E+00 -0.95392213E-04  0.23795656E-02  0.63397985E-04
-0.83192067E+01 -0.97511059E+00 -0.12496236E-03  0.33533509E-02  0.13628494E-03
-0.83192067E+01 -0.96564655E+00 -0.13972667E-03  0.41385367E-02  0.22378112E-03
-0.83192067E+01 -0.95554139E+00 -0.13832871E-03  0.47054006E-02  0.31320837E-03
-0.83192067E+01 -0.94475908E+00 -0.12034539E-03  0.50325486E-02  0.38835436E-03
-0.83192067E+01 -0.93326267E+00 -0.86537321E-04  0.51123024E-02  0.43464217E-03
-0.83192067E+01 -0.92101443E+00 -0.38935892E-04  0.49546230E-02  0.43852633E-03
-0.83192067E+01 -0.90797606E+00  0.19295432E-04  0.45886254E-02  0.39133608E-03
-0.83192067E+01 -0.89410886E+00  0.84217108E-04  0.40603027E-02  0.28865578E-03
-0.83192067E+01 -0.87937402E+00  0.15162818E-03  0.34272683E-02  0.13216554E-03
-0.83192067E+01 -0.86373293E+00  0.21762181E-03  0.27509311E-02 -0.72112175E-04
-0.83192067E+01 -0.84714748E+00  0.27906649E-03  0.20885788E-02 -0.31398087E-03
-0.83192067E+01 -0.82958044E+00  0.33390750E-03  0.14863434E-02 -0.58169969E-03
-0.83192067E+01 -0.81099590E+00  0.38125145E-03  0.97523019E-03 -0.86302695E-03
-0.83192067E+01 -0.79135972E+00  0.42124004E-03  0.56983931E-03 -0.11474785E-02
-0.83192067E+01 -0.77064005E+00  0.45478471E-03  0.27039851E-03 -0.14268286E-02
-0.83192067E+01 -0.74880783E+00  0.48324000E-03  0.66221700E-04 -0.16960241E-02
-0.83192067E+01 -0.72583741E+00  0.50810636E-03 -0.59632649E-04 -0.19525820E-02
-0.83192067E+01 -0.70170710E+00  0.53080998E-03 -0.12653372E-03 -0.21962538E-02
-0.83192067E+01 -0.67639983E+00  0.55258918E-03 -0.15304451E-03 -0.24277982E-02
-0.83192067E+01 -0.64990376E+00  0.57446742E-03 -0.15544180E-03 -0.26482037E-02
-0.83192067E+01 -0.62221291E+00  0.59728932E-03 -0.14697362E-03 -0.28576199E-02
-0.83192067E+01 -0.59332774E+00  0.62177445E-03 -0.13830585E-03 -0.30548348E-02
-0.83192067E+01 -0.56325577E+00  0.64856483E-03 -0.13795145E-03 -0.32367723E-02
-0.83192067E+01 -0.53201207E+00  0.67824098E-03 -0.15303756E-03 -0.33984490E-02
-0.83192067E+01 -0.49961977E+00  0.71130615E-03 -0.18952808E-03 -0.35330429E-02
-0.83192067E+01 -0.46611039E+00  0.74813679E-03 -0.25241048E-03 -0.36322828E-02
-0.83192067E+01 -0.43152416E+00  0.78891294E-03 -0.34532729E-03 -0.36869677E-02
-0.83192067E+01 -0.39591017E+00  0.83353652E-03 -0.47022315E-03 -0.36876850E-02
-0.83192067E+01 -0.35932641E+00  0.88155570E-03 -0.62670169E-03 -0.36256198E-02
-0.83192067E+01 -0.32183967E+00  0.93210732E-03 -0.81161758E-03 -0.34934160E-02
-0.83192067E+01 -0.28352524E+00  0.98389582E-03 -0.10187034E-02 -0.32860056E-02
-0.83192067E+01 -0.24446655E+00  0.10352189E-02 -0.12386586E-02 -0.30013065E-02
-0.83192067E+01 -0.20475452E+00  0.10840494E-02 -0.14595152E-02 -0.26407327E-02
-0.83192067E+01 -0.16448690E+00  0.11281715E-02 -0.16675485E-02 -0.22094283E-02
-0.83192067E+01 -0.12376733E+00  0.11653609E-02 -0.18484613E-02 -0.17162270E-02
-0.83192067E+01 -0.82704342E-01  0.11935905E-02 -0.19889057E-02 -0.11733071E-02
-0.83192067E+01 -0.41410268E-01  0.12112335E-02 -0.20779574E-02 -0.59560287E-03
-0.83192067E+01  0.00000000E+00  0.12172361E-02 -0.21084745E-02  0.10977676E-13
-0.83192067E+01  0.41410268E-01  0.12112335E-02 -0.20779574E-02  0.59560287E-03
-0.83192067E+01  0.82704342E-01  0.11935905E-02 -0.19889057E-02  0.11733071E-02
-0.83192067E+01  0.12376733E+00  0.11653609E-02 -0.18484613E-02  0.17162270E-02
-0.83192067E+01  0.16448690E+00  0.11281715E-02 -0.16675485E-02  0.22094283E-02
-0.83192067E+01  0.20475452E+00  0.10840494E-02 -0.14595152E-02  0.26407327E-02
-0.83192067E+01  0.24446655E+00  0.10352189E-02 -0.12386586E-02  0.30013065E-02
-0.83192067E+01  0.28352524E+00  0.98389582E-03 -0.10187034E-02  0.32860056E-02
-0.83192067E+01  0.32183967E+00  0.93210732E-03 -0.81161758E-03  0.34934160E-02
-0.83192067E+01  0.35932641E+00  0.88155570E-03 -0.62670169E-03  0.36256198E-02
-0.83192067E+01  0.39591017E+00  0.83353652E-03 -0.47022315E-03  0.36876850E-02
-0.83192067E+01  0.43152416E+00  0.78891294E-03 -0.34532729E-03  0.36869677E-02
-0.83192067E+01  0.46611039E+00  0.74813679E-03 -0.25241048E-03  0.36322828E-02
-0.83192067E+01  0.49961977E+00  0.71130615E-03 -0.18952808E-03  0.35330429E-02
-0.83192067E+01  0.53201207E+00  0.67824098E-03 -0.15303756E-03  0.33984490E-02
-0.83192067E+01  0.56325577E+00  0.64856483E-03 -0.13795145E-03  0.32367723E-02
-0.83192067E+01  0.59332774E+00  0.62177445E-03 -0.13830585E-03  0.30548348E-02
-0.83192067E+01  0.62221291E+00  0.59728932E-03 -0.14697362E-03  0.28576199E-02
-0.83192067E+01  0.64990376E+00  0.57446742E-03 -0.15544180E-03  0.26482037E-02
-0.83192067E+01  0.67639983E+00  0.55258918E-03 -0.15304451E-03  0.24277982E-02
-0.83192067E+01  0.70170710E+00  0.53080998E-03 -0.12653372E-03  0.21962538E-02
-0.83192067E+01  0.72583741E+00  0.50810636E-03 -0.59632649E-04  0.19525820E-02
-0.83192067E+01  0.74880783E+00  0.48324000E-03  0.66221700E-04  0.16960241E-02
-0.83192067E+01  0.77064005E+00  0.45478471E-03  0.27039851E-03  0.14268286E-02
-0.83192067E+01  0.79135972E+00  0.42124004E-03  0.56983931E-03  0.11474785E-02
-0.83192067E+01  0.81099590E+00  0.38125145E-03  0.97523019E-03  0.86302695E-03
-0.83192067E+01  0.82958044E+00  0.33390750E-03  0.14863434E-02  0.58169969E-03
-0.83192067E+01  0.84714748E+00  0.27906649E-03  0.20885788E-02  0.31398087E-03
-0.83192067E+01  0.86373293E+00  0.21762181E-03  0.27509311E-02  0.72112175E-04
-0.83192067E+01  0.87937402E+00  0.15162818E-03  0.34272683E-02 -0.13216554E-03
-0.83192067E+01  0.89410886E+00  0.84217108E-04  0.40603027E-02 -0.28865578E-03
-0.83192067E+01  0.90797606E+00  0.19295432E-04  0.45886254E-02 -0.39133608E-03
-0.83192067E+01  0.92101443E+00 -0.38935892E-04  0.49546230E-02 -0.43852633E-03
-0.83192067E+01  0.93326267E+00 -0.86537321E-04  0.51123024E-02 -0.43464217E-03
-0.83192067E+01  0.94475908E+00 -0.12034539E-03  0.50325486E-02 -0.38835436E-03
-0.83192067E+01  0.95554139E+00 -0.13832871E-03  0.47054006E-02 -0.31320837E-03
-0.83192067E+01  0.96564655E+00 -0.13972667E-03  0.41385367E-02 -0.22378112E-03
-0.83192067E+01  0.97511059E+00 -0.12496236E-03  0.33533509E-02 -0.13628494E-03
-0.83192067E+01  0.98396850E+00 -0.95392213E-04  0.23795656E-02 -0.63397985E-04
-0.83192067E+01  0.99225409E+00 -0.52980136E-04  0.12505103E-02 -0.16654809E-04
-0.83192067E+01  0.10000000E+01  0.00000000E+00  0.00000000E+00  0.00000000E+00
 
-0.82891299E+01 -0.10000000E+01  0.00000000E+00  0.00000000E+00  0.00000000E+00
-0.82891299E+01 -0.99225409E+00 -0.54862592E-04  0.11241045E-02  0.19061110E-04
-0.82891299E+01 -0.98396850E+00 -0.99672349E-04  0.21533578E-02  0.72859782E-04
-0.82891299E+01 -0.97511059E+00 -0.13234954E-03  0.30665521E-02  0.15740916E-03
-0.82891299E+01 -0.96564655E+00 -0.15097779E-03  0.38366313E-02  0.26124243E-03
-0.82891299E+01 -0.95554139E+00 -0.15409231E-03  0.44336679E-02  0.37154770E-03
-0.82891299E+01 -0.94475908E+00 -0.14101681E-03  0.48305852E-02  0.47178952E-03
-0.82891299E+01 -0.93326267E+00 -0.11214602E-03  0.50094904E-02  0.54669263E-03
-0.82891299E+01 -0.92101443E+00 -0.69084340E-04  0.49675291E-02  0.58168840E-03
-0.82891299E+01 -0.90797606E+00 -0.14570119E-04  0.47201218E-02  0.56675855E-03
-0.82891299E+01 -0.89410886E+00  0.47816612E-04  0.43008475E-02  0.49598133E-03
-0.82891299E+01 -0.87937402E+00  0.11411655E-03  0.37575970E-02  0.36953454E-03
-0.82891299E+01 -0.86373293E+00  0.18051589E-03  0.31459471E-02  0.19215970E-03
-0.82891299E+01 -0.84714748E+00  0.24382297E-03  0.25213359E-02 -0.26816925E-04
-0.82891299E+01 -0.82958044E+00  0.30179009E-03  0.19317431E-02 -0.27598858E-03
-0.82891299E+01 -0.81099590E+00  0.35323584E-03  0.14125845E-02 -0.54283717E-03
-0.82891299E+01 -0.79135972E+00  0.39796351E-03  0.98432582E-03 -0.81604533E-03
-0.82891299E+01 -0.77064005E+00  0.43653634E-03  0.65316585E-03 -0.10860709E-02
-0.82891299E+01 -0.74880783E+00  0.46997889E-03  0.41364080E-03 -0.13462550E-02
-0.82891299E+01 -0.72583741E+00  0.49949174E-03  0.25258902E-03 -0.15923667E-02
-0.82891299E+01 -0.70170710E+00  0.52622782E-03  0.15287325E-03 -0.18224974E-02
-0.82891299E+01 -0.67639983E+00  0.55116486E-03  0.96661673E-04 -0.20359682E-02
-0.82891299E+01 -0.64990376E+00  0.57506104E-03  0.67305572E-04 -0.22327486E-02
-0.82891299E+01 -0.62221291E+00  0.59847723E-03  0.50432362E-04 -0.24124772E-02
-0.82891299E+01 -0.59332774E+00  0.62182589E-03  0.33937093E-04 -0.25740834E-02
-0.82891299E+01 -0.56325577E+00  0.64542629E-03  0.78283835E-05 -0.27153259E-02
-0.82891299E+01 -0.53201207E+00  0.66954080E-03 -0.36281670E-04 -0.28328246E-02
-0.82891299E+01 -0.49961977E+00  0.69439147E-03 -0.10528345E-03 -0.29220936E-02
-0.82891299E+01 -0.46611039E+00  0.72015105E-03 -0.20465489E-03 -0.29778907E-02
-0.82891299E+01 -0.43152416E+00  0.74691866E-03 -0.33807326E-03 -0.29945756E-02
-0.82891299E+01 -0.39591017E+00  0.77468187E-03 -0.50704855E-03 -0.29666353E-02
-0.82891299E+01 -0.35932641E+00  0.80327764E-03 -0.71032019E-03 -0.28891956E-02
-0.82891299E+01 -0.32183967E+00  0.83235678E-03 -0.94350253E-03 -0.27585659E-02
-0.82891299E+01 -0.28352524E+00  0.86136481E-03 -0.11988056E-02 -0.25727057E-02
-0.82891299E+01 -0.24446655E+00  0.88954424E-03 -0.14652300E-02 -0.23315968E-02
-0.82891299E+01 -0.20475452E+00  0.91596675E-03 -0.17290573E-02 -0.20374669E-02
-0.82891299E+01 -0.16448690E+00  0.93959415E-03 -0.19748778E-02 -0.16948417E-02
-0.82891299E+01 -0.12376733E+00  0.95936625E-03 -0.21868835E-02 -0.13104337E-02
-0.82891299E+01 -0.82704342E-01  0.97430342E-03 -0.23504750E-02 -0.89287212E-03
-0.82891299E+01 -0.41410268E-01  0.98361212E-03 -0.24537966E-02 -0.45231954E-03
-0.82891299E+01  0.00000000E+00  0.98677487E-03 -0.24891346E-02  0.14912097E-13
-0.82891299E+01  0.41410268E-01  0.98361212E-03 -0.24537966E-02  0.45231954E-03
-0.82891299E+01  0.82704342E-01  0.97430342E-03 -0.23504750E-02  0.89287212E-03
-0.82891299E+01  0.12376733E+00  0.95936625E-03 -0.21868835E-02  0.13104337E-02
-0.82891299E+01  0.16448690E+00  0.93959415E-03 -0.19748778E-02  0.16948417E-02
-0.82891299E+01  0.20475452E+00  0.91596675E-03 -0.17290573E-02  0.20374669E-02
-0.82891299E+01  0.24446655E+00  0.88954424E-03 -0.14652300E-02  0.23315968E-02
-0.82891299E+01  0.28352524E+00  0.86136481E-03 -0.11988056E-02  0.25727057E-02
-0.82891299E+01  0.32183967E+00  0.83235678E-03 -0.94350253E-03  0.27585659E-02
-0.82891299E+01  0.35932641E+00  0.80327764E-03 -0.71032019E-03  0.28891956E-02
-0.82891299E+01  0.39591017E+00  0.77468187E-03 -0.50704855E-03  0.29666353E-02
-0.82891299E+01  0.43152416E+00  0.74691866E-03 -0.33807326E-03  0.29945756E-02
-0.82891299E+01  0.46611039E+00  0.72015105E-03 -0.20465489E-03  0.29778907E-02
-0.82891299E+01  0.49961977E+00  0.69439147E-03 -0.10528345E-03  0.29220936E-02
-0.82891299E+01  0.53201207E+00  0.66954080E-03 -0.36281670E-04  0.28328246E-02
-0.82891299E+01  0.56325577E+00  0.64542629E-03  0.78283835E-05  0.27153259E-02
-0.82891299E+01  0.59332774E+00  0.62182589E-03  0.33937093E-04  0.25740834E-02
-0.82891299E+01  0.62221291E+00  0.59847723E-03  0.50432362E-04  0.24124772E-02
-0.82891299E+01  0.64990376E+00  0.57506104E-03  0.67305571E-04  0.22327486E-02
-0.82891299E+01  0.67639983E+00  0.55116486E-03  0.96661673E-04  0.20359682E-02
-0.82891299E+01  0.70170710E+00  0.52622782E-03  0.15287325E-03  0.18224974E-02
-0.82891299E+01  0.72583741E+00  0.49949174E-03  0.25258902E-03  0.15923667E-02
-0.82891299E+01  0.74880783E+00  0.46997889E-03  0.41364080E-03  0.13462550E-02
-0.82891299E+01  0.77064005E+00  0.43653634E-03  0.65316585E-03  0.10860709E-02
-0.82891299E+01  0.79135972E+00  0.39796351E-03  0.98432582E-03  0.81604533E-03
-0.82891299E+01  0.81099590E+00  0.35323584E-03  0.14125845E-02  0.54283717E-03
-0.82891299E+01  0.82958044E+00  0.30179009E-03  0.19317431E-02  0.27598858E-03
-0.82891299E+01  0.84714748E+00  0.24382297E-03  0.25213359E-02  0.26816925E-04
-0.82891299E+01  0.86373293E+00  0.18051589E-03  0.31459471E-02 -0.19215970E-03
-0.82891299E+01  0.87937402E+00  0.11411655E-03  0.37575970E-02 -0.36953454E-03
-0.82891299E+01  0.89410886E+00  0.47816612E-04  0.43008475E-02 -0.49598133E-03
-0.82891299E+01  0.90797606E+00 -0.14570119E-04  0.47201218E-02 -0.56675855E-03
-0.82891299E+01  0.92101443E+00 -0.69084340E-04  0.49675291E-02 -0.58168840E-03
-0.82891299E+01  0.93326267E+00 -0.11214602E-03  0.50094904E-02 -0.54669263E-03
-0.82891299E+01  0.94475908E+00 -0.14101681E-03  0.48305852E-02 -0.47178952E-03
-0.82891299E+01  0.95554139E+00 -0.15409231E-03  0.44336679E-02 -0.37154770E-03
-0.82891299E+01  0.96564655E+00 -0.15097779E-03  0.38366313E-02 -0.26124243E-03
-0.82891299E+01  0.97511059E+00 -0.13234954E-03  0.30665521E-02 -0.15740916E-03
-0.82891299E+01  0.98396850E+00 -0.99672349E-04  0.21533578E-02 -0.72859782E-04
-0.82891299E+01  0.99225409E+00 -0.54862592E-04  0.11241045E-02 -0.19061110E-04
-0.82891299E+01  0.10000000E+01  0.00000000E+00  0.00000000E+00  0.00000000E+00
 
-0.82585475E+01 -0.10000000E+01  0.00000000E+00  0.00000000E+00  0.00000000E+00
-0.82585475E+01 -0.99225409E+00 -0.54938919E-04  0.98024356E-03  0.20662946E-04
-0.82585475E+01 -0.98396850E+00 -0.10066456E-03  0.18942258E-02  0.79427972E-04
-0.82585475E+01 -0.97511059E+00 -0.13533345E-03  0.27326455E-02  0.17268275E-03
-0.82585475E+01 -0.96564655E+00 -0.15712897E-03  0.34745786E-02  0.28995213E-03
-0.82585475E+01 -0.95554139E+00 -0.16453409E-03  0.40903030E-02  0.41927185E-03
-0.82585475E+01 -0.94475908E+00 -0.15667055E-03  0.45477396E-02  0.54494754E-03
-0.82585475E+01 -0.93326267E+00 -0.13360263E-03  0.48195735E-02  0.65198000E-03
-0.82585475E+01 -0.92101443E+00 -0.96518263E-04  0.48907348E-02  0.72558304E-03
-0.82585475E+01 -0.90797606E+00 -0.47710243E-04  0.47632334E-02  0.75475865E-03
-0.82585475E+01 -0.89410886E+00  0.96526169E-05  0.44580451E-02  0.73206020E-03
-0.82585475E+01 -0.87937402E+00  0.71931263E-04  0.40127258E-02  0.65564596E-03
-0.82585475E+01 -0.86373293E+00  0.13550127E-03  0.34760335E-02  0.52811247E-03
-0.82585475E+01 -0.84714748E+00  0.19721416E-03  0.29003924E-02  0.35673769E-03
-0.82585475E+01 -0.82958044E+00  0.25472869E-03  0.23344392E-02  0.15131767E-03
-0.82585475E+01 -0.81099590E+00  0.30666278E-03  0.18169764E-02 -0.76645046E-04
-0.82585475E+01 -0.79135972E+00  0.35255200E-03  0.13735760E-02 -0.31612619E-03
-0.82585475E+01 -0.77064005E+00  0.39266506E-03  0.10159921E-02 -0.55719479E-03
-0.82585475E+01 -0.74880783E+00  0.42773654E-03  0.74389413E-03 -0.79223409E-03
-0.82585475E+01 -0.72583741E+00  0.45869936E-03  0.54810400E-03 -0.10156792E-02
-0.82585475E+01 -0.70170710E+00  0.48646434E-03  0.41413433E-03 -0.12241445E-02
-0.82585475E+01 -0.67639983E+00  0.51178537E-03  0.32544555E-03 -0.14155467E-02
-0.82585475E+01 -0.64990376E+00  0.53520219E-03  0.26565020E-03 -0.15887421E-02
-0.82585475E+01 -0.62221291E+00  0.55705105E-03  0.21990399E-03 -0.17426938E-02
-0.82585475E+01 -0.59332774E+00  0.57750778E-03  0.17529590E-03 -0.18762357E-02
-0.82585475E+01 -0.56325577E+00  0.59664665E-03  0.12093811E-03 -0.19876666E-02
-0.82585475E+01 -0.53201207E+00  0.61449020E-03  0.47688601E-04 -0.20748345E-02
-0.82585475E+01 -0.49961977E+00  0.63104937E-03 -0.51866038E-04 -0.21351307E-02
-0.82585475E+01 -0.46611039E+00  0.64634488E-03 -0.18341844E-03 -0.21657861E-02
-0.82585475E+01 -0.43152416E+00  0.66041813E-03 -0.35056039E-03 -0.21640781E-02
-0.82585475E+01 -0.39591017E+00  0.67332783E-03 -0.55442090E-03 -0.21276805E-02
-0.82585475E+01 -0.35932641E+00  0.68514101E-03 -0.79311579E-03 -0.20549138E-02
-0.82585475E+01 -0.32183967E+00  0.69591648E-03 -0.10614422E-02 -0.19450201E-02
-0.82585475E+01 -0.28352524E+00  0.70568937E-03 -0.13506763E-02 -0.17983232E-02
-0.82585475E+01 -0.24446655E+00  0.71445653E-03 -0.16488390E-02 -0.16163327E-02
-0.82585475E+01 -0.20475452E+00  0.72217055E-03 -0.19412628E-02 -0.14017335E-02
-0.82585475E+01 -0.16448690E+00  0.72874129E-03 -0.22116793E-02 -0.11582994E-02
-0.82585475E+01 -0.12376733E+00  0.73404871E-03 -0.24435585E-02 -0.89073197E-03
-0.82585475E+01 -0.82704342E-01  0.73796210E-03 -0.26217382E-02 -0.60446486E-03
-0.82585475E+01 -0.41410268E-01  0.74036459E-03 -0.27339676E-02 -0.30545723E-03
-0.82585475E+01  0.00000000E+00  0.74117502E-03 -0.27723002E-02  0.20194503E-13
-0.82585475E+01  0.41410268E-01  0.74036459E-03 -0.27339676E-02  0.30545723E-03
-0.82585475E+01  0.82704342E-01  0.73796210E-03 -0.26217382E-02  0.60446486E-03
-0.82585475E+01  0.12376733E+00  0.73404871E-03 -0.24435585E-02  0.89073197E-03
-0.82585475E+01  0.16448690E+00  0.72874129E-03 -0.22116793E-02  0.11582994E-02
-0.82585475E+01  0.20475452E+00  0.72217055E-03 -0.19412628E-02  0.14017335E-02
-0.82585475E+01  0.24446655E+00  0.71445653E-03 -0.16488390E-02  0.16163327E-02
-0.82585475E+01  0.28352524E+00  0.70568937E-03 -0.13506763E-02  0.17983232E-02
-0.82585475E+01  0.32183967E+00  0.69591648E-03 -0.10614422E-02  0.19450201E-02
-0.82585475E+01  0.35932641E+00  0.68514101E-03 -0.79311579E-03  0.20549138E-02
-0.82585475E+01  0.39591017E+00  0.67332783E-03 -0.55442090E-03  0.21276805E-02
-0.82585475E+01  0.43152416E+00  0.66041813E-03 -0.35056039E-03  0.21640781E-02
-0.82585475E+01  0.46611039E+00  0.64634488E-03 -0.18341844E-03  0.21657861E-02
-0.82585475E+01  0.49961977E+00  0.63104937E-03 -0.51866038E-04  0.21351307E-02
-0.82585475E+01  0.53201207E+00  0.61449020E-03  0.47688601E-04  0.20748345E-02
-0.82585475E+01  0.56325577E+00  0.59664665E-03  0.12093811E-03  0.19876666E-02
-0.82585475E+01  0.59332774E+00  0.57750778E-03  0.17529590E-03  0.18762357E-02
-0.82585475E+01  0.62221291E+00  0.55705105E-03  0.21990399E-03  0.17426938E-02
-0.82585475E+01  0.64990376E+00  0.53520219E-03  0.26565020E-03  0.15887421E-02
-0.82585475E+01  0.67639983E+00  0.51178537E-03  0.32544555E-03  0.14155467E-02
-0.82585475E+01  0.70170710E+00  0.48646434E-03  0.41413433E-03  0.12241445E-02
-0.82585475E+01  0.72583741E+00  0.45869936E-03  0.54810400E-03  0.10156792E-02
-0.82585475E+01  0.74880783E+00  0.42773654E-03  0.74389413E-03  0.79223409E-03
-0.82585475E+01  0.77064005E+00  0.39266506E-03  0.10159921E-02  0.55719479E-03
-0.82585475E+01  0.79135972E+00  0.35255200E-03  0.13735760E-02  0.31612619E-03
-0.82585475E+01  0.81099590E+00  0.30666278E-03  0.18169764E-02  0.76645046E-04
-0.82585475E+01  0.82958044E+00  0.25472869E-03  0.23344392E-02 -0.15131767E-03
-0.82585475E+01  0.84714748E+00  0.19721416E-03  0.29003924E-02 -0.35673769E-03
-0.82585475E+01  0.86373293E+00  0.13550127E-03  0.34760335E-02 -0.52811247E-03
-0.82585475E+01  0.87937402E+00  0.71931263E-04  0.40127258E-02 -0.65564596E-03
-0.82585475E+01  0.89410886E+00  0.96526169E-05  0.44580451E-02 -0.73206020E-03
-0.82585475E+01  0.90797606E+00 -0.47710243E-04  0.47632334E-02 -0.75475865E-03
-0.82585475E+01  0.92101443E+00 -0.96518263E-04  0.48907348E-02 -0.72558304E-03
-0.82585475E+01  0.93326267E+00 -0.13360263E-03  0.48195735E-02 -0.65198000E-03
-0.82585475E+01  0.94475908E+00 -0.15667055E-03  0.45477396E-02 -0.54494754E-03
-0.82585475E+01  0.95554139E+00 -0.16453409E-03  0.40903030E-02 -0.41927185E-03
-0.82585475E+01  0.96564655E+00 -0.15712897E-03  0.34745786E-02 -0.28995213E-03
-0.82585475E+01  0.97511059E+00 -0.13533345E-03  0.27326455E-02 -0.17268275E-03
-0.82585475E+01  0.98396850E+00 -0.10066456E-03  0.18942258E-02 -0.79427972E-04
-0.82585475E+01  0.99225409E+00 -0.54938919E-04  0.98024356E-03 -0.20662946E-04
-0.82585475E+01  0.10000000E+01  0.00000000E+00  0.00000000E+00  0.00000000E+00
 
-0.82274528E+01 -0.10000000E+01  0.00000000E+00  0.00000000E+00  0.00000000E+00
-0.82274528E+01 -0.99225409E+00 -0.53390866E-04  0.82506105E-03  0.21256096E-04
-0.82274528E+01 -0.98396850E+00 -0.98639536E-04  0.16124843E-02  0.82226141E-04
-0.82274528E+01 -0.97511059E+00 -0.13417989E-03  0.23634265E-02  0.17999983E-03
-0.82274528E+01 -0.96564655E+00 -0.15834650E-03  0.30626817E-02  0.30577686E-03
-0.82274528E+01 -0.95554139E+00 -0.16962734E-03  0.36813133E-02  0.44920025E-03
-0.82274528E+01 -0.94475908E+00 -0.16699711E-03  0.41834657E-02  0.59633751E-03
-0.82274528E+01 -0.93326267E+00 -0.15023210E-03  0.45340136E-02  0.73330493E-03
-0.82274528E+01 -0.92101443E+00 -0.12012439E-03  0.47072342E-02  0.84586048E-03
-0.82274528E+01 -0.90797606E+00 -0.78513527E-04  0.46929746E-02  0.92251678E-03
-0.82274528E+01 -0.89410886E+00 -0.28119193E-04  0.45002490E-02  0.95453240E-03
-0.82274528E+01 -0.87937402E+00  0.27804746E-04  0.41562608E-02  0.93791551E-03
-0.82274528E+01 -0.86373293E+00  0.85907714E-04  0.37022647E-02  0.87270589E-03
-0.82274528E+01 -0.84714748E+00  0.14317856E-03  0.31865175E-02  0.76344297E-03
-0.82274528E+01 -0.82958044E+00  0.19727608E-03  0.26568814E-02  0.61748251E-03
-0.82274528E+01 -0.81099590E+00  0.24670230E-03  0.21541147E-02  0.44439732E-03
-0.82274528E+01 -0.79135972E+00  0.29079593E-03  0.17076489E-02  0.25405593E-03
-0.82274528E+01 -0.77064005E+00  0.32958695E-03  0.13338942E-02  0.56002369E-04
-0.82274528E+01 -0.74880783E+00  0.36356305E-03  0.10371471E-02 -0.14179806E-03
-0.82274528E+01 -0.72583741E+00  0.39342469E-03  0.81210382E-03 -0.33290563E-03
-0.82274528E+01 -0.70170710E+00  0.41987419E-03  0.64713916E-03 -0.51274655E-03
-0.82274528E+01 -0.67639983E+00  0.44347955E-03  0.52746010E-03 -0.67799640E-03
-0.82274528E+01 -0.64990376E+00  0.46460901E-03  0.43753612E-03 -0.82643917E-03
-0.82274528E+01 -0.62221291E+00  0.48343255E-03  0.36271060E-03 -0.95631721E-03
-0.82274528E+01 -0.59332774E+00  0.49995863E-03  0.28992257E-03 -0.10662303E-02
-0.82274528E+01 -0.56325577E+00  0.51409331E-03  0.20799521E-03 -0.11547991E-02
-0.82274528E+01 -0.53201207E+00  0.52569741E-03  0.10755692E-03 -0.12207855E-02
-0.82274528E+01 -0.49961977E+00  0.53464153E-03 -0.18914212E-04 -0.12630548E-02
-0.82274528E+01 -0.46611039E+00  0.54084770E-03 -0.17704297E-03 -0.12808128E-02
-0.82274528E+01 -0.43152416E+00  0.54432444E-03 -0.37020642E-03 -0.12736853E-02
-0.82274528E+01 -0.39591017E+00  0.54518776E-03 -0.59919056E-03 -0.12419113E-02
-0.82274528E+01 -0.35932641E+00  0.54367395E-03 -0.86170129E-03 -0.11863769E-02
-0.82274528E+01 -0.32183967E+00  0.54013752E-03 -0.11521020E-02 -0.11086614E-02
-0.82274528E+01 -0.28352524E+00  0.53503951E-03 -0.14612716E-02 -0.10109416E-02
-0.82274528E+01 -0.24446655E+00  0.52892221E-03 -0.17769065E-02 -0.89587133E-03
-0.82274528E+01 -0.20475452E+00  0.52237666E-03 -0.20841214E-02 -0.76637383E-03
-0.82274528E+01 -0.16448690E+00  0.51600189E-03 -0.23665410E-02 -0.62543747E-03
-0.82274528E+01 -0.12376733E+00  0.51036339E-03 -0.26076297E-02 -0.47591317E-03
-0.82274528E+01 -0.82704342E-01  0.50595108E-03 -0.27922873E-02 -0.32037992E-03
-0.82274528E+01 -0.41410268E-01  0.50314390E-03 -0.29083533E-02 -0.16108784E-03
-0.82274528E+01  0.00000000E+00  0.50218086E-03 -0.29479551E-02  0.26012164E-13
-0.82274528E+01  0.41410268E-01  0.50314390E-03 -0.29083533E-02  0.16108784E-03
-0.82274528E+01  0.82704342E-01  0.50595108E-03 -0.27922873E-02  0.32037992E-03
-0.82274528E+01  0.12376733E+00  0.51036339E-03 -0.26076297E-02  0.47591317E-03
-0.82274528E+01  0.16448690E+00  0.51600189E-03 -0.23665410E-02  0.62543747E-03
-0.82274528E+01  0.20475452E+00  0.52237666E-03 -0.20841214E-02  0.76637383E-03
-0.82274528E+01  0.24446655E+00  0.52892221E-03 -0.17769065E-02  0.89587133E-03
-0.82274528E+01  0.28352524E+00  0.53503951E-03 -0.14612716E-02  0.10109416E-02
-0.82274528E+01  0.32183967E+00  0.54013752E-03 -0.11521020E-02  0.11086614E-02
-0.82274528E+01  0.35932641E+00  0.54367395E-03 -0.86170129E-03  0.11863769E-02
-0.82274528E+01  0.39591017E+00  0.54518776E-03 -0.59919056E-03  0.12419113E-02
-0.82274528E+01  0.43152416E+00  0.54432444E-03 -0.37020642E-03  0.12736853E-02
-0.82274528E+01  0.46611039E+00  0.54084770E-03 -0.17704297E-03  0.12808128E-02
-0.82274528E+01  0.49961977E+00  0.53464153E-03 -0.18914212E-04  0.12630548E-02
-0.82274528E+01  0.53201207E+00  0.52569741E-03  0.10755692E-03  0.12207855E-02
-0.82274528E+01  0.56325577E+00  0.51409331E-03  0.20799521E-03  0.11547991E-02
-0.82274528E+01  0.59332774E+00  0.49995863E-03  0.28992257E-03  0.10662303E-02
-0.82274528E+01  0.62221291E+00  0.48343255E-03  0.36271060E-03  0.95631721E-03
-0.82274528E+01  0.64990376E+00  0.46460901E-03  0.43753612E-03  0.82643917E-03
-0.82274528E+01  0.67639983E+00  0.44347955E-03  0.52746010E-03  0.67799640E-03
-0.82274528E+01  0.70170710E+00  0.41987419E-03  0.64713916E-03  0.51274655E-03
-0.82274528E+01  0.72583741E+00  0.39342469E-03  0.81210382E-03  0.33290563E-03
-0.82274528E+01  0.74880783E+00  0.36356305E-03  0.10371471E-02  0.14179806E-03
-0.82274528E+01  0.77064005E+00  0.32958695E-03  0.13338942E-02 -0.56002369E-04
-0.82274528E+01  0.79135972E+00  0.29079593E-03  0.17076489E-02 -0.25405593E-03
-0.82274528E+01  0.81099590E+00  0.24670230E-03  0.21541147E-02 -0.44439732E-03
-0.82274528E+01  0.82958044E+00  0.19727608E-03  0.26568814E-02 -0.61748251E-03
-0.82274528E+01  0.84714748E+00  0.14317856E-03  0.31865175E-02 -0.76344297E-03
-0.82274528E+01  0.86373293E+00  0.85907714E-04  0.37022647E-02 -0.87270589E-03
-0.82274528E+01  0.87937402E+00  0.27804746E-04  0.41562608E-02 -0.93791551E-03
-0.82274528E+01  0.89410886E+00 -0.28119193E-04  0.45002490E-02 -0.95453240E-03
-0.82274528E+01  0.90797606E+00 -0.78513527E-04  0.46929746E-02 -0.92251678E-03
-0.82274528E+01  0.92101443E+00 -0.12012439E-03  0.47072342E-02 -0.84586048E-03
-0.82274528E+01  0.93326267E+00 -0.15023210E-03  0.45340136E-02 -0.73330493E-03
-0.82274528E+01  0.94475908E+00 -0.16699711E-03  0.41834657E-02 -0.59633751E-03
-0.82274528E+01  0.95554139E+00 -0.16962734E-03  0.36813133E-02 -0.44920025E-03
-0.82274528E+01  0.96564655E+00 -0.15834650E-03  0.30626817E-02 -0.30577686E-03
-0.82274528E+01  0.97511059E+00 -0.13417989E-03  0.23634265E-02 -0.17999983E-03
-0.82274528E+01  0.98396850E+00 -0.98639536E-04  0.16124843E-02 -0.82226141E-04
-0.82274528E+01  0.99225409E+00 -0.53390866E-04  0.82506105E-03 -0.21256096E-04
-0.82274528E+01  0.10000000E+01  0.00000000E+00  0.00000000E+00  0.00000000E+00
 
-0.81958392E+01 -0.10000000E+01  0.00000000E+00  0.00000000E+00  0.00000000E+00
-0.81958392E+01 -0.99225409E+00 -0.50342813E-04  0.66568562E-03  0.20810716E-04
-0.81958392E+01 -0.98396850E+00 -0.93801500E-04  0.13207088E-02  0.81063732E-04
-0.81958392E+01 -0.97511059E+00 -0.12910289E-03  0.19747467E-02  0.17875337E-03
-0.81958392E+01 -0.96564655E+00 -0.15476485E-03  0.26176704E-02  0.30715992E-03
-0.81958392E+01 -0.95554139E+00 -0.16932465E-03  0.32219461E-02  0.45802090E-03
-0.81958392E+01 -0.94475908E+00 -0.17165872E-03  0.37494643E-02  0.61978518E-03
-0.81958392E+01 -0.93326267E+00 -0.16129859E-03  0.41594083E-02  0.78031803E-03
-0.81958392E+01 -0.92101443E+00 -0.13866859E-03  0.44176176E-02  0.92656329E-03
-0.81958392E+01 -0.90797606E+00 -0.10516020E-03  0.45037299E-02  0.10470771E-02
-0.81958392E+01 -0.89410886E+00 -0.63022950E-04  0.44161055E-02  0.11322277E-02
-0.81958392E+01 -0.87937402E+00 -0.15079156E-04  0.41721223E-02  0.11760645E-02
-0.81958392E+01 -0.86373293E+00  0.35660802E-04  0.38052135E-02  0.11760631E-02
-0.81958392E+01 -0.84714748E+00  0.86401451E-04  0.33584795E-02  0.11337927E-02
-0.81958392E+01 -0.82958044E+00  0.13488295E-03  0.28775520E-02  0.10537766E-02
-0.81958392E+01 -0.81099590E+00  0.17956801E-03  0.24035403E-02  0.94312816E-03
-0.81958392E+01 -0.79135972E+00  0.21966481E-03  0.19682155E-02  0.80998030E-03
-0.81958392E+01 -0.77064005E+00  0.25501874E-03  0.15914371E-02  0.66289199E-03
-0.81958392E+01 -0.74880783E+00  0.28591343E-03  0.12813201E-02  0.50963225E-03
-0.81958392E+01 -0.72583741E+00  0.31285219E-03  0.10360658E-02  0.35703440E-03
-0.81958392E+01 -0.70170710E+00  0.33636143E-03  0.84691734E-03  0.21048284E-03
-0.81958392E+01 -0.67639983E+00  0.35685829E-03  0.70113146E-03  0.74257503E-04
-0.81958392E+01 -0.64990376E+00  0.37458123E-03  0.58452024E-03 -0.48526111E-04
-0.81958392E+01 -0.62221291E+00  0.38958460E-03  0.48319414E-03 -0.15546434E-03
-0.81958392E+01 -0.59332774E+00  0.40176918E-03  0.38453198E-03 -0.24488233E-03
-0.81958392E+01 -0.56325577E+00  0.41093891E-03  0.27761790E-03 -0.31557400E-03
-0.81958392E+01 -0.53201207E+00  0.41686035E-03  0.15332213E-03 -0.36694461E-03
-0.81958392E+01 -0.49961977E+00  0.41932516E-03  0.43860634E-05 -0.39894916E-03
-0.81958392E+01 -0.46611039E+00  0.41820314E-03 -0.17449214E-03 -0.41227487E-03
-0.81958392E+01 -0.43152416E+00  0.41349134E-03 -0.38634834E-03 -0.40831689E-03
-0.81958392E+01 -0.39591017E+00  0.40534994E-03 -0.63163661E-03 -0.38924685E-03
-0.81958392E+01 -0.35932641E+00  0.39412854E-03 -0.90780559E-03 -0.35787604E-03
-0.81958392E+01 -0.32183967E+00  0.38037352E-03 -0.12090748E-02 -0.31752243E-03
-0.81958392E+01 -0.28352524E+00  0.36481947E-03 -0.15263392E-02 -0.27171479E-03
-0.81958392E+01 -0.24446655E+00  0.34835784E-03 -0.18474830E-02 -0.22389377E-03
-0.81958392E+01 -0.20475452E+00  0.33198848E-03 -0.21579791E-02 -0.17704656E-03
-0.81958392E+01 -0.16448690E+00  0.31675247E-03 -0.24419426E-02 -0.13340606E-03
-0.81958392E+01 -0.12376733E+00  0.30365601E-03 -0.26834053E-02 -0.94211335E-04
-0.81958392E+01 -0.82704342E-01  0.29358896E-03 -0.28678316E-02 -0.59619498E-04
-0.81958392E+01 -0.41410268E-01  0.28725039E-03 -0.29835425E-02 -0.28766822E-04
-0.81958392E+01  0.00000000E+00  0.28508634E-03 -0.30229879E-02  0.31607622E-13
-0.81958392E+01  0.41410268E-01  0.28725039E-03 -0.29835425E-02  0.28766822E-04
-0.81958392E+01  0.82704342E-01  0.29358896E-03 -0.28678316E-02  0.59619498E-04
-0.81958392E+01  0.12376733E+00  0.30365601E-03 -0.26834053E-02  0.94211335E-04
-0.81958392E+01  0.16448690E+00  0.31675247E-03 -0.24419426E-02  0.13340606E-03
-0.81958392E+01  0.20475452E+00  0.33198848E-03 -0.21579791E-02  0.17704656E-03
-0.81958392E+01  0.24446655E+00  0.34835784E-03 -0.18474830E-02  0.22389377E-03
-0.81958392E+01  0.28352524E+00  0.36481947E-03 -0.15263392E-02  0.27171479E-03
-0.81958392E+01  0.32183967E+00  0.38037352E-03 -0.12090748E-02  0.31752243E-03
-0.81958392E+01  0.35932641E+00  0.39412854E-03 -0.90780559E-03  0.35787604E-03
-0.81958392E+01  0.39591017E+00  0.40534994E-03 -0.63163661E-03  0.38924685E-03
-0.81958392E+01  0.43152416E+00  0.41349134E-03 -0.38634834E-03  0.40831689E-03
-0.81958392E+01  0.46611039E+00  0.41820314E-03 -0.17449214E-03  0.41227487E-03
-0.81958392E+01  0.49961977E+00  0.41932516E-03  0.43860634E-05  0.39894916E-03
-0.81958392E+01  0.53201207E+00  0.41686035E-03  0.15332213E-03  0.36694461E-03
-0.81958392E+01  0.56325577E+00  0.41093891E-03  0.27761790E-03  0.31557400E-03
-0.81958392E+01  0.59332774E+00  0.40176918E-03  0.38453198E-03  0.24488233E-03
-0.81958392E+01  0.62221291E+00  0.38958460E-03  0.48319414E-03  0.15546434E-03
-0.81958392E+01  0.64990376E+00  0.37458123E-03  0.58452024E-03  0.48526111E-04
-0.81958392E+01  0.67639983E+00  0.35685829E-03  0.70113146E-03 -0.74257503E-04
-0.81958392E+01  0.70170710E+00  0.33636143E-03  0.84691734E-03 -0.21048284E-03
-0.81958392E+01  0.72583741E+00  0.31285219E-03  0.10360658E-02 -0.35703440E-03
-0.81958392E+01  0.74880783E+00  0.28591343E-03  0.12813201E-02 -0.50963225E-03
-0.81958392E+01  0.77064005E+00  0.25501874E-03  0.15914371E-02 -0.66289199E-03
-0.81958392E+01  0.79135972E+00  0.21966481E-03  0.19682155E-02 -0.80998030E-03
-0.81958392E+01  0.81099590E+00  0.17956801E-03  0.24035403E-02 -0.94312816E-03
-0.81958392E+01  0.82958044E+00  0.13488295E-03  0.28775520E-02 -0.10537766E-02
-0.81958392E+01  0.84714748E+00  0.86401451E-04  0.33584795E-02 -0.11337927E-02
-0.81958392E+01  0.86373293E+00  0.35660802E-04  0.38052135E-02 -0.11760631E-02
-0.81958392E+01  0.87937402E+00 -0.15079156E-04  0.41721223E-02 -0.11760645E-02
-0.81958392E+01  0.89410886E+00 -0.63022950E-04  0.44161055E-02 -0.11322277E-02
-0.81958392E+01  0.90797606E+00 -0.10516020E-03  0.45037299E-02 -0.10470771E-02
-0.81958392E+01  0.92101443E+00 -0.13866859E-03  0.44176176E-02 -0.92656329E-03
-0.81958392E+01  0.93326267E+00 -0.16129859E-03  0.41594083E-02 -0.78031803E-03
-0.81958392E+01  0.94475908E+00 -0.17165872E-03  0.37494643E-02 -0.61978518E-03
-0.81958392E+01  0.95554139E+00 -0.16932465E-03  0.32219461E-02 -0.45802090E-03
-0.81958392E+01  0.96564655E+00 -0.15476485E-03  0.26176704E-02 -0.30715992E-03
-0.81958392E+01  0.97511059E+00 -0.12910289E-03  0.19747467E-02 -0.17875337E-03
-0.81958392E+01  0.98396850E+00 -0.93801500E-04  0.13207088E-02 -0.81063732E-04
-0.81958392E+01  0.99225409E+00 -0.50342813E-04  0.66568562E-03 -0.20810716E-04
-0.81958392E+01  0.10000000E+01  0.00000000E+00  0.00000000E+00  0.00000000E+00
 
-0.81637001E+01 -0.10000000E+01  0.00000000E+00  0.00000000E+00  0.00000000E+00
-0.81637001E+01 -0.99225409E+00 -0.46185363E-04  0.50972408E-03  0.19441633E-04
-0.81637001E+01 -0.98396850E+00 -0.86818176E-04  0.10325891E-02  0.76299850E-04
-0.81637001E+01 -0.97511059E+00 -0.12092726E-03  0.15846343E-02  0.16955032E-03
-0.81637001E+01 -0.96564655E+00 -0.14723907E-03  0.21600601E-02  0.29469001E-03
-0.81637001E+01 -0.95554139E+00 -0.16437948E-03  0.27333466E-02  0.44576283E-03
-0.81637001E+01 -0.94475908E+00 -0.17117377E-03  0.32657728E-02  0.61390593E-03
-0.81637001E+01 -0.93326267E+00 -0.16695557E-03  0.37131840E-02  0.78912926E-03
-0.81637001E+01 -0.92101443E+00 -0.15181884E-03  0.40355467E-02  0.96003489E-03
-0.81637001E+01 -0.90797606E+00 -0.12672749E-03  0.42046656E-02  0.11157286E-02
-0.81637001E+01 -0.89410886E+00 -0.93459512E-04  0.42100169E-02  0.12461857E-02
-0.81637001E+01 -0.87937402E+00 -0.54381528E-04  0.40601194E-02  0.13439237E-02
-0.81637001E+01 -0.86373293E+00 -0.12119730E-04  0.37806406E-02  0.14041689E-02
-0.81637001E+01 -0.84714748E+00  0.30804081E-04  0.34088039E-02  0.14256786E-02
-0.81637001E+01 -0.82958044E+00  0.72276157E-04  0.29867043E-02  0.14101413E-02
-0.81637001E+01 -0.81099590E+00  0.11078418E-03  0.25542271E-02  0.13620438E-02
-0.81637001E+01 -0.79135972E+00  0.14546438E-03  0.21438984E-02  0.12874890E-02
-0.81637001E+01 -0.77064005E+00  0.17602733E-03  0.17776859E-02  0.11936558E-02
-0.81637001E+01 -0.74880783E+00  0.20259353E-03  0.14665449E-02  0.10876789E-02
-0.81637001E+01 -0.72583741E+00  0.22550315E-03  0.12116358E-02  0.97633437E-03
-0.81637001E+01 -0.70170710E+00  0.24513747E-03  0.10069096E-02  0.86540481E-03
-0.81637001E+01 -0.67639983E+00  0.26179416E-03  0.84183184E-03  0.75976928E-03
-0.81637001E+01 -0.64990376E+00  0.27561738E-03  0.70392229E-03  0.66317761E-03
-0.81637001E+01 -0.62221291E+00  0.28658762E-03  0.58053935E-03  0.57851115E-03
-0.81637001E+01 -0.59332774E+00  0.29454618E-03  0.46000919E-03  0.50767108E-03
-0.81637001E+01 -0.56325577E+00  0.29924770E-03  0.33215856E-03  0.45176085E-03
-0.81637001E+01 -0.53201207E+00  0.30041809E-03  0.18851366E-03  0.41093436E-03
-0.81637001E+01 -0.49961977E+00  0.29781856E-03  0.22406667E-04  0.38447106E-03
-0.81637001E+01 -0.46611039E+00  0.29130268E-03 -0.17091599E-03  0.37064463E-03
-0.81637001E+01 -0.43152416E+00  0.28087151E-03 -0.39403347E-03  0.36682268E-03
-0.81637001E+01 -0.39591017E+00  0.26671595E-03 -0.64706894E-03  0.36949542E-03
-0.81637001E+01 -0.35932641E+00  0.24924956E-03 -0.92733354E-03  0.37453461E-03
-0.81637001E+01 -0.32183967E+00  0.22912054E-03 -0.12291381E-02  0.37745743E-03
-0.81637001E+01 -0.28352524E+00  0.20720512E-03 -0.15437341E-02  0.37386563E-03
-0.81637001E+01 -0.24446655E+00  0.18457371E-03 -0.18596185E-02  0.35987359E-03
-0.81637001E+01 -0.20475452E+00  0.16243506E-03 -0.21631048E-02  0.33258768E-03
-0.81637001E+01 -0.16448690E+00  0.14205612E-03 -0.24393030E-02  0.29047811E-03
-0.81637001E+01 -0.12376733E+00  0.12466878E-03 -0.26732990E-02  0.23364609E-03
-0.81637001E+01 -0.82704342E-01  0.11136815E-03 -0.28515511E-02  0.16387851E-03
-0.81637001E+01 -0.41410268E-01  0.10301804E-03 -0.29631978E-02  0.84499834E-04
-0.81637001E+01  0.00000000E+00  0.10017114E-03 -0.30012260E-02  0.36324105E-13
-0.81637001E+01  0.41410268E-01  0.10301804E-03 -0.29631978E-02 -0.84499834E-04
-0.81637001E+01  0.82704342E-01  0.11136815E-03 -0.28515511E-02 -0.16387851E-03
-0.81637001E+01  0.12376733E+00  0.12466878E-03 -0.26732990E-02 -0.23364609E-03
-0.81637001E+01  0.16448690E+00  0.14205612E-03 -0.24393030E-02 -0.29047811E-03
-0.81637001E+01  0.20475452E+00  0.16243506E-03 -0.21631048E-02 -0.33258768E-03
-0.81637001E+01  0.24446655E+00  0.18457371E-03 -0.18596185E-02 -0.35987359E-03
-0.81637001E+01  0.28352524E+00  0.20720512E-03 -0.15437341E-02 -0.37386563E-03
-0.81637001E+01  0.32183967E+00  0.22912054E-03 -0.12291381E-02 -0.37745743E-03
-0.81637001E+01  0.35932641E+00  0.24924956E-03 -0.92733354E-03 -0.37453461E-03
-0.81637001E+01  0.39591017E+00  0.26671595E-03 -0.64706894E-03 -0.36949542E-03
-0.81637001E+01  0.43152416E+00  0.28087151E-03 -0.39403347E-03 -0.36682268E-03
-0.81637001E+01  0.46611039E+00  0.29130268E-03 -0.17091599E-03 -0.37064463E-03
-0.81637001E+01  0.49961977E+00  0.29781856E-03  0.22406667E-04 -0.38447106E-03
-0.81637001E+01  0.53201207E+00  0.30041809E-03  0.18851366E-03 -0.41093436E-03
-0.81637001E+01  0.56325577E+00  0.29924770E-03  0.33215856E-03 -0.45176085E-03
-0.81637001E+01  0.59332774E+00  0.29454618E-03  0.46000919E-03 -0.50767108E-03
-0.81637001E+01  0.62221291E+00  0.28658762E-03  0.58053935E-03 -0.57851115E-03
-0.81637001E+01  0.64990376E+00  0.27561738E-03  0.70392229E-03 -0.66317761E-03
-0.81637001E+01  0.67639983E+00  0.26179416E-03  0.84183184E-03 -0.75976928E-03
-0.81637001E+01  0.70170710E+00  0.24513747E-03  0.10069096E-02 -0.86540481E-03
-0.81637001E+01  0.72583741E+00  0.22550315E-03  0.12116358E-02 -0.97633437E-03
-0.81637001E+01  0.74880783E+00  0.20259353E-03  0.14665449E-02 -0.10876789E-02
-0.81637001E+01  0.77064005E+00  0.17602733E-03  0.17776859E-02 -0.11936558E-02
-0.81637001E+01  0.79135972E+00  0.14546438E-03  0.21438984E-02 -0.12874890E-02
-0.81637001E+01  0.81099590E+00  0.11078418E-03  0.25542271E-02 -0.13620438E-02
-0.81637001E+01  0.82958044E+00  0.72276157E-04  0.29867043E-02 -0.14101413E-02
-0.81637001E+01  0.84714748E+00  0.30804081E-04  0.34088039E-02 -0.14256786E-02
-0.81637001E+01  0.86373293E+00 -0.12119730E-04  0.37806406E-02 -0.14041689E-02
-0.81637001E+01  0.87937402E+00 -0.54381528E-04  0.40601194E-02 -0.13439237E-02
-0.81637001E+01  0.89410886E+00 -0.93459512E-04  0.42100169E-02 -0.12461857E-02
-0.81637001E+01  0.90797606E+00 -0.12672749E-03  0.42046656E-02 -0.11157286E-02
-0.81637001E+01  0.92101443E+00 -0.15181884E-03  0.40355467E-02 -0.96003489E-03
-0.81637001E+01  0.93326267E+00 -0.16695557E-03  0.37131840E-02 -0.78912926E-03
-0.81637001E+01  0.94475908E+00 -0.17117377E-03  0.32657728E-02 -0.61390593E-03
-0.81637001E+01  0.95554139E+00 -0.16437948E-03  0.27333466E-02 -0.44576283E-03
-0.81637001E+01  0.96564655E+00 -0.14723907E-03  0.21600601E-02 -0.29469001E-03
-0.81637001E+01  0.97511059E+00 -0.12092726E-03  0.15846343E-02 -0.16955032E-03
-0.81637001E+01  0.98396850E+00 -0.86818176E-04  0.10325891E-02 -0.76299850E-04
-0.81637001E+01  0.99225409E+00 -0.46185363E-04  0.50972408E-03 -0.19441633E-04
-0.81637001E+01  0.10000000E+01  0.00000000E+00  0.00000000E+00  0.00000000E+00
 
-0.81310290E+01 -0.10000000E+01  0.00000000E+00  0.00000000E+00  0.00000000E+00
-0.81310290E+01 -0.99225409E+00 -0.41188370E-04  0.36372549E-03  0.17363292E-04
-0.81310290E+01 -0.98396850E+00 -0.78176689E-04  0.76029685E-03  0.68711315E-04
-0.81310290E+01 -0.97511059E+00 -0.11028133E-03  0.12099691E-02  0.15396057E-03
-0.81310290E+01 -0.96564655E+00 -0.13644296E-03  0.17104603E-02  0.27072691E-03
-0.81310290E+01 -0.95554139E+00 -0.15540019E-03  0.22387555E-02  0.41532409E-03
-0.81310290E+01 -0.94475908E+00 -0.16596491E-03  0.27570578E-02  0.58159809E-03
-0.81310290E+01 -0.93326267E+00 -0.16731710E-03  0.32201649E-02  0.76186083E-03
-0.81310290E+01 -0.92101443E+00 -0.15926274E-03  0.35847673E-02  0.94665354E-03
-0.81310290E+01 -0.90797606E+00 -0.14237076E-03  0.38173468E-02  0.11260540E-02
-0.81310290E+01 -0.89410886E+00 -0.11796429E-03  0.39005053E-02  0.12901555E-02
-0.81310290E+01 -0.87937402E+00 -0.87952059E-04  0.38351799E-02  0.14305021E-02
-0.81310290E+01 -0.86373293E+00 -0.54555280E-04  0.36396782E-02  0.15405994E-02
-0.81310290E+01 -0.84714748E+00 -0.19986171E-04  0.33449615E-02  0.16168348E-02
-0.81310290E+01 -0.82958044E+00  0.13833298E-04  0.29885679E-02  0.16583597E-02
-0.81310290E+01 -0.81099590E+00  0.45465268E-04  0.26077894E-02  0.16671608E-02
-0.81310290E+01 -0.79135972E+00  0.74022022E-04  0.22344377E-02  0.16472631E-02
-0.81310290E+01 -0.77064005E+00  0.99122399E-04  0.18912736E-02  0.16042601E-02
-0.81310290E+01 -0.74880783E+00  0.12076049E-03  0.15910673E-02  0.15443312E-02
-0.81310290E+01 -0.72583741E+00  0.13914435E-03  0.13372902E-02  0.14738017E-02
-0.81310290E+01 -0.70170710E+00  0.15453745E-03  0.11263043E-02  0.13984414E-02
-0.81310290E+01 -0.67639983E+00  0.16714444E-03  0.94979148E-03  0.13233404E-02
-0.81310290E+01 -0.64990376E+00  0.17704333E-03  0.79718802E-03  0.12525628E-02
-0.81310290E+01 -0.62221291E+00  0.18417219E-03  0.65743056E-03  0.11892387E-02
-0.81310290E+01 -0.59332774E+00  0.18834811E-03  0.52015877E-03  0.11353851E-02
-0.81310290E+01 -0.56325577E+00  0.18931437E-03  0.37629623E-03  0.10920177E-02
-0.81310290E+01 -0.53201207E+00  0.18679396E-03  0.21832788E-03  0.10590017E-02
-0.81310290E+01 -0.49961977E+00  0.18055119E-03  0.40414453E-04  0.10351319E-02
-0.81310290E+01 -0.46611039E+00  0.17044735E-03 -0.16148800E-03  0.10180467E-02
-0.81310290E+01 -0.43152416E+00  0.15649593E-03 -0.38941792E-03  0.10043769E-02
-0.81310290E+01 -0.39591017E+00  0.13890540E-03 -0.64316368E-03  0.98984271E-03
-0.81310290E+01 -0.35932641E+00  0.11811325E-03 -0.91997351E-03  0.96958828E-03
-0.81310290E+01 -0.32183967E+00  0.94798926E-04 -0.12144002E-02  0.93852732E-03
-0.81310290E+01 -0.28352524E+00  0.69878191E-04 -0.15182703E-02  0.89186755E-03
-0.81310290E+01 -0.24446655E+00  0.44469128E-04 -0.18209690E-02  0.82561523E-03
-0.81310290E+01 -0.20475452E+00  0.19835269E-04 -0.21099641E-02  0.73712074E-03
-0.81310290E+01 -0.16448690E+00 -0.26973148E-05 -0.23716894E-02  0.62549026E-03
-0.81310290E+01 -0.12376733E+00 -0.21837291E-04 -0.25926047E-02  0.49186677E-03
-0.81310290E+01 -0.82704342E-01 -0.36435059E-04 -0.27604455E-02  0.33946082E-03
-0.81310290E+01 -0.41410268E-01 -0.45582689E-04 -0.28653910E-02  0.17334653E-03
-0.81310290E+01  0.00000000E+00 -0.48698769E-04 -0.29011065E-02  0.39771926E-13
-0.81310290E+01  0.41410268E-01 -0.45582689E-04 -0.28653910E-02 -0.17334653E-03
-0.81310290E+01  0.82704342E-01 -0.36435059E-04 -0.27604455E-02 -0.33946082E-03
-0.81310290E+01  0.12376733E+00 -0.21837291E-04 -0.25926047E-02 -0.49186677E-03
-0.81310290E+01  0.16448690E+00 -0.26973148E-05 -0.23716894E-02 -0.62549026E-03
-0.81310290E+01  0.20475452E+00  0.19835269E-04 -0.21099641E-02 -0.73712074E-03
-0.81310290E+01  0.24446655E+00  0.44469128E-04 -0.18209690E-02 -0.82561523E-03
-0.81310290E+01  0.28352524E+00  0.69878191E-04 -0.15182703E-02 -0.89186755E-03
-0.81310290E+01  0.32183967E+00  0.94798926E-04 -0.12144002E-02 -0.93852732E-03
-0.81310290E+01  0.35932641E+00  0.11811325E-03 -0.91997351E-03 -0.96958828E-03
-0.81310290E+01  0.39591017E+00  0.13890540E-03 -0.64316368E-03 -0.98984271E-03
-0.81310290E+01  0.43152416E+00  0.15649593E-03 -0.38941792E-03 -0.10043769E-02
-0.81310290E+01  0.46611039E+00  0.17044735E-03 -0.16148800E-03 -0.10180467E-02
-0.81310290E+01  0.49961977E+00  0.18055119E-03  0.40414453E-04 -0.10351319E-02
-0.81310290E+01  0.53201207E+00  0.18679396E-03  0.21832788E-03 -0.10590017E-02
-0.81310290E+01  0.56325577E+00  0.18931437E-03  0.37629623E-03 -0.10920177E-02
-0.81310290E+01  0.59332774E+00  0.18834811E-03  0.52015877E-03 -0.11353851E-02
-0.81310290E+01  0.62221291E+00  0.18417219E-03  0.65743056E-03 -0.11892387E-02
-0.81310290E+01  0.64990376E+00  0.17704333E-03  0.79718802E-03 -0.12525628E-02
-0.81310290E+01  0.67639983E+00  0.16714444E-03  0.94979148E-03 -0.13233404E-02
-0.81310290E+01  0.70170710E+00  0.15453745E-03  0.11263043E-02 -0.13984414E-02
-0.81310290E+01  0.72583741E+00  0.13914435E-03  0.13372902E-02 -0.14738017E-02
-0.81310290E+01  0.74880783E+00  0.12076049E-03  0.15910673E-02 -0.15443312E-02
-0.81310290E+01  0.77064005E+00  0.99122399E-04  0.18912736E-02 -0.16042601E-02
-0.81310290E+01  0.79135972E+00  0.74022022E-04  0.22344377E-02 -0.16472631E-02
-0.81310290E+01  0.81099590E+00  0.45465268E-04  0.26077894E-02 -0.16671608E-02
-0.81310290E+01  0.82958044E+00  0.13833298E-04  0.29885679E-02 -0.16583597E-02
-0.81310290E+01  0.84714748E+00 -0.19986171E-04  0.33449615E-02 -0.16168348E-02
-0.81310290E+01  0.86373293E+00 -0.54555280E-04  0.36396782E-02 -0.15405994E-02
-0.81310290E+01  0.87937402E+00 -0.87952059E-04  0.38351799E-02 -0.14305021E-02
-0.81310290E+01  0.89410886E+00 -0.11796429E-03  0.39005053E-02 -0.12901555E-02
-0.81310290E+01  0.90797606E+00 -0.14237076E-03  0.38173468E-02 -0.11260540E-02
-0.81310290E+01  0.92101443E+00 -0.15926274E-03  0.35847673E-02 -0.94665354E-03
-0.81310290E+01  0.93326267E+00 -0.16731710E-03  0.32201649E-02 -0.76186083E-03
-0.81310290E+01  0.94475908E+00 -0.16596491E-03  0.27570578E-02 -0.58159809E-03
-0.81310290E+01  0.95554139E+00 -0.15540019E-03  0.22387555E-02 -0.41532409E-03
-0.81310290E+01  0.96564655E+00 -0.13644296E-03  0.17104603E-02 -0.27072691E-03
-0.81310290E+01  0.97511059E+00 -0.11028133E-03  0.12099691E-02 -0.15396057E-03
-0.81310290E+01  0.98396850E+00 -0.78176689E-04  0.76029685E-03 -0.68711315E-04
-0.81310290E+01  0.99225409E+00 -0.41188370E-04  0.36372549E-03 -0.17363292E-04
-0.81310290E+01  0.10000000E+01  0.00000000E+00  0.00000000E+00  0.00000000E+00
 
-0.80978191E+01 -0.10000000E+01  0.00000000E+00  0.00000000E+00  0.00000000E+00
-0.80978191E+01 -0.99225409E+00 -0.35784335E-04  0.23295932E-03  0.14839597E-04
-0.80978191E+01 -0.98396850E+00 -0.68646531E-04  0.51382623E-03  0.59273036E-04
-0.80978191E+01 -0.97511059E+00 -0.98171528E-04  0.86511480E-03  0.13403013E-03
-0.80978191E+01 -0.96564655E+00 -0.12351352E-03  0.12872748E-02  0.23857477E-03
-0.80978191E+01 -0.95554139E+00 -0.14354173E-03  0.17601527E-02  0.37126162E-03
-0.80978191E+01 -0.94475908E+00 -0.15708807E-03  0.22481886E-02  0.52843636E-03
-0.80978191E+01 -0.93326267E+00 -0.16322293E-03  0.27071664E-02  0.70466197E-03
-0.80978191E+01 -0.92101443E+00 -0.16151195E-03  0.30928943E-02  0.89251380E-03
-0.80978191E+01 -0.90797606E+00 -0.15217298E-03  0.33689348E-02  0.10833471E-02
-0.80978191E+01 -0.89410886E+00 -0.13610761E-03  0.35130606E-02  0.12678331E-02
-0.80978191E+01 -0.87937402E+00 -0.11478499E-03  0.35200718E-02  0.14371395E-02
-0.80978191E+01 -0.86373293E+00 -0.90022748E-04  0.34016054E-02  0.15836867E-02
-0.80978191E+01 -0.84714748E+00 -0.63709226E-04  0.31823198E-02  0.17021057E-02
-0.80978191E+01 -0.82958044E+00 -0.37548058E-04  0.28945347E-02  0.17895111E-02
-0.80978191E+01 -0.81099590E+00 -0.12868640E-04  0.25718973E-02  0.18457350E-02
-0.80978191E+01 -0.79135972E+00  0.94540485E-05  0.22442814E-02  0.18728764E-02
-0.80978191E+01 -0.77064005E+00  0.28982515E-04  0.19340776E-02  0.18749138E-02
-0.80978191E+01 -0.74880783E+00  0.45616297E-04  0.16549060E-02  0.18568815E-02
-0.80978191E+01 -0.72583741E+00  0.59458963E-04  0.14118792E-02  0.18243531E-02
-0.80978191E+01 -0.70170710E+00  0.70680375E-04  0.12033926E-02  0.17827265E-02
-0.80978191E+01 -0.67639983E+00  0.79414478E-04  0.10232313E-02  0.17369371E-02
-0.80978191E+01 -0.64990376E+00  0.85695292E-04  0.86281860E-03  0.16910394E-02
-0.80978191E+01 -0.62221291E+00  0.89441751E-04  0.71285848E-03  0.16481624E-02
-0.80978191E+01 -0.59332774E+00  0.90471540E-04  0.56453662E-03  0.16102926E-02
-0.80978191E+01 -0.56325577E+00  0.88542150E-04  0.41010810E-03  0.15783249E-02
-0.80978191E+01 -0.53201207E+00  0.83398364E-04  0.24321719E-03  0.15519258E-02
-0.80978191E+01 -0.49961977E+00  0.74828499E-04  0.59008681E-04  0.15296127E-02
-0.80978191E+01 -0.46611039E+00  0.62715336E-04 -0.14575114E-03  0.15087059E-02
-0.80978191E+01 -0.43152416E+00  0.47087292E-04 -0.37251284E-03  0.14855048E-02
-0.80978191E+01 -0.39591017E+00  0.28157799E-04 -0.62073735E-03  0.14554278E-02
-0.80978191E+01 -0.35932641E+00  0.63569226E-05 -0.88766825E-03  0.14133833E-02
-0.80978191E+01 -0.32183967E+00 -0.17657042E-04 -0.11682069E-02  0.13541544E-02
-0.80978191E+01 -0.28352524E+00 -0.43003010E-04 -0.14549043E-02  0.12729579E-02
-0.80978191E+01 -0.24446655E+00 -0.68609463E-04 -0.17382166E-02  0.11659779E-02
-0.80978191E+01 -0.20475452E+00 -0.93268078E-04 -0.20069722E-02  0.10309326E-02
-0.80978191E+01 -0.16448690E+00 -0.11571236E-03 -0.22491431E-02  0.86749520E-03
-0.80978191E+01 -0.12376733E+00 -0.13470968E-03 -0.24527698E-02  0.67757307E-03
-0.80978191E+01 -0.82704342E-01 -0.14916310E-03 -0.26070478E-02  0.46532027E-03
-0.80978191E+01 -0.41410268E-01 -0.15820626E-03 -0.27033400E-02  0.23690400E-03
-0.80978191E+01  0.00000000E+00 -0.16128447E-03 -0.27360817E-02  0.41765997E-13
-0.80978191E+01  0.41410268E-01 -0.15820626E-03 -0.27033400E-02 -0.23690400E-03
-0.80978191E+01  0.82704342E-01 -0.14916310E-03 -0.26070478E-02 -0.46532027E-03
-0.80978191E+01  0.12376733E+00 -0.13470968E-03 -0.24527698E-02 -0.67757307E-03
-0.80978191E+01  0.16448690E+00 -0.11571236E-03 -0.22491431E-02 -0.86749520E-03
-0.80978191E+01  0.20475452E+00 -0.93268078E-04 -0.20069722E-02 -0.10309326E-02
-0.80978191E+01  0.24446655E+00 -0.68609463E-04 -0.17382166E-02 -0.11659779E-02
-0.80978191E+01  0.28352524E+00 -0.43003010E-04 -0.14549043E-02 -0.12729579E-02
-0.80978191E+01  0.32183967E+00 -0.17657042E-04 -0.11682069E-02 -0.13541544E-02
-0.80978191E+01  0.35932641E+00  0.63569226E-05 -0.88766825E-03 -0.14133833E-02
-0.80978191E+01  0.39591017E+00  0.28157799E-04 -0.62073735E-03 -0.14554278E-02
-0.80978191E+01  0.43152416E+00  0.47087292E-04 -0.37251284E-03 -0.14855048E-02
-0.80978191E+01  0.46611039E+00  0.62715336E-04 -0.14575114E-03 -0.15087059E-02
-0.80978191E+01  0.49961977E+00  0.74828499E-04  0.59008681E-04 -0.15296127E-02
-0.80978191E+01  0.53201207E+00  0.83398364E-04  0.24321719E-03 -0.15519258E-02
-0.80978191E+01  0.56325577E+00  0.88542150E-04  0.41010810E-03 -0.15783249E-02
-0.80978191E+01  0.59332774E+00  0.90471540E-04  0.56453662E-03 -0.16102926E-02
-0.80978191E+01  0.62221291E+00  0.89441751E-04  0.71285848E-03 -0.16481624E-02
-0.80978191E+01  0.64990376E+00  0.85695292E-04  0.86281860E-03 -0.16910394E-02
-0.80978191E+01  0.67639983E+00  0.79414478E-04  0.10232313E-02 -0.17369371E-02
-0.80978191E+01  0.70170710E+00  0.70680375E-04  0.12033926E-02 -0.17827265E-02
-0.80978191E+01  0.72583741E+00  0.59458963E-04  0.14118792E-02 -0.18243531E-02
-0.80978191E+01  0.74880783E+00  0.45616297E-04  0.16549060E-02 -0.18568815E-02
-0.80978191E+01  0.77064005E+00  0.28982515E-04  0.19340776E-02 -0.18749138E-02
-0.80978191E+01  0.79135972E+00  0.94540485E-05  0.22442814E-02 -0.18728764E-02
-0.80978191E+01  0.81099590E+00 -0.12868640E-04  0.25718973E-02 -0.18457350E-02
-0.80978191E+01  0.82958044E+00 -0.37548058E-04  0.28945347E-02 -0.17895111E-02
-0.80978191E+01  0.84714748E+00 -0.63709226E-04  0.31823198E-02 -0.17021057E-02
-0.80978191E+01  0.86373293E+00 -0.90022747E-04  0.34016054E-02 -0.15836867E-02
-0.80978191E+01  0.87937402E+00 -0.11478499E-03  0.35200718E-02 -0.14371395E-02
-0.80978191E+01  0.89410886E+00 -0.13610761E-03  0.35130606E-02 -0.12678331E-02
-0.80978191E+01  0.90797606E+00 -0.15217298E-03  0.33689348E-02 -0.10833471E-02
-0.80978191E+01  0.92101443E+00 -0.16151195E-03  0.30928943E-02 -0.89251380E-03
-0.80978191E+01  0.93326267E+00 -0.16322293E-03  0.27071664E-02 -0.70466197E-03
-0.80978191E+01  0.94475908E+00 -0.15708807E-03  0.22481886E-02 -0.52843636E-03
-0.80978191E+01  0.95554139E+00 -0.14354173E-03  0.17601527E-02 -0.37126162E-03
-0.80978191E+01  0.96564655E+00 -0.12351352E-03  0.12872748E-02 -0.23857477E-03
-0.80978191E+01  0.97511059E+00 -0.98171528E-04  0.86511480E-03 -0.13403013E-03
-0.80978191E+01  0.98396850E+00 -0.68646531E-04  0.51382623E-03 -0.59273036E-04
-0.80978191E+01  0.99225409E+00 -0.35784335E-04  0.23295932E-03 -0.14839597E-04
-0.80978191E+01  0.10000000E+01  0.00000000E+00  0.00000000E+00  0.00000000E+00
 
-0.80640639E+01 -0.10000000E+01  0.00000000E+00  0.00000000E+00  0.00000000E+00
-0.80640639E+01 -0.99225409E+00 -0.30226691E-04  0.12065950E-03  0.12133984E-04
-0.80640639E+01 -0.98396850E+00 -0.58704938E-04  0.29968966E-03  0.48995149E-04
-0.80640639E+01 -0.97511059E+00 -0.85253125E-04  0.56022588E-03  0.11194251E-03
-0.80640639E+01 -0.96564655E+00 -0.10922332E-03  0.90471186E-03  0.20190988E-03
-0.80640639E+01 -0.95554139E+00 -0.12962007E-03  0.13160181E-02  0.31893601E-03
-0.80640639E+01 -0.94475908E+00 -0.14531874E-03  0.17617877E-02  0.46149740E-03
-0.80640639E+01 -0.93326267E+00 -0.15531871E-03  0.22003996E-02  0.62619509E-03
-0.80640639E+01 -0.92101443E+00 -0.15899304E-03  0.25887752E-02  0.80757198E-03
-0.80640639E+01 -0.90797606E+00 -0.15625852E-03  0.28896604E-02  0.99843367E-03
-0.80640639E+01 -0.89410886E+00 -0.14764031E-03  0.30779052E-02  0.11903913E-02
-0.80640639E+01 -0.87937402E+00 -0.13420237E-03  0.31436543E-02  0.13747887E-02
-0.80640639E+01 -0.86373293E+00 -0.11737859E-03  0.30927662E-02  0.15436022E-02
-0.80640639E+01 -0.84714748E+00 -0.98738079E-04  0.29438755E-02  0.16903795E-02
-0.80640639E+01 -0.82958044E+00 -0.79756986E-04  0.27238064E-02  0.18107950E-02
-0.80640639E+01 -0.81099590E+00 -0.61636983E-04  0.24618880E-02  0.19029971E-02
-0.80640639E+01 -0.79135972E+00 -0.45215072E-04  0.21851600E-02  0.19674463E-02
-0.80640639E+01 -0.77064005E+00 -0.30957952E-04  0.19147161E-02  0.20066105E-02
-0.80640639E+01 -0.74880783E+00 -0.19034535E-04  0.16641981E-02  0.20243082E-02
-0.80640639E+01 -0.72583741E+00 -0.94223482E-05  0.14397271E-02  0.20251616E-02
-0.80640639E+01 -0.70170710E+00 -0.20247154E-05  0.12413115E-02  0.20139135E-02
-0.80640639E+01 -0.67639983E+00  0.32395578E-05  0.10646243E-02  0.19950340E-02
-0.80640639E+01 -0.64990376E+00  0.63769945E-05  0.90301010E-03  0.19722763E-02
-0.80640639E+01 -0.62221291E+00  0.73032434E-05  0.74897698E-03  0.19485340E-02
-0.80640639E+01 -0.59332774E+00  0.58522112E-05  0.59533814E-03  0.19256123E-02
-0.80640639E+01 -0.56325577E+00  0.18106951E-05  0.43577455E-03  0.19042327E-02
-0.80640639E+01 -0.53201207E+00 -0.50411122E-05  0.26516778E-03  0.18839154E-02
-0.80640639E+01 -0.49961977E+00 -0.14880270E-04  0.79702058E-04  0.18630546E-02
-0.80640639E+01 -0.46611039E+00 -0.27796850E-04 -0.12301989E-03  0.18389009E-02
-0.80640639E+01 -0.43152416E+00 -0.43748937E-04 -0.34385803E-03  0.18077458E-02
-0.80640639E+01 -0.39591017E+00 -0.62528780E-04 -0.58196497E-03  0.17650841E-02
-0.80640639E+01 -0.35932641E+00 -0.83735393E-04 -0.83461403E-03  0.17059865E-02
-0.80640639E+01 -0.32183967E+00 -0.10676548E-03 -0.10971021E-02  0.16254894E-02
-0.80640639E+01 -0.28352524E+00 -0.13081889E-03 -0.13627587E-02  0.15191443E-02
-0.80640639E+01 -0.24446655E+00 -0.15492824E-03 -0.16231707E-02  0.13835401E-02
-0.80640639E+01 -0.20475452E+00 -0.17800677E-03 -0.18685863E-02  0.12168523E-02
-0.80640639E+01 -0.16448690E+00 -0.19891858E-03 -0.20885741E-02  0.10192459E-02
-0.80640639E+01 -0.12376733E+00 -0.21656011E-03 -0.22728072E-02  0.79313725E-03
-0.80640639E+01 -0.82704342E-01 -0.22995066E-03 -0.24119852E-02  0.54319295E-03
-0.80640639E+01 -0.41410268E-01 -0.23831631E-03 -0.24986880E-02  0.27608834E-03
-0.80640639E+01  0.00000000E+00 -0.24116184E-03 -0.25281414E-02  0.42373048E-13
-0.80640639E+01  0.41410268E-01 -0.23831631E-03 -0.24986880E-02 -0.27608834E-03
-0.80640639E+01  0.82704342E-01 -0.22995066E-03 -0.24119852E-02 -0.54319295E-03
-0.80640639E+01  0.12376733E+00 -0.21656011E-03 -0.22728072E-02 -0.79313725E-03
-0.80640639E+01  0.16448690E+00 -0.19891858E-03 -0.20885741E-02 -0.10192459E-02
-0.80640639E+01  0.20475452E+00 -0.17800677E-03 -0.18685863E-02 -0.12168523E-02
-0.80640639E+01  0.24446655E+00 -0.15492824E-03 -0.16231707E-02 -0.13835401E-02
-0.80640639E+01  0.28352524E+00 -0.13081889E-03 -0.13627587E-02 -0.15191443E-02
-0.80640639E+01  0.32183967E+00 -0.10676548E-03 -0.10971021E-02 -0.16254894E-02
-0.80640639E+01  0.35932641E+00 -0.83735393E-04 -0.83461403E-03 -0.17059865E-02
-0.80640639E+01  0.39591017E+00 -0.62528780E-04 -0.58196497E-03 -0.17650841E-02
-0.80640639E+01  0.43152416E+00 -0.43748937E-04 -0.34385803E-03 -0.18077458E-02
-0.80640639E+01  0.46611039E+00 -0.27796850E-04 -0.12301989E-03 -0.18389009E-02
-0.80640639E+01  0.49961977E+00 -0.14880270E-04  0.79702058E-04 -0.18630546E-02
-0.80640639E+01  0.53201207E+00 -0.50411122E-05  0.26516778E-03 -0.18839154E-02
-0.80640639E+01  0.56325577E+00  0.18106951E-05  0.43577455E-03 -0.19042327E-02
-0.80640639E+01  0.59332774E+00  0.58522112E-05  0.59533814E-03 -0.19256123E-02
-0.80640639E+01  0.62221291E+00  0.73032434E-05  0.74897698E-03 -0.19485340E-02
-0.80640639E+01  0.64990376E+00  0.63769945E-05  0.90301010E-03 -0.19722763E-02
-0.80640639E+01  0.67639983E+00  0.32395578E-05  0.10646243E-02 -0.19950340E-02
-0.80640639E+01  0.70170710E+00 -0.20247154E-05  0.12413115E-02 -0.20139135E-02
-0.80640639E+01  0.72583741E+00 -0.94223482E-05  0.14397271E-02 -0.20251616E-02
-0.80640639E+01  0.74880783E+00 -0.19034535E-04  0.16641981E-02 -0.20243082E-02
-0.80640639E+01  0.77064005E+00 -0.30957952E-04  0.19147161E-02 -0.20066105E-02
-0.80640639E+01  0.79135972E+00 -0.45215072E-04  0.21851600E-02 -0.19674463E-02
-0.80640639E+01  0.81099590E+00 -0.61636983E-04  0.24618880E-02 -0.19029971E-02
-0.80640639E+01  0.82958044E+00 -0.79756986E-04  0.27238064E-02 -0.18107950E-02
-0.80640639E+01  0.84714748E+00 -0.98738079E-04  0.29438755E-02 -0.16903795E-02
-0.80640639E+01  0.86373293E+00 -0.11737859E-03  0.30927662E-02 -0.15436022E-02
-0.80640639E+01  0.87937402E+00 -0.13420237E-03  0.31436543E-02 -0.13747887E-02
-0.80640639E+01  0.89410886E+00 -0.14764031E-03  0.30779052E-02 -0.11903913E-02
-0.80640639E+01  0.90797606E+00 -0.15625852E-03  0.28896604E-02 -0.99843367E-03
-0.80640639E+01  0.92101443E+00 -0.15899304E-03  0.25887752E-02 -0.80757198E-03
-0.80640639E+01  0.93326267E+00 -0.15531871E-03  0.22003996E-02 -0.62619509E-03
-0.80640639E+01  0.94475908E+00 -0.14531874E-03  0.17617877E-02 -0.46149740E-03
-0.80640639E+01  0.95554139E+00 -0.12962007E-03  0.13160181E-02 -0.31893601E-03
-0.80640639E+01  0.96564655E+00 -0.10922332E-03  0.90471186E-03 -0.20190988E-03
-0.80640639E+01  0.97511059E+00 -0.85253125E-04  0.56022588E-03 -0.11194251E-03
-0.80640639E+01  0.98396850E+00 -0.58704938E-04  0.29968966E-03 -0.48995149E-04
-0.80640639E+01  0.99225409E+00 -0.30226691E-04  0.12065950E-03 -0.12133984E-04
-0.80640639E+01  0.10000000E+01  0.00000000E+00  0.00000000E+00  0.00000000E+00
 
-0.80297567E+01 -0.10000000E+01  0.00000000E+00  0.00000000E+00  0.00000000E+00
-0.80297567E+01 -0.99225409E+00 -0.24854118E-04  0.28342031E-04  0.94779389E-05
-0.80297567E+01 -0.98396850E+00 -0.48971524E-04  0.12124795E-03  0.38770463E-04
-0.80297567E+01 -0.97511059E+00 -0.72370017E-04  0.30120936E-03  0.89660954E-04
-0.80297567E+01 -0.96564655E+00 -0.94581788E-04  0.57202830E-03  0.16413514E-03
-0.80297567E+01 -0.95554139E+00 -0.11474732E-03  0.91960105E-03  0.26349960E-03
-0.80297567E+01 -0.94475908E+00 -0.13180439E-03  0.13153863E-02  0.38790808E-03
-0.80297567E+01 -0.93326267E+00 -0.14471690E-03  0.17214945E-02  0.53568160E-03
-0.80297567E+01 -0.92101443E+00 -0.15271307E-03  0.20974728E-02  0.70314144E-03
-0.80297567E+01 -0.90797606E+00 -0.15546272E-03  0.24069413E-02  0.88458943E-03
-0.80297567E+01 -0.89410886E+00 -0.15316788E-03  0.26234745E-02  0.10728169E-02
-0.80297567E+01 -0.87937402E+00 -0.14653346E-03  0.27339628E-02  0.12597964E-02
-0.80297567E+01 -0.86373293E+00 -0.13664365E-03  0.27394884E-02  0.14376313E-02
-0.80297567E+01 -0.84714748E+00 -0.12476786E-03  0.26531970E-02  0.15994287E-02
-0.80297567E+01 -0.82958044E+00 -0.11215994E-03  0.24964919E-02  0.17400288E-02
-0.80297567E+01 -0.81099590E+00 -0.99887026E-04  0.22940895E-02  0.18564163E-02
-0.80297567E+01 -0.79135972E+00 -0.88732940E-04  0.20696506E-02  0.19477776E-02
-0.80297567E+01 -0.77064005E+00 -0.79173938E-04  0.18423229E-02  0.20152741E-02
-0.80297567E+01 -0.74880783E+00 -0.71426587E-04  0.16251271E-02  0.20615460E-02
-0.80297567E+01 -0.72583741E+00 -0.65529942E-04  0.14246476E-02  0.20901735E-02
-0.80297567E+01 -0.70170710E+00 -0.61443255E-04  0.12420902E-02  0.21050608E-02
-0.80297567E+01 -0.67639983E+00 -0.59123398E-04  0.10747411E-02  0.21099889E-02
-0.80297567E+01 -0.64990376E+00 -0.58578820E-04  0.91770308E-03  0.21081839E-02
-0.80297567E+01 -0.62221291E+00 -0.59886342E-04  0.76520950E-03  0.21021136E-02
-0.80297567E+01 -0.59332774E+00 -0.63186357E-04  0.61166525E-03  0.20932692E-02
-0.80297567E+01 -0.56325577E+00 -0.68654658E-04  0.45216301E-03  0.20821377E-02
-0.80297567E+01 -0.53201207E+00 -0.76469258E-04  0.28280614E-03  0.20681094E-02
-0.80297567E+01 -0.49961977E+00 -0.86768621E-04  0.10079757E-03  0.20495443E-02
-0.80297567E+01 -0.46611039E+00 -0.99614918E-04 -0.95454578E-04  0.20237804E-02
-0.80297567E+01 -0.43152416E+00 -0.11495610E-03 -0.30625505E-03  0.19873123E-02
-0.80297567E+01 -0.39591017E+00 -0.13259834E-03 -0.53048537E-03  0.19359589E-02
-0.80297567E+01 -0.35932641E+00 -0.15218352E-03 -0.76548065E-03  0.18652157E-02
-0.80297567E+01 -0.32183967E+00 -0.17318292E-03 -0.10069569E-02  0.17706233E-02
-0.80297567E+01 -0.28352524E+00 -0.19490259E-03 -0.12490334E-02  0.16482776E-02
-0.80297567E+01 -0.24446655E+00 -0.21650954E-03 -0.14844252E-02  0.14953116E-02
-0.80297567E+01 -0.20475452E+00 -0.23707254E-03 -0.17047855E-02  0.13103997E-02
-0.80297567E+01 -0.16448690E+00 -0.25562193E-03 -0.19012530E-02  0.10941221E-02
-0.80297567E+01 -0.12376733E+00 -0.27121812E-03 -0.20651019E-02  0.84919838E-03
-0.80297567E+01 -0.82704342E-01 -0.28302792E-03 -0.21885020E-02  0.58047519E-03
-0.80297567E+01 -0.41410268E-01 -0.29039461E-03 -0.22652218E-02  0.29469211E-03
-0.80297567E+01  0.00000000E+00 -0.29289847E-03 -0.22912581E-02  0.41743993E-13
-0.80297567E+01  0.41410268E-01 -0.29039461E-03 -0.22652218E-02 -0.29469211E-03
-0.80297567E+01  0.82704342E-01 -0.28302792E-03 -0.21885020E-02 -0.58047519E-03
-0.80297567E+01  0.12376733E+00 -0.27121812E-03 -0.20651019E-02 -0.84919838E-03
-0.80297567E+01  0.16448690E+00 -0.25562193E-03 -0.19012530E-02 -0.10941221E-02
-0.80297567E+01  0.20475452E+00 -0.23707254E-03 -0.17047855E-02 -0.13103997E-02
-0.80297567E+01  0.24446655E+00 -0.21650954E-03 -0.14844252E-02 -0.14953116E-02
-0.80297567E+01  0.28352524E+00 -0.19490259E-03 -0.12490334E-02 -0.16482776E-02
-0.80297567E+01  0.32183967E+00 -0.17318292E-03 -0.10069569E-02 -0.17706233E-02
-0.80297567E+01  0.35932641E+00 -0.15218352E-03 -0.76548065E-03 -0.18652157E-02
-0.80297567E+01  0.39591017E+00 -0.13259834E-03 -0.53048537E-03 -0.19359589E-02
-0.80297567E+01  0.43152416E+00 -0.11495610E-03 -0.30625505E-03 -0.19873123E-02
-0.80297567E+01  0.46611039E+00 -0.99614918E-04 -0.95454578E-04 -0.20237804E-02
-0.80297567E+01  0.49961977E+00 -0.86768622E-04  0.10079757E-03 -0.20495443E-02
-0.80297567E+01  0.53201207E+00 -0.76469258E-04  0.28280614E-03 -0.20681094E-02
-0.80297567E+01  0.56325577E+00 -0.68654658E-04  0.45216301E-03 -0.20821377E-02
-0.80297567E+01  0.59332774E+00 -0.63186357E-04  0.61166525E-03 -0.20932692E-02
-0.80297567E+01  0.62221291E+00 -0.59886342E-04  0.76520950E-03 -0.21021136E-02
-0.80297567E+01  0.64990376E+00 -0.58578820E-04  0.91770308E-03 -0.21081839E-02
-0.80297567E+01  0.67639983E+00 -0.59123398E-04  0.10747411E-02 -0.21099889E-02
-0.80297567E+01  0.70170710E+00 -0.61443255E-04  0.12420902E-02 -0.21050608E-02
-0.80297567E+01  0.72583741E+00 -0.65529942E-04  0.14246476E-02 -0.20901735E-02
-0.80297567E+01  0.74880783E+00 -0.71426587E-04  0.16251271E-02 -0.20615460E-02
-0.80297567E+01  0.77064005E+00 -0.79173938E-04  0.18423229E-02 -0.20152741E-02
-0.80297567E+01  0.79135972E+00 -0.88732940E-04  0.20696506E-02 -0.19477776E-02
-0.80297567E+01  0.81099590E+00 -0.99887026E-04  0.22940895E-02 -0.18564163E-02
-0.80297567E+01  0.82958044E+00 -0.11215994E-03  0.24964919E-02 -0.17400288E-02
-0.80297567E+01  0.84714748E+00 -0.12476786E-03  0.26531970E-02 -0.15994287E-02
-0.80297567E+01  0.86373293E+00 -0.13664365E-03  0.27394884E-02 -0.14376313E-02
-0.80297567E+01  0.87937402E+00 -0.14653346E-03  0.27339628E-02 -0.12597964E-02
-0.80297567E+01  0.89410886E+00 -0.15316788E-03  0.26234745E-02 -0.10728169E-02
-0.80297567E+01  0.90797606E+00 -0.15546272E-03  0.24069413E-02 -0.88458943E-03
-0.80297567E+01  0.92101443E+00 -0.15271307E-03  0.20974728E-02 -0.70314144E-03
-0.80297567E+01  0.93326267E+00 -0.14471690E-03  0.17214945E-02 -0.53568160E-03
-0.80297567E+01  0.94475908E+00 -0.13180439E-03  0.13153863E-02 -0.38790808E-03
-0.80297567E+01  0.95554139E+00 -0.11474732E-03  0.91960105E-03 -0.26349960E-03
-0.80297567E+01  0.96564655E+00 -0.94581788E-04  0.57202830E-03 -0.16413514E-03
-0.80297567E+01  0.97511059E+00 -0.72370017E-04  0.30120936E-03 -0.89660954E-04
-0.80297567E+01  0.98396850E+00 -0.48971524E-04  0.12124795E-03 -0.38770463E-04
-0.80297567E+01  0.99225409E+00 -0.24854118E-04  0.28342031E-04 -0.94779389E-05
-0.80297567E+01  0.10000000E+01  0.00000000E+00  0.00000000E+00  0.00000000E+00
 
-0.79948909E+01 -0.10000000E+01  0.00000000E+00  0.00000000E+00  0.00000000E+00
-0.79948909E+01 -0.99225409E+00 -0.19804936E-04 -0.44275324E-04  0.70430323E-05
-0.79948909E+01 -0.98396850E+00 -0.39725825E-04 -0.21378835E-04  0.29288376E-04
-0.79948909E+01 -0.97511059E+00 -0.59938156E-04  0.89665291E-04  0.68745252E-04
-0.79948909E+01 -0.96564655E+00 -0.80128089E-04  0.29348248E-03  0.12804688E-03
-0.79948909E+01 -0.95554139E+00 -0.99563789E-04  0.57882857E-03  0.20934925E-03
-0.79948909E+01 -0.94475908E+00 -0.11725586E-03  0.92122369E-03  0.31401091E-03
-0.79948909E+01 -0.93326267E+00 -0.13216127E-03  0.12871514E-02  0.44170415E-03
-0.79948909E+01 -0.92101443E+00 -0.14340663E-03  0.16397753E-02  0.59025989E-03
-0.79948909E+01 -0.90797606E+00 -0.15046774E-03  0.19448129E-02  0.75541241E-03
-0.79948909E+01 -0.89410886E+00 -0.15327935E-03  0.21758775E-02  0.93124621E-03
-0.79948909E+01 -0.87937402E+00 -0.15223942E-03  0.23178451E-02  0.11106813E-02
-0.79948909E+01 -0.86373293E+00 -0.14812509E-03  0.23680481E-02  0.12863953E-02
-0.79948909E+01 -0.84714748E+00 -0.14193571E-03  0.23348583E-02  0.14515991E-02
-0.79948909E+01 -0.82958044E+00 -0.13471842E-03  0.22346259E-02  0.16008413E-02
-0.79948909E+01 -0.81099590E+00 -0.12740876E-03  0.20874994E-02  0.17304396E-02
-0.79948909E+01 -0.79135972E+00 -0.12073046E-03  0.19135509E-02  0.18386895E-02
-0.79948909E+01 -0.77064005E+00 -0.11515639E-03  0.17296115E-02  0.19257035E-02
-0.79948909E+01 -0.74880783E+00 -0.11093512E-03  0.15476393E-02  0.19930599E-02
-0.79948909E+01 -0.72583741E+00 -0.10815166E-03  0.13742474E-02  0.20433026E-02
-0.79948909E+01 -0.70170710E+00 -0.10680737E-03  0.12114558E-02  0.20794117E-02
-0.79948909E+01 -0.67639983E+00 -0.10688582E-03  0.10578561E-02  0.21043502E-02
-0.79948909E+01 -0.64990376E+00 -0.10840163E-03  0.91007114E-03  0.21206711E-02
-0.79948909E+01 -0.62221291E+00 -0.11141763E-03  0.76388199E-03  0.21302889E-02
-0.79948909E+01 -0.59332774E+00 -0.11604398E-03  0.61514498E-03  0.21342870E-02
-0.79948909E+01 -0.56325577E+00 -0.12241630E-03  0.46025013E-03  0.21328720E-02
-0.79948909E+01 -0.53201207E+00 -0.13066964E-03  0.29641924E-03  0.21253080E-02
-0.79948909E+01 -0.49961977E+00 -0.14090436E-03  0.12178115E-03  0.21099751E-02
-0.79948909E+01 -0.46611039E+00 -0.15315676E-03 -0.64535135E-04  0.20843954E-02
-0.79948909E+01 -0.43152416E+00 -0.16736824E-03 -0.26234794E-03  0.20453970E-02
-0.79948909E+01 -0.39591017E+00 -0.18336389E-03 -0.47031691E-03  0.19892755E-02
-0.79948909E+01 -0.35932641E+00 -0.20083456E-03 -0.68586006E-03  0.19121095E-02
-0.79948909E+01 -0.32183967E+00 -0.21933308E-03 -0.90510254E-03  0.18100914E-02
-0.79948909E+01 -0.28352524E+00 -0.23827920E-03 -0.11229089E-02  0.16799775E-02
-0.79948909E+01 -0.24446655E+00 -0.25698212E-03 -0.13330450E-02  0.15195118E-02
-0.79948909E+01 -0.20475452E+00 -0.27467376E-03 -0.15284642E-02  0.13278662E-02
-0.79948909E+01 -0.16448690E+00 -0.29055799E-03 -0.17017525E-02  0.11059548E-02
-0.79948909E+01 -0.12376733E+00 -0.30386574E-03 -0.18456555E-02  0.85663184E-03
-0.79948909E+01 -0.82704342E-01 -0.31391688E-03 -0.19536927E-02  0.58467039E-03
-0.79948909E+01 -0.41410268E-01 -0.32017610E-03 -0.20207217E-02  0.29654587E-03
-0.79948909E+01  0.00000000E+00 -0.32230183E-03 -0.20434458E-02  0.40159823E-13
-0.79948909E+01  0.41410268E-01 -0.32017610E-03 -0.20207217E-02 -0.29654587E-03
-0.79948909E+01  0.82704342E-01 -0.31391688E-03 -0.19536927E-02 -0.58467039E-03
-0.79948909E+01  0.12376733E+00 -0.30386574E-03 -0.18456555E-02 -0.85663184E-03
-0.79948909E+01  0.16448690E+00 -0.29055799E-03 -0.17017525E-02 -0.11059548E-02
-0.79948909E+01  0.20475452E+00 -0.27467376E-03 -0.15284642E-02 -0.13278662E-02
-0.79948909E+01  0.24446655E+00 -0.25698212E-03 -0.13330450E-02 -0.15195118E-02
-0.79948909E+01  0.28352524E+00 -0.23827920E-03 -0.11229089E-02 -0.16799775E-02
-0.79948909E+01  0.32183967E+00 -0.21933308E-03 -0.90510254E-03 -0.18100914E-02
-0.79948909E+01  0.35932641E+00 -0.20083456E-03 -0.68586006E-03 -0.19121095E-02
-0.79948909E+01  0.39591017E+00 -0.18336389E-03 -0.47031691E-03 -0.19892755E-02
-0.79948909E+01  0.43152416E+00 -0.16736824E-03 -0.26234794E-03 -0.20453970E-02
-0.79948909E+01  0.46611039E+00 -0.15315676E-03 -0.64535135E-04 -0.20843954E-02
-0.79948909E+01  0.49961977E+00 -0.14090436E-03  0.12178115E-03 -0.21099751E-02
-0.79948909E+01  0.53201207E+00 -0.13066964E-03  0.29641924E-03 -0.21253080E-02
-0.79948909E+01  0.56325577E+00 -0.12241630E-03  0.46025013E-03 -0.21328720E-02
-0.79948909E+01  0.59332774E+00 -0.11604398E-03  0.61514498E-03 -0.21342870E-02
-0.79948909E+01  0.62221291E+00 -0.11141763E-03  0.76388199E-03 -0.21302889E-02
-0.79948909E+01  0.64990376E+00 -0.10840163E-03  0.91007114E-03 -0.21206711E-02
-0.79948909E+01  0.67639983E+00 -0.10688582E-03  0.10578561E-02 -0.21043502E-02
-0.79948909E+01  0.70170710E+00 -0.10680737E-03  0.12114558E-02 -0.20794117E-02
-0.79948909E+01  0.72583741E+00 -0.10815166E-03  0.13742474E-02 -0.20433026E-02
-0.79948909E+01  0.74880783E+00 -0.11093512E-03  0.15476393E-02 -0.19930599E-02
-0.79948909E+01  0.77064005E+00 -0.11515639E-03  0.17296115E-02 -0.19257035E-02
-0.79948909E+01  0.79135972E+00 -0.12073046E-03  0.19135509E-02 -0.18386895E-02
-0.79948909E+01  0.81099590E+00 -0.12740876E-03  0.20874994E-02 -0.17304396E-02
-0.79948909E+01  0.82958044E+00 -0.13471842E-03  0.22346259E-02 -0.16008413E-02
-0.79948909E+01  0.84714748E+00 -0.14193571E-03  0.23348583E-02 -0.14515991E-02
-0.79948909E+01  0.86373293E+00 -0.14812509E-03  0.23680481E-02 -0.12863953E-02
-0.79948909E+01  0.87937402E+00 -0.15223942E-03  0.23178451E-02 -0.11106813E-02
-0.79948909E+01  0.89410886E+00 -0.15327935E-03  0.21758775E-02 -0.93124621E-03
-0.79948909E+01  0.90797606E+00 -0.15046774E-03  0.19448129E-02 -0.75541241E-03
-0.79948909E+01  0.92101443E+00 -0.14340663E-03  0.16397753E-02 -0.59025989E-03
-0.79948909E+01  0.93326267E+00 -0.13216127E-03  0.12871514E-02 -0.44170415E-03
-0.79948909E+01  0.94475908E+00 -0.11725586E-03  0.92122369E-03 -0.31401091E-03
-0.79948909E+01  0.95554139E+00 -0.99563789E-04  0.57882857E-03 -0.20934925E-03
-0.79948909E+01  0.96564655E+00 -0.80128089E-04  0.29348248E-03 -0.12804688E-03
-0.79948909E+01  0.97511059E+00 -0.59938156E-04  0.89665291E-04 -0.68745252E-04
-0.79948909E+01  0.98396850E+00 -0.39725825E-04 -0.21378835E-04 -0.29288376E-04
-0.79948909E+01  0.99225409E+00 -0.19804936E-04 -0.44275324E-04 -0.70430323E-05
-0.79948909E+01  0.10000000E+01  0.00000000E+00  0.00000000E+00  0.00000000E+00
 
-0.79594599E+01 -0.10000000E+01  0.00000000E+00  0.00000000E+00  0.00000000E+00
-0.79594599E+01 -0.99225409E+00 -0.15269410E-04 -0.98622618E-04  0.49400777E-05
-0.79594599E+01 -0.98396850E+00 -0.31327415E-04 -0.13032017E-03  0.20999489E-04
-0.79594599E+01 -0.97511059E+00 -0.48471888E-04 -0.76154335E-04  0.50243466E-04
-0.79594599E+01 -0.96564655E+00 -0.66519402E-04  0.68912056E-04  0.95602996E-04
-0.79594599E+01 -0.95554139E+00 -0.84856823E-04  0.29622615E-03  0.15970861E-03
-0.79594599E+01 -0.94475908E+00 -0.10257504E-03  0.58532750E-03  0.24468563E-03
-0.79594599E+01 -0.93326267E+00 -0.11864840E-03  0.90729562E-03  0.35118718E-03
-0.79594599E+01 -0.92101443E+00 -0.13214127E-03  0.12294298E-02  0.47824904E-03
-0.79594599E+01 -0.90797606E+00 -0.14238567E-03  0.15203203E-02  0.62289279E-03
-0.79594599E+01 -0.89410886E+00 -0.14910429E-03  0.17545807E-02  0.78049492E-03
-0.79594599E+01 -0.87937402E+00 -0.15244206E-03  0.19160994E-02  0.94510109E-03
-0.79594599E+01 -0.86373293E+00 -0.15291555E-03  0.19994330E-02  0.11102660E-02
-0.79594599E+01 -0.84714748E+00 -0.15128921E-03  0.20089865E-02  0.12697126E-02
-0.79594599E+01 -0.82958044E+00 -0.14842538E-03  0.19566300E-02  0.14181344E-02
-0.79594599E+01 -0.81099590E+00 -0.14513736E-03  0.18582553E-02  0.15516120E-02
-0.79594599E+01 -0.79135972E+00 -0.14208785E-03  0.17304154E-02  0.16679093E-02
-0.79594599E+01 -0.77064005E+00 -0.13973835E-03  0.15875030E-02  0.17663683E-02
-0.79594599E+01 -0.74880783E+00 -0.13835786E-03  0.14401652E-02  0.18476772E-02
-0.79594599E+01 -0.72583741E+00 -0.13806503E-03  0.12947333E-02  0.19134301E-02
-0.79594599E+01 -0.70170710E+00 -0.13889210E-03  0.11537171E-02  0.19656930E-02
-0.79594599E+01 -0.67639983E+00 -0.14084052E-03  0.10167107E-02  0.20065764E-02
-0.79594599E+01 -0.64990376E+00 -0.14392484E-03  0.88158728E-03  0.20379011E-02
-0.79594599E+01 -0.62221291E+00 -0.14819015E-03  0.74544497E-03  0.20609695E-02
-0.79594599E+01 -0.59332774E+00 -0.15371488E-03  0.60539195E-03  0.20764087E-02
-0.79594599E+01 -0.56325577E+00 -0.16059474E-03  0.45894334E-03  0.20841187E-02
-0.79594599E+01 -0.53201207E+00 -0.16892349E-03  0.30428621E-03  0.20832329E-02
-0.79594599E+01 -0.49961977E+00 -0.17876596E-03  0.14034190E-03  0.20721684E-02
-0.79594599E+01 -0.46611039E+00 -0.19013566E-03 -0.33154618E-04  0.20486656E-02
-0.79594599E+01 -0.43152416E+00 -0.20297045E-03 -0.21562503E-03  0.20099322E-02
-0.79594599E+01 -0.39591017E+00 -0.21711657E-03 -0.40556812E-03  0.19527917E-02
-0.79594599E+01 -0.35932641E+00 -0.23231477E-03 -0.60050951E-03  0.18739546E-02
-0.79594599E+01 -0.32183967E+00 -0.24819854E-03 -0.79696874E-03  0.17703031E-02
-0.79594599E+01 -0.28352524E+00 -0.26429823E-03 -0.99049832E-03  0.16392739E-02
-0.79594599E+01 -0.24446655E+00 -0.28005983E-03 -0.11758191E-02  0.14792145E-02
-0.79594599E+01 -0.20475452E+00 -0.29487108E-03 -0.13470543E-02  0.12897531E-02
-0.79594599E+01 -0.16448690E+00 -0.30810062E-03 -0.14980858E-02  0.10720575E-02
-0.79594599E+01 -0.12376733E+00 -0.31914065E-03 -0.16229726E-02  0.82899510E-03
-0.79594599E+01 -0.82704342E-01 -0.32745529E-03 -0.17164352E-02  0.56510468E-03
-0.79594599E+01 -0.41410268E-01 -0.33262351E-03 -0.17742995E-02  0.28640226E-03
-0.79594599E+01  0.00000000E+00 -0.33437714E-03 -0.17938961E-02  0.37865706E-13
-0.79594599E+01  0.41410268E-01 -0.33262351E-03 -0.17742995E-02 -0.28640226E-03
-0.79594599E+01  0.82704342E-01 -0.32745529E-03 -0.17164352E-02 -0.56510468E-03
-0.79594599E+01  0.12376733E+00 -0.31914065E-03 -0.16229726E-02 -0.82899510E-03
-0.79594599E+01  0.16448690E+00 -0.30810062E-03 -0.14980858E-02 -0.10720575E-02
-0.79594599E+01  0.20475452E+00 -0.29487108E-03 -0.13470543E-02 -0.12897531E-02
-0.79594599E+01  0.24446655E+00 -0.28005983E-03 -0.11758191E-02 -0.14792145E-02
-0.79594599E+01  0.28352524E+00 -0.26429823E-03 -0.99049832E-03 -0.16392739E-02
-0.79594599E+01  0.32183967E+00 -0.24819854E-03 -0.79696874E-03 -0.17703031E-02
-0.79594599E+01  0.35932641E+00 -0.23231477E-03 -0.60050951E-03 -0.18739546E-02
-0.79594599E+01  0.39591017E+00 -0.21711657E-03 -0.40556812E-03 -0.19527917E-02
-0.79594599E+01  0.43152416E+00 -0.20297045E-03 -0.21562503E-03 -0.20099322E-02
-0.79594599E+01  0.46611039E+00 -0.19013566E-03 -0.33154618E-04 -0.20486656E-02
-0.79594599E+01  0.49961977E+00 -0.17876596E-03  0.14034190E-03 -0.20721684E-02
-0.79594599E+01  0.53201207E+00 -0.16892349E-03  0.30428621E-03 -0.20832329E-02
-0.79594599E+01  0.56325577E+00 -0.16059474E-03  0.45894334E-03 -0.20841187E-02
-0.79594599E+01  0.59332774E+00 -0.15371488E-03  0.60539195E-03 -0.20764087E-02
-0.79594599E+01  0.62221291E+00 -0.14819015E-03  0.74544497E-03 -0.20609695E-02
-0.79594599E+01  0.64990376E+00 -0.14392484E-03  0.88158728E-03 -0.20379011E-02
-0.79594599E+01  0.67639983E+00 -0.14084052E-03  0.10167107E-02 -0.20065764E-02
-0.79594599E+01  0.70170710E+00 -0.13889210E-03  0.11537171E-02 -0.19656930E-02
-0.79594599E+01  0.72583741E+00 -0.13806503E-03  0.12947333E-02 -0.19134301E-02
-0.79594599E+01  0.74880783E+00 -0.13835786E-03  0.14401652E-02 -0.18476772E-02
-0.79594599E+01  0.77064005E+00 -0.13973835E-03  0.15875030E-02 -0.17663683E-02
-0.79594599E+01  0.79135972E+00 -0.14208785E-03  0.17304154E-02 -0.16679093E-02
-0.79594599E+01  0.81099590E+00 -0.14513736E-03  0.18582553E-02 -0.15516120E-02
-0.79594599E+01  0.82958044E+00 -0.14842538E-03  0.19566300E-02 -0.14181344E-02
-0.79594599E+01  0.84714748E+00 -0.15128921E-03  0.20089865E-02 -0.12697126E-02
-0.79594599E+01  0.86373293E+00 -0.15291555E-03  0.19994330E-02 -0.11102660E-02
-0.79594599E+01  0.87937402E+00 -0.15244206E-03  0.19160994E-02 -0.94510109E-03
-0.79594599E+01  0.89410886E+00 -0.14910429E-03  0.17545807E-02 -0.78049492E-03
-0.79594599E+01  0.90797606E+00 -0.14238567E-03  0.15203203E-02 -0.62289279E-03
-0.79594599E+01  0.92101443E+00 -0.13214127E-03  0.12294298E-02 -0.47824904E-03
-0.79594599E+01  0.93326267E+00 -0.11864840E-03  0.90729562E-03 -0.35118718E-03
-0.79594599E+01  0.94475908E+00 -0.10257504E-03  0.58532750E-03 -0.24468563E-03
-0.79594599E+01  0.95554139E+00 -0.84856822E-04  0.29622615E-03 -0.15970861E-03
-0.79594599E+01  0.96564655E+00 -0.66519402E-04  0.68912056E-04 -0.95602996E-04
-0.79594599E+01  0.97511059E+00 -0.48471888E-04 -0.76154335E-04 -0.50243466E-04
-0.79594599E+01  0.98396850E+00 -0.31327415E-04 -0.13032017E-03 -0.20999489E-04
-0.79594599E+01  0.99225409E+00 -0.15269410E-04 -0.98622618E-04 -0.49400777E-05
-0.79594599E+01  0.10000000E+01  0.00000000E+00  0.00000000E+00  0.00000000E+00
 
-0.79234570E+01 -0.10000000E+01  0.00000000E+00  0.00000000E+00  0.00000000E+00
-0.79234570E+01 -0.99225409E+00 -0.11256457E-04 -0.13706292E-03  0.32144541E-05
-0.79234570E+01 -0.98396850E+00 -0.23821606E-04 -0.20947694E-03  0.14116814E-04
-0.79234570E+01 -0.97511059E+00 -0.38079028E-04 -0.20055948E-03  0.34697995E-04
-0.79234570E+01 -0.96564655E+00 -0.53949307E-04 -0.10517063E-03  0.67913098E-04
-0.79234570E+01 -0.95554139E+00 -0.70924489E-04  0.70275806E-04  0.11656232E-03
-0.79234570E+01 -0.94475908E+00 -0.88177233E-04  0.30905783E-03  0.18316839E-03
-0.79234570E+01 -0.93326267E+00 -0.10471676E-03  0.58672277E-03  0.26902847E-03
-0.79234570E+01 -0.92101443E+00 -0.11957750E-03  0.87482046E-03  0.37407842E-03
-0.79234570E+01 -0.90797606E+00 -0.13199166E-03  0.11451896E-02  0.49643069E-03
-0.79234570E+01 -0.89410886E+00 -0.14152040E-03  0.13740706E-02  0.63266119E-03
-0.79234570E+01 -0.87937402E+00 -0.14810657E-03  0.15451592E-02  0.77798953E-03
-0.79234570E+01 -0.86373293E+00 -0.15205200E-03  0.16511051E-02  0.92700391E-03
-0.79234570E+01 -0.84714748E+00 -0.15392260E-03  0.16931708E-02  0.10741993E-02
-0.79234570E+01 -0.82958044E+00 -0.15442059E-03  0.16794384E-02  0.12147213E-02
-0.79234570E+01 -0.81099590E+00 -0.15424989E-03  0.16220365E-02  0.13447452E-02
-0.79234570E+01 -0.79135972E+00 -0.15401512E-03  0.15342781E-02  0.14618069E-02
-0.79234570E+01 -0.77064005E+00 -0.15416229E-03  0.14281943E-02  0.15647413E-02
-0.79234570E+01 -0.74880783E+00 -0.15497270E-03  0.13130374E-02  0.16535444E-02
-0.79234570E+01 -0.72583741E+00 -0.15658936E-03  0.11946619E-02  0.17290004E-02
-0.79234570E+01 -0.70170710E+00 -0.15906701E-03  0.10758096E-02  0.17923436E-02
-0.79234570E+01 -0.67639983E+00 -0.16241872E-03  0.95679651E-03  0.18448780E-02
-0.79234570E+01 -0.64990376E+00 -0.16665527E-03  0.83646815E-03  0.18877095E-02
-0.79234570E+01 -0.62221291E+00 -0.17180292E-03  0.71298005E-03  0.19215353E-02
-0.79234570E+01 -0.59332774E+00 -0.17790940E-03  0.58445522E-03  0.19465278E-02
-0.79234570E+01 -0.56325577E+00 -0.18503322E-03  0.44932264E-03  0.19622841E-02
-0.79234570E+01 -0.53201207E+00 -0.19323049E-03  0.30654660E-03  0.19678119E-02
-0.79234570E+01 -0.49961977E+00 -0.20253443E-03  0.15567903E-03  0.19615725E-02
-0.79234570E+01 -0.46611039E+00 -0.21293911E-03 -0.30743043E-05  0.19415299E-02
-0.79234570E+01 -0.43152416E+00 -0.22438073E-03 -0.16884027E-03  0.19052727E-02
-0.79234570E+01 -0.39591017E+00 -0.23672629E-03 -0.34002093E-03  0.18501469E-02
-0.79234570E+01 -0.35932641E+00 -0.24976303E-03 -0.51426846E-03  0.17734803E-02
-0.79234570E+01 -0.32183967E+00 -0.26319795E-03 -0.68846763E-03  0.16728192E-02
-0.79234570E+01 -0.28352524E+00 -0.27666098E-03 -0.85877941E-03  0.15462416E-02
-0.79234570E+01 -0.24446655E+00 -0.28972016E-03 -0.10207537E-02  0.13926462E-02
-0.79234570E+01 -0.20475452E+00 -0.30190128E-03 -0.11695201E-02  0.12120512E-02
-0.79234570E+01 -0.16448690E+00 -0.31271814E-03 -0.13000683E-02  0.10057982E-02
-0.79234570E+01 -0.12376733E+00 -0.32170439E-03 -0.14075756E-02  0.77667575E-03
-0.79234570E+01 -0.82704342E-01 -0.32845031E-03 -0.14877834E-02  0.52888514E-03
-0.79234570E+01 -0.41410268E-01 -0.33263455E-03 -0.15373389E-02  0.26787150E-03
-0.79234570E+01  0.00000000E+00 -0.33405285E-03 -0.15541042E-02  0.35140831E-13
-0.79234570E+01  0.41410268E-01 -0.33263455E-03 -0.15373389E-02 -0.26787150E-03
-0.79234570E+01  0.82704342E-01 -0.32845031E-03 -0.14877834E-02 -0.52888514E-03
-0.79234570E+01  0.12376733E+00 -0.32170439E-03 -0.14075756E-02 -0.77667575E-03
-0.79234570E+01  0.16448690E+00 -0.31271814E-03 -0.13000683E-02 -0.10057982E-02
-0.79234570E+01  0.20475452E+00 -0.30190128E-03 -0.11695201E-02 -0.12120512E-02
-0.79234570E+01  0.24446655E+00 -0.28972016E-03 -0.10207537E-02 -0.13926462E-02
-0.79234570E+01  0.28352524E+00 -0.27666098E-03 -0.85877941E-03 -0.15462416E-02
-0.79234570E+01  0.32183967E+00 -0.26319795E-03 -0.68846763E-03 -0.16728192E-02
-0.79234570E+01  0.35932641E+00 -0.24976303E-03 -0.51426846E-03 -0.17734803E-02
-0.79234570E+01  0.39591017E+00 -0.23672629E-03 -0.34002093E-03 -0.18501469E-02
-0.79234570E+01  0.43152416E+00 -0.22438073E-03 -0.16884027E-03 -0.19052727E-02
-0.79234570E+01  0.46611039E+00 -0.21293911E-03 -0.30743043E-05 -0.19415299E-02
-0.79234570E+01  0.49961977E+00 -0.20253443E-03  0.15567903E-03 -0.19615725E-02
-0.79234570E+01  0.53201207E+00 -0.19323049E-03  0.30654660E-03 -0.19678119E-02
-0.79234570E+01  0.56325577E+00 -0.18503322E-03  0.44932264E-03 -0.19622841E-02
-0.79234570E+01  0.59332774E+00 -0.17790940E-03  0.58445522E-03 -0.19465278E-02
-0.79234570E+01  0.62221291E+00 -0.17180292E-03  0.71298005E-03 -0.19215353E-02
-0.79234570E+01  0.64990376E+00 -0.16665527E-03  0.83646815E-03 -0.18877095E-02
-0.79234570E+01  0.67639983E+00 -0.16241872E-03  0.95679651E-03 -0.18448780E-02
-0.79234570E+01  0.70170710E+00 -0.15906701E-03  0.10758096E-02 -0.17923436E-02
-0.79234570E+01  0.72583741E+00 -0.15658936E-03  0.11946619E-02 -0.17290004E-02
-0.79234570E+01  0.74880783E+00 -0.15497270E-03  0.13130374E-02 -0.16535444E-02
-0.79234570E+01  0.77064005E+00 -0.15416229E-03  0.14281943E-02 -0.15647413E-02
-0.79234570E+01  0.79135972E+00 -0.15401512E-03  0.15342781E-02 -0.14618069E-02
-0.79234570E+01  0.81099590E+00 -0.15424989E-03  0.16220365E-02 -0.13447452E-02
-0.79234570E+01  0.82958044E+00 -0.15442059E-03  0.16794384E-02 -0.12147213E-02
-0.79234570E+01  0.84714748E+00 -0.15392260E-03  0.16931708E-02 -0.10741993E-02
-0.79234570E+01  0.86373293E+00 -0.15205200E-03  0.16511051E-02 -0.92700391E-03
-0.79234570E+01  0.87937402E+00 -0.14810657E-03  0.15451592E-02 -0.77798953E-03
-0.79234570E+01  0.89410886E+00 -0.14152040E-03  0.13740706E-02 -0.63266119E-03
-0.79234570E+01  0.90797606E+00 -0.13199166E-03  0.11451896E-02 -0.49643069E-03
-0.79234570E+01  0.92101443E+00 -0.11957750E-03  0.87482046E-03 -0.37407842E-03
-0.79234570E+01  0.93326267E+00 -0.10471676E-03  0.58672277E-03 -0.26902847E-03
-0.79234570E+01  0.94475908E+00 -0.88177233E-04  0.30905783E-03 -0.18316839E-03
-0.79234570E+01  0.95554139E+00 -0.70924489E-04  0.70275806E-04 -0.11656232E-03
-0.79234570E+01  0.96564655E+00 -0.53949307E-04 -0.10517063E-03 -0.67913098E-04
-0.79234570E+01  0.97511059E+00 -0.38079028E-04 -0.20055948E-03 -0.34697995E-04
-0.79234570E+01  0.98396850E+00 -0.23821606E-04 -0.20947694E-03 -0.14116814E-04
-0.79234570E+01  0.99225409E+00 -0.11256457E-04 -0.13706292E-03 -0.32144541E-05
-0.79234570E+01  0.10000000E+01  0.00000000E+00  0.00000000E+00  0.00000000E+00
 
-0.78868758E+01 -0.10000000E+01  0.00000000E+00  0.00000000E+00  0.00000000E+00
-0.78868758E+01 -0.99225409E+00 -0.78287898E-05 -0.16224337E-03  0.18665917E-05
-0.78868758E+01 -0.98396850E+00 -0.17336113E-04 -0.26346617E-03  0.86657870E-05
-0.78868758E+01 -0.97511059E+00 -0.28963671E-04 -0.28924114E-03  0.22227670E-04
-0.78868758E+01 -0.96564655E+00 -0.42715220E-04 -0.23452993E-03  0.45342046E-04
-0.78868758E+01 -0.95554139E+00 -0.58176537E-04 -0.10387531E-03  0.80756365E-04
-0.78868758E+01 -0.94475908E+00 -0.74602460E-04  0.89326478E-04  0.13110804E-03
-0.78868758E+01 -0.93326267E+00 -0.91050885E-04  0.32473582E-03  0.19805857E-03
-0.78868758E+01 -0.92101443E+00 -0.10655326E-03  0.57797932E-03  0.28216719E-03
-0.78868758E+01 -0.90797606E+00 -0.12027978E-03  0.82421166E-03  0.38241995E-03
-0.78868758E+01 -0.89410886E+00 -0.13167449E-03  0.10416416E-02  0.49643829E-03
-0.78868758E+01 -0.87937402E+00 -0.14052415E-03  0.12143422E-02  0.62056077E-03
-0.78868758E+01 -0.86373293E+00 -0.14695811E-03  0.13337849E-02  0.75043974E-03
-0.78868758E+01 -0.84714748E+00 -0.15137822E-03  0.13988640E-02  0.88146475E-03
-0.78868758E+01 -0.82958044E+00 -0.15435093E-03  0.14145987E-02  0.10094146E-02
-0.78868758E+01 -0.81099590E+00 -0.15648476E-03  0.13899416E-02  0.11307854E-02
-0.78868758E+01 -0.79135972E+00 -0.15833098E-03  0.13353748E-02  0.12431199E-02
-0.78868758E+01 -0.77064005E+00 -0.16031821E-03  0.12607819E-02  0.13449758E-02
-0.78868758E+01 -0.74880783E+00 -0.16273427E-03  0.11740634E-02  0.14358569E-02
-0.78868758E+01 -0.72583741E+00 -0.16573948E-03  0.10805026E-02  0.15159100E-02
-0.78868758E+01 -0.70170710E+00 -0.16940478E-03  0.98288815E-03  0.15856712E-02
-0.78868758E+01 -0.67639983E+00 -0.17375043E-03  0.88202127E-03  0.16457451E-02
-0.78868758E+01 -0.64990376E+00 -0.17878154E-03  0.77746470E-03  0.16966010E-02
-0.78868758E+01 -0.62221291E+00 -0.18450611E-03  0.66817979E-03  0.17383921E-02
-0.78868758E+01 -0.59332774E+00 -0.19094369E-03  0.55306838E-03  0.17708779E-02
-0.78868758E+01 -0.56325577E+00 -0.19811956E-03  0.43125958E-03  0.17933813E-02
-0.78868758E+01 -0.53201207E+00 -0.20605676E-03  0.30230506E-03  0.18047959E-02
-0.78868758E+01 -0.49961977E+00 -0.21476124E-03  0.16622409E-03  0.18036235E-02
-0.78868758E+01 -0.46611039E+00 -0.22421080E-03  0.23557719E-04  0.17880300E-02
-0.78868758E+01 -0.43152416E+00 -0.23434113E-03 -0.12462847E-03  0.17559461E-02
-0.78868758E+01 -0.39591017E+00 -0.24503820E-03 -0.27670545E-03  0.17051840E-02
-0.78868758E+01 -0.35932641E+00 -0.25613027E-03 -0.43047449E-03  0.16336178E-02
-0.78868758E+01 -0.32183967E+00 -0.26738826E-03 -0.58316243E-03  0.15393765E-02
-0.78868758E+01 -0.28352524E+00 -0.27852788E-03 -0.73146793E-03  0.14210915E-02
-0.78868758E+01 -0.24446655E+00 -0.28922141E-03 -0.87165574E-03  0.12781246E-02
-0.78868758E+01 -0.20475452E+00 -0.29911189E-03 -0.99971084E-03  0.11108003E-02
-0.78868758E+01 -0.16448690E+00 -0.30783575E-03 -0.11115572E-02  0.92056099E-03
-0.78868758E+01 -0.12376733E+00 -0.31504566E-03 -0.12033102E-02  0.71005666E-03
-0.78868758E+01 -0.82704342E-01 -0.32043770E-03 -0.12715641E-02  0.48310656E-03
-0.78868758E+01 -0.41410268E-01 -0.32377390E-03 -0.13136511E-02  0.24455466E-03
-0.78868758E+01  0.00000000E+00 -0.32490339E-03 -0.13278756E-02  0.32170444E-13
-0.78868758E+01  0.41410268E-01 -0.32377390E-03 -0.13136511E-02 -0.24455466E-03
-0.78868758E+01  0.82704342E-01 -0.32043770E-03 -0.12715641E-02 -0.48310656E-03
-0.78868758E+01  0.12376733E+00 -0.31504566E-03 -0.12033102E-02 -0.71005666E-03
-0.78868758E+01  0.16448690E+00 -0.30783575E-03 -0.11115572E-02 -0.92056099E-03
-0.78868758E+01  0.20475452E+00 -0.29911189E-03 -0.99971084E-03 -0.11108003E-02
-0.78868758E+01  0.24446655E+00 -0.28922141E-03 -0.87165574E-03 -0.12781246E-02
-0.78868758E+01  0.28352524E+00 -0.27852788E-03 -0.73146793E-03 -0.14210915E-02
-0.78868758E+01  0.32183967E+00 -0.26738826E-03 -0.58316243E-03 -0.15393765E-02
-0.78868758E+01  0.35932641E+00 -0.25613027E-03 -0.43047449E-03 -0.16336178E-02
-0.78868758E+01  0.39591017E+00 -0.24503820E-03 -0.27670545E-03 -0.17051840E-02
-0.78868758E+01  0.43152416E+00 -0.23434113E-03 -0.12462847E-03 -0.17559461E-02
-0.78868758E+01  0.46611039E+00 -0.22421080E-03  0.23557719E-04 -0.17880300E-02
-0.78868758E+01  0.49961977E+00 -0.21476124E-03  0.16622409E-03 -0.18036235E-02
-0.78868758E+01  0.53201207E+00 -0.20605676E-03  0.30230506E-03 -0.18047959E-02
-0.78868758E+01  0.56325577E+00 -0.19811956E-03  0.43125958E-03 -0.17933813E-02
-0.78868758E+01  0.59332774E+00 -0.19094369E-03  0.55306838E-03 -0.17708779E-02
-0.78868758E+01  0.62221291E+00 -0.18450611E-03  0.66817979E-03 -0.17383921E-02
-0.78868758E+01  0.64990376E+00 -0.17878154E-03  0.77746470E-03 -0.16966010E-02
-0.78868758E+01  0.67639983E+00 -0.17375043E-03  0.88202127E-03 -0.16457451E-02
-0.78868758E+01  0.70170710E+00 -0.16940478E-03  0.98288815E-03 -0.15856712E-02
-0.78868758E+01  0.72583741E+00 -0.16573948E-03  0.10805026E-02 -0.15159100E-02
-0.78868758E+01  0.74880783E+00 -0.16273427E-03  0.11740634E-02 -0.14358569E-02
-0.78868758E+01  0.77064005E+00 -0.16031821E-03  0.12607819E-02 -0.13449758E-02
-0.78868758E+01  0.79135972E+00 -0.15833098E-03  0.13353748E-02 -0.12431199E-02
-0.78868758E+01  0.81099590E+00 -0.15648476E-03  0.13899416E-02 -0.11307854E-02
-0.78868758E+01  0.82958044E+00 -0.15435093E-03  0.14145987E-02 -0.10094146E-02
-0.78868758E+01  0.84714748E+00 -0.15137822E-03  0.13988640E-02 -0.88146475E-03
-0.78868758E+01  0.86373293E+00 -0.14695811E-03  0.13337849E-02 -0.75043974E-03
-0.78868758E+01  0.87937402E+00 -0.14052415E-03  0.12143422E-02 -0.62056077E-03
-0.78868758E+01  0.89410886E+00 -0.13167449E-03  0.10416416E-02 -0.49643829E-03
-0.78868758E+01  0.90797606E+00 -0.12027978E-03  0.82421166E-03 -0.38241995E-03
-0.78868758E+01  0.92101443E+00 -0.10655326E-03  0.57797932E-03 -0.28216719E-03
-0.78868758E+01  0.93326267E+00 -0.91050885E-04  0.32473582E-03 -0.19805857E-03
-0.78868758E+01  0.94475908E+00 -0.74602460E-04  0.89326478E-04 -0.13110804E-03
-0.78868758E+01  0.95554139E+00 -0.58176537E-04 -0.10387531E-03 -0.80756365E-04
-0.78868758E+01  0.96564655E+00 -0.42715220E-04 -0.23452993E-03 -0.45342046E-04
-0.78868758E+01  0.97511059E+00 -0.28963671E-04 -0.28924114E-03 -0.22227670E-04
-0.78868758E+01  0.98396850E+00 -0.17336113E-04 -0.26346617E-03 -0.86657870E-05
-0.78868758E+01  0.99225409E+00 -0.78287898E-05 -0.16224337E-03 -0.18665917E-05
-0.78868758E+01  0.10000000E+01  0.00000000E+00  0.00000000E+00  0.00000000E+00
 
-0.78497097E+01 -0.10000000E+01  0.00000000E+00  0.00000000E+00  0.00000000E+00
-0.78497097E+01 -0.99225409E+00 -0.49093553E-05 -0.17693036E-03  0.85748568E-06
-0.78497097E+01 -0.98396850E+00 -0.11753887E-04 -0.29720051E-03  0.45257336E-05
-0.78497097E+01 -0.97511059E+00 -0.21007472E-04 -0.34848168E-03  0.12627355E-04
-0.78497097E+01 -0.96564655E+00 -0.32736483E-04 -0.32596707E-03  0.27675032E-04
-0.78497097E+01 -0.95554139E+00 -0.46607430E-04 -0.23269921E-03  0.52220667E-04
-0.78497097E+01 -0.94475908E+00 -0.61954238E-04 -0.79240275E-04  0.88821563E-04
-0.78497097E+01 -0.93326267E+00 -0.77891841E-04  0.11768417E-03  0.13929009E-03
-0.78497097E+01 -0.92101443E+00 -0.93468676E-04  0.33740798E-03  0.20457682E-03
-0.78497097E+01 -0.90797606E+00 -0.10782282E-03  0.55824675E-03  0.28432758E-03
-0.78497097E+01 -0.89410886E+00 -0.12031773E-03  0.76049516E-03  0.37702334E-03
-0.78497097E+01 -0.87937402E+00 -0.13062281E-03  0.92897616E-03  0.47999426E-03
-0.78497097E+01 -0.86373293E+00 -0.13873136E-03  0.10545606E-02  0.58989068E-03
-0.78497097E+01 -0.84714748E+00 -0.14491161E-03  0.11344579E-02  0.70300508E-03
-0.78497097E+01 -0.82958044E+00 -0.14961628E-03  0.11713178E-02  0.81581871E-03
-0.78497097E+01 -0.81099590E+00 -0.15337171E-03  0.11715259E-02  0.92527487E-03
-0.78497097E+01 -0.79135972E+00 -0.15668117E-03  0.11432001E-02  0.10290817E-02
-0.78497097E+01 -0.77064005E+00 -0.15995538E-03  0.10943698E-02  0.11257014E-02
-0.78497097E+01 -0.74880783E+00 -0.16348475E-03  0.10317100E-02  0.12143275E-02
-0.78497097E+01 -0.72583741E+00 -0.16744186E-03  0.95991440E-03  0.12946463E-02
-0.78497097E+01 -0.70170710E+00 -0.17190952E-03  0.88169669E-03  0.13666547E-02
-0.78497097E+01 -0.67639983E+00 -0.17691277E-03  0.79815357E-03  0.14303998E-02
-0.78497097E+01 -0.64990376E+00 -0.18245090E-03  0.70934365E-03  0.14858324E-02
-0.78497097E+01 -0.62221291E+00 -0.18851578E-03  0.61480478E-03  0.15326608E-02
-0.78497097E+01 -0.59332774E+00 -0.19510280E-03  0.51399708E-03  0.15703056E-02
-0.78497097E+01 -0.56325577E+00 -0.20220909E-03  0.40654708E-03  0.15978688E-02
-0.78497097E+01 -0.53201207E+00 -0.20982994E-03  0.29241294E-03  0.16141567E-02
-0.78497097E+01 -0.49961977E+00 -0.21794874E-03  0.17192581E-03  0.16177153E-02
-0.78497097E+01 -0.46611039E+00 -0.22653004E-03  0.45834102E-04  0.16068887E-02
-0.78497097E+01 -0.43152416E+00 -0.23550951E-03 -0.84699708E-04  0.15799031E-02
-0.78497097E+01 -0.39591017E+00 -0.24478923E-03 -0.21807467E-03  0.15349672E-02
-0.78497097E+01 -0.35932641E+00 -0.25423161E-03 -0.35225817E-03  0.14704152E-02
-0.78497097E+01 -0.32183967E+00 -0.26366023E-03 -0.48479139E-03  0.13848602E-02
-0.78497097E+01 -0.28352524E+00 -0.27286099E-03 -0.61283669E-03  0.12773846E-02
-0.78497097E+01 -0.24446655E+00 -0.28159098E-03 -0.73325745E-03  0.11477148E-02
-0.78497097E+01 -0.20475452E+00 -0.28958809E-03 -0.84274305E-03  0.99639562E-03
-0.78497097E+01 -0.16448690E+00 -0.29658758E-03 -0.93797899E-03  0.82490329E-03
-0.78497097E+01 -0.12376733E+00 -0.30233766E-03 -0.10158400E-02  0.63570568E-03
-0.78497097E+01 -0.82704342E-01 -0.30661908E-03 -0.10736081E-02  0.43222236E-03
-0.78497097E+01 -0.41410268E-01 -0.30926042E-03 -0.11091659E-02  0.21870165E-03
-0.78497097E+01  0.00000000E+00 -0.31015341E-03 -0.11211729E-02  0.29134407E-13
-0.78497097E+01  0.41410268E-01 -0.30926042E-03 -0.11091659E-02 -0.21870165E-03
-0.78497097E+01  0.82704342E-01 -0.30661908E-03 -0.10736081E-02 -0.43222236E-03
-0.78497097E+01  0.12376733E+00 -0.30233766E-03 -0.10158400E-02 -0.63570568E-03
-0.78497097E+01  0.16448690E+00 -0.29658758E-03 -0.93797899E-03 -0.82490329E-03
-0.78497097E+01  0.20475452E+00 -0.28958809E-03 -0.84274305E-03 -0.99639562E-03
-0.78497097E+01  0.24446655E+00 -0.28159098E-03 -0.73325745E-03 -0.11477148E-02
-0.78497097E+01  0.28352524E+00 -0.27286099E-03 -0.61283669E-03 -0.12773846E-02
-0.78497097E+01  0.32183967E+00 -0.26366023E-03 -0.48479139E-03 -0.13848602E-02
-0.78497097E+01  0.35932641E+00 -0.25423161E-03 -0.35225817E-03 -0.14704152E-02
-0.78497097E+01  0.39591017E+00 -0.24478923E-03 -0.21807467E-03 -0.15349672E-02
-0.78497097E+01  0.43152416E+00 -0.23550951E-03 -0.84699708E-04 -0.15799031E-02
-0.78497097E+01  0.46611039E+00 -0.22653004E-03  0.45834102E-04 -0.16068887E-02
-0.78497097E+01  0.49961977E+00 -0.21794874E-03  0.17192581E-03 -0.16177153E-02
-0.78497097E+01  0.53201207E+00 -0.20982994E-03  0.29241294E-03 -0.16141567E-02
-0.78497097E+01  0.56325577E+00 -0.20220909E-03  0.40654708E-03 -0.15978688E-02
-0.78497097E+01  0.59332774E+00 -0.19510280E-03  0.51399708E-03 -0.15703056E-02
-0.78497097E+01  0.62221291E+00 -0.18851578E-03  0.61480478E-03 -0.15326608E-02
-0.78497097E+01  0.64990376E+00 -0.18245090E-03  0.70934365E-03 -0.14858324E-02
-0.78497097E+01  0.67639983E+00 -0.17691277E-03  0.79815357E-03 -0.14303998E-02
-0.78497097E+01  0.70170710E+00 -0.17190952E-03  0.88169669E-03 -0.13666547E-02
-0.78497097E+01  0.72583741E+00 -0.16744186E-03  0.95991440E-03 -0.12946463E-02
-0.78497097E+01  0.74880783E+00 -0.16348475E-03  0.10317100E-02 -0.12143275E-02
-0.78497097E+01  0.77064005E+00 -0.15995538E-03  0.10943698E-02 -0.11257014E-02
-0.78497097E+01  0.79135972E+00 -0.15668117E-03  0.11432001E-02 -0.10290817E-02
-0.78497097E+01  0.81099590E+00 -0.15337171E-03  0.11715259E-02 -0.92527487E-03
-0.78497097E+01  0.82958044E+00 -0.14961628E-03  0.11713178E-02 -0.81581871E-03
-0.78497097E+01  0.84714748E+00 -0.14491161E-03  0.11344579E-02 -0.70300508E-03
-0.78497097E+01  0.86373293E+00 -0.13873136E-03  0.10545606E-02 -0.58989068E-03
-0.78497097E+01  0.87937402E+00 -0.13062281E-03  0.92897616E-03 -0.47999426E-03
-0.78497097E+01  0.89410886E+00 -0.12031773E-03  0.76049516E-03 -0.37702334E-03
-0.78497097E+01  0.90797606E+00 -0.10782282E-03  0.55824675E-03 -0.28432758E-03
-0.78497097E+01  0.92101443E+00 -0.93468676E-04  0.33740798E-03 -0.20457682E-03
-0.78497097E+01  0.93326267E+00 -0.77891841E-04  0.11768417E-03 -0.13929009E-03
-0.78497097E+01  0.94475908E+00 -0.61954238E-04 -0.79240275E-04 -0.88821563E-04
-0.78497097E+01  0.95554139E+00 -0.46607430E-04 -0.23269921E-03 -0.52220667E-04
-0.78497097E+01  0.96564655E+00 -0.32736483E-04 -0.32596707E-03 -0.27675032E-04
-0.78497097E+01  0.97511059E+00 -0.21007472E-04 -0.34848168E-03 -0.12627355E-04
-0.78497097E+01  0.98396850E+00 -0.11753887E-04 -0.29720051E-03 -0.45257336E-05
-0.78497097E+01  0.99225409E+00 -0.49093553E-05 -0.17693036E-03 -0.85748568E-06
-0.78497097E+01  0.10000000E+01  0.00000000E+00  0.00000000E+00  0.00000000E+00
 
-0.78119520E+01 -0.10000000E+01  0.00000000E+00  0.00000000E+00  0.00000000E+00
-0.78119520E+01 -0.99225409E+00 -0.24900655E-05 -0.18356842E-03  0.13434370E-06
-0.78119520E+01 -0.98396850E+00 -0.70689495E-05 -0.31516513E-03  0.15047115E-05
-0.78119520E+01 -0.97511059E+00 -0.14225648E-04 -0.38432519E-03  0.55124147E-05
-0.78119520E+01 -0.96564655E+00 -0.24074786E-04 -0.38653579E-03  0.14346226E-04
-0.78119520E+01 -0.95554139E+00 -0.36353937E-04 -0.32366391E-03  0.30288817E-04
-0.78119520E+01 -0.94475908E+00 -0.50473442E-04 -0.20392261E-03  0.55701957E-04
-0.78119520E+01 -0.93326267E+00 -0.65611287E-04 -0.40960459E-04  0.92401367E-04
-0.78119520E+01 -0.92101443E+00 -0.80848204E-04  0.14780716E-03  0.14154935E-03
-0.78119520E+01 -0.90797606E+00 -0.95313714E-04  0.34357504E-03  0.20325969E-03
-0.78119520E+01 -0.89410886E+00 -0.10832004E-03  0.52868782E-03  0.27668141E-03
-0.78119520E+01 -0.87937402E+00 -0.11945082E-03  0.68893126E-03  0.35997006E-03
-0.78119520E+01 -0.86373293E+00 -0.12859343E-03  0.81500579E-03  0.45064598E-03
-0.78119520E+01 -0.84714748E+00 -0.13590784E-03  0.90300019E-03  0.54583223E-03
-0.78119520E+01 -0.82958044E+00 -0.14175178E-03  0.95380876E-03  0.64269696E-03
-0.78119520E+01 -0.81099590E+00 -0.14658078E-03  0.97181899E-03  0.73867462E-03
-0.78119520E+01 -0.79135972E+00 -0.15085491E-03  0.96324957E-03  0.83173005E-03
-0.78119520E+01 -0.77064005E+00 -0.15496690E-03  0.93459404E-03  0.92036054E-03
-0.78119520E+01 -0.74880783E+00 -0.15920678E-03  0.89147244E-03  0.10036021E-02
-0.78119520E+01 -0.72583741E+00 -0.16375569E-03  0.83802372E-03  0.10808454E-02
-0.78119520E+01 -0.70170710E+00 -0.16870530E-03  0.77681868E-03  0.11517106E-02
-0.78119520E+01 -0.67639983E+00 -0.17408417E-03  0.70911170E-03  0.12158421E-02
-0.78119520E+01 -0.64990376E+00 -0.17988674E-03  0.63528273E-03  0.12728092E-02
-0.78119520E+01 -0.62221291E+00 -0.18609176E-03  0.55525817E-03  0.13219922E-02
-0.78119520E+01 -0.59332774E+00 -0.19267506E-03  0.46887290E-03  0.13625643E-02
-0.78119520E+01 -0.56325577E+00 -0.19961113E-03  0.37608035E-03  0.13934711E-02
-0.78119520E+01 -0.53201207E+00 -0.20687309E-03  0.27709311E-03  0.14134660E-02
-0.78119520E+01 -0.49961977E+00 -0.21442645E-03  0.17242292E-03  0.14211436E-02
-0.78119520E+01 -0.46611039E+00 -0.22222549E-03  0.62917221E-04  0.14149995E-02
-0.78119520E+01 -0.43152416E+00 -0.23020629E-03 -0.50246531E-04  0.13935003E-02
-0.78119520E+01 -0.39591017E+00 -0.23828415E-03 -0.16554758E-03  0.13551713E-02
-0.78119520E+01 -0.35932641E+00 -0.24634907E-03 -0.28113714E-03  0.12987080E-02
-0.78119520E+01 -0.32183967E+00 -0.25426678E-03 -0.39485165E-03  0.12230975E-02
-0.78119520E+01 -0.28352524E+00 -0.26187904E-03 -0.50425984E-03  0.11277624E-02
-0.78119520E+01 -0.24446655E+00 -0.26901005E-03 -0.60673127E-03  0.10126914E-02
-0.78119520E+01 -0.20475452E+00 -0.27547257E-03 -0.69953810E-03  0.87856649E-03
-0.78119520E+01 -0.16448690E+00 -0.28107944E-03 -0.77998724E-03  0.72684130E-03
-0.78119520E+01 -0.12376733E+00 -0.28565375E-03 -0.84556751E-03  0.55977812E-03
-0.78119520E+01 -0.82704342E-01 -0.28904238E-03 -0.89411340E-03  0.38040698E-03
-0.78119520E+01 -0.41410268E-01 -0.29112589E-03 -0.92394819E-03  0.19242154E-03
-0.78119520E+01  0.00000000E+00 -0.29182914E-03 -0.93401467E-03  0.26141850E-13
-0.78119520E+01  0.41410268E-01 -0.29112589E-03 -0.92394819E-03 -0.19242154E-03
-0.78119520E+01  0.82704342E-01 -0.28904238E-03 -0.89411340E-03 -0.38040698E-03
-0.78119520E+01  0.12376733E+00 -0.28565375E-03 -0.84556751E-03 -0.55977812E-03
-0.78119520E+01  0.16448690E+00 -0.28107944E-03 -0.77998724E-03 -0.72684130E-03
-0.78119520E+01  0.20475452E+00 -0.27547257E-03 -0.69953810E-03 -0.87856649E-03
-0.78119520E+01  0.24446655E+00 -0.26901005E-03 -0.60673127E-03 -0.10126914E-02
-0.78119520E+01  0.28352524E+00 -0.26187904E-03 -0.50425984E-03 -0.11277624E-02
-0.78119520E+01  0.32183967E+00 -0.25426678E-03 -0.39485165E-03 -0.12230975E-02
-0.78119520E+01  0.35932641E+00 -0.24634907E-03 -0.28113714E-03 -0.12987080E-02
-0.78119520E+01  0.39591017E+00 -0.23828415E-03 -0.16554758E-03 -0.13551713E-02
-0.78119520E+01  0.43152416E+00 -0.23020629E-03 -0.50246531E-04 -0.13935003E-02
-0.78119520E+01  0.46611039E+00 -0.22222549E-03  0.62917221E-04 -0.14149995E-02
-0.78119520E+01  0.49961977E+00 -0.21442645E-03  0.17242292E-03 -0.14211436E-02
-0.78119520E+01  0.53201207E+00 -0.20687309E-03  0.27709311E-03 -0.14134660E-02
-0.78119520E+01  0.56325577E+00 -0.19961113E-03  0.37608035E-03 -0.13934711E-02
-0.78119520E+01  0.59332774E+00 -0.19267506E-03  0.46887290E-03 -0.13625643E-02
-0.78119520E+01  0.62221291E+00 -0.18609176E-03  0.55525817E-03 -0.13219922E-02
-0.78119520E+01  0.64990376E+00 -0.17988674E-03  0.63528273E-03 -0.12728092E-02
-0.78119520E+01  0.67639983E+00 -0.17408417E-03  0.70911170E-03 -0.12158421E-02
-0.78119520E+01  0.70170710E+00 -0.16870530E-03  0.77681868E-03 -0.11517106E-02
-0.78119520E+01  0.72583741E+00 -0.16375569E-03  0.83802372E-03 -0.10808454E-02
-0.78119520E+01  0.74880783E+00 -0.15920678E-03  0.89147244E-03 -0.10036021E-02
-0.78119520E+01  0.77064005E+00 -0.15496690E-03  0.93459404E-03 -0.92036054E-03
-0.78119520E+01  0.79135972E+00 -0.15085491E-03  0.96324957E-03 -0.83173005E-03
-0.78119520E+01  0.81099590E+00 -0.14658078E-03  0.97181899E-03 -0.73867462E-03
-0.78119520E+01  0.82958044E+00 -0.14175178E-03  0.95380876E-03 -0.64269696E-03
-0.78119520E+01  0.84714748E+00 -0.13590784E-03  0.90300019E-03 -0.54583223E-03
-0.78119520E+01  0.86373293E+00 -0.12859343E-03  0.81500579E-03 -0.45064598E-03
-0.78119520E+01  0.87937402E+00 -0.11945082E-03  0.68893126E-03 -0.35997006E-03
-0.78119520E+01  0.89410886E+00 -0.10832004E-03  0.52868782E-03 -0.27668141E-03
-0.78119520E+01  0.90797606E+00 -0.95313714E-04  0.34357504E-03 -0.20325969E-03
-0.78119520E+01  0.92101443E+00 -0.80848204E-04  0.14780716E-03 -0.14154935E-03
-0.78119520E+01  0.93326267E+00 -0.65611287E-04 -0.40960459E-04 -0.92401367E-04
-0.78119520E+01  0.94475908E+00 -0.50473442E-04 -0.20392261E-03 -0.55701957E-04
-0.78119520E+01  0.95554139E+00 -0.36353937E-04 -0.32366391E-03 -0.30288817E-04
-0.78119520E+01  0.96564655E+00 -0.24074786E-04 -0.38653579E-03 -0.14346226E-04
-0.78119520E+01  0.97511059E+00 -0.14225648E-04 -0.38432519E-03 -0.55124147E-05
-0.78119520E+01  0.98396850E+00 -0.70689495E-05 -0.31516513E-03 -0.15047115E-05
-0.78119520E+01  0.99225409E+00 -0.24900655E-05 -0.18356842E-03 -0.13434370E-06
-0.78119520E+01  0.10000000E+01  0.00000000E+00  0.00000000E+00  0.00000000E+00
 
-0.77735964E+01 -0.10000000E+01  0.00000000E+00  0.00000000E+00  0.00000000E+00
-0.77735964E+01 -0.99225409E+00 -0.46529294E-06 -0.18430933E-03 -0.36671073E-06
-0.77735964E+01 -0.98396850E+00 -0.31041515E-05 -0.32133894E-03 -0.62844602E-06
-0.77735964E+01 -0.97511059E+00 -0.84055599E-05 -0.40221788E-03  0.40384923E-06
-0.77735964E+01 -0.96564655E+00 -0.16519131E-04 -0.42275242E-03  0.45947319E-05
-0.77735964E+01 -0.95554139E+00 -0.27243628E-04 -0.38391893E-03  0.13935999E-04
-0.77735964E+01 -0.94475908E+00 -0.40061307E-04 -0.29203766E-03  0.30541173E-04
-0.77735964E+01 -0.93326267E+00 -0.54215568E-04 -0.15820858E-03  0.56138955E-04
-0.77735964E+01 -0.92101443E+00 -0.68829388E-04  0.29225427E-05  0.91974929E-04
-0.77735964E+01 -0.90797606E+00 -0.83040612E-04  0.17508819E-03  0.13847125E-03
-0.77735964E+01 -0.89410886E+00 -0.96132228E-04  0.34255221E-03  0.19526730E-03
-0.77735964E+01 -0.87937402E+00 -0.10762642E-03  0.49215817E-03  0.26116667E-03
-0.77735964E+01 -0.86373293E+00 -0.11732820E-03  0.61473770E-03  0.33440136E-03
-0.77735964E+01 -0.84714748E+00 -0.12530945E-03  0.70570196E-03  0.41280397E-03
-0.77735964E+01 -0.82958044E+00 -0.13184785E-03  0.76470040E-03  0.49415674E-03
-0.77735964E+01 -0.81099590E+00 -0.13733729E-03  0.79461767E-03  0.57636773E-03
-0.77735964E+01 -0.79135972E+00 -0.14219861E-03  0.80019489E-03  0.65769291E-03
-0.77735964E+01 -0.77064005E+00 -0.14680658E-03  0.78669545E-03  0.73674621E-03
-0.77735964E+01 -0.74880783E+00 -0.15144874E-03  0.75886570E-03  0.81252092E-03
-0.77735964E+01 -0.72583741E+00 -0.15631214E-03  0.72035278E-03  0.88425094E-03
-0.77735964E+01 -0.70170710E+00 -0.16149552E-03  0.67355566E-03  0.95132669E-03
-0.77735964E+01 -0.67639983E+00 -0.16703088E-03  0.61979135E-03  0.10131371E-02
-0.77735964E+01 -0.64990376E+00 -0.17290969E-03  0.55963011E-03  0.10690058E-02
-0.77735964E+01 -0.62221291E+00 -0.17910131E-03  0.49324016E-03  0.11181053E-02
-0.77735964E+01 -0.59332774E+00 -0.18556712E-03  0.42068543E-03  0.11594580E-02
-0.77735964E+01 -0.56325577E+00 -0.19226480E-03  0.34210964E-03  0.11919251E-02
-0.77735964E+01 -0.53201207E+00 -0.19915096E-03  0.25785760E-03  0.12142502E-02
-0.77735964E+01 -0.49961977E+00 -0.20617793E-03  0.16851607E-03  0.12250904E-02
-0.77735964E+01 -0.46611039E+00 -0.21329260E-03  0.74944871E-04  0.12230769E-02
-0.77735964E+01 -0.43152416E+00 -0.22043182E-03 -0.21728346E-04  0.12068741E-02
-0.77735964E+01 -0.39591017E+00 -0.22752136E-03 -0.12010257E-03  0.11752563E-02
-0.77735964E+01 -0.35932641E+00 -0.23447256E-03 -0.21852306E-03  0.11271952E-02
-0.77735964E+01 -0.32183967E+00 -0.24118340E-03 -0.31510000E-03  0.10619556E-02
-0.77735964E+01 -0.28352524E+00 -0.24753817E-03 -0.40775408E-03  0.97920252E-03
-0.77735964E+01 -0.24446655E+00 -0.25341198E-03 -0.49427621E-03  0.87909720E-03
-0.77735964E+01 -0.20475452E+00 -0.25867414E-03 -0.57241134E-03  0.76238683E-03
-0.77735964E+01 -0.16448690E+00 -0.26319603E-03 -0.63996217E-03  0.63045608E-03
-0.77735964E+01 -0.12376733E+00 -0.26685699E-03 -0.69490181E-03  0.48534591E-03
-0.77735964E+01 -0.82704342E-01 -0.26955359E-03 -0.73549710E-03  0.32971305E-03
-0.77735964E+01 -0.41410268E-01 -0.27120527E-03 -0.76041437E-03  0.16674191E-03
-0.77735964E+01  0.00000000E+00 -0.27176173E-03 -0.76881624E-03  0.23282070E-13
-0.77735964E+01  0.41410268E-01 -0.27120527E-03 -0.76041437E-03 -0.16674191E-03
-0.77735964E+01  0.82704342E-01 -0.26955359E-03 -0.73549710E-03 -0.32971305E-03
-0.77735964E+01  0.12376733E+00 -0.26685699E-03 -0.69490181E-03 -0.48534591E-03
-0.77735964E+01  0.16448690E+00 -0.26319603E-03 -0.63996217E-03 -0.63045608E-03
-0.77735964E+01  0.20475452E+00 -0.25867414E-03 -0.57241134E-03 -0.76238683E-03
-0.77735964E+01  0.24446655E+00 -0.25341198E-03 -0.49427621E-03 -0.87909720E-03
-0.77735964E+01  0.28352524E+00 -0.24753817E-03 -0.40775408E-03 -0.97920252E-03
-0.77735964E+01  0.32183967E+00 -0.24118340E-03 -0.31510000E-03 -0.10619556E-02
-0.77735964E+01  0.35932641E+00 -0.23447256E-03 -0.21852306E-03 -0.11271952E-02
-0.77735964E+01  0.39591017E+00 -0.22752136E-03 -0.12010257E-03 -0.11752563E-02
-0.77735964E+01  0.43152416E+00 -0.22043182E-03 -0.21728346E-04 -0.12068741E-02
-0.77735964E+01  0.46611039E+00 -0.21329260E-03  0.74944871E-04 -0.12230769E-02
-0.77735964E+01  0.49961977E+00 -0.20617793E-03  0.16851607E-03 -0.12250904E-02
-0.77735964E+01  0.53201207E+00 -0.19915096E-03  0.25785760E-03 -0.12142502E-02
-0.77735964E+01  0.56325577E+00 -0.19226480E-03  0.34210964E-03 -0.11919251E-02
-0.77735964E+01  0.59332774E+00 -0.18556712E-03  0.42068543E-03 -0.11594580E-02
-0.77735964E+01  0.62221291E+00 -0.17910131E-03  0.49324016E-03 -0.11181053E-02
-0.77735964E+01  0.64990376E+00 -0.17290969E-03  0.55963011E-03 -0.10690058E-02
-0.77735964E+01  0.67639983E+00 -0.16703088E-03  0.61979135E-03 -0.10131371E-02
-0.77735964E+01  0.70170710E+00 -0.16149552E-03  0.67355566E-03 -0.95132669E-03
-0.77735964E+01  0.72583741E+00 -0.15631214E-03  0.72035278E-03 -0.88425094E-03
-0.77735964E+01  0.74880783E+00 -0.15144874E-03  0.75886570E-03 -0.81252092E-03
-0.77735964E+01  0.77064005E+00 -0.14680658E-03  0.78669545E-03 -0.73674621E-03
-0.77735964E+01  0.79135972E+00 -0.14219861E-03  0.80019489E-03 -0.65769291E-03
-0.77735964E+01  0.81099590E+00 -0.13733729E-03  0.79461767E-03 -0.57636773E-03
-0.77735964E+01  0.82958044E+00 -0.13184785E-03  0.76470040E-03 -0.49415674E-03
-0.77735964E+01  0.84714748E+00 -0.12530945E-03  0.70570196E-03 -0.41280397E-03
-0.77735964E+01  0.86373293E+00 -0.11732820E-03  0.61473770E-03 -0.33440136E-03
-0.77735964E+01  0.87937402E+00 -0.10762642E-03  0.49215817E-03 -0.26116667E-03
-0.77735964E+01  0.89410886E+00 -0.96132228E-04  0.34255221E-03 -0.19526730E-03
-0.77735964E+01  0.90797606E+00 -0.83040612E-04  0.17508819E-03 -0.13847125E-03
-0.77735964E+01  0.92101443E+00 -0.68829388E-04  0.29225427E-05 -0.91974929E-04
-0.77735964E+01  0.93326267E+00 -0.54215568E-04 -0.15820858E-03 -0.56138955E-04
-0.77735964E+01  0.94475908E+00 -0.40061307E-04 -0.29203766E-03 -0.30541173E-04
-0.77735964E+01  0.95554139E+00 -0.27243628E-04 -0.38391893E-03 -0.13935999E-04
-0.77735964E+01  0.96564655E+00 -0.16519131E-04 -0.42275242E-03 -0.45947319E-05
-0.77735964E+01  0.97511059E+00 -0.84055599E-05 -0.40221788E-03 -0.40384923E-06
-0.77735964E+01  0.98396850E+00 -0.31041515E-05 -0.32133894E-03  0.62844602E-06
-0.77735964E+01  0.99225409E+00 -0.46529294E-06 -0.18430933E-03  0.36671073E-06
-0.77735964E+01  0.10000000E+01  0.00000000E+00  0.00000000E+00  0.00000000E+00
 
-0.77346364E+01 -0.10000000E+01  0.00000000E+00  0.00000000E+00  0.00000000E+00
-0.77346364E+01 -0.99225409E+00  0.11915704E-05 -0.18078950E-03 -0.70051948E-06
-0.77346364E+01 -0.98396850E+00  0.18559207E-06 -0.31885345E-03 -0.20864015E-05
-0.77346364E+01 -0.97511059E+00 -0.34986980E-05 -0.40665843E-03 -0.31579765E-05
-0.77346364E+01 -0.96564655E+00 -0.10037777E-04 -0.44032319E-03 -0.23453605E-05
-0.77346364E+01 -0.95554139E+00 -0.19284922E-04 -0.42015338E-03  0.20659639E-05
-0.77346364E+01 -0.94475908E+00 -0.30790894E-04 -0.35095743E-03  0.11933543E-04
-0.77346364E+01 -0.93326267E+00 -0.43865847E-04 -0.24174720E-03  0.28853776E-04
-0.77346364E+01 -0.92101443E+00 -0.57681973E-04 -0.10484009E-03  0.54072271E-04
-0.77346364E+01 -0.90797606E+00 -0.71397795E-04  0.45694923E-04  0.88196352E-04
-0.77346364E+01 -0.89410886E+00 -0.84283551E-04  0.19586876E-03  0.13120457E-03
-0.77346364E+01 -0.87937402E+00 -0.95818453E-04  0.33359936E-03  0.18238216E-03
-0.77346364E+01 -0.86373293E+00 -0.10574327E-03  0.45004533E-03  0.24051123E-03
-0.77346364E+01 -0.84714748E+00 -0.11405731E-03  0.54026705E-03  0.30399414E-03
-0.77346364E+01 -0.82958044E+00 -0.12096973E-03  0.60306758E-03  0.37112528E-03
-0.77346364E+01 -0.81099590E+00 -0.12681973E-03  0.64023007E-03  0.44023101E-03
-0.77346364E+01 -0.79135972E+00 -0.13199181E-03  0.65537102E-03  0.50985283E-03
-0.77346364E+01 -0.77064005E+00 -0.13684253E-03  0.65278980E-03  0.57876218E-03
-0.77346364E+01 -0.74880783E+00 -0.14165516E-03  0.63652782E-03  0.64598841E-03
-0.77346364E+01 -0.72583741E+00 -0.14662057E-03  0.60981361E-03  0.71071511E-03
-0.77346364E+01 -0.70170710E+00 -0.15184342E-03  0.57487188E-03  0.77222430E-03
-0.77346364E+01 -0.67639983E+00 -0.15735949E-03  0.53302455E-03  0.82977587E-03
-0.77346364E+01 -0.64990376E+00 -0.16315941E-03  0.48494381E-03  0.88256814E-03
-0.77346364E+01 -0.62221291E+00 -0.16920695E-03  0.43093702E-03  0.92967399E-03
-0.77346364E+01 -0.59332774E+00 -0.17545398E-03  0.37119443E-03  0.97005400E-03
-0.77346364E+01 -0.56325577E+00 -0.18184688E-03  0.30595335E-03  0.10025522E-02
-0.77346364E+01 -0.53201207E+00 -0.18833109E-03  0.23560471E-03  0.10259430E-02
-0.77346364E+01 -0.49961977E+00 -0.19485019E-03  0.16073569E-03  0.10389612E-02
-0.77346364E+01 -0.46611039E+00 -0.20134654E-03  0.82157278E-04  0.10403613E-02
-0.77346364E+01 -0.43152416E+00 -0.20775839E-03  0.90113086E-06  0.10289682E-02
-0.77346364E+01 -0.39591017E+00 -0.21401996E-03 -0.81779891E-04  0.10037457E-02
-0.77346364E+01 -0.35932641E+00 -0.22005894E-03 -0.16443275E-03  0.96386577E-03
-0.77346364E+01 -0.32183967E+00 -0.22579764E-03 -0.24542603E-03  0.90878564E-03
-0.77346364E+01 -0.28352524E+00 -0.23115211E-03 -0.32299282E-03  0.83832692E-03
-0.77346364E+01 -0.24446655E+00 -0.23603533E-03 -0.39528326E-03  0.75274633E-03
-0.77346364E+01 -0.20475452E+00 -0.24035851E-03 -0.46043403E-03  0.65279700E-03
-0.77346364E+01 -0.16448690E+00 -0.24403629E-03 -0.51665055E-03  0.53976075E-03
-0.77346364E+01 -0.12376733E+00 -0.24698959E-03 -0.56229379E-03  0.41545353E-03
-0.77346364E+01 -0.82704342E-01 -0.24915151E-03 -0.59597340E-03  0.28218640E-03
-0.77346364E+01 -0.41410268E-01 -0.25047019E-03 -0.61662588E-03  0.14269046E-03
-0.77346364E+01  0.00000000E+00 -0.25091356E-03 -0.62358625E-03  0.20598113E-13
-0.77346364E+01  0.41410268E-01 -0.25047019E-03 -0.61662588E-03 -0.14269046E-03
-0.77346364E+01  0.82704342E-01 -0.24915151E-03 -0.59597340E-03 -0.28218640E-03
-0.77346364E+01  0.12376733E+00 -0.24698959E-03 -0.56229379E-03 -0.41545353E-03
-0.77346364E+01  0.16448690E+00 -0.24403629E-03 -0.51665055E-03 -0.53976075E-03
-0.77346364E+01  0.20475452E+00 -0.24035851E-03 -0.46043403E-03 -0.65279700E-03
-0.77346364E+01  0.24446655E+00 -0.23603533E-03 -0.39528326E-03 -0.75274633E-03
-0.77346364E+01  0.28352524E+00 -0.23115211E-03 -0.32299282E-03 -0.83832692E-03
-0.77346364E+01  0.32183967E+00 -0.22579764E-03 -0.24542603E-03 -0.90878564E-03
-0.77346364E+01  0.35932641E+00 -0.22005894E-03 -0.16443275E-03 -0.96386577E-03
-0.77346364E+01  0.39591017E+00 -0.21401996E-03 -0.81779891E-04 -0.10037457E-02
-0.77346364E+01  0.43152416E+00 -0.20775839E-03  0.90113085E-06 -0.10289682E-02
-0.77346364E+01  0.46611039E+00 -0.20134654E-03  0.82157278E-04 -0.10403613E-02
-0.77346364E+01  0.49961977E+00 -0.19485019E-03  0.16073569E-03 -0.10389612E-02
-0.77346364E+01  0.53201207E+00 -0.18833109E-03  0.23560471E-03 -0.10259430E-02
-0.77346364E+01  0.56325577E+00 -0.18184688E-03  0.30595335E-03 -0.10025522E-02
-0.77346364E+01  0.59332774E+00 -0.17545398E-03  0.37119443E-03 -0.97005400E-03
-0.77346364E+01  0.62221291E+00 -0.16920695E-03  0.43093702E-03 -0.92967399E-03
-0.77346364E+01  0.64990376E+00 -0.16315941E-03  0.48494381E-03 -0.88256814E-03
-0.77346364E+01  0.67639983E+00 -0.15735949E-03  0.53302455E-03 -0.82977587E-03
-0.77346364E+01  0.70170710E+00 -0.15184342E-03  0.57487188E-03 -0.77222430E-03
-0.77346364E+01  0.72583741E+00 -0.14662057E-03  0.60981361E-03 -0.71071511E-03
-0.77346364E+01  0.74880783E+00 -0.14165516E-03  0.63652782E-03 -0.64598841E-03
-0.77346364E+01  0.77064005E+00 -0.13684253E-03  0.65278980E-03 -0.57876218E-03
-0.77346364E+01  0.79135972E+00 -0.13199181E-03  0.65537102E-03 -0.50985283E-03
-0.77346364E+01  0.81099590E+00 -0.12681973E-03  0.64023007E-03 -0.44023101E-03
-0.77346364E+01  0.82958044E+00 -0.12096973E-03  0.60306758E-03 -0.37112528E-03
-0.77346364E+01  0.84714748E+00 -0.11405731E-03  0.54026705E-03 -0.30399414E-03
-0.77346364E+01  0.86373293E+00 -0.10574327E-03  0.45004533E-03 -0.24051123E-03
-0.77346364E+01  0.87937402E+00 -0.95818453E-04  0.33359936E-03 -0.18238216E-03
-0.77346364E+01  0.89410886E+00 -0.84283551E-04  0.19586876E-03 -0.13120457E-03
-0.77346364E+01  0.90797606E+00 -0.71397795E-04  0.45694923E-04 -0.88196352E-04
-0.77346364E+01  0.92101443E+00 -0.57681973E-04 -0.10484009E-03 -0.54072271E-04
-0.77346364E+01  0.93326267E+00 -0.43865847E-04 -0.24174720E-03 -0.28853776E-04
-0.77346364E+01  0.94475908E+00 -0.30790894E-04 -0.35095743E-03 -0.11933543E-04
-0.77346364E+01  0.95554139E+00 -0.19284922E-04 -0.42015338E-03 -0.20659639E-05
-0.77346364E+01  0.96564655E+00 -0.10037777E-04 -0.44032319E-03  0.23453605E-05
-0.77346364E+01  0.97511059E+00 -0.34986980E-05 -0.40665843E-03  0.31579765E-05
-0.77346364E+01  0.98396850E+00  0.18559207E-06 -0.31885345E-03  0.20864015E-05
-0.77346364E+01  0.99225409E+00  0.11915704E-05 -0.18078950E-03  0.70051948E-06
-0.77346364E+01  0.10000000E+01  0.00000000E+00  0.00000000E+00  0.00000000E+00
 
-0.76950655E+01 -0.10000000E+01  0.00000000E+00  0.00000000E+00  0.00000000E+00
-0.76950655E+01 -0.99225409E+00  0.25748625E-05 -0.17431904E-03 -0.91790029E-06
-0.76950655E+01 -0.98396850E+00  0.29636349E-05 -0.31021679E-03 -0.30611308E-05
-0.76950655E+01 -0.97511059E+00  0.70108232E-06 -0.40126768E-03 -0.55909774E-05
-0.76950655E+01 -0.96564655E+00 -0.44086122E-05 -0.44388812E-03 -0.71890982E-05
-0.76950655E+01 -0.95554139E+00 -0.12266510E-04 -0.43789016E-03 -0.63858971E-05
-0.76950655E+01 -0.94475908E+00 -0.22487458E-04 -0.38688797E-03 -0.15607926E-05
-0.76950655E+01 -0.93326267E+00 -0.34447503E-04 -0.29819598E-03  0.87362205E-05
-0.76950655E+01 -0.92101443E+00 -0.47371633E-04 -0.18218838E-03  0.25702855E-04
-0.76950655E+01 -0.90797606E+00 -0.60446998E-04 -0.51045716E-04  0.50042961E-04
-0.76950655E+01 -0.89410886E+00 -0.72942583E-04  0.82809090E-04  0.81954854E-04
-0.76950655E+01 -0.87937402E+00 -0.84308016E-04  0.20833908E-03  0.12106289E-03
-0.76950655E+01 -0.86373293E+00 -0.94233244E-04  0.31714756E-03  0.16655254E-03
-0.76950655E+01 -0.84714748E+00 -0.10265662E-03  0.40417430E-03  0.21725917E-03
-0.76950655E+01 -0.82958044E+00 -0.10972745E-03  0.46767230E-03  0.27187954E-03
-0.76950655E+01 -0.81099590E+00 -0.11573545E-03  0.50863128E-03  0.32908469E-03
-0.76950655E+01 -0.79135972E+00 -0.12103074E-03  0.52982088E-03  0.38767038E-03
-0.76950655E+01 -0.77064005E+00 -0.12595142E-03  0.53479170E-03  0.44657513E-03
-0.76950655E+01 -0.74880783E+00 -0.13077497E-03  0.52702240E-03  0.50490982E-03
-0.76950655E+01 -0.72583741E+00 -0.13569460E-03  0.50939194E-03  0.56188044E-03
-0.76950655E+01 -0.70170710E+00 -0.14082017E-03  0.48396138E-03  0.61675048E-03
-0.76950655E+01 -0.67639983E+00 -0.14619199E-03  0.45202482E-03  0.66874840E-03
-0.76950655E+01 -0.64990376E+00 -0.15180212E-03  0.41429956E-03  0.71704332E-03
-0.76950655E+01 -0.62221291E+00 -0.15761237E-03  0.37116375E-03  0.76069734E-03
-0.76950655E+01 -0.59332774E+00 -0.16356975E-03  0.32286531E-03  0.79868424E-03
-0.76950655E+01 -0.56325577E+00 -0.16961437E-03  0.26967065E-03  0.82988972E-03
-0.76950655E+01 -0.53201207E+00 -0.17568537E-03  0.21195998E-03  0.85315832E-03
-0.76950655E+01 -0.49961977E+00 -0.18172164E-03  0.15027230E-03  0.86732140E-03
-0.76950655E+01 -0.46611039E+00 -0.18766361E-03  0.85330876E-04  0.87125435E-03
-0.76950655E+01 -0.43152416E+00 -0.19345160E-03  0.18043416E-04  0.86392042E-03
-0.76950655E+01 -0.39591017E+00 -0.19902668E-03 -0.50499984E-04  0.84443262E-03
-0.76950655E+01 -0.35932641E+00 -0.20432878E-03 -0.11904677E-03  0.81210946E-03
-0.76950655E+01 -0.32183967E+00 -0.20929782E-03 -0.18620485E-03  0.76653835E-03
-0.76950655E+01 -0.28352524E+00 -0.21387258E-03 -0.25048176E-03  0.70763420E-03
-0.76950655E+01 -0.24446655E+00 -0.21799293E-03 -0.31033121E-03  0.63569194E-03
-0.76950655E+01 -0.20475452E+00 -0.22159970E-03 -0.36421113E-03  0.55142732E-03
-0.76950655E+01 -0.16448690E+00 -0.22463802E-03 -0.41065012E-03  0.45599568E-03
-0.76950655E+01 -0.12376733E+00 -0.22705803E-03 -0.44831522E-03  0.35098837E-03
-0.76950655E+01 -0.82704342E-01 -0.22881856E-03 -0.47608347E-03  0.23839601E-03
-0.76950655E+01 -0.41410268E-01 -0.22988783E-03 -0.49310036E-03  0.12054444E-03
-0.76950655E+01  0.00000000E+00 -0.23024660E-03 -0.49883357E-03  0.18125248E-13
-0.76950655E+01  0.41410268E-01 -0.22988783E-03 -0.49310036E-03 -0.12054444E-03
-0.76950655E+01  0.82704342E-01 -0.22881856E-03 -0.47608347E-03 -0.23839601E-03
-0.76950655E+01  0.12376733E+00 -0.22705803E-03 -0.44831522E-03 -0.35098837E-03
-0.76950655E+01  0.16448690E+00 -0.22463802E-03 -0.41065012E-03 -0.45599568E-03
-0.76950655E+01  0.20475452E+00 -0.22159970E-03 -0.36421113E-03 -0.55142731E-03
-0.76950655E+01  0.24446655E+00 -0.21799293E-03 -0.31033121E-03 -0.63569194E-03
-0.76950655E+01  0.28352524E+00 -0.21387258E-03 -0.25048176E-03 -0.70763420E-03
-0.76950655E+01  0.32183967E+00 -0.20929782E-03 -0.18620485E-03 -0.76653835E-03
-0.76950655E+01  0.35932641E+00 -0.20432878E-03 -0.11904677E-03 -0.81210946E-03
-0.76950655E+01  0.39591017E+00 -0.19902668E-03 -0.50499984E-04 -0.84443262E-03
-0.76950655E+01  0.43152416E+00 -0.19345160E-03  0.18043416E-04 -0.86392042E-03
-0.76950655E+01  0.46611039E+00 -0.18766361E-03  0.85330876E-04 -0.87125435E-03
-0.76950655E+01  0.49961977E+00 -0.18172164E-03  0.15027230E-03 -0.86732140E-03
-0.76950655E+01  0.53201207E+00 -0.17568537E-03  0.21195998E-03 -0.85315832E-03
-0.76950655E+01  0.56325577E+00 -0.16961437E-03  0.26967065E-03 -0.82988972E-03
-0.76950655E+01  0.59332774E+00 -0.16356975E-03  0.32286531E-03 -0.79868424E-03
-0.76950655E+01  0.62221291E+00 -0.15761237E-03  0.37116375E-03 -0.76069734E-03
-0.76950655E+01  0.64990376E+00 -0.15180212E-03  0.41429956E-03 -0.71704332E-03
-0.76950655E+01  0.67639983E+00 -0.14619199E-03  0.45202482E-03 -0.66874840E-03
-0.76950655E+01  0.70170710E+00 -0.14082017E-03  0.48396138E-03 -0.61675048E-03
-0.76950655E+01  0.72583741E+00 -0.13569460E-03  0.50939194E-03 -0.56188044E-03
-0.76950655E+01  0.74880783E+00 -0.13077497E-03  0.52702240E-03 -0.50490982E-03
-0.76950655E+01  0.77064005E+00 -0.12595142E-03  0.53479170E-03 -0.44657513E-03
-0.76950655E+01  0.79135972E+00 -0.12103074E-03  0.52982088E-03 -0.38767038E-03
-0.76950655E+01  0.81099590E+00 -0.11573545E-03  0.50863128E-03 -0.32908469E-03
-0.76950655E+01  0.82958044E+00 -0.10972745E-03  0.46767230E-03 -0.27187954E-03
-0.76950655E+01  0.84714748E+00 -0.10265662E-03  0.40417430E-03 -0.21725917E-03
-0.76950655E+01  0.86373293E+00 -0.94233244E-04  0.31714756E-03 -0.16655254E-03
-0.76950655E+01  0.87937402E+00 -0.84308016E-04  0.20833908E-03 -0.12106289E-03
-0.76950655E+01  0.89410886E+00 -0.72942583E-04  0.82809090E-04 -0.81954854E-04
-0.76950655E+01  0.90797606E+00 -0.60446998E-04 -0.51045716E-04 -0.50042961E-04
-0.76950655E+01  0.92101443E+00 -0.47371633E-04 -0.18218838E-03 -0.25702855E-04
-0.76950655E+01  0.93326267E+00 -0.34447503E-04 -0.29819598E-03 -0.87362205E-05
-0.76950655E+01  0.94475908E+00 -0.22487458E-04 -0.38688797E-03  0.15607926E-05
-0.76950655E+01  0.95554139E+00 -0.12266510E-04 -0.43789016E-03  0.63858971E-05
-0.76950655E+01  0.96564655E+00 -0.44086122E-05 -0.44388812E-03  0.71890982E-05
-0.76950655E+01  0.97511059E+00  0.70108232E-06 -0.40126768E-03  0.55909774E-05
-0.76950655E+01  0.98396850E+00  0.29636349E-05 -0.31021679E-03  0.30611308E-05
-0.76950655E+01  0.99225409E+00  0.25748625E-05 -0.17431904E-03  0.91790029E-06
-0.76950655E+01  0.10000000E+01  0.00000000E+00  0.00000000E+00  0.00000000E+00
 
-0.76548773E+01 -0.10000000E+01  0.00000000E+00  0.00000000E+00  0.00000000E+00
-0.76548773E+01 -0.99225409E+00  0.37018805E-05 -0.16577594E-03 -0.10530333E-05
-0.76548773E+01 -0.98396850E+00  0.52616780E-05 -0.29718959E-03 -0.36926346E-05
-0.76548773E+01 -0.97511059E+00  0.42324205E-05 -0.38873914E-03 -0.72125072E-05
-0.76548773E+01 -0.96564655E+00  0.40297479E-06 -0.43711506E-03 -0.10499598E-04
-0.76548773E+01 -0.95554139E+00 -0.61711277E-05 -0.44175950E-03 -0.12289880E-04
-0.76548773E+01 -0.94475908E+00 -0.15165487E-04 -0.40533005E-03 -0.11167786E-04
-0.76548773E+01 -0.93326267E+00 -0.26020986E-04 -0.33374525E-03 -0.58247231E-05
-0.76548773E+01 -0.92101443E+00 -0.38017565E-04 -0.23574330E-03  0.48666056E-05
-0.76548773E+01 -0.90797606E+00 -0.50376530E-04 -0.12187365E-03  0.21647668E-04
-0.76548773E+01 -0.89410886E+00 -0.62374002E-04 -0.31575205E-05  0.44849000E-04
-0.76548773E+01 -0.87937402E+00 -0.73440047E-04  0.11036286E-03  0.74321936E-04
-0.76548773E+01 -0.86373293E+00 -0.83223981E-04  0.21079817E-03  0.10953431E-03
-0.76548773E+01 -0.84714748E+00 -0.91612106E-04  0.29312003E-03  0.14963558E-03
-0.76548773E+01 -0.82958044E+00 -0.98700470E-04  0.35523908E-03  0.19362374E-03
-0.76548773E+01 -0.81099590E+00 -0.10473314E-03  0.39757422E-03  0.24043885E-03
-0.76548773E+01 -0.79135972E+00 -0.11002725E-03  0.42225287E-03  0.28908827E-03
-0.76548773E+01 -0.77064005E+00 -0.11490191E-03  0.43223865E-03  0.33866732E-03
-0.76548773E+01 -0.74880783E+00 -0.11962748E-03  0.43055748E-03  0.38838831E-03
-0.76548773E+01 -0.72583741E+00 -0.12439809E-03  0.41979633E-03  0.43752271E-03
-0.76548773E+01 -0.70170710E+00 -0.12932827E-03  0.40186825E-03  0.48537457E-03
-0.76548773E+01 -0.67639983E+00 -0.13446340E-03  0.37802445E-03  0.53120811E-03
-0.76548773E+01 -0.64990376E+00 -0.13979888E-03  0.34899580E-03  0.57423150E-03
-0.76548773E+01 -0.62221291E+00 -0.14529757E-03  0.31519211E-03  0.61356002E-03
-0.76548773E+01 -0.59332774E+00 -0.15090551E-03  0.27688052E-03  0.64823553E-03
-0.76548773E+01 -0.56325577E+00 -0.15656070E-03  0.23432120E-03  0.67722888E-03
-0.76548773E+01 -0.53201207E+00 -0.16220007E-03  0.18785404E-03  0.69948383E-03
-0.76548773E+01 -0.49961977E+00 -0.16776122E-03  0.13794528E-03  0.71394277E-03
-0.76548773E+01 -0.46611039E+00 -0.17318499E-03  0.85211897E-04  0.71959999E-03
-0.76548773E+01 -0.43152416E+00 -0.17841468E-03  0.30425349E-04  0.71554038E-03
-0.76548773E+01 -0.39591017E+00 -0.18339729E-03 -0.25491358E-04  0.70099542E-03
-0.76548773E+01 -0.35932641E+00 -0.18808212E-03 -0.81481005E-04  0.67538921E-03
-0.76548773E+01 -0.32183967E+00 -0.19242196E-03 -0.13637453E-03  0.63839200E-03
-0.76548773E+01 -0.28352524E+00 -0.19637175E-03 -0.18892567E-03  0.58996464E-03
-0.76548773E+01 -0.24446655E+00 -0.19989017E-03 -0.23785191E-03  0.53039858E-03
-0.76548773E+01 -0.20475452E+00 -0.20293868E-03 -0.28188301E-03  0.46034283E-03
-0.76548773E+01 -0.16448690E+00 -0.20548350E-03 -0.31981528E-03  0.38081415E-03
-0.76548773E+01 -0.12376733E+00 -0.20749496E-03 -0.35056513E-03  0.29318790E-03
-0.76548773E+01 -0.82704342E-01 -0.20894956E-03 -0.37322468E-03  0.19916445E-03
-0.76548773E+01 -0.41410268E-01 -0.20982940E-03 -0.38710603E-03  0.10071416E-03
-0.76548773E+01  0.00000000E+00 -0.21012401E-03 -0.39178198E-03  0.15868527E-13
-0.76548773E+01  0.41410268E-01 -0.20982940E-03 -0.38710603E-03 -0.10071416E-03
-0.76548773E+01  0.82704342E-01 -0.20894956E-03 -0.37322468E-03 -0.19916445E-03
-0.76548773E+01  0.12376733E+00 -0.20749496E-03 -0.35056513E-03 -0.29318790E-03
-0.76548773E+01  0.16448690E+00 -0.20548350E-03 -0.31981528E-03 -0.38081415E-03
-0.76548773E+01  0.20475452E+00 -0.20293868E-03 -0.28188301E-03 -0.46034283E-03
-0.76548773E+01  0.24446655E+00 -0.19989017E-03 -0.23785191E-03 -0.53039858E-03
-0.76548773E+01  0.28352524E+00 -0.19637175E-03 -0.18892567E-03 -0.58996464E-03
-0.76548773E+01  0.32183967E+00 -0.19242196E-03 -0.13637453E-03 -0.63839200E-03
-0.76548773E+01  0.35932641E+00 -0.18808212E-03 -0.81481005E-04 -0.67538921E-03
-0.76548773E+01  0.39591017E+00 -0.18339729E-03 -0.25491358E-04 -0.70099541E-03
-0.76548773E+01  0.43152416E+00 -0.17841468E-03  0.30425349E-04 -0.71554038E-03
-0.76548773E+01  0.46611039E+00 -0.17318499E-03  0.85211897E-04 -0.71959999E-03
-0.76548773E+01  0.49961977E+00 -0.16776122E-03  0.13794528E-03 -0.71394277E-03
-0.76548773E+01  0.53201207E+00 -0.16220007E-03  0.18785404E-03 -0.69948383E-03
-0.76548773E+01  0.56325577E+00 -0.15656070E-03  0.23432120E-03 -0.67722888E-03
-0.76548773E+01  0.59332774E+00 -0.15090551E-03  0.27688052E-03 -0.64823553E-03
-0.76548773E+01  0.62221291E+00 -0.14529757E-03  0.31519211E-03 -0.61356002E-03
-0.76548773E+01  0.64990376E+00 -0.13979888E-03  0.34899580E-03 -0.57423150E-03
-0.76548773E+01  0.67639983E+00 -0.13446340E-03  0.37802445E-03 -0.53120811E-03
-0.76548773E+01  0.70170710E+00 -0.12932827E-03  0.40186825E-03 -0.48537457E-03
-0.76548773E+01  0.72583741E+00 -0.12439809E-03  0.41979633E-03 -0.43752271E-03
-0.76548773E+01  0.74880783E+00 -0.11962748E-03  0.43055748E-03 -0.38838831E-03
-0.76548773E+01  0.77064005E+00 -0.11490191E-03  0.43223865E-03 -0.33866732E-03
-0.76548773E+01  0.79135972E+00 -0.11002725E-03  0.42225287E-03 -0.28908827E-03
-0.76548773E+01  0.81099590E+00 -0.10473314E-03  0.39757422E-03 -0.24043885E-03
-0.76548773E+01  0.82958044E+00 -0.98700470E-04  0.35523908E-03 -0.19362374E-03
-0.76548773E+01  0.84714748E+00 -0.91612106E-04  0.29312003E-03 -0.14963558E-03
-0.76548773E+01  0.86373293E+00 -0.83223981E-04  0.21079817E-03 -0.10953431E-03
-0.76548773E+01  0.87937402E+00 -0.73440047E-04  0.11036286E-03 -0.74321936E-04
-0.76548773E+01  0.89410886E+00 -0.62374002E-04 -0.31575205E-05 -0.44849000E-04
-0.76548773E+01  0.90797606E+00 -0.50376530E-04 -0.12187365E-03 -0.21647668E-04
-0.76548773E+01  0.92101443E+00 -0.38017565E-04 -0.23574330E-03 -0.48666056E-05
-0.76548773E+01  0.93326267E+00 -0.26020986E-04 -0.33374525E-03  0.58247231E-05
-0.76548773E+01  0.94475908E+00 -0.15165487E-04 -0.40533005E-03  0.11167786E-04
-0.76548773E+01  0.95554139E+00 -0.61711277E-05 -0.44175950E-03  0.12289880E-04
-0.76548773E+01  0.96564655E+00  0.40297479E-06 -0.43711506E-03  0.10499598E-04
-0.76548773E+01  0.97511059E+00  0.42324205E-05 -0.38873914E-03  0.72125072E-05
-0.76548773E+01  0.98396850E+00  0.52616780E-05 -0.29718959E-03  0.36926346E-05
-0.76548773E+01  0.99225409E+00  0.37018805E-05 -0.16577594E-03  0.10530333E-05
-0.76548773E+01  0.10000000E+01  0.00000000E+00  0.00000000E+00  0.00000000E+00
 
-0.76140656E+01 -0.10000000E+01  0.00000000E+00  0.00000000E+00  0.00000000E+00
-0.76140656E+01 -0.99225409E+00  0.46416483E-05 -0.15585755E-03 -0.11340698E-05
-0.76140656E+01 -0.98396850E+00  0.72012117E-05 -0.28114424E-03 -0.40901503E-05
-0.76140656E+01 -0.97511059E+00  0.72529124E-05 -0.37113580E-03 -0.82695175E-05
-0.76140656E+01 -0.96564655E+00  0.45744958E-05 -0.42277952E-03 -0.12723297E-04
-0.76140656E+01 -0.95554139E+00 -0.81717960E-06 -0.43524555E-03 -0.16355709E-04
-0.76140656E+01 -0.94475908E+00 -0.86543758E-05 -0.41042249E-03 -0.17922406E-04
-0.76140656E+01 -0.93326267E+00 -0.18440435E-04 -0.35307103E-03 -0.16242405E-04
-0.76140656E+01 -0.92101443E+00 -0.29510493E-04 -0.27053869E-03 -0.10265688E-04
-0.76140656E+01 -0.90797606E+00 -0.41123122E-04 -0.17195349E-03  0.75080241E-06
-0.76140656E+01 -0.89410886E+00 -0.52567256E-04 -0.67076694E-04  0.17210016E-04
-0.76140656E+01 -0.87937402E+00 -0.63260704E-04  0.34987958E-04  0.39108346E-04
-0.76140656E+01 -0.86373293E+00 -0.72819890E-04  0.12688738E-03  0.66104001E-04
-0.76140656E+01 -0.84714748E+00 -0.81085984E-04  0.20372306E-03  0.97566120E-04
-0.76140656E+01 -0.82958044E+00 -0.88107004E-04  0.26320470E-03  0.13270981E-03
-0.76140656E+01 -0.81099590E+00 -0.94084473E-04  0.30533581E-03  0.17067650E-03
-0.76140656E+01 -0.79135972E+00 -0.99303599E-04  0.33174602E-03  0.21064073E-03
-0.76140656E+01 -0.77064005E+00 -0.10406414E-03  0.34492727E-03  0.25183338E-03
-0.76140656E+01 -0.74880783E+00 -0.10862815E-03  0.34753182E-03  0.29356971E-03
-0.76140656E+01 -0.72583741E+00 -0.11318963E-03  0.34189730E-03  0.33520584E-03
-0.76140656E+01 -0.70170710E+00 -0.11786724E-03  0.32980255E-03  0.37611867E-03
-0.76140656E+01 -0.67639983E+00 -0.12271193E-03  0.31244909E-03  0.41564757E-03
-0.76140656E+01 -0.64990376E+00 -0.12772392E-03  0.29056420E-03  0.45308168E-03
-0.76140656E+01 -0.62221291E+00 -0.13286957E-03  0.26456815E-03  0.48762973E-03
-0.76140656E+01 -0.59332774E+00 -0.13809695E-03  0.23472770E-03  0.51843743E-03
-0.76140656E+01 -0.56325577E+00 -0.14334534E-03  0.20128029E-03  0.54459002E-03
-0.76140656E+01 -0.53201207E+00 -0.14855259E-03  0.16451347E-03  0.56515143E-03
-0.76140656E+01 -0.49961977E+00 -0.15365777E-03  0.12481267E-03  0.57918705E-03
-0.76140656E+01 -0.46611039E+00 -0.15860397E-03  0.82684861E-04  0.58581215E-03
-0.76140656E+01 -0.43152416E+00 -0.16333814E-03  0.38765979E-04  0.58422577E-03
-0.76140656E+01 -0.39591017E+00 -0.16781254E-03 -0.61817141E-05  0.57376118E-03
-0.76140656E+01 -0.35932641E+00 -0.17198366E-03 -0.51283299E-04  0.55392458E-03
-0.76140656E+01 -0.32183967E+00 -0.17581337E-03 -0.95571792E-04  0.52444107E-03
-0.76140656E+01 -0.28352524E+00 -0.17926765E-03 -0.13801769E-03  0.48528922E-03
-0.76140656E+01 -0.24446655E+00 -0.18231761E-03 -0.17756472E-03  0.43673262E-03
-0.76140656E+01 -0.20475452E+00 -0.18493823E-03 -0.21317029E-03  0.37933767E-03
-0.76140656E+01 -0.16448690E+00 -0.18710936E-03 -0.24385048E-03  0.31397868E-03
-0.76140656E+01 -0.12376733E+00 -0.18881433E-03 -0.26872292E-03  0.24182601E-03
-0.76140656E+01 -0.82704342E-01 -0.19004099E-03 -0.28705110E-03  0.16431599E-03
-0.76140656E+01 -0.41410268E-01 -0.19078030E-03 -0.29827851E-03  0.83103789E-04
-0.76140656E+01  0.00000000E+00 -0.19102742E-03 -0.30206037E-03  0.13832658E-13
-0.76140656E+01  0.41410268E-01 -0.19078030E-03 -0.29827851E-03 -0.83103789E-04
-0.76140656E+01  0.82704342E-01 -0.19004099E-03 -0.28705110E-03 -0.16431599E-03
-0.76140656E+01  0.12376733E+00 -0.18881433E-03 -0.26872292E-03 -0.24182601E-03
-0.76140656E+01  0.16448690E+00 -0.18710936E-03 -0.24385048E-03 -0.31397868E-03
-0.76140656E+01  0.20475452E+00 -0.18493823E-03 -0.21317029E-03 -0.37933767E-03
-0.76140656E+01  0.24446655E+00 -0.18231761E-03 -0.17756472E-03 -0.43673262E-03
-0.76140656E+01  0.28352524E+00 -0.17926765E-03 -0.13801769E-03 -0.48528922E-03
-0.76140656E+01  0.32183967E+00 -0.17581337E-03 -0.95571792E-04 -0.52444107E-03
-0.76140656E+01  0.35932641E+00 -0.17198366E-03 -0.51283299E-04 -0.55392458E-03
-0.76140656E+01  0.39591017E+00 -0.16781254E-03 -0.61817141E-05 -0.57376118E-03
-0.76140656E+01  0.43152416E+00 -0.16333814E-03  0.38765979E-04 -0.58422577E-03
-0.76140656E+01  0.46611039E+00 -0.15860397E-03  0.82684861E-04 -0.58581215E-03
-0.76140656E+01  0.49961977E+00 -0.15365777E-03  0.12481267E-03 -0.57918705E-03
-0.76140656E+01  0.53201207E+00 -0.14855259E-03  0.16451347E-03 -0.56515143E-03
-0.76140656E+01  0.56325577E+00 -0.14334534E-03  0.20128029E-03 -0.54459002E-03
-0.76140656E+01  0.59332774E+00 -0.13809695E-03  0.23472770E-03 -0.51843743E-03
-0.76140656E+01  0.62221291E+00 -0.13286957E-03  0.26456815E-03 -0.48762973E-03
-0.76140656E+01  0.64990376E+00 -0.12772392E-03  0.29056420E-03 -0.45308168E-03
-0.76140656E+01  0.67639983E+00 -0.12271193E-03  0.31244909E-03 -0.41564757E-03
-0.76140656E+01  0.70170710E+00 -0.11786724E-03  0.32980255E-03 -0.37611867E-03
-0.76140656E+01  0.72583741E+00 -0.11318963E-03  0.34189730E-03 -0.33520584E-03
-0.76140656E+01  0.74880783E+00 -0.10862815E-03  0.34753182E-03 -0.29356971E-03
-0.76140656E+01  0.77064005E+00 -0.10406414E-03  0.34492727E-03 -0.25183338E-03
-0.76140656E+01  0.79135972E+00 -0.99303599E-04  0.33174602E-03 -0.21064073E-03
-0.76140656E+01  0.81099590E+00 -0.94084473E-04  0.30533581E-03 -0.17067650E-03
-0.76140656E+01  0.82958044E+00 -0.88107004E-04  0.26320470E-03 -0.13270981E-03
-0.76140656E+01  0.84714748E+00 -0.81085984E-04  0.20372306E-03 -0.97566120E-04
-0.76140656E+01  0.86373293E+00 -0.72819890E-04  0.12688738E-03 -0.66104001E-04
-0.76140656E+01  0.87937402E+00 -0.63260704E-04  0.34987958E-04 -0.39108346E-04
-0.76140656E+01  0.89410886E+00 -0.52567256E-04 -0.67076694E-04 -0.17210016E-04
-0.76140656E+01  0.90797606E+00 -0.41123122E-04 -0.17195349E-03 -0.75080241E-06
-0.76140656E+01  0.92101443E+00 -0.29510493E-04 -0.27053869E-03  0.10265688E-04
-0.76140656E+01  0.93326267E+00 -0.18440435E-04 -0.35307103E-03  0.16242405E-04
-0.76140656E+01  0.94475908E+00 -0.86543758E-05 -0.41042249E-03  0.17922406E-04
-0.76140656E+01  0.95554139E+00 -0.81717960E-06 -0.43524555E-03  0.16355709E-04
-0.76140656E+01  0.96564655E+00  0.45744958E-05 -0.42277952E-03  0.12723297E-04
-0.76140656E+01  0.97511059E+00  0.72529124E-05 -0.37113580E-03  0.82695175E-05
-0.76140656E+01  0.98396850E+00  0.72012117E-05 -0.28114424E-03  0.40901503E-05
-0.76140656E+01  0.99225409E+00  0.46416483E-05 -0.15585755E-03  0.11340698E-05
-0.76140656E+01  0.10000000E+01  0.00000000E+00  0.00000000E+00  0.00000000E+00
 
-0.75726240E+01 -0.10000000E+01  0.00000000E+00  0.00000000E+00  0.00000000E+00
-0.75726240E+01 -0.99225409E+00  0.53973140E-05 -0.14498837E-03 -0.11751193E-05
-0.75726240E+01 -0.98396850E+00  0.87896405E-05 -0.26297391E-03 -0.43173186E-05
-0.75726240E+01 -0.97511059E+00  0.97725872E-05 -0.34990304E-03 -0.89154806E-05
-0.75726240E+01 -0.96564655E+00  0.81148742E-05 -0.40296242E-03 -0.14151561E-04
-0.75726240E+01 -0.95554139E+00  0.37979565E-05 -0.42111541E-03 -0.19066711E-04
-0.75726240E+01 -0.94475908E+00 -0.29637769E-05 -0.40561474E-03 -0.22557798E-04
-0.75726240E+01 -0.93326267E+00 -0.11733875E-04 -0.36023680E-03 -0.23555475E-04
-0.75726240E+01 -0.92101443E+00 -0.21902406E-04 -0.29112196E-03 -0.21085460E-04
-0.75726240E+01 -0.90797606E+00 -0.32767322E-04 -0.20613790E-03 -0.14423079E-04
-0.75726240E+01 -0.89410886E+00 -0.43634733E-04 -0.11390041E-03 -0.31307703E-05
-0.75726240E+01 -0.87937402E+00 -0.53916066E-04 -0.22627853E-04  0.12877556E-04
-0.75726240E+01 -0.86373293E+00 -0.63201269E-04  0.60871538E-04  0.33386078E-04
-0.75726240E+01 -0.84714748E+00 -0.71292241E-04  0.13188914E-03  0.57915080E-04
-0.75726240E+01 -0.82958044E+00 -0.78193481E-04  0.18802622E-03  0.85833470E-04
-0.75726240E+01 -0.81099590E+00 -0.84066690E-04  0.22897509E-03  0.11643006E-03
-0.75726240E+01 -0.79135972E+00 -0.89166172E-04  0.25596486E-03  0.14900750E-03
-0.75726240E+01 -0.77064005E+00 -0.93771991E-04  0.27109354E-03  0.18290797E-03
-0.75726240E+01 -0.74880783E+00 -0.98136941E-04  0.27669270E-03  0.21754068E-03
-0.75726240E+01 -0.72583741E+00 -0.10245376E-03  0.27487922E-03  0.25234906E-03
-0.75726240E+01 -0.70170710E+00 -0.10684464E-03  0.26730762E-03  0.28679475E-03
-0.75726240E+01 -0.67639983E+00 -0.11136616E-03  0.25512715E-03  0.32030910E-03
-0.75726240E+01 -0.64990376E+00 -0.11602427E-03  0.23905371E-03  0.35228139E-03
-0.75726240E+01 -0.62221291E+00 -0.12079042E-03  0.21950934E-03  0.38203252E-03
-0.75726240E+01 -0.59332774E+00 -0.12561679E-03  0.19675446E-03  0.40882861E-03
-0.75726240E+01 -0.56325577E+00 -0.13044621E-03  0.17100117E-03  0.43188245E-03
-0.75726240E+01 -0.53201207E+00 -0.13521979E-03  0.14248602E-03  0.45038685E-03
-0.75726240E+01 -0.49961977E+00 -0.13987994E-03  0.11151777E-03  0.46353405E-03
-0.75726240E+01 -0.46611039E+00 -0.14437343E-03  0.78500525E-04  0.47055842E-03
-0.75726240E+01 -0.43152416E+00 -0.14865148E-03  0.43944074E-04  0.47076595E-03
-0.75726240E+01 -0.39591017E+00 -0.15267130E-03  0.84623249E-05  0.46357916E-03
-0.75726240E+01 -0.35932641E+00 -0.15639524E-03 -0.27236494E-04  0.44857012E-03
-0.75726240E+01 -0.32183967E+00 -0.15979191E-03 -0.62367825E-04  0.42550045E-03
-0.75726240E+01 -0.28352524E+00 -0.16283491E-03 -0.96095008E-04  0.39434923E-03
-0.75726240E+01 -0.24446655E+00 -0.16550368E-03 -0.12755997E-03  0.35533894E-03
-0.75726240E+01 -0.20475452E+00 -0.16778191E-03 -0.15591638E-03  0.30894766E-03
-0.75726240E+01 -0.16448690E+00 -0.16965814E-03 -0.18036715E-03  0.25591177E-03
-0.75726240E+01 -0.12376733E+00 -0.17112389E-03 -0.20019869E-03  0.19721327E-03
-0.75726240E+01 -0.82704342E-01 -0.17217408E-03 -0.21481675E-03  0.13405362E-03
-0.75726240E+01 -0.41410268E-01 -0.17280518E-03 -0.22377298E-03  0.67813403E-04
-0.75726240E+01  0.00000000E+00 -0.17301582E-03 -0.22679008E-03  0.12003351E-13
-0.75726240E+01  0.41410268E-01 -0.17280518E-03 -0.22377298E-03 -0.67813403E-04
-0.75726240E+01  0.82704342E-01 -0.17217408E-03 -0.21481675E-03 -0.13405362E-03
-0.75726240E+01  0.12376733E+00 -0.17112389E-03 -0.20019869E-03 -0.19721327E-03
-0.75726240E+01  0.16448690E+00 -0.16965814E-03 -0.18036715E-03 -0.25591177E-03
-0.75726240E+01  0.20475452E+00 -0.16778191E-03 -0.15591638E-03 -0.30894766E-03
-0.75726240E+01  0.24446655E+00 -0.16550368E-03 -0.12755997E-03 -0.35533894E-03
-0.75726240E+01  0.28352524E+00 -0.16283491E-03 -0.96095008E-04 -0.39434923E-03
-0.75726240E+01  0.32183967E+00 -0.15979191E-03 -0.62367825E-04 -0.42550045E-03
-0.75726240E+01  0.35932641E+00 -0.15639524E-03 -0.27236494E-04 -0.44857012E-03
-0.75726240E+01  0.39591017E+00 -0.15267130E-03  0.84623249E-05 -0.46357916E-03
-0.75726240E+01  0.43152416E+00 -0.14865148E-03  0.43944074E-04 -0.47076595E-03
-0.75726240E+01  0.46611039E+00 -0.14437343E-03  0.78500525E-04 -0.47055842E-03
-0.75726240E+01  0.49961977E+00 -0.13987994E-03  0.11151777E-03 -0.46353405E-03
-0.75726240E+01  0.53201207E+00 -0.13521979E-03  0.14248602E-03 -0.45038685E-03
-0.75726240E+01  0.56325577E+00 -0.13044621E-03  0.17100117E-03 -0.43188245E-03
-0.75726240E+01  0.59332774E+00 -0.12561679E-03  0.19675446E-03 -0.40882861E-03
-0.75726240E+01  0.62221291E+00 -0.12079042E-03  0.21950934E-03 -0.38203252E-03
-0.75726240E+01  0.64990376E+00 -0.11602427E-03  0.23905371E-03 -0.35228139E-03
-0.75726240E+01  0.67639983E+00 -0.11136616E-03  0.25512715E-03 -0.32030910E-03
-0.75726240E+01  0.70170710E+00 -0.10684464E-03  0.26730762E-03 -0.28679475E-03
-0.75726240E+01  0.72583741E+00 -0.10245376E-03  0.27487922E-03 -0.25234906E-03
-0.75726240E+01  0.74880783E+00 -0.98136941E-04  0.27669270E-03 -0.21754068E-03
-0.75726240E+01  0.77064005E+00 -0.93771991E-04  0.27109354E-03 -0.18290797E-03
-0.75726240E+01  0.79135972E+00 -0.89166172E-04  0.25596486E-03 -0.14900750E-03
-0.75726240E+01  0.81099590E+00 -0.84066690E-04  0.22897509E-03 -0.11643006E-03
-0.75726240E+01  0.82958044E+00 -0.78193481E-04  0.18802622E-03 -0.85833470E-04
-0.75726240E+01  0.84714748E+00 -0.71292241E-04  0.13188914E-03 -0.57915080E-04
-0.75726240E+01  0.86373293E+00 -0.63201269E-04  0.60871538E-04 -0.33386078E-04
-0.75726240E+01  0.87937402E+00 -0.53916066E-04 -0.22627853E-04 -0.12877556E-04
-0.75726240E+01  0.89410886E+00 -0.43634733E-04 -0.11390041E-03  0.31307703E-05
-0.75726240E+01  0.90797606E+00 -0.32767322E-04 -0.20613790E-03  0.14423079E-04
-0.75726240E+01  0.92101443E+00 -0.21902406E-04 -0.29112196E-03  0.21085460E-04
-0.75726240E+01  0.93326267E+00 -0.11733875E-04 -0.36023680E-03  0.23555475E-04
-0.75726240E+01  0.94475908E+00 -0.29637769E-05 -0.40561474E-03  0.22557798E-04
-0.75726240E+01  0.95554139E+00  0.37979565E-05 -0.42111541E-03  0.19066711E-04
-0.75726240E+01  0.96564655E+00  0.81148742E-05 -0.40296242E-03  0.14151561E-04
-0.75726240E+01  0.97511059E+00  0.97725872E-05 -0.34990304E-03  0.89154806E-05
-0.75726240E+01  0.98396850E+00  0.87896405E-05 -0.26297391E-03  0.43173186E-05
-0.75726240E+01  0.99225409E+00  0.53973140E-05 -0.14498837E-03  0.11751193E-05
-0.75726240E+01  0.10000000E+01  0.00000000E+00  0.00000000E+00  0.00000000E+00
 
-0.75305464E+01 -0.10000000E+01  0.00000000E+00  0.00000000E+00  0.00000000E+00
-0.75305464E+01 -0.99225409E+00  0.60161623E-05 -0.13356236E-03 -0.11882679E-05
-0.75305464E+01 -0.98396850E+00  0.10111012E-04 -0.24345398E-03 -0.44214263E-05
-0.75305464E+01 -0.97511059E+00  0.11902524E-04 -0.32620944E-03 -0.92612863E-05
-0.75305464E+01 -0.96564655E+00  0.11153109E-04 -0.37924619E-03 -0.14996702E-04
-0.75305464E+01 -0.95554139E+00  0.78126781E-05 -0.40137763E-03 -0.20782617E-04
-0.75305464E+01 -0.94475908E+00  0.20462697E-05 -0.39333049E-03 -0.25634366E-04
-0.75305464E+01 -0.93326267E+00 -0.57667345E-05 -0.35803737E-03 -0.28580421E-04
-0.75305464E+01 -0.92101443E+00 -0.15069971E-04 -0.30057975E-03 -0.28717843E-04
-0.75305464E+01 -0.90797606E+00 -0.25201609E-04 -0.22769560E-03 -0.25350368E-04
-0.75305464E+01 -0.89410886E+00 -0.35487969E-04 -0.14695041E-03 -0.18028097E-04
-0.75305464E+01 -0.87937402E+00 -0.45338736E-04 -0.65725286E-04 -0.66099594E-05
-0.75305464E+01 -0.86373293E+00 -0.54322780E-04  0.97151340E-05  0.87724866E-05
-0.75305464E+01 -0.84714748E+00 -0.62207894E-04  0.74890148E-04  0.27744878E-04
-0.75305464E+01 -0.82958044E+00 -0.68959224E-04  0.12735519E-03  0.49786195E-04
-0.75305464E+01 -0.81099590E+00 -0.74701336E-04  0.16656298E-03  0.74293469E-04
-0.75305464E+01 -0.79135972E+00 -0.79658834E-04  0.19340863E-03  0.10066663E-03
-0.75305464E+01 -0.77064005E+00 -0.84092068E-04  0.20964851E-03  0.12833658E-03
-0.75305464E+01 -0.74880783E+00 -0.88243843E-04  0.21732780E-03  0.15679271E-03
-0.75305464E+01 -0.72583741E+00 -0.92304746E-04  0.21836005E-03  0.18555854E-03
-0.75305464E+01 -0.70170710E+00 -0.96399843E-04  0.21428020E-03  0.21417867E-03
-0.75305464E+01 -0.67639983E+00 -0.10059119E-03  0.20618253E-03  0.24217748E-03
-0.75305464E+01 -0.64990376E+00 -0.10489091E-03  0.19476664E-03  0.26904723E-03
-0.75305464E+01 -0.62221291E+00 -0.10927646E-03  0.18045237E-03  0.29422394E-03
-0.75305464E+01 -0.59332774E+00 -0.11370545E-03  0.16349334E-03  0.31709686E-03
-0.75305464E+01 -0.56325577E+00 -0.11812572E-03  0.14407943E-03  0.33700813E-03
-0.75305464E+01 -0.53201207E+00 -0.12248300E-03  0.12240329E-03  0.35328008E-03
-0.75305464E+01 -0.49961977E+00 -0.12672428E-03  0.98707109E-04  0.36523109E-03
-0.75305464E+01 -0.46611039E+00 -0.13080078E-03  0.73305089E-04  0.37221217E-03
-0.75305464E+01 -0.43152416E+00 -0.13466829E-03  0.46596185E-04  0.37363206E-03
-0.75305464E+01 -0.39591017E+00 -0.13828859E-03  0.19063807E-04  0.36899653E-03
-0.75305464E+01 -0.35932641E+00 -0.14162883E-03 -0.87300985E-05  0.35793642E-03
-0.75305464E+01 -0.32183967E+00 -0.14466250E-03 -0.36160085E-04  0.34024253E-03
-0.75305464E+01 -0.28352524E+00 -0.14736828E-03 -0.62556197E-04  0.31588850E-03
-0.75305464E+01 -0.24446655E+00 -0.14973078E-03 -0.87229856E-04  0.28505286E-03
-0.75305464E+01 -0.20475452E+00 -0.15173884E-03 -0.10950064E-03  0.24812785E-03
-0.75305464E+01 -0.16448690E+00 -0.15338595E-03 -0.12872751E-03  0.20572112E-03
-0.75305464E+01 -0.12376733E+00 -0.15466815E-03 -0.14433636E-03  0.15864368E-03
-0.75305464E+01 -0.82704342E-01 -0.15558423E-03 -0.15584941E-03  0.10788766E-03
-0.75305464E+01 -0.41410268E-01 -0.15613363E-03 -0.16290617E-03  0.54592130E-04
-0.75305464E+01  0.00000000E+00 -0.15631682E-03 -0.16528390E-03  0.10372602E-13
-0.75305464E+01  0.41410268E-01 -0.15613363E-03 -0.16290617E-03 -0.54592130E-04
-0.75305464E+01  0.82704342E-01 -0.15558423E-03 -0.15584941E-03 -0.10788766E-03
-0.75305464E+01  0.12376733E+00 -0.15466815E-03 -0.14433636E-03 -0.15864368E-03
-0.75305464E+01  0.16448690E+00 -0.15338595E-03 -0.12872751E-03 -0.20572112E-03
-0.75305464E+01  0.20475452E+00 -0.15173884E-03 -0.10950064E-03 -0.24812785E-03
-0.75305464E+01  0.24446655E+00 -0.14973078E-03 -0.87229856E-04 -0.28505286E-03
-0.75305464E+01  0.28352524E+00 -0.14736828E-03 -0.62556197E-04 -0.31588850E-03
-0.75305464E+01  0.32183967E+00 -0.14466250E-03 -0.36160085E-04 -0.34024253E-03
-0.75305464E+01  0.35932641E+00 -0.14162883E-03 -0.87300985E-05 -0.35793642E-03
-0.75305464E+01  0.39591017E+00 -0.13828859E-03  0.19063807E-04 -0.36899653E-03
-0.75305464E+01  0.43152416E+00 -0.13466829E-03  0.46596185E-04 -0.37363206E-03
-0.75305464E+01  0.46611039E+00 -0.13080078E-03  0.73305089E-04 -0.37221217E-03
-0.75305464E+01  0.49961977E+00 -0.12672428E-03  0.98707109E-04 -0.36523109E-03
-0.75305464E+01  0.53201207E+00 -0.12248300E-03  0.12240329E-03 -0.35328008E-03
-0.75305464E+01  0.56325577E+00 -0.11812572E-03  0.14407943E-03 -0.33700813E-03
-0.75305464E+01  0.59332774E+00 -0.11370545E-03  0.16349334E-03 -0.31709686E-03
-0.75305464E+01  0.62221291E+00 -0.10927646E-03  0.18045237E-03 -0.29422394E-03
-0.75305464E+01  0.64990376E+00 -0.10489091E-03  0.19476664E-03 -0.26904723E-03
-0.75305464E+01  0.67639983E+00 -0.10059119E-03  0.20618253E-03 -0.24217748E-03
-0.75305464E+01  0.70170710E+00 -0.96399843E-04  0.21428020E-03 -0.21417867E-03
-0.75305464E+01  0.72583741E+00 -0.92304746E-04  0.21836005E-03 -0.18555854E-03
-0.75305464E+01  0.74880783E+00 -0.88243843E-04  0.21732780E-03 -0.15679271E-03
-0.75305464E+01  0.77064005E+00 -0.84092068E-04  0.20964851E-03 -0.12833658E-03
-0.75305464E+01  0.79135972E+00 -0.79658834E-04  0.19340863E-03 -0.10066663E-03
-0.75305464E+01  0.81099590E+00 -0.74701336E-04  0.16656298E-03 -0.74293469E-04
-0.75305464E+01  0.82958044E+00 -0.68959224E-04  0.12735519E-03 -0.49786195E-04
-0.75305464E+01  0.84714748E+00 -0.62207894E-04  0.74890148E-04 -0.27744878E-04
-0.75305464E+01  0.86373293E+00 -0.54322780E-04  0.97151340E-05 -0.87724866E-05
-0.75305464E+01  0.87937402E+00 -0.45338736E-04 -0.65725286E-04  0.66099594E-05
-0.75305464E+01  0.89410886E+00 -0.35487969E-04 -0.14695041E-03  0.18028097E-04
-0.75305464E+01  0.90797606E+00 -0.25201609E-04 -0.22769560E-03  0.25350368E-04
-0.75305464E+01  0.92101443E+00 -0.15069971E-04 -0.30057975E-03  0.28717843E-04
-0.75305464E+01  0.93326267E+00 -0.57667345E-05 -0.35803737E-03  0.28580421E-04
-0.75305464E+01  0.94475908E+00  0.20462697E-05 -0.39333049E-03  0.25634366E-04
-0.75305464E+01  0.95554139E+00  0.78126781E-05 -0.40137763E-03  0.20782617E-04
-0.75305464E+01  0.96564655E+00  0.11153109E-04 -0.37924619E-03  0.14996702E-04
-0.75305464E+01  0.97511059E+00  0.11902524E-04 -0.32620944E-03  0.92612863E-05
-0.75305464E+01  0.98396850E+00  0.10111012E-04 -0.24345398E-03  0.44214263E-05
-0.75305464E+01  0.99225409E+00  0.60161623E-05 -0.13356236E-03  0.11882679E-05
-0.75305464E+01  0.10000000E+01  0.00000000E+00  0.00000000E+00  0.00000000E+00
 
-0.74878266E+01 -0.10000000E+01  0.00000000E+00  0.00000000E+00  0.00000000E+00
-0.74878266E+01 -0.99225409E+00  0.64936765E-05 -0.12181355E-03 -0.11769939E-05
-0.74878266E+01 -0.98396850E+00  0.11158940E-04 -0.22308592E-03 -0.44230839E-05
-0.74878266E+01 -0.97511059E+00  0.13635456E-04 -0.30087858E-03 -0.93624250E-05
-0.74878266E+01 -0.96564655E+00  0.13680800E-04 -0.35283039E-03 -0.15374210E-04
-0.74878266E+01 -0.95554139E+00  0.11216320E-04 -0.37764432E-03 -0.21711050E-04
-0.74878266E+01 -0.94475908E+00  0.63612124E-05 -0.37560230E-03 -0.27490846E-04
-0.74878266E+01 -0.93326267E+00 -0.55923034E-06 -0.34890040E-03 -0.31829612E-04
-0.74878266E+01 -0.92101443E+00 -0.90406914E-05 -0.30167697E-03 -0.33891378E-04
-0.74878266E+01 -0.90797606E+00 -0.18462035E-04 -0.23964491E-03 -0.33012966E-04
-0.74878266E+01 -0.89410886E+00 -0.28172322E-04 -0.16939814E-03 -0.28744512E-04
-0.74878266E+01 -0.87937402E+00 -0.37583645E-04 -0.97523585E-04 -0.20910261E-04
-0.74878266E+01 -0.86373293E+00 -0.46248789E-04 -0.29749106E-04 -0.95824238E-05
-0.74878266E+01 -0.84714748E+00 -0.53906371E-04  0.29696445E-04  0.49419940E-05
-0.74878266E+01 -0.82958044E+00 -0.60486304E-04  0.78365931E-04  0.22224620E-04
-0.74878266E+01 -0.81099590E+00 -0.66078831E-04  0.11552305E-03  0.41745036E-04
-0.74878266E+01 -0.79135972E+00 -0.70880276E-04  0.14177556E-03  0.62978764E-04
-0.74878266E+01 -0.77064005E+00 -0.75131505E-04  0.15857412E-03  0.85427300E-04
-0.74878266E+01 -0.74880783E+00 -0.79064797E-04  0.16769983E-03  0.10864613E-03
-0.74878266E+01 -0.72583741E+00 -0.82867734E-04  0.17087287E-03  0.13222731E-03
-0.74878266E+01 -0.70170710E+00 -0.86667479E-04  0.16950987E-03  0.15578894E-03
-0.74878266E+01 -0.67639983E+00 -0.90531096E-04  0.16464688E-03  0.17893974E-03
-0.74878266E+01 -0.64990376E+00 -0.94476824E-04  0.15696360E-03  0.20126668E-03
-0.74878266E+01 -0.62221291E+00 -0.98488421E-04  0.14687616E-03  0.22231250E-03
-0.74878266E+01 -0.59332774E+00 -0.10252946E-03  0.13463372E-03  0.24158120E-03
-0.74878266E+01 -0.56325577E+00 -0.10655345E-03  0.12041008E-03  0.25853580E-03
-0.74878266E+01 -0.53201207E+00 -0.11051145E-03  0.10436402E-03  0.27261991E-03
-0.74878266E+01 -0.49961977E+00 -0.11435557E-03  0.86684078E-04  0.28327001E-03
-0.74878266E+01 -0.46611039E+00 -0.11804189E-03  0.67610039E-04  0.28994600E-03
-0.74878266E+01 -0.43152416E+00 -0.12153085E-03  0.47447295E-04  0.29215202E-03
-0.74878266E+01 -0.39591017E+00 -0.12478860E-03  0.26567714E-04  0.28947017E-03
-0.74878266E+01 -0.35932641E+00 -0.12778641E-03  0.54071164E-05  0.28158416E-03
-0.74878266E+01 -0.32183967E+00 -0.13050163E-03 -0.15546775E-04  0.26830956E-03
-0.74878266E+01 -0.28352524E+00 -0.13291660E-03 -0.35768465E-04  0.24961292E-03
-0.74878266E+01 -0.24446655E+00 -0.13501924E-03 -0.54716012E-04  0.22563095E-03
-0.74878266E+01 -0.20475452E+00 -0.13680156E-03 -0.71852035E-04  0.19667741E-03
-0.74878266E+01 -0.16448690E+00 -0.13825977E-03 -0.86669441E-04  0.16324479E-03
-0.74878266E+01 -0.12376733E+00 -0.13939237E-03 -0.98713261E-04  0.12599363E-03
-0.74878266E+01 -0.82704342E-01 -0.14020009E-03 -0.10760473E-03  0.85734117E-04
-0.74878266E+01 -0.41410268E-01 -0.14068388E-03 -0.11305775E-03  0.43397380E-04
-0.74878266E+01  0.00000000E+00 -0.14084509E-03 -0.11489568E-03  0.89198921E-14
-0.74878266E+01  0.41410268E-01 -0.14068388E-03 -0.11305775E-03 -0.43397380E-04
-0.74878266E+01  0.82704342E-01 -0.14020009E-03 -0.10760473E-03 -0.85734117E-04
-0.74878266E+01  0.12376733E+00 -0.13939237E-03 -0.98713261E-04 -0.12599363E-03
-0.74878266E+01  0.16448690E+00 -0.13825977E-03 -0.86669441E-04 -0.16324479E-03
-0.74878266E+01  0.20475452E+00 -0.13680156E-03 -0.71852035E-04 -0.19667741E-03
-0.74878266E+01  0.24446655E+00 -0.13501924E-03 -0.54716012E-04 -0.22563095E-03
-0.74878266E+01  0.28352524E+00 -0.13291660E-03 -0.35768465E-04 -0.24961292E-03
-0.74878266E+01  0.32183967E+00 -0.13050163E-03 -0.15546775E-04 -0.26830956E-03
-0.74878266E+01  0.35932641E+00 -0.12778641E-03  0.54071164E-05 -0.28158416E-03
-0.74878266E+01  0.39591017E+00 -0.12478860E-03  0.26567714E-04 -0.28947017E-03
-0.74878266E+01  0.43152416E+00 -0.12153085E-03  0.47447295E-04 -0.29215202E-03
-0.74878266E+01  0.46611039E+00 -0.11804189E-03  0.67610039E-04 -0.28994600E-03
-0.74878266E+01  0.49961977E+00 -0.11435557E-03  0.86684078E-04 -0.28327001E-03
-0.74878266E+01  0.53201207E+00 -0.11051145E-03  0.10436402E-03 -0.27261991E-03
-0.74878266E+01  0.56325577E+00 -0.10655345E-03  0.12041008E-03 -0.25853580E-03
-0.74878266E+01  0.59332774E+00 -0.10252946E-03  0.13463372E-03 -0.24158120E-03
-0.74878266E+01  0.62221291E+00 -0.98488421E-04  0.14687616E-03 -0.22231250E-03
-0.74878266E+01  0.64990376E+00 -0.94476824E-04  0.15696360E-03 -0.20126668E-03
-0.74878266E+01  0.67639983E+00 -0.90531096E-04  0.16464688E-03 -0.17893974E-03
-0.74878266E+01  0.70170710E+00 -0.86667479E-04  0.16950987E-03 -0.15578894E-03
-0.74878266E+01  0.72583741E+00 -0.82867734E-04  0.17087287E-03 -0.13222731E-03
-0.74878266E+01  0.74880783E+00 -0.79064797E-04  0.16769983E-03 -0.10864613E-03
-0.74878266E+01  0.77064005E+00 -0.75131505E-04  0.15857412E-03 -0.85427300E-04
-0.74878266E+01  0.79135972E+00 -0.70880276E-04  0.14177556E-03 -0.62978764E-04
-0.74878266E+01  0.81099590E+00 -0.66078831E-04  0.11552305E-03 -0.41745036E-04
-0.74878266E+01  0.82958044E+00 -0.60486304E-04  0.78365931E-04 -0.22224620E-04
-0.74878266E+01  0.84714748E+00 -0.53906371E-04  0.29696445E-04 -0.49419940E-05
-0.74878266E+01  0.86373293E+00 -0.46248789E-04 -0.29749106E-04  0.95824238E-05
-0.74878266E+01  0.87937402E+00 -0.37583645E-04 -0.97523585E-04  0.20910261E-04
-0.74878266E+01  0.89410886E+00 -0.28172322E-04 -0.16939814E-03  0.28744512E-04
-0.74878266E+01  0.90797606E+00 -0.18462035E-04 -0.23964491E-03  0.33012966E-04
-0.74878266E+01  0.92101443E+00 -0.90406914E-05 -0.30167697E-03  0.33891378E-04
-0.74878266E+01  0.93326267E+00 -0.55923034E-06 -0.34890040E-03  0.31829612E-04
-0.74878266E+01  0.94475908E+00  0.63612124E-05 -0.37560230E-03  0.27490846E-04
-0.74878266E+01  0.95554139E+00  0.11216320E-04 -0.37764432E-03  0.21711050E-04
-0.74878266E+01  0.96564655E+00  0.13680800E-04 -0.35283039E-03  0.15374210E-04
-0.74878266E+01  0.97511059E+00  0.13635456E-04 -0.30087858E-03  0.93624250E-05
-0.74878266E+01  0.98396850E+00  0.11158940E-04 -0.22308592E-03  0.44230839E-05
-0.74878266E+01  0.99225409E+00  0.64936765E-05 -0.12181355E-03  0.11769939E-05
-0.74878266E+01  0.10000000E+01  0.00000000E+00  0.00000000E+00  0.00000000E+00
 
-0.74444585E+01 -0.10000000E+01  0.00000000E+00  0.00000000E+00  0.00000000E+00
-0.74444585E+01 -0.99225409E+00  0.68643676E-05 -0.11002699E-03 -0.11467520E-05
-0.74444585E+01 -0.98396850E+00  0.11995243E-04 -0.20241320E-03 -0.43424357E-05
-0.74444585E+01 -0.97511059E+00  0.15054178E-04 -0.27469417E-03 -0.92662713E-05
-0.74444585E+01 -0.96564655E+00  0.15796045E-04 -0.32472650E-03 -0.15377498E-04
-0.74444585E+01 -0.95554139E+00  0.14117175E-04 -0.35114328E-03 -0.22016247E-04
-0.74444585E+01 -0.94475908E+00  0.10094994E-04 -0.35385835E-03 -0.28393303E-04
-0.74444585E+01 -0.93326267E+00  0.40043298E-05 -0.33443011E-03 -0.33705795E-04
-0.74444585E+01 -0.92101443E+00 -0.37002921E-05 -0.29615945E-03 -0.37181948E-04
-0.74444585E+01 -0.90797606E+00 -0.12438099E-04 -0.24382972E-03 -0.38194116E-04
-0.74444585E+01 -0.89410886E+00 -0.21582635E-04 -0.18313595E-03 -0.36299408E-04
-0.74444585E+01 -0.87937402E+00 -0.30551854E-04 -0.11991235E-03 -0.31298783E-04
-0.74444585E+01 -0.86373293E+00 -0.38886949E-04 -0.59359823E-04 -0.23219124E-04
-0.74444585E+01 -0.84714748E+00 -0.46302030E-04 -0.54382092E-05 -0.12295890E-04
-0.74444585E+01 -0.82958044E+00 -0.52695869E-04  0.39436962E-04  0.10994713E-05
-0.74444585E+01 -0.81099590E+00 -0.58127379E-04  0.74381184E-04  0.16513834E-04
-0.74444585E+01 -0.79135972E+00 -0.62766329E-04  0.99752484E-04  0.33484486E-04
-0.74444585E+01 -0.77064005E+00 -0.66834672E-04  0.11672432E-03  0.51570537E-04
-0.74444585E+01 -0.74880783E+00 -0.70553926E-04  0.12683063E-03  0.70381579E-04
-0.74444585E+01 -0.72583741E+00 -0.74107996E-04  0.13160464E-03  0.89566099E-04
-0.74444585E+01 -0.70170710E+00 -0.77625413E-04  0.13234370E-03  0.10880360E-03
-0.74444585E+01 -0.67639983E+00 -0.81177661E-04  0.13002111E-03  0.12777415E-03
-0.74444585E+01 -0.64990376E+00 -0.84788753E-04  0.12529207E-03  0.14614613E-03
-0.74444585E+01 -0.62221291E+00 -0.88448631E-04  0.11856661E-03  0.16355512E-03
-0.74444585E+01 -0.59332774E+00 -0.92126897E-04  0.11009069E-03  0.17960617E-03
-0.74444585E+01 -0.56325577E+00 -0.95782861E-04  0.10002715E-03  0.19386996E-03
-0.74444585E+01 -0.53201207E+00 -0.99373020E-04  0.88509883E-04  0.20589923E-03
-0.74444585E+01 -0.49961977E+00 -0.10285467E-03  0.75686052E-04  0.21523780E-03
-0.74444585E+01 -0.46611039E+00 -0.10618866E-03  0.61736380E-04  0.22144543E-03
-0.74444585E+01 -0.43152416E+00 -0.10933987E-03  0.46890375E-04  0.22411454E-03
-0.74444585E+01 -0.39591017E+00 -0.11227839E-03  0.31428232E-04  0.22289846E-03
-0.74444585E+01 -0.35932641E+00 -0.11497897E-03  0.15681135E-04  0.21753099E-03
-0.74444585E+01 -0.32183967E+00 -0.11742189E-03  0.21933034E-07  0.20785214E-03
-0.74444585E+01 -0.28352524E+00 -0.11959199E-03 -0.15144675E-04  0.19382416E-03
-0.74444585E+01 -0.24446655E+00 -0.12147917E-03 -0.29399390E-04  0.17554809E-03
-0.74444585E+01 -0.20475452E+00 -0.12307701E-03 -0.42324259E-04  0.15326949E-03
-0.74444585E+01 -0.16448690E+00 -0.12438293E-03 -0.53523757E-04  0.12738036E-03
-0.74444585E+01 -0.12376733E+00 -0.12539631E-03 -0.62641775E-04  0.98410171E-04
-0.74444585E+01 -0.82704342E-01 -0.12611848E-03 -0.69381466E-04  0.67011055E-04
-0.74444585E+01 -0.41410268E-01 -0.12655079E-03 -0.73518087E-04  0.33934009E-04
-0.74444585E+01  0.00000000E+00 -0.12669481E-03 -0.74912923E-04  0.76343686E-14
-0.74444585E+01  0.41410268E-01 -0.12655079E-03 -0.73518087E-04 -0.33934009E-04
-0.74444585E+01  0.82704342E-01 -0.12611848E-03 -0.69381466E-04 -0.67011055E-04
-0.74444585E+01  0.12376733E+00 -0.12539631E-03 -0.62641775E-04 -0.98410171E-04
-0.74444585E+01  0.16448690E+00 -0.12438293E-03 -0.53523757E-04 -0.12738036E-03
-0.74444585E+01  0.20475452E+00 -0.12307701E-03 -0.42324259E-04 -0.15326949E-03
-0.74444585E+01  0.24446655E+00 -0.12147917E-03 -0.29399390E-04 -0.17554809E-03
-0.74444585E+01  0.28352524E+00 -0.11959199E-03 -0.15144675E-04 -0.19382416E-03
-0.74444585E+01  0.32183967E+00 -0.11742189E-03  0.21933033E-07 -0.20785214E-03
-0.74444585E+01  0.35932641E+00 -0.11497897E-03  0.15681135E-04 -0.21753098E-03
-0.74444585E+01  0.39591017E+00 -0.11227839E-03  0.31428232E-04 -0.22289846E-03
-0.74444585E+01  0.43152416E+00 -0.10933987E-03  0.46890375E-04 -0.22411454E-03
-0.74444585E+01  0.46611039E+00 -0.10618866E-03  0.61736380E-04 -0.22144543E-03
-0.74444585E+01  0.49961977E+00 -0.10285467E-03  0.75686052E-04 -0.21523780E-03
-0.74444585E+01  0.53201207E+00 -0.99373020E-04  0.88509883E-04 -0.20589923E-03
-0.74444585E+01  0.56325577E+00 -0.95782861E-04  0.10002715E-03 -0.19386996E-03
-0.74444585E+01  0.59332774E+00 -0.92126897E-04  0.11009069E-03 -0.17960617E-03
-0.74444585E+01  0.62221291E+00 -0.88448631E-04  0.11856661E-03 -0.16355512E-03
-0.74444585E+01  0.64990376E+00 -0.84788753E-04  0.12529207E-03 -0.14614613E-03
-0.74444585E+01  0.67639983E+00 -0.81177661E-04  0.13002111E-03 -0.12777415E-03
-0.74444585E+01  0.70170710E+00 -0.77625413E-04  0.13234370E-03 -0.10880360E-03
-0.74444585E+01  0.72583741E+00 -0.74107996E-04  0.13160464E-03 -0.89566099E-04
-0.74444585E+01  0.74880783E+00 -0.70553926E-04  0.12683063E-03 -0.70381579E-04
-0.74444585E+01  0.77064005E+00 -0.66834672E-04  0.11672432E-03 -0.51570537E-04
-0.74444585E+01  0.79135972E+00 -0.62766329E-04  0.99752484E-04 -0.33484486E-04
-0.74444585E+01  0.81099590E+00 -0.58127379E-04  0.74381184E-04 -0.16513834E-04
-0.74444585E+01  0.82958044E+00 -0.52695869E-04  0.39436962E-04 -0.10994713E-05
-0.74444585E+01  0.84714748E+00 -0.46302030E-04 -0.54382092E-05  0.12295890E-04
-0.74444585E+01  0.86373293E+00 -0.38886949E-04 -0.59359823E-04  0.23219124E-04
-0.74444585E+01  0.87937402E+00 -0.30551854E-04 -0.11991235E-03  0.31298783E-04
-0.74444585E+01  0.89410886E+00 -0.21582635E-04 -0.18313595E-03  0.36299408E-04
-0.74444585E+01  0.90797606E+00 -0.12438099E-04 -0.24382972E-03  0.38194116E-04
-0.74444585E+01  0.92101443E+00 -0.37002921E-05 -0.29615945E-03  0.37181948E-04
-0.74444585E+01  0.93326267E+00  0.40043298E-05 -0.33443011E-03  0.33705795E-04
-0.74444585E+01  0.94475908E+00  0.10094994E-04 -0.35385835E-03  0.28393303E-04
-0.74444585E+01  0.95554139E+00  0.14117175E-04 -0.35114328E-03  0.22016247E-04
-0.74444585E+01  0.96564655E+00  0.15796045E-04 -0.32472650E-03  0.15377498E-04
-0.74444585E+01  0.97511059E+00  0.15054178E-04 -0.27469417E-03  0.92662713E-05
-0.74444585E+01  0.98396850E+00  0.11995243E-04 -0.20241320E-03  0.43424357E-05
-0.74444585E+01  0.99225409E+00  0.68643676E-05 -0.11002699E-03  0.11467520E-05
-0.74444585E+01  0.10000000E+01  0.00000000E+00  0.00000000E+00  0.00000000E+00
 
-0.74004361E+01 -0.10000000E+01  0.00000000E+00  0.00000000E+00  0.00000000E+00
-0.74004361E+01 -0.99225409E+00  0.71232852E-05 -0.98369698E-04 -0.10983564E-05
-0.74004361E+01 -0.98396850E+00  0.12612485E-04 -0.18178830E-03 -0.41874446E-05
-0.74004361E+01 -0.97511059E+00  0.16150107E-04 -0.24821992E-03 -0.89959518E-05
-0.74004361E+01 -0.96564655E+00  0.17489606E-04 -0.29573156E-03 -0.15056059E-04
-0.74004361E+01 -0.95554139E+00  0.16505236E-04 -0.32291616E-03 -0.21788591E-04
-0.74004361E+01 -0.94475908E+00  0.13236370E-04 -0.32938165E-03 -0.28491154E-04
-0.74004361E+01 -0.93326267E+00  0.79108589E-05 -0.31613266E-03 -0.34438200E-04
-0.74004361E+01 -0.92101443E+00  0.93577226E-06 -0.28572523E-03 -0.38920883E-04
-0.74004361E+01 -0.90797606E+00 -0.71479283E-05 -0.24209955E-03 -0.41348984E-04
-0.74004361E+01 -0.89410886E+00 -0.15739704E-04 -0.19011992E-03 -0.41291081E-04
-0.74004361E+01 -0.87937402E+00 -0.24266519E-04 -0.13490921E-03 -0.38531649E-04
-0.74004361E+01 -0.86373293E+00 -0.32262228E-04 -0.81154609E-04 -0.33060237E-04
-0.74004361E+01 -0.84714748E+00 -0.39420992E-04 -0.32535418E-04 -0.25059399E-04
-0.74004361E+01 -0.82958044E+00 -0.45614558E-04  0.85922970E-05 -0.14842086E-04
-0.74004361E+01 -0.81099590E+00 -0.50873648E-04  0.41230723E-04 -0.28024067E-05
-0.74004361E+01 -0.79135972E+00 -0.55343421E-04  0.65521113E-04  0.10650751E-04
-0.74004361E+01 -0.77064005E+00 -0.59227719E-04  0.82385114E-04  0.25125750E-04
-0.74004361E+01 -0.74880783E+00 -0.62737245E-04  0.93124621E-04  0.40277280E-04
-0.74004361E+01 -0.72583741E+00 -0.66051657E-04  0.99091671E-04  0.55799795E-04
-0.74004361E+01 -0.70170710E+00 -0.69300098E-04  0.10146321E-03  0.71422227E-04
-0.74004361E+01 -0.67639983E+00 -0.72557739E-04  0.10114529E-03  0.86882203E-04
-0.74004361E+01 -0.64990376E+00 -0.75853781E-04  0.98763820E-04  0.10191432E-03
-0.74004361E+01 -0.62221291E+00 -0.79183914E-04  0.94719862E-04  0.11623066E-03
-0.74004361E+01 -0.59332774E+00 -0.82523447E-04  0.89256449E-04  0.12952055E-03
-0.74004361E+01 -0.56325577E+00 -0.85837217E-04  0.82529306E-04  0.14144563E-03
-0.74004361E+01 -0.53201207E+00 -0.89086918E-04  0.74654959E-04  0.15165194E-03
-0.74004361E+01 -0.49961977E+00 -0.92234761E-04  0.65749778E-04  0.15977609E-03
-0.74004361E+01 -0.46611039E+00 -0.95246102E-04  0.55948916E-04  0.16546507E-03
-0.74004361E+01 -0.43152416E+00 -0.98089924E-04  0.45421709E-04  0.16838921E-03
-0.74004361E+01 -0.39591017E+00 -0.10073986E-03  0.34374289E-04  0.16826541E-03
-0.74004361E+01 -0.35932641E+00 -0.10317375E-03  0.23052010E-04  0.16487290E-03
-0.74004361E+01 -0.32183967E+00 -0.10537431E-03  0.11732470E-04  0.15807493E-03
-0.74004361E+01 -0.28352524E+00 -0.10732827E-03  0.71932308E-06  0.14783191E-03
-0.74004361E+01 -0.24446655E+00 -0.10902690E-03 -0.96713468E-05  0.13421583E-03
-0.74004361E+01 -0.20475452E+00 -0.11046469E-03 -0.19122565E-04  0.11741512E-03
-0.74004361E+01 -0.16448690E+00 -0.11163953E-03 -0.27333405E-04  0.97736939E-04
-0.74004361E+01 -0.12376733E+00 -0.11255101E-03 -0.34031750E-04  0.75599938E-04
-0.74004361E+01 -0.82704342E-01 -0.11320048E-03 -0.38990419E-04  0.51522634E-04
-0.74004361E+01 -0.41410268E-01 -0.11358924E-03 -0.42036865E-04  0.26103983E-04
-0.74004361E+01  0.00000000E+00 -0.11371875E-03 -0.43064656E-04  0.64948502E-14
-0.74004361E+01  0.41410268E-01 -0.11358924E-03 -0.42036865E-04 -0.26103983E-04
-0.74004361E+01  0.82704342E-01 -0.11320048E-03 -0.38990419E-04 -0.51522634E-04
-0.74004361E+01  0.12376733E+00 -0.11255101E-03 -0.34031750E-04 -0.75599938E-04
-0.74004361E+01  0.16448690E+00 -0.11163953E-03 -0.27333405E-04 -0.97736939E-04
-0.74004361E+01  0.20475452E+00 -0.11046469E-03 -0.19122565E-04 -0.11741512E-03
-0.74004361E+01  0.24446655E+00 -0.10902690E-03 -0.96713468E-05 -0.13421583E-03
-0.74004361E+01  0.28352524E+00 -0.10732827E-03  0.71932308E-06 -0.14783191E-03
-0.74004361E+01  0.32183967E+00 -0.10537431E-03  0.11732470E-04 -0.15807493E-03
-0.74004361E+01  0.35932641E+00 -0.10317375E-03  0.23052010E-04 -0.16487290E-03
-0.74004361E+01  0.39591017E+00 -0.10073986E-03  0.34374289E-04 -0.16826541E-03
-0.74004361E+01  0.43152416E+00 -0.98089924E-04  0.45421709E-04 -0.16838921E-03
-0.74004361E+01  0.46611039E+00 -0.95246102E-04  0.55948916E-04 -0.16546507E-03
-0.74004361E+01  0.49961977E+00 -0.92234761E-04  0.65749778E-04 -0.15977609E-03
-0.74004361E+01  0.53201207E+00 -0.89086918E-04  0.74654959E-04 -0.15165194E-03
-0.74004361E+01  0.56325577E+00 -0.85837217E-04  0.82529306E-04 -0.14144563E-03
-0.74004361E+01  0.59332774E+00 -0.82523447E-04  0.89256449E-04 -0.12952055E-03
-0.74004361E+01  0.62221291E+00 -0.79183914E-04  0.94719862E-04 -0.11623066E-03
-0.74004361E+01  0.64990376E+00 -0.75853781E-04  0.98763820E-04 -0.10191432E-03
-0.74004361E+01  0.67639983E+00 -0.72557739E-04  0.10114529E-03 -0.86882203E-04
-0.74004361E+01  0.70170710E+00 -0.69300098E-04  0.10146321E-03 -0.71422227E-04
-0.74004361E+01  0.72583741E+00 -0.66051657E-04  0.99091671E-04 -0.55799795E-04
-0.74004361E+01  0.74880783E+00 -0.62737245E-04  0.93124621E-04 -0.40277280E-04
-0.74004361E+01  0.77064005E+00 -0.59227719E-04  0.82385114E-04 -0.25125750E-04
-0.74004361E+01  0.79135972E+00 -0.55343421E-04  0.65521113E-04 -0.10650751E-04
-0.74004361E+01  0.81099590E+00 -0.50873648E-04  0.41230723E-04  0.28024067E-05
-0.74004361E+01  0.82958044E+00 -0.45614558E-04  0.85922970E-05  0.14842086E-04
-0.74004361E+01  0.84714748E+00 -0.39420992E-04 -0.32535418E-04  0.25059399E-04
-0.74004361E+01  0.86373293E+00 -0.32262228E-04 -0.81154609E-04  0.33060237E-04
-0.74004361E+01  0.87937402E+00 -0.24266519E-04 -0.13490921E-03  0.38531649E-04
-0.74004361E+01  0.89410886E+00 -0.15739704E-04 -0.19011992E-03  0.41291081E-04
-0.74004361E+01  0.90797606E+00 -0.71479283E-05 -0.24209955E-03  0.41348984E-04
-0.74004361E+01  0.92101443E+00  0.93577226E-06 -0.28572523E-03  0.38920883E-04
-0.74004361E+01  0.93326267E+00  0.79108589E-05 -0.31613266E-03  0.34438200E-04
-0.74004361E+01  0.94475908E+00  0.13236370E-04 -0.32938165E-03  0.28491154E-04
-0.74004361E+01  0.95554139E+00  0.16505236E-04 -0.32291616E-03  0.21788591E-04
-0.74004361E+01  0.96564655E+00  0.17489606E-04 -0.29573156E-03  0.15056059E-04
-0.74004361E+01  0.97511059E+00  0.16150107E-04 -0.24821992E-03  0.89959518E-05
-0.74004361E+01  0.98396850E+00  0.12612485E-04 -0.18178830E-03  0.41874446E-05
-0.74004361E+01  0.99225409E+00  0.71232852E-05 -0.98369698E-04  0.10983564E-05
-0.74004361E+01  0.10000000E+01  0.00000000E+00  0.00000000E+00  0.00000000E+00
 
-0.73557535E+01 -0.10000000E+01  0.00000000E+00  0.00000000E+00  0.00000000E+00
-0.73557535E+01 -0.99225409E+00  0.72987405E-05 -0.87079637E-04 -0.10362780E-05
-0.73557535E+01 -0.98396850E+00  0.13061852E-04 -0.16165432E-03 -0.39733200E-05
-0.73557535E+01 -0.97511059E+00  0.16992558E-04 -0.22207160E-03 -0.85848526E-05
-0.73557535E+01 -0.96564655E+00  0.18844646E-04 -0.26660389E-03 -0.14471099E-04
-0.73557535E+01 -0.95554139E+00  0.18473596E-04 -0.29383663E-03 -0.21128869E-04
-0.73557535E+01 -0.94475908E+00  0.15884787E-04 -0.30313602E-03 -0.27938857E-04
-0.73557535E+01 -0.93326267E+00  0.11263007E-04 -0.29503831E-03 -0.34250723E-04
-0.73557535E+01 -0.92101443E+00  0.49707361E-05 -0.27144853E-03 -0.39418460E-04
-0.73557535E+01 -0.90797606E+00 -0.24896916E-05 -0.23555172E-03 -0.42891264E-04
-0.73557535E+01 -0.89410886E+00 -0.10544416E-04 -0.19145184E-03 -0.44252917E-04
-0.73557535E+01 -0.87937402E+00 -0.18631930E-04 -0.14360508E-03 -0.43276322E-04
-0.73557535E+01 -0.86373293E+00 -0.26282499E-04 -0.96201692E-04 -0.39919025E-04
-0.73557535E+01 -0.84714748E+00 -0.33174561E-04 -0.52632427E-04 -0.34315924E-04
-0.73557535E+01 -0.82958044E+00 -0.39156835E-04 -0.15168750E-04 -0.26726206E-04
-0.73557535E+01 -0.81099590E+00 -0.44235042E-04  0.15111501E-04 -0.17489331E-04
-0.73557535E+01 -0.79135972E+00 -0.48531860E-04  0.38165455E-04 -0.69646237E-05
-0.73557535E+01 -0.77064005E+00 -0.52234070E-04  0.54689049E-04  0.45006470E-05
-0.73557535E+01 -0.74880783E+00 -0.55541753E-04  0.65768658E-04  0.16600257E-04
-0.73557535E+01 -0.72583741E+00 -0.58629944E-04  0.72582353E-04  0.29066770E-04
-0.73557535E+01 -0.70170710E+00 -0.61627753E-04  0.76186681E-04  0.41668728E-04
-0.73557535E+01 -0.67639983E+00 -0.64613338E-04  0.77416443E-04  0.54189306E-04
-0.73557535E+01 -0.64990376E+00 -0.67620444E-04  0.76863044E-04  0.66415578E-04
-0.73557535E+01 -0.62221291E+00 -0.70649949E-04  0.74914479E-04  0.78120877E-04
-0.73557535E+01 -0.59332774E+00 -0.73682379E-04  0.71809282E-04  0.89062959E-04
-0.73557535E+01 -0.56325577E+00 -0.76687630E-04  0.67697574E-04  0.98978345E-04
-0.73557535E+01 -0.53201207E+00 -0.79632133E-04  0.62683356E-04  0.10759097E-03
-0.73557535E+01 -0.49961977E+00 -0.82482528E-04  0.56860261E-04  0.11461610E-03
-0.73557535E+01 -0.46611039E+00 -0.85208177E-04  0.50328964E-04  0.11977565E-03
-0.73557535E+01 -0.43152416E+00 -0.87781653E-04  0.43212373E-04  0.12280803E-03
-0.73557535E+01 -0.39591017E+00 -0.90179632E-04  0.35658653E-04  0.12348664E-03
-0.73557535E+01 -0.35932641E+00 -0.92382462E-04  0.27845197E-04  0.12163233E-03
-0.73557535E+01 -0.32183967E+00 -0.94374751E-04  0.19973528E-04  0.11713111E-03
-0.73557535E+01 -0.28352524E+00 -0.96144596E-04  0.12266036E-04  0.10994482E-03
-0.73557535E+01 -0.24446655E+00 -0.97684022E-04  0.49553665E-05  0.10012331E-03
-0.73557535E+01 -0.20475452E+00 -0.98987845E-04 -0.17234379E-05  0.87808565E-04
-0.73557535E+01 -0.16448690E+00 -0.10005387E-03 -0.75464155E-05  0.73237147E-04
-0.73557535E+01 -0.12376733E+00 -0.10088141E-03 -0.12309888E-04  0.56734612E-04
-0.73557535E+01 -0.82704342E-01 -0.10147135E-03 -0.15843510E-04  0.38706546E-04
-0.73557535E+01 -0.41410268E-01 -0.10182460E-03 -0.18017323E-04  0.19623024E-04
-0.73557535E+01  0.00000000E+00 -0.10194230E-03 -0.18751256E-04  0.54905209E-14
-0.73557535E+01  0.41410268E-01 -0.10182460E-03 -0.18017323E-04 -0.19623024E-04
-0.73557535E+01  0.82704342E-01 -0.10147135E-03 -0.15843510E-04 -0.38706546E-04
-0.73557535E+01  0.12376733E+00 -0.10088141E-03 -0.12309888E-04 -0.56734612E-04
-0.73557535E+01  0.16448690E+00 -0.10005387E-03 -0.75464155E-05 -0.73237147E-04
-0.73557535E+01  0.20475452E+00 -0.98987845E-04 -0.17234379E-05 -0.87808565E-04
-0.73557535E+01  0.24446655E+00 -0.97684022E-04  0.49553665E-05 -0.10012331E-03
-0.73557535E+01  0.28352524E+00 -0.96144596E-04  0.12266036E-04 -0.10994482E-03
-0.73557535E+01  0.32183967E+00 -0.94374751E-04  0.19973528E-04 -0.11713111E-03
-0.73557535E+01  0.35932641E+00 -0.92382462E-04  0.27845197E-04 -0.12163233E-03
-0.73557535E+01  0.39591017E+00 -0.90179632E-04  0.35658653E-04 -0.12348664E-03
-0.73557535E+01  0.43152416E+00 -0.87781653E-04  0.43212373E-04 -0.12280803E-03
-0.73557535E+01  0.46611039E+00 -0.85208177E-04  0.50328964E-04 -0.11977565E-03
-0.73557535E+01  0.49961977E+00 -0.82482528E-04  0.56860261E-04 -0.11461610E-03
-0.73557535E+01  0.53201207E+00 -0.79632133E-04  0.62683356E-04 -0.10759097E-03
-0.73557535E+01  0.56325577E+00 -0.76687630E-04  0.67697574E-04 -0.98978345E-04
-0.73557535E+01  0.59332774E+00 -0.73682379E-04  0.71809282E-04 -0.89062959E-04
-0.73557535E+01  0.62221291E+00 -0.70649949E-04  0.74914479E-04 -0.78120877E-04
-0.73557535E+01  0.64990376E+00 -0.67620444E-04  0.76863044E-04 -0.66415578E-04
-0.73557535E+01  0.67639983E+00 -0.64613338E-04  0.77416443E-04 -0.54189306E-04
-0.73557535E+01  0.70170710E+00 -0.61627753E-04  0.76186681E-04 -0.41668728E-04
-0.73557535E+01  0.72583741E+00 -0.58629944E-04  0.72582353E-04 -0.29066770E-04
-0.73557535E+01  0.74880783E+00 -0.55541753E-04  0.65768658E-04 -0.16600257E-04
-0.73557535E+01  0.77064005E+00 -0.52234070E-04  0.54689049E-04 -0.45006470E-05
-0.73557535E+01  0.79135972E+00 -0.48531860E-04  0.38165455E-04  0.69646237E-05
-0.73557535E+01  0.81099590E+00 -0.44235042E-04  0.15111501E-04  0.17489331E-04
-0.73557535E+01  0.82958044E+00 -0.39156835E-04 -0.15168750E-04  0.26726206E-04
-0.73557535E+01  0.84714748E+00 -0.33174561E-04 -0.52632427E-04  0.34315924E-04
-0.73557535E+01  0.86373293E+00 -0.26282499E-04 -0.96201692E-04  0.39919025E-04
-0.73557535E+01  0.87937402E+00 -0.18631930E-04 -0.14360508E-03  0.43276322E-04
-0.73557535E+01  0.89410886E+00 -0.10544416E-04 -0.19145184E-03  0.44252917E-04
-0.73557535E+01  0.90797606E+00 -0.24896916E-05 -0.23555172E-03  0.42891264E-04
-0.73557535E+01  0.92101443E+00  0.49707361E-05 -0.27144853E-03  0.39418460E-04
-0.73557535E+01  0.93326267E+00  0.11263007E-04 -0.29503831E-03  0.34250723E-04
-0.73557535E+01  0.94475908E+00  0.15884787E-04 -0.30313602E-03  0.27938857E-04
-0.73557535E+01  0.95554139E+00  0.18473596E-04 -0.29383663E-03  0.21128869E-04
-0.73557535E+01  0.96564655E+00  0.18844646E-04 -0.26660389E-03  0.14471099E-04
-0.73557535E+01  0.97511059E+00  0.16992558E-04 -0.22207160E-03  0.85848526E-05
-0.73557535E+01  0.98396850E+00  0.13061852E-04 -0.16165432E-03  0.39733200E-05
-0.73557535E+01  0.99225409E+00  0.72987405E-05 -0.87079637E-04  0.10362780E-05
-0.73557535E+01  0.10000000E+01  0.00000000E+00  0.00000000E+00  0.00000000E+00
 
-0.73104050E+01 -0.10000000E+01  0.00000000E+00  0.00000000E+00  0.00000000E+00
-0.73104050E+01 -0.99225409E+00  0.73887014E-05 -0.76275924E-04 -0.96200834E-06
-0.73104050E+01 -0.98396850E+00  0.13341006E-04 -0.14226597E-03 -0.37091409E-05
-0.73104050E+01 -0.97511059E+00  0.17579765E-04 -0.19665792E-03 -0.80557766E-05
-0.73104050E+01 -0.96564655E+00  0.19860173E-04 -0.23791931E-03 -0.13665288E-04
-0.73104050E+01 -0.95554139E+00  0.20021709E-04 -0.26465119E-03 -0.20105863E-04
-0.73104050E+01 -0.94475908E+00  0.18039484E-04 -0.27603120E-03 -0.26837689E-04
-0.73104050E+01 -0.93326267E+00  0.14058985E-04 -0.27220266E-03 -0.33283717E-04
-0.73104050E+01 -0.92101443E+00  0.84010049E-05 -0.25450594E-03 -0.38860853E-04
-0.73104050E+01 -0.90797606E+00  0.15306407E-05 -0.22545529E-03 -0.43059779E-04
-0.73104050E+01 -0.89410886E+00 -0.60053604E-05 -0.18846453E-03 -0.45483144E-04
-0.73104050E+01 -0.87937402E+00 -0.13659165E-04 -0.14737066E-03 -0.45896909E-04
-0.73104050E+01 -0.86373293E+00 -0.20960836E-04 -0.10588821E-03 -0.44231453E-04
-0.73104050E+01 -0.84714748E+00 -0.27577051E-04 -0.67116387E-04 -0.40578447E-04
-0.73104050E+01 -0.82958044E+00 -0.33337335E-04 -0.33221068E-04 -0.35146964E-04
-0.73104050E+01 -0.81099590E+00 -0.38225575E-04 -0.53295616E-05 -0.28224764E-04
-0.73104050E+01 -0.79135972E+00 -0.42344155E-04  0.16362856E-04 -0.20124173E-04
-0.73104050E+01 -0.77064005E+00 -0.45863972E-04  0.32353099E-04 -0.11150992E-04
-0.73104050E+01 -0.74880783E+00 -0.48974803E-04  0.43530231E-04 -0.15762021E-05
-0.73104050E+01 -0.72583741E+00 -0.51846786E-04  0.50907720E-04  0.83653507E-05
-0.73104050E+01 -0.70170710E+00 -0.54608410E-04  0.55423805E-04  0.18474332E-04
-0.73104050E+01 -0.67639983E+00 -0.57340110E-04  0.57839556E-04  0.28569742E-04
-0.73104050E+01 -0.64990376E+00 -0.60079492E-04  0.58707558E-04  0.38479435E-04
-0.73104050E+01 -0.62221291E+00 -0.62831977E-04  0.58398743E-04  0.48024538E-04
-0.73104050E+01 -0.59332774E+00 -0.65582730E-04  0.57144905E-04  0.57016588E-04
-0.73104050E+01 -0.56325577E+00 -0.68306147E-04  0.55090790E-04  0.65251681E-04
-0.73104050E+01 -0.53201207E+00 -0.70972860E-04  0.52330896E-04  0.72516386E-04
-0.73104050E+01 -0.49961977E+00 -0.73553411E-04  0.48941864E-04  0.78589957E-04
-0.73104050E+01 -0.46611039E+00 -0.76020663E-04  0.44998305E-04  0.83255964E-04
-0.73104050E+01 -0.43152416E+00 -0.78350304E-04  0.40587399E-04  0.86309502E-04
-0.73104050E+01 -0.39591017E+00 -0.80521626E-04  0.35812096E-04  0.87571692E-04
-0.73104050E+01 -0.35932641E+00 -0.82517126E-04  0.30796049E-04  0.86899225E-04
-0.73104050E+01 -0.32183967E+00 -0.84322995E-04  0.25679990E-04  0.84198611E-04
-0.73104050E+01 -0.28352524E+00 -0.85928433E-04  0.20620690E-04  0.79434622E-04
-0.73104050E+01 -0.24446655E+00 -0.87326033E-04  0.15782873E-04  0.72640413E-04
-0.73104050E+01 -0.20475452E+00 -0.88510792E-04  0.11334369E-04  0.63920999E-04
-0.73104050E+01 -0.16448690E+00 -0.89480321E-04  0.74356238E-05  0.53455736E-04
-0.73104050E+01 -0.12376733E+00 -0.90233563E-04  0.42335399E-05  0.41494073E-04
-0.73104050E+01 -0.82704342E-01 -0.90770901E-04  0.18511332E-05  0.28348847E-04
-0.73104050E+01 -0.41410268E-01 -0.91092804E-04  0.38278244E-06  0.14384007E-04
-0.73104050E+01  0.00000000E+00 -0.91200088E-04 -0.11349943E-06  0.46027331E-14
-0.73104050E+01  0.41410268E-01 -0.91092804E-04  0.38278244E-06 -0.14384007E-04
-0.73104050E+01  0.82704342E-01 -0.90770901E-04  0.18511332E-05 -0.28348847E-04
-0.73104050E+01  0.12376733E+00 -0.90233563E-04  0.42335399E-05 -0.41494073E-04
-0.73104050E+01  0.16448690E+00 -0.89480321E-04  0.74356238E-05 -0.53455736E-04
-0.73104050E+01  0.20475452E+00 -0.88510792E-04  0.11334369E-04 -0.63920999E-04
-0.73104050E+01  0.24446655E+00 -0.87326033E-04  0.15782873E-04 -0.72640413E-04
-0.73104050E+01  0.28352524E+00 -0.85928433E-04  0.20620690E-04 -0.79434622E-04
-0.73104050E+01  0.32183967E+00 -0.84322995E-04  0.25679990E-04 -0.84198611E-04
-0.73104050E+01  0.35932641E+00 -0.82517126E-04  0.30796049E-04 -0.86899225E-04
-0.73104050E+01  0.39591017E+00 -0.80521626E-04  0.35812096E-04 -0.87571692E-04
-0.73104050E+01  0.43152416E+00 -0.78350304E-04  0.40587399E-04 -0.86309502E-04
-0.73104050E+01  0.46611039E+00 -0.76020663E-04  0.44998305E-04 -0.83255964E-04
-0.73104050E+01  0.49961977E+00 -0.73553411E-04  0.48941864E-04 -0.78589957E-04
-0.73104050E+01  0.53201207E+00 -0.70972860E-04  0.52330896E-04 -0.72516386E-04
-0.73104050E+01  0.56325577E+00 -0.68306147E-04  0.55090790E-04 -0.65251681E-04
-0.73104050E+01  0.59332774E+00 -0.65582730E-04  0.57144905E-04 -0.57016588E-04
-0.73104050E+01  0.62221291E+00 -0.62831977E-04  0.58398743E-04 -0.48024538E-04
-0.73104050E+01  0.64990376E+00 -0.60079492E-04  0.58707558E-04 -0.38479435E-04
-0.73104050E+01  0.67639983E+00 -0.57340110E-04  0.57839556E-04 -0.28569742E-04
-0.73104050E+01  0.70170710E+00 -0.54608410E-04  0.55423805E-04 -0.18474332E-04
-0.73104050E+01  0.72583741E+00 -0.51846786E-04  0.50907720E-04 -0.83653507E-05
-0.73104050E+01  0.74880783E+00 -0.48974803E-04  0.43530231E-04  0.15762021E-05
-0.73104050E+01  0.77064005E+00 -0.45863972E-04  0.32353099E-04  0.11150992E-04
-0.73104050E+01  0.79135972E+00 -0.42344155E-04  0.16362856E-04  0.20124173E-04
-0.73104050E+01  0.81099590E+00 -0.38225575E-04 -0.53295616E-05  0.28224764E-04
-0.73104050E+01  0.82958044E+00 -0.33337335E-04 -0.33221068E-04  0.35146964E-04
-0.73104050E+01  0.84714748E+00 -0.27577051E-04 -0.67116387E-04  0.40578447E-04
-0.73104050E+01  0.86373293E+00 -0.20960836E-04 -0.10588821E-03  0.44231453E-04
-0.73104050E+01  0.87937402E+00 -0.13659165E-04 -0.14737066E-03  0.45896909E-04
-0.73104050E+01  0.89410886E+00 -0.60053604E-05 -0.18846453E-03  0.45483144E-04
-0.73104050E+01  0.90797606E+00  0.15306407E-05 -0.22545529E-03  0.43059779E-04
-0.73104050E+01  0.92101443E+00  0.84010049E-05 -0.25450594E-03  0.38860853E-04
-0.73104050E+01  0.93326267E+00  0.14058985E-04 -0.27220266E-03  0.33283717E-04
-0.73104050E+01  0.94475908E+00  0.18039484E-04 -0.27603120E-03  0.26837689E-04
-0.73104050E+01  0.95554139E+00  0.20021709E-04 -0.26465119E-03  0.20105863E-04
-0.73104050E+01  0.96564655E+00  0.19860173E-04 -0.23791931E-03  0.13665288E-04
-0.73104050E+01  0.97511059E+00  0.17579765E-04 -0.19665792E-03  0.80557766E-05
-0.73104050E+01  0.98396850E+00  0.13341006E-04 -0.14226597E-03  0.37091409E-05
-0.73104050E+01  0.99225409E+00  0.73887014E-05 -0.76275924E-04  0.96200834E-06
-0.73104050E+01  0.10000000E+01  0.00000000E+00  0.00000000E+00  0.00000000E+00
 
-0.72643846E+01 -0.10000000E+01  0.00000000E+00  0.00000000E+00  0.00000000E+00
-0.72643846E+01 -0.99225409E+00  0.74176540E-05 -0.66141759E-04 -0.88041722E-06
-0.72643846E+01 -0.98396850E+00  0.13494740E-04 -0.12396406E-03 -0.34114347E-05
-0.72643846E+01 -0.97511059E+00  0.17973127E-04 -0.17245109E-03 -0.74439007E-05
-0.72643846E+01 -0.96564655E+00  0.20610732E-04 -0.21025631E-03 -0.12699549E-04
-0.72643846E+01 -0.95554139E+00  0.21233929E-04 -0.23602108E-03 -0.18813268E-04
-0.72643846E+01 -0.94475908E+00  0.19791386E-04 -0.24878895E-03 -0.25320924E-04
-0.72643846E+01 -0.93326267E+00  0.16393230E-04 -0.24838685E-03 -0.31716495E-04
-0.72643846E+01 -0.92101443E+00  0.11321807E-04 -0.23567824E-03 -0.37479528E-04
-0.72643846E+01 -0.90797606E+00  0.50068544E-05 -0.21259298E-03 -0.42144005E-04
-0.72643846E+01 -0.89410886E+00 -0.20318229E-05 -0.18192812E-03 -0.45335029E-04
-0.72643846E+01 -0.87937402E+00 -0.92615592E-05 -0.14695289E-03 -0.46816367E-04
-0.72643846E+01 -0.86373293E+00 -0.16215006E-04 -0.11093186E-03 -0.46496338E-04
-0.72643846E+01 -0.84714748E+00 -0.22550553E-04 -0.76673832E-04 -0.44428145E-04
-0.72643846E+01 -0.82958044E+00 -0.28082051E-04 -0.46221317E-04 -0.40774633E-04
-0.72643846E+01 -0.81099590E+00 -0.32774572E-04 -0.20722290E-04 -0.35774775E-04
-0.72643846E+01 -0.79135972E+00 -0.36712404E-04 -0.49284774E-06 -0.29696038E-04
-0.72643846E+01 -0.77064005E+00 -0.40051836E-04  0.14792826E-04 -0.22804705E-04
-0.72643846E+01 -0.74880783E+00 -0.42972822E-04  0.25846862E-04 -0.15338880E-04
-0.72643846E+01 -0.72583741E+00 -0.45640492E-04  0.33529990E-04 -0.75043171E-05
-0.72643846E+01 -0.70170710E+00 -0.48182262E-04  0.38666548E-04  0.52674794E-06
-0.72643846E+01 -0.67639983E+00 -0.50680247E-04  0.41943165E-04  0.86022491E-05
-0.72643846E+01 -0.64990376E+00 -0.53175286E-04  0.43870260E-04  0.16582156E-04
-0.72643846E+01 -0.62221291E+00 -0.55676753E-04  0.44797881E-04  0.24325058E-04
-0.72643846E+01 -0.59332774E+00 -0.58173884E-04  0.44948261E-04  0.31684739E-04
-0.72643846E+01 -0.56325577E+00 -0.60645031E-04  0.44459827E-04  0.38504502E-04
-0.72643846E+01 -0.53201207E+00 -0.63064485E-04  0.43418957E-04  0.44620987E-04
-0.72643846E+01 -0.49961977E+00 -0.65406145E-04  0.41889138E-04  0.49865181E-04
-0.72643846E+01 -0.46611039E+00 -0.67645838E-04  0.39925255E-04  0.54071037E-04
-0.72643846E+01 -0.43152416E+00 -0.69761843E-04  0.37587432E-04  0.57080609E-04
-0.72643846E+01 -0.39591017E+00 -0.71735583E-04  0.34944248E-04  0.58755128E-04
-0.72643846E+01 -0.35932641E+00 -0.73551250E-04  0.32078246E-04  0.58982139E-04
-0.72643846E+01 -0.32183967E+00 -0.75196227E-04  0.29083373E-04  0.57686635E-04
-0.72643846E+01 -0.28352524E+00 -0.76660469E-04  0.26065602E-04  0.54837557E-04
-0.72643846E+01 -0.24446655E+00 -0.77936855E-04  0.23136796E-04  0.50455947E-04
-0.72643846E+01 -0.20475452E+00 -0.79020329E-04  0.20412224E-04  0.44617765E-04
-0.72643846E+01 -0.16448690E+00 -0.79908128E-04  0.18002462E-04  0.37456201E-04
-0.72643846E+01 -0.12376733E+00 -0.80598682E-04  0.16009686E-04  0.29158513E-04
-0.72643846E+01 -0.82704342E-01 -0.81091776E-04  0.14519522E-04  0.19961118E-04
-0.72643846E+01 -0.41410268E-01 -0.81387377E-04  0.13598195E-04  0.10140107E-04
-0.72643846E+01  0.00000000E+00 -0.81485931E-04  0.13286233E-04  0.38221183E-14
-0.72643846E+01  0.41410268E-01 -0.81387377E-04  0.13598195E-04 -0.10140107E-04
-0.72643846E+01  0.82704342E-01 -0.81091776E-04  0.14519522E-04 -0.19961118E-04
-0.72643846E+01  0.12376733E+00 -0.80598682E-04  0.16009686E-04 -0.29158513E-04
-0.72643846E+01  0.16448690E+00 -0.79908128E-04  0.18002462E-04 -0.37456201E-04
-0.72643846E+01  0.20475452E+00 -0.79020329E-04  0.20412224E-04 -0.44617765E-04
-0.72643846E+01  0.24446655E+00 -0.77936855E-04  0.23136796E-04 -0.50455947E-04
-0.72643846E+01  0.28352524E+00 -0.76660469E-04  0.26065602E-04 -0.54837557E-04
-0.72643846E+01  0.32183967E+00 -0.75196227E-04  0.29083373E-04 -0.57686635E-04
-0.72643846E+01  0.35932641E+00 -0.73551250E-04  0.32078246E-04 -0.58982139E-04
-0.72643846E+01  0.39591017E+00 -0.71735583E-04  0.34944248E-04 -0.58755128E-04
-0.72643846E+01  0.43152416E+00 -0.69761843E-04  0.37587432E-04 -0.57080609E-04
-0.72643846E+01  0.46611039E+00 -0.67645838E-04  0.39925255E-04 -0.54071037E-04
-0.72643846E+01  0.49961977E+00 -0.65406145E-04  0.41889138E-04 -0.49865181E-04
-0.72643846E+01  0.53201207E+00 -0.63064485E-04  0.43418957E-04 -0.44620987E-04
-0.72643846E+01  0.56325577E+00 -0.60645031E-04  0.44459827E-04 -0.38504502E-04
-0.72643846E+01  0.59332774E+00 -0.58173884E-04  0.44948261E-04 -0.31684739E-04
-0.72643846E+01  0.62221291E+00 -0.55676753E-04  0.44797881E-04 -0.24325058E-04
-0.72643846E+01  0.64990376E+00 -0.53175286E-04  0.43870260E-04 -0.16582156E-04
-0.72643846E+01  0.67639983E+00 -0.50680247E-04  0.41943165E-04 -0.86022491E-05
-0.72643846E+01  0.70170710E+00 -0.48182262E-04  0.38666548E-04 -0.52674794E-06
-0.72643846E+01  0.72583741E+00 -0.45640492E-04  0.33529990E-04  0.75043171E-05
-0.72643846E+01  0.74880783E+00 -0.42972822E-04  0.25846862E-04  0.15338880E-04
-0.72643846E+01  0.77064005E+00 -0.40051836E-04  0.14792826E-04  0.22804705E-04
-0.72643846E+01  0.79135972E+00 -0.36712404E-04 -0.49284774E-06  0.29696038E-04
-0.72643846E+01  0.81099590E+00 -0.32774572E-04 -0.20722290E-04  0.35774775E-04
-0.72643846E+01  0.82958044E+00 -0.28082051E-04 -0.46221317E-04  0.40774633E-04
-0.72643846E+01  0.84714748E+00 -0.22550553E-04 -0.76673832E-04  0.44428145E-04
-0.72643846E+01  0.86373293E+00 -0.16215006E-04 -0.11093186E-03  0.46496338E-04
-0.72643846E+01  0.87937402E+00 -0.92615592E-05 -0.14695289E-03  0.46816367E-04
-0.72643846E+01  0.89410886E+00 -0.20318229E-05 -0.18192812E-03  0.45335029E-04
-0.72643846E+01  0.90797606E+00  0.50068544E-05 -0.21259298E-03  0.42144005E-04
-0.72643846E+01  0.92101443E+00  0.11321807E-04 -0.23567824E-03  0.37479528E-04
-0.72643846E+01  0.93326267E+00  0.16393230E-04 -0.24838685E-03  0.31716495E-04
-0.72643846E+01  0.94475908E+00  0.19791386E-04 -0.24878895E-03  0.25320924E-04
-0.72643846E+01  0.95554139E+00  0.21233929E-04 -0.23602108E-03  0.18813268E-04
-0.72643846E+01  0.96564655E+00  0.20610732E-04 -0.21025631E-03  0.12699549E-04
-0.72643846E+01  0.97511059E+00  0.17973127E-04 -0.17245109E-03  0.74439007E-05
-0.72643846E+01  0.98396850E+00  0.13494740E-04 -0.12396406E-03  0.34114347E-05
-0.72643846E+01  0.99225409E+00  0.74176540E-05 -0.66141759E-04  0.88041722E-06
-0.72643846E+01  0.10000000E+01  0.00000000E+00  0.00000000E+00  0.00000000E+00
 
-0.72176869E+01 -0.10000000E+01  0.00000000E+00  0.00000000E+00  0.00000000E+00
-0.72176869E+01 -0.99225409E+00  0.73862976E-05 -0.56732675E-04 -0.79366754E-06
-0.72176869E+01 -0.98396850E+00  0.13525597E-04 -0.10688401E-03 -0.30912320E-05
-0.72176869E+01 -0.97511059E+00  0.18177537E-04 -0.14969295E-03 -0.67754313E-05
-0.72176869E+01 -0.96564655E+00  0.21103510E-04 -0.18398471E-03 -0.11620590E-04
-0.72176869E+01 -0.95554139E+00  0.22119201E-04 -0.20845611E-03 -0.17322575E-04
-0.72176869E+01 -0.94475908E+00  0.21150296E-04 -0.22205940E-03 -0.23487839E-04
-0.72176869E+01 -0.93326267E+00  0.18275298E-04 -0.22437036E-03 -0.29677992E-04
-0.72176869E+01 -0.92101443E+00  0.13741308E-04 -0.21585409E-03 -0.35433909E-04
-0.72176869E+01 -0.90797606E+00  0.79447312E-05 -0.19793684E-03 -0.40334032E-04
-0.72176869E+01 -0.89410886E+00  0.13789037E-05 -0.17287030E-03 -0.44029195E-04
-0.72176869E+01 -0.87937402E+00 -0.54397667E-05 -0.14340914E-03 -0.46285891E-04
-0.72176869E+01 -0.86373293E+00 -0.12048868E-04 -0.11239778E-03 -0.46996033E-04
-0.72176869E+01 -0.84714748E+00 -0.18101578E-04 -0.82361172E-04 -0.46179960E-04
-0.72176869E+01 -0.82958044E+00 -0.23399288E-04 -0.55205921E-04 -0.43959105E-04
-0.72176869E+01 -0.81099590E+00 -0.27891075E-04 -0.32076036E-04 -0.40527403E-04
-0.72176869E+01 -0.79135972E+00 -0.31645250E-04 -0.13379318E-04 -0.36110129E-04
-0.72176869E+01 -0.77064005E+00 -0.34804780E-04  0.10661315E-05 -0.30936067E-04
-0.72176869E+01 -0.74880783E+00 -0.37540330E-04  0.11816635E-04 -0.25212339E-04
-0.72176869E+01 -0.72583741E+00 -0.40011986E-04  0.19593721E-04 -0.19118076E-04
-0.72176869E+01 -0.70170710E+00 -0.42345713E-04  0.25114331E-04 -0.12801929E-04
-0.72176869E+01 -0.67639983E+00 -0.44624758E-04  0.28991965E-04 -0.63920249E-05
-0.72176869E+01 -0.64990376E+00 -0.46892612E-04  0.31693174E-04 -0.28199974E-08
-0.72176869E+01 -0.62221291E+00 -0.49162035E-04  0.33544387E-04  0.62536124E-05
-0.72176869E+01 -0.59332774E+00 -0.51425814E-04  0.34755937E-04  0.12263882E-04
-0.72176869E+01 -0.56325577E+00 -0.53665758E-04  0.35458836E-04  0.17908031E-04
-0.72176869E+01 -0.53201207E+00 -0.55859344E-04  0.35731968E-04  0.23061750E-04
-0.72176869E+01 -0.49961977E+00 -0.57983371E-04  0.35628163E-04  0.27596613E-04
-0.72176869E+01 -0.46611039E+00 -0.60016203E-04  0.35187016E-04  0.31386290E-04
-0.72176869E+01 -0.43152416E+00 -0.61938318E-04  0.34447848E-04  0.34310146E-04
-0.72176869E+01 -0.39591017E+00 -0.63732929E-04  0.33452821E-04  0.36261516E-04
-0.72176869E+01 -0.35932641E+00 -0.65385650E-04  0.32252691E-04  0.37152961E-04
-0.72176869E+01 -0.32183967E+00 -0.66884854E-04  0.30905040E-04  0.36924780E-04
-0.72176869E+01 -0.28352524E+00 -0.68221120E-04  0.29476047E-04  0.35549929E-04
-0.72176869E+01 -0.24446655E+00 -0.69387561E-04  0.28035909E-04  0.33040437E-04
-0.72176869E+01 -0.20475452E+00 -0.70379075E-04  0.26658165E-04  0.29449646E-04
-0.72176869E+01 -0.16448690E+00 -0.71192584E-04  0.25413582E-04  0.24874250E-04
-0.72176869E+01 -0.12376733E+00 -0.71826093E-04  0.24368417E-04  0.19452003E-04
-0.72176869E+01 -0.82704342E-01 -0.72278883E-04  0.23578159E-04  0.13358181E-04
-0.72176869E+01 -0.41410268E-01 -0.72550507E-04  0.23086244E-04  0.67983793E-05
-0.72176869E+01  0.00000000E+00 -0.72641097E-04  0.22919029E-04  0.31337890E-14
-0.72176869E+01  0.41410268E-01 -0.72550507E-04  0.23086244E-04 -0.67983793E-05
-0.72176869E+01  0.82704342E-01 -0.72278883E-04  0.23578159E-04 -0.13358181E-04
-0.72176869E+01  0.12376733E+00 -0.71826093E-04  0.24368417E-04 -0.19452003E-04
-0.72176869E+01  0.16448690E+00 -0.71192584E-04  0.25413582E-04 -0.24874250E-04
-0.72176869E+01  0.20475452E+00 -0.70379075E-04  0.26658165E-04 -0.29449646E-04
-0.72176869E+01  0.24446655E+00 -0.69387561E-04  0.28035909E-04 -0.33040437E-04
-0.72176869E+01  0.28352524E+00 -0.68221120E-04  0.29476047E-04 -0.35549929E-04
-0.72176869E+01  0.32183967E+00 -0.66884854E-04  0.30905040E-04 -0.36924780E-04
-0.72176869E+01  0.35932641E+00 -0.65385650E-04  0.32252691E-04 -0.37152961E-04
-0.72176869E+01  0.39591017E+00 -0.63732929E-04  0.33452821E-04 -0.36261516E-04
-0.72176869E+01  0.43152416E+00 -0.61938318E-04  0.34447848E-04 -0.34310146E-04
-0.72176869E+01  0.46611039E+00 -0.60016203E-04  0.35187016E-04 -0.31386290E-04
-0.72176869E+01  0.49961977E+00 -0.57983371E-04  0.35628163E-04 -0.27596613E-04
-0.72176869E+01  0.53201207E+00 -0.55859344E-04  0.35731968E-04 -0.23061750E-04
-0.72176869E+01  0.56325577E+00 -0.53665758E-04  0.35458836E-04 -0.17908031E-04
-0.72176869E+01  0.59332774E+00 -0.51425814E-04  0.34755937E-04 -0.12263882E-04
-0.72176869E+01  0.62221291E+00 -0.49162035E-04  0.33544387E-04 -0.62536124E-05
-0.72176869E+01  0.64990376E+00 -0.46892612E-04  0.31693174E-04  0.28200000E-08
-0.72176869E+01  0.67639983E+00 -0.44624758E-04  0.28991965E-04  0.63920249E-05
-0.72176869E+01  0.70170710E+00 -0.42345713E-04  0.25114331E-04  0.12801929E-04
-0.72176869E+01  0.72583741E+00 -0.40011986E-04  0.19593721E-04  0.19118076E-04
-0.72176869E+01  0.74880783E+00 -0.37540330E-04  0.11816635E-04  0.25212339E-04
-0.72176869E+01  0.77064005E+00 -0.34804780E-04  0.10661315E-05  0.30936067E-04
-0.72176869E+01  0.79135972E+00 -0.31645250E-04 -0.13379318E-04  0.36110129E-04
-0.72176869E+01  0.81099590E+00 -0.27891075E-04 -0.32076036E-04  0.40527403E-04
-0.72176869E+01  0.82958044E+00 -0.23399288E-04 -0.55205921E-04  0.43959105E-04
-0.72176869E+01  0.84714748E+00 -0.18101578E-04 -0.82361172E-04  0.46179960E-04
-0.72176869E+01  0.86373293E+00 -0.12048868E-04 -0.11239778E-03  0.46996033E-04
-0.72176869E+01  0.87937402E+00 -0.54397667E-05 -0.14340914E-03  0.46285891E-04
-0.72176869E+01  0.89410886E+00  0.13789037E-05 -0.17287030E-03  0.44029195E-04
-0.72176869E+01  0.90797606E+00  0.79447312E-05 -0.19793684E-03  0.40334032E-04
-0.72176869E+01  0.92101443E+00  0.13741308E-04 -0.21585409E-03  0.35433909E-04
-0.72176869E+01  0.93326267E+00  0.18275298E-04 -0.22437036E-03  0.29677992E-04
-0.72176869E+01  0.94475908E+00  0.21150296E-04 -0.22205940E-03  0.23487839E-04
-0.72176869E+01  0.95554139E+00  0.22119201E-04 -0.20845611E-03  0.17322575E-04
-0.72176869E+01  0.96564655E+00  0.21103510E-04 -0.18398471E-03  0.11620590E-04
-0.72176869E+01  0.97511059E+00  0.18177537E-04 -0.14969295E-03  0.67754313E-05
-0.72176869E+01  0.98396850E+00  0.13525597E-04 -0.10688401E-03  0.30912320E-05
-0.72176869E+01  0.99225409E+00  0.73862976E-05 -0.56732675E-04  0.79366754E-06
-0.72176869E+01  0.10000000E+01  0.00000000E+00  0.00000000E+00  0.00000000E+00
 
-0.71703064E+01 -0.10000000E+01  0.00000000E+00  0.00000000E+00  0.00000000E+00
-0.71703064E+01 -0.99225409E+00  0.73151042E-05 -0.48161785E-04 -0.70627844E-06
-0.71703064E+01 -0.98396850E+00  0.13471539E-04 -0.91239387E-04 -0.27640527E-05
-0.71703064E+01 -0.97511059E+00  0.18245807E-04 -0.12868633E-03 -0.60835759E-05
-0.71703064E+01 -0.96564655E+00  0.21403623E-04 -0.15948696E-03 -0.10485886E-04
-0.71703064E+01 -0.95554139E+00  0.22752334E-04 -0.18240909E-03 -0.15721773E-04
-0.71703064E+01 -0.94475908E+00  0.22198004E-04 -0.19635550E-03 -0.21462471E-04
-0.71703064E+01 -0.93326267E+00  0.19791214E-04 -0.20071395E-03 -0.27332930E-04
-0.71703064E+01 -0.92101443E+00  0.15747141E-04 -0.19562747E-03 -0.32933014E-04
-0.71703064E+01 -0.90797606E+00  0.10431179E-04 -0.18209785E-03 -0.37885840E-04
-0.71703064E+01 -0.89410886E+00  0.43111368E-05 -0.16190279E-03 -0.41870539E-04
-0.71703064E+01 -0.87937402E+00 -0.21133584E-05 -0.13733719E-03 -0.44660930E-04
-0.71703064E+01 -0.86373293E+00 -0.83865886E-05 -0.11085846E-03 -0.46138245E-04
-0.71703064E+01 -0.84714748E+00 -0.14159064E-04 -0.84718359E-04 -0.46296029E-04
-0.71703064E+01 -0.82958044E+00 -0.19222507E-04 -0.60679334E-04 -0.45219829E-04
-0.71703064E+01 -0.81099590E+00 -0.23512565E-04 -0.39860354E-04 -0.43063071E-04
-0.71703064E+01 -0.79135972E+00 -0.27083560E-04 -0.22734125E-04 -0.40012142E-04
-0.71703064E+01 -0.77064005E+00 -0.30066422E-04 -0.92363985E-05 -0.36260665E-04
-0.71703064E+01 -0.74880783E+00 -0.32623135E-04  0.10548177E-05 -0.31986531E-04
-0.71703064E+01 -0.72583741E+00 -0.34908822E-04  0.87366383E-05 -0.27344035E-04
-0.71703064E+01 -0.70170710E+00 -0.37047733E-04  0.14426797E-04 -0.22460534E-04
-0.71703064E+01 -0.67639983E+00 -0.39123808E-04  0.18668669E-04 -0.17443473E-04
-0.71703064E+01 -0.64990376E+00 -0.41182709E-04  0.21884668E-04 -0.12386120E-04
-0.71703064E+01 -0.62221291E+00 -0.43240098E-04  0.24375857E-04 -0.73768421E-05
-0.71703064E+01 -0.59332774E+00 -0.45291863E-04  0.26338813E-04 -0.25029044E-05
-0.71703064E+01 -0.56325577E+00 -0.47322842E-04  0.27896063E-04  0.21448520E-05
-0.71703064E+01 -0.53201207E+00 -0.49313288E-04  0.29119221E-04  0.64729932E-05
-0.71703064E+01 -0.49961977E+00 -0.51242496E-04  0.30052213E-04  0.10385281E-04
-0.71703064E+01 -0.46611039E+00 -0.53090978E-04  0.30722760E-04  0.13786970E-04
-0.71703064E+01 -0.43152416E+00 -0.54841037E-04  0.31154447E-04  0.16587288E-04
-0.71703064E+01 -0.39591017E+00 -0.56477330E-04  0.31369687E-04  0.18705445E-04
-0.71703064E+01 -0.35932641E+00 -0.57986581E-04  0.31395538E-04  0.20074431E-04
-0.71703064E+01 -0.32183967E+00 -0.59357886E-04  0.31262483E-04  0.20647326E-04
-0.71703064E+01 -0.28352524E+00 -0.60582236E-04  0.31006988E-04  0.20400933E-04
-0.71703064E+01 -0.24446655E+00 -0.61652815E-04  0.30668069E-04  0.19340653E-04
-0.71703064E+01 -0.20475452E+00 -0.62564362E-04  0.30287938E-04  0.17502202E-04
-0.71703064E+01 -0.16448690E+00 -0.63313420E-04  0.29907393E-04  0.14953293E-04
-0.71703064E+01 -0.12376733E+00 -0.63897534E-04  0.29565580E-04  0.11792010E-04
-0.71703064E+01 -0.82704342E-01 -0.64315478E-04  0.29295188E-04  0.81443132E-05
-0.71703064E+01 -0.41410268E-01 -0.64566392E-04  0.29122379E-04  0.41587159E-05
-0.71703064E+01  0.00000000E+00 -0.64650109E-04  0.29062754E-04  0.25315358E-14
-0.71703064E+01  0.41410268E-01 -0.64566392E-04  0.29122379E-04 -0.41587159E-05
-0.71703064E+01  0.82704342E-01 -0.64315478E-04  0.29295188E-04 -0.81443132E-05
-0.71703064E+01  0.12376733E+00 -0.63897534E-04  0.29565580E-04 -0.11792010E-04
-0.71703064E+01  0.16448690E+00 -0.63313420E-04  0.29907393E-04 -0.14953293E-04
-0.71703064E+01  0.20475452E+00 -0.62564362E-04  0.30287938E-04 -0.17502202E-04
-0.71703064E+01  0.24446655E+00 -0.61652815E-04  0.30668069E-04 -0.19340653E-04
-0.71703064E+01  0.28352524E+00 -0.60582236E-04  0.31006988E-04 -0.20400933E-04
-0.71703064E+01  0.32183967E+00 -0.59357886E-04  0.31262483E-04 -0.20647326E-04
-0.71703064E+01  0.35932641E+00 -0.57986581E-04  0.31395538E-04 -0.20074431E-04
-0.71703064E+01  0.39591017E+00 -0.56477330E-04  0.31369687E-04 -0.18705445E-04
-0.71703064E+01  0.43152416E+00 -0.54841037E-04  0.31154447E-04 -0.16587288E-04
-0.71703064E+01  0.46611039E+00 -0.53090978E-04  0.30722760E-04 -0.13786970E-04
-0.71703064E+01  0.49961977E+00 -0.51242496E-04  0.30052213E-04 -0.10385281E-04
-0.71703064E+01  0.53201207E+00 -0.49313288E-04  0.29119221E-04 -0.64729932E-05
-0.71703064E+01  0.56325577E+00 -0.47322842E-04  0.27896063E-04 -0.21448520E-05
-0.71703064E+01  0.59332774E+00 -0.45291863E-04  0.26338813E-04  0.25029044E-05
-0.71703064E+01  0.62221291E+00 -0.43240098E-04  0.24375857E-04  0.73768421E-05
-0.71703064E+01  0.64990376E+00 -0.41182709E-04  0.21884668E-04  0.12386120E-04
-0.71703064E+01  0.67639983E+00 -0.39123808E-04  0.18668669E-04  0.17443473E-04
-0.71703064E+01  0.70170710E+00 -0.37047733E-04  0.14426797E-04  0.22460534E-04
-0.71703064E+01  0.72583741E+00 -0.34908822E-04  0.87366383E-05  0.27344035E-04
-0.71703064E+01  0.74880783E+00 -0.32623135E-04  0.10548177E-05  0.31986531E-04
-0.71703064E+01  0.77064005E+00 -0.30066422E-04 -0.92363985E-05  0.36260665E-04
-0.71703064E+01  0.79135972E+00 -0.27083560E-04 -0.22734125E-04  0.40012142E-04
-0.71703064E+01  0.81099590E+00 -0.23512565E-04 -0.39860354E-04  0.43063071E-04
-0.71703064E+01  0.82958044E+00 -0.19222507E-04 -0.60679334E-04  0.45219829E-04
-0.71703064E+01  0.84714748E+00 -0.14159064E-04 -0.84718359E-04  0.46296029E-04
-0.71703064E+01  0.86373293E+00 -0.83865886E-05 -0.11085846E-03  0.46138245E-04
-0.71703064E+01  0.87937402E+00 -0.21133584E-05 -0.13733719E-03  0.44660930E-04
-0.71703064E+01  0.89410886E+00  0.43111368E-05 -0.16190279E-03  0.41870539E-04
-0.71703064E+01  0.90797606E+00  0.10431179E-04 -0.18209785E-03  0.37885840E-04
-0.71703064E+01  0.92101443E+00  0.15747141E-04 -0.19562747E-03  0.32933014E-04
-0.71703064E+01  0.93326267E+00  0.19791214E-04 -0.20071395E-03  0.27332930E-04
-0.71703064E+01  0.94475908E+00  0.22198004E-04 -0.19635550E-03  0.21462471E-04
-0.71703064E+01  0.95554139E+00  0.22752334E-04 -0.18240909E-03  0.15721773E-04
-0.71703064E+01  0.96564655E+00  0.21403623E-04 -0.15948696E-03  0.10485886E-04
-0.71703064E+01  0.97511059E+00  0.18245807E-04 -0.12868633E-03  0.60835759E-05
-0.71703064E+01  0.98396850E+00  0.13471539E-04 -0.91239387E-04  0.27640527E-05
-0.71703064E+01  0.99225409E+00  0.73151042E-05 -0.48161785E-04  0.70627844E-06
-0.71703064E+01  0.10000000E+01  0.00000000E+00  0.00000000E+00  0.00000000E+00
 
-0.71222375E+01 -0.10000000E+01  0.00000000E+00  0.00000000E+00  0.00000000E+00
-0.71222375E+01 -0.99225409E+00  0.72059568E-05 -0.40415746E-04 -0.62003862E-06
-0.71222375E+01 -0.98396850E+00  0.13337199E-04 -0.77036765E-04 -0.24392325E-05
-0.71222375E+01 -0.97511059E+00  0.18185748E-04 -0.10949470E-03 -0.53908037E-05
-0.71222375E+01 -0.96564655E+00  0.21522057E-04 -0.13691688E-03 -0.93360111E-05
-0.71222375E+01 -0.95554139E+00  0.23147074E-04 -0.15814883E-03 -0.14073781E-04
-0.71222375E+01 -0.94475908E+00  0.22950244E-04 -0.17207370E-03 -0.19333307E-04
-0.71222375E+01 -0.93326267E+00  0.20957664E-04 -0.17794156E-03 -0.24797509E-04
-0.71222375E+01 -0.92101443E+00  0.17355788E-04 -0.17563794E-03 -0.30121702E-04
-0.71222375E+01 -0.90797606E+00  0.12481365E-04 -0.16581033E-03 -0.34972842E-04
-0.71222375E+01 -0.89410886E+00  0.67778142E-05 -0.14982853E-03 -0.39060001E-04
-0.71222375E+01 -0.87937402E+00  0.72779053E-06 -0.12958112E-03 -0.42168363E-04
-0.71222375E+01 -0.86373293E+00 -0.52210428E-05 -0.10717355E-03 -0.44173992E-04
-0.71222375E+01 -0.84714748E+00 -0.10718669E-04 -0.84599445E-04 -0.45049924E-04
-0.71222375E+01 -0.82958044E+00 -0.15549593E-04 -0.63474182E-04 -0.44851849E-04
-0.71222375E+01 -0.81099590E+00 -0.19638333E-04 -0.44875879E-04 -0.43697957E-04
-0.71222375E+01 -0.79135972E+00 -0.23027060E-04 -0.29319590E-04 -0.41739817E-04
-0.71222375E+01 -0.77064005E+00 -0.25835889E-04 -0.16835190E-04 -0.39138893E-04
-0.71222375E+01 -0.74880783E+00 -0.28218734E-04 -0.71147392E-05 -0.36046000E-04
-0.71222375E+01 -0.72583741E+00 -0.30325869E-04  0.32932114E-06 -0.32592461E-04
-0.71222375E+01 -0.70170710E+00 -0.32279624E-04  0.60246560E-05 -0.28886321E-04
-0.71222375E+01 -0.67639983E+00 -0.34164251E-04  0.10448898E-04 -0.25016947E-04
-0.71222375E+01 -0.64990376E+00 -0.36027143E-04  0.13981503E-04 -0.21059843E-04
-0.71222375E+01 -0.62221291E+00 -0.37886437E-04  0.16897677E-04 -0.17084106E-04
-0.71222375E+01 -0.59332774E+00 -0.39740727E-04  0.19379308E-04 -0.13156250E-04
-0.71222375E+01 -0.56325577E+00 -0.41577520E-04  0.21539862E-04 -0.93442492E-05
-0.71222375E+01 -0.53201207E+00 -0.43379525E-04  0.23443933E-04 -0.57175036E-05
-0.71222375E+01 -0.49961977E+00 -0.45128236E-04  0.25127833E-04 -0.23472759E-05
-0.71222375E+01 -0.46611039E+00 -0.46806045E-04  0.26609855E-04  0.69610620E-06
-0.71222375E+01 -0.43152416E+00 -0.48396847E-04  0.27901425E-04  0.33449680E-05
-0.71222375E+01 -0.39591017E+00 -0.49886555E-04  0.29009924E-04  0.55385093E-05
-0.71222375E+01 -0.35932641E+00 -0.51262852E-04  0.29944387E-04  0.72255559E-05
-0.71222375E+01 -0.32183967E+00 -0.52515470E-04  0.30714718E-04  0.83691064E-05
-0.71222375E+01 -0.28352524E+00 -0.53635768E-04  0.31334728E-04  0.89490147E-05
-0.71222375E+01 -0.24446655E+00 -0.54617019E-04  0.31819596E-04  0.89655840E-05
-0.71222375E+01 -0.20475452E+00 -0.55453857E-04  0.32187466E-04  0.84408922E-05
-0.71222375E+01 -0.16448690E+00 -0.56142542E-04  0.32456038E-04  0.74201208E-05
-0.71222375E+01 -0.12376733E+00 -0.56680269E-04  0.32643459E-04  0.59704435E-05
-0.71222375E+01 -0.82704342E-01 -0.57065416E-04  0.32764712E-04  0.41793041E-05
-0.71222375E+01 -0.41410268E-01 -0.57296809E-04  0.32832497E-04  0.21505727E-05
-0.71222375E+01  0.00000000E+00 -0.57374039E-04  0.32854026E-04  0.20028973E-14
-0.71222375E+01  0.41410268E-01 -0.57296809E-04  0.32832497E-04 -0.21505727E-05
-0.71222375E+01  0.82704342E-01 -0.57065416E-04  0.32764712E-04 -0.41793041E-05
-0.71222375E+01  0.12376733E+00 -0.56680269E-04  0.32643459E-04 -0.59704435E-05
-0.71222375E+01  0.16448690E+00 -0.56142542E-04  0.32456038E-04 -0.74201208E-05
-0.71222375E+01  0.20475452E+00 -0.55453857E-04  0.32187466E-04 -0.84408922E-05
-0.71222375E+01  0.24446655E+00 -0.54617019E-04  0.31819596E-04 -0.89655840E-05
-0.71222375E+01  0.28352524E+00 -0.53635768E-04  0.31334728E-04 -0.89490147E-05
-0.71222375E+01  0.32183967E+00 -0.52515470E-04  0.30714718E-04 -0.83691063E-05
-0.71222375E+01  0.35932641E+00 -0.51262852E-04  0.29944387E-04 -0.72255559E-05
-0.71222375E+01  0.39591017E+00 -0.49886555E-04  0.29009924E-04 -0.55385093E-05
-0.71222375E+01  0.43152416E+00 -0.48396847E-04  0.27901425E-04 -0.33449680E-05
-0.71222375E+01  0.46611039E+00 -0.46806045E-04  0.26609855E-04 -0.69610619E-06
-0.71222375E+01  0.49961977E+00 -0.45128236E-04  0.25127833E-04  0.23472759E-05
-0.71222375E+01  0.53201207E+00 -0.43379525E-04  0.23443933E-04  0.57175036E-05
-0.71222375E+01  0.56325577E+00 -0.41577520E-04  0.21539862E-04  0.93442492E-05
-0.71222375E+01  0.59332774E+00 -0.39740727E-04  0.19379308E-04  0.13156250E-04
-0.71222375E+01  0.62221291E+00 -0.37886437E-04  0.16897677E-04  0.17084106E-04
-0.71222375E+01  0.64990376E+00 -0.36027143E-04  0.13981503E-04  0.21059843E-04
-0.71222375E+01  0.67639983E+00 -0.34164251E-04  0.10448898E-04  0.25016947E-04
-0.71222375E+01  0.70170710E+00 -0.32279624E-04  0.60246560E-05  0.28886321E-04
-0.71222375E+01  0.72583741E+00 -0.30325869E-04  0.32932114E-06  0.32592461E-04
-0.71222375E+01  0.74880783E+00 -0.28218734E-04 -0.71147392E-05  0.36046000E-04
-0.71222375E+01  0.77064005E+00 -0.25835889E-04 -0.16835190E-04  0.39138893E-04
-0.71222375E+01  0.79135972E+00 -0.23027060E-04 -0.29319590E-04  0.41739817E-04
-0.71222375E+01  0.81099590E+00 -0.19638333E-04 -0.44875879E-04  0.43697957E-04
-0.71222375E+01  0.82958044E+00 -0.15549593E-04 -0.63474182E-04  0.44851849E-04
-0.71222375E+01  0.84714748E+00 -0.10718669E-04 -0.84599445E-04  0.45049924E-04
-0.71222375E+01  0.86373293E+00 -0.52210428E-05 -0.10717355E-03  0.44173992E-04
-0.71222375E+01  0.87937402E+00  0.72779053E-06 -0.12958112E-03  0.42168363E-04
-0.71222375E+01  0.89410886E+00  0.67778142E-05 -0.14982853E-03  0.39060001E-04
-0.71222375E+01  0.90797606E+00  0.12481365E-04 -0.16581033E-03  0.34972842E-04
-0.71222375E+01  0.92101443E+00  0.17355788E-04 -0.17563794E-03  0.30121702E-04
-0.71222375E+01  0.93326267E+00  0.20957664E-04 -0.17794156E-03  0.24797509E-04
-0.71222375E+01  0.94475908E+00  0.22950244E-04 -0.17207370E-03  0.19333307E-04
-0.71222375E+01  0.95554139E+00  0.23147074E-04 -0.15814883E-03  0.14073781E-04
-0.71222375E+01  0.96564655E+00  0.21522057E-04 -0.13691688E-03  0.93360111E-05
-0.71222375E+01  0.97511059E+00  0.18185748E-04 -0.10949470E-03  0.53908037E-05
-0.71222375E+01  0.98396850E+00  0.13337199E-04 -0.77036765E-04  0.24392325E-05
-0.71222375E+01  0.99225409E+00  0.72059568E-05 -0.40415746E-04  0.62003862E-06
-0.71222375E+01  0.10000000E+01  0.00000000E+00  0.00000000E+00  0.00000000E+00
 
-0.70734750E+01 -0.10000000E+01  0.00000000E+00  0.00000000E+00  0.00000000E+00
-0.70734750E+01 -0.99225409E+00  0.70746661E-05 -0.33541351E-04 -0.53822271E-06
-0.70734750E+01 -0.98396850E+00  0.13152362E-04 -0.64367705E-04 -0.21279366E-05
-0.70734750E+01 -0.97511059E+00  0.18039560E-04 -0.92255753E-04 -0.47213091E-05
-0.70734750E+01 -0.96564655E+00  0.21511883E-04 -0.11646203E-03 -0.82137752E-05
-0.70734750E+01 -0.95554139E+00  0.23365667E-04 -0.13591689E-03 -0.12445862E-04
-0.70734750E+01 -0.94475908E+00  0.23476508E-04 -0.14951183E-03 -0.17197814E-04
-0.70734750E+01 -0.93326267E+00  0.21849270E-04 -0.15640569E-03 -0.22204729E-04
-0.70734750E+01 -0.92101443E+00  0.18644807E-04 -0.15628629E-03 -0.27173066E-04
-0.70734750E+01 -0.90797606E+00  0.14173690E-04 -0.14951243E-03 -0.31811788E-04
-0.70734750E+01 -0.89410886E+00  0.88563602E-05 -0.13710879E-03 -0.35860484E-04
-0.70734750E+01 -0.87937402E+00  0.31587111E-05 -0.12060971E-03 -0.39118743E-04
-0.70734750E+01 -0.86373293E+00 -0.24805352E-05 -0.10180462E-03 -0.41462196E-04
-0.70734750E+01 -0.84714748E+00 -0.77125093E-05 -0.82446704E-04 -0.42849188E-04
-0.70734750E+01 -0.82958044E+00 -0.12316544E-04 -0.64005115E-04 -0.43311442E-04
-0.70734750E+01 -0.81099590E+00 -0.16208041E-04 -0.47505288E-04 -0.42937325E-04
-0.70734750E+01 -0.79135972E+00 -0.19418693E-04 -0.33485520E-04 -0.41847953E-04
-0.70734750E+01 -0.77064005E+00 -0.22058950E-04 -0.22048755E-04 -0.40175976E-04
-0.70734750E+01 -0.74880783E+00 -0.24275288E-04 -0.12982129E-04 -0.38047505E-04
-0.70734750E+01 -0.72583741E+00 -0.26213314E-04 -0.58930473E-05 -0.35572756E-04
-0.70734750E+01 -0.70170710E+00 -0.27993312E-04 -0.33429148E-06 -0.32842144E-04
-0.70734750E+01 -0.67639983E+00 -0.29699551E-04  0.41113093E-05 -0.29928914E-04
-0.70734750E+01 -0.64990376E+00 -0.31380794E-04  0.77824282E-05 -0.26893223E-04
-0.70734750E+01 -0.62221291E+00 -0.33057287E-04  0.10928831E-04 -0.23788013E-04
-0.70734750E+01 -0.59332774E+00 -0.34729997E-04  0.13717471E-04 -0.20662795E-04
-0.70734750E+01 -0.56325577E+00 -0.36388794E-04  0.16252604E-04 -0.17567066E-04
-0.70734750E+01 -0.53201207E+00 -0.38018566E-04  0.18592218E-04 -0.14551006E-04
-0.70734750E+01 -0.49961977E+00 -0.39602750E-04  0.20766227E-04 -0.11666001E-04
-0.70734750E+01 -0.46611039E+00 -0.41125388E-04  0.22785652E-04 -0.89630321E-05
-0.70734750E+01 -0.43152416E+00 -0.42571750E-04  0.24652899E-04 -0.64914737E-05
-0.70734750E+01 -0.39591017E+00 -0.43928810E-04  0.26364437E-04 -0.42962962E-05
-0.70734750E+01 -0.35932641E+00 -0.45185047E-04  0.27916327E-04 -0.24160737E-05
-0.70734750E+01 -0.32183967E+00 -0.46330690E-04  0.29303747E-04 -0.87985639E-06
-0.70734750E+01 -0.28352524E+00 -0.47357360E-04  0.30524306E-04  0.29479250E-06
-0.70734750E+01 -0.24446655E+00 -0.48258344E-04  0.31576169E-04  0.11043254E-05
-0.70734750E+01 -0.20475452E+00 -0.49028132E-04  0.32460278E-04  0.15602291E-05
-0.70734750E+01 -0.16448690E+00 -0.49662682E-04  0.33177820E-04  0.16900055E-05
-0.70734750E+01 -0.12376733E+00 -0.50158843E-04  0.33731906E-04  0.15364693E-05
-0.70734750E+01 -0.82704342E-01 -0.50514618E-04  0.34124837E-04  0.11565887E-05
-0.70734750E+01 -0.41410268E-01 -0.50728533E-04  0.34359652E-04  0.61883228E-06
-0.70734750E+01  0.00000000E+00 -0.50799957E-04  0.34437546E-04  0.15435100E-14
-0.70734750E+01  0.41410268E-01 -0.50728533E-04  0.34359652E-04 -0.61883228E-06
-0.70734750E+01  0.82704342E-01 -0.50514618E-04  0.34124837E-04 -0.11565887E-05
-0.70734750E+01  0.12376733E+00 -0.50158843E-04  0.33731906E-04 -0.15364693E-05
-0.70734750E+01  0.16448690E+00 -0.49662682E-04  0.33177820E-04 -0.16900055E-05
-0.70734750E+01  0.20475452E+00 -0.49028132E-04  0.32460278E-04 -0.15602291E-05
-0.70734750E+01  0.24446655E+00 -0.48258344E-04  0.31576169E-04 -0.11043254E-05
-0.70734750E+01  0.28352524E+00 -0.47357360E-04  0.30524306E-04 -0.29479249E-06
-0.70734750E+01  0.32183967E+00 -0.46330690E-04  0.29303747E-04  0.87985639E-06
-0.70734750E+01  0.35932641E+00 -0.45185047E-04  0.27916327E-04  0.24160737E-05
-0.70734750E+01  0.39591017E+00 -0.43928810E-04  0.26364437E-04  0.42962962E-05
-0.70734750E+01  0.43152416E+00 -0.42571750E-04  0.24652899E-04  0.64914738E-05
-0.70734750E+01  0.46611039E+00 -0.41125388E-04  0.22785652E-04  0.89630321E-05
-0.70734750E+01  0.49961977E+00 -0.39602750E-04  0.20766227E-04  0.11666001E-04
-0.70734750E+01  0.53201207E+00 -0.38018566E-04  0.18592218E-04  0.14551006E-04
-0.70734750E+01  0.56325577E+00 -0.36388794E-04  0.16252604E-04  0.17567066E-04
[truncated: 1,551,201 more chars]
